# Supplementary material for: Pep-3D-Search: a method for B-cell epitope prediction based on mimotope analysis
Source: BMC Bioinformatics. 2008 Dec 16;9:538. doi: 10.1186/1471-2105-9-538 (PMC2639436; doi:10.1186/1471-2105-9-538)
Supplement: Additional file 2 — Source code, test datasets, Pep-3D-Search toolkit and operation manual. The file is a ZIP archive containing the Visual Basic source code for Pep-3D-Search, licensed under the GNU General Public License. It also contains the test datasets, the Pep-3D-Search toolkit and the operation manual (in PDF format) of Pep-3D-Search. Updated versions will be available at . [file 1471-2105-9-538-S2.zip]

Archive with 274 entries (179 files):
- Additional_file_2/
- Additional_file_2/Pep-3D-Search-20081205/
- Additional_file_2/Pep-3D-Search-20081205/Operation_manual.pdf
- Additional_file_2/Pep-3D-Search-20081205/Pep_3D_Search_toolkit/
- Additional_file_2/Pep-3D-Search-20081205/Pep_3D_Search_toolkit/myFile.mdb
- Additional_file_2/Pep-3D-Search-20081205/Pep_3D_Search_toolkit/Pep_3D_Search.exe
- Additional_file_2/Pep-3D-Search-20081205/Pep_3D_Search_toolkit/radii.txt
- Additional_file_2/Pep-3D-Search-20081205/Pep_3D_Search_toolkit/surfrace4_0.exe
- Additional_file_2/Pep-3D-Search-20081205/Source_code_of_Per_3D_Search/
- Additional_file_2/Pep-3D-Search-20081205/Source_code_of_Per_3D_Search/50Peptide_Epitope_Prediction.suo
- Additional_file_2/Pep-3D-Search-20081205/Source_code_of_Per_3D_Search/AssemblyInfo.vb
- Additional_file_2/Pep-3D-Search-20081205/Source_code_of_Per_3D_Search/bin/
- Additional_file_2/Pep-3D-Search-20081205/Source_code_of_Per_3D_Search/green apple.ico
- Additional_file_2/Pep-3D-Search-20081205/Source_code_of_Per_3D_Search/mainForm.resx
- Additional_file_2/Pep-3D-Search-20081205/Source_code_of_Per_3D_Search/mainForm.vb
- Additional_file_2/Pep-3D-Search-20081205/Source_code_of_Per_3D_Search/Module1.vb
- Additional_file_2/Pep-3D-Search-20081205/Source_code_of_Per_3D_Search/obj/
- Additional_file_2/Pep-3D-Search-20081205/Source_code_of_Per_3D_Search/obj/Debug/
- Additional_file_2/Pep-3D-Search-20081205/Source_code_of_Per_3D_Search/obj/Debug/temp/
- Additional_file_2/Pep-3D-Search-20081205/Source_code_of_Per_3D_Search/obj/Debug/TempPE/
- Additional_file_2/Pep-3D-Search-20081205/Source_code_of_Per_3D_Search/obj/Release/
- Additional_file_2/Pep-3D-Search-20081205/Source_code_of_Per_3D_Search/obj/Release/temp/
- Additional_file_2/Pep-3D-Search-20081205/Source_code_of_Per_3D_Search/obj/Release/TempPE/
- Additional_file_2/Pep-3D-Search-20081205/Source_code_of_Per_3D_Search/Pep_3D_Search.sln
- Additional_file_2/Pep-3D-Search-20081205/Source_code_of_Per_3D_Search/Pep_3D_Search.suo
- Additional_file_2/Pep-3D-Search-20081205/Source_code_of_Per_3D_Search/Pep_3D_Search.vbproj
- Additional_file_2/Pep-3D-Search-20081205/Source_code_of_Per_3D_Search/Pep_3D_Search.vbproj.user
- Additional_file_2/Pep-3D-Search-20081205/Source_code_of_Per_3D_Search/SearchForm.resx
- Additional_file_2/Pep-3D-Search-20081205/Source_code_of_Per_3D_Search/SearchForm.vb
- Additional_file_2/Pep-3D-Search-20081205/Test_datasets/
- Additional_file_2/Pep-3D-Search-20081205/Test_datasets/Epitope_Prediction_based_on_mimotope_analysis/
- Additional_file_2/Pep-3D-Search-20081205/Test_datasets/Epitope_Prediction_based_on_mimotope_analysis/1AVZ_B/
- Additional_file_2/Pep-3D-Search-20081205/Test_datasets/Epitope_Prediction_based_on_mimotope_analysis/1AVZ_B/1AVZ.pdb
- Additional_file_2/Pep-3D-Search-20081205/Test_datasets/Epitope_Prediction_based_on_mimotope_analysis/1AVZ_B/1AVZ_B.pdb
- Additional_file_2/Pep-3D-Search-20081205/Test_datasets/Epitope_Prediction_based_on_mimotope_analysis/1AVZ_B/1AVZ_B.txt
- Additional_file_2/Pep-3D-Search-20081205/Test_datasets/Epitope_Prediction_based_on_mimotope_analysis/1AVZ_B/Interacting sites(1AVZ_B).txt
- Additional_file_2/Pep-3D-Search-20081205/Test_datasets/Epitope_Prediction_based_on_mimotope_analysis/1AVZ_B/mab_1avz_mimotopes.txt
- Additional_file_2/Pep-3D-Search-20081205/Test_datasets/Epitope_Prediction_based_on_mimotope_analysis/1BJ1_W/
- Additional_file_2/Pep-3D-Search-20081205/Test_datasets/Epitope_Prediction_based_on_mimotope_analysis/1BJ1_W/1BJ1.pdb
- Additional_file_2/Pep-3D-Search-20081205/Test_datasets/Epitope_Prediction_based_on_mimotope_analysis/1BJ1_W/1BJ1_W.pdb
- Additional_file_2/Pep-3D-Search-20081205/Test_datasets/Epitope_Prediction_based_on_mimotope_analysis/1BJ1_W/1BJ1_W.txt
- Additional_file_2/Pep-3D-Search-20081205/Test_datasets/Epitope_Prediction_based_on_mimotope_analysis/1BJ1_W/mab_1BJ1_mimotopes.txt
- Additional_file_2/Pep-3D-Search-20081205/Test_datasets/Epitope_Prediction_based_on_mimotope_analysis/1BJ1_W/Native Epitope(1BJ1_W).txt
- Additional_file_2/Pep-3D-Search-20081205/Test_datasets/Epitope_Prediction_based_on_mimotope_analysis/1E6J_P/
- Additional_file_2/Pep-3D-Search-20081205/Test_datasets/Epitope_Prediction_based_on_mimotope_analysis/1E6J_P/1E6J.pdb
- Additional_file_2/Pep-3D-Search-20081205/Test_datasets/Epitope_Prediction_based_on_mimotope_analysis/1E6J_P/1E6J_P.pdb
- Additional_file_2/Pep-3D-Search-20081205/Test_datasets/Epitope_Prediction_based_on_mimotope_analysis/1E6J_P/1E6J_P.txt
- Additional_file_2/Pep-3D-Search-20081205/Test_datasets/Epitope_Prediction_based_on_mimotope_analysis/1E6J_P/FAB13B5_1E6J_mimotopes.txt
- Additional_file_2/Pep-3D-Search-20081205/Test_datasets/Epitope_Prediction_based_on_mimotope_analysis/1E6J_P/Native Epitope(1E6J_P).txt
- Additional_file_2/Pep-3D-Search-20081205/Test_datasets/Epitope_Prediction_based_on_mimotope_analysis/1G9M_G/
- Additional_file_2/Pep-3D-Search-20081205/Test_datasets/Epitope_Prediction_based_on_mimotope_analysis/1G9M_G/17b_1G9M_mimotopes.txt
- Additional_file_2/Pep-3D-Search-20081205/Test_datasets/Epitope_Prediction_based_on_mimotope_analysis/1G9M_G/1G9M.pdb
- Additional_file_2/Pep-3D-Search-20081205/Test_datasets/Epitope_Prediction_based_on_mimotope_analysis/1G9M_G/1G9M_G.pdb
- Additional_file_2/Pep-3D-Search-20081205/Test_datasets/Epitope_Prediction_based_on_mimotope_analysis/1G9M_G/1G9M_G.txt
- Additional_file_2/Pep-3D-Search-20081205/Test_datasets/Epitope_Prediction_based_on_mimotope_analysis/1G9M_G/Native Epitope(1G9M_G).txt
- Additional_file_2/Pep-3D-Search-20081205/Test_datasets/Epitope_Prediction_based_on_mimotope_analysis/1HX1_B/
- Additional_file_2/Pep-3D-Search-20081205/Test_datasets/Epitope_Prediction_based_on_mimotope_analysis/1HX1_B/1HX1.pdb
- Additional_file_2/Pep-3D-Search-20081205/Test_datasets/Epitope_Prediction_based_on_mimotope_analysis/1HX1_B/1HX1_B.pdb
- Additional_file_2/Pep-3D-Search-20081205/Test_datasets/Epitope_Prediction_based_on_mimotope_analysis/1HX1_B/1hx1_b.txt
- Additional_file_2/Pep-3D-Search-20081205/Test_datasets/Epitope_Prediction_based_on_mimotope_analysis/1HX1_B/Interacting sites(1HX1).txt
- Additional_file_2/Pep-3D-Search-20081205/Test_datasets/Epitope_Prediction_based_on_mimotope_analysis/1HX1_B/mab_1HX1_mimotopes.txt
- Additional_file_2/Pep-3D-Search-20081205/Test_datasets/Epitope_Prediction_based_on_mimotope_analysis/1HX1_B/myFile.mdb
- Additional_file_2/Pep-3D-Search-20081205/Test_datasets/Epitope_Prediction_based_on_mimotope_analysis/1IQD_C/
- Additional_file_2/Pep-3D-Search-20081205/Test_datasets/Epitope_Prediction_based_on_mimotope_analysis/1IQD_C/1IQD.pdb
- Additional_file_2/Pep-3D-Search-20081205/Test_datasets/Epitope_Prediction_based_on_mimotope_analysis/1IQD_C/1IQD_C.pdb
- Additional_file_2/Pep-3D-Search-20081205/Test_datasets/Epitope_Prediction_based_on_mimotope_analysis/1IQD_C/1IQD_C.txt
- Additional_file_2/Pep-3D-Search-20081205/Test_datasets/Epitope_Prediction_based_on_mimotope_analysis/1IQD_C/Bo2C11_1IQD_mimotopes.txt
- Additional_file_2/Pep-3D-Search-20081205/Test_datasets/Epitope_Prediction_based_on_mimotope_analysis/1IQD_C/Native Epitope(1IQD_C).txt
- Additional_file_2/Pep-3D-Search-20081205/Test_datasets/Epitope_Prediction_based_on_mimotope_analysis/1JRH_I/
- Additional_file_2/Pep-3D-Search-20081205/Test_datasets/Epitope_Prediction_based_on_mimotope_analysis/1JRH_I/1JRH.pdb
- Additional_file_2/Pep-3D-Search-20081205/Test_datasets/Epitope_Prediction_based_on_mimotope_analysis/1JRH_I/1JRH_I.pdb
- Additional_file_2/Pep-3D-Search-20081205/Test_datasets/Epitope_Prediction_based_on_mimotope_analysis/1JRH_I/1jrh_I.txt
- Additional_file_2/Pep-3D-Search-20081205/Test_datasets/Epitope_Prediction_based_on_mimotope_analysis/1JRH_I/mab_1JRH_mimotopes.txt
- Additional_file_2/Pep-3D-Search-20081205/Test_datasets/Epitope_Prediction_based_on_mimotope_analysis/1JRH_I/Native Epitope(1JRH_I).txt
- Additional_file_2/Pep-3D-Search-20081205/Test_datasets/Epitope_Prediction_based_on_mimotope_analysis/1N8Z_C/
- Additional_file_2/Pep-3D-Search-20081205/Test_datasets/Epitope_Prediction_based_on_mimotope_analysis/1N8Z_C/1N8Z.pdb
- Additional_file_2/Pep-3D-Search-20081205/Test_datasets/Epitope_Prediction_based_on_mimotope_analysis/1N8Z_C/1N8Z_C.pdb
- Additional_file_2/Pep-3D-Search-20081205/Test_datasets/Epitope_Prediction_based_on_mimotope_analysis/1N8Z_C/1N8Z_C.txt
- Additional_file_2/Pep-3D-Search-20081205/Test_datasets/Epitope_Prediction_based_on_mimotope_analysis/1N8Z_C/Herceptin_1N8Z_mimotopes.txt
- Additional_file_2/Pep-3D-Search-20081205/Test_datasets/Epitope_Prediction_based_on_mimotope_analysis/1N8Z_C/Native Epitope(1N8Z_C).txt
- Additional_file_2/Pep-3D-Search-20081205/Test_datasets/Epitope_Prediction_based_on_mimotope_analysis/1YY9_A/
- Additional_file_2/Pep-3D-Search-20081205/Test_datasets/Epitope_Prediction_based_on_mimotope_analysis/1YY9_A/1YY9.pdb
- Additional_file_2/Pep-3D-Search-20081205/Test_datasets/Epitope_Prediction_based_on_mimotope_analysis/1YY9_A/1YY9_A.pdb
- Additional_file_2/Pep-3D-Search-20081205/Test_datasets/Epitope_Prediction_based_on_mimotope_analysis/1YY9_A/1YY9_A.txt
- Additional_file_2/Pep-3D-Search-20081205/Test_datasets/Epitope_Prediction_based_on_mimotope_analysis/1YY9_A/C225MimoSeq_1YY9_mimotopes.txt
- Additional_file_2/Pep-3D-Search-20081205/Test_datasets/Epitope_Prediction_based_on_mimotope_analysis/1YY9_A/Native Epitope(1YY9_A).txt
- Additional_file_2/Pep-3D-Search-20081205/Test_datasets/Epitope_Prediction_based_on_mimotope_analysis/2ADF_A/
- Additional_file_2/Pep-3D-Search-20081205/Test_datasets/Epitope_Prediction_based_on_mimotope_analysis/2ADF_A/2ADF.pdb
- Additional_file_2/Pep-3D-Search-20081205/Test_datasets/Epitope_Prediction_based_on_mimotope_analysis/2ADF_A/2ADF_A.pdb
- Additional_file_2/Pep-3D-Search-20081205/Test_datasets/Epitope_Prediction_based_on_mimotope_analysis/2ADF_A/2adf_a.txt
- Additional_file_2/Pep-3D-Search-20081205/Test_datasets/Epitope_Prediction_based_on_mimotope_analysis/2ADF_A/82D6A3_2ADF_mimotopes.txt
- Additional_file_2/Pep-3D-Search-20081205/Test_datasets/Epitope_Prediction_based_on_mimotope_analysis/2ADF_A/Native Epitope(2ADF_A).txt
- Additional_file_2/Pep-3D-Search-20081205/Test_datasets/Epitope_Prediction_based_on_motif_mapping/
- Additional_file_2/Pep-3D-Search-20081205/Test_datasets/Epitope_Prediction_based_on_motif_mapping/1E6J_P/
- Additional_file_2/Pep-3D-Search-20081205/Test_datasets/Epitope_Prediction_based_on_motif_mapping/1E6J_P/13B5_1E6J_Motif.txt
- Additional_file_2/Pep-3D-Search-20081205/Test_datasets/Epitope_Prediction_based_on_motif_mapping/1E6J_P/1E6J.pdb
- Additional_file_2/Pep-3D-Search-20081205/Test_datasets/Epitope_Prediction_based_on_motif_mapping/1E6J_P/1E6J_P.pdb
- Additional_file_2/Pep-3D-Search-20081205/Test_datasets/Epitope_Prediction_based_on_motif_mapping/1E6J_P/1E6J_P.txt
- Additional_file_2/Pep-3D-Search-20081205/Test_datasets/Epitope_Prediction_based_on_motif_mapping/1E6J_P/Native Epitope(1E6J_P).txt
- Additional_file_2/Pep-3D-Search-20081205/Test_datasets/Epitope_Prediction_based_on_motif_mapping/1GC1_G/
- Additional_file_2/Pep-3D-Search-20081205/Test_datasets/Epitope_Prediction_based_on_motif_mapping/1GC1_G/1GC1.pdb
- Additional_file_2/Pep-3D-Search-20081205/Test_datasets/Epitope_Prediction_based_on_motif_mapping/1GC1_G/1GC1_G.pdb
- Additional_file_2/Pep-3D-Search-20081205/Test_datasets/Epitope_Prediction_based_on_motif_mapping/1GC1_G/1GC1_G.txt
- Additional_file_2/Pep-3D-Search-20081205/Test_datasets/Epitope_Prediction_based_on_motif_mapping/1GC1_G/1GC1_motif.txt
- Additional_file_2/Pep-3D-Search-20081205/Test_datasets/Epitope_Prediction_based_on_motif_mapping/1GC1_G/Native Epitope(1GC1_G).txt
- Additional_file_2/Pep-3D-Search-20081205/Test_datasets/Epitope_Prediction_based_on_motif_mapping/1IQD_C/
- Additional_file_2/Pep-3D-Search-20081205/Test_datasets/Epitope_Prediction_based_on_motif_mapping/1IQD_C/1IQD.pdb
- Additional_file_2/Pep-3D-Search-20081205/Test_datasets/Epitope_Prediction_based_on_motif_mapping/1IQD_C/1IQD_C.pdb
- Additional_file_2/Pep-3D-Search-20081205/Test_datasets/Epitope_Prediction_based_on_motif_mapping/1IQD_C/1IQD_C.txt
- Additional_file_2/Pep-3D-Search-20081205/Test_datasets/Epitope_Prediction_based_on_motif_mapping/1IQD_C/Bo2C11_1IQD_MOTIF.txt
- Additional_file_2/Pep-3D-Search-20081205/Test_datasets/Epitope_Prediction_based_on_motif_mapping/1IQD_C/Native Epitope(1IQD_C).txt
- Additional_file_2/Pep-3D-Search-20081205/Test_datasets/Epitope_Prediction_based_on_motif_mapping/1N8Z_C/
- Additional_file_2/Pep-3D-Search-20081205/Test_datasets/Epitope_Prediction_based_on_motif_mapping/1N8Z_C/1N8Z.pdb
- Additional_file_2/Pep-3D-Search-20081205/Test_datasets/Epitope_Prediction_based_on_motif_mapping/1N8Z_C/1N8Z_C.pdb
- Additional_file_2/Pep-3D-Search-20081205/Test_datasets/Epitope_Prediction_based_on_motif_mapping/1N8Z_C/1N8Z_C.txt
- Additional_file_2/Pep-3D-Search-20081205/Test_datasets/Epitope_Prediction_based_on_motif_mapping/1N8Z_C/Herceptin_1N8Z_Motif.txt
- Additional_file_2/Pep-3D-Search-20081205/Test_datasets/Epitope_Prediction_based_on_motif_mapping/1N8Z_C/Native Epitope(1N8Z_C).txt
- Additional_file_2/Pep-3D-Search-20081205/Test_datasets/Epitope_Prediction_based_on_motif_mapping/1YY9_A/
- Additional_file_2/Pep-3D-Search-20081205/Test_datasets/Epitope_Prediction_based_on_motif_mapping/1YY9_A/1YY9.pdb
- Additional_file_2/Pep-3D-Search-20081205/Test_datasets/Epitope_Prediction_based_on_motif_mapping/1YY9_A/1YY9_A.pdb
- Additional_file_2/Pep-3D-Search-20081205/Test_datasets/Epitope_Prediction_based_on_motif_mapping/1YY9_A/1YY9_A.txt
- Additional_file_2/Pep-3D-Search-20081205/Test_datasets/Epitope_Prediction_based_on_motif_mapping/1YY9_A/C225_1YY9_Motif.txt
- Additional_file_2/Pep-3D-Search-20081205/Test_datasets/Epitope_Prediction_based_on_motif_mapping/1YY9_A/Native Epitope(1YY9_A).txt
- Additional_file_2/Pep-3D-Search-20081205/Test_datasets/Epitope_Prediction_based_on_motif_mapping/2ADF_A/
- Additional_file_2/Pep-3D-Search-20081205/Test_datasets/Epitope_Prediction_based_on_motif_mapping/2ADF_A/2ADF.pdb
- Additional_file_2/Pep-3D-Search-20081205/Test_datasets/Epitope_Prediction_based_on_motif_mapping/2ADF_A/2ADF_A.pdb
- Additional_file_2/Pep-3D-Search-20081205/Test_datasets/Epitope_Prediction_based_on_motif_mapping/2ADF_A/2adf_a.txt
- Additional_file_2/Pep-3D-Search-20081205/Test_datasets/Epitope_Prediction_based_on_motif_mapping/2ADF_A/82D6A3_2ADF_Motif.txt
- Additional_file_2/Pep-3D-Search-20081205/Test_datasets/Epitope_Prediction_based_on_motif_mapping/2ADF_A/Native Epitope(2ADF_A).txt
- Additional_file_2/Pep-3D-Search-20081205/Test_datasets/The searching capability of Pep-3D-Search/
- Additional_file_2/Pep-3D-Search-20081205/Test_datasets/The searching capability of Pep-3D-Search/path_in_Legth_11/
- Additional_file_2/Pep-3D-Search-20081205/Test_datasets/The searching capability of Pep-3D-Search/path_in_Legth_11/10%_Mutation/
- Additional_file_2/Pep-3D-Search-20081205/Test_datasets/The searching capability of Pep-3D-Search/path_in_Legth_11/10%_Mutation/1G9M_Long_mimo_11_10%_mutation.txt
- Additional_file_2/Pep-3D-Search-20081205/Test_datasets/The searching capability of Pep-3D-Search/path_in_Legth_11/15%_Mutation/
- Additional_file_2/Pep-3D-Search-20081205/Test_datasets/The searching capability of Pep-3D-Search/path_in_Legth_11/15%_Mutation/1G9M_Long_mimo_11_15%_mutation.txt
- Additional_file_2/Pep-3D-Search-20081205/Test_datasets/The searching capability of Pep-3D-Search/path_in_Legth_11/1G9M_G.pdb
- Additional_file_2/Pep-3D-Search-20081205/Test_datasets/The searching capability of Pep-3D-Search/path_in_Legth_11/1G9M_G.txt
- Additional_file_2/Pep-3D-Search-20081205/Test_datasets/The searching capability of Pep-3D-Search/path_in_Legth_11/20%_Mutation/
- Additional_file_2/Pep-3D-Search-20081205/Test_datasets/The searching capability of Pep-3D-Search/path_in_Legth_11/20%_Mutation/1G9M_Long_mimo_11_20%_mutation.txt
- Additional_file_2/Pep-3D-Search-20081205/Test_datasets/The searching capability of Pep-3D-Search/path_in_Legth_11/25%_Mutation/
- Additional_file_2/Pep-3D-Search-20081205/Test_datasets/The searching capability of Pep-3D-Search/path_in_Legth_11/25%_Mutation/1G9M_Long_mimo_11_25%_mutation.txt
- Additional_file_2/Pep-3D-Search-20081205/Test_datasets/The searching capability of Pep-3D-Search/path_in_Legth_11/30%_Mutation/
- Additional_file_2/Pep-3D-Search-20081205/Test_datasets/The searching capability of Pep-3D-Search/path_in_Legth_11/30%_Mutation/1G9M_Long_mimo_11_30%_mutation.txt
- Additional_file_2/Pep-3D-Search-20081205/Test_datasets/The searching capability of Pep-3D-Search/path_in_Legth_11/No_Mutation/
- Additional_file_2/Pep-3D-Search-20081205/Test_datasets/The searching capability of Pep-3D-Search/path_in_Legth_11/No_Mutation/1G9M_Long_mimo_11_no_mutation.txt
- Additional_file_2/Pep-3D-Search-20081205/Test_datasets/The searching capability of Pep-3D-Search/path_in_Legth_11/target_path.txt
- Additional_file_2/Pep-3D-Search-20081205/Test_datasets/The searching capability of Pep-3D-Search/path_in_Legth_13/
- Additional_file_2/Pep-3D-Search-20081205/Test_datasets/The searching capability of Pep-3D-Search/path_in_Legth_13/10%_Mutation/
- Additional_file_2/Pep-3D-Search-20081205/Test_datasets/The searching capability of Pep-3D-Search/path_in_Legth_13/10%_Mutation/1G9M_Long_mimo_13_10%_mutation.txt
- Additional_file_2/Pep-3D-Search-20081205/Test_datasets/The searching capability of Pep-3D-Search/path_in_Legth_13/15%_Mutation/
- Additional_file_2/Pep-3D-Search-20081205/Test_datasets/The searching capability of Pep-3D-Search/path_in_Legth_13/15%_Mutation/1G9M_Long_mimo_13_15%_mutation.txt
- Additional_file_2/Pep-3D-Search-20081205/Test_datasets/The searching capability of Pep-3D-Search/path_in_Legth_13/1G9M_G.pdb
- Additional_file_2/Pep-3D-Search-20081205/Test_datasets/The searching capability of Pep-3D-Search/path_in_Legth_13/1G9M_G.txt
- Additional_file_2/Pep-3D-Search-20081205/Test_datasets/The searching capability of Pep-3D-Search/path_in_Legth_13/20%_Mutation/
- Additional_file_2/Pep-3D-Search-20081205/Test_datasets/The searching capability of Pep-3D-Search/path_in_Legth_13/20%_Mutation/1G9M_Long_mimo_13_20%_mutation.txt
- Additional_file_2/Pep-3D-Search-20081205/Test_datasets/The searching capability of Pep-3D-Search/path_in_Legth_13/25%_Mutation/
- Additional_file_2/Pep-3D-Search-20081205/Test_datasets/The searching capability of Pep-3D-Search/path_in_Legth_13/25%_Mutation/1G9M_Long_mimo_13_25%_mutation.txt
- Additional_file_2/Pep-3D-Search-20081205/Test_datasets/The searching capability of Pep-3D-Search/path_in_Legth_13/30%_Mutation/
- Additional_file_2/Pep-3D-Search-20081205/Test_datasets/The searching capability of Pep-3D-Search/path_in_Legth_13/30%_Mutation/1G9M_Long_mimo_13_30%_mutation.txt
- Additional_file_2/Pep-3D-Search-20081205/Test_datasets/The searching capability of Pep-3D-Search/path_in_Legth_13/No_Mutation/
- Additional_file_2/Pep-3D-Search-20081205/Test_datasets/The searching capability of Pep-3D-Search/path_in_Legth_13/No_Mutation/1G9M_Long_mimo_13_no_mutation.txt
- Additional_file_2/Pep-3D-Search-20081205/Test_datasets/The searching capability of Pep-3D-Search/path_in_Legth_13/Target_path.txt
- Additional_file_2/Pep-3D-Search-20081205/Test_datasets/The searching capability of Pep-3D-Search/path_in_Legth_15/
- Additional_file_2/Pep-3D-Search-20081205/Test_datasets/The searching capability of Pep-3D-Search/path_in_Legth_15/10%_Mutation/
- Additional_file_2/Pep-3D-Search-20081205/Test_datasets/The searching capability of Pep-3D-Search/path_in_Legth_15/10%_Mutation/1G9M_Long_mimo_15_10%_mutation.txt
- Additional_file_2/Pep-3D-Search-20081205/Test_datasets/The searching capability of Pep-3D-Search/path_in_Legth_15/15%_Mutation/
- Additional_file_2/Pep-3D-Search-20081205/Test_datasets/The searching capability of Pep-3D-Search/path_in_Legth_15/15%_Mutation/1G9M_Long_mimo_15_15%_mutation.txt
- Additional_file_2/Pep-3D-Search-20081205/Test_datasets/The searching capability of Pep-3D-Search/path_in_Legth_15/1G9M_G.pdb
- Additional_file_2/Pep-3D-Search-20081205/Test_datasets/The searching capability of Pep-3D-Search/path_in_Legth_15/1G9M_G.txt
- Additional_file_2/Pep-3D-Search-20081205/Test_datasets/The searching capability of Pep-3D-Search/path_in_Legth_15/20%_Mutation/
- Additional_file_2/Pep-3D-Search-20081205/Test_datasets/The searching capability of Pep-3D-Search/path_in_Legth_15/20%_Mutation/1G9M_Long_mimo_15_20%_mutation.txt
- Additional_file_2/Pep-3D-Search-20081205/Test_datasets/The searching capability of Pep-3D-Search/path_in_Legth_15/25%_Mutation/
- Additional_file_2/Pep-3D-Search-20081205/Test_datasets/The searching capability of Pep-3D-Search/path_in_Legth_15/25%_Mutation/1G9M_Long_mimo_15_25%_mutation.txt
- Additional_file_2/Pep-3D-Search-20081205/Test_datasets/The searching capability of Pep-3D-Search/path_in_Legth_15/30%_Mutation/
- Additional_file_2/Pep-3D-Search-20081205/Test_datasets/The searching capability of Pep-3D-Search/path_in_Legth_15/30%_Mutation/1G9M_Long_mimo_15_30%_mutation.txt
- Additional_file_2/Pep-3D-Search-20081205/Test_datasets/The searching capability of Pep-3D-Search/path_in_Legth_15/No_Mutation/
- Additional_file_2/Pep-3D-Search-20081205/Test_datasets/The searching capability of Pep-3D-Search/path_in_Legth_15/No_Mutation/1G9M_Long_mimo_15_no_mutation.txt
- Additional_file_2/Pep-3D-Search-20081205/Test_datasets/The searching capability of Pep-3D-Search/path_in_Legth_15/Target_path.txt
- Additional_file_2/Pep-3D-Search-20081205/Test_datasets/The searching capability of Pep-3D-Search/path_in_Legth_17/
- Additional_file_2/Pep-3D-Search-20081205/Test_datasets/The searching capability of Pep-3D-Search/path_in_Legth_17/10%_Mutation/
- Additional_file_2/Pep-3D-Search-20081205/Test_datasets/The searching capability of Pep-3D-Search/path_in_Legth_17/10%_Mutation/1G9M_Long_mimo_17_10%_mutation.txt
- Additional_file_2/Pep-3D-Search-20081205/Test_datasets/The searching capability of Pep-3D-Search/path_in_Legth_17/15%_Mutation/
- Additional_file_2/Pep-3D-Search-20081205/Test_datasets/The searching capability of Pep-3D-Search/path_in_Legth_17/15%_Mutation/1G9M_Long_mimo_17_15%_mutation.txt
- Additional_file_2/Pep-3D-Search-20081205/Test_datasets/The searching capability of Pep-3D-Search/path_in_Legth_17/1G9M_G.pdb
- Additional_file_2/Pep-3D-Search-20081205/Test_datasets/The searching capability of Pep-3D-Search/path_in_Legth_17/1G9M_G.txt
- Additional_file_2/Pep-3D-Search-20081205/Test_datasets/The searching capability of Pep-3D-Search/path_in_Legth_17/20%_Mutation/
- Additional_file_2/Pep-3D-Search-20081205/Test_datasets/The searching capability of Pep-3D-Search/path_in_Legth_17/20%_Mutation/1G9M_Long_mimo_17_20%_mutation.txt
- Additional_file_2/Pep-3D-Search-20081205/Test_datasets/The searching capability of Pep-3D-Search/path_in_Legth_17/25%_Mutation/
- Additional_file_2/Pep-3D-Search-20081205/Test_datasets/The searching capability of Pep-3D-Search/path_in_Legth_17/25%_Mutation/1G9M_Long_mimo_17_25%_mutation.txt
- Additional_file_2/Pep-3D-Search-20081205/Test_datasets/The searching capability of Pep-3D-Search/path_in_Legth_17/30%_Mutation/
- Additional_file_2/Pep-3D-Search-20081205/Test_datasets/The searching capability of Pep-3D-Search/path_in_Legth_17/30%_Mutation/1G9M_Long_mimo_17_30%_mutation.txt
- Additional_file_2/Pep-3D-Search-20081205/Test_datasets/The searching capability of Pep-3D-Search/path_in_Legth_17/No_Mutation/
- Additional_file_2/Pep-3D-Search-20081205/Test_datasets/The searching capability of Pep-3D-Search/path_in_Legth_17/No_Mutation/1G9M_Long_mimo_17_no_mutation.txt
- Additional_file_2/Pep-3D-Search-20081205/Test_datasets/The searching capability of Pep-3D-Search/path_in_Legth_17/Target_path.txt
- Additional_file_2/Pep-3D-Search-20081205/Test_datasets/The searching capability of Pep-3D-Search/path_in_Legth_19/
- Additional_file_2/Pep-3D-Search-20081205/Test_datasets/The searching capability of Pep-3D-Search/path_in_Legth_19/10%_Mutation/
- Additional_file_2/Pep-3D-Search-20081205/Test_datasets/The searching capability of Pep-3D-Search/path_in_Legth_19/10%_Mutation/1G9M_Long_mimo_19_10%_mutation.txt
- Additional_file_2/Pep-3D-Search-20081205/Test_datasets/The searching capability of Pep-3D-Search/path_in_Legth_19/15%_Mutation/
- Additional_file_2/Pep-3D-Search-20081205/Test_datasets/The searching capability of Pep-3D-Search/path_in_Legth_19/15%_Mutation/1G9M_Long_mimo_19_15%_mutation.txt
- Additional_file_2/Pep-3D-Search-20081205/Test_datasets/The searching capability of Pep-3D-Search/path_in_Legth_19/1G9M_G.pdb
- Additional_file_2/Pep-3D-Search-20081205/Test_datasets/The searching capability of Pep-3D-Search/path_in_Legth_19/1G9M_G.txt
- Additional_file_2/Pep-3D-Search-20081205/Test_datasets/The searching capability of Pep-3D-Search/path_in_Legth_19/20%_Mutation/
- Additional_file_2/Pep-3D-Search-20081205/Test_datasets/The searching capability of Pep-3D-Search/path_in_Legth_19/20%_Mutation/1G9M_Long_mimo_19_20%_mutation.txt
- Additional_file_2/Pep-3D-Search-20081205/Test_datasets/The searching capability of Pep-3D-Search/path_in_Legth_19/25%_Mutation/
- Additional_file_2/Pep-3D-Search-20081205/Test_datasets/The searching capability of Pep-3D-Search/path_in_Legth_19/25%_Mutation/1G9M_Long_mimo_19_25%_mutation.txt
- Additional_file_2/Pep-3D-Search-20081205/Test_datasets/The searching capability of Pep-3D-Search/path_in_Legth_19/30%_Mutation/
- Additional_file_2/Pep-3D-Search-20081205/Test_datasets/The searching capability of Pep-3D-Search/path_in_Legth_19/30%_Mutation/1G9M_Long_mimo_19_30%_mutation.txt
- Additional_file_2/Pep-3D-Search-20081205/Test_datasets/The searching capability of Pep-3D-Search/path_in_Legth_19/No_Mutation/
- Additional_file_2/Pep-3D-Search-20081205/Test_datasets/The searching capability of Pep-3D-Search/path_in_Legth_19/No_Mutation/1G9M_Long_mimo_no_mutation.txt
- Additional_file_2/Pep-3D-Search-20081205/Test_datasets/The searching capability of Pep-3D-Search/path_in_Legth_19/Target_path.txt
- Additional_file_2/Pep-3D-Search-20081205/Test_datasets/The searching capability of Pep-3D-Search/path_in_Legth_21/
- Additional_file_2/Pep-3D-Search-20081205/Test_datasets/The searching capability of Pep-3D-Search/path_in_Legth_21/10%_Mutation/
- Additional_file_2/Pep-3D-Search-20081205/Test_datasets/The searching capability of Pep-3D-Search/path_in_Legth_21/10%_Mutation/1G9M_Long_mimo_21_10%_mutation.txt
- Additional_file_2/Pep-3D-Search-20081205/Test_datasets/The searching capability of Pep-3D-Search/path_in_Legth_21/15%_Mutation/
- Additional_file_2/Pep-3D-Search-20081205/Test_datasets/The searching capability of Pep-3D-Search/path_in_Legth_21/15%_Mutation/1G9M_Long_mimo_21_15%_mutation.txt
- Additional_file_2/Pep-3D-Search-20081205/Test_datasets/The searching capability of Pep-3D-Search/path_in_Legth_21/1G9M_G.pdb
- Additional_file_2/Pep-3D-Search-20081205/Test_datasets/The searching capability of Pep-3D-Search/path_in_Legth_21/1G9M_G.txt
- Additional_file_2/Pep-3D-Search-20081205/Test_datasets/The searching capability of Pep-3D-Search/path_in_Legth_21/20%_Mutation/
- Additional_file_2/Pep-3D-Search-20081205/Test_datasets/The searching capability of Pep-3D-Search/path_in_Legth_21/20%_Mutation/1G9M_Long_mimo_21_10%_mutation.txt
- Additional_file_2/Pep-3D-Search-20081205/Test_datasets/The searching capability of Pep-3D-Search/path_in_Legth_21/25%_Mutation/
- Additional_file_2/Pep-3D-Search-20081205/Test_datasets/The searching capability of Pep-3D-Search/path_in_Legth_21/25%_Mutation/1G9M_Long_mimo_21_25%_mutation.txt
- Additional_file_2/Pep-3D-Search-20081205/Test_datasets/The searching capability of Pep-3D-Search/path_in_Legth_21/30%_Mutation/
- Additional_file_2/Pep-3D-Search-20081205/Test_datasets/The searching capability of Pep-3D-Search/path_in_Legth_21/30%_Mutation/1G9M_Long_mimo_21_30%_mutation.txt
- Additional_file_2/Pep-3D-Search-20081205/Test_datasets/The searching capability of Pep-3D-Search/path_in_Legth_21/No_Mutation/
- Additional_file_2/Pep-3D-Search-20081205/Test_datasets/The searching capability of Pep-3D-Search/path_in_Legth_21/No_Mutation/1G9M_Long_mimo_21_no_mutation.txt
- Additional_file_2/Pep-3D-Search-20081205/Test_datasets/The searching capability of Pep-3D-Search/path_in_Legth_21/Target_path.txt
- Additional_file_2/Pep-3D-Search-20081205/Test_datasets/The searching capability of Pep-3D-Search/path_in_Legth_23/
- Additional_file_2/Pep-3D-Search-20081205/Test_datasets/The searching capability of Pep-3D-Search/path_in_Legth_23/10%_Mutation/
- Additional_file_2/Pep-3D-Search-20081205/Test_datasets/The searching capability of Pep-3D-Search/path_in_Legth_23/10%_Mutation/1G9M_Long_mimo_23_10%_mutation.txt
- Additional_file_2/Pep-3D-Search-20081205/Test_datasets/The searching capability of Pep-3D-Search/path_in_Legth_23/15%_Mutation/
- Additional_file_2/Pep-3D-Search-20081205/Test_datasets/The searching capability of Pep-3D-Search/path_in_Legth_23/15%_Mutation/1G9M_Long_mimo_23_15%_mutation.txt
- Additional_file_2/Pep-3D-Search-20081205/Test_datasets/The searching capability of Pep-3D-Search/path_in_Legth_23/1G9M_G.pdb
- Additional_file_2/Pep-3D-Search-20081205/Test_datasets/The searching capability of Pep-3D-Search/path_in_Legth_23/1G9M_G.txt
- Additional_file_2/Pep-3D-Search-20081205/Test_datasets/The searching capability of Pep-3D-Search/path_in_Legth_23/20%_Mutation/
- Additional_file_2/Pep-3D-Search-20081205/Test_datasets/The searching capability of Pep-3D-Search/path_in_Legth_23/20%_Mutation/1G9M_Long_mimo_23_20%_mutation.txt
- Additional_file_2/Pep-3D-Search-20081205/Test_datasets/The searching capability of Pep-3D-Search/path_in_Legth_23/25%_Mutation/
- Additional_file_2/Pep-3D-Search-20081205/Test_datasets/The searching capability of Pep-3D-Search/path_in_Legth_23/25%_Mutation/1G9M_Long_mimo_23_25%_mutation.txt
- Additional_file_2/Pep-3D-Search-20081205/Test_datasets/The searching capability of Pep-3D-Search/path_in_Legth_23/30%_Mutation/
- Additional_file_2/Pep-3D-Search-20081205/Test_datasets/The searching capability of Pep-3D-Search/path_in_Legth_23/30%_Mutation/1G9M_Long_mimo_23_30%_mutation.txt
- Additional_file_2/Pep-3D-Search-20081205/Test_datasets/The searching capability of Pep-3D-Search/path_in_Legth_23/No_Mutation/
- Additional_file_2/Pep-3D-Search-20081205/Test_datasets/The searching capability of Pep-3D-Search/path_in_Legth_23/No_Mutation/1G9M_Long_mimo_23_no_mutation.txt
- Additional_file_2/Pep-3D-Search-20081205/Test_datasets/The searching capability of Pep-3D-Search/path_in_Legth_23/Target_path.txt
- Additional_file_2/Pep-3D-Search-20081205/Test_datasets/The searching capability of Pep-3D-Search/path_in_Legth_25/
- Additional_file_2/Pep-3D-Search-20081205/Test_datasets/The searching capability of Pep-3D-Search/path_in_Legth_25/10%_Mutation/
- Additional_file_2/Pep-3D-Search-20081205/Test_datasets/The searching capability of Pep-3D-Search/path_in_Legth_25/10%_Mutation/1G9M_Long_mimo_25_10%_mutation.txt
- Additional_file_2/Pep-3D-Search-20081205/Test_datasets/The searching capability of Pep-3D-Search/path_in_Legth_25/15%_Mutation/
- Additional_file_2/Pep-3D-Search-20081205/Test_datasets/The searching capability of Pep-3D-Search/path_in_Legth_25/15%_Mutation/1G9M_Long_mimo_25_15%_mutation.txt
- Additional_file_2/Pep-3D-Search-20081205/Test_datasets/The searching capability of Pep-3D-Search/path_in_Legth_25/1G9M_G.pdb
- Additional_file_2/Pep-3D-Search-20081205/Test_datasets/The searching capability of Pep-3D-Search/path_in_Legth_25/1G9M_G.txt
- Additional_file_2/Pep-3D-Search-20081205/Test_datasets/The searching capability of Pep-3D-Search/path_in_Legth_25/20%_Mutation/
- Additional_file_2/Pep-3D-Search-20081205/Test_datasets/The searching capability of Pep-3D-Search/path_in_Legth_25/20%_Mutation/1G9M_Long_mimo_25_20%_mutation.txt
- Additional_file_2/Pep-3D-Search-20081205/Test_datasets/The searching capability of Pep-3D-Search/path_in_Legth_25/25%_Mutation/
- Additional_file_2/Pep-3D-Search-20081205/Test_datasets/The searching capability of Pep-3D-Search/path_in_Legth_25/25%_Mutation/1G9M_Long_mimo_25_25%_mutation.txt
- Additional_file_2/Pep-3D-Search-20081205/Test_datasets/The searching capability of Pep-3D-Search/path_in_Legth_25/30%_Mutation/
- Additional_file_2/Pep-3D-Search-20081205/Test_datasets/The searching capability of Pep-3D-Search/path_in_Legth_25/30%_Mutation/1G9M_Long_mimo_25_30%_mutation.txt
- Additional_file_2/Pep-3D-Search-20081205/Test_datasets/The searching capability of Pep-3D-Search/path_in_Legth_25/No_Mutation/
- Additional_file_2/Pep-3D-Search-20081205/Test_datasets/The searching capability of Pep-3D-Search/path_in_Legth_25/No_Mutation/1G9M_Long_mimo_25_No_mutation.txt
- Additional_file_2/Pep-3D-Search-20081205/Test_datasets/The searching capability of Pep-3D-Search/path_in_Legth_25/Target_path.txt
- Additional_file_2/Pep-3D-Search-20081205/Test_datasets/The searching capability of Pep-3D-Search/path_in_Legth_9/
- Additional_file_2/Pep-3D-Search-20081205/Test_datasets/The searching capability of Pep-3D-Search/path_in_Legth_9/10%_Mutation/
- Additional_file_2/Pep-3D-Search-20081205/Test_datasets/The searching capability of Pep-3D-Search/path_in_Legth_9/10%_Mutation/1G9M_Long_mimo_9_10%_mutation.txt
- Additional_file_2/Pep-3D-Search-20081205/Test_datasets/The searching capability of Pep-3D-Search/path_in_Legth_9/15%_Mutation/
- Additional_file_2/Pep-3D-Search-20081205/Test_datasets/The searching capability of Pep-3D-Search/path_in_Legth_9/15%_Mutation/1G9M_Long_mimo_9_15%_mutation.txt
- Additional_file_2/Pep-3D-Search-20081205/Test_datasets/The searching capability of Pep-3D-Search/path_in_Legth_9/1G9M_G.pdb
- Additional_file_2/Pep-3D-Search-20081205/Test_datasets/The searching capability of Pep-3D-Search/path_in_Legth_9/1G9M_G.txt
- Additional_file_2/Pep-3D-Search-20081205/Test_datasets/The searching capability of Pep-3D-Search/path_in_Legth_9/20%_Mutation/
- Additional_file_2/Pep-3D-Search-20081205/Test_datasets/The searching capability of Pep-3D-Search/path_in_Legth_9/20%_Mutation/1G9M_Long_mimo_9_20%_mutation.txt
- Additional_file_2/Pep-3D-Search-20081205/Test_datasets/The searching capability of Pep-3D-Search/path_in_Legth_9/25%_Mutation/
- Additional_file_2/Pep-3D-Search-20081205/Test_datasets/The searching capability of Pep-3D-Search/path_in_Legth_9/25%_Mutation/1G9M_Long_mimo_9_25%_mutation.txt
- Additional_file_2/Pep-3D-Search-20081205/Test_datasets/The searching capability of Pep-3D-Search/path_in_Legth_9/30%_Mutation/
- Additional_file_2/Pep-3D-Search-20081205/Test_datasets/The searching capability of Pep-3D-Search/path_in_Legth_9/30%_Mutation/1G9M_Long_mimo_9_30%_mutation.txt
- Additional_file_2/Pep-3D-Search-20081205/Test_datasets/The searching capability of Pep-3D-Search/path_in_Legth_9/No_Mutation/
- Additional_file_2/Pep-3D-Search-20081205/Test_datasets/The searching capability of Pep-3D-Search/path_in_Legth_9/No_Mutation/1G9M_Long_mimo_9_no_mutation.txt
- Additional_file_2/Pep-3D-Search-20081205/Test_datasets/The searching capability of Pep-3D-Search/path_in_Legth_9/target_path.txt
