# Supplementary material for: Pep-3D-Search: a method for B-cell epitope prediction based on mimotope analysis
Source: BMC Bioinformatics. 2008 Dec 16;9:538. doi: 10.1186/1471-2105-9-538 (PMC2639436; doi:10.1186/1471-2105-9-538)
Supplement: Additional file 2 — Source code, test datasets, Pep-3D-Search toolkit and operation manual. The file is a ZIP archive containing the Visual Basic source code for Pep-3D-Search, licensed under the GNU General Public License. It also contains the test datasets, the Pep-3D-Search toolkit and the operation manual (in PDF format) of Pep-3D-Search. Updated versions will be available at . [file 1471-2105-9-538-S2.zip › Additional_file_2/Pep-3D-Search-20081205/Pep_3D_Search_toolkit/radii.txt]

    Set 1                         Set 2
(Richards, 1977)   (Richmond & Richards, 1978)

ch4 2.00                1.90
ch3 1.70                1.70
nh4 2.00                1.70
nh3 1.70                1.70
oh4 1.60                1.40
oh3 1.50                1.40
sh  2.00                1.80
st  1.80                1.80
zn  0.64                0.64
fe  0.64                0.64
