# Supplementary material for: Pep-3D-Search: a method for B-cell epitope prediction based on mimotope analysis
Source: BMC Bioinformatics. 2008 Dec 16;9:538. doi: 10.1186/1471-2105-9-538 (PMC2639436; doi:10.1186/1471-2105-9-538)
Supplement: Additional file 2 — Source code, test datasets, Pep-3D-Search toolkit and operation manual. The file is a ZIP archive containing the Visual Basic source code for Pep-3D-Search, licensed under the GNU General Public License. It also contains the test datasets, the Pep-3D-Search toolkit and the operation manual (in PDF format) of Pep-3D-Search. Updated versions will be available at . [file 1471-2105-9-538-S2.zip › Additional_file_2/Pep-3D-Search-20081205/Source_code_of_Per_3D_Search/AssemblyInfo.vb]

Imports System
Imports System.Reflection
Imports System.Runtime.InteropServices

' ³ÌÐò¼¯µÄ³£¹æÐÅÏ¢Í¨¹ýÏÂÁÐ
' ÊôÐÔ¼¯¿ØÖÆ¡£¸ü¸ÄÕâÐ©ÊôÐÔÖµ¿É
' ÐÞ¸ÄÓë³ÌÐò¼¯¹ØÁªµÄÐÅÏ¢¡£

' ¼ì²é³ÌÐò¼¯µÄÊôÐÔÖµ

<Assembly: AssemblyTitle("")> 
<Assembly: AssemblyDescription("")> 
<Assembly: AssemblyCompany("")> 
<Assembly: AssemblyProduct("")> 
<Assembly: AssemblyCopyright("")> 
<Assembly: AssemblyTrademark("")> 
<Assembly: CLSCompliant(True)> 

'Èç¹û¸ÃÏîÄ¿Ïò COM ¹«¿ª£¬ÔòÏÂÁÐ GUID ÓÃÓÚÀàÐÍ¿âµÄ ID
<Assembly: Guid("D44D3451-85AC-476F-82E8-FA87D487C0D4")> 

' ³ÌÐò¼¯µÄ°æ±¾ÐÅÏ¢ÓÉÏÂÁÐ 4 ¸öÖµ×é³É£º
'
'      Ö÷°æ±¾
'      ´Î°æ±¾
'      ÄÚ²¿°æ±¾ºÅ
'      ÐÞ¶©ºÅ
'
' Äú¿ÉÒÔÖ¸¶¨ËùÓÐÕâÐ©Öµ£¬Ò²¿ÉÒÔÊ¹ÓÃ¡°ÄÚ²¿°æ±¾ºÅ¡±ºÍ¡°ÐÞ¶©ºÅ¡±µÄÄ¬ÈÏÖµ£¬·½·¨ÊÇ°´
' ÈçÏÂËùÊ¾Ê¹ÓÃ '*':

<Assembly: AssemblyVersion("1.0.*")> 
