# Supplementary material for: Pep-3D-Search: a method for B-cell epitope prediction based on mimotope analysis
Source: BMC Bioinformatics. 2008 Dec 16;9:538. doi: 10.1186/1471-2105-9-538 (PMC2639436; doi:10.1186/1471-2105-9-538)
Supplement: Additional file 2 — Source code, test datasets, Pep-3D-Search toolkit and operation manual. The file is a ZIP archive containing the Visual Basic source code for Pep-3D-Search, licensed under the GNU General Public License. It also contains the test datasets, the Pep-3D-Search toolkit and the operation manual (in PDF format) of Pep-3D-Search. Updated versions will be available at . [file 1471-2105-9-538-S2.zip › Additional_file_2/Pep-3D-Search-20081205/Source_code_of_Per_3D_Search/mainForm.resx]

<?xml version="1.0" encoding="utf-8"?>
<root>
  <!-- 
    Microsoft ResX Schema 
    
    Version 1.3
    
    The primary goals of this format is to allow a simple XML format 
    that is mostly human readable. The generation and parsing of the 
    various data types are done through the TypeConverter classes 
    associated with the data types.
    
    Example:
    
    ... ado.net/XML headers & schema ...
    <resheader name="resmimetype">text/microsoft-resx</resheader>
    <resheader name="version">1.3</resheader>
    <resheader name="reader">System.Resources.ResXResourceReader, System.Windows.Forms, ...</resheader>
    <resheader name="writer">System.Resources.ResXResourceWriter, System.Windows.Forms, ...</resheader>
    <data name="Name1">this is my long string</data>
    <data name="Color1" type="System.Drawing.Color, System.Drawing">Blue</data>
    <data name="Bitmap1" mimetype="application/x-microsoft.net.object.binary.base64">
        [base64 mime encoded serialized .NET Framework object]
    </data>
    <data name="Icon1" type="System.Drawing.Icon, System.Drawing" mimetype="application/x-microsoft.net.object.bytearray.base64">
        [base64 mime encoded string representing a byte array form of the .NET Framework object]
    </data>
                
    There are any number of "resheader" rows that contain simple 
    name/value pairs.
    
    Each data row contains a name, and value. The row also contains a 
    type or mimetype. Type corresponds to a .NET class that support 
    text/value conversion through the TypeConverter architecture. 
    Classes that don't support this are serialized and stored with the 
    mimetype set.
    
    The mimetype is used forserialized objects, and tells the 
    ResXResourceReader how to depersist the object. This is currently not 
    extensible. For a given mimetype the value must be set accordingly:
    
    Note - application/x-microsoft.net.object.binary.base64 is the format 
    that the ResXResourceWriter will generate, however the reader can 
    read any of the formats listed below.
    
    mimetype: application/x-microsoft.net.object.binary.base64
    value   : The object must be serialized with 
            : System.Serialization.Formatters.Binary.BinaryFormatter
            : and then encoded with base64 encoding.
    
    mimetype: application/x-microsoft.net.object.soap.base64
    value   : The object must be serialized with 
            : System.Runtime.Serialization.Formatters.Soap.SoapFormatter
            : and then encoded with base64 encoding.

    mimetype: application/x-microsoft.net.object.bytearray.base64
    value   : The object must be serialized into a byte array 
            : using a System.ComponentModel.TypeConverter
            : and then encoded with base64 encoding.
    -->
  <xsd:schema id="root" xmlns="" xmlns:xsd="http://www.w3.org/2001/XMLSchema" xmlns:msdata="urn:schemas-microsoft-com:xml-msdata">
    <xsd:element name="root" msdata:IsDataSet="true">
      <xsd:complexType>
        <xsd:choice maxOccurs="unbounded">
          <xsd:element name="data">
            <xsd:complexType>
              <xsd:sequence>
                <xsd:element name="value" type="xsd:string" minOccurs="0" msdata:Ordinal="1" />
                <xsd:element name="comment" type="xsd:string" minOccurs="0" msdata:Ordinal="2" />
              </xsd:sequence>
              <xsd:attribute name="name" type="xsd:string" msdata:Ordinal="1" />
              <xsd:attribute name="type" type="xsd:string" msdata:Ordinal="3" />
              <xsd:attribute name="mimetype" type="xsd:string" msdata:Ordinal="4" />
            </xsd:complexType>
          </xsd:element>
          <xsd:element name="resheader">
            <xsd:complexType>
              <xsd:sequence>
                <xsd:element name="value" type="xsd:string" minOccurs="0" msdata:Ordinal="1" />
              </xsd:sequence>
              <xsd:attribute name="name" type="xsd:string" use="required" />
            </xsd:complexType>
          </xsd:element>
        </xsd:choice>
      </xsd:complexType>
    </xsd:element>
  </xsd:schema>
  <resheader name="resmimetype">
    <value>text/microsoft-resx</value>
  </resheader>
  <resheader name="version">
    <value>1.3</value>
  </resheader>
  <resheader name="reader">
    <value>System.Resources.ResXResourceReader, System.Windows.Forms, Version=1.0.5000.0, Culture=neutral, PublicKeyToken=b77a5c561934e089</value>
  </resheader>
  <resheader name="writer">
    <value>System.Resources.ResXResourceWriter, System.Windows.Forms, Version=1.0.5000.0, Culture=neutral, PublicKeyToken=b77a5c561934e089</value>
  </resheader>
  <data name="StatusBar1.Locked" type="System.Boolean, mscorlib, Version=1.0.5000.0, Culture=neutral, PublicKeyToken=b77a5c561934e089">
    <value>False</value>
  </data>
  <data name="StatusBar1.DefaultModifiers" type="System.CodeDom.MemberAttributes, System, Version=1.0.5000.0, Culture=neutral, PublicKeyToken=b77a5c561934e089">
    <value>Assembly</value>
  </data>
  <data name="StatusBar1.Modifiers" type="System.CodeDom.MemberAttributes, System, Version=1.0.5000.0, Culture=neutral, PublicKeyToken=b77a5c561934e089">
    <value>Assembly</value>
  </data>
  <data name="StatusBarPanel1.Modifiers" type="System.CodeDom.MemberAttributes, System, Version=1.0.5000.0, Culture=neutral, PublicKeyToken=b77a5c561934e089">
    <value>Assembly</value>
  </data>
  <data name="StatusBarPanel1.DefaultModifiers" type="System.CodeDom.MemberAttributes, System, Version=1.0.5000.0, Culture=neutral, PublicKeyToken=b77a5c561934e089">
    <value>Assembly</value>
  </data>
  <data name="StatusBarPanel2.Modifiers" type="System.CodeDom.MemberAttributes, System, Version=1.0.5000.0, Culture=neutral, PublicKeyToken=b77a5c561934e089">
    <value>Assembly</value>
  </data>
  <data name="StatusBarPanel2.DefaultModifiers" type="System.CodeDom.MemberAttributes, System, Version=1.0.5000.0, Culture=neutral, PublicKeyToken=b77a5c561934e089">
    <value>Assembly</value>
  </data>
  <data name="StatusBarPanel5.Modifiers" type="System.CodeDom.MemberAttributes, System, Version=1.0.5000.0, Culture=neutral, PublicKeyToken=b77a5c561934e089">
    <value>Assembly</value>
  </data>
  <data name="StatusBarPanel5.DefaultModifiers" type="System.CodeDom.MemberAttributes, System, Version=1.0.5000.0, Culture=neutral, PublicKeyToken=b77a5c561934e089">
    <value>Assembly</value>
  </data>
  <data name="StatusBarPanel6.Modifiers" type="System.CodeDom.MemberAttributes, System, Version=1.0.5000.0, Culture=neutral, PublicKeyToken=b77a5c561934e089">
    <value>Assembly</value>
  </data>
  <data name="StatusBarPanel6.DefaultModifiers" type="System.CodeDom.MemberAttributes, System, Version=1.0.5000.0, Culture=neutral, PublicKeyToken=b77a5c561934e089">
    <value>Assembly</value>
  </data>
  <data name="Button1.Locked" type="System.Boolean, mscorlib, Version=1.0.5000.0, Culture=neutral, PublicKeyToken=b77a5c561934e089">
    <value>False</value>
  </data>
  <data name="Button1.DefaultModifiers" type="System.CodeDom.MemberAttributes, System, Version=1.0.5000.0, Culture=neutral, PublicKeyToken=b77a5c561934e089">
    <value>Assembly</value>
  </data>
  <data name="Button1.Modifiers" type="System.CodeDom.MemberAttributes, System, Version=1.0.5000.0, Culture=neutral, PublicKeyToken=b77a5c561934e089">
    <value>Assembly</value>
  </data>
  <data name="TabControl1.SnapToGrid" type="System.Boolean, mscorlib, Version=1.0.5000.0, Culture=neutral, PublicKeyToken=b77a5c561934e089">
    <value>True</value>
  </data>
  <data name="TabControl1.Locked" type="System.Boolean, mscorlib, Version=1.0.5000.0, Culture=neutral, PublicKeyToken=b77a5c561934e089">
    <value>False</value>
  </data>
  <data name="TabControl1.DrawGrid" type="System.Boolean, mscorlib, Version=1.0.5000.0, Culture=neutral, PublicKeyToken=b77a5c561934e089">
    <value>True</value>
  </data>
  <data name="TabControl1.Modifiers" type="System.CodeDom.MemberAttributes, System, Version=1.0.5000.0, Culture=neutral, PublicKeyToken=b77a5c561934e089">
    <value>Assembly</value>
  </data>
  <data name="TabControl1.DefaultModifiers" type="System.CodeDom.MemberAttributes, System, Version=1.0.5000.0, Culture=neutral, PublicKeyToken=b77a5c561934e089">
    <value>Assembly</value>
  </data>
  <data name="TabControl1.GridSize" type="System.Drawing.Size, System.Drawing, Version=1.0.5000.0, Culture=neutral, PublicKeyToken=b03f5f7f11d50a3a">
    <value>8, 8</value>
  </data>
  <data name="TabPage1.Locked" type="System.Boolean, mscorlib, Version=1.0.5000.0, Culture=neutral, PublicKeyToken=b77a5c561934e089">
    <value>False</value>
  </data>
  <data name="TabPage1.SnapToGrid" type="System.Boolean, mscorlib, Version=1.0.5000.0, Culture=neutral, PublicKeyToken=b77a5c561934e089">
    <value>True</value>
  </data>
  <data name="TabPage1.DrawGrid" type="System.Boolean, mscorlib, Version=1.0.5000.0, Culture=neutral, PublicKeyToken=b77a5c561934e089">
    <value>True</value>
  </data>
  <data name="TabPage1.DefaultModifiers" type="System.CodeDom.MemberAttributes, System, Version=1.0.5000.0, Culture=neutral, PublicKeyToken=b77a5c561934e089">
    <value>Assembly</value>
  </data>
  <data name="TabPage1.Modifiers" type="System.CodeDom.MemberAttributes, System, Version=1.0.5000.0, Culture=neutral, PublicKeyToken=b77a5c561934e089">
    <value>Assembly</value>
  </data>
  <data name="TabPage1.GridSize" type="System.Drawing.Size, System.Drawing, Version=1.0.5000.0, Culture=neutral, PublicKeyToken=b03f5f7f11d50a3a">
    <value>8, 8</value>
  </data>
  <data name="GroupBox2.DefaultModifiers" type="System.CodeDom.MemberAttributes, System, Version=1.0.5000.0, Culture=neutral, PublicKeyToken=b77a5c561934e089">
    <value>Assembly</value>
  </data>
  <data name="GroupBox2.GridSize" type="System.Drawing.Size, System.Drawing, Version=1.0.5000.0, Culture=neutral, PublicKeyToken=b03f5f7f11d50a3a">
    <value>8, 8</value>
  </data>
  <data name="GroupBox2.SnapToGrid" type="System.Boolean, mscorlib, Version=1.0.5000.0, Culture=neutral, PublicKeyToken=b77a5c561934e089">
    <value>True</value>
  </data>
  <data name="GroupBox2.Locked" type="System.Boolean, mscorlib, Version=1.0.5000.0, Culture=neutral, PublicKeyToken=b77a5c561934e089">
    <value>False</value>
  </data>
  <data name="GroupBox2.DrawGrid" type="System.Boolean, mscorlib, Version=1.0.5000.0, Culture=neutral, PublicKeyToken=b77a5c561934e089">
    <value>True</value>
  </data>
  <data name="GroupBox2.Modifiers" type="System.CodeDom.MemberAttributes, System, Version=1.0.5000.0, Culture=neutral, PublicKeyToken=b77a5c561934e089">
    <value>Assembly</value>
  </data>
  <data name="GroupBox15.Locked" type="System.Boolean, mscorlib, Version=1.0.5000.0, Culture=neutral, PublicKeyToken=b77a5c561934e089">
    <value>False</value>
  </data>
  <data name="GroupBox15.DefaultModifiers" type="System.CodeDom.MemberAttributes, System, Version=1.0.5000.0, Culture=neutral, PublicKeyToken=b77a5c561934e089">
    <value>Assembly</value>
  </data>
  <data name="GroupBox15.GridSize" type="System.Drawing.Size, System.Drawing, Version=1.0.5000.0, Culture=neutral, PublicKeyToken=b03f5f7f11d50a3a">
    <value>8, 8</value>
  </data>
  <data name="GroupBox15.SnapToGrid" type="System.Boolean, mscorlib, Version=1.0.5000.0, Culture=neutral, PublicKeyToken=b77a5c561934e089">
    <value>True</value>
  </data>
  <data name="GroupBox15.DrawGrid" type="System.Boolean, mscorlib, Version=1.0.5000.0, Culture=neutral, PublicKeyToken=b77a5c561934e089">
    <value>True</value>
  </data>
  <data name="GroupBox15.Modifiers" type="System.CodeDom.MemberAttributes, System, Version=1.0.5000.0, Culture=neutral, PublicKeyToken=b77a5c561934e089">
    <value>Assembly</value>
  </data>
  <data name="TextBox22.DefaultModifiers" type="System.CodeDom.MemberAttributes, System, Version=1.0.5000.0, Culture=neutral, PublicKeyToken=b77a5c561934e089">
    <value>Assembly</value>
  </data>
  <data name="TextBox22.Locked" type="System.Boolean, mscorlib, Version=1.0.5000.0, Culture=neutral, PublicKeyToken=b77a5c561934e089">
    <value>False</value>
  </data>
  <data name="TextBox22.Modifiers" type="System.CodeDom.MemberAttributes, System, Version=1.0.5000.0, Culture=neutral, PublicKeyToken=b77a5c561934e089">
    <value>Assembly</value>
  </data>
  <data name="TextBox6.DefaultModifiers" type="System.CodeDom.MemberAttributes, System, Version=1.0.5000.0, Culture=neutral, PublicKeyToken=b77a5c561934e089">
    <value>Assembly</value>
  </data>
  <data name="TextBox6.Locked" type="System.Boolean, mscorlib, Version=1.0.5000.0, Culture=neutral, PublicKeyToken=b77a5c561934e089">
    <value>False</value>
  </data>
  <data name="TextBox6.Modifiers" type="System.CodeDom.MemberAttributes, System, Version=1.0.5000.0, Culture=neutral, PublicKeyToken=b77a5c561934e089">
    <value>Assembly</value>
  </data>
  <data name="Button3.Locked" type="System.Boolean, mscorlib, Version=1.0.5000.0, Culture=neutral, PublicKeyToken=b77a5c561934e089">
    <value>False</value>
  </data>
  <data name="Button3.DefaultModifiers" type="System.CodeDom.MemberAttributes, System, Version=1.0.5000.0, Culture=neutral, PublicKeyToken=b77a5c561934e089">
    <value>Assembly</value>
  </data>
  <data name="Button3.Modifiers" type="System.CodeDom.MemberAttributes, System, Version=1.0.5000.0, Culture=neutral, PublicKeyToken=b77a5c561934e089">
    <value>Assembly</value>
  </data>
  <data name="Label44.Locked" type="System.Boolean, mscorlib, Version=1.0.5000.0, Culture=neutral, PublicKeyToken=b77a5c561934e089">
    <value>False</value>
  </data>
  <data name="Label44.DefaultModifiers" type="System.CodeDom.MemberAttributes, System, Version=1.0.5000.0, Culture=neutral, PublicKeyToken=b77a5c561934e089">
    <value>Assembly</value>
  </data>
  <data name="Label44.Modifiers" type="System.CodeDom.MemberAttributes, System, Version=1.0.5000.0, Culture=neutral, PublicKeyToken=b77a5c561934e089">
    <value>Assembly</value>
  </data>
  <data name="Label43.Locked" type="System.Boolean, mscorlib, Version=1.0.5000.0, Culture=neutral, PublicKeyToken=b77a5c561934e089">
    <value>False</value>
  </data>
  <data name="Label43.DefaultModifiers" type="System.CodeDom.MemberAttributes, System, Version=1.0.5000.0, Culture=neutral, PublicKeyToken=b77a5c561934e089">
    <value>Assembly</value>
  </data>
  <data name="Label43.Modifiers" type="System.CodeDom.MemberAttributes, System, Version=1.0.5000.0, Culture=neutral, PublicKeyToken=b77a5c561934e089">
    <value>Assembly</value>
  </data>
  <data name="TextBox24.DefaultModifiers" type="System.CodeDom.MemberAttributes, System, Version=1.0.5000.0, Culture=neutral, PublicKeyToken=b77a5c561934e089">
    <value>Assembly</value>
  </data>
  <data name="TextBox24.Locked" type="System.Boolean, mscorlib, Version=1.0.5000.0, Culture=neutral, PublicKeyToken=b77a5c561934e089">
    <value>False</value>
  </data>
  <data name="TextBox24.Modifiers" type="System.CodeDom.MemberAttributes, System, Version=1.0.5000.0, Culture=neutral, PublicKeyToken=b77a5c561934e089">
    <value>Assembly</value>
  </data>
  <data name="GroupBox13.DefaultModifiers" type="System.CodeDom.MemberAttributes, System, Version=1.0.5000.0, Culture=neutral, PublicKeyToken=b77a5c561934e089">
    <value>Assembly</value>
  </data>
  <data name="GroupBox13.GridSize" type="System.Drawing.Size, System.Drawing, Version=1.0.5000.0, Culture=neutral, PublicKeyToken=b03f5f7f11d50a3a">
    <value>8, 8</value>
  </data>
  <data name="GroupBox13.SnapToGrid" type="System.Boolean, mscorlib, Version=1.0.5000.0, Culture=neutral, PublicKeyToken=b77a5c561934e089">
    <value>True</value>
  </data>
  <data name="GroupBox13.Locked" type="System.Boolean, mscorlib, Version=1.0.5000.0, Culture=neutral, PublicKeyToken=b77a5c561934e089">
    <value>False</value>
  </data>
  <data name="GroupBox13.DrawGrid" type="System.Boolean, mscorlib, Version=1.0.5000.0, Culture=neutral, PublicKeyToken=b77a5c561934e089">
    <value>True</value>
  </data>
  <data name="GroupBox13.Modifiers" type="System.CodeDom.MemberAttributes, System, Version=1.0.5000.0, Culture=neutral, PublicKeyToken=b77a5c561934e089">
    <value>Assembly</value>
  </data>
  <data name="Label8.Locked" type="System.Boolean, mscorlib, Version=1.0.5000.0, Culture=neutral, PublicKeyToken=b77a5c561934e089">
    <value>False</value>
  </data>
  <data name="Label8.DefaultModifiers" type="System.CodeDom.MemberAttributes, System, Version=1.0.5000.0, Culture=neutral, PublicKeyToken=b77a5c561934e089">
    <value>Assembly</value>
  </data>
  <data name="Label8.Modifiers" type="System.CodeDom.MemberAttributes, System, Version=1.0.5000.0, Culture=neutral, PublicKeyToken=b77a5c561934e089">
    <value>Assembly</value>
  </data>
  <data name="TextBox5.DefaultModifiers" type="System.CodeDom.MemberAttributes, System, Version=1.0.5000.0, Culture=neutral, PublicKeyToken=b77a5c561934e089">
    <value>Assembly</value>
  </data>
  <data name="TextBox5.Locked" type="System.Boolean, mscorlib, Version=1.0.5000.0, Culture=neutral, PublicKeyToken=b77a5c561934e089">
    <value>False</value>
  </data>
  <data name="TextBox5.Modifiers" type="System.CodeDom.MemberAttributes, System, Version=1.0.5000.0, Culture=neutral, PublicKeyToken=b77a5c561934e089">
    <value>Assembly</value>
  </data>
  <data name="Button8.Locked" type="System.Boolean, mscorlib, Version=1.0.5000.0, Culture=neutral, PublicKeyToken=b77a5c561934e089">
    <value>False</value>
  </data>
  <data name="Button8.DefaultModifiers" type="System.CodeDom.MemberAttributes, System, Version=1.0.5000.0, Culture=neutral, PublicKeyToken=b77a5c561934e089">
    <value>Assembly</value>
  </data>
  <data name="Button8.Modifiers" type="System.CodeDom.MemberAttributes, System, Version=1.0.5000.0, Culture=neutral, PublicKeyToken=b77a5c561934e089">
    <value>Assembly</value>
  </data>
  <data name="GroupBox4.DefaultModifiers" type="System.CodeDom.MemberAttributes, System, Version=1.0.5000.0, Culture=neutral, PublicKeyToken=b77a5c561934e089">
    <value>Assembly</value>
  </data>
  <data name="GroupBox4.GridSize" type="System.Drawing.Size, System.Drawing, Version=1.0.5000.0, Culture=neutral, PublicKeyToken=b03f5f7f11d50a3a">
    <value>8, 8</value>
  </data>
  <data name="GroupBox4.SnapToGrid" type="System.Boolean, mscorlib, Version=1.0.5000.0, Culture=neutral, PublicKeyToken=b77a5c561934e089">
    <value>True</value>
  </data>
  <data name="GroupBox4.Locked" type="System.Boolean, mscorlib, Version=1.0.5000.0, Culture=neutral, PublicKeyToken=b77a5c561934e089">
    <value>False</value>
  </data>
  <data name="GroupBox4.DrawGrid" type="System.Boolean, mscorlib, Version=1.0.5000.0, Culture=neutral, PublicKeyToken=b77a5c561934e089">
    <value>True</value>
  </data>
  <data name="GroupBox4.Modifiers" type="System.CodeDom.MemberAttributes, System, Version=1.0.5000.0, Culture=neutral, PublicKeyToken=b77a5c561934e089">
    <value>Assembly</value>
  </data>
  <data name="Label9.Locked" type="System.Boolean, mscorlib, Version=1.0.5000.0, Culture=neutral, PublicKeyToken=b77a5c561934e089">
    <value>False</value>
  </data>
  <data name="Label9.DefaultModifiers" type="System.CodeDom.MemberAttributes, System, Version=1.0.5000.0, Culture=neutral, PublicKeyToken=b77a5c561934e089">
    <value>Assembly</value>
  </data>
  <data name="Label9.Modifiers" type="System.CodeDom.MemberAttributes, System, Version=1.0.5000.0, Culture=neutral, PublicKeyToken=b77a5c561934e089">
    <value>Assembly</value>
  </data>
  <data name="Label10.Locked" type="System.Boolean, mscorlib, Version=1.0.5000.0, Culture=neutral, PublicKeyToken=b77a5c561934e089">
    <value>False</value>
  </data>
  <data name="Label10.DefaultModifiers" type="System.CodeDom.MemberAttributes, System, Version=1.0.5000.0, Culture=neutral, PublicKeyToken=b77a5c561934e089">
    <value>Assembly</value>
  </data>
  <data name="Label10.Modifiers" type="System.CodeDom.MemberAttributes, System, Version=1.0.5000.0, Culture=neutral, PublicKeyToken=b77a5c561934e089">
    <value>Assembly</value>
  </data>
  <data name="Button4.Locked" type="System.Boolean, mscorlib, Version=1.0.5000.0, Culture=neutral, PublicKeyToken=b77a5c561934e089">
    <value>False</value>
  </data>
  <data name="Button4.DefaultModifiers" type="System.CodeDom.MemberAttributes, System, Version=1.0.5000.0, Culture=neutral, PublicKeyToken=b77a5c561934e089">
    <value>Assembly</value>
  </data>
  <data name="Button4.Modifiers" type="System.CodeDom.MemberAttributes, System, Version=1.0.5000.0, Culture=neutral, PublicKeyToken=b77a5c561934e089">
    <value>Assembly</value>
  </data>
  <data name="TabPage3.Locked" type="System.Boolean, mscorlib, Version=1.0.5000.0, Culture=neutral, PublicKeyToken=b77a5c561934e089">
    <value>False</value>
  </data>
  <data name="TabPage3.SnapToGrid" type="System.Boolean, mscorlib, Version=1.0.5000.0, Culture=neutral, PublicKeyToken=b77a5c561934e089">
    <value>True</value>
  </data>
  <data name="TabPage3.DrawGrid" type="System.Boolean, mscorlib, Version=1.0.5000.0, Culture=neutral, PublicKeyToken=b77a5c561934e089">
    <value>True</value>
  </data>
  <data name="TabPage3.DefaultModifiers" type="System.CodeDom.MemberAttributes, System, Version=1.0.5000.0, Culture=neutral, PublicKeyToken=b77a5c561934e089">
    <value>Assembly</value>
  </data>
  <data name="TabPage3.Modifiers" type="System.CodeDom.MemberAttributes, System, Version=1.0.5000.0, Culture=neutral, PublicKeyToken=b77a5c561934e089">
    <value>Assembly</value>
  </data>
  <data name="TabPage3.GridSize" type="System.Drawing.Size, System.Drawing, Version=1.0.5000.0, Culture=neutral, PublicKeyToken=b03f5f7f11d50a3a">
    <value>8, 8</value>
  </data>
  <data name="Button14.Locked" type="System.Boolean, mscorlib, Version=1.0.5000.0, Culture=neutral, PublicKeyToken=b77a5c561934e089">
    <value>False</value>
  </data>
  <data name="Button14.DefaultModifiers" type="System.CodeDom.MemberAttributes, System, Version=1.0.5000.0, Culture=neutral, PublicKeyToken=b77a5c561934e089">
    <value>Assembly</value>
  </data>
  <data name="Button14.Modifiers" type="System.CodeDom.MemberAttributes, System, Version=1.0.5000.0, Culture=neutral, PublicKeyToken=b77a5c561934e089">
    <value>Assembly</value>
  </data>
  <data name="GroupBox21.DefaultModifiers" type="System.CodeDom.MemberAttributes, System, Version=1.0.5000.0, Culture=neutral, PublicKeyToken=b77a5c561934e089">
    <value>Assembly</value>
  </data>
  <data name="GroupBox21.GridSize" type="System.Drawing.Size, System.Drawing, Version=1.0.5000.0, Culture=neutral, PublicKeyToken=b03f5f7f11d50a3a">
    <value>8, 8</value>
  </data>
  <data name="GroupBox21.SnapToGrid" type="System.Boolean, mscorlib, Version=1.0.5000.0, Culture=neutral, PublicKeyToken=b77a5c561934e089">
    <value>True</value>
  </data>
  <data name="GroupBox21.Locked" type="System.Boolean, mscorlib, Version=1.0.5000.0, Culture=neutral, PublicKeyToken=b77a5c561934e089">
    <value>False</value>
  </data>
  <data name="GroupBox21.DrawGrid" type="System.Boolean, mscorlib, Version=1.0.5000.0, Culture=neutral, PublicKeyToken=b77a5c561934e089">
    <value>True</value>
  </data>
  <data name="GroupBox21.Modifiers" type="System.CodeDom.MemberAttributes, System, Version=1.0.5000.0, Culture=neutral, PublicKeyToken=b77a5c561934e089">
    <value>Assembly</value>
  </data>
  <data name="TextBox30.DefaultModifiers" type="System.CodeDom.MemberAttributes, System, Version=1.0.5000.0, Culture=neutral, PublicKeyToken=b77a5c561934e089">
    <value>Assembly</value>
  </data>
  <data name="TextBox30.Locked" type="System.Boolean, mscorlib, Version=1.0.5000.0, Culture=neutral, PublicKeyToken=b77a5c561934e089">
    <value>False</value>
  </data>
  <data name="TextBox30.Modifiers" type="System.CodeDom.MemberAttributes, System, Version=1.0.5000.0, Culture=neutral, PublicKeyToken=b77a5c561934e089">
    <value>Assembly</value>
  </data>
  <data name="GroupBox16.DefaultModifiers" type="System.CodeDom.MemberAttributes, System, Version=1.0.5000.0, Culture=neutral, PublicKeyToken=b77a5c561934e089">
    <value>Assembly</value>
  </data>
  <data name="GroupBox16.GridSize" type="System.Drawing.Size, System.Drawing, Version=1.0.5000.0, Culture=neutral, PublicKeyToken=b03f5f7f11d50a3a">
    <value>8, 8</value>
  </data>
  <data name="GroupBox16.SnapToGrid" type="System.Boolean, mscorlib, Version=1.0.5000.0, Culture=neutral, PublicKeyToken=b77a5c561934e089">
    <value>True</value>
  </data>
  <data name="GroupBox16.Locked" type="System.Boolean, mscorlib, Version=1.0.5000.0, Culture=neutral, PublicKeyToken=b77a5c561934e089">
    <value>False</value>
  </data>
  <data name="GroupBox16.DrawGrid" type="System.Boolean, mscorlib, Version=1.0.5000.0, Culture=neutral, PublicKeyToken=b77a5c561934e089">
    <value>True</value>
  </data>
  <data name="GroupBox16.Modifiers" type="System.CodeDom.MemberAttributes, System, Version=1.0.5000.0, Culture=neutral, PublicKeyToken=b77a5c561934e089">
    <value>Assembly</value>
  </data>
  <data name="Button13.Locked" type="System.Boolean, mscorlib, Version=1.0.5000.0, Culture=neutral, PublicKeyToken=b77a5c561934e089">
    <value>False</value>
  </data>
  <data name="Button13.DefaultModifiers" type="System.CodeDom.MemberAttributes, System, Version=1.0.5000.0, Culture=neutral, PublicKeyToken=b77a5c561934e089">
    <value>Assembly</value>
  </data>
  <data name="Button13.Modifiers" type="System.CodeDom.MemberAttributes, System, Version=1.0.5000.0, Culture=neutral, PublicKeyToken=b77a5c561934e089">
    <value>Assembly</value>
  </data>
  <data name="Button10.Locked" type="System.Boolean, mscorlib, Version=1.0.5000.0, Culture=neutral, PublicKeyToken=b77a5c561934e089">
    <value>False</value>
  </data>
  <data name="Button10.Modifiers" type="System.CodeDom.MemberAttributes, System, Version=1.0.5000.0, Culture=neutral, PublicKeyToken=b77a5c561934e089">
    <value>Assembly</value>
  </data>
  <data name="Button10.DefaultModifiers" type="System.CodeDom.MemberAttributes, System, Version=1.0.5000.0, Culture=neutral, PublicKeyToken=b77a5c561934e089">
    <value>Assembly</value>
  </data>
  <data name="Label1.Locked" type="System.Boolean, mscorlib, Version=1.0.5000.0, Culture=neutral, PublicKeyToken=b77a5c561934e089">
    <value>False</value>
  </data>
  <data name="Label1.DefaultModifiers" type="System.CodeDom.MemberAttributes, System, Version=1.0.5000.0, Culture=neutral, PublicKeyToken=b77a5c561934e089">
    <value>Assembly</value>
  </data>
  <data name="Label1.Modifiers" type="System.CodeDom.MemberAttributes, System, Version=1.0.5000.0, Culture=neutral, PublicKeyToken=b77a5c561934e089">
    <value>Assembly</value>
  </data>
  <data name="TextBox27.DefaultModifiers" type="System.CodeDom.MemberAttributes, System, Version=1.0.5000.0, Culture=neutral, PublicKeyToken=b77a5c561934e089">
    <value>Assembly</value>
  </data>
  <data name="TextBox27.Locked" type="System.Boolean, mscorlib, Version=1.0.5000.0, Culture=neutral, PublicKeyToken=b77a5c561934e089">
    <value>False</value>
  </data>
  <data name="TextBox27.Modifiers" type="System.CodeDom.MemberAttributes, System, Version=1.0.5000.0, Culture=neutral, PublicKeyToken=b77a5c561934e089">
    <value>Assembly</value>
  </data>
  <data name="Label46.Locked" type="System.Boolean, mscorlib, Version=1.0.5000.0, Culture=neutral, PublicKeyToken=b77a5c561934e089">
    <value>False</value>
  </data>
  <data name="Label46.DefaultModifiers" type="System.CodeDom.MemberAttributes, System, Version=1.0.5000.0, Culture=neutral, PublicKeyToken=b77a5c561934e089">
    <value>Assembly</value>
  </data>
  <data name="Label46.Modifiers" type="System.CodeDom.MemberAttributes, System, Version=1.0.5000.0, Culture=neutral, PublicKeyToken=b77a5c561934e089">
    <value>Assembly</value>
  </data>
  <data name="TextBox26.DefaultModifiers" type="System.CodeDom.MemberAttributes, System, Version=1.0.5000.0, Culture=neutral, PublicKeyToken=b77a5c561934e089">
    <value>Assembly</value>
  </data>
  <data name="TextBox26.Locked" type="System.Boolean, mscorlib, Version=1.0.5000.0, Culture=neutral, PublicKeyToken=b77a5c561934e089">
    <value>False</value>
  </data>
  <data name="TextBox26.Modifiers" type="System.CodeDom.MemberAttributes, System, Version=1.0.5000.0, Culture=neutral, PublicKeyToken=b77a5c561934e089">
    <value>Assembly</value>
  </data>
  <data name="GroupBox6.DefaultModifiers" type="System.CodeDom.MemberAttributes, System, Version=1.0.5000.0, Culture=neutral, PublicKeyToken=b77a5c561934e089">
    <value>Assembly</value>
  </data>
  <data name="GroupBox6.GridSize" type="System.Drawing.Size, System.Drawing, Version=1.0.5000.0, Culture=neutral, PublicKeyToken=b03f5f7f11d50a3a">
    <value>8, 8</value>
  </data>
  <data name="GroupBox6.SnapToGrid" type="System.Boolean, mscorlib, Version=1.0.5000.0, Culture=neutral, PublicKeyToken=b77a5c561934e089">
    <value>True</value>
  </data>
  <data name="GroupBox6.Locked" type="System.Boolean, mscorlib, Version=1.0.5000.0, Culture=neutral, PublicKeyToken=b77a5c561934e089">
    <value>False</value>
  </data>
  <data name="GroupBox6.DrawGrid" type="System.Boolean, mscorlib, Version=1.0.5000.0, Culture=neutral, PublicKeyToken=b77a5c561934e089">
    <value>True</value>
  </data>
  <data name="GroupBox6.Modifiers" type="System.CodeDom.MemberAttributes, System, Version=1.0.5000.0, Culture=neutral, PublicKeyToken=b77a5c561934e089">
    <value>Assembly</value>
  </data>
  <data name="Button9.Locked" type="System.Boolean, mscorlib, Version=1.0.5000.0, Culture=neutral, PublicKeyToken=b77a5c561934e089">
    <value>False</value>
  </data>
  <data name="Button9.DefaultModifiers" type="System.CodeDom.MemberAttributes, System, Version=1.0.5000.0, Culture=neutral, PublicKeyToken=b77a5c561934e089">
    <value>Assembly</value>
  </data>
  <data name="Button9.Modifiers" type="System.CodeDom.MemberAttributes, System, Version=1.0.5000.0, Culture=neutral, PublicKeyToken=b77a5c561934e089">
    <value>Assembly</value>
  </data>
  <data name="TextBox19.DefaultModifiers" type="System.CodeDom.MemberAttributes, System, Version=1.0.5000.0, Culture=neutral, PublicKeyToken=b77a5c561934e089">
    <value>Assembly</value>
  </data>
  <data name="TextBox19.Locked" type="System.Boolean, mscorlib, Version=1.0.5000.0, Culture=neutral, PublicKeyToken=b77a5c561934e089">
    <value>False</value>
  </data>
  <data name="TextBox19.Modifiers" type="System.CodeDom.MemberAttributes, System, Version=1.0.5000.0, Culture=neutral, PublicKeyToken=b77a5c561934e089">
    <value>Assembly</value>
  </data>
  <data name="Button6.Locked" type="System.Boolean, mscorlib, Version=1.0.5000.0, Culture=neutral, PublicKeyToken=b77a5c561934e089">
    <value>False</value>
  </data>
  <data name="Button6.DefaultModifiers" type="System.CodeDom.MemberAttributes, System, Version=1.0.5000.0, Culture=neutral, PublicKeyToken=b77a5c561934e089">
    <value>Assembly</value>
  </data>
  <data name="Button6.Modifiers" type="System.CodeDom.MemberAttributes, System, Version=1.0.5000.0, Culture=neutral, PublicKeyToken=b77a5c561934e089">
    <value>Assembly</value>
  </data>
  <data name="GroupBox8.DefaultModifiers" type="System.CodeDom.MemberAttributes, System, Version=1.0.5000.0, Culture=neutral, PublicKeyToken=b77a5c561934e089">
    <value>Assembly</value>
  </data>
  <data name="GroupBox8.GridSize" type="System.Drawing.Size, System.Drawing, Version=1.0.5000.0, Culture=neutral, PublicKeyToken=b03f5f7f11d50a3a">
    <value>8, 8</value>
  </data>
  <data name="GroupBox8.SnapToGrid" type="System.Boolean, mscorlib, Version=1.0.5000.0, Culture=neutral, PublicKeyToken=b77a5c561934e089">
    <value>True</value>
  </data>
  <data name="GroupBox8.Locked" type="System.Boolean, mscorlib, Version=1.0.5000.0, Culture=neutral, PublicKeyToken=b77a5c561934e089">
    <value>False</value>
  </data>
  <data name="GroupBox8.DrawGrid" type="System.Boolean, mscorlib, Version=1.0.5000.0, Culture=neutral, PublicKeyToken=b77a5c561934e089">
    <value>True</value>
  </data>
  <data name="GroupBox8.Modifiers" type="System.CodeDom.MemberAttributes, System, Version=1.0.5000.0, Culture=neutral, PublicKeyToken=b77a5c561934e089">
    <value>Assembly</value>
  </data>
  <data name="TextBox29.DefaultModifiers" type="System.CodeDom.MemberAttributes, System, Version=1.0.5000.0, Culture=neutral, PublicKeyToken=b77a5c561934e089">
    <value>Assembly</value>
  </data>
  <data name="TextBox29.Locked" type="System.Boolean, mscorlib, Version=1.0.5000.0, Culture=neutral, PublicKeyToken=b77a5c561934e089">
    <value>False</value>
  </data>
  <data name="TextBox29.Modifiers" type="System.CodeDom.MemberAttributes, System, Version=1.0.5000.0, Culture=neutral, PublicKeyToken=b77a5c561934e089">
    <value>Assembly</value>
  </data>
  <data name="Label26.Locked" type="System.Boolean, mscorlib, Version=1.0.5000.0, Culture=neutral, PublicKeyToken=b77a5c561934e089">
    <value>False</value>
  </data>
  <data name="Label26.DefaultModifiers" type="System.CodeDom.MemberAttributes, System, Version=1.0.5000.0, Culture=neutral, PublicKeyToken=b77a5c561934e089">
    <value>Assembly</value>
  </data>
  <data name="Label26.Modifiers" type="System.CodeDom.MemberAttributes, System, Version=1.0.5000.0, Culture=neutral, PublicKeyToken=b77a5c561934e089">
    <value>Assembly</value>
  </data>
  <data name="Label18.Locked" type="System.Boolean, mscorlib, Version=1.0.5000.0, Culture=neutral, PublicKeyToken=b77a5c561934e089">
    <value>False</value>
  </data>
  <data name="Label18.DefaultModifiers" type="System.CodeDom.MemberAttributes, System, Version=1.0.5000.0, Culture=neutral, PublicKeyToken=b77a5c561934e089">
    <value>Assembly</value>
  </data>
  <data name="Label18.Modifiers" type="System.CodeDom.MemberAttributes, System, Version=1.0.5000.0, Culture=neutral, PublicKeyToken=b77a5c561934e089">
    <value>Assembly</value>
  </data>
  <data name="ComboBox1.DefaultModifiers" type="System.CodeDom.MemberAttributes, System, Version=1.0.5000.0, Culture=neutral, PublicKeyToken=b77a5c561934e089">
    <value>Assembly</value>
  </data>
  <data name="ComboBox1.Locked" type="System.Boolean, mscorlib, Version=1.0.5000.0, Culture=neutral, PublicKeyToken=b77a5c561934e089">
    <value>False</value>
  </data>
  <data name="ComboBox1.Modifiers" type="System.CodeDom.MemberAttributes, System, Version=1.0.5000.0, Culture=neutral, PublicKeyToken=b77a5c561934e089">
    <value>Assembly</value>
  </data>
  <data name="setThreshold.DefaultModifiers" type="System.CodeDom.MemberAttributes, System, Version=1.0.5000.0, Culture=neutral, PublicKeyToken=b77a5c561934e089">
    <value>Assembly</value>
  </data>
  <data name="setThreshold.Locked" type="System.Boolean, mscorlib, Version=1.0.5000.0, Culture=neutral, PublicKeyToken=b77a5c561934e089">
    <value>False</value>
  </data>
  <data name="setThreshold.Modifiers" type="System.CodeDom.MemberAttributes, System, Version=1.0.5000.0, Culture=neutral, PublicKeyToken=b77a5c561934e089">
    <value>Assembly</value>
  </data>
  <data name="Label33.Locked" type="System.Boolean, mscorlib, Version=1.0.5000.0, Culture=neutral, PublicKeyToken=b77a5c561934e089">
    <value>False</value>
  </data>
  <data name="Label33.DefaultModifiers" type="System.CodeDom.MemberAttributes, System, Version=1.0.5000.0, Culture=neutral, PublicKeyToken=b77a5c561934e089">
    <value>Assembly</value>
  </data>
  <data name="Label33.Modifiers" type="System.CodeDom.MemberAttributes, System, Version=1.0.5000.0, Culture=neutral, PublicKeyToken=b77a5c561934e089">
    <value>Assembly</value>
  </data>
  <data name="GroupBox5.DefaultModifiers" type="System.CodeDom.MemberAttributes, System, Version=1.0.5000.0, Culture=neutral, PublicKeyToken=b77a5c561934e089">
    <value>Assembly</value>
  </data>
  <data name="GroupBox5.GridSize" type="System.Drawing.Size, System.Drawing, Version=1.0.5000.0, Culture=neutral, PublicKeyToken=b03f5f7f11d50a3a">
    <value>8, 8</value>
  </data>
  <data name="GroupBox5.SnapToGrid" type="System.Boolean, mscorlib, Version=1.0.5000.0, Culture=neutral, PublicKeyToken=b77a5c561934e089">
    <value>True</value>
  </data>
  <data name="GroupBox5.Locked" type="System.Boolean, mscorlib, Version=1.0.5000.0, Culture=neutral, PublicKeyToken=b77a5c561934e089">
    <value>False</value>
  </data>
  <data name="GroupBox5.DrawGrid" type="System.Boolean, mscorlib, Version=1.0.5000.0, Culture=neutral, PublicKeyToken=b77a5c561934e089">
    <value>True</value>
  </data>
  <data name="GroupBox5.Modifiers" type="System.CodeDom.MemberAttributes, System, Version=1.0.5000.0, Culture=neutral, PublicKeyToken=b77a5c561934e089">
    <value>Assembly</value>
  </data>
  <data name="DataGrid2.Locked" type="System.Boolean, mscorlib, Version=1.0.5000.0, Culture=neutral, PublicKeyToken=b77a5c561934e089">
    <value>False</value>
  </data>
  <data name="DataGrid2.Modifiers" type="System.CodeDom.MemberAttributes, System, Version=1.0.5000.0, Culture=neutral, PublicKeyToken=b77a5c561934e089">
    <value>Assembly</value>
  </data>
  <data name="DataGrid2.DefaultModifiers" type="System.CodeDom.MemberAttributes, System, Version=1.0.5000.0, Culture=neutral, PublicKeyToken=b77a5c561934e089">
    <value>Assembly</value>
  </data>
  <data name="Label38.Locked" type="System.Boolean, mscorlib, Version=1.0.5000.0, Culture=neutral, PublicKeyToken=b77a5c561934e089">
    <value>False</value>
  </data>
  <data name="Label38.DefaultModifiers" type="System.CodeDom.MemberAttributes, System, Version=1.0.5000.0, Culture=neutral, PublicKeyToken=b77a5c561934e089">
    <value>Assembly</value>
  </data>
  <data name="Label38.Modifiers" type="System.CodeDom.MemberAttributes, System, Version=1.0.5000.0, Culture=neutral, PublicKeyToken=b77a5c561934e089">
    <value>Assembly</value>
  </data>
  <data name="TextBox15.DefaultModifiers" type="System.CodeDom.MemberAttributes, System, Version=1.0.5000.0, Culture=neutral, PublicKeyToken=b77a5c561934e089">
    <value>Assembly</value>
  </data>
  <data name="TextBox15.Locked" type="System.Boolean, mscorlib, Version=1.0.5000.0, Culture=neutral, PublicKeyToken=b77a5c561934e089">
    <value>False</value>
  </data>
  <data name="TextBox15.Modifiers" type="System.CodeDom.MemberAttributes, System, Version=1.0.5000.0, Culture=neutral, PublicKeyToken=b77a5c561934e089">
    <value>Assembly</value>
  </data>
  <data name="Label4.Locked" type="System.Boolean, mscorlib, Version=1.0.5000.0, Culture=neutral, PublicKeyToken=b77a5c561934e089">
    <value>False</value>
  </data>
  <data name="Label4.DefaultModifiers" type="System.CodeDom.MemberAttributes, System, Version=1.0.5000.0, Culture=neutral, PublicKeyToken=b77a5c561934e089">
    <value>Assembly</value>
  </data>
  <data name="Label4.Modifiers" type="System.CodeDom.MemberAttributes, System, Version=1.0.5000.0, Culture=neutral, PublicKeyToken=b77a5c561934e089">
    <value>Assembly</value>
  </data>
  <data name="TextBox1.DefaultModifiers" type="System.CodeDom.MemberAttributes, System, Version=1.0.5000.0, Culture=neutral, PublicKeyToken=b77a5c561934e089">
    <value>Assembly</value>
  </data>
  <data name="TextBox1.Locked" type="System.Boolean, mscorlib, Version=1.0.5000.0, Culture=neutral, PublicKeyToken=b77a5c561934e089">
    <value>False</value>
  </data>
  <data name="TextBox1.Modifiers" type="System.CodeDom.MemberAttributes, System, Version=1.0.5000.0, Culture=neutral, PublicKeyToken=b77a5c561934e089">
    <value>Assembly</value>
  </data>
  <data name="Button5.Locked" type="System.Boolean, mscorlib, Version=1.0.5000.0, Culture=neutral, PublicKeyToken=b77a5c561934e089">
    <value>False</value>
  </data>
  <data name="Button5.DefaultModifiers" type="System.CodeDom.MemberAttributes, System, Version=1.0.5000.0, Culture=neutral, PublicKeyToken=b77a5c561934e089">
    <value>Assembly</value>
  </data>
  <data name="Button5.Modifiers" type="System.CodeDom.MemberAttributes, System, Version=1.0.5000.0, Culture=neutral, PublicKeyToken=b77a5c561934e089">
    <value>Assembly</value>
  </data>
  <data name="TabPage2.Locked" type="System.Boolean, mscorlib, Version=1.0.5000.0, Culture=neutral, PublicKeyToken=b77a5c561934e089">
    <value>False</value>
  </data>
  <data name="TabPage2.SnapToGrid" type="System.Boolean, mscorlib, Version=1.0.5000.0, Culture=neutral, PublicKeyToken=b77a5c561934e089">
    <value>True</value>
  </data>
  <data name="TabPage2.DrawGrid" type="System.Boolean, mscorlib, Version=1.0.5000.0, Culture=neutral, PublicKeyToken=b77a5c561934e089">
    <value>True</value>
  </data>
  <data name="TabPage2.DefaultModifiers" type="System.CodeDom.MemberAttributes, System, Version=1.0.5000.0, Culture=neutral, PublicKeyToken=b77a5c561934e089">
    <value>Assembly</value>
  </data>
  <data name="TabPage2.Modifiers" type="System.CodeDom.MemberAttributes, System, Version=1.0.5000.0, Culture=neutral, PublicKeyToken=b77a5c561934e089">
    <value>Assembly</value>
  </data>
  <data name="TabPage2.GridSize" type="System.Drawing.Size, System.Drawing, Version=1.0.5000.0, Culture=neutral, PublicKeyToken=b03f5f7f11d50a3a">
    <value>8, 8</value>
  </data>
  <data name="GroupBox17.DefaultModifiers" type="System.CodeDom.MemberAttributes, System, Version=1.0.5000.0, Culture=neutral, PublicKeyToken=b77a5c561934e089">
    <value>Assembly</value>
  </data>
  <data name="GroupBox17.GridSize" type="System.Drawing.Size, System.Drawing, Version=1.0.5000.0, Culture=neutral, PublicKeyToken=b03f5f7f11d50a3a">
    <value>8, 8</value>
  </data>
  <data name="GroupBox17.SnapToGrid" type="System.Boolean, mscorlib, Version=1.0.5000.0, Culture=neutral, PublicKeyToken=b77a5c561934e089">
    <value>True</value>
  </data>
  <data name="GroupBox17.Locked" type="System.Boolean, mscorlib, Version=1.0.5000.0, Culture=neutral, PublicKeyToken=b77a5c561934e089">
    <value>False</value>
  </data>
  <data name="GroupBox17.DrawGrid" type="System.Boolean, mscorlib, Version=1.0.5000.0, Culture=neutral, PublicKeyToken=b77a5c561934e089">
    <value>True</value>
  </data>
  <data name="GroupBox17.Modifiers" type="System.CodeDom.MemberAttributes, System, Version=1.0.5000.0, Culture=neutral, PublicKeyToken=b77a5c561934e089">
    <value>Assembly</value>
  </data>
  <data name="Button2.Locked" type="System.Boolean, mscorlib, Version=1.0.5000.0, Culture=neutral, PublicKeyToken=b77a5c561934e089">
    <value>False</value>
  </data>
  <data name="Button2.DefaultModifiers" type="System.CodeDom.MemberAttributes, System, Version=1.0.5000.0, Culture=neutral, PublicKeyToken=b77a5c561934e089">
    <value>Assembly</value>
  </data>
  <data name="Button2.Modifiers" type="System.CodeDom.MemberAttributes, System, Version=1.0.5000.0, Culture=neutral, PublicKeyToken=b77a5c561934e089">
    <value>Assembly</value>
  </data>
  <data name="RadioButton6.Locked" type="System.Boolean, mscorlib, Version=1.0.5000.0, Culture=neutral, PublicKeyToken=b77a5c561934e089">
    <value>False</value>
  </data>
  <data name="RadioButton6.DefaultModifiers" type="System.CodeDom.MemberAttributes, System, Version=1.0.5000.0, Culture=neutral, PublicKeyToken=b77a5c561934e089">
    <value>Assembly</value>
  </data>
  <data name="RadioButton6.Modifiers" type="System.CodeDom.MemberAttributes, System, Version=1.0.5000.0, Culture=neutral, PublicKeyToken=b77a5c561934e089">
    <value>Assembly</value>
  </data>
  <data name="RadioButton5.Locked" type="System.Boolean, mscorlib, Version=1.0.5000.0, Culture=neutral, PublicKeyToken=b77a5c561934e089">
    <value>False</value>
  </data>
  <data name="RadioButton5.DefaultModifiers" type="System.CodeDom.MemberAttributes, System, Version=1.0.5000.0, Culture=neutral, PublicKeyToken=b77a5c561934e089">
    <value>Assembly</value>
  </data>
  <data name="RadioButton5.Modifiers" type="System.CodeDom.MemberAttributes, System, Version=1.0.5000.0, Culture=neutral, PublicKeyToken=b77a5c561934e089">
    <value>Assembly</value>
  </data>
  <data name="RadioButton4.Locked" type="System.Boolean, mscorlib, Version=1.0.5000.0, Culture=neutral, PublicKeyToken=b77a5c561934e089">
    <value>False</value>
  </data>
  <data name="RadioButton4.DefaultModifiers" type="System.CodeDom.MemberAttributes, System, Version=1.0.5000.0, Culture=neutral, PublicKeyToken=b77a5c561934e089">
    <value>Assembly</value>
  </data>
  <data name="RadioButton4.Modifiers" type="System.CodeDom.MemberAttributes, System, Version=1.0.5000.0, Culture=neutral, PublicKeyToken=b77a5c561934e089">
    <value>Assembly</value>
  </data>
  <data name="GroupBox10.DefaultModifiers" type="System.CodeDom.MemberAttributes, System, Version=1.0.5000.0, Culture=neutral, PublicKeyToken=b77a5c561934e089">
    <value>Assembly</value>
  </data>
  <data name="GroupBox10.GridSize" type="System.Drawing.Size, System.Drawing, Version=1.0.5000.0, Culture=neutral, PublicKeyToken=b03f5f7f11d50a3a">
    <value>8, 8</value>
  </data>
  <data name="GroupBox10.SnapToGrid" type="System.Boolean, mscorlib, Version=1.0.5000.0, Culture=neutral, PublicKeyToken=b77a5c561934e089">
    <value>True</value>
  </data>
  <data name="GroupBox10.Locked" type="System.Boolean, mscorlib, Version=1.0.5000.0, Culture=neutral, PublicKeyToken=b77a5c561934e089">
    <value>False</value>
  </data>
  <data name="GroupBox10.DrawGrid" type="System.Boolean, mscorlib, Version=1.0.5000.0, Culture=neutral, PublicKeyToken=b77a5c561934e089">
    <value>True</value>
  </data>
  <data name="GroupBox10.Modifiers" type="System.CodeDom.MemberAttributes, System, Version=1.0.5000.0, Culture=neutral, PublicKeyToken=b77a5c561934e089">
    <value>Assembly</value>
  </data>
  <data name="Label2.Locked" type="System.Boolean, mscorlib, Version=1.0.5000.0, Culture=neutral, PublicKeyToken=b77a5c561934e089">
    <value>False</value>
  </data>
  <data name="Label2.DefaultModifiers" type="System.CodeDom.MemberAttributes, System, Version=1.0.5000.0, Culture=neutral, PublicKeyToken=b77a5c561934e089">
    <value>Assembly</value>
  </data>
  <data name="Label2.Modifiers" type="System.CodeDom.MemberAttributes, System, Version=1.0.5000.0, Culture=neutral, PublicKeyToken=b77a5c561934e089">
    <value>Assembly</value>
  </data>
  <data name="Txt_StepVal.DefaultModifiers" type="System.CodeDom.MemberAttributes, System, Version=1.0.5000.0, Culture=neutral, PublicKeyToken=b77a5c561934e089">
    <value>Assembly</value>
  </data>
  <data name="Txt_StepVal.Locked" type="System.Boolean, mscorlib, Version=1.0.5000.0, Culture=neutral, PublicKeyToken=b77a5c561934e089">
    <value>False</value>
  </data>
  <data name="Txt_StepVal.Modifiers" type="System.CodeDom.MemberAttributes, System, Version=1.0.5000.0, Culture=neutral, PublicKeyToken=b77a5c561934e089">
    <value>Assembly</value>
  </data>
  <data name="GroupBox3.DefaultModifiers" type="System.CodeDom.MemberAttributes, System, Version=1.0.5000.0, Culture=neutral, PublicKeyToken=b77a5c561934e089">
    <value>Assembly</value>
  </data>
  <data name="GroupBox3.GridSize" type="System.Drawing.Size, System.Drawing, Version=1.0.5000.0, Culture=neutral, PublicKeyToken=b03f5f7f11d50a3a">
    <value>8, 8</value>
  </data>
  <data name="GroupBox3.SnapToGrid" type="System.Boolean, mscorlib, Version=1.0.5000.0, Culture=neutral, PublicKeyToken=b77a5c561934e089">
    <value>True</value>
  </data>
  <data name="GroupBox3.Locked" type="System.Boolean, mscorlib, Version=1.0.5000.0, Culture=neutral, PublicKeyToken=b77a5c561934e089">
    <value>False</value>
  </data>
  <data name="GroupBox3.DrawGrid" type="System.Boolean, mscorlib, Version=1.0.5000.0, Culture=neutral, PublicKeyToken=b77a5c561934e089">
    <value>True</value>
  </data>
  <data name="GroupBox3.Modifiers" type="System.CodeDom.MemberAttributes, System, Version=1.0.5000.0, Culture=neutral, PublicKeyToken=b77a5c561934e089">
    <value>Assembly</value>
  </data>
  <data name="Btn_Sel_File.Locked" type="System.Boolean, mscorlib, Version=1.0.5000.0, Culture=neutral, PublicKeyToken=b77a5c561934e089">
    <value>False</value>
  </data>
  <data name="Btn_Sel_File.DefaultModifiers" type="System.CodeDom.MemberAttributes, System, Version=1.0.5000.0, Culture=neutral, PublicKeyToken=b77a5c561934e089">
    <value>Assembly</value>
  </data>
  <data name="Btn_Sel_File.Modifiers" type="System.CodeDom.MemberAttributes, System, Version=1.0.5000.0, Culture=neutral, PublicKeyToken=b77a5c561934e089">
    <value>Assembly</value>
  </data>
  <data name="TextBox_FileName.DefaultModifiers" type="System.CodeDom.MemberAttributes, System, Version=1.0.5000.0, Culture=neutral, PublicKeyToken=b77a5c561934e089">
    <value>Assembly</value>
  </data>
  <data name="TextBox_FileName.Locked" type="System.Boolean, mscorlib, Version=1.0.5000.0, Culture=neutral, PublicKeyToken=b77a5c561934e089">
    <value>False</value>
  </data>
  <data name="TextBox_FileName.Modifiers" type="System.CodeDom.MemberAttributes, System, Version=1.0.5000.0, Culture=neutral, PublicKeyToken=b77a5c561934e089">
    <value>Assembly</value>
  </data>
  <data name="GroupBox1.DefaultModifiers" type="System.CodeDom.MemberAttributes, System, Version=1.0.5000.0, Culture=neutral, PublicKeyToken=b77a5c561934e089">
    <value>Assembly</value>
  </data>
  <data name="GroupBox1.GridSize" type="System.Drawing.Size, System.Drawing, Version=1.0.5000.0, Culture=neutral, PublicKeyToken=b03f5f7f11d50a3a">
    <value>8, 8</value>
  </data>
  <data name="GroupBox1.SnapToGrid" type="System.Boolean, mscorlib, Version=1.0.5000.0, Culture=neutral, PublicKeyToken=b77a5c561934e089">
    <value>True</value>
  </data>
  <data name="GroupBox1.Locked" type="System.Boolean, mscorlib, Version=1.0.5000.0, Culture=neutral, PublicKeyToken=b77a5c561934e089">
    <value>False</value>
  </data>
  <data name="GroupBox1.DrawGrid" type="System.Boolean, mscorlib, Version=1.0.5000.0, Culture=neutral, PublicKeyToken=b77a5c561934e089">
    <value>True</value>
  </data>
  <data name="GroupBox1.Modifiers" type="System.CodeDom.MemberAttributes, System, Version=1.0.5000.0, Culture=neutral, PublicKeyToken=b77a5c561934e089">
    <value>Assembly</value>
  </data>
  <data name="DataGrid1.Locked" type="System.Boolean, mscorlib, Version=1.0.5000.0, Culture=neutral, PublicKeyToken=b77a5c561934e089">
    <value>False</value>
  </data>
  <data name="DataGrid1.Modifiers" type="System.CodeDom.MemberAttributes, System, Version=1.0.5000.0, Culture=neutral, PublicKeyToken=b77a5c561934e089">
    <value>Assembly</value>
  </data>
  <data name="DataGrid1.DefaultModifiers" type="System.CodeDom.MemberAttributes, System, Version=1.0.5000.0, Culture=neutral, PublicKeyToken=b77a5c561934e089">
    <value>Assembly</value>
  </data>
  <data name="Label5.Locked" type="System.Boolean, mscorlib, Version=1.0.5000.0, Culture=neutral, PublicKeyToken=b77a5c561934e089">
    <value>False</value>
  </data>
  <data name="Label5.DefaultModifiers" type="System.CodeDom.MemberAttributes, System, Version=1.0.5000.0, Culture=neutral, PublicKeyToken=b77a5c561934e089">
    <value>Assembly</value>
  </data>
  <data name="Label5.Modifiers" type="System.CodeDom.MemberAttributes, System, Version=1.0.5000.0, Culture=neutral, PublicKeyToken=b77a5c561934e089">
    <value>Assembly</value>
  </data>
  <data name="Label6.Locked" type="System.Boolean, mscorlib, Version=1.0.5000.0, Culture=neutral, PublicKeyToken=b77a5c561934e089">
    <value>False</value>
  </data>
  <data name="Label6.DefaultModifiers" type="System.CodeDom.MemberAttributes, System, Version=1.0.5000.0, Culture=neutral, PublicKeyToken=b77a5c561934e089">
    <value>Assembly</value>
  </data>
  <data name="Label6.Modifiers" type="System.CodeDom.MemberAttributes, System, Version=1.0.5000.0, Culture=neutral, PublicKeyToken=b77a5c561934e089">
    <value>Assembly</value>
  </data>
  <data name="Label7.Locked" type="System.Boolean, mscorlib, Version=1.0.5000.0, Culture=neutral, PublicKeyToken=b77a5c561934e089">
    <value>False</value>
  </data>
  <data name="Label7.DefaultModifiers" type="System.CodeDom.MemberAttributes, System, Version=1.0.5000.0, Culture=neutral, PublicKeyToken=b77a5c561934e089">
    <value>Assembly</value>
  </data>
  <data name="Label7.Modifiers" type="System.CodeDom.MemberAttributes, System, Version=1.0.5000.0, Culture=neutral, PublicKeyToken=b77a5c561934e089">
    <value>Assembly</value>
  </data>
  <data name="TextBox2.DefaultModifiers" type="System.CodeDom.MemberAttributes, System, Version=1.0.5000.0, Culture=neutral, PublicKeyToken=b77a5c561934e089">
    <value>Assembly</value>
  </data>
  <data name="TextBox2.Locked" type="System.Boolean, mscorlib, Version=1.0.5000.0, Culture=neutral, PublicKeyToken=b77a5c561934e089">
    <value>False</value>
  </data>
  <data name="TextBox2.Modifiers" type="System.CodeDom.MemberAttributes, System, Version=1.0.5000.0, Culture=neutral, PublicKeyToken=b77a5c561934e089">
    <value>Assembly</value>
  </data>
  <data name="TextBox3.DefaultModifiers" type="System.CodeDom.MemberAttributes, System, Version=1.0.5000.0, Culture=neutral, PublicKeyToken=b77a5c561934e089">
    <value>Assembly</value>
  </data>
  <data name="TextBox3.Locked" type="System.Boolean, mscorlib, Version=1.0.5000.0, Culture=neutral, PublicKeyToken=b77a5c561934e089">
    <value>False</value>
  </data>
  <data name="TextBox3.Modifiers" type="System.CodeDom.MemberAttributes, System, Version=1.0.5000.0, Culture=neutral, PublicKeyToken=b77a5c561934e089">
    <value>Assembly</value>
  </data>
  <data name="TextBox4.DefaultModifiers" type="System.CodeDom.MemberAttributes, System, Version=1.0.5000.0, Culture=neutral, PublicKeyToken=b77a5c561934e089">
    <value>Assembly</value>
  </data>
  <data name="TextBox4.Locked" type="System.Boolean, mscorlib, Version=1.0.5000.0, Culture=neutral, PublicKeyToken=b77a5c561934e089">
    <value>False</value>
  </data>
  <data name="TextBox4.Modifiers" type="System.CodeDom.MemberAttributes, System, Version=1.0.5000.0, Culture=neutral, PublicKeyToken=b77a5c561934e089">
    <value>Assembly</value>
  </data>
  <data name="Btn_InterA_Analysis.Locked" type="System.Boolean, mscorlib, Version=1.0.5000.0, Culture=neutral, PublicKeyToken=b77a5c561934e089">
    <value>False</value>
  </data>
  <data name="Btn_InterA_Analysis.DefaultModifiers" type="System.CodeDom.MemberAttributes, System, Version=1.0.5000.0, Culture=neutral, PublicKeyToken=b77a5c561934e089">
    <value>Assembly</value>
  </data>
  <data name="Btn_InterA_Analysis.Modifiers" type="System.CodeDom.MemberAttributes, System, Version=1.0.5000.0, Culture=neutral, PublicKeyToken=b77a5c561934e089">
    <value>Assembly</value>
  </data>
  <data name="TabPage4.Locked" type="System.Boolean, mscorlib, Version=1.0.5000.0, Culture=neutral, PublicKeyToken=b77a5c561934e089">
    <value>False</value>
  </data>
  <data name="TabPage4.SnapToGrid" type="System.Boolean, mscorlib, Version=1.0.5000.0, Culture=neutral, PublicKeyToken=b77a5c561934e089">
    <value>True</value>
  </data>
  <data name="TabPage4.DrawGrid" type="System.Boolean, mscorlib, Version=1.0.5000.0, Culture=neutral, PublicKeyToken=b77a5c561934e089">
    <value>True</value>
  </data>
  <data name="TabPage4.DefaultModifiers" type="System.CodeDom.MemberAttributes, System, Version=1.0.5000.0, Culture=neutral, PublicKeyToken=b77a5c561934e089">
    <value>Assembly</value>
  </data>
  <data name="TabPage4.Modifiers" type="System.CodeDom.MemberAttributes, System, Version=1.0.5000.0, Culture=neutral, PublicKeyToken=b77a5c561934e089">
    <value>Assembly</value>
  </data>
  <data name="TabPage4.GridSize" type="System.Drawing.Size, System.Drawing, Version=1.0.5000.0, Culture=neutral, PublicKeyToken=b03f5f7f11d50a3a">
    <value>8, 8</value>
  </data>
  <data name="GroupBox22.DefaultModifiers" type="System.CodeDom.MemberAttributes, System, Version=1.0.5000.0, Culture=neutral, PublicKeyToken=b77a5c561934e089">
    <value>Assembly</value>
  </data>
  <data name="GroupBox22.GridSize" type="System.Drawing.Size, System.Drawing, Version=1.0.5000.0, Culture=neutral, PublicKeyToken=b03f5f7f11d50a3a">
    <value>8, 8</value>
  </data>
  <data name="GroupBox22.SnapToGrid" type="System.Boolean, mscorlib, Version=1.0.5000.0, Culture=neutral, PublicKeyToken=b77a5c561934e089">
    <value>True</value>
  </data>
  <data name="GroupBox22.Locked" type="System.Boolean, mscorlib, Version=1.0.5000.0, Culture=neutral, PublicKeyToken=b77a5c561934e089">
    <value>False</value>
  </data>
  <data name="GroupBox22.DrawGrid" type="System.Boolean, mscorlib, Version=1.0.5000.0, Culture=neutral, PublicKeyToken=b77a5c561934e089">
    <value>True</value>
  </data>
  <data name="GroupBox22.Modifiers" type="System.CodeDom.MemberAttributes, System, Version=1.0.5000.0, Culture=neutral, PublicKeyToken=b77a5c561934e089">
    <value>Assembly</value>
  </data>
  <data name="Label32.Locked" type="System.Boolean, mscorlib, Version=1.0.5000.0, Culture=neutral, PublicKeyToken=b77a5c561934e089">
    <value>False</value>
  </data>
  <data name="Label32.DefaultModifiers" type="System.CodeDom.MemberAttributes, System, Version=1.0.5000.0, Culture=neutral, PublicKeyToken=b77a5c561934e089">
    <value>Assembly</value>
  </data>
  <data name="Label32.Modifiers" type="System.CodeDom.MemberAttributes, System, Version=1.0.5000.0, Culture=neutral, PublicKeyToken=b77a5c561934e089">
    <value>Assembly</value>
  </data>
  <data name="TextBox9.DefaultModifiers" type="System.CodeDom.MemberAttributes, System, Version=1.0.5000.0, Culture=neutral, PublicKeyToken=b77a5c561934e089">
    <value>Assembly</value>
  </data>
  <data name="TextBox9.Locked" type="System.Boolean, mscorlib, Version=1.0.5000.0, Culture=neutral, PublicKeyToken=b77a5c561934e089">
    <value>False</value>
  </data>
  <data name="TextBox9.Modifiers" type="System.CodeDom.MemberAttributes, System, Version=1.0.5000.0, Culture=neutral, PublicKeyToken=b77a5c561934e089">
    <value>Assembly</value>
  </data>
  <data name="GroupBox9.DefaultModifiers" type="System.CodeDom.MemberAttributes, System, Version=1.0.5000.0, Culture=neutral, PublicKeyToken=b77a5c561934e089">
    <value>Assembly</value>
  </data>
  <data name="GroupBox9.GridSize" type="System.Drawing.Size, System.Drawing, Version=1.0.5000.0, Culture=neutral, PublicKeyToken=b03f5f7f11d50a3a">
    <value>8, 8</value>
  </data>
  <data name="GroupBox9.SnapToGrid" type="System.Boolean, mscorlib, Version=1.0.5000.0, Culture=neutral, PublicKeyToken=b77a5c561934e089">
    <value>True</value>
  </data>
  <data name="GroupBox9.Locked" type="System.Boolean, mscorlib, Version=1.0.5000.0, Culture=neutral, PublicKeyToken=b77a5c561934e089">
    <value>False</value>
  </data>
  <data name="GroupBox9.DrawGrid" type="System.Boolean, mscorlib, Version=1.0.5000.0, Culture=neutral, PublicKeyToken=b77a5c561934e089">
    <value>True</value>
  </data>
  <data name="GroupBox9.Modifiers" type="System.CodeDom.MemberAttributes, System, Version=1.0.5000.0, Culture=neutral, PublicKeyToken=b77a5c561934e089">
    <value>Assembly</value>
  </data>
  <data name="Label3.Locked" type="System.Boolean, mscorlib, Version=1.0.5000.0, Culture=neutral, PublicKeyToken=b77a5c561934e089">
    <value>False</value>
  </data>
  <data name="Label3.DefaultModifiers" type="System.CodeDom.MemberAttributes, System, Version=1.0.5000.0, Culture=neutral, PublicKeyToken=b77a5c561934e089">
    <value>Assembly</value>
  </data>
  <data name="Label3.Modifiers" type="System.CodeDom.MemberAttributes, System, Version=1.0.5000.0, Culture=neutral, PublicKeyToken=b77a5c561934e089">
    <value>Assembly</value>
  </data>
  <data name="TextBox11.DefaultModifiers" type="System.CodeDom.MemberAttributes, System, Version=1.0.5000.0, Culture=neutral, PublicKeyToken=b77a5c561934e089">
    <value>Assembly</value>
  </data>
  <data name="TextBox11.Locked" type="System.Boolean, mscorlib, Version=1.0.5000.0, Culture=neutral, PublicKeyToken=b77a5c561934e089">
    <value>False</value>
  </data>
  <data name="TextBox11.Modifiers" type="System.CodeDom.MemberAttributes, System, Version=1.0.5000.0, Culture=neutral, PublicKeyToken=b77a5c561934e089">
    <value>Assembly</value>
  </data>
  <data name="Label12.Locked" type="System.Boolean, mscorlib, Version=1.0.5000.0, Culture=neutral, PublicKeyToken=b77a5c561934e089">
    <value>False</value>
  </data>
  <data name="Label12.DefaultModifiers" type="System.CodeDom.MemberAttributes, System, Version=1.0.5000.0, Culture=neutral, PublicKeyToken=b77a5c561934e089">
    <value>Assembly</value>
  </data>
  <data name="Label12.Modifiers" type="System.CodeDom.MemberAttributes, System, Version=1.0.5000.0, Culture=neutral, PublicKeyToken=b77a5c561934e089">
    <value>Assembly</value>
  </data>
  <data name="TextBox20.DefaultModifiers" type="System.CodeDom.MemberAttributes, System, Version=1.0.5000.0, Culture=neutral, PublicKeyToken=b77a5c561934e089">
    <value>Assembly</value>
  </data>
  <data name="TextBox20.Locked" type="System.Boolean, mscorlib, Version=1.0.5000.0, Culture=neutral, PublicKeyToken=b77a5c561934e089">
    <value>False</value>
  </data>
  <data name="TextBox20.Modifiers" type="System.CodeDom.MemberAttributes, System, Version=1.0.5000.0, Culture=neutral, PublicKeyToken=b77a5c561934e089">
    <value>Assembly</value>
  </data>
  <data name="DataGrid3.Locked" type="System.Boolean, mscorlib, Version=1.0.5000.0, Culture=neutral, PublicKeyToken=b77a5c561934e089">
    <value>False</value>
  </data>
  <data name="DataGrid3.Modifiers" type="System.CodeDom.MemberAttributes, System, Version=1.0.5000.0, Culture=neutral, PublicKeyToken=b77a5c561934e089">
    <value>Assembly</value>
  </data>
  <data name="DataGrid3.DefaultModifiers" type="System.CodeDom.MemberAttributes, System, Version=1.0.5000.0, Culture=neutral, PublicKeyToken=b77a5c561934e089">
    <value>Assembly</value>
  </data>
  <data name="GroupBox18.DefaultModifiers" type="System.CodeDom.MemberAttributes, System, Version=1.0.5000.0, Culture=neutral, PublicKeyToken=b77a5c561934e089">
    <value>Assembly</value>
  </data>
  <data name="GroupBox18.GridSize" type="System.Drawing.Size, System.Drawing, Version=1.0.5000.0, Culture=neutral, PublicKeyToken=b03f5f7f11d50a3a">
    <value>8, 8</value>
  </data>
  <data name="GroupBox18.SnapToGrid" type="System.Boolean, mscorlib, Version=1.0.5000.0, Culture=neutral, PublicKeyToken=b77a5c561934e089">
    <value>True</value>
  </data>
  <data name="GroupBox18.Locked" type="System.Boolean, mscorlib, Version=1.0.5000.0, Culture=neutral, PublicKeyToken=b77a5c561934e089">
    <value>False</value>
  </data>
  <data name="GroupBox18.DrawGrid" type="System.Boolean, mscorlib, Version=1.0.5000.0, Culture=neutral, PublicKeyToken=b77a5c561934e089">
    <value>True</value>
  </data>
  <data name="GroupBox18.Modifiers" type="System.CodeDom.MemberAttributes, System, Version=1.0.5000.0, Culture=neutral, PublicKeyToken=b77a5c561934e089">
    <value>Assembly</value>
  </data>
  <data name="TextBox28.DefaultModifiers" type="System.CodeDom.MemberAttributes, System, Version=1.0.5000.0, Culture=neutral, PublicKeyToken=b77a5c561934e089">
    <value>Assembly</value>
  </data>
  <data name="TextBox28.Locked" type="System.Boolean, mscorlib, Version=1.0.5000.0, Culture=neutral, PublicKeyToken=b77a5c561934e089">
    <value>False</value>
  </data>
  <data name="TextBox28.Modifiers" type="System.CodeDom.MemberAttributes, System, Version=1.0.5000.0, Culture=neutral, PublicKeyToken=b77a5c561934e089">
    <value>Assembly</value>
  </data>
  <data name="GroupBox19.DefaultModifiers" type="System.CodeDom.MemberAttributes, System, Version=1.0.5000.0, Culture=neutral, PublicKeyToken=b77a5c561934e089">
    <value>Assembly</value>
  </data>
  <data name="GroupBox19.GridSize" type="System.Drawing.Size, System.Drawing, Version=1.0.5000.0, Culture=neutral, PublicKeyToken=b03f5f7f11d50a3a">
    <value>8, 8</value>
  </data>
  <data name="GroupBox19.SnapToGrid" type="System.Boolean, mscorlib, Version=1.0.5000.0, Culture=neutral, PublicKeyToken=b77a5c561934e089">
    <value>True</value>
  </data>
  <data name="GroupBox19.Locked" type="System.Boolean, mscorlib, Version=1.0.5000.0, Culture=neutral, PublicKeyToken=b77a5c561934e089">
    <value>False</value>
  </data>
  <data name="GroupBox19.DrawGrid" type="System.Boolean, mscorlib, Version=1.0.5000.0, Culture=neutral, PublicKeyToken=b77a5c561934e089">
    <value>True</value>
  </data>
  <data name="GroupBox19.Modifiers" type="System.CodeDom.MemberAttributes, System, Version=1.0.5000.0, Culture=neutral, PublicKeyToken=b77a5c561934e089">
    <value>Assembly</value>
  </data>
  <data name="Button15.Locked" type="System.Boolean, mscorlib, Version=1.0.5000.0, Culture=neutral, PublicKeyToken=b77a5c561934e089">
    <value>False</value>
  </data>
  <data name="Button15.DefaultModifiers" type="System.CodeDom.MemberAttributes, System, Version=1.0.5000.0, Culture=neutral, PublicKeyToken=b77a5c561934e089">
    <value>Assembly</value>
  </data>
  <data name="Button15.Modifiers" type="System.CodeDom.MemberAttributes, System, Version=1.0.5000.0, Culture=neutral, PublicKeyToken=b77a5c561934e089">
    <value>Assembly</value>
  </data>
  <data name="TextBox21.DefaultModifiers" type="System.CodeDom.MemberAttributes, System, Version=1.0.5000.0, Culture=neutral, PublicKeyToken=b77a5c561934e089">
    <value>Assembly</value>
  </data>
  <data name="TextBox21.Locked" type="System.Boolean, mscorlib, Version=1.0.5000.0, Culture=neutral, PublicKeyToken=b77a5c561934e089">
    <value>False</value>
  </data>
  <data name="TextBox21.Modifiers" type="System.CodeDom.MemberAttributes, System, Version=1.0.5000.0, Culture=neutral, PublicKeyToken=b77a5c561934e089">
    <value>Assembly</value>
  </data>
  <data name="Button16.Locked" type="System.Boolean, mscorlib, Version=1.0.5000.0, Culture=neutral, PublicKeyToken=b77a5c561934e089">
    <value>False</value>
  </data>
  <data name="Button16.Modifiers" type="System.CodeDom.MemberAttributes, System, Version=1.0.5000.0, Culture=neutral, PublicKeyToken=b77a5c561934e089">
    <value>Assembly</value>
  </data>
  <data name="Button16.DefaultModifiers" type="System.CodeDom.MemberAttributes, System, Version=1.0.5000.0, Culture=neutral, PublicKeyToken=b77a5c561934e089">
    <value>Assembly</value>
  </data>
  <data name="GroupBox20.DefaultModifiers" type="System.CodeDom.MemberAttributes, System, Version=1.0.5000.0, Culture=neutral, PublicKeyToken=b77a5c561934e089">
    <value>Assembly</value>
  </data>
  <data name="GroupBox20.GridSize" type="System.Drawing.Size, System.Drawing, Version=1.0.5000.0, Culture=neutral, PublicKeyToken=b03f5f7f11d50a3a">
    <value>8, 8</value>
  </data>
  <data name="GroupBox20.SnapToGrid" type="System.Boolean, mscorlib, Version=1.0.5000.0, Culture=neutral, PublicKeyToken=b77a5c561934e089">
    <value>True</value>
  </data>
  <data name="GroupBox20.Locked" type="System.Boolean, mscorlib, Version=1.0.5000.0, Culture=neutral, PublicKeyToken=b77a5c561934e089">
    <value>False</value>
  </data>
  <data name="GroupBox20.DrawGrid" type="System.Boolean, mscorlib, Version=1.0.5000.0, Culture=neutral, PublicKeyToken=b77a5c561934e089">
    <value>True</value>
  </data>
  <data name="GroupBox20.Modifiers" type="System.CodeDom.MemberAttributes, System, Version=1.0.5000.0, Culture=neutral, PublicKeyToken=b77a5c561934e089">
    <value>Assembly</value>
  </data>
  <data name="TextBox8.DefaultModifiers" type="System.CodeDom.MemberAttributes, System, Version=1.0.5000.0, Culture=neutral, PublicKeyToken=b77a5c561934e089">
    <value>Assembly</value>
  </data>
  <data name="TextBox8.Locked" type="System.Boolean, mscorlib, Version=1.0.5000.0, Culture=neutral, PublicKeyToken=b77a5c561934e089">
    <value>False</value>
  </data>
  <data name="TextBox8.Modifiers" type="System.CodeDom.MemberAttributes, System, Version=1.0.5000.0, Culture=neutral, PublicKeyToken=b77a5c561934e089">
    <value>Assembly</value>
  </data>
  <data name="Label29.Locked" type="System.Boolean, mscorlib, Version=1.0.5000.0, Culture=neutral, PublicKeyToken=b77a5c561934e089">
    <value>False</value>
  </data>
  <data name="Label29.DefaultModifiers" type="System.CodeDom.MemberAttributes, System, Version=1.0.5000.0, Culture=neutral, PublicKeyToken=b77a5c561934e089">
    <value>Assembly</value>
  </data>
  <data name="Label29.Modifiers" type="System.CodeDom.MemberAttributes, System, Version=1.0.5000.0, Culture=neutral, PublicKeyToken=b77a5c561934e089">
    <value>Assembly</value>
  </data>
  <data name="Label23.Locked" type="System.Boolean, mscorlib, Version=1.0.5000.0, Culture=neutral, PublicKeyToken=b77a5c561934e089">
    <value>False</value>
  </data>
  <data name="Label23.DefaultModifiers" type="System.CodeDom.MemberAttributes, System, Version=1.0.5000.0, Culture=neutral, PublicKeyToken=b77a5c561934e089">
    <value>Assembly</value>
  </data>
  <data name="Label23.Modifiers" type="System.CodeDom.MemberAttributes, System, Version=1.0.5000.0, Culture=neutral, PublicKeyToken=b77a5c561934e089">
    <value>Assembly</value>
  </data>
  <data name="ComboBox2.DefaultModifiers" type="System.CodeDom.MemberAttributes, System, Version=1.0.5000.0, Culture=neutral, PublicKeyToken=b77a5c561934e089">
    <value>Assembly</value>
  </data>
  <data name="ComboBox2.Modifiers" type="System.CodeDom.MemberAttributes, System, Version=1.0.5000.0, Culture=neutral, PublicKeyToken=b77a5c561934e089">
    <value>Assembly</value>
  </data>
  <data name="ComboBox2.Locked" type="System.Boolean, mscorlib, Version=1.0.5000.0, Culture=neutral, PublicKeyToken=b77a5c561934e089">
    <value>False</value>
  </data>
  <data name="TextBox25.DefaultModifiers" type="System.CodeDom.MemberAttributes, System, Version=1.0.5000.0, Culture=neutral, PublicKeyToken=b77a5c561934e089">
    <value>Assembly</value>
  </data>
  <data name="TextBox25.Locked" type="System.Boolean, mscorlib, Version=1.0.5000.0, Culture=neutral, PublicKeyToken=b77a5c561934e089">
    <value>False</value>
  </data>
  <data name="TextBox25.Modifiers" type="System.CodeDom.MemberAttributes, System, Version=1.0.5000.0, Culture=neutral, PublicKeyToken=b77a5c561934e089">
    <value>Assembly</value>
  </data>
  <data name="Label24.Locked" type="System.Boolean, mscorlib, Version=1.0.5000.0, Culture=neutral, PublicKeyToken=b77a5c561934e089">
    <value>False</value>
  </data>
  <data name="Label24.DefaultModifiers" type="System.CodeDom.MemberAttributes, System, Version=1.0.5000.0, Culture=neutral, PublicKeyToken=b77a5c561934e089">
    <value>Assembly</value>
  </data>
  <data name="Label24.Modifiers" type="System.CodeDom.MemberAttributes, System, Version=1.0.5000.0, Culture=neutral, PublicKeyToken=b77a5c561934e089">
    <value>Assembly</value>
  </data>
  <data name="Button17.Locked" type="System.Boolean, mscorlib, Version=1.0.5000.0, Culture=neutral, PublicKeyToken=b77a5c561934e089">
    <value>False</value>
  </data>
  <data name="Button17.DefaultModifiers" type="System.CodeDom.MemberAttributes, System, Version=1.0.5000.0, Culture=neutral, PublicKeyToken=b77a5c561934e089">
    <value>Assembly</value>
  </data>
  <data name="Button17.Modifiers" type="System.CodeDom.MemberAttributes, System, Version=1.0.5000.0, Culture=neutral, PublicKeyToken=b77a5c561934e089">
    <value>Assembly</value>
  </data>
  <data name="Button11.Locked" type="System.Boolean, mscorlib, Version=1.0.5000.0, Culture=neutral, PublicKeyToken=b77a5c561934e089">
    <value>False</value>
  </data>
  <data name="Button11.DefaultModifiers" type="System.CodeDom.MemberAttributes, System, Version=1.0.5000.0, Culture=neutral, PublicKeyToken=b77a5c561934e089">
    <value>Assembly</value>
  </data>
  <data name="Button11.Modifiers" type="System.CodeDom.MemberAttributes, System, Version=1.0.5000.0, Culture=neutral, PublicKeyToken=b77a5c561934e089">
    <value>Assembly</value>
  </data>
  <data name="TextBox17.DefaultModifiers" type="System.CodeDom.MemberAttributes, System, Version=1.0.5000.0, Culture=neutral, PublicKeyToken=b77a5c561934e089">
    <value>Assembly</value>
  </data>
  <data name="TextBox17.Locked" type="System.Boolean, mscorlib, Version=1.0.5000.0, Culture=neutral, PublicKeyToken=b77a5c561934e089">
    <value>False</value>
  </data>
  <data name="TextBox17.Modifiers" type="System.CodeDom.MemberAttributes, System, Version=1.0.5000.0, Culture=neutral, PublicKeyToken=b77a5c561934e089">
    <value>Assembly</value>
  </data>
  <data name="Label31.Locked" type="System.Boolean, mscorlib, Version=1.0.5000.0, Culture=neutral, PublicKeyToken=b77a5c561934e089">
    <value>False</value>
  </data>
  <data name="Label31.DefaultModifiers" type="System.CodeDom.MemberAttributes, System, Version=1.0.5000.0, Culture=neutral, PublicKeyToken=b77a5c561934e089">
    <value>Assembly</value>
  </data>
  <data name="Label31.Modifiers" type="System.CodeDom.MemberAttributes, System, Version=1.0.5000.0, Culture=neutral, PublicKeyToken=b77a5c561934e089">
    <value>Assembly</value>
  </data>
  <data name="Label30.Locked" type="System.Boolean, mscorlib, Version=1.0.5000.0, Culture=neutral, PublicKeyToken=b77a5c561934e089">
    <value>False</value>
  </data>
  <data name="Label30.DefaultModifiers" type="System.CodeDom.MemberAttributes, System, Version=1.0.5000.0, Culture=neutral, PublicKeyToken=b77a5c561934e089">
    <value>Assembly</value>
  </data>
  <data name="Label30.Modifiers" type="System.CodeDom.MemberAttributes, System, Version=1.0.5000.0, Culture=neutral, PublicKeyToken=b77a5c561934e089">
    <value>Assembly</value>
  </data>
  <data name="TextBox16.DefaultModifiers" type="System.CodeDom.MemberAttributes, System, Version=1.0.5000.0, Culture=neutral, PublicKeyToken=b77a5c561934e089">
    <value>Assembly</value>
  </data>
  <data name="TextBox16.Locked" type="System.Boolean, mscorlib, Version=1.0.5000.0, Culture=neutral, PublicKeyToken=b77a5c561934e089">
    <value>False</value>
  </data>
  <data name="TextBox16.Modifiers" type="System.CodeDom.MemberAttributes, System, Version=1.0.5000.0, Culture=neutral, PublicKeyToken=b77a5c561934e089">
    <value>Assembly</value>
  </data>
  <data name="TextBox13.DefaultModifiers" type="System.CodeDom.MemberAttributes, System, Version=1.0.5000.0, Culture=neutral, PublicKeyToken=b77a5c561934e089">
    <value>Assembly</value>
  </data>
  <data name="TextBox13.Locked" type="System.Boolean, mscorlib, Version=1.0.5000.0, Culture=neutral, PublicKeyToken=b77a5c561934e089">
    <value>False</value>
  </data>
  <data name="TextBox13.Modifiers" type="System.CodeDom.MemberAttributes, System, Version=1.0.5000.0, Culture=neutral, PublicKeyToken=b77a5c561934e089">
    <value>Assembly</value>
  </data>
  <data name="TextBox12.DefaultModifiers" type="System.CodeDom.MemberAttributes, System, Version=1.0.5000.0, Culture=neutral, PublicKeyToken=b77a5c561934e089">
    <value>Assembly</value>
  </data>
  <data name="TextBox12.Modifiers" type="System.CodeDom.MemberAttributes, System, Version=1.0.5000.0, Culture=neutral, PublicKeyToken=b77a5c561934e089">
    <value>Assembly</value>
  </data>
  <data name="TextBox12.Locked" type="System.Boolean, mscorlib, Version=1.0.5000.0, Culture=neutral, PublicKeyToken=b77a5c561934e089">
    <value>False</value>
  </data>
  <data name="TextBox10.DefaultModifiers" type="System.CodeDom.MemberAttributes, System, Version=1.0.5000.0, Culture=neutral, PublicKeyToken=b77a5c561934e089">
    <value>Assembly</value>
  </data>
  <data name="TextBox10.Locked" type="System.Boolean, mscorlib, Version=1.0.5000.0, Culture=neutral, PublicKeyToken=b77a5c561934e089">
    <value>False</value>
  </data>
  <data name="TextBox10.Modifiers" type="System.CodeDom.MemberAttributes, System, Version=1.0.5000.0, Culture=neutral, PublicKeyToken=b77a5c561934e089">
    <value>Assembly</value>
  </data>
  <data name="Label28.Locked" type="System.Boolean, mscorlib, Version=1.0.5000.0, Culture=neutral, PublicKeyToken=b77a5c561934e089">
    <value>False</value>
  </data>
  <data name="Label28.DefaultModifiers" type="System.CodeDom.MemberAttributes, System, Version=1.0.5000.0, Culture=neutral, PublicKeyToken=b77a5c561934e089">
    <value>Assembly</value>
  </data>
  <data name="Label28.Modifiers" type="System.CodeDom.MemberAttributes, System, Version=1.0.5000.0, Culture=neutral, PublicKeyToken=b77a5c561934e089">
    <value>Assembly</value>
  </data>
  <data name="Label25.Locked" type="System.Boolean, mscorlib, Version=1.0.5000.0, Culture=neutral, PublicKeyToken=b77a5c561934e089">
    <value>False</value>
  </data>
  <data name="Label25.DefaultModifiers" type="System.CodeDom.MemberAttributes, System, Version=1.0.5000.0, Culture=neutral, PublicKeyToken=b77a5c561934e089">
    <value>Assembly</value>
  </data>
  <data name="Label25.Modifiers" type="System.CodeDom.MemberAttributes, System, Version=1.0.5000.0, Culture=neutral, PublicKeyToken=b77a5c561934e089">
    <value>Assembly</value>
  </data>
  <data name="GroupBox7.DefaultModifiers" type="System.CodeDom.MemberAttributes, System, Version=1.0.5000.0, Culture=neutral, PublicKeyToken=b77a5c561934e089">
    <value>Assembly</value>
  </data>
  <data name="GroupBox7.GridSize" type="System.Drawing.Size, System.Drawing, Version=1.0.5000.0, Culture=neutral, PublicKeyToken=b03f5f7f11d50a3a">
    <value>8, 8</value>
  </data>
  <data name="GroupBox7.SnapToGrid" type="System.Boolean, mscorlib, Version=1.0.5000.0, Culture=neutral, PublicKeyToken=b77a5c561934e089">
    <value>True</value>
  </data>
  <data name="GroupBox7.Locked" type="System.Boolean, mscorlib, Version=1.0.5000.0, Culture=neutral, PublicKeyToken=b77a5c561934e089">
    <value>False</value>
  </data>
  <data name="GroupBox7.DrawGrid" type="System.Boolean, mscorlib, Version=1.0.5000.0, Culture=neutral, PublicKeyToken=b77a5c561934e089">
    <value>True</value>
  </data>
  <data name="GroupBox7.Modifiers" type="System.CodeDom.MemberAttributes, System, Version=1.0.5000.0, Culture=neutral, PublicKeyToken=b77a5c561934e089">
    <value>Assembly</value>
  </data>
  <data name="Label20.Locked" type="System.Boolean, mscorlib, Version=1.0.5000.0, Culture=neutral, PublicKeyToken=b77a5c561934e089">
    <value>False</value>
  </data>
  <data name="Label20.DefaultModifiers" type="System.CodeDom.MemberAttributes, System, Version=1.0.5000.0, Culture=neutral, PublicKeyToken=b77a5c561934e089">
    <value>Assembly</value>
  </data>
  <data name="Label20.Modifiers" type="System.CodeDom.MemberAttributes, System, Version=1.0.5000.0, Culture=neutral, PublicKeyToken=b77a5c561934e089">
    <value>Assembly</value>
  </data>
  <data name="txtTao0.DefaultModifiers" type="System.CodeDom.MemberAttributes, System, Version=1.0.5000.0, Culture=neutral, PublicKeyToken=b77a5c561934e089">
    <value>Assembly</value>
  </data>
  <data name="txtTao0.Locked" type="System.Boolean, mscorlib, Version=1.0.5000.0, Culture=neutral, PublicKeyToken=b77a5c561934e089">
    <value>False</value>
  </data>
  <data name="txtTao0.Modifiers" type="System.CodeDom.MemberAttributes, System, Version=1.0.5000.0, Culture=neutral, PublicKeyToken=b77a5c561934e089">
    <value>Assembly</value>
  </data>
  <data name="Label22.Locked" type="System.Boolean, mscorlib, Version=1.0.5000.0, Culture=neutral, PublicKeyToken=b77a5c561934e089">
    <value>False</value>
  </data>
  <data name="Label22.DefaultModifiers" type="System.CodeDom.MemberAttributes, System, Version=1.0.5000.0, Culture=neutral, PublicKeyToken=b77a5c561934e089">
    <value>Assembly</value>
  </data>
  <data name="Label22.Modifiers" type="System.CodeDom.MemberAttributes, System, Version=1.0.5000.0, Culture=neutral, PublicKeyToken=b77a5c561934e089">
    <value>Assembly</value>
  </data>
  <data name="txtQ0.DefaultModifiers" type="System.CodeDom.MemberAttributes, System, Version=1.0.5000.0, Culture=neutral, PublicKeyToken=b77a5c561934e089">
    <value>Assembly</value>
  </data>
  <data name="txtQ0.Locked" type="System.Boolean, mscorlib, Version=1.0.5000.0, Culture=neutral, PublicKeyToken=b77a5c561934e089">
    <value>False</value>
  </data>
  <data name="txtQ0.Modifiers" type="System.CodeDom.MemberAttributes, System, Version=1.0.5000.0, Culture=neutral, PublicKeyToken=b77a5c561934e089">
    <value>Assembly</value>
  </data>
  <data name="Label19.Locked" type="System.Boolean, mscorlib, Version=1.0.5000.0, Culture=neutral, PublicKeyToken=b77a5c561934e089">
    <value>False</value>
  </data>
  <data name="Label19.DefaultModifiers" type="System.CodeDom.MemberAttributes, System, Version=1.0.5000.0, Culture=neutral, PublicKeyToken=b77a5c561934e089">
    <value>Assembly</value>
  </data>
  <data name="Label19.Modifiers" type="System.CodeDom.MemberAttributes, System, Version=1.0.5000.0, Culture=neutral, PublicKeyToken=b77a5c561934e089">
    <value>Assembly</value>
  </data>
  <data name="txtTaoMin.DefaultModifiers" type="System.CodeDom.MemberAttributes, System, Version=1.0.5000.0, Culture=neutral, PublicKeyToken=b77a5c561934e089">
    <value>Assembly</value>
  </data>
  <data name="txtTaoMin.Locked" type="System.Boolean, mscorlib, Version=1.0.5000.0, Culture=neutral, PublicKeyToken=b77a5c561934e089">
    <value>False</value>
  </data>
  <data name="txtTaoMin.Modifiers" type="System.CodeDom.MemberAttributes, System, Version=1.0.5000.0, Culture=neutral, PublicKeyToken=b77a5c561934e089">
    <value>Assembly</value>
  </data>
  <data name="Label16.Locked" type="System.Boolean, mscorlib, Version=1.0.5000.0, Culture=neutral, PublicKeyToken=b77a5c561934e089">
    <value>False</value>
  </data>
  <data name="Label16.DefaultModifiers" type="System.CodeDom.MemberAttributes, System, Version=1.0.5000.0, Culture=neutral, PublicKeyToken=b77a5c561934e089">
    <value>Assembly</value>
  </data>
  <data name="Label16.Modifiers" type="System.CodeDom.MemberAttributes, System, Version=1.0.5000.0, Culture=neutral, PublicKeyToken=b77a5c561934e089">
    <value>Assembly</value>
  </data>
  <data name="txtTaoMax.DefaultModifiers" type="System.CodeDom.MemberAttributes, System, Version=1.0.5000.0, Culture=neutral, PublicKeyToken=b77a5c561934e089">
    <value>Assembly</value>
  </data>
  <data name="txtTaoMax.Locked" type="System.Boolean, mscorlib, Version=1.0.5000.0, Culture=neutral, PublicKeyToken=b77a5c561934e089">
    <value>False</value>
  </data>
  <data name="txtTaoMax.Modifiers" type="System.CodeDom.MemberAttributes, System, Version=1.0.5000.0, Culture=neutral, PublicKeyToken=b77a5c561934e089">
    <value>Assembly</value>
  </data>
  <data name="Label17.Locked" type="System.Boolean, mscorlib, Version=1.0.5000.0, Culture=neutral, PublicKeyToken=b77a5c561934e089">
    <value>False</value>
  </data>
  <data name="Label17.DefaultModifiers" type="System.CodeDom.MemberAttributes, System, Version=1.0.5000.0, Culture=neutral, PublicKeyToken=b77a5c561934e089">
    <value>Assembly</value>
  </data>
  <data name="Label17.Modifiers" type="System.CodeDom.MemberAttributes, System, Version=1.0.5000.0, Culture=neutral, PublicKeyToken=b77a5c561934e089">
    <value>Assembly</value>
  </data>
  <data name="txtRou.DefaultModifiers" type="System.CodeDom.MemberAttributes, System, Version=1.0.5000.0, Culture=neutral, PublicKeyToken=b77a5c561934e089">
    <value>Assembly</value>
  </data>
  <data name="txtRou.Locked" type="System.Boolean, mscorlib, Version=1.0.5000.0, Culture=neutral, PublicKeyToken=b77a5c561934e089">
    <value>False</value>
  </data>
  <data name="txtRou.Modifiers" type="System.CodeDom.MemberAttributes, System, Version=1.0.5000.0, Culture=neutral, PublicKeyToken=b77a5c561934e089">
    <value>Assembly</value>
  </data>
  <data name="Label14.Locked" type="System.Boolean, mscorlib, Version=1.0.5000.0, Culture=neutral, PublicKeyToken=b77a5c561934e089">
    <value>False</value>
  </data>
  <data name="Label14.DefaultModifiers" type="System.CodeDom.MemberAttributes, System, Version=1.0.5000.0, Culture=neutral, PublicKeyToken=b77a5c561934e089">
    <value>Assembly</value>
  </data>
  <data name="Label14.Modifiers" type="System.CodeDom.MemberAttributes, System, Version=1.0.5000.0, Culture=neutral, PublicKeyToken=b77a5c561934e089">
    <value>Assembly</value>
  </data>
  <data name="txtBeta.DefaultModifiers" type="System.CodeDom.MemberAttributes, System, Version=1.0.5000.0, Culture=neutral, PublicKeyToken=b77a5c561934e089">
    <value>Assembly</value>
  </data>
  <data name="txtBeta.Locked" type="System.Boolean, mscorlib, Version=1.0.5000.0, Culture=neutral, PublicKeyToken=b77a5c561934e089">
    <value>False</value>
  </data>
  <data name="txtBeta.Modifiers" type="System.CodeDom.MemberAttributes, System, Version=1.0.5000.0, Culture=neutral, PublicKeyToken=b77a5c561934e089">
    <value>Assembly</value>
  </data>
  <data name="Label15.Locked" type="System.Boolean, mscorlib, Version=1.0.5000.0, Culture=neutral, PublicKeyToken=b77a5c561934e089">
    <value>False</value>
  </data>
  <data name="Label15.DefaultModifiers" type="System.CodeDom.MemberAttributes, System, Version=1.0.5000.0, Culture=neutral, PublicKeyToken=b77a5c561934e089">
    <value>Assembly</value>
  </data>
  <data name="Label15.Modifiers" type="System.CodeDom.MemberAttributes, System, Version=1.0.5000.0, Culture=neutral, PublicKeyToken=b77a5c561934e089">
    <value>Assembly</value>
  </data>
  <data name="txtAlpha.DefaultModifiers" type="System.CodeDom.MemberAttributes, System, Version=1.0.5000.0, Culture=neutral, PublicKeyToken=b77a5c561934e089">
    <value>Assembly</value>
  </data>
  <data name="txtAlpha.Locked" type="System.Boolean, mscorlib, Version=1.0.5000.0, Culture=neutral, PublicKeyToken=b77a5c561934e089">
    <value>False</value>
  </data>
  <data name="txtAlpha.Modifiers" type="System.CodeDom.MemberAttributes, System, Version=1.0.5000.0, Culture=neutral, PublicKeyToken=b77a5c561934e089">
    <value>Assembly</value>
  </data>
  <data name="Label13.Locked" type="System.Boolean, mscorlib, Version=1.0.5000.0, Culture=neutral, PublicKeyToken=b77a5c561934e089">
    <value>False</value>
  </data>
  <data name="Label13.DefaultModifiers" type="System.CodeDom.MemberAttributes, System, Version=1.0.5000.0, Culture=neutral, PublicKeyToken=b77a5c561934e089">
    <value>Assembly</value>
  </data>
  <data name="Label13.Modifiers" type="System.CodeDom.MemberAttributes, System, Version=1.0.5000.0, Culture=neutral, PublicKeyToken=b77a5c561934e089">
    <value>Assembly</value>
  </data>
  <data name="txtMaxIter.DefaultModifiers" type="System.CodeDom.MemberAttributes, System, Version=1.0.5000.0, Culture=neutral, PublicKeyToken=b77a5c561934e089">
    <value>Assembly</value>
  </data>
  <data name="txtMaxIter.Locked" type="System.Boolean, mscorlib, Version=1.0.5000.0, Culture=neutral, PublicKeyToken=b77a5c561934e089">
    <value>False</value>
  </data>
  <data name="txtMaxIter.Modifiers" type="System.CodeDom.MemberAttributes, System, Version=1.0.5000.0, Culture=neutral, PublicKeyToken=b77a5c561934e089">
    <value>Assembly</value>
  </data>
  <data name="Label11.Locked" type="System.Boolean, mscorlib, Version=1.0.5000.0, Culture=neutral, PublicKeyToken=b77a5c561934e089">
    <value>False</value>
  </data>
  <data name="Label11.DefaultModifiers" type="System.CodeDom.MemberAttributes, System, Version=1.0.5000.0, Culture=neutral, PublicKeyToken=b77a5c561934e089">
    <value>Assembly</value>
  </data>
  <data name="Label11.Modifiers" type="System.CodeDom.MemberAttributes, System, Version=1.0.5000.0, Culture=neutral, PublicKeyToken=b77a5c561934e089">
    <value>Assembly</value>
  </data>
  <data name="txtMaxAnts.DefaultModifiers" type="System.CodeDom.MemberAttributes, System, Version=1.0.5000.0, Culture=neutral, PublicKeyToken=b77a5c561934e089">
    <value>Assembly</value>
  </data>
  <data name="txtMaxAnts.Locked" type="System.Boolean, mscorlib, Version=1.0.5000.0, Culture=neutral, PublicKeyToken=b77a5c561934e089">
    <value>False</value>
  </data>
  <data name="txtMaxAnts.Modifiers" type="System.CodeDom.MemberAttributes, System, Version=1.0.5000.0, Culture=neutral, PublicKeyToken=b77a5c561934e089">
    <value>Assembly</value>
  </data>
  <data name="ThresholdTxt.DefaultModifiers" type="System.CodeDom.MemberAttributes, System, Version=1.0.5000.0, Culture=neutral, PublicKeyToken=b77a5c561934e089">
    <value>Assembly</value>
  </data>
  <data name="ThresholdTxt.Locked" type="System.Boolean, mscorlib, Version=1.0.5000.0, Culture=neutral, PublicKeyToken=b77a5c561934e089">
    <value>False</value>
  </data>
  <data name="ThresholdTxt.Modifiers" type="System.CodeDom.MemberAttributes, System, Version=1.0.5000.0, Culture=neutral, PublicKeyToken=b77a5c561934e089">
    <value>Assembly</value>
  </data>
  <data name="OpenFileDialog1.DefaultModifiers" type="System.CodeDom.MemberAttributes, System, Version=1.0.5000.0, Culture=neutral, PublicKeyToken=b77a5c561934e089">
    <value>Assembly</value>
  </data>
  <data name="OpenFileDialog1.Modifiers" type="System.CodeDom.MemberAttributes, System, Version=1.0.5000.0, Culture=neutral, PublicKeyToken=b77a5c561934e089">
    <value>Assembly</value>
  </data>
  <data name="OpenFileDialog1.Location" type="System.Drawing.Point, System.Drawing, Version=1.0.5000.0, Culture=neutral, PublicKeyToken=b03f5f7f11d50a3a">
    <value>17, 17</value>
  </data>
  <data name="OpenFileDialog2.DefaultModifiers" type="System.CodeDom.MemberAttributes, System, Version=1.0.5000.0, Culture=neutral, PublicKeyToken=b77a5c561934e089">
    <value>Assembly</value>
  </data>
  <data name="OpenFileDialog2.Modifiers" type="System.CodeDom.MemberAttributes, System, Version=1.0.5000.0, Culture=neutral, PublicKeyToken=b77a5c561934e089">
    <value>Assembly</value>
  </data>
  <data name="OpenFileDialog2.Location" type="System.Drawing.Point, System.Drawing, Version=1.0.5000.0, Culture=neutral, PublicKeyToken=b03f5f7f11d50a3a">
    <value>161, 17</value>
  </data>
  <data name="OpenFileDialog3.DefaultModifiers" type="System.CodeDom.MemberAttributes, System, Version=1.0.5000.0, Culture=neutral, PublicKeyToken=b77a5c561934e089">
    <value>Assembly</value>
  </data>
  <data name="OpenFileDialog3.Modifiers" type="System.CodeDom.MemberAttributes, System, Version=1.0.5000.0, Culture=neutral, PublicKeyToken=b77a5c561934e089">
    <value>Assembly</value>
  </data>
  <data name="OpenFileDialog3.Location" type="System.Drawing.Point, System.Drawing, Version=1.0.5000.0, Culture=neutral, PublicKeyToken=b03f5f7f11d50a3a">
    <value>305, 17</value>
  </data>
  <data name="OpenFileDialog4.DefaultModifiers" type="System.CodeDom.MemberAttributes, System, Version=1.0.5000.0, Culture=neutral, PublicKeyToken=b77a5c561934e089">
    <value>Assembly</value>
  </data>
  <data name="OpenFileDialog4.Modifiers" type="System.CodeDom.MemberAttributes, System, Version=1.0.5000.0, Culture=neutral, PublicKeyToken=b77a5c561934e089">
    <value>Assembly</value>
  </data>
  <data name="OpenFileDialog4.Location" type="System.Drawing.Point, System.Drawing, Version=1.0.5000.0, Culture=neutral, PublicKeyToken=b03f5f7f11d50a3a">
    <value>449, 17</value>
  </data>
  <data name="GroupBox14.DefaultModifiers" type="System.CodeDom.MemberAttributes, System, Version=1.0.5000.0, Culture=neutral, PublicKeyToken=b77a5c561934e089">
    <value>Assembly</value>
  </data>
  <data name="GroupBox14.GridSize" type="System.Drawing.Size, System.Drawing, Version=1.0.5000.0, Culture=neutral, PublicKeyToken=b03f5f7f11d50a3a">
    <value>8, 8</value>
  </data>
  <data name="GroupBox14.SnapToGrid" type="System.Boolean, mscorlib, Version=1.0.5000.0, Culture=neutral, PublicKeyToken=b77a5c561934e089">
    <value>True</value>
  </data>
  <data name="GroupBox14.Locked" type="System.Boolean, mscorlib, Version=1.0.5000.0, Culture=neutral, PublicKeyToken=b77a5c561934e089">
    <value>False</value>
  </data>
  <data name="GroupBox14.DrawGrid" type="System.Boolean, mscorlib, Version=1.0.5000.0, Culture=neutral, PublicKeyToken=b77a5c561934e089">
    <value>True</value>
  </data>
  <data name="GroupBox14.Modifiers" type="System.CodeDom.MemberAttributes, System, Version=1.0.5000.0, Culture=neutral, PublicKeyToken=b77a5c561934e089">
    <value>Assembly</value>
  </data>
  <data name="Label27.Locked" type="System.Boolean, mscorlib, Version=1.0.5000.0, Culture=neutral, PublicKeyToken=b77a5c561934e089">
    <value>False</value>
  </data>
  <data name="Label27.DefaultModifiers" type="System.CodeDom.MemberAttributes, System, Version=1.0.5000.0, Culture=neutral, PublicKeyToken=b77a5c561934e089">
    <value>Assembly</value>
  </data>
  <data name="Label27.Modifiers" type="System.CodeDom.MemberAttributes, System, Version=1.0.5000.0, Culture=neutral, PublicKeyToken=b77a5c561934e089">
    <value>Assembly</value>
  </data>
  <data name="TextBox7.DefaultModifiers" type="System.CodeDom.MemberAttributes, System, Version=1.0.5000.0, Culture=neutral, PublicKeyToken=b77a5c561934e089">
    <value>Assembly</value>
  </data>
  <data name="TextBox7.Locked" type="System.Boolean, mscorlib, Version=1.0.5000.0, Culture=neutral, PublicKeyToken=b77a5c561934e089">
    <value>False</value>
  </data>
  <data name="TextBox7.Modifiers" type="System.CodeDom.MemberAttributes, System, Version=1.0.5000.0, Culture=neutral, PublicKeyToken=b77a5c561934e089">
    <value>Assembly</value>
  </data>
  <data name="TextBox14.DefaultModifiers" type="System.CodeDom.MemberAttributes, System, Version=1.0.5000.0, Culture=neutral, PublicKeyToken=b77a5c561934e089">
    <value>Assembly</value>
  </data>
  <data name="TextBox14.Locked" type="System.Boolean, mscorlib, Version=1.0.5000.0, Culture=neutral, PublicKeyToken=b77a5c561934e089">
    <value>False</value>
  </data>
  <data name="TextBox14.Modifiers" type="System.CodeDom.MemberAttributes, System, Version=1.0.5000.0, Culture=neutral, PublicKeyToken=b77a5c561934e089">
    <value>Assembly</value>
  </data>
  <data name="Label21.Locked" type="System.Boolean, mscorlib, Version=1.0.5000.0, Culture=neutral, PublicKeyToken=b77a5c561934e089">
    <value>False</value>
  </data>
  <data name="Label21.DefaultModifiers" type="System.CodeDom.MemberAttributes, System, Version=1.0.5000.0, Culture=neutral, PublicKeyToken=b77a5c561934e089">
    <value>Assembly</value>
  </data>
  <data name="Label21.Modifiers" type="System.CodeDom.MemberAttributes, System, Version=1.0.5000.0, Culture=neutral, PublicKeyToken=b77a5c561934e089">
    <value>Assembly</value>
  </data>
  <data name="Label35.Locked" type="System.Boolean, mscorlib, Version=1.0.5000.0, Culture=neutral, PublicKeyToken=b77a5c561934e089">
    <value>False</value>
  </data>
  <data name="Label35.DefaultModifiers" type="System.CodeDom.MemberAttributes, System, Version=1.0.5000.0, Culture=neutral, PublicKeyToken=b77a5c561934e089">
    <value>Assembly</value>
  </data>
  <data name="Label35.Modifiers" type="System.CodeDom.MemberAttributes, System, Version=1.0.5000.0, Culture=neutral, PublicKeyToken=b77a5c561934e089">
    <value>Assembly</value>
  </data>
  <data name="RadioButton1.Locked" type="System.Boolean, mscorlib, Version=1.0.5000.0, Culture=neutral, PublicKeyToken=b77a5c561934e089">
    <value>False</value>
  </data>
  <data name="RadioButton1.DefaultModifiers" type="System.CodeDom.MemberAttributes, System, Version=1.0.5000.0, Culture=neutral, PublicKeyToken=b77a5c561934e089">
    <value>Assembly</value>
  </data>
  <data name="RadioButton1.Modifiers" type="System.CodeDom.MemberAttributes, System, Version=1.0.5000.0, Culture=neutral, PublicKeyToken=b77a5c561934e089">
    <value>Assembly</value>
  </data>
  <data name="RadioButton2.Locked" type="System.Boolean, mscorlib, Version=1.0.5000.0, Culture=neutral, PublicKeyToken=b77a5c561934e089">
    <value>False</value>
  </data>
  <data name="RadioButton2.DefaultModifiers" type="System.CodeDom.MemberAttributes, System, Version=1.0.5000.0, Culture=neutral, PublicKeyToken=b77a5c561934e089">
    <value>Assembly</value>
  </data>
  <data name="RadioButton2.Modifiers" type="System.CodeDom.MemberAttributes, System, Version=1.0.5000.0, Culture=neutral, PublicKeyToken=b77a5c561934e089">
    <value>Assembly</value>
  </data>
  <data name="RadioButton3.Locked" type="System.Boolean, mscorlib, Version=1.0.5000.0, Culture=neutral, PublicKeyToken=b77a5c561934e089">
    <value>False</value>
  </data>
  <data name="RadioButton3.DefaultModifiers" type="System.CodeDom.MemberAttributes, System, Version=1.0.5000.0, Culture=neutral, PublicKeyToken=b77a5c561934e089">
    <value>Assembly</value>
  </data>
  <data name="RadioButton3.Modifiers" type="System.CodeDom.MemberAttributes, System, Version=1.0.5000.0, Culture=neutral, PublicKeyToken=b77a5c561934e089">
    <value>Assembly</value>
  </data>
  <data name="GroupBox11.DefaultModifiers" type="System.CodeDom.MemberAttributes, System, Version=1.0.5000.0, Culture=neutral, PublicKeyToken=b77a5c561934e089">
    <value>Assembly</value>
  </data>
  <data name="GroupBox11.GridSize" type="System.Drawing.Size, System.Drawing, Version=1.0.5000.0, Culture=neutral, PublicKeyToken=b03f5f7f11d50a3a">
    <value>8, 8</value>
  </data>
  <data name="GroupBox11.SnapToGrid" type="System.Boolean, mscorlib, Version=1.0.5000.0, Culture=neutral, PublicKeyToken=b77a5c561934e089">
    <value>True</value>
  </data>
  <data name="GroupBox11.Locked" type="System.Boolean, mscorlib, Version=1.0.5000.0, Culture=neutral, PublicKeyToken=b77a5c561934e089">
    <value>False</value>
  </data>
  <data name="GroupBox11.DrawGrid" type="System.Boolean, mscorlib, Version=1.0.5000.0, Culture=neutral, PublicKeyToken=b77a5c561934e089">
    <value>True</value>
  </data>
  <data name="GroupBox11.Modifiers" type="System.CodeDom.MemberAttributes, System, Version=1.0.5000.0, Culture=neutral, PublicKeyToken=b77a5c561934e089">
    <value>Assembly</value>
  </data>
  <data name="GroupBox12.DefaultModifiers" type="System.CodeDom.MemberAttributes, System, Version=1.0.5000.0, Culture=neutral, PublicKeyToken=b77a5c561934e089">
    <value>Assembly</value>
  </data>
  <data name="GroupBox12.GridSize" type="System.Drawing.Size, System.Drawing, Version=1.0.5000.0, Culture=neutral, PublicKeyToken=b03f5f7f11d50a3a">
    <value>8, 8</value>
  </data>
  <data name="GroupBox12.SnapToGrid" type="System.Boolean, mscorlib, Version=1.0.5000.0, Culture=neutral, PublicKeyToken=b77a5c561934e089">
    <value>True</value>
  </data>
  <data name="GroupBox12.Locked" type="System.Boolean, mscorlib, Version=1.0.5000.0, Culture=neutral, PublicKeyToken=b77a5c561934e089">
    <value>False</value>
  </data>
  <data name="GroupBox12.DrawGrid" type="System.Boolean, mscorlib, Version=1.0.5000.0, Culture=neutral, PublicKeyToken=b77a5c561934e089">
    <value>True</value>
  </data>
  <data name="GroupBox12.Modifiers" type="System.CodeDom.MemberAttributes, System, Version=1.0.5000.0, Culture=neutral, PublicKeyToken=b77a5c561934e089">
    <value>Assembly</value>
  </data>
  <data name="$this.Locked" type="System.Boolean, mscorlib, Version=1.0.5000.0, Culture=neutral, PublicKeyToken=b77a5c561934e089">
    <value>False</value>
  </data>
  <data name="$this.Language" type="System.Globalization.CultureInfo, mscorlib, Version=1.0.5000.0, Culture=neutral, PublicKeyToken=b77a5c561934e089">
    <value>(Default)</value>
  </data>
  <data name="$this.TrayLargeIcon" type="System.Boolean, mscorlib, Version=1.0.5000.0, Culture=neutral, PublicKeyToken=b77a5c561934e089">
    <value>False</value>
  </data>
  <data name="$this.Localizable" type="System.Boolean, mscorlib, Version=1.0.5000.0, Culture=neutral, PublicKeyToken=b77a5c561934e089">
    <value>False</value>
  </data>
  <data name="$this.GridSize" type="System.Drawing.Size, System.Drawing, Version=1.0.5000.0, Culture=neutral, PublicKeyToken=b03f5f7f11d50a3a">
    <value>8, 8</value>
  </data>
  <data name="$this.DrawGrid" type="System.Boolean, mscorlib, Version=1.0.5000.0, Culture=neutral, PublicKeyToken=b77a5c561934e089">
    <value>True</value>
  </data>
  <data name="$this.Name">
    <value>mainForm</value>
  </data>
  <data name="$this.TrayHeight" type="System.Int32, mscorlib, Version=1.0.5000.0, Culture=neutral, PublicKeyToken=b77a5c561934e089">
    <value>25</value>
  </data>
  <data name="$this.SnapToGrid" type="System.Boolean, mscorlib, Version=1.0.5000.0, Culture=neutral, PublicKeyToken=b77a5c561934e089">
    <value>True</value>
  </data>
  <data name="$this.DefaultModifiers" type="System.CodeDom.MemberAttributes, System, Version=1.0.5000.0, Culture=neutral, PublicKeyToken=b77a5c561934e089">
    <value>Assembly</value>
  </data>
  <data name="$this.Icon" type="System.Drawing.Icon, System.Drawing, Version=1.0.5000.0, Culture=neutral, PublicKeyToken=b03f5f7f11d50a3a" mimetype="application/x-microsoft.net.object.bytearray.base64">
    <value>
        AAABAAwAMDAQAAEABABoBgAAxgAAACAgEAABAAQA6AIAAC4HAAAYGBAAAQAEAOgBAAAWCgAAEBAQAAEA
        BAAoAQAA/gsAADAwAAABAAgAqA4AACYNAAAgIAAAAQAIAKgIAADOGwAAGBgAAAEACADIBgAAdiQAABAQ
        AAABAAgAaAUAAD4rAAAwMAAAAQAgAKglAACmMAAAICAAAAEAIACoEAAATlYAABgYAAABACAAiAkAAPZm
        AAAQEAAAAQAgAGgEAAB+cAAAKAAAADAAAABgAAAAAQAEAAAAAACABAAAAAAAAAAAAAAAAAAAAAAAAAAA
        AAAAAIAAAIAAAACAgACAAAAAgACAAICAAACAgIAAwMDAAAAA/wAA/wAAAP//AP8AAAD/AP8A//8AAP//
        /wAAAAAAAAAAAAAAAAAAAAAAAAAAAAAAAAAAAAAAAAAAAAAAAAAAAAAAAAAAAAAAAAAAAAAAAAAAAAAA
        AAAAAAAAAAAAAAAAAAAAAAAAAAAAAAAAAAAAAAAAAAAAAAAAAAAAAAAAAAAAAAAAAAAAAAAAAAAAAAAA
        AAAAAAAAAAAAAAAAc1JzdwAAAAAAAAAAAAAAAAAAAAAAAAcAElMHE3NwAAAAAAAAAAAAAAAAAAAABwNT
        YSFzY3N3cAAAAAAAAAAAAAAAAAAAcTQyFhYSFzczdwAAAAAAAAAAAAAAAAADNjNTcTJxc3Nzc4AAAAAA
        AAAAAAAAAAB3FxclNjUycTc3NzgAAAAAAAAAAAAAAAc3NzczcTcXNzU3N7dwAAAAAAAAAAAAAHc3NzU3
        NzcjUjc3c3O4AAAAAAAAAAAAAHtzc3Nzc1NzNTc3N7d3AAAAAAAAAAAACDd3N3N3Nzc1NzU3N3mLgAAA
        AAAAAAAAB7e3e3c3Nzc3NzNzc3NzcAAAAAAAAAAAi3h7d5c3c3dzc3c1Nzg4OAAAAAAAAAAAeLeYOLeD
        g3NzdzNzc3N7ewAAAAAAAAAIt4uIt3O3t7d7c3c3Nzdzd4AAAAAAAAAIuLh7h7h3d3t3c3NzcXNze3AA
        AAAAAAAIi4i4iHi3t5dzg3c3NzN5dzAAAAAAAACLiLiIuLh3i3t7d7c3Nzc3N7gAAAAAAAD4uIi/iIi4
        OHd3Nzd5c3NTc3gAAAAAAACLiLj4+IiLg4t7e3mDdzc3NzgAAAAAAACIv4+P/4uIe3d3d4N7c3NxNzcA
        AAAAAACIi/iPiI+4t4t7e3t3Nzc3M3MAAAAAAACL+L+IiLiHh7d3N3c3c3NxcXcAAAAAAAD4v4iL+4i4
        t4t7i3tzc3M3AzcAAAAAAACIiLiIuIuHi3iHg4d7dzcXNDcAAAAAAAAIv4uLiLiLiLi4uLe3e3NzE3AA
        AAAAAAAPi/iIuIuIuIiLiHiLd3NzQhAAAAAAAAAAiLi4i4iIczM3i4uHt7c3EwAAAAAAAAAAiIiLiIuD
        NzVziIi4iHcxJwAAAAAAAAAACLi4i4g3NzJ3OLiIt7dzUAAAAAAAAAAAAPiIiIuDc3F4uIi4i3lzAAAA
        AAAAAAAAAAi4uIh3c3N3e4uIt4NwAAAAAAAAAAAAAAD7+4uLh3M4uHi3dzgAAAAAAAAAAAAAAAAAiIiI
        uLd3i4d3twAAAAAAAAAAAAAAAAAAAAi4iIM4uHuAAAAAAAAAAAAAAAAAAAAAAAAACIgYgAAAAAAAAAAA
        AAAAAAAAAAAAAAAAAAAgAAAAAAAAAAAAAAAAAAAAAAAAAAAAAAAQAAAAAAAAAAAAAAAAAAAAAAAAAAAA
        AAAgAAAAAAAAAAAAAAAAAAAAAAAAAAAAAAB1AAAAAAAAAAAAAAAAAAAAAAAAAAAAAABwAAAAAAAAAAAA
        AAAAAAAAAAAAAAAAAAADcAAAAAAAAAAAAAAAAAAAAAAAAAAAAAAAAAAAAAAAAAAAAAAAAAAAAAAAAAAA
        AAAHMAAAAAAAAAAAAAD///////8AAP///////wAA////////AAD///////8AAP///////wAA///wD///
        AAD//4AB//8AAP/+AAB//wAA//wAAD//AAD/+AAAH/8AAP/wAAAP/wAA/+AAAAf/AAD/wAAAA/8AAP/A
        AAAD/wAA/4AAAAH/AAD/gAAAAf8AAP8AAAAA/wAA/wAAAAD/AAD+AAAAAH8AAP4AAAAAfwAA/gAAAAB/
        AAD8AAAAAD8AAPwAAAAAPwAA/AAAAAA/AAD8AAAAAD8AAPwAAAAAPwAA/AAAAAA/AAD8AAAAAD8AAPwA
        AAAAPwAA/gAAAAB/AAD+AAAAAH8AAP8AAAAA/wAA/wAAAAD/AAD/gAAAAf8AAP/AAAAD/wAA/+AAAAf/
        AAD/8AAAD/8AAP/8AAA//wAA//+AAf//AAD///gf//8AAP///3///wAA////f///AAD///9///8AAP//
        /z///wAA////P///AAD///+f//8AAP///5///wAA////n///AAAoAAAAIAAAAEAAAAABAAQAAAAAAAAC
        AAAAAAAAAAAAAAAAAAAAAAAAAAAAAAAAgAAAgAAAAICAAIAAAACAAIAAgIAAAICAgADAwMAAAAD/AAD/
        AAAA//8A/wAAAP8A/wD//wAA////AAAAAAAAAAAAAAAAAAAAAAAAAAAAAAAAAAAAAAAAAAAAAAAAAAAA
        AAAAAAAAAAAAAAAAAAAAAAd3d3AAAAAAAAAAAAAAAAcDASM3cAAAAAAAAAAAAAcSU2Fxc3NwAAAAAAAA
        AABzczUyFjc3dwAAAAAAAAAHc1NjU3MXNztwAAAAAAAABzc3NzcXNzd3gAAAAAAAAHt3Nzc3NyFzN7cA
        AAAAAAB3t3c3c3Nzc3N3AAAAAAAIuHt7c3c3Nzc3t4AAAAAACLeHd3tzg3c3N3NwAAAAAAiLi4t3g3c3
        NzU3uAAAAACLiIiIt7e3t3lzc3gAAAAAiLiIiIh3d3lzc3M3AAAAAIv4+PuLe3t7dzc1NwAAAACIi/iI
        uHg3dzc3M3MAAAAAi/iLi4e3i3t3NzU3AAAAAPi/uIi4i4eHt7czRwAAAAAIiIuIi4e4uIdzcTAAAAAA
        D7iIuIM1d4uLg3NwAAAAAAD7i4g3M3uIi4c1AAAAAAAAD4iLg3c3i4g3cAAAAAAAAACLiIg3e4e3cAAA
        AAAAAAAAAAi4i3iLcAAAAAAAAAAAAAAAAAhwAAAAAAAAAAAAAAAAAAAAcAAAAAAAAAAAAAAAAAAAABAA
        AAAAAAAAAAAAAAAAAABwAAAAAAAAAAAAAAAAAAAAcgAAAAAAAAAAAAAAAAAAAAEAAAAAAAAA////////
        //////////gf///gB///gAH//wAA//4AAH/+AAB//AAAP/wAAD/4AAAf+AAAH/gAAA/wAAAP8AAAD/AA
        AA/wAAAP8AAAD/AAAA/4AAAf+AAAH/wAAD/+AAB//wAB///gB////n////9/////f////3////8/////
        v/8oAAAAGAAAADAAAAABAAQAAAAAACABAAAAAAAAAAAAAAAAAAAAAAAAAAAAAAAAgAAAgAAAAICAAIAA
        AACAAIAAgIAAAICAgADAwMAAAAD/AAD/AAAA//8A/wAAAP8A/wD//wAA////AAAAAAAAAAAAAAAAAAAA
        AAAAAAAAAAAAAAAAAAAAd3cAAAAAAAAAAABwMDc3AAAAAAAAAAMXFxNzcAAAAAAAAHNycnJzcwAAAAAA
        Bzc3NTFzd4AAAAAAhzdzc3NzczgAAAAAuLdzdzc3N4sAAAAAh4uHt3NzczcAAAAIuLh7d7dzc3eAAAAI
        iI+It3ODeXNwAAAIv/iLeDg3NzNwAAAIi/uIt4t3NzUwAAAIiIi4i3i3tzFwAAAAi4uId7iHdzcAAAAA
        +LiLN3e4tzcAAAAAD4iHNziIg3AAAAAAAAuIg3uDcAAAAAAAAAAIuHiAAAAAAAAAAAAAAAAAAAAAAAAA
        AAAAAHAAAAAAAAAAAAAAADAAAAAAAAAAAAAAAAAAAAAAAP///wD///8A/8P/AP8A/wD+AH8A/AA/APgA
        HwDwAA8A8AAPAPAADwDgAAcA4AAHAOAABwDgAAcA4AAHAPAADwDwAA8A+AAfAP4AfwD/gf8A////AP/3
        /wD/9/8A////ACgAAAAQAAAAIAAAAAEABAAAAAAAgAAAAAAAAAAAAAAAAAAAAAAAAAAAAAAAAACAAACA
        AAAAgIAAgAAAAIAAgACAgAAAgICAAMDAwAAAAP8AAP8AAAD//wD/AAAA/wD/AP//AAD///8AAAAAAAAA
        AAAAAAAAAAAAAAAABwNzcAAAAAA3NSc3AAAAB3NzNTdwAAAHt3c3N7AAAIuHN3NzeAAAiIi4ODc3AACL
        /4ODc3MAAPi4uLg3NwAACIh3eLcQAAAIuLN4i3AAAAAIh7gwAAAAAAAAAAAAAAAAAABwAAAAAAAAAHAA
        AAD//wAA//8AAPgfAADwDwAA4AcAAOAHAADAAwAAwAMAAMADAADAAwAA4AcAAOAHAAD4HwAA//8AAP9/
        AAD/fwAAKAAAADAAAABgAAAAAQAIAAAAAAAACQAAAAAAAAAAAAAAAQAAAAEAAAAAAAAGERMACiMqABQq
        MAAaLTIAHTU6AB44PgApNDYAGTpCACE8RAAtPkUAJT9IADE/QgAgTkcAJERMAChOTgAySU0AJ0lRACpL
        VQAsVFsALlhbADNUWwA/VFgALGNbADJhXwAtVmAALlhgADFVYwAxXGUAM11qADZpZAAzYmsAOGBuADlr
        awA2ZHAAOWVyADZpcwA5a3UAO216ADxzfQBBUlUATVdYAEJbXwBNWFoAVl1fAEteZQBBYmgASWRoAEFq
        awBfYmMARWdxAE1scgBXb3IAWm5yAEZ3egBZdn4AYWdoAGRqbQBpenwAQoF9AD5zgAA/eIIAQXWDAEp2
        gQBCeoQAQ3aIAER8igBIfpAAYn+GAESAhgBKg4QATIiGAEWBjABJhIwAS4qOAFOFhwBRhY0AUpKOAEWC
        kQBJhJMAR4mVAEyKkwBMhpgARoyYAE2MmwBch5IAUYyRAFCMnQBNkJUATZGcAFSVlwBRk5sAVJqcAFqc
        nABsgYQAcIeLAGCMlABlkZUAYqKeAFGNogBOkqMATpmnAFKUogBVmqMAWJ2kAFaVqwBUmqsAWZ2uAFqd
        sgB2naMAV6CjAFqhpQBSoK0AXKSqAF6qrABVoLAAXaOzAFeotgBfrLAAXKO5AF6tuwBhpKkAYqmtAH+g
        pABusq8AYaazAGOrswBprLMAYKS9AGSruwByq7MAe622AGWytABps7YAZ7W4AGy0uQBsur0Acbe1AHK4
        twBxtLkAcrq9AHy9ugBkrMQAarPDAGy6wwBls8kAarTNAG66ygB0tcMAcr3CAHC3zgBqttMAab3SAHa/
        0gBwvtkAc8HDAHrCxQB0w8sAe8XKAHzKzABuwtoAdMLSAHvE1gB8zNIAdsTeAHnJ2wB+0NQAdc3hAH3N
        5wB81ekAg5+kAICvswCIrrQAgrbAAIO+ygCGyMYAgMTIAILLywCJzcsAmsPMAIzRzgCCzdIAi87SAIHM
        2wCC0tMAi9LTAIXR3QCK1dsAg9jaAIvZ2wCQ1dQAk9nWAJPU2ACa0d0Ak9vbAKbP1QCs1dkAgtLlAIvd
        4gCE2u4AjdzsAJLc4gCa3uMAldvqAKLf4QC33+MAjeTqAJPh5ACc4eQAlubpAJzl7ACR6esAmuzuAIPg
        8ACI4/MAj+v2AJHl8wCa4/IAk+v1AJvu8gCU6/sAme39AJrx9gCX8foAmfD6AKLg4wCp5OYAq+fpAKXr
        7QCr6e0AtO3vAKLm8wCo5fAAoej1AKzt8QCh6/oAru/7ALnn8ACz7PMApvH0AKvx9ACl8foAuvLzALT1
        +wC7+fsAwPP9AMT8/QDL+/sA1v7+ANn9/QDk//8A6P7+AAAAAAAAAAAAAAAAAP///wAAAAAAAAAAAAAA
        AAAAAAAAAAAAAAAAAAAAAAAAAAAAAAAAAAAAAAAAAAAAAAAAAAAAAAAAAAAAAAAAAAAAAAAAAAAAAAAA
        AAAAAAAAAAAAAAAAAAAAAAAAAAAAAAAAAAAAAAAAAAAAAAAAAAAAAAAAAAAAAAAAAAAAAAAAAAAAAAAA
        AAAAAAAAAAAAAAAAAAAAAAAAAAAAAAAAAAAAAAAAAAAAAAAAAAAAAAAAAAAAAAAAAAAAAAAAAAAAAAAA
        AAAAAAAAAAAAAAAAAAAAAAAAAAAAAAAAAAAAAAAAAAAAAAAAAAAAAAAAAAAAAAAAAAAAAAAAAAAAAAAA
        AAAAAAAAAAAAADgrKBYqLzQ6AAAAAAAAAAAAAAAAAAAAAAAAAAAAAAAAAAAAAAAAAAAAAAAAADEHBAUJ
        CxETGh8lPUZeAAAAAAAAAAAAAAAAAAAAAAAAAAAAAAAAAAAAAAAAAAA5CgkLCwsLCxETEx0kJ0JIUV8A
        AAAAAAAAAAAAAAAAAAAAAAAAAAAAAAAAAAAAAC0SEhISEhIREQsTGhwkJj1CSFNgAAAAAAAAAAAAAAAA
        AAAAAAAAAAAAAAAAAAAAMh0bGxsbGxwTExITEx0kJT1CQlBZaAAAAAAAAAAAAAAAAAAAAAAAAAAAAAAA
        AAA/JiMjIyAbHR0cHBMTEx0fJT09Qk5TZXEAAAAAAAAAAAAAAAAAAAAAAAAAAAAAAFVCPiYjJiMjIyMk
        HR0dHxwkJydCQk5QZHB/AAAAAAAAAAAAAAAAAAAAAAAAAAAAqlRPQ0FBQSYmJiYmIyUjHx8fJCY9QlBS
        VGV1rAAAAAAAAAAAAAAAAAAAAAAAAAAAZ2NXUlJDQ0FBP0EmPiYmJSUfHyUnQkhUVGZweAAAAAAAAAAA
        AAAAAAAAAAAAAACCbGVjV1dXUlJMQUNDQUI+PCYlJCQmPUhOVFRlc5QAAAAAAAAAAAAAAAAAAAAAAAB3
        d2xpaWNmV0xPQ09DQ0JIOzs8IyQkJztOVGZlZnMAAAAAAAAAAAAAAAAAAAAAAK6OgICAd2xpZldXV1dS
        UlFRRkJCPiYmJj1CT1dmZ3CUAAAAAAAAAAAAAAAAAAAAAJGRjo6BgH1oaGhcZ2ZmZlxUUUZOQj49JiY7
        Q1FcZmZwAAAAAAAAAAAAAAAAAAAAwZiXl5OQj49+cWhocGhpZVdaXFxPT0hBPiYmO0NSVFxlrgAAAAAA
        AAAAAAAAAAAApaCamaGhoZ2Mh4d5aGx1ZlxcXFRRUVRDQz4mJjxIUVRndQAAAAAAAAAAAAAAAAAAp6ek
        paamt7uejId+eX1oaVxcXFxcVFFSQ0E+PSY+SE5cZgAAAAAAAAAAAAAAAADtqamoxcjP0M/AtrCLf4F9
        eW9oXGZcZlRSQ0I7JiYlPUJUZ7MAAAAAAAAAAAAAAADo1cfHyNLk6ubj4cCci399fmhvXWdcVFdPT0JB
        PiYmJCdIXK0AAAAAAAAAAAAAAADn1dbY5+T09/j38uG2rot/cW9vblxcZmNXTEZCPj4kJCQ7T4IAAAAA
        AAAAAAAAAADa2tfc6/P4+vv69+LAsIeHf29vb1xmZ2ZXVE9CQj0jHx8nRVwAAAAAAAAAAAAAAADc3Nza
        7/T5+/n35uG2sIyHhH9vb1xucFxXVkpPOzwmHx0kJ08AAAAAAAAAAAAAAADr39/f8fP29/LlyrmwiIiE
        hH9ycm9uZ1xaSlFPQj0jHxocJEwAAAAAAAAAAAAAAADs69/f5O/w5NLCuKObkIiIiISEhHZycWdcUVFI
        OyYmHxMaH2EAAAAAAAAAAAAAAAD13Ovf3tTRz7y4o5+fm5ubiJWViIiGhHJvXFhIQjslHxMSGnsAAAAA
        AAAAAAAAAAAA69/f2tPGvLympqOjn6OxsZ+fn5ybiIaEcm5YSDsmHRIREgAAAAAAAAAAAAAAAAAA8dzf
        3s7GvKamuLi0tLS0tLS0tLKyn7CVhHZuXE49HRIJMAAAAAAAAAAAAAAAAAAAAOvX187GvLy5tLS0tIld
        OyE2b521uLKfm4h4cVQ+HQsGAAAAAAAAAAAAAAAAAAAAAPPc187Gxr29ubScTRcNGA8zS53FyMi1o52P
        fmZCHQg1AAAAAAAAAAAAAAAAAAAAAADx187GvL+/vq9iNh4eRhRGq2+82efLpaKTjnBBGhAAAAAAAAAA
        AAAAAAAAAAAAAAAA69PGwsLCua9iRztHTRo2g4uMyOfZt6KWgGMmFQAAAAAAAAAAAAAAAAAAAAAAAAAA
        AOvOzsLCv7R8XVpKWhM2fIuMo7u1opmPbE8zAAAAAAAAAAAAAAAAAAAAAAAAAAAAAADuyMbCwr+0iX9i
        cRwwiJCbnIuHf3VmRqoAAAAAAAAAAAAAAAAAAAAAAAAAAAAAAAAAAOrIwsK/wLSymzYwo7KjjJR9Zkx7
        AAAAAAAAAAAAAAAAAAAAAAAAAAAAAAAAAAAAAAAAANC7wr25v0wVuKOjjHitAAAAAAAAAAAAAAAAAAAA
        AAAAAAAAAAAAAAAAAAAAAAAAAAAAAADNxG0Qw8QAAAAAAAAAAAAAAAAAAAAAAAAAAAAAAAAAAAAAAAAA
        AAAAAAAAAAAAAAAAAAAMAAAAAAAAAAAAAAAAAAAAAAAAAAAAAAAAAAAAAAAAAAAAAAAAAAAAAAAAAAAA
        AAADAAAAAAAAAAAAAAAAAAAAAAAAAAAAAAAAAAAAAAAAAAAAAAAAAAAAAAAAAAAAAAACAAAAAAAAAAAA
        AAAAAAAAAAAAAAAAAAAAAAAAAAAAAAAAAAAAAAAAAAAAAAAAAAAVKwAAAAAAAAAAAAAAAAAAAAAAAAAA
        AAAAAAAAAAAAAAAAAAAAAAAAAAAAAAAAAABEAgAAAAAAAAAAAAAAAAAAAAAAAAAAAAAAAAAAAAAAAAAA
        AAAAAAAAAAAAAAAAAAAAAiwAAAAAAAAAAAAAAAAAAAAAAAAAAAAAAAAAAAAAAAAAAAAAAAAAAAAAAAAA
        AAAACAEAAAAAAAAAAAAAAAAAAAAAAAAAAAAAAAAAAAAAAAAAAAAAAAAAAAAAAAAAAAAANwwAAAAAAAAA
        AAAAAAAAAAAAAAAAAAD///////8AAP///////wAA////////AAD///////8AAP///////wAA///wD///
        AAD//4AB//8AAP/+AAB//wAA//wAAD//AAD/+AAAH/8AAP/wAAAP/wAA/+AAAAf/AAD/wAAAA/8AAP/A
        AAAD/wAA/4AAAAH/AAD/gAAAAf8AAP8AAAAA/wAA/wAAAAD/AAD+AAAAAH8AAP4AAAAAfwAA/gAAAAB/
        AAD8AAAAAD8AAPwAAAAAPwAA/AAAAAA/AAD8AAAAAD8AAPwAAAAAPwAA/AAAAAA/AAD8AAAAAD8AAPwA
        AAAAPwAA/gAAAAB/AAD+AAAAAH8AAP8AAAAA/wAA/wAAAAD/AAD/gAAAAf8AAP/AAAAD/wAA/+AAAAf/
        AAD/8AAAD/8AAP/8AAA//wAA//+AAf//AAD///gf//8AAP///3///wAA////f///AAD///9///8AAP//
        /z///wAA////P///AAD///+f//8AAP///5///wAA////n///AAAoAAAAIAAAAEAAAAABAAgAAAAAAAAE
        AAAAAAAAAAAAAAABAAAAAQAAAAAAAB8zNwAfNz0AIzU5ACI3PAAqNjgAIT1EACFARQAlRk4AKUdTACdL
        UQAqSVMALUhTAClKVAApTlcAKVFQACxQVwAoW1QAK1JaAC1TWwAtVl4AMVZiADNXZwAwWmQANFpmADFc
        ZQA8WmEAMl5oADVdbQAyYmkANWJtADNlbQA0ZG4AOGdoADhhbwA8cW0ANmVyADhncQA7ZncAPGd3ADdp
        cwA3aXQAOWpxADhqdQA4bHYAOm55ADtufwA+bXwAPHJ6AD1xfQBSWFsAR19jAElsbwBbZmgAXWtuAF5v
        cwBDd3gAQnl+AFl2fQBka2wAaXd6AHV8fwBDgnwAPnKAAD50gQBBcYAAQHeBAEJ2hQBBeIIAQHmEAER6
        hgBCfIYARHyHAEJ3iABBe4kARHmKAEV+igBFeY0AR36MAGJ+ggBmf4QAQoCLAEWBiQBFgIwAR4SPAEmB
        jQBJho0AUoKEAFeDiABRiIsARoSRAEiDkgBKh5EASYKUAEyDlgBJh5UATYeXAE2JkQBKjJIAT42RAEqJ
        lQBMiZYATY6VAEmKmQBNjpgAToidAE6OngBfj5IAUY2bAFGOngBOkJkAUJCTAFuZlQBQkJoAUpWaAFGS
        nQBSlZ0AVJqdAHCBhQB+gIEAdYeLAHqMjwB1jJEAdpSYAH+bnwBPjqAAUY6jAEuToABSk6EAUpagAFCW
        pABWmaEAVZ2gAFWapQBXn6QAWJ6gAFmdpwBVlKoAV5urAFOcqwBUnKkAU5usAFGerABYnKsAWZysAFyc
        twBknaIAV6GnAFqipQBco6kAXaKwAF6jtgBdp7wAW6q4AGWnpQBhpqsAaaSrAGGrrgBtqq8AYKeyAGWs
        sgBorbQAYqq5AHSrtwB5rrYAc666AGWytQBos7YAZrK6AGy0vABquLsAcLS5AH60vQBxurwAe726AGWr
        wwBor8QAZK3IAGy3xABuvcAAbLbKAG27yQBuu8wAe7bEAHG+wQBst9MAar7SAHPBxAB6w8QAdcHLAHzH
        ygB8yssAecPVAHvN1AB1xN4AftDTAHPL4AB91+sAgIiJAIubnwCLpKgAn7/CAITKzACJzcsAjdLPAInG
        0wCBzNUAhs/eAIPR0gCO09MAhNXcAInW2gCH3t8AitjaAJHX1wCU2dcAk9rbAKTK0gCC0uEAj9bkAIzc
        4gCB0OgAjd7oAJ/f5ACO5OwAj+nrAJvj5gCU6u0AhuLzAI/g8QCY5PEAkOz3AJnr9gCS6fgAmez9AJrw
        9gCW8PoAmfD5AKXg4wCi4e0ArursAKLm9ACj7PIAqe78AKnw/ACx9foAuvb4AMPu9gDB9PUAwfT9AMb5
        +gDM+/wA3P3+AOj//wAAAAAA////AAAAAAAAAAAAAAAAAAAAAAAAAAAAAAAAAAAAAAAAAAAAAAAAAAAA
        AAAAAAAAAAAAAAAAAAAAAAAAAAAAAAAAAAAAAAAAAAAAAAAAAAAAAAAAAAAAAAAAAAAAAAAAAAAAAAAA
        AAAAAAAAAAAAAAB3OzU2PMYAAAAAAAAAAAAAAAAAAAAAAAAAAAAAAAAyAwIGCBIbLUhPAAAAAAAAAAAA
        AAAAAAAAAAAAAAA9DAkMDAgIEhkpQFFkeQAAAAAAAAAAAAAAAAAAAAAAdhsWGRUXEhISGSRASlp/ewAA
        AAAAAAAAAAAAAAAAAMdJLycnIiIgGRkZKjFKUWeOyAAAAAAAAAAAAAAAAAAAbV5KSkFBQC0tIiAgLUhW
        Z4KZAAAAAAAAAAAAAAAAAKOJfmltVUpVSUFBMSQkMVFkZ46lAAAAAAAAAAAAAAAAmJGQiW1tXl5eVlFI
        MSoqSFpthY4AAAAAAAAAAAAAAM2xr6KXiIhthWdtZFZWQUAtSGSCbbcAAAAAAAAAAAAAurm2trKglZWQ
        kG11cmReSkExSG9zjgAAAAAAAAAAAADEwsHBzryrm5WVdXVtb2ReSDEtSmRt2QAAAAAAAAAA78Xd3uLi
        2Mqrop+Vh4d1Z15KSC0tSG+sAAAAAAAAAADm5OXy9vv47suroJWHdXWCXlZIQSkpUZwAAAAAAAAAAOnn
        6PX8/fzw0aunm5WHhYJtVlVAKiAxbwAAAAAAAAAA6uzs9fv68Ni8uKegm4aGbXJWVkAqFyBIAAAAAAAA
        AADz7Ovy8uLTwbuzqqqnpp2UdWRRSCoUFFgAAAAAAAAAAPnq7OPc0sO/v7+/vLy8s6edh1ZIKhIMfAAA
        AAAAAAAAAOrs49TQ0NDWzMu8vMrKv7imlW8tDgcAAAAAAAAAAAAA+enh3NTWzK4+EQ80qNLczr2ohUAI
        eAAAAAAAAAAAAAAA9ODc1tbKcCM4IWue2vLbwLaOLTMAAAAAAAAAAAAAAAAA8uDc2MyaclYqWau728/A
        sH06AAAAAAAAAAAAAAAAAAAA99zY18urnj5Zu7ytnpVeAAAAAAAAAAAAAAAAAAAAAAAAAADi1NbXklfQ
        v7KlAAAAAAAAAAAAAAAAAAAAAAAAAAAAAAAAAADJTwAAAAAAAAAAAAAAAAAAAAAAAAAAAAAAAAAAAAAA
        AAA3AAAAAAAAAAAAAAAAAAAAAAAAAAAAAAAAAAAAAAAAAAMAAAAAAAAAAAAAAAAAAAAAAAAAAAAAAAAA
        AAAAAAAAGgAAAAAAAAAAAAAAAAAAAAAAAAAAAAAAAAAAAAAAAAB6BQAAAAAAAAAAAAAAAAAAAAAAAAAA
        AAAAAAAAAAAAAAABAAAAAAAAAAAAAAAAAAD/////////////////+B///+AH//+AAf//AAD//gAAf/4A
        AH/8AAA//AAAP/gAAB/4AAAf+AAAD/AAAA/wAAAP8AAAD/AAAA/wAAAP8AAAD/gAAB/4AAAf/AAAP/4A
        AH//AAH//+AH///+f////3////9/////f////z////+//ygAAAAYAAAAMAAAAAEACAAAAAAAQAIAAAAA
        AAAAAAAAAAEAAAABAAAAAAAAIzc+ACE8RAAiQUcAJURMAClLUgApTVQALVBaACxUWwAvUF0ALFVeAC9h
        XAAuWWEANlRhADBaYgAyW2UANGJiADRjawAzYmwANWBtADVkbgA4Z28ANmhvADZmcQA6ZXUANmhyADdp
        dAA5aHMAOGl1ADlqeQA8bXoAO3J7ADtxfAA9cH0ATldbAEVeZABNYGQAQHR4AG92dwBleX0AcXp8AD5y
        gQA/dYEAP3iBAEFygQBAdoIARHaGAEF4gwBHeYAAQXqFAER5hQBDfoUARXqLAEJ9igBFfYkARnyOAF59
        ggBGgYoARYCNAEeEjQBIgo4ATImLAFuJjABHgJAAR4WTAEmBkwBJhZIAS4OXAE2GlgBKiZAASoiUAEyL
        lgBOjpoATo+cAFKOkgBQj5gAUI+fAE6RlQBPkJgAT5KcAFyTlwBTl5oAUZGeAFKVnQBckZ8AXZeeAFSZ
        ngBWnJ4AW5iZAF6cmABenpwAZYGHAGSGigBkkZcAUI6gAE+SoQBRlqEAVJeiAFSTpwBTmKAAVZ2iAFif
        pABVlqkAUpmoAFmerABZm7MAWaCjAFuipgBdpKcAWqCoAFumqQBcoK4AW6GxAGWkowBjoKcAY6evAGOr
        rgBjpbIAYKW1AGOqsQBmq7AAYa2xAG2usABorbUAZrO1AG22uQBrt78Aari8AH6zuAByub8Adbu8AHC9
        vQB5vrwAY6jBAGu0yABvvMoAb73PAHK9wQB6v8QAcrrPAHG8zABtvdYAc8DDAHbCwwB5xcYAdcLOAHrI
        ygB8zs8AeczkAICEhACCiosAgLW+AIDCxgCAys4AhsrOAIjOzACbxs4AncTNAI3RzwCFz90Al83SAIPT
        1ACB1NcAiNLRAIzR0ACL09cAidTYAIbc3QCO2NgAjNneAIrc3wCT29oAkdvdAKjS1wCm3d8AgtLgAI/Y
        4gCN3+YAl9/sAJ/d6gCI3vEAjeDjAI/n7wCW4OQAm+TvAJDq7gCW7O8AlOPxAJTs9wCT6vkAl+38AJjv
        /ACf7v0AmfH5AKXh4wCk5+oAuebpALLr7ACt7PYAp/L2AK7z+gC39PUAuPX3ALPx/QC28vwAwPP1AN79
        /QAAAAAAAAAAAAAAAAAAAAAAAAAAAAAAAAAAAAAAAAAAAAAAAAAAAAAAAAAAAAAAAAAAAAAAAAAAAAAA
        AAAAAAAAAAAAAAAAAAAAAAAAAAAAAAAAAAAAAAAAAAAAAAAAAAAAAAAAAAAAAAAAAAAAAAAAAAAAAAAA
        AAAAAAAAAAAAAAAAAAAAAAAAAAAAAAAAAAAAAAAAAAAAAAAAAAAAAAAAAAAAAAAAAAAAAAAAAAAAAAAA
        AAAAAAAAAAAAAAAAAAD///8AAAAAAAAAAAAAAAAAAAAAAAAAAAAAAAAAAAAAAAAAAAAAAAAAAAAAAAAA
        AAAAAAAAAAAAAAAAAAAAAJUmKJYAAAAAAAAAAAAAAAAAAAAAAAAiAQIEChcvOAAAAAAAAAAAAAAAAAAA
        AA0KCQoFChIhNUcAAAAAAAAAAAAAAAAALBgYExMODhIhNUBnAAAAAAAAAAAAAABUQzUuLCEhGBIaL0df
        dQAAAAAAAAAAAJ1pYl5EPD81LCEaITpJZ50AAAAAAAAAAIaFdW9hUl5JRzksIStHUm8AAAAAAAAAAI2N
        h353b29SUU1DNSEsTWEAAAAAAAAAs5SvqaWKdHBqV1JOQy8hKkeXAAAAAAAAu7S4yc3CmHtqaldSQzkq
        GityAAAAAAAAvbzIzs7Fmn50amRkSzwsGhY6AAAAAAAAwMHHysOmjn98d25kTUUvFgwwAAAAAAAAy8C6
        taKTk5CQjoN8b005EgVcAAAAAAAAAL25p6Kjm4RyepqTg3xOGgQAAAAAAAAAAMu6p6WeWQsLPpG4n4dw
        IScAAAAAAAAAAADGsaylWUUlUIGwn4tiWwAAAAAAAAAAAAAAALesm4RKWZCJc1kAAAAAAAAAAAAAAAAA
        AAAAxK6AXaCtAAAAAAAAAAAAAAAAAAAAAAAAAAAAAAAAAAAAAAAAAAAAAAAAAAAAAAAAAAAAJAAAAAAA
        AAAAAAAAAAAAAAAAAAAAAAAAIwAAAAAAAAAAAAAAAAAAAAAAAAAAAAAAAAAAAAAAAAAAAAAA////AP//
        /wD/w/8A/wD/AP4AfwD8AD8A+AAfAPAADwDwAA8A8AAPAOAABwDgAAcA4AAHAOAABwDgAAcA8AAPAPAA
        DwD4AB8A/gB/AP+B/wD///8A//f/AP/3/wD///8AKAAAABAAAAAgAAAAAQAIAAAAAAAAAQAAAAAAAAAA
        AAAAAQAAAAEAAAAAAAAlP0cAJURLAC5ZYQAwWWIAMl5oADRdaQA3X28AM2BnADVlbQA3Z3IAOmt1ADpu
        eAA9cn0ATVlfAEhteQBLcXcAQXZ4AGJ0eAA/cYAAQHSBAEJ2hQBBeYIAQnuHAEJ8hgBFeYoAQ36MAEd9
        jABbfoMARYCIAEeEiwBUjowAU5COAEqCkQBJhpIASoiUAEyJlgBNjJQATISZAE6OmgBMjZwAVZCbAFOX
        mwBRkp4AVJyfAHKNkgB/jZAAVZWhAFSaogBXnqEAUpikAFWapABemqMAWJ6oAFyfsQBknaEAc52oAFqi
        pQBcoasAX6WsAF+jtwBmp6gAa6uuAHKhqgBlr7MAYae/AHiutQBksbIAarK4AG+8vQB3ubYAdLe9AHO+
        xAB0wMEAdsXGAHvCxgB2w84AcsDVAIq7wwCFzc0AhM/XAILL3ACA0NMAidLSAI/U0gCL1N4Ah9rbAI3c
        4QCO3+4AntfkAJDd7ACg3eAAk+HkAJLq8gCa7/MAlez5AKLg4gCz6+0Ar+7wAKbv/QC17/gApvH5ANb9
        /QAAAAAAAAAAAAAAAAAAAAAAAAAAAAAAAAAAAAAAAAAAAAAAAAAAAAAAAAAAAAAAAAAAAAAAAAAAAAAA
        AAAAAAAAAAAAAAAAAAAAAAAAAAAAAAAAAAAAAAAAAAAAAAAAAAAAAAAAAAAAAAAAAAAAAAAAAAAAAAAA
        AAAAAAAAAAAAAAAAAAAAAAAAAAAAAAAAAAAAAAAAAAAAAAAAAAAAAAAAAAAAAAAAAAAAAAAAAAAAAAAA
        AAAAAAAAAAAAAAAAAAAAAAAAAAAAAAAAAAAAAAAAAAAAAAAAAAAAAAAAAAAAAAAAAAAAAAAAAAAAAAAA
        AAAAAAAAAAAAAAAAAAAAAAAAAAAAAAAAAAAAAAAAAAAAAAAAAAAAAAAAAAAAAAAAAAAAAAAAAAAAAAAA
        AAAAAAAAAAAAAAAAAAAAAAAAAAAAAAAAAAAAAAAAAAAAAAAAAAAAAAAAAAAAAAAAAAAAAAAAAAAAAAAA
        AAAAAAAAAAAAAAAAAAAAAAAAAAAAAAAAAAAAAAAAAAAAAAAAAAAAAAAAAAAAAAAAAAAAAAAAAAAAAAAA
        AAAAAAAAAAAAAAAAAAAAAAAAAAAAAAAAAAAAAAAAAAAAAAAAAAAAAAAAAAAAAAAAAAAAAAAAAAAAAAAA
        AAAAAAAAAAAAAAAAAAAAAAAAAAAAAAAAAAAAAAAAAAAAAAAAAAAAAAAAAAAAAAAAAAAAAAAAAAAAAAAA
        AAAAAAAAAAAAAAAAAAAAAAAAAAAAAAAAAAAAAAAAAAAAAAAAAAAAAAAAAAAAAAAAAAAAAAAAAAAAAAAA
        AAAAAAAAAAAAAP///wAAAAAAAAAAAAAAAAAAAAAAAAAAAAAAAAAAAAAAAAAAAAAAAAAADgECAw0cAAAA
        AAAAAAAADwcHAwMMGikAAAAAAAAAOCYaFQ0LChgoPwAAAAAAAEE2LygkHhUNIjIAAAAAAFlNTEQ6Miok
        Gg0iTgAAAABYWmJbRzsxKSIVDDEAAAAAX2VmYUtAOTIkGAkVAAAAAGNeXFJKSkVDKh0IEAAAAAAAXVZT
        Rh8+UEoyCQAAAAAAAGRXUyARN1VRPC0AAAAAAAAAAGBPPT1IQgAAAAAAAAAAAAAAAAAAAAAAAAAAAAAA
        AAAAAAAALgAAAAAAAAAAAAAAAAAAABIAAAAAAAAA//8AAP//AAD4HwAA8A8AAOAHAADgBwAAwAMAAMAD
        AADAAwAAwAMAAOAHAADgBwAA+B8AAP//AAD/fwAA/38AACgAAAAwAAAAYAAAAAEAIAAAAAAAgCUAAAAA
        AAAAAAAAAAAAAAAAAAAAAAAAAAAAAAAAAAAAAAAAAAAAAAAAAAAAAAAAAAAAAAAAAAAAAAAAAAAAAAAA
        AAAAAAAAAAAAAAAAAAAAAAAAAAAAAAAAAAAAAAAAAAAAAAAAAAAAAAABAAAAAQAAAAEAAAABAAAAAQAA
        AAEAAAAAAAAAAAAAAAAAAAAAAAAAAAAAAAAAAAAAAAAAAAAAAAAAAAAAAAAAAAAAAAAAAAAAAAAAAAAA
        AAAAAAAAAAAAAAAAAAAAAAAAAAAAAAAAAAAAAAAAAAAAAAAAAAAAAAAAAAAAAAAAAAAAAAAAAAAAAAAA
        AAAAAAAAAAAAAAAAAAAAAAAAAAAAAAAAAAAAAAAAAAAAAAAAAAEAAAACAAAAAwAAAAUAAAAGAAAABwAA
        AAgAAAAIAAAABwAAAAcAAAAFAAAABAAAAAIAAAABAAAAAQAAAAAAAAAAAAAAAAAAAAAAAAAAAAAAAAAA
        AAAAAAAAAAAAAAAAAAAAAAAAAAAAAAAAAAAAAAAAAAAAAAAAAAAAAAAAAAAAAAAAAAAAAAAAAAAAAAAA
        AAAAAAAAAAAAAAAAAAAAAAAAAAAAAAAAAAAAAAAAAAAAAAAAAAAAAAABAAAAAwAAAAYAAAAKAAAADgAA
        ABIAAAAWAAAAGAAAABoAAAAaAAAAGQAAABcAAAAUAAAAEAAAAAwAAAAIAAAABAAAAAIAAAABAAAAAAAA
        AAAAAAAAAAAAAAAAAAAAAAAAAAAAAAAAAAAAAAAAAAAAAAAAAAAAAAAAAAAAAAAAAAAAAAAAAAAAAAAA
        AAAAAAAAAAAAAAAAAAAAAAAAAAAAAAAAAAAAAAAAAAAAAAAAAAAAAAAAAAAAAQAAAAMAAAAIAAAADgAA
        ABYAAAAfAAAAJwAAAC4AAAA0AAAAOAAAADoAAAA6AAAAOQAAADYAAAAxAAAAKgAAACIAAAAZAAAAEQAA
        AAoAAAAFAAAAAgAAAAAAAAAAAAAAAAAAAAAAAAAAAAAAAAAAAAAAAAAAAAAAAAAAAAAAAAAAAAAAAAAA
        AAAAAAAAAAAAAAAAAAAAAAAAAAAAAAAAAAAAAAAAAAAAAAAAAAAAAAAAAAAAAAAAAAAAAAACAAAABgAA
        AA0AAAAXAAAAJAAAADEAAAA9AAAARwAAAE8AAABVAAAAWgAAAFsAAABcAAAAWgAAAFcAAABSAAAASwAA
        AEIAAAA2AAAAKQAAABwAAAAQAAAACAAAAAMAAAABAAAAAAAAAAAAAAAAAAAAAAAAAAAAAAAAAAAAAAAA
        AAAAAAAAAAAAAAAAAAAAAAAAAAAAAAAAAAAAAAAAAAAAAAAAAAAAAAAAAAAAAAAAAAAAAAAAAAAAAAAA
        AAIAAAAHAAAAEAAAAB4AAAAxAAAAQQAAAFAAAABdBAYHewwVFqUTIiXAGC0w0Rw1OdcgPULXIUJH0SBA
        RcAZMzamCxcZfAABAWEAAABWAAAASAAAADgAAAAmAAAAFgAAAAoAAAADAAAAAQAAAAAAAAAAAAAAAAAA
        AAAAAAAAAAAAAAAAAAAAAAAAAAAAAAAAAAAAAAAAAAAAAAAAAAAAAAAAAAAAAAAAAAAAAAAAAAAAAAAA
        AAAAAAAAAAAAAgABAQcAAAASAAAAJAAAADkAAABPAQICagkNDqUUICPoGi0y/h01Ov4gO0L/I0FJ/ydH
        T/4rUlr/Llhi/zJia/44bXf/PHaA/jpzfOcfP0SnBw4PbgAAAFYAAABCAAAALAAAABkAAQEKAAICAwAA
        AAEAAAAAAAAAAAAAAAAAAAAAAAAAAAAAAAAAAAAAAAAAAAAAAAAAAAAAAAAAAAAAAAAAAAAAAAAAAAAA
        AAAAAAAAAAAAAAAAAAAAAAEBAgQEBQAAAA8AAAAiAAAAOwABAVYOFxujHC426yM7RP4lP0j/JUFL/yRC
        S/4jP0f/I0BI/ydHT/4rUVv/Lldg/zFeZ/43aHT/O3F8/0F9iP5BgIz+QH6I6yNHTKUCBARfAAAARgAA
        AC0AAAAWAQICCAEDAwIAAAAAAAAAAAAAAAAAAAAAAAAAAAAAAAAAAAAAAAAAAAAAAAAAAAAAAAAAAAAA
        AAAAAAAAAAAAAAAAAAAAAAAAAAAAAAAAAAAECAkCAQICCgAAABsAAAA2BQoLYR42PssqSVb+K0lW/itK
        V/4sTFf+KktW/itMV/4nSVL+JkdO/iZHTv4rUln+LVdf/jFeZ/42ZnL+Om57/j51gP5Cfor+Q4KO/kaM
        mP43b3jKChYXagAAAEIAAAAlAAAAEAQKCgUAAAAAAAAAAAAAAAAAAAAAAAAAAAAAAAAAAAAAAAAAAAAA
        AAAAAAAAAAAAAAAAAAAAAAAAAAAAAAAAAAAAAAAAAAAAAAAAAAAJERMEAAABEQAAACgKExVhL1Vh5DNY
        af4wU2P/Mldm/zNXY/4wU17/MFVg/zFaY/4tU1v/LFNZ/ypOVP4qUFj/LVZe/zFdZv42ZnL/Om56/z50
        gv5Be4j/Q36K/0eJlf9KkZ7+SI+Z5RAgImsAAAA1AAAAGQYNDggHDxABAAAAAAAAAAAAAAAAAAAAAAAA
        AAAAAAAAAAAAAAAAAAAAAAAAAAAAAAAAAAAAAAAAAAAAAAAAAAAAAAAAAAAAAA4cHgELFBYHAAAAFwsV
        F0w4aHTnPWl7/zpkdP43X2//N2Fw/zhgbv40WWX/NV5r/zRea/4xWmb/MFhh/y5VXP4vV13/LVVd/zJf
        aP42Z2//OW14/z11gv5Beoj/Q32L/0WCj/9JjJr+Tpmn/02Yo+UPHiBVAAAAIQMHBwwRISQCAAAAAAAA
        AAAAAAAAAAAAAAAAAAAAAAAAAAAAAAAAAAAAAAAAAAAAAAAAAAAAAAAAAAAAAAAAAAAAAAAAAAAAABw0
        OQEMFhgICBASKT1wfdVEeov+RHWE/z5rff48aHr/PWt7/zxndv45Y3H/OGVz/zhmc/42Y3D/NmFu/zRe
        av4yXmj/Ml9n/zFdZv43aHD/O293/zx0f/5AeYb/RH+N/0WAjf9IiJf+TZGg/1Kgrf9NmaTWCRMVMwAA
        AA4dOD0DAAAAAAAAAAAAAAAAAAAAAAAAAAAAAAAAAAAAAAAAAAAAAAAAAAAAAAAAAAAAAAAAAAAAAAAA
        AAAAAAAAAAAAACxRWgEVJisLNWRtnUyKm/5Mg5X+R36P/kR1iP5Dd4j+RHaH/j9re/4+bXv+PGx7/j1v
        fv48bn3+Omh3/jlodP44ZXD+NmVu/jRia/4zY2z+N2hz/jtvev4/doL+RICL/kyJkv5JiJf+TY6d/lKZ
        qP5XqLb+PnuFnAMGBxErU1sDAAAAAAAAAAAAAAAAAAAAAAAAAAAAAAAAAAAAAAAAAAAAAAAAAAAAAAAA
        AAAAAAAAAAAAAAAAAAAAAAAAAAAAADxseQE3ZnFOUpel91CNov9PiJ7+TIWZ/0mBlv5JhJT/R36N/0Z5
        h/5Dd4X/QXSE/0F1hv4/coL/PnCA/z5vf/47a3j/OWt1/zdncf41ZG7/NWNv/zhqdv4+dX7/QnyH/0qG
        jv9JiZf+TYyb/1CTov9Un6/+Waq59iZMU005bXcDAAAAAAAAAAAAAAAAAAAAAAAAAAAAAAAAAAAAAAAA
        AAAAAAAAAAAAAAAAAAAAAAAAAAAAAAAAAAAAAAAAAAAAAEqHlgZTmafTWJ2w/lWVrP5SjqX+UY2i/k6K
        n/5NjJr+TISU/kyDkP5JhI/+RHqK/kV/jv5EeYv+RHqK/kJ4hf4/dIH+P3V//jtvef45aXb+NmRx/jZm
        cf46cHj+P3iC/kR/i/5IhZP+TI6c/k2Onv5SmKr+VJ6u/lWltdJHh5QHAAAAAAAAAAAAAAAAAAAAAAAA
        AAAAAAAAAAAAAAAAAAAAAAAAAAAAAAAAAAAAAAAAAAAAAAAAAAAAAAAAAAAAAFWcq2xbprr/XaG5/1qZ
        tf9Xmar+V5aq/1KRpv5TlJ//UYuc/0+Klv5Kh5D/SIGQ/0qGlf5IgZP/RXyM/0eBjP5FgIn/Q3yE/0B4
        gP4+coD/Omx4/zdkcf44bHX/PHN9/0F7hv9FgpD+TIyY/1GSn/9PlKb+Upmn/1WgsP9UorJxAAAAAAAA
        AAAAAAAAAAAAAAAAAAAAAAAAAAAAAAAAAAAAAAAAAAAAAAAAAAAAAAAAAAAAAAAAAAAAAAAAYKy/CV+u
        vslhrMT/YKW//2CivP9fpbP+XJ+y/1mcr/5XmqX/VpWj/1GRmv5Pj5n/To2a/1COnv5Mh5n/SoWW/0yL
        k/5MipL/SIaM/0WAhv5EfIn/QXWC/zxve/47bnr/Om54/z92gP9FgIr+SYaT/1CQm/9Rl6H+V5uj/1KY
        p/9Yp7jRU56sDAAAAAAAAAAAAAAAAAAAAAAAAAAAAAAAAAAAAAAAAAAAAAAAAAAAAAAAAAAAAAAAAAAA
        AAAAAAAAZLTHPWS2yPtlsMr+ZqzG/meuxP5jrbr+Y6i9/l6ktv5Zn6f+WZyn/laao/5Tl5/+U5ei/lOT
        pP5RkaP+UZKi/lGTnP5OkJb+S4qO/kmHjf5Ggo3+RX6L/kF2hf4+cYD+PG57/jtuef5AeIP+R4CN/k2K
        lv5Qkp3+VZqg/lGVof5Una39V6S0SAAAAAAAAAAAAAAAAAAAAAAAAAAAAAAAAAAAAAAAAAAAAAAAAAAA
        AAAAAAAAAAAAAAAAAAAAAAAAaLrMqWm90v5qttP/arTN/225yf9rucb+arPF/2q1wP5hrLL/XaOs/1qh
        p/5ZoKf/V52m/1mdrv5Xmqv/U5ak/1GTmv5Slpv/UpSY/1GTmf5MipT/SISP/0Z/j/5Dd4f/QXaF/z5v
        fP88b3n+QXmD/0d/jP9OjJn+TpCb/0+Un/9Smqf+VqO0tVKcqgEAAAAAAAAAAAAAAAAAAAAAAAAAAAAA
        AAAAAAAAAAAAAAAAAAAAAAAAAAAAAAAAAABuw9YebsXW7G7C2v5wvtn/c8DW/3PG0P9yxM7+dMDQ/3TB
        y/5vur//bbS6/2mxt/5epar/Wp+n/1qerv5aoK7/U5ik/1OXnP5Umpz/U5ib/1GTm/5Oj5f/TIuV/0qH
        lv5IgJP/RnyN/0J1hP8+cHv+Om12/0BzgP9Hg43+TIyU/0uNmf9Vm6P+Upus71OcqiIAAAAAAAAAAAAA
        AAAAAAAAAAAAAAAAAAAAAAAAAAAAAAAAAAAAAAAAAAAAAAAAAAB0ydxPdM/g/XXL4/52xN7+esnd/nzP
        1/5/0df+g8/Y/ojT2f58xcr+dLvA/m2zt/5lqq7+XKGp/mGltf5an6/+VZmk/lSbnf5VnZ/+VJmb/lGV
        nf5Qkpj+T5Cb/k2LmP5LhJf+R32P/kV4h/5BdoL+PnOA/jptef4/dYD+RoGO/kiHlP5Qk5v+Upqo/lKb
        qlkAAAAAAAAAAAAAAAAAAAAAAAAAAAAAAAAAAAAAAAAAAAAAAAAAAAAAAAAAAAAAAAB60uSGfNfp/3zU
        6v59zef/hNLn/47c4/+V4eT+muLm/5jf4/6O1Nf/iM3R/33Cxv5ws7j/aK2z/2aptv5gprT/XKSq/1qi
        pP5Yn6H/V52e/1SZoP5SlZz/U5Sg/06LnP5LhJb/SH6Q/0d8if9CeYD+P3WA/ztte/84anb+PXR//0J+
        if9Mjpf+VJqh/1GZqJQAAAAAAAAAAAAAAAAAAAAAAAAAAAAAAAAAAAAAAAAAAAAAAAAAAAAAAAAAAAAA
        AACA2equg+Dw/4Lc7/6G2O3/j9zt/5zl7P+m7O3+sO/x/6/u8P6r5+n/ouDj/5PU2P5/wcT/dLi9/2eq
        s/5lqrX/Yamu/1ieov5ZoaP/V56g/1acoP5Tlpz/UJGd/1CNnf5LhJb/S4KT/0eAiv9De4T+QHWC/zxv
        ff84anb+OGp1/z11f/9HhY7+UpOZ/1CZp7YAAAAAAAAAAAAAAAAAAAAAAAAAAAAAAAAAAAAAAAAAAAAA
        AAAAAAAAAAAAAAAAAACG3/DMieXx/oji9f6R4/T+mOPy/qnt8v68+Pn+y/3+/tj9/v7N+/v+u/Dx/qLf
        4f6Pz9P+fMDE/m6zuf5nrLP+X6eq/lugpP5bo6b+V56h/lWbnv5Slp3+UpSh/lGOoP5Oh5j+TYiV/keC
        if5FfYr+QHaE/j5zgv43anX+NWZw/jdsdP5Be4H+SouR/lKYoNIAAAAAAAAAAAAAAAAAAAAAAAAAAAAA
        AAAAAAAAAAAAAAAAAAAAAAAAAAAAAAAAAACN5vfuj+v2/5Dr9/6W6vb/ouv4/7X1+v/W/v7+4////+j+
        /v7l////y/r6/6nk5v6U1Nf/gMTI/261uP5rtLn/Zayx/1+lqf5cpKf/WJ+j/1Wcnv5UmqH/VZml/1GR
        of5RkJ3/TYuU/0mEjv9FfYr+Q3uI/z1xf/85a3f+NGVt/zRlbP88c3r+RIGH/0yQme8AAAAAAAAAAAAA
        AAAAAAAAAAAAAAAAAAAAAAAAAAAAAAAAAAAAAAAAAAAAAAAAAACR6fr3le/8/5Tt9/6X7ff/pvH4/7v6
        /v/Z/v7+6f///9r9/f7N+vv/tO3v/5/g4v6Kz9L/fMLG/3K6vv5ps7f/Z7G0/2GprP5dpan/WaCk/1ac
        oP5Wn6P/Vp2n/1OVoP5Skpn/T46U/0uIkP9HhI/+Q32I/z5zf/85bHj+M2Nr/zBeZv81aXH+O3R7/0OE
        kPgAAAAAAAAAAAAAAAAAAAAAAAAAAAAAAAAAAAAAAAAAAAAAAAAAAAAAAAAAAAAAAACT6vzfmPD+/pfx
        +v6a8Pj+pfL4/rP3+/7E/P3+y/z9/rr19v6r6uz+m97i/ovU1/56w8f+cr3B/m26vv5ntLj+Z7S3/mGs
        r/5eqav+Xaaq/lihpf5XoKP+Vp2j/lKWm/5PkJX+TYyQ/kuJkf5IhpD+QnuH/j51f/45bHX+NGVr/i5Y
        YP4xYGj+Nml0/j55g+YAAAAAAAAAAAAAAAAAAAAAAAAAAAAAAAAAAAAAAAAAAAAAAAAAAAAAAAAAAAAA
        AACU6vvAmO7+/5nx/f6a8fb/n+/0/6bx9P+r8fT+pevu/5zj5v6P2t7/hNLW/3vNz/5yw8b/bLy//228
        wP5nt7n/abi6/2e1uP5lsrX/ZLK1/2Ctsf5era//Wqap/1ego/5Sl5v/TY+T/0yNlf9Hgov+Q3uF/z91
        gP86bXX+NGJo/yxUXP8tVl/+MmBp/zhxdsUAAAAAAAAAAAAAAAAAAAAAAAAAAAAAAAAAAAAAAAAAAAAA
        AAAAAAAAAAAAAAAAAACW7PyZmOv//5nv/v6a8fj/mO7x/5rs7v+W5un+keHk/4jZ3P6B0tb/fM/R/3jL
        zf53x8n/c8LE/3TBw/5zwcP/cr7A/3G9vv5yvsD/b72+/2y7u/5otrb/ZbK0/16rrf5Zo6b/UZqd/0uQ
        lP9Ih4z+RH6G/0F4f/86bHP+NGJo/yxTWf8oTVT+Llpg/zNpb6AAAAAAAAAAAAAAAAAAAAAAAAAAAAAA
        AAAAAAAAAAAAAAAAAAAAAAAAAAAAAAAAAACW7f1Rme3+/Jft/v6Y8fv+l+/z/pHp6/6K3+L+g9nc/oDU
        1/590NL+fc/R/n7Oz/5+zM3+gMzM/n/Ly/6CzMz+gcrJ/oHKyv5+yMj+e8bG/njDw/50wMH+b7u7/mm2
        t/5jsbL+Xqqs/lWfov5Ok5b+RYWM/kF7hP48b3f+NWBp/ipNVv4lR0z+KlJY/SxaYVcAAAAAAAAAAAAA
        AAAAAAAAAAAAAAAAAAAAAAAAAAAAAAAAAAAAAAAAAAAAAAAAAACY7fwOmu/+3pbq/f6X8fv/lu/1/4vm
        5/+I3+D+gtja/4DT1f6A0dL/gtDQ/4XQ0P6M1NP/jdLR/5DT0v6P0tH/jtLS/4rR0P6I0ND/itDQ/4fO
        zv6Dy8z/fcjJ/3jDxv5xvsH/Z7W2/1+ssP9XoKX+UJOb/0eFjv89cn/+M11q/ydKUf8gPkP+JkxT3ydN
        VA8AAAAAAAAAAAAAAAAAAAAAAAAAAAAAAAAAAAAAAAAAAAAAAAAAAAAAAAAAAAAAAAAAAAAAme/9apns
        /v2U7Pn/kuzy/47n6f+I3+D+hdna/4XW1/6I1NT/i9PS/47T0v6Q09H/iMzK/3G3tf5WnJj/QoF9/zlu
        bv5HdXf/XaWp/3PDy/6DztX/idLX/4PN0v56xcr/dMDF/2u4vv9jr7f+WaKs/06OnP9AdYL+MmFs/yNE
        TP8dNz39I0VLawAAAAAAAAAAAAAAAAAAAAAAAAAAAAAAAAAAAAAAAAAAAAAAAAAAAAAAAAAAAAAAAAAA
        AAAAAAAAlu37CZrv/byT6/v/kOnz/43l6v+L3+L+itzc/4zZ2f6O1tb/kNXU/4zQzv58vbr/UpKO/yxj
        W/4gTkf/MmFf/yhOTv5OcnX/U4WH/26+yf6A0uT/jNjn/5Pa5f6G0Nv/fcnT/3XCzv9rtcH+Yai2/1KW
        pP9Ce4n+Ml5r/x49Q/8dOT66I0RLCAAAAAAAAAAAAAAAAAAAAAAAAAAAAAAAAAAAAAAAAAAAAAAAAAAA
        AAAAAAAAAAAAAAAAAAAAAAAAAAAAAJTr+R6X7/3kken2/o3j6/6L3eH+idnc/o7Y2f6R19f+kNXU/ofJ
        x/5jop7+Rn56/jZpZP46aWn+SYKC/i5XWP5MfH/+gK+z/mKkqv6E09/+mePx/qLm8/6U2ej+gMvb/nfC
        0/5vucz+ZKu+/laZq/5Ce4z+LFVh/ho0OOMiRUwbAAAAAAAAAAAAAAAAAAAAAAAAAAAAAAAAAAAAAAAA
        AAAAAAAAAAAAAAAAAAAAAAAAAAAAAAAAAAAAAAAAAAAAAAAAAACT6vc2k+v545Dn8P+L3+X+jNvg/43X
        3P6S2Nv/kNXU/4XIxf5iop//TIiG/0N9ff5MhYf/Uo+R/y5YW/5IeXz/dq+z/3W1uv50v8b/j9rm/6Pm
        9P6X3uz/gszf/3rC1/9wt87+Yqe8/1GRo/87bXz+Hj5E4iNGTTYAAAAAAAAAAAAAAAAAAAAAAAAAAAAA
        AAAAAAAAAAAAAAAAAAAAAAAAAAAAAAAAAAAAAAAAAAAAAAAAAAAAAAAAAAAAAAAAAAAAAAAAj+T0M4/k
        9NaP4+7+jt/m/5He4P6V3dz/ktnW/43Sz/5usq//Wpyc/1SVl/5NjJD/U5SY/yxWXP5Gd3r/bK6z/3C1
        uv5wvMD/fsnR/4vW3v6Czdr/fMbW/3a/0v9qssb+W5+y/0aCk/8mTFPRKE1VLgAAAAAAAAAAAAAAAAAA
        AAAAAAAAAAAAAAAAAAAAAAAAAAAAAAAAAAAAAAAAAAAAAAAAAAAAAAAAAAAAAAAAAAAAAAAAAAAAAAAA
        AAAAAAAAAAAAAI3h7Q6J3u+diNzs9Yvd5f6T3d3+ldvZ/pLX1f6Kz83+cri3/mOpqv5gpaj+XaSn/jBe
        Y/5BcnT+a7e6/m67vv50wMP+d7/E/nK6vf5rsbf+aK+2/l+nrv5TmaL+QHqG8i5aYpQ6bHcLAAAAAAAA
        AAAAAAAAAAAAAAAAAAAAAAAAAAAAAAAAAAAAAAAAAAAAAAAAAAAAAAAAAAAAAAAAAAAAAAAAAAAAAAAA
        AAAAAAAAAAAAAAAAAAAAAAAAAAAAAAAAAACM3+oDit7qO4fe6LCK3d/ykN3e/pXb2/6U2df/kdbU/47T
        0v6FzMv/ecLD/0J0ev5Bamv/gMvM/4DNzv5+ys3/d8HI/221vP5jp7D/VZeg/kaDi/A4bXSqQXaANEZ+
        iwIAAAAAAAAAAAAAAAAAAAAAAAAAAAAAAAAAAAAAAAAAAAAAAAAAAAAAAAAAAAAAAAAAAAAAAAAAAAAA
        AAAAAAAAAAAAAAAAAAAAAAAAAAAAAAAAAAAAAAAAAAAAAAAAAAAAAAAAAAAAAIzc4wGJ2uEqhdfedoLW
        3ciG1t36itfa/47X1/6R19f/kNbX/1KFi/40Vln/hNDS/4HO0P56yc3/cL3G/2OsuPdRk5/BTY2YcE2L
        lCUAAAAAAAAAAAAAAAAAAAAAAAAAAAAAAAAAAAAAAAAAAAAAAAAAAAAAAAAAAAAAAAAAAAAAAAAAAAAA
        AAAAAAAAAAAAAAAAAAAAAAAAAAAAAAAAAAAAAAAAAAAAAAAAAAAAAAAAAAAAAAAAAAAAAAAAAAAAAAAA
        AAAAAAAAAAAAAAAAAACE09kRgdDWO37O1WBzwsmCbLrAkUJ9h74aNDrlY6u2kF+osYBfqbBcY620N12k
        rA0AAAAAAAAAAAAAAAAAAAAAAAAAAAAAAAAAAAAAAAAAAAAAAAAAAAAAAAAAAAAAAAAAAAAAAAAAAAAA
        AAAAAAAAAAAAAAAAAAAAAAAAAAAAAAAAAAAAAAAAAAAAAAAAAAAAAAAAAAAAAAAAAAAAAAAAAAAAAAAA
        AAAAAAAAAAAAAAAAAAAAAAAAAAAAAAAAAAAAAAAAAAAAAAAAAAAAAAAAAAAAADNjakwFGBzTP290CgAA
        AAAAAAAAAAAAAAAAAAAAAAAAAAAAAAAAAAAAAAAAAAAAAAAAAAAAAAAAAAAAAAAAAAAAAAAAAAAAAAAA
        AAAAAAAAAAAAAAAAAAAAAAAAAAAAAAAAAAAAAAAAAAAAAAAAAAAAAAAAAAAAAAAAAAAAAAAAAAAAAAAA
        AAAAAAAAAAAAAAAAAAAAAAAAAAAAAAAAAAAAAAAAAAAAAAAAAAAAAAAAAAAAAAAAAAAAAAAAAAAAACZT
        WzMGHSTwJ0xRGwAAAAAAAAAAAAAAAAAAAAAAAAAAAAAAAAAAAAAAAAAAAAAAAAAAAAAAAAAAAAAAAAAA
        AAAAAAAAAAAAAAAAAAAAAAAAAAAAAAAAAAAAAAAAAAAAAAAAAAAAAAAAAAAAAAAAAAAAAAAAAAAAAAAA
        AAAAAAAAAAAAAAAAAAAAAAAAAAAAAAAAAAAAAAAAAAAAAAAAAAAAAAAAAAAAAAAAAAAAAAAAAAAAAAAA
        AAAAAAAAAAAAABE3QBEHIiv7Ch4iUwAAAAAAAAAAAAAAAAAAAAAAAAAAAAAAAAAAAAAAAAAAAAAAAAAA
        AAAAAAAAAAAAAAAAAAAAAAAAAAAAAAAAAAAAAAAAAAAAAAAAAAAAAAAAAAAAAAAAAAAAAAAAAAAAAAAA
        AAAAAAAAAAAAAAAAAAAAAAAAAAAAAAAAAAAAAAAAAAAAAAAAAAAAAAAAAAAAAAAAAAAAAAAAAAAAAAAA
        AAAAAAAAAAAAAAAAAAAAAAAAAAAAAAAAAAALND/WAhASswUgJgEAAAAAAAAAAAAAAAAAAAAAAAAAAAAA
        AAAAAAAAAAAAAAAAAAAAAAAAAAAAAAAAAAAAAAAAAAAAAAAAAAAAAAAAAAAAAAAAAAAAAAAAAAAAAAAA
        AAAAAAAAAAAAAAAAAAAAAAAAAAAAAAAAAAAAAAAAAAAAAAAAAAAAAAAAAAAAAAAAAAAAAAAAAAAAAAAA
        AAAAAAAAAAAAAAAAAAAAAAAAAAAAAAAAAAAAAAAAAAAAAAAAAAALOEOkBBYa9AQZHTMAAAAAAAAAAAAA
        AAAAAAAAAAAAAAAAAAAAAAAAAAAAAAAAAAAAAAAAAAAAAAAAAAAAAAAAAAAAAAAAAAAAAAAAAAAAAAAA
        AAAAAAAAAAAAAAAAAAAAAAAAAAAAAAAAAAAAAAAAAAAAAAAAAAAAAAAAAAAAAAAAAAAAAAAAAAAAAAAA
        AAAAAAAAAAAAAAAAAAAAAAAAAAAAAAAAAAAAAAAAAAAAAAAAAAAAAAAAAAAAAAAAAAAJMz1oCCUt/gIN
        D6oAAAAAAAAAAAAAAAAAAAAAAAAAAAAAAAAAAAAAAAAAAAAAAAAAAAAAAAAAAAAAAAAAAAAAAAAAAAAA
        AAAAAAAAAAAAAAAAAAAAAAAAAAAAAAAAAAAAAAAAAAAAAAAAAAAAAAAAAAAAAAAAAAAAAAAAAAAAAAAA
        AAAAAAAAAAAAAAAAAAAAAAAAAAAAAAAAAAAAAAAAAAAAAAAAAAAAAAAAAAAAAAAAAAAAAAAAAAAAAAAA
        AAAHKTIqCS448wIND/oEFxwaAAAAAAAAAAAAAAAAAAAAAAAAAAAAAAAAAAAAAAAAAAAAAAAAAAAAAAAA
        AAAAAAAAAAAAAAAAAAAAAAAAAAAAAAAAAAAAAAAAAAAAAAAAAAAAAAAAAAAAAAAAAAAAAAAAAAAAAAAA
        AAAAAAAAAAAAAAAAAAAAAAAAAAAAAAAAAAAAAAAAAAAAAAAAAAAAAAAAAAAAAAAAAAAAAAAAAAAAAAAA
        AAAAAAAAAAAAAAAAAAAGIyoCCDQ/qwMTFs8EGR4bAAAAAAAAAAAAAAAAAAAAAAAAAAAAAAAAAAAAAAAA
        AAAAAAAAAAAAAAAAAAAAAAAAAAAAAAAAAAAAAAAAAAAAAAAAAAAAAAAAAAAAAAAAAAD///gf//8AAP//
        gAD//wAA//4AAD//AAD/+AAAH/8AAP/wAAAH/wAA/+AAAAP/AAD/wAAAAf8AAP+AAAAB/wAA/4AAAAH/
        AAD/gAAAAP8AAP8AAAAA/wAA/wAAAAD/AAD/AAAAAP8AAP8AAAAA/wAA/wAAAAD/AAD/AAAAAP8AAP4A
        AAAAfwAA/gAAAAB/AAD+AAAAAD8AAPwAAAAAPwAA/AAAAAA/AAD8AAAAAD8AAPwAAAAAPwAA/AAAAAA/
        AAD8AAAAAD8AAPwAAAAAPwAA/AAAAAA/AAD8AAAAAD8AAPwAAAAAPwAA/AAAAAA/AAD8AAAAAD8AAP4A
        AAAAfwAA/gAAAAB/AAD/AAAAAP8AAP+AAAAB/wAA/8AAAAP/AAD/4AAAB/8AAP/wAAAP/wAA//wAAH//
        AAD//8AD//8AAP///j///wAA///+P///AAD///4///8AAP///x///wAA////H///AAD///8f//8AAP//
        /w///wAA////D///AAAoAAAAIAAAAEAAAAABACAAAAAAAIAQAAAAAAAAAAAAAAAAAAAAAAAAAAAAAAAA
        AAAAAAAAAAAAAAAAAAAAAAAAAAAAAAAAAAAAAAAAAAAAAAAAAAAAAAAAAAAAAAAAAAEAAAACAAAAAgAA
        AAIAAAACAAAAAQAAAAAAAAAAAAAAAAAAAAAAAAAAAAAAAAAAAAAAAAAAAAAAAAAAAAAAAAAAAAAAAAAA
        AAAAAAAAAAAAAAAAAAAAAAAAAAAAAAAAAAAAAAAAAAAAAAAAAAAAAAAAAAAAAQAAAAQAAAAJAAAADgAA
        ABIAAAAVAAAAFQAAABMAAAAPAAAACgAAAAUAAAACAAAAAAAAAAAAAAAAAAAAAAAAAAAAAAAAAAAAAAAA
        AAAAAAAAAAAAAAAAAAAAAAAAAAAAAAAAAAAAAAAAAAAAAAAAAAAAAAAAAAAAAQAAAAQAAAANAAAAGQAA
        ACgAAAA0AAAAPQAAAEIAAABCAAAAPwAAADcAAAAsAAAAHQAAABAAAAAGAAAAAQAAAAAAAAAAAAAAAAAA
        AAAAAAAAAAAAAAAAAAAAAAAAAAAAAAAAAAAAAAAAAAAAAAAAAAAAAAAAAAAAAAAAAAEAAAAHAAAAFwAA
        AC4AAABFAAEBWwYLDIQNGBqjEiIlsBUqLbAVKy+jDh4ghgEEBF4AAABLAAAANQAAAB0AAAALAAAAAgAA
        AAAAAAAAAAAAAAAAAAAAAAAAAAAAAAAAAAAAAAAAAAAAAAAAAAAAAAAAAAAAAAAAAAAAAAABAAEBBwAA
        ABoAAAA6AgMEZg4WGrYaLDH0Hzc9/yE9RP8mRU3/K1Jb/zFfaP85bnj/PHeC9CZNU7gIEBJsAAAAQwAA
        ACIAAQELAAEBAQAAAAAAAAAAAAAAAAAAAAAAAAAAAAAAAAAAAAAAAAAAAAAAAAAAAAAAAAAAAAAAAAMF
        BgMAAAAUAAAAOBAdIZMlQUz1KUdT/ypJU/8pSlT/JkZO/yZHTv8rU1v/MVxm/zdpdP8+dYH/QoCL/0OG
        kfUePUKWAAAARAAAABwCBgYGAAAAAAAAAAAAAAAAAAAAAAAAAAAAAAAAAAAAAAAAAAAAAAAAAAAAAAAA
        AAAAAAAABw0PCAAAACQfOUCiNV1t/jNXZ/80Wmb/MVZi/zFZZP8uVV3/LFBX/ytSWf8wW2T/Nmdz/z1y
        gP9Be4n/RYSR/0uToP4uXGKmAAAAMQQJCQ0HEBEBAAAAAAAAAAAAAAAAAAAAAAAAAAAAAAAAAAAAAAAA
        AAAAAAAAAAAAABcrLwEHDQ8MJENKh0N3h/8+bHz/O2Z3/zxnd/84YW//N2Rx/zVhbf8zXWj/Mlxl/zFd
        Z/84anL/PHN9/0F7if9FgI3/SYua/1GerP8tWmGMAAAAExcuMgIAAAAAAAAAAAAAAAAAAAAAAAAAAAAA
        AAAAAAAAAAAAAAAAAAAAAAAAL1ZfASI/RTtNi5z5TIOW/0V5jf9Feov/QnGB/z9vff8+cH//PW59/zpp
        d/84Z3H/NWNu/zRkbv85bXj/QHiD/0qHkP9KiZn/UJWk/1eotvgYLzM9LFZeAgAAAAAAAAAAAAAAAAAA
        AAAAAAAAAAAAAAAAAAAAAAAAAAAAAAAAAABGgI4DUpalzFWVq/9RjqP/Toid/0yJl/9LgI//Rn6L/0R7
        i/9Cd4j/QneF/z5yfv87b3n/N2Zz/zZmcf88c3v/RICK/0qIl/9Oj57/U5us/1CaqctCfokEAAAAAAAA
        AAAAAAAAAAAAAAAAAAAAAAAAAAAAAAAAAAAAAAAAAAAAAFihslhdp7z/XJy3/1mcrP9VlKn/U5Of/1GN
        m/9Kh5L/S4eW/0mClP9IgY3/RoGK/0J7g/8/c4D/OWl1/zltd/9AeIL/R4SR/1CRnP9Rl6X/U5yr/1Sg
        r10AAAAAAAAAAAAAAAAAAAAAAAAAAAAAAAAAAAAAAAAAAAAAAAAAAAAAY7TFwGStyP9lq8P/Yqq5/16j
        tv9Znaf/Vpmh/1OWn/9Sk6H/T46g/1CRm/9NjpT/SYaM/0aAjP9BdoT/PXB+/ztvev9DfIf/TIiV/1KW
        oP9Tl6H/V6O0yAAAAAAAAAAAAAAAAAAAAAAAAAAAAAAAAAAAAAAAAAAAAAAAAGq90C5qvtL+bLfT/267
        zP9tu8n/bLfE/2SutP9epaz/WqGo/1icq/9Xm6v/UZSd/1KWmv9SlJr/S4qU/0iDkv9EeYr/QHKA/zxw
        ev9Eeob/To6Y/02Qm/9UnKn+VJ+uNAAAAAAAAAAAAAAAAAAAAAAAAAAAAAAAAAAAAAAAAAAAc8nbfnPL
        4P91xN7/eczX/33N1v+CzNX/ecLG/260uf9hpqv/XaKw/1merP9TmZ3/VZud/1KVnP9PkZj/TYuX/0qC
        lP9FeYn/P3OA/ztue/9DfYf/SIeU/1GXoP9Sm6qFAAAAAAAAAAAAAAAAAAAAAAAAAAAAAAAAAAAAAAAA
        AAB91ue1fdfr/4HQ6P+P3ef/muTn/5/k5/+V2Nv/hcnN/3G2uv9nqrT/YKey/1qipf9YnqD/Vpyg/1OV
        nv9Pjp3/SoKV/0d+jP9CeIH/PHB9/zlrd/9AeYT/TY+Y/1Kapr0AAAAAAAAAAAAAAAAAAAAAAAAAAAAA
        AAAAAAAAAAAAAIbg79iG4vP/j+Dx/6Lp8P+69vj/y/r6/8H09f+l4OP/hsjL/3C0uv9lq7L/W6Gl/1qi
        pP9WnJ//UpWe/1GPn/9Nh5f/SYOM/0R7h/8+c4L/N2lz/zhsdf9EgYj/Upef3QAAAAAAAAAAAAAAAAAA
        AAAAAAAAAAAAAAAAAAAAAAAAj+j49pDs9/+Z6/b/svT7/9z+/v/o////3P3+/6/p6/+O0NP/c7m9/2my
        tv9hqaz/XKOm/1acn/9Vm6T/U5Wi/1GQmv9Kho//RX+L/z50gf84anX/MmJp/zxzev9IipP2AAAAAAAA
        AAAAAAAAAAAAAAAAAAAAAAAAAAAAAAAAAACV7Pzvl/D7/5zw+P+x9vr/zv3+/8b5+v+u7O7/lNnc/3vE
        x/9wu7//Z7O3/2Susf9dp6r/WaGl/1efpP9TmJ//UJCV/0yKkP9HhI//P3WB/zhrdP8wXGT/M2Vt/z13
        gvIAAAAAAAAAAAAAAAAAAAAAAAAAAAAAAAAAAAAAAAAAAJbr/NCY8P3/mvD2/6Hv8v+l7vD/meLl/4nW
        2v97ztD/ccLE/269wP9qubv/ari7/2e1uP9ksrT/YK2v/1mkp/9RmJv/S42T/0aCiv9Ad4H/OWpx/y5X
        Xv8tVl//NWtx1AAAAAAAAAAAAAAAAAAAAAAAAAAAAAAAAAAAAAAAAAAAmO39lpjt//+Y8fj/lOrt/4rf
        4v+D19r/ftDT/3zNz/99y8z/fcnK/37Jyf98xsb/esbG/3bDwv9wvL3/aLW2/2Csrv9VnqH/SoyR/0J8
        hP86a3P/LVNb/ydLUf8tXGKbAAAAAAAAAAAAAAAAAAAAAAAAAAAAAAAAAAAAAAAAAACY7v02mez+/pbw
        +f+P6ev/h97f/4LV1v+C0dL/h9HR/47U0/+O0dD/hszL/3nAwP97w8P/g8vM/4TNzv98x8r/cb7A/2Sx
        tf9Xoaf/S4uV/ztue/8pTlf/IUBF/iZMUjgAAAAAAAAAAAAAAAAAAAAAAAAAAAAAAAAAAAAAAAAAAAAA
        AACZ7v2dk+r4/47n7P+K3uD/idjZ/47W1f+O0dD/e726/0OCfP8oW1T/KVFQ/0lsb/9ksbr/gtLh/4/X
        4v+BzNX/dcHL/2exvf9Vmab/PnSB/yRHT/8fPEKcAAAAAAAAAAAAAAAAAAAAAAAAAAAAAAAAAAAAAAAA
        AAAAAAAAAAAAAJTr+Q2W7fzQj+bv/4rc4f+M2Nr/kdfX/4nMyv9bmZX/PHFt/0N3eP84Z2j/X4+S/22q
        r/+F09//oub0/4/W5v96xNb/bLbK/1mcrv87bn//HTtAzyNGTQwAAAAAAAAAAAAAAAAAAAAAAAAAAAAA
        AAAAAAAAAAAAAAAAAAAAAAAAAAAAAJHn9BWP5fTIjuHq/4/d4P+U29r/jdLP/2Wnpf9RkZH/T42R/zpr
        cP9TiIz/cbS5/3TAxv+P2OL/hs/e/3nC1f9or8T/To2f/yhOVsQrVF0VAAAAAAAAAAAAAAAAAAAAAAAA
        AAAAAAAAAAAAAAAAAAAAAAAAAAAAAAAAAAAAAAAAAAAAAI3i7gaK3u6Bid3o9ZLd3f+U2df/ic7M/3K4
        uP9mrK//Qnl+/1CJi/9yv8L/eMLG/3K6vv9orbT/XKCp/0aEjvM4anR6O256BQAAAAAAAAAAAAAAAAAA
        AAAAAAAAAAAAAAAAAAAAAAAAAAAAAAAAAAAAAAAAAAAAAAAAAAAAAAAAAAAAAAAAAACL3eUXiNvgd4jY
        3s2L2Nv9j9fX/5HX1/9knaL/UoKE/4PQ0f96yM3/abO++1WYo8hJh5BzSYWOFQAAAAAAAAAAAAAAAAAA
        AAAAAAAAAAAAAAAAAAAAAAAAAAAAAAAAAAAAAAAAAAAAAAAAAAAAAAAAAAAAAAAAAAAAAAAAAAAAAAAA
        AAAAAAAAAAAAAIXT2BKB0NU6bLW7WUuHjogpTVS2WZykWGCnrjhhqrIPAAAAAAAAAAAAAAAAAAAAAAAA
        AAAAAAAAAAAAAAAAAAAAAAAAAAAAAAAAAAAAAAAAAAAAAAAAAAAAAAAAAAAAAAAAAAAAAAAAAAAAAAAA
        AAAAAAAAAAAAAAAAAAAAAAAAAAAAAAAAAAAAAAAAMWBnJhApL6sAAAAAAAAAAAAAAAAAAAAAAAAAAAAA
        AAAAAAAAAAAAAAAAAAAAAAAAAAAAAAAAAAAAAAAAAAAAAAAAAAAAAAAAAAAAAAAAAAAAAAAAAAAAAAAA
        AAAAAAAAAAAAAAAAAAAAAAAAAAAAAAAAAAAAAAAAAAAAAAAAAAAPMjoHBh4k4g0qMAYAAAAAAAAAAAAA
        AAAAAAAAAAAAAAAAAAAAAAAAAAAAAAAAAAAAAAAAAAAAAAAAAAAAAAAAAAAAAAAAAAAAAAAAAAAAAAAA
        AAAAAAAAAAAAAAAAAAAAAAAAAAAAAAAAAAAAAAAAAAAAAAAAAAAAAAAAAAAAAAAAAAAJLzjKAxYaXQAA
        AAAAAAAAAAAAAAAAAAAAAAAAAAAAAAAAAAAAAAAAAAAAAAAAAAAAAAAAAAAAAAAAAAAAAAAAAAAAAAAA
        AAAAAAAAAAAAAAAAAAAAAAAAAAAAAAAAAAAAAAAAAAAAAAAAAAAAAAAAAAAAAAAAAAAAAAAAAAAAAAky
        PI8DERTXBBofAgAAAAAAAAAAAAAAAAAAAAAAAAAAAAAAAAAAAAAAAAAAAAAAAAAAAAAAAAAAAAAAAAAA
        AAAAAAAAAAAAAAAAAAAAAAAAAAAAAAAAAAAAAAAAAAAAAAAAAAAAAAAAAAAAAAAAAAAAAAAAAAAAAAAA
        AAAAAAAABys0OAUbIOQEGB0VAAAAAAAAAAAAAAAAAAAAAAAAAAAAAAAAAAAAAAAAAAAAAAAAAAAAAAAA
        AAAAAAAAAAAAAP/4H///wAP//wAA//4AAH/8AAA//AAAP/wAAB/4AAAf+AAAH/gAAB/4AAAf+AAAH/AA
        AA/wAAAP8AAAD/AAAA/wAAAP8AAAD/AAAA/wAAAP8AAAD/gAAB/4AAAf/AAAP/4AAH//gAH///AP///+
        f////j////8/////H////x//KAAAABgAAAAwAAAAAQAgAAAAAABgCQAAAAAAAAAAAAAAAAAAAAAAAAAA
        AAAAAAAAAAAAAAAAAAAAAAAAAAAAAAAAAAAAAAAAAAAAAAAAAAEAAAADAAAABAAAAAQAAAADAAAAAgAA
        AAAAAAAAAAAAAAAAAAAAAAAAAAAAAAAAAAAAAAAAAAAAAAAAAAAAAAAAAAAAAAAAAAAAAAAAAAAAAAAA
        AAAAAAADAAAACwAAABcAAAAiAAAAKQAAACoAAAAkAAAAGgAAAA4AAAAEAAAAAAAAAAAAAAAAAAAAAAAA
        AAAAAAAAAAAAAAAAAAAAAAAAAAAAAAAAAAAAAAAAAAAAAAAAAAgAAAAdAAAAOgEBAVcHDg+CDRgalxAg
        IpcOHR+EAwYGWwAAAD8AAAAjAAAACwAAAAEAAAAAAAAAAAAAAAAAAAAAAAAAAAAAAAAAAAAAAAAAAAAA
        AAAAAAAAAAEBBwAAACUDBgdgEh4jvh4zOvkhPET/JURM/yxVXv81ZnD/PHWA+CpTWsAJEhRnAAAALgAB
        AQsAAAAAAAAAAAAAAAAAAAAAAAAAAAAAAAAAAAAAAAAAAAAAAAAECQoCAAAAFw8cIHcrS1jxL1Bd/i5Q
        W/8sUVr+KUtS/yxUW/4zYmz+PHF+/kJ+iv9DhZHxGDE0fwAAACEFCgsEAAAAAAAAAAAAAAAAAAAAAAAA
        AAAAAAAAAAAAAAAAAAAQHiIEFCUpWD9wf/k6ZXb+OmV0/jZgbf81YG3+Mltl/zBaYv40Y2v+O3F8/kJ8
        iv9HhZP+T5im+BkyNmAMGBoIAAAAAAAAAAAAAAAAAAAAAAAAAAAAAAAAAAAAAAAAAAAtUlwXSYSU5EuD
        l/9GfI7/RHaG/0BxgP8+cYH/PGx6/zloc/81ZG7/OGl0/0F6hf9KiJT/T5Kh/1GbqeQjRUsZAAAAAAAA
        AAAAAAAAAAAAAAAAAAAAAAAAAAAAAAAAAABTmKiRWZuz/lSTp/9Qj5/+ToeW/kiBjv9HgJD+RHyK/0J5
        g/49cXz+N2Zz/jtye/9FgI3+To+c/lKZqf9RnKuSAAAAAAAAAAAAAAAAAAAAAAAAAAAAAAAAAAAAAGOy
        xRFisMXwY6jB/mCmt/9an6z+VZei/lGTnf9QjqD+To2a/0uKkf5GgYr+QXaD/jxve/9Ad4H+S4iU/lOY
        oP9UnKvzVJ+tFQAAAAAAAAAAAAAAAAAAAAAAAAAAAAAAAGvA0m1tvdb/b73P/2+8yv9rt7//Y6qx/1qg
        qP9Zna3/Upaf/1OXmv9PkJj/SYWS/0V6i/8+cH3/QHaB/0yLlf9RlqH/U52tcQAAAAAAAAAAAAAAAAAA
        AAAAAAAAAAAAAHfQ4rR5zOT+gtLg/ozZ3v+L09f+er/E/marsP9gpbT+WJ+k/1acnv5SlZz+T4+b/kmB
        k/9EeYX+PXB9/j91gf9KipT+UpqnugAAAAAAAAAAAAAAAAAAAAAAAAAAAAAAAIXf796I3vH/m+Tv/7f0
        9f/A8/X/peHj/4DCxv9orbX/XaSn/1mgo/9UmZ7/UZCf/0yGlv9Gfoj/P3OB/zdpdP8/eIH/UJSc4gAA
        AAAAAAAAAAAAAAAAAAAAAAAAAAAAAJHq+fmU7Pf+rvP6/t/+/v/d/f3+suvs/obKzv9ttrn+Y6uu/1ui
        pv5VnKH+VJej/lCPmP9Ig47+QHeD/jZocv81aG/+Q4KL+QAAAAAAAAAAAAAAAAAAAAAAAAAAAAAAAJbt
        /eeZ8fn+p/L2/rj19/+k5+r+idTY/nPAw/9quLz+ZrO2/2GtsP5bp6r+Vp6j/k+Rlf9KiJD+QHiD/jdo
        b/8uWWH+N2116gAAAAAAAAAAAAAAAAAAAAAAAAAAAAAAAJfs/bmY7/z+luzv/o3g4/+B1Nf+fM7P/nrI
        yv96xsf+ecTE/3bCw/5wvb3+Z7O1/lumqP9Nkpb+Q36F/jhnb/8pTVT+LlxivQAAAAAAAAAAAAAAAAAA
        AAAAAAAAAAAAAJnu/VWX7fz+kOru/4bc3f+D09T/iNLR/4zR0P95vrz/ZaSj/22usP+Ay87/gMrO/3K+
        wv9hrbL/T5Kc/zlqdv8iQUf+JUlPVgAAAAAAAAAAAAAAAAAAAAAAAAAAAAAAAJft/AKW7fuvj+fv/orc
        3/+O2Nj+jdHP/l6cmP8vYVz+NGJi/1uJjP51ws7+l9/s/oXP3P9xvMz+W6Gx/jlqef8ePEGuIUFHAgAA
        AAAAAAAAAAAAAAAAAAAAAAAAAAAAAAAAAACS6fYNkOb0u43f5v+R293+jdLQ/l6enP9MiYv+QHR4/1yT
        l/5yub/+j9ji/obP3/9yus/+VZap/ipRWrgoTVYNAAAAAAAAAAAAAAAAAAAAAAAAAAAAAAAAAAAAAAAA
        AAAAAAAAjeLuA4re7HSM3eLok9va/ojOzP91u7z/Uo6S/1uYmf94xcf/c7zB/2Onr/5MjJTmPXJ9bzps
        eAIAAAAAAAAAAAAAAAAAAAAAAAAAAAAAAAAAAAAAAAAAAAAAAAAAAAAAAAAAAAAAAACK2+IKh9fdT4XU
        2ZGE0NO4ZKSq002Bh91uusC2ZK+4jlaZo0xOjZYJAAAAAAAAAAAAAAAAAAAAAAAAAAAAAAAAAAAAAAAA
        AAAAAAAAAAAAAAAAAAAAAAAAAAAAAAAAAAAAAAAAAAAAAAAAAAAAAAAAOWtxHxw8QXoAAAAAAAAAAAAA
        AAAAAAAAAAAAAAAAAAAAAAAAAAAAAAAAAAAAAAAAAAAAAAAAAAAAAAAAAAAAAAAAAAAAAAAAAAAAAAAA
        AAAAAAAAAAAAAAAAAAAAAAAADjE5BAchJ7YAAAAAAAAAAAAAAAAAAAAAAAAAAAAAAAAAAAAAAAAAAAAA
        AAAAAAAAAAAAAAAAAAAAAAAAAAAAAAAAAAAAAAAAAAAAAAAAAAAAAAAAAAAAAAAAAAAAAAAAAAAAAAgq
        MsAEGBw3AAAAAAAAAAAAAAAAAAAAAAAAAAAAAAAAAAAAAAAAAAAAAAAAAAAAAAAAAAAAAAAAAAAAAAAA
        AAAAAAAAAAAAAAAAAAAAAAAAAAAAAAAAAAAAAAAAAAAAAAcsNXIDFBh/AAAAAAAAAAAAAAAAAAAAAAAA
        AAAAAAAAAAAAAAAAAAAAAAAAAAAAAP+B/wD+AH8A/AAfAPgAHwDwAA8A8AAPAPAADwDwAA8A4AAHAOAA
        BwDgAAcA4AAHAOAABwDgAAcA4AAHAOAABwDgAAcA8AAPAPgAHwD+AH8A/+f/AP/n/wD/8/8A//P/ACgA
        AAAQAAAAIAAAAAEAIAAAAAAAQAQAAAAAAAAAAAAAAAAAAAAAAAAAAAAAAAAAAAAAAAAAAAAAAAAAAAAA
        AAEAAAAGAAAACwAAAAsAAAAHAAAAAgAAAAAAAAAAAAAAAAAAAAAAAAAAAAAAAAAAAAAAAAAAAAAAAAAA
        AAkAAAAmAQMDTwgOD3QKFRd1BAgJUgAAACsAAAAMAAAAAAAAAAAAAAAAAAAAAAAAAAAAAAAAAAAAAAEB
        AgcEBwhIGCgvxCM9RfwlREv/Llhh/ztxfPwtWWDGBw8QUAECAgsAAAAAAAAAAAAAAAAAAAAAAAAAAAAA
        AAAMFxowNV5s5zdfb/80XWn/MFli/y9aYv86bnj/Q36M/0WGkugMGBo3ChQWAQAAAAAAAAAAAAAAAAAA
        AABBd4MBRX2Mv0yEmf9HfYz/QnaF/z9xgP86a3X/N2dy/0J8hv9MjZz/RIOPwDNjbAEAAAAAAAAAAAAA
        AAAAAAAAX6y+RmGnv/9cn7H/VZWh/06Omv9MiJf/R4SL/0B0gf88cXz/SYaS/1KYpP9SnatJAAAAAAAA
        AAAAAAAAAAAAAG7E16pywNX/dsPO/2qyuP9coav/VZqk/1OXm/9MipX/RXmK/z9zf/9KiJT/U5uorQAA
        AAAAAAAAAAAAAAAAAACB3O3jkN3s/6/u8P+g3eD/dLe9/1+lrP9XnqH/UZKe/0qCkf9AdYL/Om55/02Q
        meYAAAAAAAAAAAAAAAAAAAAAk+z5+Kbx+f/W/f3/s+vt/3vCxv9lr7P/WqKl/1Saov9NjJT/QnuH/zVl
        bf89dn/5AAAAAAAAAAAAAAAAAAAAAJft/dma7/P/k+Hk/4DQ0/92xcb/dMDB/2+8vf9ksbL/VJyf/0WA
        iP8zYGf/Llph2wAAAAAAAAAAAAAAAAAAAACY7f10kury/4fa2/+J0tL/d7m2/1SOjP9rq67/hM/X/3O/
        xf9Ynqj/Ml5o/yJDSXQAAAAAAAAAAAAAAAAAAAAAluz6A5Ho9auN3OH/j9TS/1OQjv9Bdnj/ZJ2h/4vU
        3v+Cy9z/X6O3/ytTXKkgQEYDAAAAAAAAAAAAAAAAAAAAAAAAAACN4vABit7pY47a3NCFzc3+Z6ep/2an
        qP9zvsT+WJukzkN9h2A0Y20BAAAAAAAAAAAAAAAAAAAAAAAAAAAAAAAAAAAAAAAAAAAAAAAAg9LXE0+L
        kUIyXmVuW5+mEQAAAAAAAAAAAAAAAAAAAAAAAAAAAAAAAAAAAAAAAAAAAAAAAAAAAAAAAAAAAAAAAAAA
        AAAONT4BCCMqhAAAAAAAAAAAAAAAAAAAAAAAAAAAAAAAAAAAAAAAAAAAAAAAAAAAAAAAAAAAAAAAAAAA
        AAAAAAAAAAAAAAYiKaADEhYFAAAAAAAAAAAAAAAAAAAAAAAAAAAAAAAA+B8AAPAPAADgBwAA4AMAAMAD
        AADAAwAAwAMAAMADAADAAwAAwAMAAMADAADAAwAA4AcAAPw/AAD+fwAA/z8AAA==
</value>
  </data>
</root>
