# Supplementary material for: Pep-3D-Search: a method for B-cell epitope prediction based on mimotope analysis
Source: BMC Bioinformatics. 2008 Dec 16;9:538. doi: 10.1186/1471-2105-9-538 (PMC2639436; doi:10.1186/1471-2105-9-538)
Supplement: Additional file 2 — Source code, test datasets, Pep-3D-Search toolkit and operation manual. The file is a ZIP archive containing the Visual Basic source code for Pep-3D-Search, licensed under the GNU General Public License. It also contains the test datasets, the Pep-3D-Search toolkit and the operation manual (in PDF format) of Pep-3D-Search. Updated versions will be available at . [file 1471-2105-9-538-S2.zip › Additional_file_2/Pep-3D-Search-20081205/Source_code_of_Per_3D_Search/mainForm.vb]

Imports System.Data.OleDb
Imports System.Math
Imports System.IO


Public Class mainForm
    Inherits System.Windows.Forms.Form

#Region " Windows ������������ɵĴ��� "

    Public Sub New()
        MyBase.New()

        '�õ����� Windows ���������������ġ�
        InitializeComponent()

        '�� InitializeComponent() ����֮�������κγ�ʼ��

    End Sub

    '������д dispose ����������б���
    Protected Overloads Overrides Sub Dispose(ByVal disposing As Boolean)
        If disposing Then
            If Not (components Is Nothing) Then
                components.Dispose()
            End If
        End If
        MyBase.Dispose(disposing)
    End Sub

    'Windows ����������������
    Private components As System.ComponentModel.IContainer

    'ע��: ���¹����� Windows ����������������
    '����ʹ�� Windows ����������޸Ĵ˹��̡�
    '��Ҫʹ�ô���༭���޸�����
    Friend WithEvents StatusBar1 As System.Windows.Forms.StatusBar
    Friend WithEvents StatusBarPanel2 As System.Windows.Forms.StatusBarPanel
    Friend WithEvents StatusBarPanel5 As System.Windows.Forms.StatusBarPanel
    Friend WithEvents StatusBarPanel6 As System.Windows.Forms.StatusBarPanel
    Friend WithEvents StatusBarPanel1 As System.Windows.Forms.StatusBarPanel
    Friend WithEvents Button1 As System.Windows.Forms.Button
    Friend WithEvents TabControl1 As System.Windows.Forms.TabControl
    Friend WithEvents TabPage1 As System.Windows.Forms.TabPage
    Friend WithEvents TabPage2 As System.Windows.Forms.TabPage
    Friend WithEvents TabPage3 As System.Windows.Forms.TabPage
    Friend WithEvents GroupBox1 As System.Windows.Forms.GroupBox
    Friend WithEvents Txt_StepVal As System.Windows.Forms.TextBox
    Friend WithEvents Btn_InterA_Analysis As System.Windows.Forms.Button
    Friend WithEvents Btn_Sel_File As System.Windows.Forms.Button
    Friend WithEvents TextBox_FileName As System.Windows.Forms.TextBox
    Friend WithEvents TextBox5 As System.Windows.Forms.TextBox
    Friend WithEvents Label8 As System.Windows.Forms.Label
    Friend WithEvents Button3 As System.Windows.Forms.Button
    Friend WithEvents TextBox6 As System.Windows.Forms.TextBox
    Friend WithEvents GroupBox4 As System.Windows.Forms.GroupBox
    Friend WithEvents Label10 As System.Windows.Forms.Label
    Friend WithEvents Button4 As System.Windows.Forms.Button
    Friend WithEvents GroupBox2 As System.Windows.Forms.GroupBox
    Friend WithEvents OpenFileDialog1 As System.Windows.Forms.OpenFileDialog
    Friend WithEvents OpenFileDialog2 As System.Windows.Forms.OpenFileDialog
    Friend WithEvents GroupBox3 As System.Windows.Forms.GroupBox
    Friend WithEvents Label5 As System.Windows.Forms.Label
    Friend WithEvents Label6 As System.Windows.Forms.Label
    Friend WithEvents Label7 As System.Windows.Forms.Label
    Friend WithEvents TextBox2 As System.Windows.Forms.TextBox
    Friend WithEvents TextBox3 As System.Windows.Forms.TextBox
    Friend WithEvents TextBox4 As System.Windows.Forms.TextBox
    Friend WithEvents GroupBox5 As System.Windows.Forms.GroupBox
    Friend WithEvents GroupBox7 As System.Windows.Forms.GroupBox
    Friend WithEvents Label11 As System.Windows.Forms.Label
    Friend WithEvents Button5 As System.Windows.Forms.Button
    Friend WithEvents OpenFileDialog3 As System.Windows.Forms.OpenFileDialog
    Friend WithEvents Label13 As System.Windows.Forms.Label
    Friend WithEvents Label14 As System.Windows.Forms.Label
    Friend WithEvents Label15 As System.Windows.Forms.Label
    Friend WithEvents Label16 As System.Windows.Forms.Label
    Friend WithEvents Label17 As System.Windows.Forms.Label
    Friend WithEvents Label19 As System.Windows.Forms.Label
    Friend WithEvents Label20 As System.Windows.Forms.Label
    Friend WithEvents Label22 As System.Windows.Forms.Label
    Friend WithEvents txtMaxAnts As System.Windows.Forms.TextBox
    Friend WithEvents txtMaxIter As System.Windows.Forms.TextBox
    Friend WithEvents txtBeta As System.Windows.Forms.TextBox
    Friend WithEvents txtAlpha As System.Windows.Forms.TextBox
    Friend WithEvents txtTaoMax As System.Windows.Forms.TextBox
    Friend WithEvents txtRou As System.Windows.Forms.TextBox
    Friend WithEvents txtTaoMin As System.Windows.Forms.TextBox
    Friend WithEvents txtTao0 As System.Windows.Forms.TextBox
    Friend WithEvents txtQ0 As System.Windows.Forms.TextBox
    Friend WithEvents TextBox13 As System.Windows.Forms.TextBox
    Friend WithEvents TextBox12 As System.Windows.Forms.TextBox
    Friend WithEvents TextBox10 As System.Windows.Forms.TextBox
    Friend WithEvents Label28 As System.Windows.Forms.Label
    Friend WithEvents Label25 As System.Windows.Forms.Label
    Friend WithEvents TextBox16 As System.Windows.Forms.TextBox
    Friend WithEvents Label30 As System.Windows.Forms.Label
    Friend WithEvents GroupBox8 As System.Windows.Forms.GroupBox
    Friend WithEvents Button6 As System.Windows.Forms.Button
    Friend WithEvents Label31 As System.Windows.Forms.Label
    Friend WithEvents TextBox17 As System.Windows.Forms.TextBox
    Friend WithEvents ThresholdTxt As System.Windows.Forms.TextBox
    Friend WithEvents Label33 As System.Windows.Forms.Label
    Friend WithEvents setThreshold As System.Windows.Forms.TextBox
    Friend WithEvents OpenFileDialog4 As System.Windows.Forms.OpenFileDialog
    Friend WithEvents ComboBox1 As System.Windows.Forms.ComboBox
    Friend WithEvents GroupBox14 As System.Windows.Forms.GroupBox
    Friend WithEvents GroupBox10 As System.Windows.Forms.GroupBox
    Friend WithEvents Label2 As System.Windows.Forms.Label
    Friend WithEvents Label18 As System.Windows.Forms.Label
    Friend WithEvents TextBox7 As System.Windows.Forms.TextBox
    Friend WithEvents TextBox14 As System.Windows.Forms.TextBox
    Friend WithEvents Label21 As System.Windows.Forms.Label
    Friend WithEvents Label35 As System.Windows.Forms.Label
    Friend WithEvents DataGrid1 As System.Windows.Forms.DataGrid
    Friend WithEvents DataGrid2 As System.Windows.Forms.DataGrid
    Friend WithEvents Label4 As System.Windows.Forms.Label
    Friend WithEvents TextBox1 As System.Windows.Forms.TextBox
    Friend WithEvents Label38 As System.Windows.Forms.Label
    Friend WithEvents TextBox15 As System.Windows.Forms.TextBox
    Friend WithEvents Button8 As System.Windows.Forms.Button
    Friend WithEvents Label43 As System.Windows.Forms.Label
    Friend WithEvents TextBox22 As System.Windows.Forms.TextBox
    Friend WithEvents TextBox24 As System.Windows.Forms.TextBox
    Friend WithEvents Label44 As System.Windows.Forms.Label
    Friend WithEvents GroupBox13 As System.Windows.Forms.GroupBox
    Friend WithEvents GroupBox15 As System.Windows.Forms.GroupBox
    Friend WithEvents Label27 As System.Windows.Forms.Label
    Friend WithEvents Label9 As System.Windows.Forms.Label
    Friend WithEvents Button9 As System.Windows.Forms.Button
    Friend WithEvents TextBox19 As System.Windows.Forms.TextBox
    Friend WithEvents GroupBox6 As System.Windows.Forms.GroupBox
    Friend WithEvents GroupBox16 As System.Windows.Forms.GroupBox
    Friend WithEvents Label1 As System.Windows.Forms.Label
    Friend WithEvents TextBox27 As System.Windows.Forms.TextBox
    Friend WithEvents Label46 As System.Windows.Forms.Label
    Friend WithEvents TextBox26 As System.Windows.Forms.TextBox
    Friend WithEvents Button10 As System.Windows.Forms.Button
    Friend WithEvents Button13 As System.Windows.Forms.Button
    Friend WithEvents TabPage4 As System.Windows.Forms.TabPage
    Friend WithEvents GroupBox19 As System.Windows.Forms.GroupBox
    Friend WithEvents Button15 As System.Windows.Forms.Button
    Friend WithEvents TextBox21 As System.Windows.Forms.TextBox
    Friend WithEvents Button16 As System.Windows.Forms.Button
    Friend WithEvents DataGrid3 As System.Windows.Forms.DataGrid
    Friend WithEvents GroupBox20 As System.Windows.Forms.GroupBox
    Friend WithEvents Label23 As System.Windows.Forms.Label
    Friend WithEvents ComboBox2 As System.Windows.Forms.ComboBox
    Friend WithEvents TextBox25 As System.Windows.Forms.TextBox
    Friend WithEvents Label24 As System.Windows.Forms.Label
    Friend WithEvents Button17 As System.Windows.Forms.Button
    Friend WithEvents Label3 As System.Windows.Forms.Label
    Friend WithEvents TextBox11 As System.Windows.Forms.TextBox
    Friend WithEvents Label12 As System.Windows.Forms.Label
    Friend WithEvents TextBox20 As System.Windows.Forms.TextBox
    Friend WithEvents GroupBox18 As System.Windows.Forms.GroupBox
    Friend WithEvents TextBox28 As System.Windows.Forms.TextBox
    Friend WithEvents Button11 As System.Windows.Forms.Button
    Friend WithEvents TextBox29 As System.Windows.Forms.TextBox
    Friend WithEvents Label26 As System.Windows.Forms.Label
    Friend WithEvents GroupBox21 As System.Windows.Forms.GroupBox
    Friend WithEvents TextBox30 As System.Windows.Forms.TextBox
    Friend WithEvents Button14 As System.Windows.Forms.Button
    Friend WithEvents GroupBox9 As System.Windows.Forms.GroupBox
    Friend WithEvents TextBox8 As System.Windows.Forms.TextBox
    Friend WithEvents Label29 As System.Windows.Forms.Label
    Friend WithEvents TextBox9 As System.Windows.Forms.TextBox
    Friend WithEvents RadioButton1 As System.Windows.Forms.RadioButton
    Friend WithEvents RadioButton2 As System.Windows.Forms.RadioButton
    Friend WithEvents RadioButton3 As System.Windows.Forms.RadioButton
    Friend WithEvents GroupBox11 As System.Windows.Forms.GroupBox
    Friend WithEvents GroupBox12 As System.Windows.Forms.GroupBox
    Friend WithEvents RadioButton4 As System.Windows.Forms.RadioButton
    Friend WithEvents GroupBox17 As System.Windows.Forms.GroupBox
    Friend WithEvents RadioButton5 As System.Windows.Forms.RadioButton
    Friend WithEvents RadioButton6 As System.Windows.Forms.RadioButton
    Friend WithEvents Button2 As System.Windows.Forms.Button
    Friend WithEvents GroupBox22 As System.Windows.Forms.GroupBox
    Friend WithEvents Label32 As System.Windows.Forms.Label
    <System.Diagnostics.DebuggerStepThrough()> Private Sub InitializeComponent()
        Dim resources As System.Resources.ResourceManager = New System.Resources.ResourceManager(GetType(mainForm))
        Me.StatusBar1 = New System.Windows.Forms.StatusBar
        Me.StatusBarPanel1 = New System.Windows.Forms.StatusBarPanel
        Me.StatusBarPanel2 = New System.Windows.Forms.StatusBarPanel
        Me.StatusBarPanel5 = New System.Windows.Forms.StatusBarPanel
        Me.StatusBarPanel6 = New System.Windows.Forms.StatusBarPanel
        Me.Button1 = New System.Windows.Forms.Button
        Me.TabControl1 = New System.Windows.Forms.TabControl
        Me.TabPage1 = New System.Windows.Forms.TabPage
        Me.GroupBox2 = New System.Windows.Forms.GroupBox
        Me.GroupBox15 = New System.Windows.Forms.GroupBox
        Me.TextBox22 = New System.Windows.Forms.TextBox
        Me.TextBox6 = New System.Windows.Forms.TextBox
        Me.Button3 = New System.Windows.Forms.Button
        Me.Label44 = New System.Windows.Forms.Label
        Me.Label43 = New System.Windows.Forms.Label
        Me.TextBox24 = New System.Windows.Forms.TextBox
        Me.GroupBox13 = New System.Windows.Forms.GroupBox
        Me.Label8 = New System.Windows.Forms.Label
        Me.TextBox5 = New System.Windows.Forms.TextBox
        Me.Button8 = New System.Windows.Forms.Button
        Me.GroupBox4 = New System.Windows.Forms.GroupBox
        Me.Label9 = New System.Windows.Forms.Label
        Me.Label10 = New System.Windows.Forms.Label
        Me.Button4 = New System.Windows.Forms.Button
        Me.TabPage3 = New System.Windows.Forms.TabPage
        Me.Button14 = New System.Windows.Forms.Button
        Me.GroupBox21 = New System.Windows.Forms.GroupBox
        Me.TextBox30 = New System.Windows.Forms.TextBox
        Me.GroupBox16 = New System.Windows.Forms.GroupBox
        Me.Button13 = New System.Windows.Forms.Button
        Me.Button10 = New System.Windows.Forms.Button
        Me.Label1 = New System.Windows.Forms.Label
        Me.TextBox27 = New System.Windows.Forms.TextBox
        Me.Label46 = New System.Windows.Forms.Label
        Me.TextBox26 = New System.Windows.Forms.TextBox
        Me.GroupBox6 = New System.Windows.Forms.GroupBox
        Me.Button9 = New System.Windows.Forms.Button
        Me.TextBox19 = New System.Windows.Forms.TextBox
        Me.Button6 = New System.Windows.Forms.Button
        Me.GroupBox8 = New System.Windows.Forms.GroupBox
        Me.TextBox29 = New System.Windows.Forms.TextBox
        Me.Label26 = New System.Windows.Forms.Label
        Me.Label18 = New System.Windows.Forms.Label
        Me.ComboBox1 = New System.Windows.Forms.ComboBox
        Me.setThreshold = New System.Windows.Forms.TextBox
        Me.Label33 = New System.Windows.Forms.Label
        Me.GroupBox5 = New System.Windows.Forms.GroupBox
        Me.DataGrid2 = New System.Windows.Forms.DataGrid
        Me.Label38 = New System.Windows.Forms.Label
        Me.TextBox15 = New System.Windows.Forms.TextBox
        Me.Label4 = New System.Windows.Forms.Label
        Me.TextBox1 = New System.Windows.Forms.TextBox
        Me.Button5 = New System.Windows.Forms.Button
        Me.TabPage2 = New System.Windows.Forms.TabPage
        Me.GroupBox17 = New System.Windows.Forms.GroupBox
        Me.Button2 = New System.Windows.Forms.Button
        Me.RadioButton6 = New System.Windows.Forms.RadioButton
        Me.RadioButton5 = New System.Windows.Forms.RadioButton
        Me.RadioButton4 = New System.Windows.Forms.RadioButton
        Me.GroupBox10 = New System.Windows.Forms.GroupBox
        Me.Label2 = New System.Windows.Forms.Label
        Me.Txt_StepVal = New System.Windows.Forms.TextBox
        Me.GroupBox3 = New System.Windows.Forms.GroupBox
        Me.Btn_Sel_File = New System.Windows.Forms.Button
        Me.TextBox_FileName = New System.Windows.Forms.TextBox
        Me.GroupBox1 = New System.Windows.Forms.GroupBox
        Me.DataGrid1 = New System.Windows.Forms.DataGrid
        Me.Label5 = New System.Windows.Forms.Label
        Me.Label6 = New System.Windows.Forms.Label
        Me.Label7 = New System.Windows.Forms.Label
        Me.TextBox2 = New System.Windows.Forms.TextBox
        Me.TextBox3 = New System.Windows.Forms.TextBox
        Me.TextBox4 = New System.Windows.Forms.TextBox
        Me.Btn_InterA_Analysis = New System.Windows.Forms.Button
        Me.TabPage4 = New System.Windows.Forms.TabPage
        Me.GroupBox22 = New System.Windows.Forms.GroupBox
        Me.Label32 = New System.Windows.Forms.Label
        Me.TextBox9 = New System.Windows.Forms.TextBox
        Me.GroupBox9 = New System.Windows.Forms.GroupBox
        Me.Label3 = New System.Windows.Forms.Label
        Me.TextBox11 = New System.Windows.Forms.TextBox
        Me.Label12 = New System.Windows.Forms.Label
        Me.TextBox20 = New System.Windows.Forms.TextBox
        Me.DataGrid3 = New System.Windows.Forms.DataGrid
        Me.GroupBox18 = New System.Windows.Forms.GroupBox
        Me.TextBox28 = New System.Windows.Forms.TextBox
        Me.GroupBox19 = New System.Windows.Forms.GroupBox
        Me.Button15 = New System.Windows.Forms.Button
        Me.TextBox21 = New System.Windows.Forms.TextBox
        Me.Button16 = New System.Windows.Forms.Button
        Me.GroupBox20 = New System.Windows.Forms.GroupBox
        Me.TextBox8 = New System.Windows.Forms.TextBox
        Me.Label29 = New System.Windows.Forms.Label
        Me.Label23 = New System.Windows.Forms.Label
        Me.ComboBox2 = New System.Windows.Forms.ComboBox
        Me.TextBox25 = New System.Windows.Forms.TextBox
        Me.Label24 = New System.Windows.Forms.Label
        Me.Button17 = New System.Windows.Forms.Button
        Me.Button11 = New System.Windows.Forms.Button
        Me.TextBox17 = New System.Windows.Forms.TextBox
        Me.Label31 = New System.Windows.Forms.Label
        Me.Label30 = New System.Windows.Forms.Label
        Me.TextBox16 = New System.Windows.Forms.TextBox
        Me.TextBox13 = New System.Windows.Forms.TextBox
        Me.TextBox12 = New System.Windows.Forms.TextBox
        Me.TextBox10 = New System.Windows.Forms.TextBox
        Me.Label28 = New System.Windows.Forms.Label
        Me.Label25 = New System.Windows.Forms.Label
        Me.GroupBox7 = New System.Windows.Forms.GroupBox
        Me.Label20 = New System.Windows.Forms.Label
        Me.txtTao0 = New System.Windows.Forms.TextBox
        Me.Label22 = New System.Windows.Forms.Label
        Me.txtQ0 = New System.Windows.Forms.TextBox
        Me.Label19 = New System.Windows.Forms.Label
        Me.txtTaoMin = New System.Windows.Forms.TextBox
        Me.Label16 = New System.Windows.Forms.Label
        Me.txtTaoMax = New System.Windows.Forms.TextBox
        Me.Label17 = New System.Windows.Forms.Label
        Me.txtRou = New System.Windows.Forms.TextBox
        Me.Label14 = New System.Windows.Forms.Label
        Me.txtBeta = New System.Windows.Forms.TextBox
        Me.Label15 = New System.Windows.Forms.Label
        Me.txtAlpha = New System.Windows.Forms.TextBox
        Me.Label13 = New System.Windows.Forms.Label
        Me.txtMaxIter = New System.Windows.Forms.TextBox
        Me.Label11 = New System.Windows.Forms.Label
        Me.txtMaxAnts = New System.Windows.Forms.TextBox
        Me.ThresholdTxt = New System.Windows.Forms.TextBox
        Me.OpenFileDialog1 = New System.Windows.Forms.OpenFileDialog
        Me.OpenFileDialog2 = New System.Windows.Forms.OpenFileDialog
        Me.OpenFileDialog3 = New System.Windows.Forms.OpenFileDialog
        Me.OpenFileDialog4 = New System.Windows.Forms.OpenFileDialog
        Me.GroupBox14 = New System.Windows.Forms.GroupBox
        Me.Label27 = New System.Windows.Forms.Label
        Me.TextBox7 = New System.Windows.Forms.TextBox
        Me.TextBox14 = New System.Windows.Forms.TextBox
        Me.Label21 = New System.Windows.Forms.Label
        Me.Label35 = New System.Windows.Forms.Label
        Me.RadioButton1 = New System.Windows.Forms.RadioButton
        Me.RadioButton2 = New System.Windows.Forms.RadioButton
        Me.RadioButton3 = New System.Windows.Forms.RadioButton
        Me.GroupBox11 = New System.Windows.Forms.GroupBox
        Me.GroupBox12 = New System.Windows.Forms.GroupBox
        CType(Me.StatusBarPanel1, System.ComponentModel.ISupportInitialize).BeginInit()
        CType(Me.StatusBarPanel2, System.ComponentModel.ISupportInitialize).BeginInit()
        CType(Me.StatusBarPanel5, System.ComponentModel.ISupportInitialize).BeginInit()
        CType(Me.StatusBarPanel6, System.ComponentModel.ISupportInitialize).BeginInit()
        Me.TabControl1.SuspendLayout()
        Me.TabPage1.SuspendLayout()
        Me.GroupBox2.SuspendLayout()
        Me.GroupBox15.SuspendLayout()
        Me.GroupBox13.SuspendLayout()
        Me.GroupBox4.SuspendLayout()
        Me.TabPage3.SuspendLayout()
        Me.GroupBox21.SuspendLayout()
        Me.GroupBox16.SuspendLayout()
        Me.GroupBox6.SuspendLayout()
        Me.GroupBox8.SuspendLayout()
        Me.GroupBox5.SuspendLayout()
        CType(Me.DataGrid2, System.ComponentModel.ISupportInitialize).BeginInit()
        Me.TabPage2.SuspendLayout()
        Me.GroupBox17.SuspendLayout()
        Me.GroupBox10.SuspendLayout()
        Me.GroupBox3.SuspendLayout()
        Me.GroupBox1.SuspendLayout()
        CType(Me.DataGrid1, System.ComponentModel.ISupportInitialize).BeginInit()
        Me.TabPage4.SuspendLayout()
        Me.GroupBox22.SuspendLayout()
        Me.GroupBox9.SuspendLayout()
        CType(Me.DataGrid3, System.ComponentModel.ISupportInitialize).BeginInit()
        Me.GroupBox18.SuspendLayout()
        Me.GroupBox19.SuspendLayout()
        Me.GroupBox20.SuspendLayout()
        Me.GroupBox7.SuspendLayout()
        Me.GroupBox14.SuspendLayout()
        Me.GroupBox11.SuspendLayout()
        Me.GroupBox12.SuspendLayout()
        Me.SuspendLayout()
        '
        'StatusBar1
        '
        Me.StatusBar1.Location = New System.Drawing.Point(0, 591)
        Me.StatusBar1.Name = "StatusBar1"
        Me.StatusBar1.Panels.AddRange(New System.Windows.Forms.StatusBarPanel() {Me.StatusBarPanel1, Me.StatusBarPanel2, Me.StatusBarPanel5, Me.StatusBarPanel6})
        Me.StatusBar1.ShowPanels = True
        Me.StatusBar1.Size = New System.Drawing.Size(976, 22)
        Me.StatusBar1.TabIndex = 0
        '
        'StatusBarPanel1
        '
        Me.StatusBarPanel1.Alignment = System.Windows.Forms.HorizontalAlignment.Center
        Me.StatusBarPanel1.Text = "Research Center of Agriculture and Medicine Gene Engineering of Ministry of Educa" & _
        "tion"
        Me.StatusBarPanel1.Width = 525
        '
        'StatusBarPanel2
        '
        Me.StatusBarPanel2.Alignment = System.Windows.Forms.HorizontalAlignment.Center
        Me.StatusBarPanel2.Text = "Northeast Normal University "
        Me.StatusBarPanel2.Width = 180
        '
        'StatusBarPanel5
        '
        Me.StatusBarPanel5.Width = 10
        '
        'StatusBarPanel6
        '
        Me.StatusBarPanel6.Alignment = System.Windows.Forms.HorizontalAlignment.Center
        Me.StatusBarPanel6.Text = "Yanxin Huang et al,nenu_hangyx@tom.com"
        Me.StatusBarPanel6.Width = 270
        '
        'Button1
        '
        Me.Button1.Location = New System.Drawing.Point(896, 520)
        Me.Button1.Name = "Button1"
        Me.Button1.Size = New System.Drawing.Size(64, 56)
        Me.Button1.TabIndex = 1
        Me.Button1.Text = "Exit"
        '
        'TabControl1
        '
        Me.TabControl1.Controls.Add(Me.TabPage1)
        Me.TabControl1.Controls.Add(Me.TabPage2)
        Me.TabControl1.Controls.Add(Me.TabPage3)
        Me.TabControl1.Controls.Add(Me.TabPage4)
        Me.TabControl1.Location = New System.Drawing.Point(152, 8)
        Me.TabControl1.Name = "TabControl1"
        Me.TabControl1.SelectedIndex = 0
        Me.TabControl1.Size = New System.Drawing.Size(808, 504)
        Me.TabControl1.TabIndex = 2
        '
        'TabPage1
        '
        Me.TabPage1.Controls.Add(Me.GroupBox2)
        Me.TabPage1.Controls.Add(Me.GroupBox4)
        Me.TabPage1.Location = New System.Drawing.Point(4, 21)
        Me.TabPage1.Name = "TabPage1"
        Me.TabPage1.Size = New System.Drawing.Size(800, 479)
        Me.TabPage1.TabIndex = 0
        Me.TabPage1.Text = "Extract the Ag structure"
        '
        'GroupBox2
        '
        Me.GroupBox2.Controls.Add(Me.GroupBox15)
        Me.GroupBox2.Controls.Add(Me.GroupBox13)
        Me.GroupBox2.Controls.Add(Me.Button8)
        Me.GroupBox2.Location = New System.Drawing.Point(16, 8)
        Me.GroupBox2.Name = "GroupBox2"
        Me.GroupBox2.Size = New System.Drawing.Size(576, 464)
        Me.GroupBox2.TabIndex = 42
        Me.GroupBox2.TabStop = False
        Me.GroupBox2.Text = "Extract target antigen structure from PDB file"
        '
        'GroupBox15
        '
        Me.GroupBox15.Controls.Add(Me.TextBox22)
        Me.GroupBox15.Controls.Add(Me.TextBox6)
        Me.GroupBox15.Controls.Add(Me.Button3)
        Me.GroupBox15.Controls.Add(Me.Label44)
        Me.GroupBox15.Controls.Add(Me.Label43)
        Me.GroupBox15.Controls.Add(Me.TextBox24)
        Me.GroupBox15.Location = New System.Drawing.Point(8, 16)
        Me.GroupBox15.Name = "GroupBox15"
        Me.GroupBox15.Size = New System.Drawing.Size(488, 112)
        Me.GroupBox15.TabIndex = 47
        Me.GroupBox15.TabStop = False
        Me.GroupBox15.Text = "Set Parameters"
        '
        'TextBox22
        '
        Me.TextBox22.Location = New System.Drawing.Point(192, 48)
        Me.TextBox22.Name = "TextBox22"
        Me.TextBox22.Size = New System.Drawing.Size(48, 21)
        Me.TextBox22.TabIndex = 43
        Me.TextBox22.Text = ""
        '
        'TextBox6
        '
        Me.TextBox6.Location = New System.Drawing.Point(8, 16)
        Me.TextBox6.Name = "TextBox6"
        Me.TextBox6.Size = New System.Drawing.Size(352, 21)
        Me.TextBox6.TabIndex = 38
        Me.TextBox6.Text = ""
        '
        'Button3
        '
        Me.Button3.Location = New System.Drawing.Point(368, 16)
        Me.Button3.Name = "Button3"
        Me.Button3.Size = New System.Drawing.Size(112, 24)
        Me.Button3.TabIndex = 40
        Me.Button3.Text = "Load PDB file"
        '
        'Label44
        '
        Me.Label44.Location = New System.Drawing.Point(8, 80)
        Me.Label44.Name = "Label44"
        Me.Label44.Size = New System.Drawing.Size(168, 16)
        Me.Label44.TabIndex = 45
        Me.Label44.Text = "Extracted antigen PDB file"
        '
        'Label43
        '
        Me.Label43.Location = New System.Drawing.Point(8, 48)
        Me.Label43.Name = "Label43"
        Me.Label43.Size = New System.Drawing.Size(184, 16)
        Me.Label43.TabIndex = 42
        Me.Label43.Text = "Indicate the chain identifier"
        '
        'TextBox24
        '
        Me.TextBox24.Location = New System.Drawing.Point(192, 80)
        Me.TextBox24.Name = "TextBox24"
        Me.TextBox24.ReadOnly = True
        Me.TextBox24.Size = New System.Drawing.Size(288, 21)
        Me.TextBox24.TabIndex = 44
        Me.TextBox24.Text = ""
        '
        'GroupBox13
        '
        Me.GroupBox13.Controls.Add(Me.Label8)
        Me.GroupBox13.Controls.Add(Me.TextBox5)
        Me.GroupBox13.Location = New System.Drawing.Point(8, 136)
        Me.GroupBox13.Name = "GroupBox13"
        Me.GroupBox13.Size = New System.Drawing.Size(560, 320)
        Me.GroupBox13.TabIndex = 46
        Me.GroupBox13.TabStop = False
        Me.GroupBox13.Text = "Display the extracted antigen structure"
        '
        'Label8
        '
        Me.Label8.Location = New System.Drawing.Point(16, 24)
        Me.Label8.Name = "Label8"
        Me.Label8.Size = New System.Drawing.Size(536, 16)
        Me.Label8.TabIndex = 37
        Me.Label8.Text = "Seq of ATOM  ATOM  AA  Seq of AA  X-Coor  Y-Coor  Z-Coor  Radius of ATOM Exposed " & _
        "area"
        '
        'TextBox5
        '
        Me.TextBox5.Location = New System.Drawing.Point(8, 40)
        Me.TextBox5.Multiline = True
        Me.TextBox5.Name = "TextBox5"
        Me.TextBox5.ReadOnly = True
        Me.TextBox5.ScrollBars = System.Windows.Forms.ScrollBars.Both
        Me.TextBox5.Size = New System.Drawing.Size(544, 280)
        Me.TextBox5.TabIndex = 36
        Me.TextBox5.Text = ""
        '
        'Button8
        '
        Me.Button8.Location = New System.Drawing.Point(504, 40)
        Me.Button8.Name = "Button8"
        Me.Button8.Size = New System.Drawing.Size(64, 64)
        Me.Button8.TabIndex = 41
        Me.Button8.Text = "Extract"
        '
        'GroupBox4
        '
        Me.GroupBox4.Controls.Add(Me.Label9)
        Me.GroupBox4.Controls.Add(Me.Label10)
        Me.GroupBox4.Controls.Add(Me.Button4)
        Me.GroupBox4.Location = New System.Drawing.Point(600, 8)
        Me.GroupBox4.Name = "GroupBox4"
        Me.GroupBox4.Size = New System.Drawing.Size(200, 232)
        Me.GroupBox4.TabIndex = 41
        Me.GroupBox4.TabStop = False
        Me.GroupBox4.Text = "Calll Surface Racer Pragram"
        '
        'Label9
        '
        Me.Label9.ForeColor = System.Drawing.Color.Black
        Me.Label9.Location = New System.Drawing.Point(16, 96)
        Me.Label9.Name = "Label9"
        Me.Label9.Size = New System.Drawing.Size(168, 80)
        Me.Label9.TabIndex = 2
        Me.Label9.Text = "Note that the target antigen PDB file must be  placed in the same directory as th" & _
        "e Surface Racer program 4.0."
        '
        'Label10
        '
        Me.Label10.ForeColor = System.Drawing.Color.Black
        Me.Label10.Location = New System.Drawing.Point(16, 24)
        Me.Label10.Name = "Label10"
        Me.Label10.Size = New System.Drawing.Size(168, 72)
        Me.Label10.TabIndex = 1
        Me.Label10.Text = "Compute the solvent accessible area of each atom in the target antigen PDB file  " & _
        "using the Surface Racer program 4.0."
        '
        'Button4
        '
        Me.Button4.Location = New System.Drawing.Point(16, 192)
        Me.Button4.Name = "Button4"
        Me.Button4.Size = New System.Drawing.Size(168, 24)
        Me.Button4.TabIndex = 0
        Me.Button4.Text = "Run Surface Racer 4.0"
        '
        'TabPage3
        '
        Me.TabPage3.Controls.Add(Me.Button14)
        Me.TabPage3.Controls.Add(Me.GroupBox21)
        Me.TabPage3.Controls.Add(Me.GroupBox16)
        Me.TabPage3.Controls.Add(Me.GroupBox6)
        Me.TabPage3.Controls.Add(Me.Button6)
        Me.TabPage3.Controls.Add(Me.GroupBox8)
        Me.TabPage3.Controls.Add(Me.GroupBox5)
        Me.TabPage3.Controls.Add(Me.Button5)
        Me.TabPage3.Location = New System.Drawing.Point(4, 21)
        Me.TabPage3.Name = "TabPage3"
        Me.TabPage3.Size = New System.Drawing.Size(800, 479)
        Me.TabPage3.TabIndex = 2
        Me.TabPage3.Text = "Search mimotopes to the surface of Ag"
        '
        'Button14
        '
        Me.Button14.Location = New System.Drawing.Point(712, 392)
        Me.Button14.Name = "Button14"
        Me.Button14.Size = New System.Drawing.Size(64, 48)
        Me.Button14.TabIndex = 48
        Me.Button14.Text = "Output"
        '
        'GroupBox21
        '
        Me.GroupBox21.Controls.Add(Me.TextBox30)
        Me.GroupBox21.Location = New System.Drawing.Point(8, 352)
        Me.GroupBox21.Name = "GroupBox21"
        Me.GroupBox21.Size = New System.Drawing.Size(680, 120)
        Me.GroupBox21.TabIndex = 47
        Me.GroupBox21.TabStop = False
        Me.GroupBox21.Text = "Display the predicted epitopes"
        '
        'TextBox30
        '
        Me.TextBox30.Location = New System.Drawing.Point(8, 24)
        Me.TextBox30.Multiline = True
        Me.TextBox30.Name = "TextBox30"
        Me.TextBox30.ReadOnly = True
        Me.TextBox30.ScrollBars = System.Windows.Forms.ScrollBars.Both
        Me.TextBox30.Size = New System.Drawing.Size(664, 88)
        Me.TextBox30.TabIndex = 37
        Me.TextBox30.Text = ""
        '
        'GroupBox16
        '
        Me.GroupBox16.Controls.Add(Me.Button13)
        Me.GroupBox16.Controls.Add(Me.Button10)
        Me.GroupBox16.Controls.Add(Me.Label1)
        Me.GroupBox16.Controls.Add(Me.TextBox27)
        Me.GroupBox16.Controls.Add(Me.Label46)
        Me.GroupBox16.Controls.Add(Me.TextBox26)
        Me.GroupBox16.Location = New System.Drawing.Point(8, 56)
        Me.GroupBox16.Name = "GroupBox16"
        Me.GroupBox16.Size = New System.Drawing.Size(704, 48)
        Me.GroupBox16.TabIndex = 46
        Me.GroupBox16.TabStop = False
        Me.GroupBox16.Text = "The num of random paths for generating empirical background distribution of align" & _
        "ment scores for P-value"
        '
        'Button13
        '
        Me.Button13.Location = New System.Drawing.Point(624, 16)
        Me.Button13.Name = "Button13"
        Me.Button13.Size = New System.Drawing.Size(64, 23)
        Me.Button13.TabIndex = 5
        Me.Button13.Text = "Stop"
        '
        'Button10
        '
        Me.Button10.Location = New System.Drawing.Point(560, 16)
        Me.Button10.Name = "Button10"
        Me.Button10.Size = New System.Drawing.Size(64, 23)
        Me.Button10.TabIndex = 4
        Me.Button10.Text = "Generate"
        '
        'Label1
        '
        Me.Label1.Location = New System.Drawing.Point(24, 16)
        Me.Label1.Name = "Label1"
        Me.Label1.Size = New System.Drawing.Size(48, 16)
        Me.Label1.TabIndex = 3
        Me.Label1.Text = "Total:"
        '
        'TextBox27
        '
        Me.TextBox27.Location = New System.Drawing.Point(296, 16)
        Me.TextBox27.Name = "TextBox27"
        Me.TextBox27.ReadOnly = True
        Me.TextBox27.Size = New System.Drawing.Size(128, 21)
        Me.TextBox27.TabIndex = 2
        Me.TextBox27.Text = ""
        '
        'Label46
        '
        Me.Label46.Location = New System.Drawing.Point(224, 16)
        Me.Label46.Name = "Label46"
        Me.Label46.Size = New System.Drawing.Size(64, 16)
        Me.Label46.TabIndex = 1
        Me.Label46.Text = "Current:"
        '
        'TextBox26
        '
        Me.TextBox26.Location = New System.Drawing.Point(72, 16)
        Me.TextBox26.Name = "TextBox26"
        Me.TextBox26.Size = New System.Drawing.Size(144, 21)
        Me.TextBox26.TabIndex = 1
        Me.TextBox26.Text = "1000000"
        '
        'GroupBox6
        '
        Me.GroupBox6.Controls.Add(Me.Button9)
        Me.GroupBox6.Controls.Add(Me.TextBox19)
        Me.GroupBox6.Location = New System.Drawing.Point(8, 8)
        Me.GroupBox6.Name = "GroupBox6"
        Me.GroupBox6.Size = New System.Drawing.Size(704, 48)
        Me.GroupBox6.TabIndex = 35
        Me.GroupBox6.TabStop = False
        Me.GroupBox6.Text = "Load the mimotope file (fasta format)"
        '
        'Button9
        '
        Me.Button9.Location = New System.Drawing.Point(624, 16)
        Me.Button9.Name = "Button9"
        Me.Button9.Size = New System.Drawing.Size(64, 24)
        Me.Button9.TabIndex = 34
        Me.Button9.Text = "Load"
        '
        'TextBox19
        '
        Me.TextBox19.Location = New System.Drawing.Point(16, 16)
        Me.TextBox19.Name = "TextBox19"
        Me.TextBox19.Size = New System.Drawing.Size(592, 21)
        Me.TextBox19.TabIndex = 32
        Me.TextBox19.Text = ""
        '
        'Button6
        '
        Me.Button6.Location = New System.Drawing.Point(720, 80)
        Me.Button6.Name = "Button6"
        Me.Button6.Size = New System.Drawing.Size(64, 40)
        Me.Button6.TabIndex = 30
        Me.Button6.Text = "Stop"
        '
        'GroupBox8
        '
        Me.GroupBox8.Controls.Add(Me.TextBox29)
        Me.GroupBox8.Controls.Add(Me.Label26)
        Me.GroupBox8.Controls.Add(Me.Label18)
        Me.GroupBox8.Controls.Add(Me.ComboBox1)
        Me.GroupBox8.Controls.Add(Me.setThreshold)
        Me.GroupBox8.Controls.Add(Me.Label33)
        Me.GroupBox8.Location = New System.Drawing.Point(8, 104)
        Me.GroupBox8.Name = "GroupBox8"
        Me.GroupBox8.Size = New System.Drawing.Size(704, 40)
        Me.GroupBox8.TabIndex = 29
        Me.GroupBox8.TabStop = False
        Me.GroupBox8.Text = "Parameters of search"
        '
        'TextBox29
        '
        Me.TextBox29.Location = New System.Drawing.Point(664, 16)
        Me.TextBox29.Name = "TextBox29"
        Me.TextBox29.Size = New System.Drawing.Size(24, 21)
        Me.TextBox29.TabIndex = 43
        Me.TextBox29.Text = "3"
        '
        'Label26
        '
        Me.Label26.Location = New System.Drawing.Point(376, 16)
        Me.Label26.Name = "Label26"
        Me.Label26.Size = New System.Drawing.Size(280, 16)
        Me.Label26.TabIndex = 42
        Me.Label26.Text = "The num of the paths selected with each mimo"
        '
        'Label18
        '
        Me.Label18.Location = New System.Drawing.Point(8, 16)
        Me.Label18.Name = "Label18"
        Me.Label18.Size = New System.Drawing.Size(128, 16)
        Me.Label18.TabIndex = 39
        Me.Label18.Text = "Substitution matrix"
        Me.Label18.TextAlign = System.Drawing.ContentAlignment.MiddleRight
        '
        'ComboBox1
        '
        Me.ComboBox1.Location = New System.Drawing.Point(144, 16)
        Me.ComboBox1.Name = "ComboBox1"
        Me.ComboBox1.Size = New System.Drawing.Size(88, 20)
        Me.ComboBox1.TabIndex = 2
        Me.ComboBox1.Text = "M_BLOSUM62"
        '
        'setThreshold
        '
        Me.setThreshold.Location = New System.Drawing.Point(336, 16)
        Me.setThreshold.Name = "setThreshold"
        Me.setThreshold.Size = New System.Drawing.Size(32, 21)
        Me.setThreshold.TabIndex = 38
        Me.setThreshold.Text = "1"
        '
        'Label33
        '
        Me.Label33.Location = New System.Drawing.Point(224, 16)
        Me.Label33.Name = "Label33"
        Me.Label33.Size = New System.Drawing.Size(104, 16)
        Me.Label33.TabIndex = 37
        Me.Label33.Text = "Score threshold"
        Me.Label33.TextAlign = System.Drawing.ContentAlignment.MiddleRight
        '
        'GroupBox5
        '
        Me.GroupBox5.Controls.Add(Me.DataGrid2)
        Me.GroupBox5.Controls.Add(Me.Label38)
        Me.GroupBox5.Controls.Add(Me.TextBox15)
        Me.GroupBox5.Controls.Add(Me.Label4)
        Me.GroupBox5.Controls.Add(Me.TextBox1)
        Me.GroupBox5.Location = New System.Drawing.Point(8, 160)
        Me.GroupBox5.Name = "GroupBox5"
        Me.GroupBox5.Size = New System.Drawing.Size(784, 184)
        Me.GroupBox5.TabIndex = 28
        Me.GroupBox5.TabStop = False
        Me.GroupBox5.Text = "Display the result paths"
        '
        'DataGrid2
        '
        Me.DataGrid2.DataMember = ""
        Me.DataGrid2.HeaderForeColor = System.Drawing.SystemColors.ControlText
        Me.DataGrid2.Location = New System.Drawing.Point(8, 16)
        Me.DataGrid2.Name = "DataGrid2"
        Me.DataGrid2.Size = New System.Drawing.Size(768, 136)
        Me.DataGrid2.TabIndex = 0
        '
        'Label38
        '
        Me.Label38.Location = New System.Drawing.Point(280, 160)
        Me.Label38.Name = "Label38"
        Me.Label38.Size = New System.Drawing.Size(184, 16)
        Me.Label38.TabIndex = 19
        Me.Label38.Text = "Tatal num of the result paths"
        Me.Label38.TextAlign = System.Drawing.ContentAlignment.MiddleRight
        '
        'TextBox15
        '
        Me.TextBox15.Location = New System.Drawing.Point(472, 160)
        Me.TextBox15.Name = "TextBox15"
        Me.TextBox15.Size = New System.Drawing.Size(56, 21)
        Me.TextBox15.TabIndex = 18
        Me.TextBox15.Text = ""
        '
        'Label4
        '
        Me.Label4.Location = New System.Drawing.Point(24, 160)
        Me.Label4.Name = "Label4"
        Me.Label4.Size = New System.Drawing.Size(192, 16)
        Me.Label4.TabIndex = 16
        Me.Label4.Text = "The num of the new-found paths"
        Me.Label4.TextAlign = System.Drawing.ContentAlignment.MiddleRight
        '
        'TextBox1
        '
        Me.TextBox1.Location = New System.Drawing.Point(224, 160)
        Me.TextBox1.Name = "TextBox1"
        Me.TextBox1.Size = New System.Drawing.Size(56, 21)
        Me.TextBox1.TabIndex = 15
        Me.TextBox1.Text = ""
        '
        'Button5
        '
        Me.Button5.Location = New System.Drawing.Point(720, 40)
        Me.Button5.Name = "Button5"
        Me.Button5.Size = New System.Drawing.Size(64, 40)
        Me.Button5.TabIndex = 15
        Me.Button5.Text = "Search"
        '
        'TabPage2
        '
        Me.TabPage2.Controls.Add(Me.GroupBox17)
        Me.TabPage2.Controls.Add(Me.GroupBox10)
        Me.TabPage2.Controls.Add(Me.GroupBox3)
        Me.TabPage2.Controls.Add(Me.GroupBox1)
        Me.TabPage2.Controls.Add(Me.Btn_InterA_Analysis)
        Me.TabPage2.Location = New System.Drawing.Point(4, 21)
        Me.TabPage2.Name = "TabPage2"
        Me.TabPage2.Size = New System.Drawing.Size(800, 479)
        Me.TabPage2.TabIndex = 1
        Me.TabPage2.Text = "Compute the RSA"
        '
        'GroupBox17
        '
        Me.GroupBox17.Controls.Add(Me.Button2)
        Me.GroupBox17.Controls.Add(Me.RadioButton6)
        Me.GroupBox17.Controls.Add(Me.RadioButton5)
        Me.GroupBox17.Controls.Add(Me.RadioButton4)
        Me.GroupBox17.Location = New System.Drawing.Point(16, 56)
        Me.GroupBox17.Name = "GroupBox17"
        Me.GroupBox17.Size = New System.Drawing.Size(424, 48)
        Me.GroupBox17.TabIndex = 44
        Me.GroupBox17.TabStop = False
        Me.GroupBox17.Text = "Database selection"
        '
        'Button2
        '
        Me.Button2.Location = New System.Drawing.Point(336, 16)
        Me.Button2.Name = "Button2"
        Me.Button2.TabIndex = 46
        Me.Button2.Text = "Display"
        '
        'RadioButton6
        '
        Me.RadioButton6.Location = New System.Drawing.Point(224, 16)
        Me.RadioButton6.Name = "RadioButton6"
        Me.RadioButton6.Size = New System.Drawing.Size(96, 24)
        Me.RadioButton6.TabIndex = 45
        Me.RadioButton6.Text = "Surface_AHA"
        '
        'RadioButton5
        '
        Me.RadioButton5.Location = New System.Drawing.Point(16, 16)
        Me.RadioButton5.Name = "RadioButton5"
        Me.RadioButton5.Size = New System.Drawing.Size(96, 24)
        Me.RadioButton5.TabIndex = 44
        Me.RadioButton5.Text = "Surface_CB"
        '
        'RadioButton4
        '
        Me.RadioButton4.Checked = True
        Me.RadioButton4.Location = New System.Drawing.Point(112, 16)
        Me.RadioButton4.Name = "RadioButton4"
        Me.RadioButton4.Size = New System.Drawing.Size(88, 24)
        Me.RadioButton4.TabIndex = 43
        Me.RadioButton4.TabStop = True
        Me.RadioButton4.Text = "Surface_CA"
        '
        'GroupBox10
        '
        Me.GroupBox10.Controls.Add(Me.Label2)
        Me.GroupBox10.Controls.Add(Me.Txt_StepVal)
        Me.GroupBox10.Location = New System.Drawing.Point(448, 56)
        Me.GroupBox10.Name = "GroupBox10"
        Me.GroupBox10.Size = New System.Drawing.Size(224, 48)
        Me.GroupBox10.TabIndex = 42
        Me.GroupBox10.TabStop = False
        Me.GroupBox10.Text = "Parameter of the RSA "
        '
        'Label2
        '
        Me.Label2.Location = New System.Drawing.Point(8, 16)
        Me.Label2.Name = "Label2"
        Me.Label2.Size = New System.Drawing.Size(128, 24)
        Me.Label2.TabIndex = 1
        Me.Label2.Text = "The RSA threshold:"
        Me.Label2.TextAlign = System.Drawing.ContentAlignment.MiddleLeft
        '
        'Txt_StepVal
        '
        Me.Txt_StepVal.Location = New System.Drawing.Point(144, 16)
        Me.Txt_StepVal.Name = "Txt_StepVal"
        Me.Txt_StepVal.Size = New System.Drawing.Size(48, 21)
        Me.Txt_StepVal.TabIndex = 1
        Me.Txt_StepVal.Text = "0.05"
        '
        'GroupBox3
        '
        Me.GroupBox3.Controls.Add(Me.Btn_Sel_File)
        Me.GroupBox3.Controls.Add(Me.TextBox_FileName)
        Me.GroupBox3.Location = New System.Drawing.Point(8, 8)
        Me.GroupBox3.Name = "GroupBox3"
        Me.GroupBox3.Size = New System.Drawing.Size(664, 48)
        Me.GroupBox3.TabIndex = 41
        Me.GroupBox3.TabStop = False
        Me.GroupBox3.Text = "Load the exposed residue file which name is the same as the PDB file but with the" & _
        " extension name "".txt"" "
        '
        'Btn_Sel_File
        '
        Me.Btn_Sel_File.Location = New System.Drawing.Point(576, 16)
        Me.Btn_Sel_File.Name = "Btn_Sel_File"
        Me.Btn_Sel_File.Size = New System.Drawing.Size(48, 24)
        Me.Btn_Sel_File.TabIndex = 28
        Me.Btn_Sel_File.Text = "Load"
        '
        'TextBox_FileName
        '
        Me.TextBox_FileName.Location = New System.Drawing.Point(16, 16)
        Me.TextBox_FileName.Name = "TextBox_FileName"
        Me.TextBox_FileName.Size = New System.Drawing.Size(552, 21)
        Me.TextBox_FileName.TabIndex = 26
        Me.TextBox_FileName.Text = ""
        '
        'GroupBox1
        '
        Me.GroupBox1.Controls.Add(Me.DataGrid1)
        Me.GroupBox1.Controls.Add(Me.Label5)
        Me.GroupBox1.Controls.Add(Me.Label6)
        Me.GroupBox1.Controls.Add(Me.Label7)
        Me.GroupBox1.Controls.Add(Me.TextBox2)
        Me.GroupBox1.Controls.Add(Me.TextBox3)
        Me.GroupBox1.Controls.Add(Me.TextBox4)
        Me.GroupBox1.Location = New System.Drawing.Point(16, 104)
        Me.GroupBox1.Name = "GroupBox1"
        Me.GroupBox1.Size = New System.Drawing.Size(784, 368)
        Me.GroupBox1.TabIndex = 30
        Me.GroupBox1.TabStop = False
        Me.GroupBox1.Text = "Display the solvent accessible residues"
        '
        'DataGrid1
        '
        Me.DataGrid1.DataMember = ""
        Me.DataGrid1.HeaderForeColor = System.Drawing.SystemColors.ControlText
        Me.DataGrid1.Location = New System.Drawing.Point(8, 16)
        Me.DataGrid1.Name = "DataGrid1"
        Me.DataGrid1.Size = New System.Drawing.Size(768, 312)
        Me.DataGrid1.TabIndex = 34
        '
        'Label5
        '
        Me.Label5.Location = New System.Drawing.Point(16, 344)
        Me.Label5.Name = "Label5"
        Me.Label5.Size = New System.Drawing.Size(88, 16)
        Me.Label5.TabIndex = 28
        Me.Label5.Text = "Total AA num:"
        '
        'Label6
        '
        Me.Label6.Location = New System.Drawing.Point(176, 344)
        Me.Label6.Name = "Label6"
        Me.Label6.Size = New System.Drawing.Size(264, 16)
        Me.Label6.TabIndex = 29
        Me.Label6.Text = "the num of the solvent accessible residues"
        '
        'Label7
        '
        Me.Label7.Location = New System.Drawing.Point(504, 344)
        Me.Label7.Name = "Label7"
        Me.Label7.Size = New System.Drawing.Size(40, 16)
        Me.Label7.TabIndex = 30
        Me.Label7.Text = "Ratio"
        '
        'TextBox2
        '
        Me.TextBox2.Location = New System.Drawing.Point(112, 336)
        Me.TextBox2.Name = "TextBox2"
        Me.TextBox2.Size = New System.Drawing.Size(56, 21)
        Me.TextBox2.TabIndex = 31
        Me.TextBox2.Text = ""
        '
        'TextBox3
        '
        Me.TextBox3.Location = New System.Drawing.Point(440, 336)
        Me.TextBox3.Name = "TextBox3"
        Me.TextBox3.Size = New System.Drawing.Size(56, 21)
        Me.TextBox3.TabIndex = 32
        Me.TextBox3.Text = ""
        '
        'TextBox4
        '
        Me.TextBox4.Location = New System.Drawing.Point(552, 336)
        Me.TextBox4.Name = "TextBox4"
        Me.TextBox4.Size = New System.Drawing.Size(48, 21)
        Me.TextBox4.TabIndex = 33
        Me.TextBox4.Text = ""
        '
        'Btn_InterA_Analysis
        '
        Me.Btn_InterA_Analysis.Location = New System.Drawing.Point(688, 32)
        Me.Btn_InterA_Analysis.Name = "Btn_InterA_Analysis"
        Me.Btn_InterA_Analysis.Size = New System.Drawing.Size(88, 48)
        Me.Btn_InterA_Analysis.TabIndex = 29
        Me.Btn_InterA_Analysis.Text = "Compute"
        '
        'TabPage4
        '
        Me.TabPage4.Controls.Add(Me.GroupBox22)
        Me.TabPage4.Controls.Add(Me.GroupBox9)
        Me.TabPage4.Controls.Add(Me.GroupBox18)
        Me.TabPage4.Controls.Add(Me.GroupBox19)
        Me.TabPage4.Controls.Add(Me.Button16)
        Me.TabPage4.Controls.Add(Me.GroupBox20)
        Me.TabPage4.Controls.Add(Me.Button17)
        Me.TabPage4.Controls.Add(Me.Button11)
        Me.TabPage4.Location = New System.Drawing.Point(4, 21)
        Me.TabPage4.Name = "TabPage4"
        Me.TabPage4.Size = New System.Drawing.Size(800, 479)
        Me.TabPage4.TabIndex = 5
        Me.TabPage4.Text = "Search motifs on the surface of Ag"
        '
        'GroupBox22
        '
        Me.GroupBox22.Controls.Add(Me.Label32)
        Me.GroupBox22.Controls.Add(Me.TextBox9)
        Me.GroupBox22.Location = New System.Drawing.Point(456, 312)
        Me.GroupBox22.Name = "GroupBox22"
        Me.GroupBox22.Size = New System.Drawing.Size(248, 40)
        Me.GroupBox22.TabIndex = 61
        Me.GroupBox22.TabStop = False
        Me.GroupBox22.Text = "Parameters of output"
        '
        'Label32
        '
        Me.Label32.Location = New System.Drawing.Point(8, 16)
        Me.Label32.Name = "Label32"
        Me.Label32.Size = New System.Drawing.Size(144, 16)
        Me.Label32.TabIndex = 60
        Me.Label32.Text = "Similarity Threshold"
        Me.Label32.TextAlign = System.Drawing.ContentAlignment.MiddleLeft
        '
        'TextBox9
        '
        Me.TextBox9.Location = New System.Drawing.Point(160, 16)
        Me.TextBox9.Name = "TextBox9"
        Me.TextBox9.Size = New System.Drawing.Size(40, 21)
        Me.TextBox9.TabIndex = 59
        Me.TextBox9.Text = "0.7"
        '
        'GroupBox9
        '
        Me.GroupBox9.Controls.Add(Me.Label3)
        Me.GroupBox9.Controls.Add(Me.TextBox11)
        Me.GroupBox9.Controls.Add(Me.Label12)
        Me.GroupBox9.Controls.Add(Me.TextBox20)
        Me.GroupBox9.Controls.Add(Me.DataGrid3)
        Me.GroupBox9.Location = New System.Drawing.Point(16, 104)
        Me.GroupBox9.Name = "GroupBox9"
        Me.GroupBox9.Size = New System.Drawing.Size(776, 200)
        Me.GroupBox9.TabIndex = 57
        Me.GroupBox9.TabStop = False
        Me.GroupBox9.Text = "Display the result paths"
        '
        'Label3
        '
        Me.Label3.Location = New System.Drawing.Point(280, 176)
        Me.Label3.Name = "Label3"
        Me.Label3.Size = New System.Drawing.Size(184, 16)
        Me.Label3.TabIndex = 55
        Me.Label3.Text = "Tatal num of the result paths"
        Me.Label3.TextAlign = System.Drawing.ContentAlignment.MiddleRight
        '
        'TextBox11
        '
        Me.TextBox11.Location = New System.Drawing.Point(472, 176)
        Me.TextBox11.Name = "TextBox11"
        Me.TextBox11.Size = New System.Drawing.Size(56, 21)
        Me.TextBox11.TabIndex = 54
        Me.TextBox11.Text = ""
        '
        'Label12
        '
        Me.Label12.Location = New System.Drawing.Point(24, 176)
        Me.Label12.Name = "Label12"
        Me.Label12.Size = New System.Drawing.Size(192, 16)
        Me.Label12.TabIndex = 53
        Me.Label12.Text = "The num of the new-found paths"
        Me.Label12.TextAlign = System.Drawing.ContentAlignment.MiddleRight
        '
        'TextBox20
        '
        Me.TextBox20.Location = New System.Drawing.Point(224, 176)
        Me.TextBox20.Name = "TextBox20"
        Me.TextBox20.Size = New System.Drawing.Size(56, 21)
        Me.TextBox20.TabIndex = 52
        Me.TextBox20.Text = ""
        '
        'DataGrid3
        '
        Me.DataGrid3.DataMember = ""
        Me.DataGrid3.HeaderForeColor = System.Drawing.SystemColors.ControlText
        Me.DataGrid3.Location = New System.Drawing.Point(8, 16)
        Me.DataGrid3.Name = "DataGrid3"
        Me.DataGrid3.Size = New System.Drawing.Size(760, 152)
        Me.DataGrid3.TabIndex = 47
        '
        'GroupBox18
        '
        Me.GroupBox18.Controls.Add(Me.TextBox28)
        Me.GroupBox18.Location = New System.Drawing.Point(16, 312)
        Me.GroupBox18.Name = "GroupBox18"
        Me.GroupBox18.Size = New System.Drawing.Size(432, 160)
        Me.GroupBox18.TabIndex = 56
        Me.GroupBox18.TabStop = False
        Me.GroupBox18.Text = "Display the predicted epitopes"
        '
        'TextBox28
        '
        Me.TextBox28.Location = New System.Drawing.Point(8, 16)
        Me.TextBox28.Multiline = True
        Me.TextBox28.Name = "TextBox28"
        Me.TextBox28.ReadOnly = True
        Me.TextBox28.ScrollBars = System.Windows.Forms.ScrollBars.Both
        Me.TextBox28.Size = New System.Drawing.Size(416, 136)
        Me.TextBox28.TabIndex = 37
        Me.TextBox28.Text = ""
        '
        'GroupBox19
        '
        Me.GroupBox19.Controls.Add(Me.Button15)
        Me.GroupBox19.Controls.Add(Me.TextBox21)
        Me.GroupBox19.Location = New System.Drawing.Point(16, 8)
        Me.GroupBox19.Name = "GroupBox19"
        Me.GroupBox19.Size = New System.Drawing.Size(688, 48)
        Me.GroupBox19.TabIndex = 51
        Me.GroupBox19.TabStop = False
        Me.GroupBox19.Text = "Load the motif file (fasta format)"
        '
        'Button15
        '
        Me.Button15.Location = New System.Drawing.Point(576, 16)
        Me.Button15.Name = "Button15"
        Me.Button15.Size = New System.Drawing.Size(64, 24)
        Me.Button15.TabIndex = 34
        Me.Button15.Text = "Load"
        '
        'TextBox21
        '
        Me.TextBox21.Location = New System.Drawing.Point(16, 16)
        Me.TextBox21.Name = "TextBox21"
        Me.TextBox21.Size = New System.Drawing.Size(552, 21)
        Me.TextBox21.TabIndex = 32
        Me.TextBox21.Text = ""
        '
        'Button16
        '
        Me.Button16.Location = New System.Drawing.Point(720, 56)
        Me.Button16.Name = "Button16"
        Me.Button16.Size = New System.Drawing.Size(64, 40)
        Me.Button16.TabIndex = 50
        Me.Button16.Text = "Stop"
        '
        'GroupBox20
        '
        Me.GroupBox20.Controls.Add(Me.TextBox8)
        Me.GroupBox20.Controls.Add(Me.Label29)
        Me.GroupBox20.Controls.Add(Me.Label23)
        Me.GroupBox20.Controls.Add(Me.ComboBox2)
        Me.GroupBox20.Controls.Add(Me.TextBox25)
        Me.GroupBox20.Controls.Add(Me.Label24)
        Me.GroupBox20.Location = New System.Drawing.Point(16, 56)
        Me.GroupBox20.Name = "GroupBox20"
        Me.GroupBox20.Size = New System.Drawing.Size(688, 40)
        Me.GroupBox20.TabIndex = 49
        Me.GroupBox20.TabStop = False
        Me.GroupBox20.Text = "Parameters of search"
        '
        'TextBox8
        '
        Me.TextBox8.Location = New System.Drawing.Point(648, 16)
        Me.TextBox8.Name = "TextBox8"
        Me.TextBox8.Size = New System.Drawing.Size(24, 21)
        Me.TextBox8.TabIndex = 45
        Me.TextBox8.Text = "10"
        '
        'Label29
        '
        Me.Label29.Location = New System.Drawing.Point(392, 16)
        Me.Label29.Name = "Label29"
        Me.Label29.Size = New System.Drawing.Size(248, 16)
        Me.Label29.TabIndex = 44
        Me.Label29.Text = "The number of output epitope candidates "
        '
        'Label23
        '
        Me.Label23.Location = New System.Drawing.Point(8, 16)
        Me.Label23.Name = "Label23"
        Me.Label23.Size = New System.Drawing.Size(128, 16)
        Me.Label23.TabIndex = 39
        Me.Label23.Text = "Substitution matrix"
        Me.Label23.TextAlign = System.Drawing.ContentAlignment.MiddleRight
        '
        'ComboBox2
        '
        Me.ComboBox2.Location = New System.Drawing.Point(144, 16)
        Me.ComboBox2.Name = "ComboBox2"
        Me.ComboBox2.Size = New System.Drawing.Size(96, 20)
        Me.ComboBox2.TabIndex = 2
        Me.ComboBox2.Text = "M_BLOSUM62"
        '
        'TextBox25
        '
        Me.TextBox25.Location = New System.Drawing.Point(352, 16)
        Me.TextBox25.Name = "TextBox25"
        Me.TextBox25.Size = New System.Drawing.Size(32, 21)
        Me.TextBox25.TabIndex = 38
        Me.TextBox25.Text = "1"
        '
        'Label24
        '
        Me.Label24.Location = New System.Drawing.Point(240, 16)
        Me.Label24.Name = "Label24"
        Me.Label24.Size = New System.Drawing.Size(104, 16)
        Me.Label24.TabIndex = 37
        Me.Label24.Text = "Score threshold"
        Me.Label24.TextAlign = System.Drawing.ContentAlignment.MiddleRight
        '
        'Button17
        '
        Me.Button17.Location = New System.Drawing.Point(720, 16)
        Me.Button17.Name = "Button17"
        Me.Button17.Size = New System.Drawing.Size(64, 40)
        Me.Button17.TabIndex = 48
        Me.Button17.Text = "Search"
        '
        'Button11
        '
        Me.Button11.Location = New System.Drawing.Point(568, 384)
        Me.Button11.Name = "Button11"
        Me.Button11.Size = New System.Drawing.Size(112, 48)
        Me.Button11.TabIndex = 57
        Me.Button11.Text = "Output"
        '
        'TextBox17
        '
        Me.TextBox17.Location = New System.Drawing.Point(136, 40)
        Me.TextBox17.Name = "TextBox17"
        Me.TextBox17.ReadOnly = True
        Me.TextBox17.Size = New System.Drawing.Size(48, 21)
        Me.TextBox17.TabIndex = 30
        Me.TextBox17.Text = ""
        '
        'Label31
        '
        Me.Label31.Location = New System.Drawing.Point(8, 40)
        Me.Label31.Name = "Label31"
        Me.Label31.Size = New System.Drawing.Size(128, 16)
        Me.Label31.TabIndex = 29
        Me.Label31.Text = "At the iteration of"
        '
        'Label30
        '
        Me.Label30.Location = New System.Drawing.Point(160, 16)
        Me.Label30.Name = "Label30"
        Me.Label30.Size = New System.Drawing.Size(56, 16)
        Me.Label30.TabIndex = 28
        Me.Label30.Text = "Mimotope"
        '
        'TextBox16
        '
        Me.TextBox16.Location = New System.Drawing.Point(216, 16)
        Me.TextBox16.Name = "TextBox16"
        Me.TextBox16.ReadOnly = True
        Me.TextBox16.Size = New System.Drawing.Size(232, 21)
        Me.TextBox16.TabIndex = 27
        Me.TextBox16.Text = ""
        '
        'TextBox13
        '
        Me.TextBox13.Location = New System.Drawing.Point(288, 40)
        Me.TextBox13.Name = "TextBox13"
        Me.TextBox13.ReadOnly = True
        Me.TextBox13.Size = New System.Drawing.Size(392, 21)
        Me.TextBox13.TabIndex = 26
        Me.TextBox13.Text = ""
        '
        'TextBox12
        '
        Me.TextBox12.Location = New System.Drawing.Point(816, 40)
        Me.TextBox12.Name = "TextBox12"
        Me.TextBox12.ReadOnly = True
        Me.TextBox12.Size = New System.Drawing.Size(56, 21)
        Me.TextBox12.TabIndex = 25
        Me.TextBox12.Text = ""
        '
        'TextBox10
        '
        Me.TextBox10.Location = New System.Drawing.Point(88, 16)
        Me.TextBox10.Name = "TextBox10"
        Me.TextBox10.ReadOnly = True
        Me.TextBox10.Size = New System.Drawing.Size(64, 21)
        Me.TextBox10.TabIndex = 22
        Me.TextBox10.Text = ""
        '
        'Label28
        '
        Me.Label28.Location = New System.Drawing.Point(184, 40)
        Me.Label28.Name = "Label28"
        Me.Label28.Size = New System.Drawing.Size(104, 16)
        Me.Label28.TabIndex = 20
        Me.Label28.Text = "the result path"
        '
        'Label25
        '
        Me.Label25.Location = New System.Drawing.Point(8, 16)
        Me.Label25.Name = "Label25"
        Me.Label25.Size = New System.Drawing.Size(72, 16)
        Me.Label25.TabIndex = 17
        Me.Label25.Text = "Iterations"
        '
        'GroupBox7
        '
        Me.GroupBox7.Controls.Add(Me.Label20)
        Me.GroupBox7.Controls.Add(Me.txtTao0)
        Me.GroupBox7.Controls.Add(Me.Label22)
        Me.GroupBox7.Controls.Add(Me.txtQ0)
        Me.GroupBox7.Controls.Add(Me.Label19)
        Me.GroupBox7.Controls.Add(Me.txtTaoMin)
        Me.GroupBox7.Controls.Add(Me.Label16)
        Me.GroupBox7.Controls.Add(Me.txtTaoMax)
        Me.GroupBox7.Controls.Add(Me.Label17)
        Me.GroupBox7.Controls.Add(Me.txtRou)
        Me.GroupBox7.Controls.Add(Me.Label14)
        Me.GroupBox7.Controls.Add(Me.txtBeta)
        Me.GroupBox7.Controls.Add(Me.Label15)
        Me.GroupBox7.Controls.Add(Me.txtAlpha)
        Me.GroupBox7.Controls.Add(Me.Label13)
        Me.GroupBox7.Controls.Add(Me.txtMaxIter)
        Me.GroupBox7.Controls.Add(Me.Label11)
        Me.GroupBox7.Controls.Add(Me.txtMaxAnts)
        Me.GroupBox7.Location = New System.Drawing.Point(8, 24)
        Me.GroupBox7.Name = "GroupBox7"
        Me.GroupBox7.Size = New System.Drawing.Size(136, 312)
        Me.GroupBox7.TabIndex = 16
        Me.GroupBox7.TabStop = False
        Me.GroupBox7.Text = "Parameters of ACO"
        '
        'Label20
        '
        Me.Label20.Location = New System.Drawing.Point(16, 280)
        Me.Label20.Name = "Label20"
        Me.Label20.Size = New System.Drawing.Size(64, 16)
        Me.Label20.TabIndex = 34
        Me.Label20.Text = "Tao0"
        Me.Label20.TextAlign = System.Drawing.ContentAlignment.MiddleRight
        '
        'txtTao0
        '
        Me.txtTao0.Location = New System.Drawing.Point(88, 280)
        Me.txtTao0.Name = "txtTao0"
        Me.txtTao0.ReadOnly = True
        Me.txtTao0.Size = New System.Drawing.Size(40, 21)
        Me.txtTao0.TabIndex = 33
        Me.txtTao0.Text = ""
        '
        'Label22
        '
        Me.Label22.Location = New System.Drawing.Point(16, 248)
        Me.Label22.Name = "Label22"
        Me.Label22.Size = New System.Drawing.Size(64, 16)
        Me.Label22.TabIndex = 30
        Me.Label22.Text = "Q0"
        Me.Label22.TextAlign = System.Drawing.ContentAlignment.MiddleRight
        '
        'txtQ0
        '
        Me.txtQ0.Location = New System.Drawing.Point(88, 248)
        Me.txtQ0.Name = "txtQ0"
        Me.txtQ0.Size = New System.Drawing.Size(40, 21)
        Me.txtQ0.TabIndex = 29
        Me.txtQ0.Text = "0.02"
        '
        'Label19
        '
        Me.Label19.Location = New System.Drawing.Point(16, 216)
        Me.Label19.Name = "Label19"
        Me.Label19.Size = New System.Drawing.Size(64, 16)
        Me.Label19.TabIndex = 26
        Me.Label19.Text = "TaoMin"
        Me.Label19.TextAlign = System.Drawing.ContentAlignment.MiddleRight
        '
        'txtTaoMin
        '
        Me.txtTaoMin.Location = New System.Drawing.Point(88, 216)
        Me.txtTaoMin.Name = "txtTaoMin"
        Me.txtTaoMin.ReadOnly = True
        Me.txtTaoMin.Size = New System.Drawing.Size(40, 21)
        Me.txtTaoMin.TabIndex = 25
        Me.txtTaoMin.Text = ""
        '
        'Label16
        '
        Me.Label16.Location = New System.Drawing.Point(16, 184)
        Me.Label16.Name = "Label16"
        Me.Label16.Size = New System.Drawing.Size(64, 16)
        Me.Label16.TabIndex = 24
        Me.Label16.Text = "TaoMax"
        Me.Label16.TextAlign = System.Drawing.ContentAlignment.MiddleRight
        '
        'txtTaoMax
        '
        Me.txtTaoMax.Location = New System.Drawing.Point(88, 184)
        Me.txtTaoMax.Name = "txtTaoMax"
        Me.txtTaoMax.ReadOnly = True
        Me.txtTaoMax.Size = New System.Drawing.Size(40, 21)
        Me.txtTaoMax.TabIndex = 23
        Me.txtTaoMax.Text = ""
        '
        'Label17
        '
        Me.Label17.Location = New System.Drawing.Point(16, 152)
        Me.Label17.Name = "Label17"
        Me.Label17.Size = New System.Drawing.Size(64, 16)
        Me.Label17.TabIndex = 22
        Me.Label17.Text = "Rou"
        Me.Label17.TextAlign = System.Drawing.ContentAlignment.MiddleRight
        '
        'txtRou
        '
        Me.txtRou.Location = New System.Drawing.Point(88, 152)
        Me.txtRou.Name = "txtRou"
        Me.txtRou.Size = New System.Drawing.Size(40, 21)
        Me.txtRou.TabIndex = 21
        Me.txtRou.Text = "0.005"
        '
        'Label14
        '
        Me.Label14.Location = New System.Drawing.Point(16, 120)
        Me.Label14.Name = "Label14"
        Me.Label14.Size = New System.Drawing.Size(64, 16)
        Me.Label14.TabIndex = 20
        Me.Label14.Text = "Beta"
        Me.Label14.TextAlign = System.Drawing.ContentAlignment.MiddleRight
        '
        'txtBeta
        '
        Me.txtBeta.Location = New System.Drawing.Point(88, 120)
        Me.txtBeta.Name = "txtBeta"
        Me.txtBeta.Size = New System.Drawing.Size(40, 21)
        Me.txtBeta.TabIndex = 19
        Me.txtBeta.Text = "2"
        '
        'Label15
        '
        Me.Label15.Location = New System.Drawing.Point(16, 88)
        Me.Label15.Name = "Label15"
        Me.Label15.Size = New System.Drawing.Size(64, 16)
        Me.Label15.TabIndex = 18
        Me.Label15.Text = "Alpha"
        Me.Label15.TextAlign = System.Drawing.ContentAlignment.MiddleRight
        '
        'txtAlpha
        '
        Me.txtAlpha.Location = New System.Drawing.Point(88, 88)
        Me.txtAlpha.Name = "txtAlpha"
        Me.txtAlpha.Size = New System.Drawing.Size(40, 21)
        Me.txtAlpha.TabIndex = 17
        Me.txtAlpha.Text = "2"
        '
        'Label13
        '
        Me.Label13.Location = New System.Drawing.Point(8, 56)
        Me.Label13.Name = "Label13"
        Me.Label13.Size = New System.Drawing.Size(72, 16)
        Me.Label13.TabIndex = 16
        Me.Label13.Text = "Iterations"
        Me.Label13.TextAlign = System.Drawing.ContentAlignment.MiddleRight
        '
        'txtMaxIter
        '
        Me.txtMaxIter.Location = New System.Drawing.Point(88, 56)
        Me.txtMaxIter.Name = "txtMaxIter"
        Me.txtMaxIter.Size = New System.Drawing.Size(40, 21)
        Me.txtMaxIter.TabIndex = 15
        Me.txtMaxIter.Text = "20000"
        '
        'Label11
        '
        Me.Label11.Location = New System.Drawing.Point(8, 24)
        Me.Label11.Name = "Label11"
        Me.Label11.Size = New System.Drawing.Size(72, 24)
        Me.Label11.TabIndex = 14
        Me.Label11.Text = "The num of ants"
        Me.Label11.TextAlign = System.Drawing.ContentAlignment.MiddleRight
        '
        'txtMaxAnts
        '
        Me.txtMaxAnts.Location = New System.Drawing.Point(88, 24)
        Me.txtMaxAnts.Name = "txtMaxAnts"
        Me.txtMaxAnts.Size = New System.Drawing.Size(40, 21)
        Me.txtMaxAnts.TabIndex = 0
        Me.txtMaxAnts.Text = "20"
        '
        'ThresholdTxt
        '
        Me.ThresholdTxt.Location = New System.Drawing.Point(16, 96)
        Me.ThresholdTxt.Name = "ThresholdTxt"
        Me.ThresholdTxt.Size = New System.Drawing.Size(104, 21)
        Me.ThresholdTxt.TabIndex = 37
        Me.ThresholdTxt.Tag = ""
        Me.ThresholdTxt.Text = "7"
        '
        'GroupBox14
        '
        Me.GroupBox14.Controls.Add(Me.Label27)
        Me.GroupBox14.Controls.Add(Me.TextBox7)
        Me.GroupBox14.Controls.Add(Me.TextBox14)
        Me.GroupBox14.Controls.Add(Me.Label21)
        Me.GroupBox14.Controls.Add(Me.Label35)
        Me.GroupBox14.Controls.Add(Me.TextBox12)
        Me.GroupBox14.Controls.Add(Me.TextBox10)
        Me.GroupBox14.Controls.Add(Me.Label31)
        Me.GroupBox14.Controls.Add(Me.Label28)
        Me.GroupBox14.Controls.Add(Me.Label25)
        Me.GroupBox14.Controls.Add(Me.TextBox16)
        Me.GroupBox14.Controls.Add(Me.Label30)
        Me.GroupBox14.Controls.Add(Me.TextBox13)
        Me.GroupBox14.Controls.Add(Me.TextBox17)
        Me.GroupBox14.Location = New System.Drawing.Point(8, 512)
        Me.GroupBox14.Name = "GroupBox14"
        Me.GroupBox14.Size = New System.Drawing.Size(880, 64)
        Me.GroupBox14.TabIndex = 31
        Me.GroupBox14.TabStop = False
        Me.GroupBox14.Text = "Running Status"
        '
        'Label27
        '
        Me.Label27.Location = New System.Drawing.Point(688, 40)
        Me.Label27.Name = "Label27"
        Me.Label27.Size = New System.Drawing.Size(128, 16)
        Me.Label27.TabIndex = 35
        Me.Label27.Text = "is found with score"
        '
        'TextBox7
        '
        Me.TextBox7.Location = New System.Drawing.Point(816, 16)
        Me.TextBox7.Name = "TextBox7"
        Me.TextBox7.ReadOnly = True
        Me.TextBox7.Size = New System.Drawing.Size(56, 21)
        Me.TextBox7.TabIndex = 34
        Me.TextBox7.Text = ""
        '
        'TextBox14
        '
        Me.TextBox14.Location = New System.Drawing.Point(600, 16)
        Me.TextBox14.Name = "TextBox14"
        Me.TextBox14.ReadOnly = True
        Me.TextBox14.Size = New System.Drawing.Size(48, 21)
        Me.TextBox14.TabIndex = 33
        Me.TextBox14.Text = ""
        '
        'Label21
        '
        Me.Label21.Location = New System.Drawing.Point(656, 16)
        Me.Label21.Name = "Label21"
        Me.Label21.Size = New System.Drawing.Size(160, 16)
        Me.Label21.TabIndex = 32
        Me.Label21.Text = "Total number of Mimotopes"
        '
        'Label35
        '
        Me.Label35.Location = New System.Drawing.Point(456, 16)
        Me.Label35.Name = "Label35"
        Me.Label35.Size = New System.Drawing.Size(152, 16)
        Me.Label35.TabIndex = 31
        Me.Label35.Text = "Current No. of Mimotope"
        '
        'RadioButton1
        '
        Me.RadioButton1.Checked = True
        Me.RadioButton1.Location = New System.Drawing.Point(16, 32)
        Me.RadioButton1.Name = "RadioButton1"
        Me.RadioButton1.Size = New System.Drawing.Size(48, 16)
        Me.RadioButton1.TabIndex = 39
        Me.RadioButton1.TabStop = True
        Me.RadioButton1.Text = "CA"
        '
        'RadioButton2
        '
        Me.RadioButton2.Location = New System.Drawing.Point(16, 16)
        Me.RadioButton2.Name = "RadioButton2"
        Me.RadioButton2.Size = New System.Drawing.Size(48, 16)
        Me.RadioButton2.TabIndex = 40
        Me.RadioButton2.Text = "CB"
        '
        'RadioButton3
        '
        Me.RadioButton3.Location = New System.Drawing.Point(16, 48)
        Me.RadioButton3.Name = "RadioButton3"
        Me.RadioButton3.Size = New System.Drawing.Size(48, 16)
        Me.RadioButton3.TabIndex = 41
        Me.RadioButton3.Text = "AHA"
        '
        'GroupBox11
        '
        Me.GroupBox11.Controls.Add(Me.GroupBox12)
        Me.GroupBox11.Controls.Add(Me.ThresholdTxt)
        Me.GroupBox11.Location = New System.Drawing.Point(8, 344)
        Me.GroupBox11.Name = "GroupBox11"
        Me.GroupBox11.Size = New System.Drawing.Size(136, 160)
        Me.GroupBox11.TabIndex = 60
        Me.GroupBox11.TabStop = False
        Me.GroupBox11.Text = "Distance threshold"
        '
        'GroupBox12
        '
        Me.GroupBox12.Controls.Add(Me.RadioButton3)
        Me.GroupBox12.Controls.Add(Me.RadioButton2)
        Me.GroupBox12.Controls.Add(Me.RadioButton1)
        Me.GroupBox12.Location = New System.Drawing.Point(16, 16)
        Me.GroupBox12.Name = "GroupBox12"
        Me.GroupBox12.Size = New System.Drawing.Size(104, 72)
        Me.GroupBox12.TabIndex = 42
        Me.GroupBox12.TabStop = False
        Me.GroupBox12.Text = "type"
        '
        'mainForm
        '
        Me.AutoScaleBaseSize = New System.Drawing.Size(6, 14)
        Me.ClientSize = New System.Drawing.Size(976, 613)
        Me.Controls.Add(Me.GroupBox14)
        Me.Controls.Add(Me.TabControl1)
        Me.Controls.Add(Me.Button1)
        Me.Controls.Add(Me.StatusBar1)
        Me.Controls.Add(Me.GroupBox7)
        Me.Controls.Add(Me.GroupBox11)
        Me.Icon = CType(resources.GetObject("$this.Icon"), System.Drawing.Icon)
        Me.Name = "mainForm"
        Me.StartPosition = System.Windows.Forms.FormStartPosition.CenterScreen
        Me.Text = "Pep-3D-Search"
        CType(Me.StatusBarPanel1, System.ComponentModel.ISupportInitialize).EndInit()
        CType(Me.StatusBarPanel2, System.ComponentModel.ISupportInitialize).EndInit()
        CType(Me.StatusBarPanel5, System.ComponentModel.ISupportInitialize).EndInit()
        CType(Me.StatusBarPanel6, System.ComponentModel.ISupportInitialize).EndInit()
        Me.TabControl1.ResumeLayout(False)
        Me.TabPage1.ResumeLayout(False)
        Me.GroupBox2.ResumeLayout(False)
        Me.GroupBox15.ResumeLayout(False)
        Me.GroupBox13.ResumeLayout(False)
        Me.GroupBox4.ResumeLayout(False)
        Me.TabPage3.ResumeLayout(False)
        Me.GroupBox21.ResumeLayout(False)
        Me.GroupBox16.ResumeLayout(False)
        Me.GroupBox6.ResumeLayout(False)
        Me.GroupBox8.ResumeLayout(False)
        Me.GroupBox5.ResumeLayout(False)
        CType(Me.DataGrid2, System.ComponentModel.ISupportInitialize).EndInit()
        Me.TabPage2.ResumeLayout(False)
        Me.GroupBox17.ResumeLayout(False)
        Me.GroupBox10.ResumeLayout(False)
        Me.GroupBox3.ResumeLayout(False)
        Me.GroupBox1.ResumeLayout(False)
        CType(Me.DataGrid1, System.ComponentModel.ISupportInitialize).EndInit()
        Me.TabPage4.ResumeLayout(False)
        Me.GroupBox22.ResumeLayout(False)
        Me.GroupBox9.ResumeLayout(False)
        CType(Me.DataGrid3, System.ComponentModel.ISupportInitialize).EndInit()
        Me.GroupBox18.ResumeLayout(False)
        Me.GroupBox19.ResumeLayout(False)
        Me.GroupBox20.ResumeLayout(False)
        Me.GroupBox7.ResumeLayout(False)
        Me.GroupBox14.ResumeLayout(False)
        Me.GroupBox11.ResumeLayout(False)
        Me.GroupBox12.ResumeLayout(False)
        Me.ResumeLayout(False)

    End Sub

#End Region

    Dim BestAntOfIter As Integer, BestLenOfIter As Double
    Dim BestCalcTimes As Integer
    Dim GlobalBestLen As Double
    Dim Iteration As Integer
    'Dim S_BestLen As Double
    'Dim strBestPath As String
    Dim AvgLenOfIter As Double
    Dim S_LenOfIter As Double

    Public Sub Init_MMAS()
        Try
            disThreshold = Val(ThresholdTxt.Text)
            Alpha = Val(txtAlpha.Text)
            Beta = Val(txtBeta.Text)
            Rou = Val(txtRou.Text)
            TaoMax = Val(txtTaoMax.Text)
            TaoMin = Val(txtTaoMin.Text)
            MaxIter = Val(txtMaxIter.Text)
            Tao0 = Val(txtTao0.Text)
            'Sigma = Val(txtSigma)
            'W = Val(txtW.Text)
            Q0 = Val(txtQ0.Text)
            MaxAnts = Val(txtMaxAnts.Text)
            'CalcTimes = Val(txtCalcTime.Text)

        Catch ex As Exception
            MsgBox("Init_MMAS()" + ex.Message, vbOKOnly + vbCritical, "the program aborted abnormally")

        End Try

    End Sub

    
    Private Function AA_to_MaxASA(ByVal AA1 As String) As Double

        Try
            Select Case AA1
                Case "ALA", "A"
                    'Return 113.0  'G-X-G   
                    Return 110.2 'A-X-A   
                Case "C", "CYS"
                    'Return 140.0  'G-X-G   
                    Return 140.4 'A-X-A   
                Case "D", "ASP"
                    'Return 151.0  'G-X-G   
                    Return 144.1 'A-X-A   
                Case "E", "GLU"
                    'Return 183.0  'G-X-G   
                    Return 174.7 'A-X-A   
                Case "F", "PHE"
                    'Return 218.0  'G-X-G   
                    Return 200.7 'A-X-A   
                Case "G", "GLY"
                    'Return 85.0  'G-X-G   
                    Return 78.7 'A-X-A   
                Case "H", "HIS"
                    'Return 194.0  'G-X-G   
                    Return 181.9  'A-X-A   
                Case "I", "ILE"
                    'Return 182.0  'G-X-G   
                    Return 185.0 'A-X-A   
                Case "K", "LYS"
                    'Return 211.0  'G-X-G   
                    Return 205.7 'A-X-A   
                Case "L", "LEU"
                    'Return 180.0  'G-X-G   
                    Return 183.1 'A-X-A   
                Case "M", "MET"
                    'Return 204.0  'G-X-G   
                    Return 200.1 'A-X-A   
                Case "N", "ASN"
                    'Return 158.0  'G-X-G   
                    Return 146.4 'A-X-A   
                Case "P", "PRO"
                    'Return 143.0  'G-X-G   
                    Return 141.9  'A-X-A   
                Case "Q", "GLN"
                    'Return 189.0  'G-X-G   
                    Return 178.6 'A-X-A   
                Case "R", "ARG"
                    'Return 241.0  'G-X-G   
                    Return 229.0 'A-X-A   
                Case "S", "SER"
                    'Return 122.0  'G-X-G   
                    Return 117.2 'A-X-A   
                Case "T", "THR"
                    'Return 146.0  'G-X-G   
                    Return 138.7 'A-X-A   
                Case "V", "VAL"
                    'Return 160.0  'G-X-G   
                    Return 153.7 'A-X-A   
                Case "W", "TRP"
                    'Return 259.0  'G-X-G   
                    Return 240.5 'A-X-A   
                Case "Y", "TYR"
                    'Return 229.0  'G-X-G   
                    Return 213.7 'A-X-A   
                Case Else
                    MsgBox("unknown Amino acid", vbOKOnly + vbCritical, "the program aborted abnormally")
                    Return 0

            End Select

        Catch ex As Exception
            MsgBox(ex.Message, vbOKOnly + vbCritical, "the program aborted abnormally")

        End Try

    End Function

    Private Function AA_Scope_Change(ByVal Sel As String, ByVal AA1 As String, ByVal AA2 As String) As Double   '�����滻ֵ
        Try
            Dim i, j As Integer

            If Sel = "Bordo_Argos" Then 'Bordo_Argos
                Select Case AA1
                    Case "A"
                        i = 0
                    Case "C"
                        i = 1
                    Case "D"
                        i = 2
                    Case "E"
                        i = 3
                    Case "F"
                        i = 4
                    Case "G"
                        i = 5
                    Case "H"
                        i = 6
                    Case "I"
                        i = 7
                    Case "K"
                        i = 8
                    Case "L"
                        i = 9
                    Case "M"
                        i = 10
                    Case "N"
                        i = 11
                    Case "P"
                        i = 12
                    Case "Q"
                        i = 13
                    Case "R"
                        i = 14
                    Case "S"
                        i = 15
                    Case "T"
                        i = 16
                    Case "V"
                        i = 17
                    Case "W"
                        i = 18
                    Case "Y"
                        i = 19
                    Case Else
                        i = 100
                End Select

                Select Case AA2
                    Case "A"
                        j = 0
                    Case "C"
                        j = 1
                    Case "D"
                        j = 2
                    Case "E"
                        j = 3
                    Case "F"
                        j = 4
                    Case "G"
                        j = 5
                    Case "H"
                        j = 6
                    Case "I"
                        j = 7
                    Case "K"
                        j = 8
                    Case "L"
                        j = 9
                    Case "M"
                        j = 10
                    Case "N"
                        j = 11
                    Case "P"
                        j = 12
                    Case "Q"
                        j = 13
                    Case "R"
                        j = 14
                    Case "S"
                        j = 15
                    Case "T"
                        j = 16
                    Case "V"
                        j = 17
                    Case "W"
                        j = 18
                    Case "Y"
                        j = 19
                    Case Else
                        j = 100
                End Select

                If i = 100 Or j = 100 Then
                    Return (Max_Matrix_Score + Min_Matrix_Score) / 2
                End If

                Return Bordo_Argos(i, j)

            End If

            If Sel = "M_BLOSUM62" Then 'M_BLOSUM62
                Select Case AA1
                    Case "A"
                        i = 0
                    Case "R"
                        i = 1
                    Case "N"
                        i = 2
                    Case "D"
                        i = 3
                    Case "C"
                        i = 4
                    Case "Q"
                        i = 5
                    Case "E"
                        i = 6
                    Case "G"
                        i = 7
                    Case "H"
                        i = 8
                    Case "I"
                        i = 9
                    Case "L"
                        i = 10
                    Case "K"
                        i = 11
                    Case "M"
                        i = 12
                    Case "F"
                        i = 13
                    Case "P"
                        i = 14
                    Case "S"
                        i = 15
                    Case "T"
                        i = 16
                    Case "W"
                        i = 17
                    Case "Y"
                        i = 18
                    Case "V"
                        i = 19
                    Case Else
                        i = 100
                End Select

                Select Case AA2
                    Case "A"
                        j = 0
                    Case "R"
                        j = 1
                    Case "N"
                        j = 2
                    Case "D"
                        j = 3
                    Case "C"
                        j = 4
                    Case "Q"
                        j = 5
                    Case "E"
                        j = 6
                    Case "G"
                        j = 7
                    Case "H"
                        j = 8
                    Case "I"
                        j = 9
                    Case "L"
                        j = 10
                    Case "K"
                        j = 11
                    Case "M"
                        j = 12
                    Case "F"
                        j = 13
                    Case "P"
                        j = 14
                    Case "S"
                        j = 15
                    Case "T"
                        j = 16
                    Case "W"
                        j = 17
                    Case "Y"
                        j = 18
                    Case "V"
                        j = 19
                    Case Else
                        j = 100
                        ' A  R  N  D  C  Q  E  G  H  I  L  K  M  F  P  S  T  W  Y  V
                End Select

                If i = 100 Or j = 100 Then
                    Return (Max_Matrix_Score + Min_Matrix_Score) / 2
                End If

                Return M_BLOSUM62(i, j)
            End If


            If Sel = "BLOSUM62" Then 'BLOSUM62
                Select Case AA1
                    Case "A"
                        i = 0
                    Case "R"
                        i = 1
                    Case "N"
                        i = 2
                    Case "D"
                        i = 3
                    Case "C"
                        i = 4
                    Case "Q"
                        i = 5
                    Case "E"
                        i = 6
                    Case "G"
                        i = 7
                    Case "H"
                        i = 8
                    Case "I"
                        i = 9
                    Case "L"
                        i = 10
                    Case "K"
                        i = 11
                    Case "M"
                        i = 12
                    Case "F"
                        i = 13
                    Case "P"
                        i = 14
                    Case "S"
                        i = 15
                    Case "T"
                        i = 16
                    Case "W"
                        i = 17
                    Case "Y"
                        i = 18
                    Case "V"
                        i = 19
                    Case Else
                        i = 100
                End Select

                Select Case AA2
                    Case "A"
                        j = 0
                    Case "R"
                        j = 1
                    Case "N"
                        j = 2
                    Case "D"
                        j = 3
                    Case "C"
                        j = 4
                    Case "Q"
                        j = 5
                    Case "E"
                        j = 6
                    Case "G"
                        j = 7
                    Case "H"
                        j = 8
                    Case "I"
                        j = 9
                    Case "L"
                        j = 10
                    Case "K"
                        j = 11
                    Case "M"
                        j = 12
                    Case "F"
                        j = 13
                    Case "P"
                        j = 14
                    Case "S"
                        j = 15
                    Case "T"
                        j = 16
                    Case "W"
                        j = 17
                    Case "Y"
                        j = 18
                    Case "V"
                        j = 19
                    Case Else
                        j = 100
                End Select

                If i = 100 Or j = 100 Then
                    Return (Max_Matrix_Score + Min_Matrix_Score) / 2
                End If

                Return BLOSUM62(i, j)
            End If


            If Sel = "STRICT" Then 'Bordo_Argos
                Select Case AA1
                    Case "A"
                        i = 0
                    Case "C"
                        i = 1
                    Case "D"
                        i = 2
                    Case "E"
                        i = 3
                    Case "F"
                        i = 4
                    Case "G"
                        i = 5
                    Case "H"
                        i = 6
                    Case "I"
                        i = 7
                    Case "K"
                        i = 8
                    Case "L"
                        i = 9
                    Case "M"
                        i = 10
                    Case "N"
                        i = 11
                    Case "P"
                        i = 12
                    Case "Q"
                        i = 13
                    Case "R"
                        i = 14
                    Case "S"
                        i = 15
                    Case "T"
                        i = 16
                    Case "V"
                        i = 17
                    Case "W"
                        i = 18
                    Case "Y"
                        i = 19
                    Case Else
                        i = 100
                End Select

                Select Case AA2
                    Case "A"
                        j = 0
                    Case "C"
                        j = 1
                    Case "D"
                        j = 2
                    Case "E"
                        j = 3
                    Case "F"
                        j = 4
                    Case "G"
                        j = 5
                    Case "H"
                        j = 6
                    Case "I"
                        j = 7
                    Case "K"
                        j = 8
                    Case "L"
                        j = 9
                    Case "M"
                        j = 10
                    Case "N"
                        j = 11
                    Case "P"
                        j = 12
                    Case "Q"
                        j = 13
                    Case "R"
                        j = 14
                    Case "S"
                        j = 15
                    Case "T"
                        j = 16
                    Case "V"
                        j = 17
                    Case "W"
                        j = 18
                    Case "Y"
                        j = 19
                    Case Else
                        j = 100
                End Select

                If i = 100 Or j = 100 Then
                    Return (Max_Matrix_Score + Min_Matrix_Score) / 2
                End If

                Return STRICT(i, j)

            End If

        Catch ex As Exception
            MsgBox("AA_Scope_Change()" + ex.Message, vbOKOnly + vbCritical, "the program aborted abnormally")

        End Try
    End Function


    Private Sub Button1_Click(ByVal sender As System.Object, ByVal e As System.EventArgs) Handles Button1.Click
        Me.Close()
    End Sub

    Private Sub Button4_Click(ByVal sender As System.Object, ByVal e As System.EventArgs) Handles Button4.Click

        'compute the solvent accessible area of each atom in the study antigen by call surfrace4_0.exe.
        Try
            Dim objShell
            objShell = CreateObject("Shell.Application")
            objShell.ShellExecute("surfrace4_0.exe", "", "", "open", 1)
            objShell = Nothing

        Catch ex As Exception
            MsgBox(ex.Message, vbOKOnly + vbCritical, "the program aborted abnormally")

        End Try

    End Sub

    Private Sub Button8_Click(ByVal sender As System.Object, ByVal e As System.EventArgs) Handles Button8.Click

        'The 3D structure of the study antigen is required by Pep-3D-Search. 
        'It can be derived from the structure files of complex of the antigen with other molecules
        '(such as an antibody) if the structure of the complex is resolved and deposited in PDB database, 
        'or obtained by computational methods for protein structure prediction and modeling. 
        ''        
        Try
            '
            Dim myFile As System.IO.FileStream
            Dim myReadLine As System.IO.StreamReader
            Dim TempString As String

            If TextBox6.Text = "" Then
                MsgBox("please select the PDB file name!", vbOKOnly, "notice")
                Exit Sub
            End If

            If TextBox22.Text = "" Then
                MsgBox("please indicate proper chain!", vbOKOnly, "notice")
                Exit Sub
                If TextBox22.Text.Length > 1 Then
                    MsgBox("please indicate proper chain!", vbOKOnly, "notice")
                    Exit Sub
                End If
            End If
            myFile = New System.IO.FileStream(TextBox6.Text, IO.FileMode.Open, IO.FileAccess.Read)
            myReadLine = New System.IO.StreamReader(myFile)
            '

            TextBox24.Text = DbPath + "\" + TextBox6.Text.Substring(TextBox6.Text.Length - 8, 4) + "_" + TextBox22.Text + ".pdb"
            Dim myWriteLine As System.IO.StreamWriter
            myWriteLine = New System.IO.StreamWriter(TextBox24.Text)

            TempString = myReadLine.ReadLine()
            Dim HEADER_flag As Boolean
            Dim TITLE_flag As Boolean
            Dim TER_flag As Boolean
            Dim ATOM_flag As Boolean
            Dim MASTER_flag As Boolean
            Dim END_flag As Boolean

            HEADER_flag = False
            TITLE_flag = False
            TER_flag = False
            ATOM_flag = False
            MASTER_flag = False
            END_flag = False


            While Not TempString Is Nothing
                If TempString <> "" Then
                    If InStr(TempString, "HEADER") > 0 And Not HEADER_flag Then
                        myWriteLine.WriteLine(TempString)
                        HEADER_flag = True
                    End If

                    If InStr(TempString, "TITLE") > 0 And Not TITLE_flag Then
                        myWriteLine.WriteLine(TempString)
                    End If

                    If TempString.Length > 40 Then
                        If TempString.Substring(0, 4) = "ATOM" And TempString.Substring(21, 1).Trim = TextBox22.Text.Trim Then
                            myWriteLine.WriteLine(TempString)
                            ATOM_flag = True
                        End If
                    End If
                    If TempString.Length >= 3 Then
                        If TempString.Substring(0, 3) = "TER" And Not TER_flag And ATOM_flag Then
                            myWriteLine.WriteLine(TempString)
                            TER_flag = True
                        End If
                    End If

                    If TempString.Length >= 6 Then
                        If TempString.Substring(0, 6) = "MASTER" And Not MASTER_flag And ATOM_flag Then
                            myWriteLine.WriteLine(TempString)
                            MASTER_flag = True
                        End If
                    End If

                    If TempString.Length >= 3 Then
                        If TempString.Substring(0, 3) = "END" And Not END_flag And ATOM_flag Then
                            myWriteLine.WriteLine(TempString)
                            END_flag = True
                        End If
                    End If
                End If

                TempString = myReadLine.ReadLine()
            End While

            myWriteLine.Flush()
            myWriteLine.Close()

            myFile.Close()
            myReadLine.Close()

            'display
            myFile = New System.IO.FileStream(TextBox24.Text, IO.FileMode.Open, IO.FileAccess.Read)
            myReadLine = New System.IO.StreamReader(myFile)
            TempString = myReadLine.ReadToEnd()

            TextBox5.Text = TempString
            myFile.Close()
            myReadLine.Close()

        Catch ex As Exception
            MsgBox(ex.Message, vbOKOnly + vbCritical, "the program aborted abnormally")

        End Try

    End Sub

    Private Sub Button3_Click(ByVal sender As System.Object, ByVal e As System.EventArgs) Handles Button3.Click
        Try
            Dim res As New DialogResult
            res = OpenFileDialog1.ShowDialog
            If res = Windows.Forms.DialogResult.OK Then
                TextBox6.Text = OpenFileDialog1.FileName
            End If

        Catch ex As Exception
            MsgBox(ex.Message, vbOKOnly + vbCritical, "the program aborted abnormally")
        End Try

    End Sub

    Private Sub Btn_Sel_File_Click(ByVal sender As System.Object, ByVal e As System.EventArgs) Handles Btn_Sel_File.Click
        Try
            Dim res As New DialogResult
            res = OpenFileDialog2.ShowDialog
            If res = Windows.Forms.DialogResult.OK Then
                TextBox_FileName.Text = OpenFileDialog2.FileName
            End If
            Surface_File = TextBox_FileName.Text
        Catch ex As Exception
            MsgBox(ex.Message, vbOKOnly + vbCritical, "the program aborted abnormally")
        End Try

    End Sub


    Private Sub Btn_InterA_Analysis_Click(ByVal sender As System.Object, ByVal e As System.EventArgs) Handles Btn_InterA_Analysis.Click

        'Compute solvent accessible residues
        Try
            Dim myTemp As String

            Dim mySwitch As Boolean = False
            Dim Surface_F_Length As Integer = -1
            Dim AntiBLength As Integer = -1

            Dim i As Integer = 0
            Dim j As Integer = 0
            Dim k As Integer = 0

            Dim myFile As System.IO.FileStream
            Dim myReadLine As System.IO.StreamReader
            Dim TempString As String

            If Con_Working_Data.State = ConnectionState.Closed Then Con_Working_Data.Open()

            'Clear the database Surface_CB
            Dim Sql_Str As String
            Sql_Str = "delete from Surface_CB"
            Dim cmd As New OleDbCommand(Sql_Str, Con_Working_Data)
            cmd.ExecuteNonQuery()
            cmd.Dispose()

            'CA
            Sql_Str = "delete from Surface_CA"
            cmd = New OleDbCommand(Sql_Str, Con_Working_Data)
            cmd.ExecuteNonQuery()
            cmd.Dispose()

            'AHA
            Sql_Str = "delete from Surface_AHA"
            cmd = New OleDbCommand(Sql_Str, Con_Working_Data)
            cmd.ExecuteNonQuery()
            cmd.Dispose()

            myFile = New System.IO.FileStream(Surface_File, IO.FileMode.Open, IO.FileAccess.Read)
            myReadLine = New System.IO.StreamReader(myFile)

            Dim myAntiB(,) As String

            Dim myStep As Integer = 100
            ReDim myAntiB(8, myStep)
            Dim myStep_Num_myAntiB As Integer
            myStep_Num_myAntiB = 1

            Dim PDBLen As Integer
            PDBLen = 0

            TempString = myReadLine.ReadLine()
            i = 0
            j = 0
            k = 0
            While Not TempString Is Nothing  'read atom coordinates

                If InStr(TempString, "CAVITY") > 0 Then 'if CAVITY exit
                    Exit While
                End If

                If j >= myStep_Num_myAntiB * myStep Then
                    myStep_Num_myAntiB = myStep_Num_myAntiB + 1
                    ReDim Preserve myAntiB(8, myStep * myStep_Num_myAntiB)

                End If
                If InStr(TempString, "ATOM") > 0 Then '

                    myAntiB(7, j) = TempString.Substring(12, 4).Trim ' atom name
                    myAntiB(6, j) = TempString.Substring(16, 4).Trim ' aa name
                    myAntiB(0, j) = TempString.Substring(22, 8).Trim ' seq
                    myAntiB(1, j) = TempString.Substring(31, 7).Trim ' coordinateX
                    myAntiB(2, j) = TempString.Substring(39, 7).Trim ' coordinateY
                    myAntiB(3, j) = TempString.Substring(47, 7).Trim ' coordinateZ
                    myAntiB(4, j) = Val(TempString.Substring(55, 6).Trim) ' radius
                    myAntiB(5, j) = Val(TempString.Substring(62, 7).Trim) 'area

                    j += 1
                End If

                TempString = myReadLine.ReadLine()
            End While

            Surface_F_Length = j

            myFile.Close()
            myReadLine.Close()

            If Txt_StepVal Is "" Then
                MsgBox("please set a proper threshold value!", vbOKOnly + vbCritical, "notice")
                Txt_StepVal.Text = 0.05
            End If

            'calculating the surface area of the resdues
            Dim myStepVal As Single
            myStepVal = Val(Txt_StepVal.Text)
            Dim mySurfaceArea As Single '
            Dim my_Max_ASA As Single '
            Dim mySeq As Integer

            numR1 = 0
            numR2 = 0
            numR3 = 0

            numT1 = 0
            numT2 = 0
            numT3 = 0

            Dim AA_name As String '
            Dim Cb_X As String '
            Dim Cb_Y As String '
            Dim Cb_Z As String '
            AA_name = ""
            Cb_X = ""
            Cb_Y = ""
            Cb_Z = ""

            'CA 
            mySeq = 0
            For j = 0 To Surface_F_Length - 1 '
                If mySeq = 0 Then
                    mySurfaceArea = myAntiB(5, j)
                    my_Max_ASA = AA_to_MaxASA(myAntiB(6, j))
                    mySeq = Val(myAntiB(0, j))

                    If myAntiB(7, j) = "CA" Then
                        AA_name = myAntiB(6, j)
                        Cb_X = myAntiB(1, j)
                        Cb_Y = myAntiB(2, j)
                        Cb_Z = myAntiB(3, j)
                    End If

                ElseIf mySeq = myAntiB(0, j) Then 'same AA
                    mySurfaceArea = mySurfaceArea + myAntiB(5, j)
                    mySeq = myAntiB(0, j)

                    If myAntiB(7, j) = "CA" Then
                        AA_name = myAntiB(6, j)
                        Cb_X = myAntiB(1, j)
                        Cb_Y = myAntiB(2, j)
                        Cb_Z = myAntiB(3, j)
                    End If

                Else 'different AA

                    '
                    If mySurfaceArea >= my_Max_ASA * myStepVal Then
                        Dim ratio As Single
                        Dim myAA As String
                        ratio = mySurfaceArea / my_Max_ASA

                        myAA = AA_Change(AA_name.Trim)
                        myAA = myAA + CStr(mySeq)
                        WriteToSurface_CA_FileTable(myAA, Val(Cb_X.Trim), Val(Cb_Y.Trim), Val(Cb_Z.Trim), mySurfaceArea, my_Max_ASA, ratio)
                        numR1 += 1

                    End If

                    '
                    mySurfaceArea = myAntiB(5, j)
                    my_Max_ASA = AA_to_MaxASA(myAntiB(6, j))
                    mySeq = myAntiB(0, j)

                    If myAntiB(7, j) = "CA" Then
                        AA_name = myAntiB(6, j)
                        Cb_X = myAntiB(1, j)
                        Cb_Y = myAntiB(2, j)
                        Cb_Z = myAntiB(3, j)
                    End If

                    numT1 += 1
                End If
            Next

            'last one
            If mySurfaceArea >= my_Max_ASA * myStepVal Then
                Dim ratio As Single
                Dim myAA As String
                ratio = mySurfaceArea / my_Max_ASA

                myAA = AA_Change(AA_name.Trim)
                myAA = myAA + CStr(mySeq)
                WriteToSurface_CA_FileTable(myAA, Val(Cb_X.Trim), Val(Cb_Y.Trim), Val(Cb_Z.Trim), mySurfaceArea, my_Max_ASA, ratio)
                numR1 += 1

            End If

            'CB 
            mySeq = 0
            For j = 0 To Surface_F_Length - 1 '
                If mySeq = 0 Then
                    mySurfaceArea = myAntiB(5, j)
                    my_Max_ASA = AA_to_MaxASA(myAntiB(6, j))
                    mySeq = Val(myAntiB(0, j))
                    If myAntiB(6, j) = "GLY" Then '
                        If myAntiB(7, j) = "CA" Then
                            AA_name = myAntiB(6, j)
                            Cb_X = myAntiB(1, j)
                            Cb_Y = myAntiB(2, j)
                            Cb_Z = myAntiB(3, j)
                        End If

                    Else
                        If myAntiB(7, j) = "CB" Then
                            AA_name = myAntiB(6, j)
                            Cb_X = myAntiB(1, j)
                            Cb_Y = myAntiB(2, j)
                            Cb_Z = myAntiB(3, j)
                        End If
                    End If
                ElseIf mySeq = myAntiB(0, j) Then 'same AA
                    mySurfaceArea = mySurfaceArea + myAntiB(5, j)
                    mySeq = myAntiB(0, j)

                    If myAntiB(6, j) = "GLY" Then '
                        If myAntiB(7, j) = "CA" Then
                            AA_name = myAntiB(6, j)
                            Cb_X = myAntiB(1, j)
                            Cb_Y = myAntiB(2, j)
                            Cb_Z = myAntiB(3, j)
                        End If

                    Else
                        If myAntiB(7, j) = "CB" Then
                            AA_name = myAntiB(6, j)
                            Cb_X = myAntiB(1, j)
                            Cb_Y = myAntiB(2, j)
                            Cb_Z = myAntiB(3, j)
                        End If

                    End If
                Else

                    'different AA
                    If mySurfaceArea >= my_Max_ASA * myStepVal Then
                        Dim ratio As Single
                        Dim myAA As String
                        ratio = mySurfaceArea / my_Max_ASA

                        myAA = AA_Change(AA_name.Trim)
                        myAA = myAA + CStr(mySeq)
                        WriteToSurface_CB_FileTable(myAA, Val(Cb_X.Trim), Val(Cb_Y.Trim), Val(Cb_Z.Trim), mySurfaceArea, my_Max_ASA, ratio)
                        numR2 += 1

                    End If

                    mySurfaceArea = myAntiB(5, j)
                    my_Max_ASA = AA_to_MaxASA(myAntiB(6, j))
                    mySeq = myAntiB(0, j)

                    If myAntiB(6, j) = "GLY" Then '
                        If myAntiB(7, j) = "CA" Then
                            AA_name = myAntiB(6, j)
                            Cb_X = myAntiB(1, j)
                            Cb_Y = myAntiB(2, j)
                            Cb_Z = myAntiB(3, j)
                        End If

                    Else
                        If myAntiB(7, j) = "CB" Then
                            AA_name = myAntiB(6, j)
                            Cb_X = myAntiB(1, j)
                            Cb_Y = myAntiB(2, j)
                            Cb_Z = myAntiB(3, j)
                        End If

                    End If
                    numT2 += 1
                End If

            Next

            'output the exposed resdues
            If mySurfaceArea >= my_Max_ASA * myStepVal Then
                Dim ratio As Single
                Dim myAA As String
                ratio = mySurfaceArea / my_Max_ASA

                myAA = AA_Change(AA_name.Trim)
                myAA = myAA + CStr(mySeq)
                WriteToSurface_CB_FileTable(myAA, Val(Cb_X.Trim), Val(Cb_Y.Trim), Val(Cb_Z.Trim), mySurfaceArea, my_Max_ASA, ratio)
                numR2 += 1

            End If

            'AHA 
            mySeq = 0
            For j = 0 To Surface_F_Length - 1 '
                If mySeq = 0 Then
                    mySurfaceArea = myAntiB(5, j)
                    my_Max_ASA = AA_to_MaxASA(myAntiB(6, j))
                    mySeq = myAntiB(0, j)

                    Dim myAA As String

                    AA_name = myAntiB(6, j)
                    Cb_X = myAntiB(1, j)
                    Cb_Y = myAntiB(2, j)
                    Cb_Z = myAntiB(3, j)

                    myAA = AA_Change(AA_name.Trim)
                    myAA = myAA + CStr(mySeq)
                    If myAntiB(7, j) <> "" Then
                        If myAntiB(7, j).Substring(0, 1) <> "H" Then
                            WriteToSurface_AHA_FileTable(myAA, mySeq, myAntiB(7, j), Val(Cb_X.Trim), Val(Cb_Y.Trim), Val(Cb_Z.Trim), 0, 0, 0)

                        End If
                    End If

                ElseIf mySeq = myAntiB(0, j) Then 'same AA 
                    mySurfaceArea = mySurfaceArea + myAntiB(5, j)
                    mySeq = myAntiB(0, j)

                    Cb_X = myAntiB(1, j)
                    Cb_Y = myAntiB(2, j)
                    Cb_Z = myAntiB(3, j)

                    Dim myAA As String
                    myAA = AA_Change(AA_name.Trim)
                    myAA = myAA + CStr(mySeq)
                    If myAntiB(7, j) <> "" Then
                        If myAntiB(7, j).Substring(0, 1) <> "H" Then
                            WriteToSurface_AHA_FileTable(myAA, mySeq, myAntiB(7, j), Val(Cb_X.Trim), Val(Cb_Y.Trim), Val(Cb_Z.Trim), 0, 0, 0)
                        End If
                    End If

                Else

                    'after completed, do modification or deletion
                    If mySurfaceArea >= my_Max_ASA * myStepVal Then 'modification
                        Dim ratio As Single
                        ratio = mySurfaceArea / my_Max_ASA

                        Sql_Str = "update Surface_AHA set SurfaceArea_AA = " & mySurfaceArea & " where AA_Seq = " & mySeq
                        cmd = New OleDbCommand(Sql_Str, Con_Working_Data)
                        cmd.ExecuteNonQuery()
                        cmd.Dispose()

                        Sql_Str = "update Surface_AHA set TotalArea_AA = " & my_Max_ASA & " where AA_Seq = " & mySeq
                        cmd = New OleDbCommand(Sql_Str, Con_Working_Data)
                        cmd.ExecuteNonQuery()
                        cmd.Dispose()

                        Sql_Str = "update Surface_AHA set ratio_AA = " & ratio & " where AA_Seq = " & mySeq
                        cmd = New OleDbCommand(Sql_Str, Con_Working_Data)
                        cmd.ExecuteNonQuery()
                        cmd.Dispose()

                        numR3 += 1

                    Else  'deletion

                        Sql_Str = "delete from Surface_AHA where AA_Seq = " & mySeq
                        cmd = New OleDbCommand(Sql_Str, Con_Working_Data)
                        cmd.ExecuteNonQuery()
                        cmd.Dispose()

                    End If

                    'next residues
                    mySurfaceArea = myAntiB(5, j)
                    my_Max_ASA = AA_to_MaxASA(myAntiB(6, j))
                    mySeq = myAntiB(0, j)

                    Dim myAA As String

                    AA_name = myAntiB(6, j)
                    Cb_X = myAntiB(1, j)
                    Cb_Y = myAntiB(2, j)
                    Cb_Z = myAntiB(3, j)

                    myAA = AA_Change(AA_name.Trim)
                    myAA = myAA + CStr(mySeq)

                    If myAntiB(7, j) <> "" Then
                        If myAntiB(7, j).Substring(0, 1) <> "H" Then
                            WriteToSurface_AHA_FileTable(myAA, mySeq, myAntiB(7, j), Val(Cb_X.Trim), Val(Cb_Y.Trim), Val(Cb_Z.Trim), 0, 0, 0)
                        End If
                    End If

                    numT3 += 1

                End If
            Next

            'last one 
            If mySurfaceArea >= my_Max_ASA * myStepVal Then 'modification
                Dim ratio As Single
                ratio = mySurfaceArea / my_Max_ASA

                Sql_Str = "update Surface_AHA set SurfaceArea_AA = " & mySurfaceArea & " where AA_Seq = " & mySeq
                cmd = New OleDbCommand(Sql_Str, Con_Working_Data)
                cmd.ExecuteNonQuery()
                cmd.Dispose()

                Sql_Str = "update Surface_AHA set TotalArea_AA = " & my_Max_ASA & " where AA_Seq = " & mySeq
                cmd = New OleDbCommand(Sql_Str, Con_Working_Data)
                cmd.ExecuteNonQuery()
                cmd.Dispose()

                Sql_Str = "update Surface_AHA set ratio_AA = " & ratio & " where AA_Seq = " & mySeq
                cmd = New OleDbCommand(Sql_Str, Con_Working_Data)
                cmd.ExecuteNonQuery()
                cmd.Dispose()

                numR3 += 1

            Else  'deletion

                Sql_Str = "delete from Surface_AHA where AA_Seq = " & mySeq
                cmd = New OleDbCommand(Sql_Str, Con_Working_Data)
                cmd.ExecuteNonQuery()
                cmd.Dispose()

            End If

            'display data
            Dim MySQLStr As String
            MySQLStr = "select * from Surface_CA"
            Dim MyAdapter As New OleDbDataAdapter
            Dim MyDataset As New DataSet

            MyAdapter = New OleDbDataAdapter(MySQLStr, Con_Working_Data)

            MyDataset.Clear()
            MyAdapter.Fill(MyDataset)
            DataGrid1.DataSource = MyDataset.Tables(0)

            Dim ratio1 As Single = 0
            ratio1 = numR1 / numT1

            TextBox2.Text = CStr(numT1)
            TextBox3.Text = CStr(numR1)
            TextBox4.Text = CStr(ratio1)

            If Con_Working_Data.State = ConnectionState.Open Then Con_Working_Data.Close()


            MsgBox("The program has completed successfully!", vbOKOnly, "notice")

        Catch ex As Exception
            MsgBox(ex.Message, vbOKOnly + vbCritical, "the program aborted abnormally")

        End Try
    End Sub

    Function Ant_search_1(ByVal myLen As Integer, ByVal myI As Integer, ByVal difer_mimo(,) As String)

        'generate paths at random on the antigen surface
        Try

            Dim i, j, k As Integer
            button_disable() 'disable button

            InitAnt_1(myLen) 'initialization

            '=========main loop=======
            Dim myCount As Integer
            myCount = 0

            While myCount <= rand_num_paths
                If Sign_Stop_Calc = True Then
                    GoTo myexit1
                End If

                For i = 0 To 0
                    Ant(i).StartingCity = 0
                    Ant(i).CurrentCity = 0
                    Ant(i).LengthOfPath = 0
                    For j = 1 To myLen  'j:searching step
                        Ant(i).Tour(j).fromCity = -1
                        Ant(i).Tour(j).toCity = -1
                    Next j
                    Ant(i).Tour(0).fromCity = 0
                    Ant(i).Tour(0).toCity = 0

                    For j = 1 To MaxCities
                        Ant(i).Visited(j) = False
                    Next
                    Ant(i).Visited(0) = True
                Next i

                '=========next vertex=======
                Dim SelResult As Integer
                Dim outlier_Flag As Boolean

                For i = 0 To 0

                    outlier_Flag = False
                    For j = 0 To myLen - 1
                        If j > 0 Then
                            Ant(i).Tour(j).fromCity = Ant(i).Tour(j - 1).toCity
                        End If

                        SelResult = SelectCity(i, j) 'select next vertex
                        If SelResult = -1 Then '
                            outlier_Flag = True
                            Exit For
                        Else
                            Ant(i).Tour(j).toCity = SelResult  '
                            Ant(i).CurrentCity = SelResult
                            Ant(i).Visited(SelResult) = True
                        End If
                    Next j

                    If Not outlier_Flag Then
                        Ant(i).Tour(myLen).fromCity = Ant(i).Tour(myLen - 1).toCity 'return to the origin
                        Ant(i).Tour(myLen).toCity = Ant(i).StartingCity
                    End If
                    If Not outlier_Flag Then
                        Dim Ant_AA2 As String
                        Ant_AA2 = ""
                        For j = 0 To myLen - 1
                            Ant_AA2 = Ant_AA2 + City(Ant(i).Tour(j).toCity).a.Substring(0, 1)

                        Next j

                        Dim Write_State As Integer

                        'scoring
                        Dim score_s() As Double
                        ReDim score_s(Num_Mimotopes)

                        For k = 0 To Num_Mimotopes - 1
                            score_s(k) = 0
                        Next

                        j = 0
                        While True
                            If difer_mimo(myI, j) = "" Then
                                Exit While
                            End If
                            Dim my_mimo As String
                            my_mimo = difer_mimo(myI, j)

                            Dim cc As Double
                            cc = 0
                            If ComboBox1.Text = "M_BLOSUM62" Then '
                                For k = 0 To myLen - 1
                                    Dim sss1 As Double
                                    sss1 = AA_Scope_Change("M_BLOSUM62", my_mimo.Substring(k, 1), Ant_AA2.Substring(k, 1))
                                    cc = cc + sss1
                                Next k
                            End If

                            If ComboBox1.Text = "BLOSUM62" Then '
                                For k = 0 To myLen - 1
                                    Dim sss1 As Double
                                    sss1 = AA_Scope_Change("BLOSUM62", my_mimo.Substring(k, 1), Ant_AA2.Substring(k, 1))
                                    cc = cc + sss1
                                Next k
                            End If

                            If ComboBox1.Text = "Bordo_Argos" Then '
                                For k = 0 To myLen - 1
                                    Dim sss1 As Double
                                    sss1 = AA_Scope_Change("Bordo_Argos", my_mimo.Substring(k, 1), Ant_AA2.Substring(k, 1))
                                    cc = cc + sss1
                                Next k
                            End If

                            If ComboBox1.Text = "STRICT" Then '
                                For k = 0 To myLen - 1
                                    Dim sss1 As Double
                                    sss1 = AA_Scope_Change("STRICT", my_mimo.Substring(k, 1), Ant_AA2.Substring(k, 1))
                                    cc = cc + sss1
                                Next k
                            End If


                            score_s(j) = cc / myLen
                            pVal_Statis(pVal_Statis_Indx + j).Average = pVal_Statis(pVal_Statis_Indx + j).Average + score_s(j)
                            pVal_Statis(pVal_Statis_Indx + j).sumSqr = pVal_Statis(pVal_Statis_Indx + j).sumSqr + score_s(j) * score_s(j)
                            pVal_Statis(pVal_Statis_Indx + j).mimo = my_mimo
                            j = j + 1

                        End While

                        myCount = myCount + 1
                    End If
                Next i
                Application.DoEvents()
                TextBox27.Text = CStr(myCount)
                Me.Refresh()
            End While

            j = 0
            While True
                If difer_mimo(myI, j) = "" Then
                    Exit While
                End If
                j = j + 1
                pVal_Statis_Indx = pVal_Statis_Indx + 1
            End While
myexit1:
            button_enable() 'enable button

        Catch ex As Exception
            MsgBox(ex.Message, vbOKOnly + vbCritical, "the program aborted abnormally")
        End Try

    End Function

    Function WriteTobeta_alpha_CA(ByVal mimo_s As String, ByVal mimo_len_s As Integer, ByVal alpha_s As Double, ByVal beta_s As Double) As Integer
        'error:return 0; otherwise return 1

        Try
            Dim mySQL_Cmd As String

            Dim mimo As New OleDbParameter("@mimo", OleDbType.Char, 50)
            Dim mimo_len As New OleDbParameter("@mimo_len", OleDbType.Integer)
            Dim alpha As New OleDbParameter("@alpha", OleDbType.Double)
            Dim beta As New OleDbParameter("@mimo", OleDbType.Double)

            mySQL_Cmd = "insert into InputMimoFile_CA "
            mySQL_Cmd = mySQL_Cmd + " (mimo,mimo_len,alpha,beta)"
            mySQL_Cmd = mySQL_Cmd + " values (@mimo,@mimo_len,@alpha,@beta)"

            Dim SQLCmd1 As New OleDbCommand(mySQL_Cmd, Con_Working_Data)

            SQLCmd1.Parameters.Add(mimo)
            SQLCmd1.Parameters.Add(mimo_len)
            SQLCmd1.Parameters.Add(alpha)
            SQLCmd1.Parameters.Add(beta)

            mimo.Value = mimo_s
            mimo_len.Value = mimo_len_s
            alpha.Value = alpha_s
            beta.Value = beta_s

            Dim Write_State As Integer
            Write_State = SQLCmd1.ExecuteNonQuery()
            Return Write_State

        Catch ex As Exception
            'MsgBox(ex.Message, vbOKOnly + vbCritical, "the program aborted abnormally")

        End Try
    End Function


    Function WriteTobeta_alpha_CB(ByVal mimo_s As String, ByVal mimo_len_s As Integer, ByVal alpha_s As Double, ByVal beta_s As Double) As Integer
        'error:return 0; otherwise return 1

        Try
            Dim mySQL_Cmd As String

            Dim mimo As New OleDbParameter("@mimo", OleDbType.Char, 50)
            Dim mimo_len As New OleDbParameter("@mimo_len", OleDbType.Integer)
            Dim alpha As New OleDbParameter("@alpha", OleDbType.Double)
            Dim beta As New OleDbParameter("@mimo", OleDbType.Double)

            mySQL_Cmd = "insert into InputMimoFile_CB "
            mySQL_Cmd = mySQL_Cmd + " (mimo,mimo_len,alpha,beta)"
            mySQL_Cmd = mySQL_Cmd + " values (@mimo,@mimo_len,@alpha,@beta)"

            Dim SQLCmd1 As New OleDbCommand(mySQL_Cmd, Con_Working_Data)

            SQLCmd1.Parameters.Add(mimo)
            SQLCmd1.Parameters.Add(mimo_len)
            SQLCmd1.Parameters.Add(alpha)
            SQLCmd1.Parameters.Add(beta)

            mimo.Value = mimo_s
            mimo_len.Value = mimo_len_s
            alpha.Value = alpha_s
            beta.Value = beta_s

            Dim Write_State As Integer
            Write_State = SQLCmd1.ExecuteNonQuery()
            Return Write_State

        Catch ex As Exception
            'MsgBox(ex.Message, vbOKOnly + vbCritical, "the program aborted abnormally")

        End Try
    End Function

    Function WriteTobeta_alpha_AHA(ByVal mimo_s As String, ByVal mimo_len_s As Integer, ByVal alpha_s As Double, ByVal beta_s As Double) As Integer
        'error:return 0; otherwise return 1

        Try
            Dim mySQL_Cmd As String

            Dim mimo As New OleDbParameter("@mimo", OleDbType.Char, 50)
            Dim mimo_len As New OleDbParameter("@mimo_len", OleDbType.Integer)
            Dim alpha As New OleDbParameter("@alpha", OleDbType.Double)
            Dim beta As New OleDbParameter("@mimo", OleDbType.Double)

            mySQL_Cmd = "insert into InputMimoFile_AHA "
            mySQL_Cmd = mySQL_Cmd + " (mimo,mimo_len,alpha,beta)"
            mySQL_Cmd = mySQL_Cmd + " values (@mimo,@mimo_len,@alpha,@beta)"

            Dim SQLCmd1 As New OleDbCommand(mySQL_Cmd, Con_Working_Data)

            SQLCmd1.Parameters.Add(mimo)
            SQLCmd1.Parameters.Add(mimo_len)
            SQLCmd1.Parameters.Add(alpha)
            SQLCmd1.Parameters.Add(beta)

            mimo.Value = mimo_s
            mimo_len.Value = mimo_len_s
            alpha.Value = alpha_s
            beta.Value = beta_s

            Dim Write_State As Integer
            Write_State = SQLCmd1.ExecuteNonQuery()
            Return Write_State

        Catch ex As Exception
            'MsgBox(ex.Message, vbOKOnly + vbCritical, "the program aborted abnormally")

        End Try
    End Function

    Sub read_mimotope()
        'read mimotope file==================
        Dim MimoFile As System.IO.FileStream
        Dim MimoReadLine As System.IO.StreamReader
        Dim MimoString As String

        MimoFile = New System.IO.FileStream(Mimotopes_File, IO.FileMode.Open, IO.FileAccess.Read)
        MimoReadLine = New System.IO.StreamReader(MimoFile)

        Dim mimoLen As Integer
        mimoLen = 0

        Dim myStep As Integer = 20
        ReDim Mimotope(myStep)
        Dim myStep_Num As Integer
        myStep_Num = 1
        mimoLen = 0

        MimoString = MimoReadLine.ReadLine()
        While True
            If MimoString Is Nothing Then
                Exit While
            End If
            If MimoString <> "" And MimoString.Trim <> "" Then

                If InStr(MimoString, ">") = 0 Then 'not found
                    If mimoLen >= myStep_Num * myStep Then
                        myStep_Num = myStep_Num + 1
                        ReDim Preserve Mimotope(myStep_Num * myStep)
                    End If
                    Mimotope(mimoLen) = MimoString.Trim
                    mimoLen = mimoLen + 1
                End If
            End If

            MimoString = MimoReadLine.ReadLine()
        End While
        Num_Mimotopes = mimoLen
        MimoReadLine.Close()
        MimoFile.Close()

    End Sub


    Private Sub Button5_Click(ByVal sender As System.Object, ByVal e As System.EventArgs) Handles Button5.Click
        'epitope prediction by mimotope analysis

        Try

            If Mimotopes_File = "" Then
                MsgBox("please select a proper mimotope file!", vbOKOnly, "notice")
                Exit Sub
            End If

            If ThresholdTxt.Text = "" Then
                MsgBox("please set a proper distance threshold!", vbOKOnly, "notice")
                Exit Sub
            End If

            Dim i, j, k As Integer
            Init_MMAS()

            'read mimotope file
            read_mimotope()

            '
            If Con_Working_Data.State = ConnectionState.Closed Then Con_Working_Data.Open()

            Dim mySQL1 As String
            Dim CountRec1, CountRec2 As Integer
            Dim MyAdapter2 As New OleDbDataAdapter '
            Dim MyDataset2 As New DataSet


            ReDim pVal_Statis(Num_Mimotopes)

            If RadioButton1.Checked = True Then 'CA
                mySQL1 = "select * from InputMimoFile_CA"
                Dim MyDb_1 As New DataTable
                MyAdapter2 = New OleDbDataAdapter(mySQL1, Con_Working_Data)
                MyAdapter2.Fill(MyDb_1)
                MyAdapter2.Dispose()
                CountRec1 = MyDb_1.Rows.Count
                If CountRec1 <= 0 Then
                    MsgBox("InputMimoFile is null! please generate empirical background distribution for p-Value firstly!", vbOKOnly, "notice")
                    Exit Sub
                End If

                For i = 0 To Num_Mimotopes - 1

                    Dim gzbmTable As DataTable = MyDb_1
                    Dim gzbmRows() As DataRow
                    gzbmRows = gzbmTable.Select("mimo = " + "'" + Mimotope(i) + "'")

                    If (gzbmRows.Length > 0) Then
                        pVal_Statis(i).alpha = gzbmRows(0)("alpha")
                        pVal_Statis(i).beta = gzbmRows(0)("beta")
                    Else
                        MsgBox("InputMimoFile is null! please generate empirical background distribution for p-Value firstly!", vbOKOnly, "notice")
                        Exit Sub
                    End If
                Next
            End If

            If RadioButton2.Checked = True Then 'CB
                mySQL1 = "select * from InputMimoFile_CB"
                Dim MyDb_1 As New DataTable
                MyAdapter2 = New OleDbDataAdapter(mySQL1, Con_Working_Data)
                MyAdapter2.Fill(MyDb_1)
                MyAdapter2.Dispose()
                CountRec1 = MyDb_1.Rows.Count
                If CountRec1 <= 0 Then
                    MsgBox("InputMimoFile is null! please generate empirical background distribution for p-Value firstly!", vbOKOnly, "notice")
                    Exit Sub
                End If

                For i = 0 To Num_Mimotopes - 1

                    Dim gzbmTable As DataTable = MyDb_1
                    Dim gzbmRows() As DataRow
                    gzbmRows = gzbmTable.Select("mimo = " + "'" + Mimotope(i) + "'")

                    If (gzbmRows.Length > 0) Then
                        pVal_Statis(i).alpha = gzbmRows(0)("alpha")
                        pVal_Statis(i).beta = gzbmRows(0)("beta")
                    Else
                        MsgBox("InputMimoFile is null! please generate empirical background distribution for p-Value firstly!", vbOKOnly, "notice")
                        Exit Sub
                    End If
                Next

            End If

            If RadioButton3.Checked = True Then 'AHA
                mySQL1 = "select * from InputMimoFile_AHA"
                Dim MyDb_1 As New DataTable
                MyAdapter2 = New OleDbDataAdapter(mySQL1, Con_Working_Data)
                MyAdapter2.Fill(MyDb_1)
                MyAdapter2.Dispose()
                CountRec1 = MyDb_1.Rows.Count
                If CountRec1 <= 0 Then
                    MsgBox("InputMimoFile is null! please generate empirical background distribution for p-Value firstly!", vbOKOnly, "notice")
                    Exit Sub
                End If

                For i = 0 To Num_Mimotopes - 1

                    Dim gzbmTable As DataTable = MyDb_1
                    Dim gzbmRows() As DataRow
                    gzbmRows = gzbmTable.Select("mimo = " + "'" + Mimotope(i) + "'")

                    If (gzbmRows.Length > 0) Then
                        pVal_Statis(i).alpha = gzbmRows(0)("alpha")
                        pVal_Statis(i).beta = gzbmRows(0)("beta")
                    Else
                        MsgBox("InputMimoFile is null! please generate empirical background distribution for p-Value firstly!", vbOKOnly, "notice")
                        Exit Sub
                    End If
                Next

            End If

            'construct surface graph of antigen
            If Con_Working_Data.State = ConnectionState.Closed Then Con_Working_Data.Open()

            Dim MyDbset1 As New DataSet

            If RadioButton1.Checked = True Then 'CA

                mySQL1 = "select * from Surface_CA"
                MyAdapter2 = New OleDbDataAdapter(mySQL1, Con_Working_Data)
                MyAdapter2.Fill(MyDbset1)
                MyAdapter2.Dispose()
                CountRec1 = MyDbset1.Tables(0).Rows.Count

            End If

            If RadioButton2.Checked = True Then 'CB

                mySQL1 = "select * from Surface_CB"
                MyAdapter2 = New OleDbDataAdapter(mySQL1, Con_Working_Data)
                MyAdapter2.Fill(MyDbset1)
                MyAdapter2.Dispose()
                CountRec1 = MyDbset1.Tables(0).Rows.Count

            End If

            If RadioButton3.Checked = True Then 'AHA

                mySQL1 = "select * from Surface_AHA order by AA_name"
                MyAdapter2 = New OleDbDataAdapter(mySQL1, Con_Working_Data)
                MyAdapter2.Fill(MyDbset1)
                MyAdapter2.Dispose()
                CountRec1 = MyDbset1.Tables(0).Rows.Count

            End If

            If RadioButton1.Checked = True Then 'CA
                MaxCities = CountRec1

                ReDim City(MaxCities + 1) '

                City(0).a = "O"
                City(0).x = 0
                City(0).y = 0
                City(0).z = 0

                Dim myRows As Integer

                myRows = 0
                While myRows <= CountRec1 - 1
                    City(myRows + 1).a = MyDbset1.Tables(0).Rows(myRows)("AA_name").ToString
                    City(myRows + 1).x = MyDbset1.Tables(0).Rows(myRows)("x_coor")
                    City(myRows + 1).y = MyDbset1.Tables(0).Rows(myRows)("y_coor")
                    City(myRows + 1).z = MyDbset1.Tables(0).Rows(myRows)("z_coor")

                    myRows = myRows + 1
                End While
            End If

            If RadioButton2.Checked = True Then 'CB
                MaxCities = CountRec1

                ReDim City(MaxCities + 1) '

                City(0).a = "O"
                City(0).x = 0
                City(0).y = 0
                City(0).z = 0

                Dim myRows As Integer

                myRows = 0
                While myRows <= CountRec1 - 1
                    City(myRows + 1).a = MyDbset1.Tables(0).Rows(myRows)("AA_name").ToString
                    City(myRows + 1).x = MyDbset1.Tables(0).Rows(myRows)("x_coor")
                    City(myRows + 1).y = MyDbset1.Tables(0).Rows(myRows)("y_coor")
                    City(myRows + 1).z = MyDbset1.Tables(0).Rows(myRows)("z_coor")

                    myRows = myRows + 1
                End While
            End If

            If RadioButton3.Checked = True Then 'AHA
                MaxCities = 1

                ReDim City_AHA(MaxCities)  '
                City_AHA(0).a = "O"
                City_AHA(0).a_Len = 1
                ReDim City_AHA(0).xyz_coor(City_AHA(0).a_Len)

                City_AHA(0).xyz_coor(0).x = 0
                City_AHA(0).xyz_coor(0).y = 0
                City_AHA(0).xyz_coor(0).z = 0

                For i = 0 To CountRec1 - 1

                    If i = 0 Then 'first record
                        MaxCities = MaxCities + 1
                        ReDim Preserve City_AHA(MaxCities)  '

                        City_AHA(MaxCities - 1).a = MyDbset1.Tables(0).Rows(i)("AA_name").ToString
                        City_AHA(MaxCities - 1).a_Len = 1
                        ReDim City_AHA(MaxCities - 1).xyz_coor(City_AHA(MaxCities - 1).a_Len)

                        City_AHA(MaxCities - 1).xyz_coor(City_AHA(MaxCities - 1).a_Len - 1).x = MyDbset1.Tables(0).Rows(i)("x_coor")
                        City_AHA(MaxCities - 1).xyz_coor(City_AHA(MaxCities - 1).a_Len - 1).y = MyDbset1.Tables(0).Rows(i)("y_coor")
                        City_AHA(MaxCities - 1).xyz_coor(City_AHA(MaxCities - 1).a_Len - 1).z = MyDbset1.Tables(0).Rows(i)("z_coor")

                    ElseIf City_AHA(MaxCities - 1).a = MyDbset1.Tables(0).Rows(i)("AA_name").ToString Then    'not first record, and AA not changed

                        City_AHA(MaxCities - 1).a_Len = City_AHA(MaxCities - 1).a_Len + 1
                        ReDim Preserve City_AHA(MaxCities - 1).xyz_coor(City_AHA(MaxCities - 1).a_Len)

                        City_AHA(MaxCities - 1).xyz_coor(City_AHA(MaxCities - 1).a_Len - 1).x = MyDbset1.Tables(0).Rows(i)("x_coor")
                        City_AHA(MaxCities - 1).xyz_coor(City_AHA(MaxCities - 1).a_Len - 1).y = MyDbset1.Tables(0).Rows(i)("y_coor")
                        City_AHA(MaxCities - 1).xyz_coor(City_AHA(MaxCities - 1).a_Len - 1).z = MyDbset1.Tables(0).Rows(i)("z_coor")

                    Else 'not first record, and AA changed

                        MaxCities = MaxCities + 1
                        ReDim Preserve City_AHA(MaxCities)  '

                        City_AHA(MaxCities - 1).a = MyDbset1.Tables(0).Rows(i)("AA_name").ToString
                        City_AHA(MaxCities - 1).a_Len = 1
                        ReDim City_AHA(MaxCities - 1).xyz_coor(City_AHA(MaxCities - 1).a_Len)

                        City_AHA(MaxCities - 1).xyz_coor(City_AHA(MaxCities - 1).a_Len - 1).x = MyDbset1.Tables(0).Rows(i)("x_coor")
                        City_AHA(MaxCities - 1).xyz_coor(City_AHA(MaxCities - 1).a_Len - 1).y = MyDbset1.Tables(0).Rows(i)("y_coor")
                        City_AHA(MaxCities - 1).xyz_coor(City_AHA(MaxCities - 1).a_Len - 1).z = MyDbset1.Tables(0).Rows(i)("z_coor")

                    End If
                Next

                MaxCities = MaxCities - 1

                ReDim City(MaxCities + 1) '
                Dim KK_3 As Integer

                For KK_3 = 0 To MaxCities
                    City(KK_3).a = City_AHA(KK_3).a
                Next

            End If

            'Calculating distance of AAs

            ReDim Ant(MaxAnts)
            ReDim Dis(MaxCities + 1, MaxCities + 1)

            If RadioButton1.Checked = True Then 'CA
                For i = 1 To MaxCities '
                    For j = 1 To MaxCities
                        Dis(i, j) = Math.Sqrt((City(i).x - City(j).x) ^ 2 + (City(i).y - City(j).y) ^ 2 + (City(i).z - City(j).z) ^ 2)
                    Next j
                Next i
                For j = 1 To MaxCities
                    Dis(0, j) = 0
                    Dis(j, 0) = 0
                Next j

            End If

            If RadioButton2.Checked = True Then 'CB
                For i = 1 To MaxCities '
                    For j = 1 To MaxCities
                        Dis(i, j) = Math.Sqrt((City(i).x - City(j).x) ^ 2 + (City(i).y - City(j).y) ^ 2 + (City(i).z - City(j).z) ^ 2)
                    Next j
                Next i
                For j = 1 To MaxCities
                    Dis(0, j) = 0
                    Dis(j, 0) = 0
                Next j

            End If

            Dim KK_1, KK_2 As Integer
            If RadioButton3.Checked = True Then 'AHA  
                For i = 1 To MaxCities '
                    For j = 1 To MaxCities

                        If i = j Then
                            Dis(i, j) = 0
                        Else
                            Dis(i, j) = 100000
                            For KK_1 = 0 To City_AHA(i).a_Len - 1
                                For KK_2 = 0 To City_AHA(j).a_Len - 1
                                    Dim tempDis As Double
                                    tempDis = Math.Sqrt((City_AHA(i).xyz_coor(KK_1).x - City_AHA(j).xyz_coor(KK_2).x) ^ 2 + (City_AHA(i).xyz_coor(KK_1).y - City_AHA(j).xyz_coor(KK_2).y) ^ 2 + (City_AHA(i).xyz_coor(KK_1).z - City_AHA(j).xyz_coor(KK_2).z) ^ 2)
                                    If tempDis < Dis(i, j) Then
                                        Dis(i, j) = tempDis
                                    End If
                                Next
                            Next
                        End If
                    Next j
                Next i

                For j = 1 To MaxCities
                    Dis(0, j) = 0
                    Dis(j, 0) = 0
                Next j
            End If

            '
            'Call subfunction Ant_search for searching the optimal paths for each mimotope
            Dim recnum As Integer
            recnum = Ant_search(1, Mimotope, Num_Mimotopes)

            'My_AA_Freq.Dispose()

            'display 
            If Con_Working_Data.State = ConnectionState.Closed Then Con_Working_Data.Open()

            Dim MySQLStr As String
            MySQLStr = "select * from OutputMimoFile"
            Dim MyAdapter As New OleDbDataAdapter
            Dim MyDataset As New DataTable

            MyAdapter = New OleDbDataAdapter(MySQLStr, Con_Working_Data)

            MyDataset.Clear()
            MyAdapter.Fill(MyDataset)

            Dim tableStyle As DataGridTableStyle
            tableStyle = New DataGridTableStyle
            tableStyle.MappingName = "sss"

            DataGrid2.TableStyles.Clear()
            DataGrid2.TableStyles.Add(tableStyle)
            DataGrid2.DataSource = MyDataset

            Dim myDS As New DataGridTableStyle

            Dim tcCOL4 As New DataGridTextBoxColumn
            tcCOL4.MappingName = "mimotope_s"
            tcCOL4.HeaderText = "Result_paths"
            tcCOL4.ReadOnly = True
            tcCOL4.Width = 500
            myDS.GridColumnStyles.Add(tcCOL4)

            Dim tcCOL1 As New DataGridTextBoxColumn
            tcCOL1.MappingName = "mimotope_o"
            tcCOL1.HeaderText = "Mimotopes"
            tcCOL1.Width = 80
            tcCOL1.ReadOnly = True
            myDS.GridColumnStyles.Add(tcCOL1)

            Dim tcCOL2 As New DataGridTextBoxColumn
            tcCOL2.MappingName = "mimo_seq"
            tcCOL2.HeaderText = "mimo_seq"
            tcCOL2.Width = 20
            tcCOL2.ReadOnly = True
            myDS.GridColumnStyles.Add(tcCOL2)

            Dim tcCOL5 As New DataGridTextBoxColumn
            tcCOL5.MappingName = "scope"
            tcCOL5.HeaderText = "scopes"
            tcCOL5.Width = 70
            tcCOL5.ReadOnly = True
            myDS.GridColumnStyles.Add(tcCOL5)

            Dim tcCOL6 As New DataGridTextBoxColumn
            tcCOL6.MappingName = "pVal"
            tcCOL6.HeaderText = "p-Value"
            tcCOL6.Width = 70
            tcCOL6.ReadOnly = True
            myDS.GridColumnStyles.Add(tcCOL6)

            DataGrid2.TableStyles.Add(myDS)

            TextBox20.Text = CStr(recnum)
            TextBox11.Text = CStr(MyDataset.Rows.Count) 'total
            If Con_Working_Data.State = ConnectionState.Open Then Con_Working_Data.Close()

            MyAdapter.Dispose()
            myDS.Dispose()

            If Con_Working_Data.State = ConnectionState.Open Then Con_Working_Data.Close()

            If Sign_Stop_Calc Then
                Sign_Stop_Calc = False
                MsgBox("The program has been stopped!", vbOKOnly, "notice")
            Else
                MsgBox("The program has completed successfully!", vbOKOnly, "notice")
            End If

        Catch ex As Exception
            MsgBox(ex.Message, vbOKOnly + vbCritical, "the program aborted abnormally")
        End Try

    End Sub

    Public Function SelectCity(ByVal n As Integer, ByVal NoTour As Integer) As Integer
        Dim STao As Double, P As Double, Sp As Double
        Dim STaoMax As Double, ArgSTaoMax As Integer
        Dim i, j As Integer
        Randomize() 'system clock
        P = Rnd()
        '============
        i = Ant(n).CurrentCity
        If P <= Q0 Then
            STaoMax = 0
            i = Ant(n).CurrentCity
            For j = 1 To MaxCities
                If Ant(n).Visited(j) = False Then
                    If STaoMax < Tao(i, j, NoTour) And Dis(i, j) <= disThreshold Then 'NoTour
                        STao = STao + (Tao(i, j, NoTour) ^ Alpha) + (Eight(i, j, NoTour) ^ Beta)
                        ArgSTaoMax = j
                    End If
                End If
            Next j

            If ArgSTaoMax = 0 Then
                Return -1  '
            Else
                Return ArgSTaoMax

            End If
        End If

        '=============Roulette Whell Selection 
        STao = 0
        i = Ant(n).CurrentCity
        For j = 1 To MaxCities

            If Ant(n).Visited(j) = False And Dis(i, j) <= disThreshold Then
                STao = STao + (Tao(i, j, NoTour) ^ Alpha) + (Eight(i, j, NoTour) ^ Beta)
            End If
        Next j

        If STao = 0 Then
            ' 
            Return -1
        End If

        Randomize()
        P = Rnd() * STao
        Sp = 0
        For j = 1 To MaxCities
            If Ant(n).Visited(j) = False And Dis(i, j) <= disThreshold Then
                Sp = Sp + (Tao(i, j, NoTour) ^ Alpha) + (Eight(i, j, NoTour) ^ Beta)
                If Sp >= P Then
                    Ant(n).Tour(NoTour).Prob = ((Tao(i, j, NoTour) ^ Alpha) + (Eight(i, j, NoTour) ^ Beta)) / STao
                    Return j
                End If
            End If
        Next j
    End Function

    Public Function CalcLen(ByVal n As Integer) As Double

        Try
            Dim Ant_AA As String = ""
            Dim i As Integer
            Dim cc As Double

            For i = 0 To MaxMimotopeLen - 1
                Ant_AA = Ant_AA + City(Ant(n).Tour(i).toCity).a.Substring(0, 1)
            Next i
            cc = 0

            If ComboBox1.Text = "M_BLOSUM62" Then 'M_BLOSUM62 substitution matrix
                For i = 0 To MaxMimotopeLen - 1
                    Dim sss As Double
                    sss = AA_Scope_Change("M_BLOSUM62", myMimotope.Substring(i, 1), Ant_AA.Substring(i, 1))

                    If sss >= -1 Then
                        cc = cc + sss
                    Else
                        cc = cc + sss 'where you can add a penalty
                    End If
                Next i
            End If

            If ComboBox1.Text = "BLOSUM62" Then 'M_BLOSUM62 substitution matrix
                For i = 0 To MaxMimotopeLen - 1
                    Dim sss As Double
                    sss = AA_Scope_Change("BLOSUM62", myMimotope.Substring(i, 1), Ant_AA.Substring(i, 1))

                    If sss >= -1 Then
                        cc = cc + sss
                    Else
                        cc = cc + sss 'where you can add a penalty
                    End If
                Next i
            End If

            If ComboBox1.Text = "Bordo_Argos" Then 'Bordo and Argos substitution matrix
                For i = 0 To MaxMimotopeLen - 1
                    cc = cc + AA_Scope_Change("Bordo_Argos", myMimotope.Substring(i, 1), Ant_AA.Substring(i, 1))
                Next i
            End If


            If ComboBox1.Text = "STRICT" Then 'STRICT substitution matrix
                For i = 0 To MaxMimotopeLen - 1
                    cc = cc + AA_Scope_Change("STRICT", myMimotope.Substring(i, 1), Ant_AA.Substring(i, 1))
                Next i
            End If

            Return cc / MaxMimotopeLen

        Catch ex As Exception
            MsgBox(ex.Message, vbOKOnly + vbCritical, "the program aborted abnormally")

        End Try

    End Function

    Sub InitAnt_1(ByVal mylen As Integer)

        Dim i, j, k As Integer
        For k = 0 To mylen - 1
            For i = 0 To MaxCities  'Tao
                For j = 1 To MaxCities
                    Tao(i, j, k) = Tao0     '=========Tao
                    NTao(i, j, k) = False
                    If Dis(i, j) <= disThreshold Then  '=========Eight
                        Eight(i, j, k) = 0.8
                    End If
                Next j
            Next i
        Next

    End Sub

    Sub InitAnt()

        Dim i, j, k As Integer

        If ComboBox1.Text = "M_BLOSUM62" Then   'M_BLOSUM62 substitution matrix
            For k = 0 To MaxMimotopeLen - 1
                For i = 0 To MaxCities  'Tao
                    For j = 1 To MaxCities
                        Tao(i, j, k) = Tao0     '=========Tao
                        NTao(i, j, k) = False
                        If Dis(i, j) <= disThreshold Then  '=========Eight
                            Eight(i, j, k) = (AA_Scope_Change("M_BLOSUM62", myMimotope.Substring(k, 1), City(j).a.Substring(0, 1)) - Min_Matrix_Score) / (Max_Matrix_Score - Min_Matrix_Score)
                        End If
                    Next j
                Next i
            Next
        End If

        If ComboBox1.Text = "BLOSUM62" Then   'BLOSUM62 substitution matrix
            For k = 0 To MaxMimotopeLen - 1
                For i = 0 To MaxCities  'Tao
                    For j = 1 To MaxCities
                        Tao(i, j, k) = Tao0     '=========Tao
                        NTao(i, j, k) = False
                        If Dis(i, j) <= disThreshold Then  '=========Eight
                            Eight(i, j, k) = (AA_Scope_Change("BLOSUM62", myMimotope.Substring(k, 1), City(j).a.Substring(0, 1)) - Min_Matrix_Score) / (Max_Matrix_Score - Min_Matrix_Score)
                        End If
                    Next j
                Next i
            Next
        End If

        If ComboBox1.Text = "Bordo_Argos" Then   'Bordo and Argos substitution matrix
            For k = 0 To MaxMimotopeLen - 1
                For i = 0 To MaxCities  'Tao
                    For j = 1 To MaxCities
                        Tao(i, j, k) = Tao0     '=========Tao
                        NTao(i, j, k) = False
                        If Dis(i, j) <= disThreshold Then  '=========Eight
                            Eight(i, j, k) = (AA_Scope_Change("Bordo_Argos", myMimotope.Substring(k, 1), City(j).a.Substring(0, 1)) - Min_Matrix_Score) / (Max_Matrix_Score - Min_Matrix_Score)

                        End If
                    Next j
                Next i
            Next
        End If

        If ComboBox1.Text = "STRICT" Then   'STRICT substitution matrix
            For k = 0 To MaxMimotopeLen - 1
                For i = 0 To MaxCities  'Tao
                    For j = 1 To MaxCities
                        Tao(i, j, k) = Tao0     '=========Tao
                        NTao(i, j, k) = False
                        If Dis(i, j) <= disThreshold Then  '=========Eight
                            Eight(i, j, k) = (AA_Scope_Change("STRICT", myMimotope.Substring(k, 1), City(j).a.Substring(0, 1)) - Min_Matrix_Score) / (Max_Matrix_Score - Min_Matrix_Score)

                        End If
                    Next j
                Next i
            Next
        End If


    End Sub

    Private Sub Button6_Click(ByVal sender As System.Object, ByVal e As System.EventArgs) Handles Button6.Click
        Sign_Stop_Calc = True

    End Sub

    Private Sub mainForm_Load(ByVal sender As Object, ByVal e As System.EventArgs) Handles MyBase.Load
        'Combobox initialization
        Dim MyRow As Integer

        ComboBox1.BeginUpdate()
        ComboBox1.Items.Add("M_BLOSUM62")
        ComboBox1.Items.Add("STRICT")
        ComboBox1.Items.Add("BLOSUM62")
        ComboBox1.Items.Add("Bordo_Argos")
        ComboBox1.EndUpdate()

        ComboBox2.BeginUpdate()
        ComboBox2.Items.Add("M_BLOSUM62")
        ComboBox2.Items.Add("STRICT")
        ComboBox2.Items.Add("BLOSUM62")
        ComboBox2.Items.Add("Bordo_Argos")
        ComboBox2.EndUpdate()

        Dim myTao As Double
        myTao = Max_Matrix_Score - Min_Matrix_Score

        txtTaoMax.Text = CStr(myTao) 'TaoMax
        txtTaoMin.Text = "0" 'TaoMin
        'txtMaxIter.Text = "10000" 'MaxIter
        txtTao0.Text = CStr(myTao / 5) 'Tao0    

    End Sub

    Function WriteToAA_FreqFile(ByVal AA1 As String, ByVal AA_freq As Double)
        Try
            Dim mySQL_Cmd As String

            Dim AA_name As New OleDbParameter("@AA_name", OleDbType.Char, 1)
            Dim frequence As New OleDbParameter("@frequence", OleDbType.Double)

            Dim Write_State As Integer

            mySQL_Cmd = "insert into AA_Freq (AA_name,frequence) values (@AA_name,@frequence) "
            Dim SQLCmd1 As New OleDbCommand(mySQL_Cmd, Con_Working_Data)

            SQLCmd1.Parameters.Add(AA_name)
            SQLCmd1.Parameters.Add(frequence)

            AA_name.Value = AA1
            frequence.Value = AA_freq

            Write_State = SQLCmd1.ExecuteNonQuery()
            Return Write_State

        Catch ex As Exception
            'MsgBox(ex.Message, vbOKOnly + vbCritical, "the program aborted abnormally")

        End Try

    End Function

    Function WriteToSurface_CB_FileTable(ByVal myAA As String, ByVal x As Double, ByVal y As Double, ByVal z As Double, ByVal mySurfaceArea_AA As Double, ByVal my_Max_ASA_AA As Double, ByVal myratio_AA As Double) As Integer
        'error:return 0; otherwise return 1
        Try
            Dim mySQL_Cmd As String
            Dim AA_name As New OleDbParameter("@AA_name", OleDbType.Char, 10)
            Dim x_coor As New OleDbParameter("@x_coor", OleDbType.Double)
            Dim y_coor As New OleDbParameter("@y_coor", OleDbType.Double)
            Dim z_coor As New OleDbParameter("@z_coor", OleDbType.Double)
            Dim SurfaceArea_AA As New OleDbParameter("@SurfaceArea_AA", OleDbType.Double)
            Dim TotalArea_AA As New OleDbParameter("@TotalArea_AA", OleDbType.Double)
            Dim ratio_AA As New OleDbParameter("@ratio_AA", OleDbType.Double)

            Dim Write_State As Integer

            mySQL_Cmd = "insert into Surface_CB (AA_name,x_coor,y_coor,z_coor,SurfaceArea_AA,TotalArea_AA,ratio_AA) values (@AA_name,@x_coor,@y_coor,@z_coor,@SurfaceArea_AA,@TotalArea_AA,@ratio_AA ) "
            Dim SQLCmd1 As New OleDbCommand(mySQL_Cmd, Con_Working_Data)

            SQLCmd1.Parameters.Add(AA_name)
            SQLCmd1.Parameters.Add(x_coor)
            SQLCmd1.Parameters.Add(y_coor)
            SQLCmd1.Parameters.Add(z_coor)
            SQLCmd1.Parameters.Add(SurfaceArea_AA)
            SQLCmd1.Parameters.Add(TotalArea_AA)
            SQLCmd1.Parameters.Add(ratio_AA)

            AA_name.Value = myAA
            x_coor.Value = x
            y_coor.Value = y
            z_coor.Value = z
            SurfaceArea_AA.Value = mySurfaceArea_AA
            TotalArea_AA.Value = my_Max_ASA_AA
            ratio_AA.Value = myratio_AA

            Write_State = SQLCmd1.ExecuteNonQuery()
            Return Write_State
        Catch ex As Exception
        End Try
    End Function

    Function WriteToSurface_CA_FileTable(ByVal myAA As String, ByVal x As Double, ByVal y As Double, ByVal z As Double, ByVal mySurfaceArea_AA As Double, ByVal my_Max_ASA_AA As Double, ByVal myratio_AA As Double) As Integer

        'error:return 0; otherwise return 1

        Try
            Dim mySQL_Cmd As String
            Dim AA_name As New OleDbParameter("@AA_name", OleDbType.Char, 10)
            Dim x_coor As New OleDbParameter("@x_coor", OleDbType.Double)
            Dim y_coor As New OleDbParameter("@y_coor", OleDbType.Double)
            Dim z_coor As New OleDbParameter("@z_coor", OleDbType.Double)
            Dim SurfaceArea_AA As New OleDbParameter("@SurfaceArea_AA", OleDbType.Double)
            Dim TotalArea_AA As New OleDbParameter("@TotalArea_AA", OleDbType.Double)
            Dim ratio_AA As New OleDbParameter("@ratio_AA", OleDbType.Double)

            Dim Write_State As Integer

            mySQL_Cmd = "insert into Surface_CA (AA_name,x_coor,y_coor,z_coor,SurfaceArea_AA,TotalArea_AA,ratio_AA) values (@AA_name,@x_coor,@y_coor,@z_coor,@SurfaceArea_AA,@TotalArea_AA,@ratio_AA ) "
            Dim SQLCmd1 As New OleDbCommand(mySQL_Cmd, Con_Working_Data)

            SQLCmd1.Parameters.Add(AA_name)
            SQLCmd1.Parameters.Add(x_coor)
            SQLCmd1.Parameters.Add(y_coor)
            SQLCmd1.Parameters.Add(z_coor)
            SQLCmd1.Parameters.Add(SurfaceArea_AA)
            SQLCmd1.Parameters.Add(TotalArea_AA)
            SQLCmd1.Parameters.Add(ratio_AA)

            AA_name.Value = myAA
            x_coor.Value = x
            y_coor.Value = y
            z_coor.Value = z
            SurfaceArea_AA.Value = mySurfaceArea_AA
            TotalArea_AA.Value = my_Max_ASA_AA
            ratio_AA.Value = myratio_AA

            Write_State = SQLCmd1.ExecuteNonQuery()
            Return Write_State
        Catch ex As Exception
        End Try
    End Function

    Function WriteToSurface_AHA_FileTable(ByVal myAA As String, ByVal mySEQ As Integer, ByVal myATOM As String, ByVal x As Double, ByVal y As Double, ByVal z As Double, ByVal mySurfaceArea_AA As Double, ByVal my_Max_ASA_AA As Double, ByVal myratio_AA As Double) As Integer
        'error:return 0; otherwise return 1
        Try
            Dim mySQL_Cmd As String
            Dim AA_name As New OleDbParameter("@AA_name", OleDbType.Char, 10)
            Dim AA_Seq As New OleDbParameter("@AA_Seq", OleDbType.Integer)
            Dim AA_Atom As New OleDbParameter("@AA_Atom", OleDbType.Char, 10)
            Dim x_coor As New OleDbParameter("@x_coor", OleDbType.Double)
            Dim y_coor As New OleDbParameter("@y_coor", OleDbType.Double)
            Dim z_coor As New OleDbParameter("@z_coor", OleDbType.Double)
            Dim SurfaceArea_AA As New OleDbParameter("@SurfaceArea_AA", OleDbType.Double)
            Dim TotalArea_AA As New OleDbParameter("@TotalArea_AA", OleDbType.Double)
            Dim ratio_AA As New OleDbParameter("@ratio_AA", OleDbType.Double)

            Dim Write_State As Integer

            mySQL_Cmd = "insert into Surface_AHA (AA_name,AA_Seq,AA_Atom,x_coor,y_coor,z_coor,SurfaceArea_AA,TotalArea_AA,ratio_AA) values (@AA_name,@AA_Seq,@AA_Atom,@x_coor,@y_coor,@z_coor,@SurfaceArea_AA,@TotalArea_AA,@ratio_AA ) "
            Dim SQLCmd1 As New OleDbCommand(mySQL_Cmd, Con_Working_Data)

            SQLCmd1.Parameters.Add(AA_name)
            SQLCmd1.Parameters.Add(AA_Seq)
            SQLCmd1.Parameters.Add(AA_Atom)
            SQLCmd1.Parameters.Add(x_coor)
            SQLCmd1.Parameters.Add(y_coor)
            SQLCmd1.Parameters.Add(z_coor)
            SQLCmd1.Parameters.Add(SurfaceArea_AA)
            SQLCmd1.Parameters.Add(TotalArea_AA)
            SQLCmd1.Parameters.Add(ratio_AA)

            AA_name.Value = myAA
            AA_Seq.Value = mySEQ
            AA_Atom.Value = myATOM
            x_coor.Value = x
            y_coor.Value = y
            z_coor.Value = z
            SurfaceArea_AA.Value = mySurfaceArea_AA
            TotalArea_AA.Value = my_Max_ASA_AA
            ratio_AA.Value = myratio_AA

            Write_State = SQLCmd1.ExecuteNonQuery()
            Return Write_State
        Catch ex As Exception

            MsgBox(ex.Message, vbOKOnly + vbCritical, "the program aborted abnormally")
        End Try
    End Function

    Function WriteToOutputEpitopeFileTableS(ByVal AA_name_s As String, ByVal AA_area_s As Double, ByVal A_to_A_scope_s As Double, ByVal AA_order_s As Integer, ByVal AA_scope_s As Double, ByVal AA_pVal_s As Double, ByVal Comp_s As Integer, ByVal AA_path_id_s As Integer) As Integer
        'error:return 0; otherwise return 1
        Try

            Dim mySQL_Cmd As String
            Dim AA_name As New OleDbParameter("@AA_name", OleDbType.Char, 10)
            Dim AA_area As New OleDbParameter("@AA_area", OleDbType.Double)
            Dim A_to_A_scope As New OleDbParameter("@A_to_A_scope", OleDbType.Double)
            Dim AA_seq As New OleDbParameter("@AA_seq", OleDbType.Integer)
            Dim AA_order As New OleDbParameter("@AA_order", OleDbType.Integer)
            Dim AA_scope As New OleDbParameter("@AA_scope", OleDbType.Double)
            Dim AA_pVal As New OleDbParameter("@AA_pVal", OleDbType.Double)
            Dim AA_Comp As New OleDbParameter("@AA_Comp", OleDbType.Integer)
            Dim AA_path_id As New OleDbParameter("@AA_path_id", OleDbType.Integer)

            Dim Write_State As Integer

            mySQL_Cmd = "insert into OutputCompFile (AA_name,AA_area,A_to_A_scope,AA_seq,AA_order,AA_scope,AA_pVal,AA_Comp,AA_path_id) values (@AA_name,@AA_area,@A_to_A_scope,@AA_seq,@AA_order,@AA_scope,@AA_pVal,@AA_Comp,@AA_path_id)"
            Dim SQLCmd1 As New OleDbCommand(mySQL_Cmd, Con_Working_Data)

            SQLCmd1.Parameters.Add(AA_name)
            SQLCmd1.Parameters.Add(AA_area)
            SQLCmd1.Parameters.Add(A_to_A_scope)
            SQLCmd1.Parameters.Add(AA_seq)
            SQLCmd1.Parameters.Add(AA_order)
            SQLCmd1.Parameters.Add(AA_scope)
            SQLCmd1.Parameters.Add(AA_pVal)
            SQLCmd1.Parameters.Add(AA_Comp)
            SQLCmd1.Parameters.Add(AA_path_id)

            Dim AA_seq_s As Integer
            AA_seq_s = Val(AA_name_s.Substring(1, AA_name_s.Length - 1))

            AA_name.Value = AA_name_s
            AA_area.Value = AA_area_s
            A_to_A_scope.Value = A_to_A_scope_s
            AA_seq.Value = AA_seq_s

            AA_order.Value = AA_order_s
            AA_scope.Value = AA_scope_s
            AA_pVal.Value = AA_pVal_s
            AA_Comp.Value = Comp_s
            AA_path_id.Value = AA_path_id_s

            Write_State = SQLCmd1.ExecuteNonQuery()
            Return Write_State

        Catch ex As Exception
            'MsgBox(ex.Message, vbOKOnly + vbCritical, "the program aborted abnormally")

        End Try
    End Function

    Function WriteToOutputEpitopeFileTable1(ByVal num_table As Integer, ByVal AA_name_s As String, ByVal AA_area_s As Double, ByVal A_to_A_scope_s As Double, ByVal AA_order_s As Integer, ByVal AA_scope_s As Double, ByVal AA_pVal_s As Double) As Integer
        'error:return 0; otherwise return 1

        Try

            Dim mySQL_Cmd As String
            Dim AA_name As New OleDbParameter("@AA_name", OleDbType.Char, 10)
            Dim AA_area As New OleDbParameter("@AA_area", OleDbType.Double)
            Dim A_to_A_scope As New OleDbParameter("@A_to_A_scope", OleDbType.Double)
            Dim AA_seq As New OleDbParameter("@AA_seq", OleDbType.Integer)
            Dim AA_order As New OleDbParameter("@AA_order", OleDbType.Integer)
            Dim AA_scope As New OleDbParameter("@AA_scope", OleDbType.Double)
            Dim AA_pVal As New OleDbParameter("@AA_pVal", OleDbType.Double)

            Dim Write_State As Integer
            mySQL_Cmd = "insert into OutputEpitopeFile" + CStr(num_table)

            mySQL_Cmd = mySQL_Cmd + " (AA_name,AA_area,A_to_A_scope,AA_seq,AA_order,AA_scope,AA_pVal) values (@AA_name,@AA_area,@A_to_A_scope,@AA_seq,@AA_order,@AA_scope,@AA_pVal) "
            Dim SQLCmd1 As New OleDbCommand(mySQL_Cmd, Con_Working_Data)

            SQLCmd1.Parameters.Add(AA_name)
            SQLCmd1.Parameters.Add(AA_area)
            SQLCmd1.Parameters.Add(A_to_A_scope)
            SQLCmd1.Parameters.Add(AA_seq)
            SQLCmd1.Parameters.Add(AA_order)
            SQLCmd1.Parameters.Add(AA_scope)
            SQLCmd1.Parameters.Add(AA_pVal)

            Dim AA_seq_s As Integer
            AA_seq_s = Val(AA_name_s.Substring(1, AA_name_s.Length - 1))

            AA_name.Value = AA_name_s
            AA_area.Value = AA_area_s
            A_to_A_scope.Value = A_to_A_scope_s
            AA_seq.Value = AA_seq_s

            AA_order.Value = AA_order_s
            AA_scope.Value = AA_scope_s
            AA_pVal.Value = AA_pVal_s

            Write_State = SQLCmd1.ExecuteNonQuery()
            Return Write_State

        Catch ex As Exception
            'MsgBox(ex.Message, vbOKOnly + vbCritical, "the program aborted abnormally")

        End Try
    End Function

    Function WriteToOutputMimoFileTable1(ByVal myMimo_s As String, ByVal myMimo_o As String, ByVal myMimo_seq As Integer, ByVal scope_S As Double, ByVal pVal_S As Double) As Integer
        'error:return 0; otherwise return 1
        Try
            Dim mySQL_Cmd As String
            Dim mimotope_s As New OleDbParameter("@mimotope_s", OleDbType.Char, 200)
            Dim mimotope_o As New OleDbParameter("@mimotope_o", OleDbType.Char, 50)
            Dim mimo_seq As New OleDbParameter("@mimo_seq", OleDbType.Integer)
            Dim scope As New OleDbParameter("@scope", OleDbType.Double)
            Dim pVal As New OleDbParameter("@pVal", OleDbType.Double)

            Dim Write_State As Integer
            mySQL_Cmd = "insert into OutputMimoFile (mimotope_s,mimotope_o,mimo_seq,scope,pVal) values (@mimotope_s,@mimotope_o,@mimo_seq,@scope,@pVal) "
            Dim SQLCmd1 As New OleDbCommand(mySQL_Cmd, Con_Working_Data)

            SQLCmd1.Parameters.Add(mimotope_s)
            SQLCmd1.Parameters.Add(mimotope_o)
            SQLCmd1.Parameters.Add(mimo_seq)
            SQLCmd1.Parameters.Add(scope)
            SQLCmd1.Parameters.Add(pVal)

            mimotope_s.Value = myMimo_s
            mimo_seq.Value = myMimo_seq
            mimotope_o.Value = myMimo_o
            scope.Value = scope_S
            pVal.Value = pVal_S

            Write_State = SQLCmd1.ExecuteNonQuery()
            Return Write_State

        Catch ex As Exception
        End Try
    End Function

    Function WriteToOutputMotifFileTable(ByVal myMotif_o As String, ByVal myMotif_r As String, ByVal scope_S As Double) As Integer
        'error:return 0; otherwise return 1
        Try
            Dim mySQL_Cmd As String
            Dim motif_o As New OleDbParameter("@motif_o", OleDbType.Char, 200)
            Dim motif_r As New OleDbParameter("@motif_r", OleDbType.Char, 200)
            Dim scope As New OleDbParameter("@scope", OleDbType.Double)

            Dim Write_State As Integer
            mySQL_Cmd = "insert into OutputMotifFile (motif_o,motif_r,scope) values (@motif_o,@motif_r,@scope) "
            Dim SQLCmd1 As New OleDbCommand(mySQL_Cmd, Con_Working_Data)

            SQLCmd1.Parameters.Add(motif_o)
            SQLCmd1.Parameters.Add(motif_r)
            SQLCmd1.Parameters.Add(scope)

            motif_o.Value = myMotif_o
            motif_r.Value = myMotif_r
            scope.Value = scope_S

            Write_State = SQLCmd1.ExecuteNonQuery()
            Return Write_State

        Catch ex As Exception
        End Try
    End Function

    Function Ant_search(ByVal Sel As Integer, ByVal Mimotope() As String, ByVal mimoLen As Integer) As Integer

        'searching for optimal paths for mimotope analysi
        If Sel <> 1 And Sel <> 2 Then
            MsgBox("please select a proper parameter of Ant_search() function!", vbOKOnly, "notice")
            Exit Function
        End If
        Dim RecNum As Integer
        RecNum = 0

        Try

            Score_threshold = Val(setThreshold.Text)
            If Con_Working_Data.State = ConnectionState.Closed Then Con_Working_Data.Open()
            Dim NumOfMimo As Integer

            Dim Write_State As Integer

            Dim myResult_Set As String
            myResult_Set = ""
            Dim tempMimo() As String '
            Dim myStep As Integer = 100
            ReDim tempMimo(myStep)
            Dim tempMimo_Num, kk As Integer
            tempMimo_Num = 1
            kk = 0
            Dim tempMimo_Flag As Boolean
            tempMimo_Flag = False

            Dim i, j, k As Integer

            'Clear or accumulate
            Dim searchFoem As New SearchForm
            searchFoem.ShowDialog()

            If Search_Method = 1 Then 'accumulate
            ElseIf Search_Method = 2 Then 'Clear
                Dim Sql_Str As String
                Sql_Str = "delete from OutputMimoFile"
                Dim cmd As New OleDbCommand(Sql_Str, Con_Working_Data)
                cmd.ExecuteNonQuery()
                cmd.Dispose()
            Else
                GoTo myexit
            End If

            button_disable() 'disable button

            For NumOfMimo = 0 To mimoLen - 1  'FileLen - 1

                'display
                Dim MySQLStr As String
                MySQLStr = "select * from OutputMimoFile"
                Dim MyAdapter As New OleDbDataAdapter
                Dim MyDataset As New DataTable

                MyAdapter = New OleDbDataAdapter(MySQLStr, Con_Working_Data)

                MyDataset.Clear()
                MyAdapter.Fill(MyDataset)

                Dim tableStyle As DataGridTableStyle
                tableStyle = New DataGridTableStyle
                tableStyle.MappingName = "sss"

                DataGrid2.TableStyles.Clear()
                DataGrid2.TableStyles.Add(tableStyle)
                DataGrid2.DataSource = MyDataset

                Dim myDS As New DataGridTableStyle

                Dim tcCOL4 As New DataGridTextBoxColumn
                tcCOL4.MappingName = "mimotope_s"
                tcCOL4.HeaderText = "Result_paths"
                tcCOL4.ReadOnly = True
                tcCOL4.Width = 500
                myDS.GridColumnStyles.Add(tcCOL4)

                Dim tcCOL1 As New DataGridTextBoxColumn
                tcCOL1.MappingName = "mimotope_o"
                tcCOL1.HeaderText = "Mimotope_o"
                tcCOL1.Width = 80
                tcCOL1.ReadOnly = True
                myDS.GridColumnStyles.Add(tcCOL1)

                Dim tcCOL2 As New DataGridTextBoxColumn
                tcCOL2.MappingName = "mimo_seq"
                tcCOL2.HeaderText = "Mimo_seq"
                tcCOL2.Width = 20
                tcCOL2.ReadOnly = True
                myDS.GridColumnStyles.Add(tcCOL2)

                Dim tcCOL5 As New DataGridTextBoxColumn
                tcCOL5.MappingName = "scope"
                tcCOL5.HeaderText = "Scope"
                tcCOL5.Width = 70
                tcCOL5.ReadOnly = True
                myDS.GridColumnStyles.Add(tcCOL5)

                Dim tcCOL6 As New DataGridTextBoxColumn
                tcCOL6.MappingName = "pVal"
                tcCOL6.HeaderText = "p-Value"
                tcCOL6.Width = 70
                tcCOL6.ReadOnly = True
                myDS.GridColumnStyles.Add(tcCOL6)

                DataGrid2.TableStyles.Add(myDS)

                TextBox1.Text = CStr(RecNum)
                TextBox15.Text = CStr(MyDataset.Rows.Count) 'total

                MyAdapter.Dispose()
                myDS.Dispose()

                myMimotope = Mimotope(NumOfMimo)
                MaxMimotopeLen = myMimotope.Length

                'TextBox9.Text = CStr(myCalcTimes) '
                TextBox14.Text = CStr(NumOfMimo + 1) '
                TextBox7.Text = CStr(mimoLen) '
                TextBox16.Text = CStr(myMimotope) '

                ReDim Tao(MaxCities + 1, MaxCities + 1, MaxMimotopeLen + 1)
                ReDim NTao(MaxCities + 1, MaxCities + 1, MaxMimotopeLen + 1)
                ReDim Eight(MaxCities + 1, MaxCities + 1, MaxMimotopeLen + 1)
                For i = 0 To MaxAnts - 1
                    ReDim Ant(i).Tour(MaxMimotopeLen + 1)
                    ReDim Ant(i).Visited(MaxCities + 1)
                Next i

                Sign_Stop_Calc = False

                TextBox13.Text = ""
                TextBox10.Text = ""
                'TextBox11.Text = ""
                TextBox17.Text = ""

                TextBox12.Text = ""
                TextBox16.Text = CStr(myMimotope) 'current mimotope

                InitAnt() 'initialization

                '=========main loop=======
                Dim num_paths_up, num_paths_down, num_paths_clear As Integer
                num_paths_up = 0
                num_paths_down = 0
                num_paths_clear = 0

                setThreshold.Text = CStr(Score_threshold)

                For Iteration = 1 To MaxIter 'iteration number
                    '=========initialization=======
                    If Sign_Stop_Calc = True Then
                        GoTo myexit
                    End If

                    'adaptive threshold of Lamda
                    If Iteration Mod 15 = 0 Then
                        If Lamda > 0 Then
                            If num_paths_up > 3 Then
                                Lamda = Lamda + 0.1
                                num_paths_up = 0
                                setThreshold.Text = CStr(Lamda)
                            Else
                                num_paths_up = 0
                            End If
                        End If
                    End If

                    If (Iteration > 999) And (Iteration Mod 300 = 0) Then
                        If Lamda > 0 Then
                            If num_paths_clear > 60 Then
                                Lamda = Score_threshold
                                setThreshold.Text = CStr(Lamda)
                                Dim k_1, i_1, j_1 As Integer
                                For k_1 = 0 To MaxMimotopeLen - 1
                                    For i_1 = 0 To MaxCities  'Tao
                                        For j_1 = 1 To MaxCities
                                            Tao(i_1, j_1, k_1) = Tao0   '==Tao
                                        Next j_1
                                    Next i_1
                                Next
                            Else
                                num_paths_clear = 0
                            End If
                        End If
                    End If

                    If (Iteration > 999) And (Iteration Mod 300 = 0) Then
                        If Lamda > 0 Then
                            If num_paths_down = 0 Then
                                If Lamda > 0.1 Then
                                    Lamda = Lamda - 0.1

                                End If
                                setThreshold.Text = CStr(Lamda)
                            Else
                                num_paths_down = 0
                            End If
                        End If
                    End If

                    For i = 0 To MaxAnts - 1
                        Ant(i).StartingCity = 0
                        Ant(i).CurrentCity = 0
                        Ant(i).LengthOfPath = 0
                        For j = 1 To MaxMimotopeLen  'j:searching step
                            Ant(i).Tour(j).fromCity = -1
                            Ant(i).Tour(j).toCity = -1
                        Next j
                        Ant(i).Tour(0).fromCity = 0
                        Ant(i).Tour(0).toCity = 0

                        For j = 1 To MaxCities
                            Ant(i).Visited(j) = False
                        Next
                        Ant(i).Visited(0) = True
                    Next i

                    '=========next vertex=======
                    Dim SelResult As Integer
                    Dim outlier_Flag As Boolean


                    For i = 0 To MaxAnts - 1
                        outlier_Flag = False
                        For j = 0 To MaxMimotopeLen - 1
                            If j > 0 Then
                                Ant(i).Tour(j).fromCity = Ant(i).Tour(j - 1).toCity
                            End If

                            SelResult = SelectCity(i, j) 'selecting next vertex=====
                            If SelResult = -1 Then '
                                outlier_Flag = True
                                Exit For
                            Else
                                Ant(i).Tour(j).toCity = SelResult  '
                                Ant(i).CurrentCity = SelResult
                                Ant(i).Visited(SelResult) = True
                            End If
                        Next j

                        If outlier_Flag Then
                            Ant(i).LengthOfPath = 0
                        Else
                            Ant(i).Tour(MaxMimotopeLen).fromCity = Ant(i).Tour(MaxMimotopeLen - 1).toCity 'return to the origin
                            Ant(i).Tour(MaxMimotopeLen).toCity = Ant(i).StartingCity
                            Ant(i).LengthOfPath = CalcLen(i) 'calculating fitness

                        End If

                    Next i

                    'update the pheromone
                    Dim BestAnt As Double
                    Dim BestI As Integer
                    BestAnt = 0

                    For i = 0 To MaxAnts - 1 '
                        If BestAnt < Ant(i).LengthOfPath Then
                            BestAnt = Ant(i).LengthOfPath
                            BestI = i
                        End If

                        If Sel = 1 Then
                            Lamda = Val(setThreshold.Text)
                        End If

                        Dim Ant_AA2 As String = ""
                        Dim Ant_Coordi As String = ""
                        Dim l As Integer
                        tempMimo_Flag = False

                        If Lamda > 0 Then 'output the result paths
                            If Ant(i).LengthOfPath >= Lamda Then 'Lamda * MaxMimotopeLen Then 
                                BestLenOfIter = BestAnt
                                BestAntOfIter = Iteration
                                'BestCalcTimes = myCalcTimes
                                If Sel = 1 Then
                                    For j = 0 To MaxMimotopeLen - 1

                                        Dim ssss As Double
                                        If ComboBox1.Text = "M_BLOSUM62" Then '
                                            Dim aa1, aa2 As String
                                            aa1 = City(Ant(i).Tour(j).toCity).a.Substring(0, 1)
                                            aa2 = myMimotope.Substring(j, 1)
                                            ssss = AA_Scope_Change("M_BLOSUM62", aa1, aa2)

                                            If ssss >= -1.2 Then
                                                Ant_AA2 = Ant_AA2 + City(Ant(i).Tour(j).toCity).a.PadRight(6)  '.Substring(0, 1)
                                            Else
                                                Ant_AA2 = Ant_AA2 + "_____ " 'if not matched
                                            End If
                                        End If

                                        If ComboBox1.Text = "BLOSUM62" Then '
                                            Dim aa1, aa2 As String
                                            aa1 = City(Ant(i).Tour(j).toCity).a.Substring(0, 1)
                                            aa2 = myMimotope.Substring(j, 1)
                                            ssss = AA_Scope_Change("BLOSUM62", aa1, aa2)

                                            If ssss >= -1 Then
                                                Ant_AA2 = Ant_AA2 + City(Ant(i).Tour(j).toCity).a.PadRight(6)  '.Substring(0, 1)
                                            Else
                                                Ant_AA2 = Ant_AA2 + "_____ "
                                            End If

                                        End If

                                        If ComboBox1.Text = "Bordo_Argos" Then '
                                            Dim aa1, aa2 As String
                                            aa1 = City(Ant(i).Tour(j).toCity).a.Substring(0, 1)
                                            aa2 = myMimotope.Substring(j, 1)
                                            ssss = AA_Scope_Change("Bordo_Argos", aa1, aa2)

                                            If ssss > 0 Then
                                                Ant_AA2 = Ant_AA2 + City(Ant(i).Tour(j).toCity).a.PadRight(6)  '.Substring(0, 1)
                                            Else
                                                Ant_AA2 = Ant_AA2 + "_____ "
                                            End If
                                        End If

                                        If ComboBox1.Text = "STRICT" Then '
                                            Dim aa1, aa2 As String
                                            aa1 = City(Ant(i).Tour(j).toCity).a.Substring(0, 1)
                                            aa2 = myMimotope.Substring(j, 1)
                                            ssss = AA_Scope_Change("STRICT", aa1, aa2)

                                            If ssss > 0 Then
                                                Ant_AA2 = Ant_AA2 + City(Ant(i).Tour(j).toCity).a.PadRight(6)  '.Substring(0, 1)
                                            Else
                                                Ant_AA2 = Ant_AA2 + "_____ "
                                            End If
                                        End If

                                    Next j

                                    'update Tao
                                    Dim k_1, i_1, j_1 As Integer
                                    For k_1 = 0 To MaxMimotopeLen - 1
                                        For i_1 = 0 To MaxCities  'Tao
                                            For j_1 = 1 To MaxCities
                                                Tao(i_1, j_1, k_1) = (1 - Rou) * Tao(i_1, j_1, k_1)   '=========Tao
                                            Next j_1
                                        Next i_1
                                    Next

                                    Dim pVal As Double
                                    pVal = getpVal(NumOfMimo, Ant(i).LengthOfPath)

                                    Write_State = WriteToOutputMimoFileTable1(Ant_AA2, myMimotope, NumOfMimo, Ant(i).LengthOfPath, pVal)
                                    If Write_State > 0 Then
                                        num_paths_down = num_paths_down + 1
                                        num_paths_up = num_paths_up + 1
                                        num_paths_clear = num_paths_clear + 1

                                        For k = 0 To MaxMimotopeLen
                                            If Tao(Int(Ant(i).Tour(k).fromCity), Int(Ant(i).Tour(k).toCity), k) < TaoMin Then
                                                Tao(Int(Ant(i).Tour(k).fromCity), Int(Ant(i).Tour(k).toCity), k) = TaoMin
                                            ElseIf Tao(Int(Ant(i).Tour(k).fromCity), Int(Ant(i).Tour(k).toCity), k) > TaoMax Then
                                                Tao(Int(Ant(i).Tour(k).fromCity), Int(Ant(i).Tour(k).toCity), k) = TaoMax
                                            Else
                                                Tao(Int(Ant(i).Tour(k).fromCity), Int(Ant(i).Tour(k).toCity), k) = Tao(Int(Ant(i).Tour(k).fromCity), Int(Ant(i).Tour(k).toCity), k) + Ant(i).LengthOfPath * 0.2 '/ MaxMimotopeLen
                                            End If
                                        Next k

                                        TextBox13.Text = CStr(Ant_AA2)  '
                                        'TextBox11.Text = CStr(myCalcTimes) '
                                        TextBox17.Text = CStr(Iteration) '
                                        TextBox12.Text = CStr(Ant(i).LengthOfPath) '

                                        RecNum = RecNum + 1
                                        TextBox1.Text = CStr(RecNum)
                                    End If

                                End If

                                'display
                                Me.Refresh()
                            End If
                        End If

                        TextBox10.Text = CStr(Iteration)
                    Next
                    Application.DoEvents()
                    Me.Refresh()

                Next
            Next NumOfMimo
            'Next
myexit:
            button_enable() 'enable button

            If Con_Working_Data.State = ConnectionState.Open Then Con_Working_Data.Close()
            Return RecNum

        Catch ex As Exception
            MsgBox(ex.Message, vbOKOnly + vbCritical, "the program aborted abnormally")
        End Try

    End Function

    Function getpVal(ByVal myI As Integer, ByVal score_s As Double) As Double
        Dim pVal As Double
        pVal = 1 - Exp(-Exp(-(score_s - pVal_Statis(myI).alpha) / pVal_Statis(myI).beta))

        Return pVal

    End Function

    Private Sub TabControl1_SelectedIndexChanged(ByVal sender As Object, ByVal e As System.EventArgs) Handles TabControl1.SelectedIndexChanged
        Dim aa As Integer
        aa = TabControl1.SelectedIndex


        If aa = 2 Then
            Max_Matrix_Score = Max_Matrix_Score_M_BLOSUM62
            Min_Matrix_Score = Min_Matrix_Score_M_BLOSUM62

            Dim myTao As Double
            myTao = Max_Matrix_Score - Min_Matrix_Score
            txtTaoMax.Text = CStr(myTao) 'TaoMax
            txtTaoMin.Text = "0" 'TaoMin
            txtTao0.Text = CStr(myTao / 5) 'Tao0

        End If

        If aa = 3 Then
            Max_Matrix_Score = Max_Matrix_Score_M_BLOSUM62
            Min_Matrix_Score = Min_Matrix_Score_M_BLOSUM62

            Dim myTao As Double
            myTao = (Max_Matrix_Score - Min_Matrix_Score) / 4
            txtTaoMax.Text = CStr(myTao) 'TaoMax
            txtTaoMin.Text = "0" 'TaoMin
            txtTao0.Text = CStr(myTao / 5) 'Tao0

        End If

    End Sub

    Private Sub Button9_Click(ByVal sender As System.Object, ByVal e As System.EventArgs)
        Try
            Dim res As New DialogResult
            res = OpenFileDialog2.ShowDialog
            If res = Windows.Forms.DialogResult.OK Then
                TextBox19.Text = OpenFileDialog2.FileName
            End If
            Mimotopes_File = TextBox19.Text

        Catch ex As Exception
            MsgBox(ex.Message, vbOKOnly + vbCritical, "the program aborted abnormally")
        End Try

    End Sub

    Function pVal_level(ByVal ss As Double) As Double
        Dim i, j As Integer
        i = 0
        If ss >= 1 Then
            Return i
        End If

        While True
            ss = ss * 10
            i = i + 1
            If ss >= 1 Then
                Return i
            End If
        End While
    End Function

    Private Function sub_1(ByVal ct As Integer, ByVal table() As Integer, ByVal level As Integer, ByVal weight As Double, ByVal l_weight As Double) As Integer
        Dim i, j, k As Integer
        Dim curr_weight, left_weight As Double
        Dim newtable(MAX_VERTEX) As Integer
        Dim p1, p2 As Integer

        If ct <= 0 Then
            If ct = 0 Then
                set_q(level) = table(0)
                level = level + 1
                weight = weight + l_weight
            End If

            If weight > record Then
                record = weight
                rec_level = level
                For i = 0 To level - 1
                    rec(i) = set_q(i)
                Next
            End If
            Return 0
        End If

        For i = ct To 0 Step -1
            If level = 0 And i < ct Then
                Return 0
            End If
            k = table(i)
            If level > 0 And clique(k) <= (record - weight) Then 'prune
                Return 0
            End If
            set_q(level) = k
            curr_weight = weight + WT(k)
            l_weight = l_weight - WT(k)

            If l_weight <= (record - curr_weight) Then ' prune 
                Return 0
            End If

            p1 = 0
            left_weight = 0

            For p2 = 0 To i - 1
                j = table(p2)

                If bit(j, k) = 1 Then
                    newtable(p1) = j
                    p1 = p1 + 1
                    left_weight = left_weight + WT(j)
                End If
            Next
            If left_weight > (record - curr_weight) Then
                sub_1(p1 - 1, newtable, level + 1, curr_weight, left_weight)

            End If
        Next
        Return 0
    End Function

    Sub button_disable()
        Button8.Enabled = False 'extract antigen chain
        Button4.Enabled = False 'run Surface Racer
        Button1.Enabled = False 'exit
        Btn_InterA_Analysis.Enabled = False 'compute theSASA 
        Button5.Enabled = False 'mimotope analysis
        'Button6.Enabled = False 'STOP
        Button14.Enabled = False 'cluster analysis
        Button11.Enabled = False 'output

    End Sub
    Sub button_enable()
        Button8.Enabled = True   'extract antigen chain
        Button4.Enabled = True 'run Surface Racer
        Button1.Enabled = True '�˳�
        Btn_InterA_Analysis.Enabled = True 'compute theSASA 
        Button5.Enabled = True 'mimotope analysis
        'Button6.Enabled = True 'STOP
        Button14.Enabled = True 'cluster analysis
        Button11.Enabled = True   'output


    End Sub

    Function visitAll(ByVal i() As Integer) As Boolean

        Dim j As Integer
        For j = 0 To MAX_VERTEX - 1
            If (i(j) = False) Then
                Return False
            End If
        Next
        Return True

    End Function

    Sub dfs(ByVal i As Integer, ByVal tree(,) As Integer, ByVal visited() As Integer, ByVal first As Boolean, ByVal component As Integer)
        'this function constructs a dfs graph
        'first:  if true, this means the function is called in main
        'else, this function was a recursive call by dfs itself.
        '
        Dim w As Integer
        Dim oneEdge As Boolean = False

        visited(i) = True
        For w = 0 To MAX_VERTEX - 1
            If tree(i, w) = 1 And visited(w) = False Then
                oneEdge = True
                first = False
                vertex_k = vertex_k + 1
                Connected_comp(component).vertex(vertex_k) = w
                Connected_comp(component).num_vertex = Connected_comp(component).num_vertex + 1
                Connected_comp(component).Weight = Connected_comp(component).Weight + WT(w)

                dfs(w, tree, visited, False, component)
            End If
        Next

    End Sub


    Private Sub Button10_Click(ByVal sender As System.Object, ByVal e As System.EventArgs) Handles Button10.Click

        'Generate random paths on the surface graph of antigen for P-value calculation

        Try
            '
            Dim Sql_Str As String
            Dim i, j, k As Integer

            If Mimotopes_File = "" Then
                MsgBox("Please select proper mimotope file!", vbOKOnly, "notice")
                Exit Sub
            End If

            If ThresholdTxt.Text = "" Then
                MsgBox("Please set proper distance threhold!", vbOKOnly, "notice")
                Exit Sub
            End If

            Init_MMAS()
            read_mimotope()

            'construct the surface graph of the antigen
            If Con_Working_Data.State = ConnectionState.Closed Then Con_Working_Data.Open()

            Dim mySQL1 As String
            Dim CountRec1, CountRec2 As Integer
            Dim MyAdapter2 As New OleDbDataAdapter '
            Dim MyDataset2 As New DataSet
            Dim MyDbset1 As New DataSet

            If RadioButton1.Checked = True Then 'CA

                mySQL1 = "select * from Surface_CB"
                MyAdapter2 = New OleDbDataAdapter(mySQL1, Con_Working_Data)
                MyAdapter2.Fill(MyDbset1)
                MyAdapter2.Dispose()
                CountRec1 = MyDbset1.Tables(0).Rows.Count

            End If

            If RadioButton2.Checked = True Then 'CB

                mySQL1 = "select * from Surface_CA"
                MyAdapter2 = New OleDbDataAdapter(mySQL1, Con_Working_Data)
                MyAdapter2.Fill(MyDbset1)
                MyAdapter2.Dispose()
                CountRec1 = MyDbset1.Tables(0).Rows.Count

            End If

            If RadioButton3.Checked = True Then 'AHA

                mySQL1 = "select * from Surface_AHA order by AA_name"
                MyAdapter2 = New OleDbDataAdapter(mySQL1, Con_Working_Data)
                MyAdapter2.Fill(MyDbset1)
                MyAdapter2.Dispose()
                CountRec1 = MyDbset1.Tables(0).Rows.Count

            End If

            If RadioButton1.Checked = True Then 'CA
                MaxCities = CountRec1

                ReDim City(MaxCities + 1) '

                City(0).a = "O"
                City(0).x = 0
                City(0).y = 0
                City(0).z = 0

                Dim myRows As Integer

                myRows = 0
                While myRows <= CountRec1 - 1
                    City(myRows + 1).a = MyDbset1.Tables(0).Rows(myRows)("AA_name").ToString
                    City(myRows + 1).x = MyDbset1.Tables(0).Rows(myRows)("x_coor")
                    City(myRows + 1).y = MyDbset1.Tables(0).Rows(myRows)("y_coor")
                    City(myRows + 1).z = MyDbset1.Tables(0).Rows(myRows)("z_coor")

                    myRows = myRows + 1
                End While
            End If

            If RadioButton2.Checked = True Then 'CB
                MaxCities = CountRec1

                ReDim City(MaxCities + 1) '

                City(0).a = "O"
                City(0).x = 0
                City(0).y = 0
                City(0).z = 0

                Dim myRows As Integer

                myRows = 0
                While myRows <= CountRec1 - 1
                    City(myRows + 1).a = MyDbset1.Tables(0).Rows(myRows)("AA_name").ToString
                    City(myRows + 1).x = MyDbset1.Tables(0).Rows(myRows)("x_coor")
                    City(myRows + 1).y = MyDbset1.Tables(0).Rows(myRows)("y_coor")
                    City(myRows + 1).z = MyDbset1.Tables(0).Rows(myRows)("z_coor")

                    myRows = myRows + 1
                End While
            End If

            If RadioButton3.Checked = True Then 'AHA
                MaxCities = 1

                ReDim City_AHA(MaxCities)  '
                City_AHA(0).a = "O"
                City_AHA(0).a_Len = 1
                ReDim City_AHA(0).xyz_coor(City_AHA(0).a_Len)

                City_AHA(0).xyz_coor(0).x = 0
                City_AHA(0).xyz_coor(0).y = 0
                City_AHA(0).xyz_coor(0).z = 0

                For i = 0 To CountRec1 - 1

                    If i = 0 Then 'first record
                        MaxCities = MaxCities + 1
                        ReDim Preserve City_AHA(MaxCities)  '

                        City_AHA(MaxCities - 1).a = MyDbset1.Tables(0).Rows(i)("AA_name").ToString
                        City_AHA(MaxCities - 1).a_Len = 1
                        ReDim City_AHA(MaxCities - 1).xyz_coor(City_AHA(MaxCities - 1).a_Len)

                        City_AHA(MaxCities - 1).xyz_coor(City_AHA(MaxCities - 1).a_Len - 1).x = MyDbset1.Tables(0).Rows(i)("x_coor")
                        City_AHA(MaxCities - 1).xyz_coor(City_AHA(MaxCities - 1).a_Len - 1).y = MyDbset1.Tables(0).Rows(i)("y_coor")
                        City_AHA(MaxCities - 1).xyz_coor(City_AHA(MaxCities - 1).a_Len - 1).z = MyDbset1.Tables(0).Rows(i)("z_coor")

                    ElseIf City_AHA(MaxCities - 1).a = MyDbset1.Tables(0).Rows(i)("AA_name").ToString Then    'not first record

                        City_AHA(MaxCities - 1).a_Len = City_AHA(MaxCities - 1).a_Len + 1
                        ReDim Preserve City_AHA(MaxCities - 1).xyz_coor(City_AHA(MaxCities - 1).a_Len)

                        City_AHA(MaxCities - 1).xyz_coor(City_AHA(MaxCities - 1).a_Len - 1).x = MyDbset1.Tables(0).Rows(i)("x_coor")
                        City_AHA(MaxCities - 1).xyz_coor(City_AHA(MaxCities - 1).a_Len - 1).y = MyDbset1.Tables(0).Rows(i)("y_coor")
                        City_AHA(MaxCities - 1).xyz_coor(City_AHA(MaxCities - 1).a_Len - 1).z = MyDbset1.Tables(0).Rows(i)("z_coor")

                    Else 'not first record, and AA changed

                        MaxCities = MaxCities + 1
                        ReDim Preserve City_AHA(MaxCities)  '

                        City_AHA(MaxCities - 1).a = MyDbset1.Tables(0).Rows(i)("AA_name").ToString
                        City_AHA(MaxCities - 1).a_Len = 1
                        ReDim City_AHA(MaxCities - 1).xyz_coor(City_AHA(MaxCities - 1).a_Len)

                        City_AHA(MaxCities - 1).xyz_coor(City_AHA(MaxCities - 1).a_Len - 1).x = MyDbset1.Tables(0).Rows(i)("x_coor")
                        City_AHA(MaxCities - 1).xyz_coor(City_AHA(MaxCities - 1).a_Len - 1).y = MyDbset1.Tables(0).Rows(i)("y_coor")
                        City_AHA(MaxCities - 1).xyz_coor(City_AHA(MaxCities - 1).a_Len - 1).z = MyDbset1.Tables(0).Rows(i)("z_coor")

                    End If
                Next

                MaxCities = MaxCities - 1

                ReDim City(MaxCities + 1)
                Dim KK_3 As Integer

                For KK_3 = 0 To MaxCities
                    City(KK_3).a = City_AHA(KK_3).a
                Next

            End If

            'Calculating distance 

            ReDim Ant(MaxAnts)
            ReDim Dis(MaxCities + 1, MaxCities + 1)

            If RadioButton1.Checked = True Then 'CA
                For i = 1 To MaxCities '
                    For j = 1 To MaxCities
                        Dis(i, j) = Math.Sqrt((City(i).x - City(j).x) ^ 2 + (City(i).y - City(j).y) ^ 2 + (City(i).z - City(j).z) ^ 2)
                    Next j
                Next i
                For j = 1 To MaxCities
                    Dis(0, j) = 0
                    Dis(j, 0) = 0
                Next j

            End If

            If RadioButton2.Checked = True Then 'CB
                For i = 1 To MaxCities '
                    For j = 1 To MaxCities
                        Dis(i, j) = Math.Sqrt((City(i).x - City(j).x) ^ 2 + (City(i).y - City(j).y) ^ 2 + (City(i).z - City(j).z) ^ 2)
                    Next j
                Next i
                For j = 1 To MaxCities
                    Dis(0, j) = 0
                    Dis(j, 0) = 0
                Next j

            End If

            Dim KK_1, KK_2 As Integer
            If RadioButton3.Checked = True Then 'AHA  
                For i = 1 To MaxCities '
                    For j = 1 To MaxCities
                        Dis(i, j) = 100000
                        For KK_1 = 0 To City_AHA(i).a_Len - 1
                            For KK_2 = 0 To City_AHA(j).a_Len - 1
                                Dim tempDis As Double
                                tempDis = Math.Sqrt((City_AHA(i).xyz_coor(KK_1).x - City_AHA(j).xyz_coor(KK_2).x) ^ 2 + (City_AHA(i).xyz_coor(KK_1).y - City_AHA(j).xyz_coor(KK_2).y) ^ 2 + (City_AHA(i).xyz_coor(KK_1).z - City_AHA(j).xyz_coor(KK_2).z) ^ 2)
                                If tempDis < Dis(i, j) Then
                                    Dis(i, j) = tempDis
                                End If
                            Next
                        Next
                    Next j
                Next i

                For j = 1 To MaxCities
                    Dis(0, j) = 0
                    Dis(j, 0) = 0
                Next j
            End If

            Dim num_difer_mimo As Integer
            Dim len_difer_mimo() As Integer
            Dim difer_mimo(,) As String
            Dim myStep As Integer
            myStep = 100

            Dim myTimes, myTimes2, myTimes3 As Integer
            myTimes3 = 1
            myTimes2 = 1
            myTimes = 1
            ReDim len_difer_mimo(myStep * myTimes)

            ReDim pVal_Statis(Num_Mimotopes)
            For i = 0 To Num_Mimotopes - 1
                pVal_Statis(i).Average = 0
                pVal_Statis(i).sumSqr = 0
            Next

            pVal_Statis_Indx = 0
            num_difer_mimo = 0

            For i = 0 To Num_Mimotopes - 1
                If num_difer_mimo >= myStep * myTimes Then
                    myTimes = myTimes + 1
                    ReDim Preserve len_difer_mimo(myStep * myTimes)
                End If
                If num_difer_mimo = 0 Then
                    len_difer_mimo(num_difer_mimo) = Mimotope(i).Length
                    num_difer_mimo = num_difer_mimo + 1
                Else
                    Dim myflag As Boolean
                    myflag = False

                    For j = 0 To num_difer_mimo - 1
                        If len_difer_mimo(j) = Mimotope(i).Length Then
                            myflag = True
                        End If
                    Next
                    If Not myflag Then
                        len_difer_mimo(num_difer_mimo) = Mimotope(i).Length
                        num_difer_mimo = num_difer_mimo + 1

                    End If
                End If
            Next
            ReDim difer_mimo(num_difer_mimo, myStep * myTimes2)

            For i = 0 To num_difer_mimo - 1
                Dim sss As Integer
                sss = 0
                For j = 0 To Num_Mimotopes - 1
                    If len_difer_mimo(i) = Mimotope(j).Length Then
                        difer_mimo(i, sss) = Mimotope(j)
                        sss = sss + 1
                        If sss >= myStep * myTimes2 Then
                            myTimes2 = myTimes2 + 1
                            ReDim Preserve difer_mimo(num_difer_mimo, myStep * myTimes2)
                        End If
                    End If
                Next
            Next

            If Con_Working_Data.State = ConnectionState.Closed Then Con_Working_Data.Open()

            If MessageBox.Show("This process will delete all the old empirical background distribution data. Do you continue?", "notice", MessageBoxButtons.YesNo) = DialogResult.Yes Then
                If Con_Working_Data.State = ConnectionState.Closed Then Con_Working_Data.Open()

                'clear database
                If RadioButton1.Checked = True Then 'CA
                    Sql_Str = "delete from InputMimoFile_CA"
                    Dim cmd = New OleDbCommand(Sql_Str, Con_Working_Data)
                    cmd.ExecuteNonQuery()
                    cmd.Dispose()

                End If

                If RadioButton2.Checked = True Then 'CB
                    Sql_Str = "delete from InputMimoFile_CB"
                    Dim cmd = New OleDbCommand(Sql_Str, Con_Working_Data)
                    cmd.ExecuteNonQuery()
                    cmd.Dispose()

                End If

                If RadioButton3.Checked = True Then 'AHA
                    Sql_Str = "delete from InputMimoFile_AHA"
                    Dim cmd = New OleDbCommand(Sql_Str, Con_Working_Data)
                    cmd.ExecuteNonQuery()
                    cmd.Dispose()

                End If

            Else

                MsgBox("The program has completed successfully!", vbOKOnly, "Notice")
                If Con_Working_Data.State = ConnectionState.Open Then Con_Working_Data.Close()
                Exit Sub

            End If

            rand_num_paths = Val(TextBox26.Text)
            Sign_Stop_Calc = False

            For i = 0 To num_difer_mimo - 1
                Dim mylength As Integer
                Dim mypath As String
                mylength = len_difer_mimo(i)

                ReDim Tao(MaxCities + 1, MaxCities + 1, mylength + 1)
                ReDim NTao(MaxCities + 1, MaxCities + 1, mylength + 1)
                ReDim Eight(MaxCities + 1, MaxCities + 1, mylength + 1)
                Dim II_1 As Integer
                For II_1 = 0 To MaxAnts - 1
                    ReDim Ant(II_1).Tour(mylength + 1)
                    ReDim Ant(II_1).Visited(MaxCities + 1)
                Next

                'Dim num_of_Randmimo As Integer
                If Not Sign_Stop_Calc Then
                    Ant_search_1(mylength, i, difer_mimo)
                Else
                    Sign_Stop_Calc = False
                    MsgBox("The program has been stopped!", vbOKOnly, "notice")
                    If Con_Working_Data.State = ConnectionState.Open Then Con_Working_Data.Close()
                    Exit Sub

                End If
            Next

            If Not Sign_Stop_Calc Then
                For i = 0 To Num_Mimotopes - 1
                    pVal_Statis(i).Average = pVal_Statis(i).Average / rand_num_paths
                    Dim exp_xSqure As Double
                    exp_xSqure = pVal_Statis(i).sumSqr / rand_num_paths
                    pVal_Statis(i).std = Math.Sqrt(exp_xSqure - pVal_Statis(i).Average * pVal_Statis(i).Average)
                    pVal_Statis(i).beta = pVal_Statis(i).std * Math.Sqrt(6.0) / Math.PI
                    pVal_Statis(i).alpha = pVal_Statis(i).Average - pVal_Statis(i).beta * EULER_CONSTANT

                    'write to database

                    If RadioButton1.Checked = True Then 'CA
                        WriteTobeta_alpha_CA(pVal_Statis(i).mimo, pVal_Statis(i).mimo.Length, pVal_Statis(i).alpha, pVal_Statis(i).beta)

                    End If

                    If RadioButton2.Checked = True Then 'CB
                        WriteTobeta_alpha_CB(pVal_Statis(i).mimo, pVal_Statis(i).mimo.Length, pVal_Statis(i).alpha, pVal_Statis(i).beta)

                    End If

                    If RadioButton3.Checked = True Then 'AHA
                        WriteTobeta_alpha_AHA(pVal_Statis(i).mimo, pVal_Statis(i).mimo.Length, pVal_Statis(i).alpha, pVal_Statis(i).beta)

                    End If

                Next
            Else
                Sign_Stop_Calc = False
                MsgBox("The program has been stopped!", vbOKOnly, "notice")
                If Con_Working_Data.State = ConnectionState.Open Then Con_Working_Data.Close()
                Exit Sub

            End If

            If Con_Working_Data.State = ConnectionState.Open Then Con_Working_Data.Close()

            'fits the _alpha and _beta parameters based on a population mean and std.
            'Based on the following arguments:
            '1. If variable Z has a cumulative distribution F(Z) = exp(-exp((-z))
            '     Then E(Z) = EULER_CONSTANT
            '            Var(Z) = PI ^ 2 / 6
            '2. We assign Z = (X-_alpha) / _beta --> X = _beta*Z + _alpha
            '   and we get:
            '            e(X) = _beta * e(Z) + _alpha = _beta * EULER_CONSTANT + _alpha
            '            Var(X) = _beta ^ 2 * PI ^ 2 / 6
            '3. We can now find _alpha and _beta based on the method of moments:
            '            mean = _beta * EULER_CONSTANT + _alpha
            '            s = _beta * PI / Sqrt(6)
            '4:          .And(solve)
            '            _beta = s * qsrt(6) / PI
            '            _alpha = mean - _beta * EULER_CONSTANT

            MsgBox("The program has completed successfully!", vbOKOnly, "notice")

        Catch ex As Exception
            MsgBox(ex.Message, vbOKOnly + vbCritical, "the program aborted abnormally")

        End Try
    End Sub

    Private Sub Button9_Click_1(ByVal sender As System.Object, ByVal e As System.EventArgs) Handles Button9.Click
        '2 selection
        Try
            Dim res As New DialogResult
            res = OpenFileDialog2.ShowDialog
            If res = Windows.Forms.DialogResult.OK Then
                TextBox19.Text = OpenFileDialog2.FileName
            End If
            Mimotopes_File = TextBox19.Text

        Catch ex As Exception
            MsgBox(ex.Message, vbOKOnly + vbCritical, "the program aborted abnormally")
        End Try

    End Sub

    Private Sub Button13_Click(ByVal sender As System.Object, ByVal e As System.EventArgs) Handles Button13.Click
        Sign_Stop_Calc = True

    End Sub

    Private Sub Button17_Click(ByVal sender As System.Object, ByVal e As System.EventArgs) Handles Button17.Click
        'epitope prediction by motif analysis

        Try

            If Motif_File = "" Then
                MsgBox("Please select a proper motif file!", vbOKOnly, "notice")
                Exit Sub
            End If

            If ThresholdTxt.Text = "" Then
                MsgBox("Please set a proper distance threshold!", vbOKOnly, "notice")
                Exit Sub
            End If

            Dim i, j, k As Integer
            Init_MMAS() 'initialization

            'read motif file
            ReDim Motif_Ori(100) '
            read_motif_file()
            'read_mimotope()

            'contruct the surface graph
            If Con_Working_Data.State = ConnectionState.Closed Then Con_Working_Data.Open()

            Dim mySQL1 As String
            Dim CountRec1, CountRec2 As Integer
            Dim MyAdapter2 As New OleDbDataAdapter '
            Dim MyDataset2 As New DataSet
            Dim MyDbset1 As New DataSet
            If RadioButton1.Checked = True Then 'CA

                mySQL1 = "select * from Surface_CB"
                MyAdapter2 = New OleDbDataAdapter(mySQL1, Con_Working_Data)
                MyAdapter2.Fill(MyDbset1)
                MyAdapter2.Dispose()
                CountRec1 = MyDbset1.Tables(0).Rows.Count

            End If

            If RadioButton2.Checked = True Then 'CB

                mySQL1 = "select * from Surface_CA"
                MyAdapter2 = New OleDbDataAdapter(mySQL1, Con_Working_Data)
                MyAdapter2.Fill(MyDbset1)
                MyAdapter2.Dispose()
                CountRec1 = MyDbset1.Tables(0).Rows.Count

            End If

            If RadioButton3.Checked = True Then 'AHA

                mySQL1 = "select * from Surface_AHA order by AA_name"
                MyAdapter2 = New OleDbDataAdapter(mySQL1, Con_Working_Data)
                MyAdapter2.Fill(MyDbset1)
                MyAdapter2.Dispose()
                CountRec1 = MyDbset1.Tables(0).Rows.Count

            End If

            If RadioButton1.Checked = True Then 'CA
                MaxCities = CountRec1

                ReDim City(MaxCities + 1) '

                City(0).a = "O"
                City(0).x = 0
                City(0).y = 0
                City(0).z = 0

                Dim myRows As Integer

                myRows = 0
                While myRows <= CountRec1 - 1
                    City(myRows + 1).a = MyDbset1.Tables(0).Rows(myRows)("AA_name").ToString
                    City(myRows + 1).x = MyDbset1.Tables(0).Rows(myRows)("x_coor")
                    City(myRows + 1).y = MyDbset1.Tables(0).Rows(myRows)("y_coor")
                    City(myRows + 1).z = MyDbset1.Tables(0).Rows(myRows)("z_coor")

                    myRows = myRows + 1
                End While
            End If

            If RadioButton2.Checked = True Then 'CB
                MaxCities = CountRec1

                ReDim City(MaxCities + 1) '

                City(0).a = "O"
                City(0).x = 0
                City(0).y = 0
                City(0).z = 0

                Dim myRows As Integer

                myRows = 0
                While myRows <= CountRec1 - 1
                    City(myRows + 1).a = MyDbset1.Tables(0).Rows(myRows)("AA_name").ToString
                    City(myRows + 1).x = MyDbset1.Tables(0).Rows(myRows)("x_coor")
                    City(myRows + 1).y = MyDbset1.Tables(0).Rows(myRows)("y_coor")
                    City(myRows + 1).z = MyDbset1.Tables(0).Rows(myRows)("z_coor")

                    myRows = myRows + 1
                End While
            End If

            If RadioButton3.Checked = True Then 'AHA
                MaxCities = 1

                ReDim City_AHA(MaxCities)  '
                City_AHA(0).a = "O"
                City_AHA(0).a_Len = 1
                ReDim City_AHA(0).xyz_coor(City_AHA(0).a_Len)

                City_AHA(0).xyz_coor(0).x = 0
                City_AHA(0).xyz_coor(0).y = 0
                City_AHA(0).xyz_coor(0).z = 0

                For i = 0 To CountRec1 - 1

                    If i = 0 Then 'first record
                        MaxCities = MaxCities + 1
                        ReDim Preserve City_AHA(MaxCities)  '

                        City_AHA(MaxCities - 1).a = MyDbset1.Tables(0).Rows(i)("AA_name").ToString
                        City_AHA(MaxCities - 1).a_Len = 1
                        ReDim City_AHA(MaxCities - 1).xyz_coor(City_AHA(MaxCities - 1).a_Len)

                        City_AHA(MaxCities - 1).xyz_coor(City_AHA(MaxCities - 1).a_Len - 1).x = MyDbset1.Tables(0).Rows(i)("x_coor")
                        City_AHA(MaxCities - 1).xyz_coor(City_AHA(MaxCities - 1).a_Len - 1).y = MyDbset1.Tables(0).Rows(i)("y_coor")
                        City_AHA(MaxCities - 1).xyz_coor(City_AHA(MaxCities - 1).a_Len - 1).z = MyDbset1.Tables(0).Rows(i)("z_coor")

                    ElseIf City_AHA(MaxCities - 1).a = MyDbset1.Tables(0).Rows(i)("AA_name").ToString Then    'not first record, and AA not changed

                        City_AHA(MaxCities - 1).a_Len = City_AHA(MaxCities - 1).a_Len + 1
                        ReDim Preserve City_AHA(MaxCities - 1).xyz_coor(City_AHA(MaxCities - 1).a_Len)

                        City_AHA(MaxCities - 1).xyz_coor(City_AHA(MaxCities - 1).a_Len - 1).x = MyDbset1.Tables(0).Rows(i)("x_coor")
                        City_AHA(MaxCities - 1).xyz_coor(City_AHA(MaxCities - 1).a_Len - 1).y = MyDbset1.Tables(0).Rows(i)("y_coor")
                        City_AHA(MaxCities - 1).xyz_coor(City_AHA(MaxCities - 1).a_Len - 1).z = MyDbset1.Tables(0).Rows(i)("z_coor")

                    Else 'not first record, and AA changed

                        MaxCities = MaxCities + 1
                        ReDim Preserve City_AHA(MaxCities)  '

                        City_AHA(MaxCities - 1).a = MyDbset1.Tables(0).Rows(i)("AA_name").ToString
                        City_AHA(MaxCities - 1).a_Len = 1
                        ReDim City_AHA(MaxCities - 1).xyz_coor(City_AHA(MaxCities - 1).a_Len)

                        City_AHA(MaxCities - 1).xyz_coor(City_AHA(MaxCities - 1).a_Len - 1).x = MyDbset1.Tables(0).Rows(i)("x_coor")
                        City_AHA(MaxCities - 1).xyz_coor(City_AHA(MaxCities - 1).a_Len - 1).y = MyDbset1.Tables(0).Rows(i)("y_coor")
                        City_AHA(MaxCities - 1).xyz_coor(City_AHA(MaxCities - 1).a_Len - 1).z = MyDbset1.Tables(0).Rows(i)("z_coor")

                    End If
                Next

                MaxCities = MaxCities - 1

                ReDim City(MaxCities + 1) '
                Dim KK_3 As Integer

                For KK_3 = 0 To MaxCities
                    City(KK_3).a = City_AHA(KK_3).a
                Next

            End If

            ReDim Ant(MaxAnts)
            ReDim Dis(MaxCities + 1, MaxCities + 1)

            ReDim Tao(MaxCities + 1, MaxCities + 1, MaxMotifLen + 1)
            ReDim NTao(MaxCities + 1, MaxCities + 1, MaxMotifLen + 1)
            ReDim Eight(MaxCities + 1, MaxCities + 1, MaxMotifLen + 1)
            For i = 0 To MaxAnts - 1
                ReDim Ant(i).Tour(MaxMotifLen + 1)
                ReDim Ant(i).Visited(MaxCities + 1)
            Next i

            'calculating distance
            If RadioButton1.Checked = True Then 'CA
                For i = 1 To MaxCities '
                    For j = 1 To MaxCities
                        Dis(i, j) = Math.Sqrt((City(i).x - City(j).x) ^ 2 + (City(i).y - City(j).y) ^ 2 + (City(i).z - City(j).z) ^ 2)
                    Next j
                Next i
                For j = 1 To MaxCities
                    Dis(0, j) = 0
                    Dis(j, 0) = 0
                Next j

            End If

            If RadioButton2.Checked = True Then 'CB
                For i = 1 To MaxCities '
                    For j = 1 To MaxCities
                        Dis(i, j) = Math.Sqrt((City(i).x - City(j).x) ^ 2 + (City(i).y - City(j).y) ^ 2 + (City(i).z - City(j).z) ^ 2)
                    Next j
                Next i
                For j = 1 To MaxCities
                    Dis(0, j) = 0
                    Dis(j, 0) = 0
                Next j

            End If

            Dim KK_1, KK_2 As Integer
            If RadioButton3.Checked = True Then 'AHA  
                For i = 1 To MaxCities '
                    For j = 1 To MaxCities
                        Dis(i, j) = 100000
                        For KK_1 = 0 To City_AHA(i).a_Len - 1
                            For KK_2 = 0 To City_AHA(j).a_Len - 1
                                Dim tempDis As Double
                                tempDis = Math.Sqrt((City_AHA(i).xyz_coor(KK_1).x - City_AHA(j).xyz_coor(KK_2).x) ^ 2 + (City_AHA(i).xyz_coor(KK_1).y - City_AHA(j).xyz_coor(KK_2).y) ^ 2 + (City_AHA(i).xyz_coor(KK_1).z - City_AHA(j).xyz_coor(KK_2).z) ^ 2)
                                If tempDis < Dis(i, j) Then
                                    Dis(i, j) = tempDis
                                End If
                            Next
                        Next
                    Next j
                Next i

                For j = 1 To MaxCities
                    Dis(0, j) = 0
                    Dis(j, 0) = 0
                Next j
            End If

            'call subfunction Ant_search_motif for searching the optimal paths 
            Dim recnum As Integer
            recnum = Ant_search_motif()

            '---------------
            'display 
            If Con_Working_Data.State = ConnectionState.Closed Then Con_Working_Data.Open()

            'output file
            Dim MySQLStr As String
            MySQLStr = "select * from OutputMotifFile"
            Dim MyAdapter As New OleDbDataAdapter
            Dim MyDataset As New DataTable

            MyAdapter = New OleDbDataAdapter(MySQLStr, Con_Working_Data)

            MyDataset.Clear()
            MyAdapter.Fill(MyDataset)

            Dim tableStyle As DataGridTableStyle
            tableStyle = New DataGridTableStyle
            tableStyle.MappingName = "sss"

            DataGrid3.TableStyles.Clear()
            DataGrid3.TableStyles.Add(tableStyle)
            DataGrid3.DataSource = MyDataset

            Dim myDS As New DataGridTableStyle

            Dim tcCOL4 As New DataGridTextBoxColumn
            tcCOL4.MappingName = "motif_o"
            tcCOL4.HeaderText = "Motif_Ori"
            tcCOL4.ReadOnly = True
            tcCOL4.Width = 280
            myDS.GridColumnStyles.Add(tcCOL4)

            Dim tcCOL1 As New DataGridTextBoxColumn
            tcCOL1.MappingName = "motif_r"
            tcCOL1.HeaderText = "Motif_Searching_result"
            tcCOL1.Width = 280
            tcCOL1.ReadOnly = True
            myDS.GridColumnStyles.Add(tcCOL1)

            Dim tcCOL5 As New DataGridTextBoxColumn
            tcCOL5.MappingName = "scope"
            tcCOL5.HeaderText = "Scope_Value"
            tcCOL5.Width = 130
            tcCOL5.ReadOnly = True
            myDS.GridColumnStyles.Add(tcCOL5)

            DataGrid3.TableStyles.Add(myDS)

            TextBox20.Text = CStr(recnum)
            TextBox11.Text = CStr(MyDataset.Rows.Count) 'total
            If Con_Working_Data.State = ConnectionState.Open Then Con_Working_Data.Close()

            MyAdapter.Dispose()
            myDS.Dispose()

            If Con_Working_Data.State = ConnectionState.Open Then Con_Working_Data.Close()

            If Sign_Stop_Calc Then
                Sign_Stop_Calc = False
                MsgBox("The program has been stopped!", vbOKOnly, "notice")
            Else
                MsgBox("The program has completed successfully!", vbOKOnly, "notice")
            End If

        Catch ex As Exception
            MsgBox(ex.Message, vbOKOnly + vbCritical, "the program aborted abnormally")
        End Try

    End Sub

    Sub read_motif_file()
        'read Motif�ļ�
        Dim InputFile As System.IO.FileStream
        Dim MotifReadLine As System.IO.StreamReader
        Dim MotifString As String

        InputFile = New System.IO.FileStream(Motif_File, IO.FileMode.Open, IO.FileAccess.Read)
        MotifReadLine = New System.IO.StreamReader(InputFile)

        Dim MotifLen As Integer
        MotifLen = 0

        MotifString = MotifReadLine.ReadLine()

        Dim mLen As Integer
        mLen = 0

        While True
            If MotifString Is Nothing Then
                Exit While
            End If
            If MotifString <> "" And MotifString.Trim <> "" Then

                If InStr(MotifString, ">") = 0 Then '
                    '--[DEKR]GDRXK[LIV]H[IV]K[KR][KR][KR][LV][-S]
                    myMotif = MotifString.Trim
                    Dim i, m_AA_Len As Integer
                    For i = 0 To MotifString.Trim.Length - 1
                        If MotifString.Trim.Substring(i, 1) = "[" Then
                            i = i + 1
                            m_AA_Len = 0
                            While MotifString.Trim.Substring(i, 1) <> "]"
                                ReDim Preserve Motif_Ori(mLen).Motif_Ori_AA_Infor(m_AA_Len + 1)

                                Motif_Ori(mLen).Motif_Ori_AA_Infor(m_AA_Len).Motif_Ori_AA = MotifString.Trim.Substring(i, 1)
                                m_AA_Len = m_AA_Len + 1
                                i = i + 1
                            End While
                        Else
                            m_AA_Len = 0
                            ReDim Motif_Ori(mLen).Motif_Ori_AA_Infor(m_AA_Len + 1)
                            Motif_Ori(mLen).Motif_Ori_AA_Infor(m_AA_Len).Motif_Ori_AA = MotifString.Trim.Substring(i, 1)
                            m_AA_Len = m_AA_Len + 1

                        End If

                        Motif_Ori(mLen).Motif_Ori_Len = m_AA_Len
                        mLen = mLen + 1
                    Next

                    Exit While

                End If
            End If

            MotifString = MotifReadLine.ReadLine()
        End While

        MaxMotifLen = mLen
        MotifReadLine.Close()
        InputFile.Close()

    End Sub

    Private Sub Button15_Click(ByVal sender As System.Object, ByVal e As System.EventArgs) Handles Button15.Click
        'motif selection
        Try
            Dim res As New DialogResult
            res = OpenFileDialog2.ShowDialog
            If res = Windows.Forms.DialogResult.OK Then
                TextBox21.Text = OpenFileDialog2.FileName
            End If
            Motif_File = TextBox21.Text

        Catch ex As Exception
            MsgBox(ex.Message, vbOKOnly + vbCritical, "the program aborted abnormally")
        End Try

    End Sub

    Function Ant_search_motif() As Integer
        '
        Dim RecNum As Integer
        RecNum = 0

        Try

            Score_threshold = Val(TextBox25.Text)
            If Con_Working_Data.State = ConnectionState.Closed Then Con_Working_Data.Open()

            Dim Write_State As Integer

            Dim myResult_Set As String
            myResult_Set = ""

            Dim tempMimo() As String '
            Dim myStep As Integer = 100
            ReDim tempMimo(myStep)
            Dim tempMimo_Num, kk As Integer
            tempMimo_Num = 1
            kk = 0
            Dim tempMimo_Flag As Boolean
            tempMimo_Flag = False

            Dim i, j, k As Integer

            '
            Dim searchFoem As New SearchForm
            searchFoem.ShowDialog()

            If Search_Method = 1 Then
            ElseIf Search_Method = 2 Then
                Dim Sql_Str As String
                Sql_Str = "delete from OutputMotifFile"
                Dim cmd As New OleDbCommand(Sql_Str, Con_Working_Data)
                cmd.ExecuteNonQuery()
                cmd.Dispose()
            Else
                GoTo myexit
            End If

            button_disable() '

            'display
            Dim MySQLStr As String
            MySQLStr = "select * from OutputMotifFile"
            Dim MyAdapter As New OleDbDataAdapter
            Dim MyDataset As New DataTable

            MyAdapter = New OleDbDataAdapter(MySQLStr, Con_Working_Data)

            MyDataset.Clear()
            MyAdapter.Fill(MyDataset)


            Dim tableStyle As DataGridTableStyle
            tableStyle = New DataGridTableStyle
            tableStyle.MappingName = "sss"

            DataGrid3.TableStyles.Clear()
            DataGrid3.TableStyles.Add(tableStyle)
            DataGrid3.DataSource = MyDataset

            Dim myDS As New DataGridTableStyle

            Dim tcCOL4 As New DataGridTextBoxColumn
            tcCOL4.MappingName = "motif_o"
            tcCOL4.HeaderText = "Motif_Ori"
            tcCOL4.ReadOnly = True
            tcCOL4.Width = 280
            myDS.GridColumnStyles.Add(tcCOL4)

            Dim tcCOL1 As New DataGridTextBoxColumn
            tcCOL1.MappingName = "motif_r"
            tcCOL1.HeaderText = "Motif_Searching_result"
            tcCOL1.Width = 280
            tcCOL1.ReadOnly = True
            myDS.GridColumnStyles.Add(tcCOL1)

            Dim tcCOL5 As New DataGridTextBoxColumn
            tcCOL5.MappingName = "scope"
            tcCOL5.HeaderText = "Scope_Value"
            tcCOL5.Width = 130
            tcCOL5.ReadOnly = True
            myDS.GridColumnStyles.Add(tcCOL5)

            DataGrid3.TableStyles.Add(myDS)

            TextBox20.Text = CStr(RecNum)
            TextBox11.Text = CStr(MyDataset.Rows.Count) 'total

            MyAdapter.Dispose()
            myDS.Dispose()

            TextBox14.Text = CStr(1) '
            TextBox7.Text = CStr(1) '
            TextBox16.Text = myMotif '

            Sign_Stop_Calc = False

            TextBox13.Text = ""
            TextBox10.Text = ""
            TextBox17.Text = ""

            TextBox12.Text = ""
            TextBox16.Text = CStr(myMotif) '

            InitAnt_Motif() 'initialization

            '=========main loop=======
            Dim num_paths_up, num_paths_down, num_paths_clear As Integer
            num_paths_up = 0
            num_paths_down = 0
            num_paths_clear = 0

            TextBox25.Text = CStr(Score_threshold)

            For Iteration = 1 To MaxIter 'iteration number
                '=========initialization=======
                If Sign_Stop_Calc = True Then
                    GoTo myexit
                End If

                'adaptive threshold of Lamda
                If Iteration Mod 15 = 0 Then
                    If Lamda > 0 Then
                        If num_paths_up > 3 Then
                            Lamda = Lamda + 0.1
                            num_paths_up = 0
                            TextBox25.Text = CStr(Lamda)
                        Else
                            num_paths_up = 0
                        End If
                    End If
                End If

                If (Iteration > 999) And (Iteration Mod 300 = 0) Then
                    If Lamda > 0 Then
                        If num_paths_clear > 60 Then
                            Lamda = Score_threshold
                            TextBox25.Text = CStr(Lamda)
                            Dim k_1, i_1, j_1 As Integer
                            For k_1 = 0 To MaxMotifLen - 1
                                For i_1 = 0 To MaxCities  'Tao
                                    For j_1 = 1 To MaxCities
                                        Tao(i_1, j_1, k_1) = Tao0   '=========Tao0
                                    Next j_1
                                Next i_1
                            Next
                        Else
                            num_paths_clear = 0
                        End If
                    End If
                End If

                If (Iteration > 999) And (Iteration Mod 300 = 0) Then
                    If Lamda > 0 Then
                        If num_paths_down = 0 Then
                            If Lamda > 0.1 Then
                                Lamda = Lamda - 0.1
                            End If
                            TextBox25.Text = CStr(Lamda)
                        Else
                            num_paths_down = 0
                        End If
                    End If
                End If

                For i = 0 To MaxAnts - 1
                    Ant(i).StartingCity = 0
                    Ant(i).CurrentCity = 0
                    Ant(i).LengthOfPath = 0
                    For j = 1 To MaxMotifLen  'j:searching steps
                        Ant(i).Tour(j).fromCity = -1
                        Ant(i).Tour(j).toCity = -1
                    Next j
                    Ant(i).Tour(0).fromCity = 0
                    Ant(i).Tour(0).toCity = 0

                    For j = 1 To MaxCities
                        Ant(i).Visited(j) = False
                    Next
                    Ant(i).Visited(0) = True
                Next i

                '=========next vertex=======
                Dim SelResult As Integer
                Dim outlier_Flag As Boolean

                For i = 0 To MaxAnts - 1
                    outlier_Flag = False
                    For j = 0 To MaxMotifLen - 1
                        If j > 0 Then
                            Ant(i).Tour(j).fromCity = Ant(i).Tour(j - 1).toCity
                        End If

                        SelResult = SelectCity(i, j) '
                        If SelResult = -1 Then '
                            outlier_Flag = True
                            Exit For
                        Else
                            Ant(i).Tour(j).toCity = SelResult  '
                            Ant(i).CurrentCity = SelResult
                            Ant(i).Visited(SelResult) = True
                        End If
                    Next j

                    If outlier_Flag Then
                        Ant(i).LengthOfPath = 0
                    Else
                        Ant(i).Tour(MaxMotifLen).fromCity = Ant(i).Tour(MaxMotifLen - 1).toCity 'return to the origin
                        Ant(i).Tour(MaxMotifLen).toCity = Ant(i).StartingCity
                        Ant(i).LengthOfPath = CalcLen_Motif(i) 'fitness calculation

                    End If

                Next i

                'update the pheromone
                Dim BestAnt As Double
                Dim BestI As Integer
                BestAnt = 0

                For i = 0 To MaxAnts - 1 '
                    If BestAnt < Ant(i).LengthOfPath Then
                        BestAnt = Ant(i).LengthOfPath
                        BestI = i
                    End If

                    Lamda = Val(TextBox25.Text)

                    Dim Ant_AA2 As String = ""
                    Dim Ant_Coordi As String = ""
                    Dim l As Integer
                    tempMimo_Flag = False

                    If Lamda > 0 Then 'output paths
                        If Ant(i).LengthOfPath >= Lamda Then 'Lamda * MaxMimotopeLen Then 
                            BestLenOfIter = BestAnt
                            BestAntOfIter = Iteration

                            For j = 0 To MaxMotifLen - 1

                                '
                                Dim ssss, AA_Scope As Double

                                If ComboBox2.Text = "M_BLOSUM62" Then '
                                    Dim aa1, aa2 As String
                                    Dim k_2 As Integer

                                    aa1 = City(Ant(i).Tour(j).toCity).a.Substring(0, 1)

                                    For k_2 = 0 To Motif_Ori(j).Motif_Ori_Len - 1
                                        aa2 = Motif_Ori(j).Motif_Ori_AA_Infor(k_2).Motif_Ori_AA
                                        AA_Scope = AA_Scope_Change("M_BLOSUM62", aa1, aa2)
                                        If k_2 = 0 Then
                                            ssss = AA_Scope
                                        Else
                                            If ssss < AA_Scope Then
                                                ssss = AA_Scope
                                            End If
                                        End If
                                    Next

                                    If ssss >= -1.2 Then
                                        Ant_AA2 = Ant_AA2 + City(Ant(i).Tour(j).toCity).a.PadRight(6)  '.Substring(0, 1)
                                    Else
                                        Ant_AA2 = Ant_AA2 + "_____ " 'not matched
                                    End If
                                End If

                                If ComboBox2.Text = "BLOSUM62" Then '
                                    Dim aa1, aa2 As String
                                    Dim k_2 As Integer
                                    aa1 = City(Ant(i).Tour(j).toCity).a.Substring(0, 1)

                                    For k_2 = 0 To Motif_Ori(j).Motif_Ori_Len - 1
                                        aa2 = Motif_Ori(j).Motif_Ori_AA_Infor(k_2).Motif_Ori_AA
                                        AA_Scope = AA_Scope_Change("BLOSUM62", aa1, aa2)
                                        If k_2 = 0 Then
                                            ssss = AA_Scope
                                        Else
                                            If ssss < AA_Scope Then
                                                ssss = AA_Scope
                                            End If
                                        End If
                                    Next

                                    If ssss >= -1 Then
                                        Ant_AA2 = Ant_AA2 + City(Ant(i).Tour(j).toCity).a.PadRight(6)  '.Substring(0, 1)
                                    Else
                                        Ant_AA2 = Ant_AA2 + "_____ "
                                    End If

                                End If

                                If ComboBox2.Text = "Bordo_Argos" Then '
                                    Dim aa1, aa2 As String
                                    Dim k_2 As Integer
                                    aa1 = City(Ant(i).Tour(j).toCity).a.Substring(0, 1)

                                    For k_2 = 0 To Motif_Ori(j).Motif_Ori_Len - 1
                                        aa2 = Motif_Ori(j).Motif_Ori_AA_Infor(k_2).Motif_Ori_AA
                                        AA_Scope = AA_Scope_Change("Bordo_Argos", aa1, aa2)
                                        If k_2 = 0 Then
                                            ssss = AA_Scope
                                        Else
                                            If ssss < AA_Scope Then
                                                ssss = AA_Scope
                                            End If
                                        End If
                                    Next

                                    If ssss > 0 Then
                                        Ant_AA2 = Ant_AA2 + City(Ant(i).Tour(j).toCity).a.PadRight(6)  '.Substring(0, 1)
                                    Else
                                        Ant_AA2 = Ant_AA2 + "_____ "
                                    End If

                                End If

                                If ComboBox2.Text = "STRICT" Then '
                                    Dim aa1, aa2 As String
                                    Dim k_2 As Integer
                                    aa1 = City(Ant(i).Tour(j).toCity).a.Substring(0, 1)

                                    For k_2 = 0 To Motif_Ori(j).Motif_Ori_Len - 1
                                        aa2 = Motif_Ori(j).Motif_Ori_AA_Infor(k_2).Motif_Ori_AA
                                        AA_Scope = AA_Scope_Change("STRICT", aa1, aa2)
                                        If k_2 = 0 Then
                                            ssss = AA_Scope
                                        Else
                                            If ssss < AA_Scope Then
                                                ssss = AA_Scope
                                            End If
                                        End If
                                    Next

                                    If ssss > 0 Then
                                        Ant_AA2 = Ant_AA2 + City(Ant(i).Tour(j).toCity).a.PadRight(6)  '.Substring(0, 1)
                                    Else
                                        Ant_AA2 = Ant_AA2 + "_____ "
                                    End If

                                End If

                            Next j

                            'update Tao values
                            Dim k_1, i_1, j_1 As Integer
                            For k_1 = 0 To MaxMotifLen - 1
                                For i_1 = 0 To MaxCities  'Tao
                                    For j_1 = 1 To MaxCities
                                        Tao(i_1, j_1, k_1) = (1 - Rou) * Tao(i_1, j_1, k_1)   '=========Tao
                                    Next j_1
                                Next i_1
                            Next

                            'Dim pVal As Double
                            'pVal = getpVal(NumOfMimo, Ant(i).LengthOfPath)

                            Write_State = WriteToOutputMotifFileTable(myMotif, Ant_AA2, Ant(i).LengthOfPath)

                            If Write_State > 0 Then
                                num_paths_down = num_paths_down + 1
                                num_paths_up = num_paths_up + 1
                                num_paths_clear = num_paths_clear + 1

                                For k = 0 To MaxMotifLen
                                    If Tao(Int(Ant(i).Tour(k).fromCity), Int(Ant(i).Tour(k).toCity), k) < TaoMin Then
                                        Tao(Int(Ant(i).Tour(k).fromCity), Int(Ant(i).Tour(k).toCity), k) = TaoMin
                                    ElseIf Tao(Int(Ant(i).Tour(k).fromCity), Int(Ant(i).Tour(k).toCity), k) > TaoMax Then
                                        Tao(Int(Ant(i).Tour(k).fromCity), Int(Ant(i).Tour(k).toCity), k) = TaoMax
                                    Else
                                        Tao(Int(Ant(i).Tour(k).fromCity), Int(Ant(i).Tour(k).toCity), k) = Tao(Int(Ant(i).Tour(k).fromCity), Int(Ant(i).Tour(k).toCity), k) + Ant(i).LengthOfPath * 0.2 '/ MaxMimotopeLen
                                    End If
                                Next k

                                TextBox13.Text = CStr(Ant_AA2)  '
                                TextBox17.Text = CStr(Iteration) '
                                TextBox12.Text = CStr(Ant(i).LengthOfPath) '

                                RecNum = RecNum + 1
                                TextBox20.Text = CStr(RecNum)
                            End If

                        End If

                        'display
                        Me.Refresh()
                    End If

                    TextBox10.Text = CStr(Iteration)
                Next
                Application.DoEvents()
                Me.Refresh()
            Next
myexit:
            button_enable() 'enable button

            If Con_Working_Data.State = ConnectionState.Open Then Con_Working_Data.Close()
            Return RecNum

        Catch ex As Exception
            MsgBox(ex.Message, vbOKOnly + vbCritical, "the program aborted abnormally")
        End Try

    End Function

    Sub InitAnt_Motif()

        Dim i, j, k, m_AA_len As Integer

        For k = 0 To MaxMotifLen - 1
            For i = 0 To MaxCities  'Tao
                For j = 1 To MaxCities
                    Eight(i, j, k) = 0
                Next j
            Next i
        Next
        m_AA_len = 0

        If ComboBox2.Text = "M_BLOSUM62" Then   '
            For k = 0 To MaxMotifLen - 1
                For i = 0 To MaxCities  'Tao
                    For j = 1 To MaxCities
                        Tao(i, j, k) = Tao0     '=========Tao
                        NTao(i, j, k) = False
                        If Dis(i, j) <= disThreshold Then  '=========Eight
                            For m_AA_len = 0 To Motif_Ori(k).Motif_Ori_Len - 1
                                Dim AA_C As String
                                AA_C = Motif_Ori(k).Motif_Ori_AA_Infor(m_AA_len).Motif_Ori_AA
                                If AA_C = "X" Or AA_C = "x" Or AA_C = "-" Then
                                    Eight(i, j, k) = 0.01
                                Else

                                    Dim AA_Score As Double
                                    AA_Score = (AA_Scope_Change("M_BLOSUM62", Motif_Ori(k).Motif_Ori_AA_Infor(m_AA_len).Motif_Ori_AA, City(j).a.Substring(0, 1)) - Min_Matrix_Score) / (Max_Matrix_Score - Min_Matrix_Score)

                                    If Eight(i, j, k) = 0 Then '
                                        Eight(i, j, k) = AA_Score
                                    Else
                                        If AA_Score > Eight(i, j, k) Then
                                            Eight(i, j, k) = AA_Score
                                        End If
                                    End If
                                End If
                            Next
                        End If
                    Next j
                Next i
            Next
        End If

        If ComboBox2.Text = "BLOSUM62" Then   '
            For k = 0 To MaxMotifLen - 1
                For i = 0 To MaxCities  '
                    For j = 1 To MaxCities
                        Tao(i, j, k) = Tao0     '=========Tao
                        NTao(i, j, k) = False
                        If Dis(i, j) <= disThreshold Then  '=========Eight
                            For m_AA_len = 0 To Motif_Ori(k).Motif_Ori_Len - 1
                                Dim AA_C As String
                                AA_C = Motif_Ori(k).Motif_Ori_AA_Infor(m_AA_len).Motif_Ori_AA
                                If AA_C = "X" Or AA_C = "x" Or AA_C = "-" Then
                                    Eight(i, j, k) = 0.01
                                Else

                                    Dim AA_Score As Double
                                    AA_Score = (AA_Scope_Change("BLOSUM62", Motif_Ori(k).Motif_Ori_AA_Infor(m_AA_len).Motif_Ori_AA, City(j).a.Substring(0, 1)) - Min_Matrix_Score) / (Max_Matrix_Score - Min_Matrix_Score)

                                    If Eight(i, j, k) = 0 Then '
                                        Eight(i, j, k) = AA_Score
                                    Else
                                        If AA_Score > Eight(i, j, k) Then
                                            Eight(i, j, k) = AA_Score
                                        End If
                                    End If
                                End If
                            Next
                        End If
                    Next j
                Next i
            Next
        End If

        If ComboBox2.Text = "Bordo_Argos" Then   '
            For k = 0 To MaxMotifLen - 1
                For i = 0 To MaxCities  'Tao
                    For j = 1 To MaxCities
                        Tao(i, j, k) = Tao0     '=========Tao
                        NTao(i, j, k) = False
                        If Dis(i, j) <= disThreshold Then  '=========Eight��ֵ
                            For m_AA_len = 0 To Motif_Ori(k).Motif_Ori_Len - 1
                                Dim AA_C As String
                                AA_C = Motif_Ori(k).Motif_Ori_AA_Infor(m_AA_len).Motif_Ori_AA
                                If AA_C = "X" Or AA_C = "x" Or AA_C = "-" Then
                                    Eight(i, j, k) = 0.01
                                Else

                                    Dim AA_Score As Double
                                    AA_Score = (AA_Scope_Change("Bordo_Argos", Motif_Ori(k).Motif_Ori_AA_Infor(m_AA_len).Motif_Ori_AA, City(j).a.Substring(0, 1)) - Min_Matrix_Score) / (Max_Matrix_Score - Min_Matrix_Score)

                                    If Eight(i, j, k) = 0 Then '
                                        Eight(i, j, k) = AA_Score
                                    Else
                                        If AA_Score > Eight(i, j, k) Then
                                            Eight(i, j, k) = AA_Score
                                        End If
                                    End If
                                End If
                            Next
                        End If
                    Next j
                Next i
            Next
        End If

        If ComboBox2.Text = "STRICT" Then   '
            For k = 0 To MaxMotifLen - 1
                For i = 0 To MaxCities  'Tao
                    For j = 1 To MaxCities
                        Tao(i, j, k) = Tao0     '=========Tao
                        NTao(i, j, k) = False
                        If Dis(i, j) <= disThreshold Then  '=========Eight
                            For m_AA_len = 0 To Motif_Ori(k).Motif_Ori_Len - 1
                                Dim AA_C As String
                                AA_C = Motif_Ori(k).Motif_Ori_AA_Infor(m_AA_len).Motif_Ori_AA
                                If AA_C = "X" Or AA_C = "x" Or AA_C = "-" Then
                                    Eight(i, j, k) = 0.01
                                Else

                                    Dim AA_Score As Double
                                    AA_Score = (AA_Scope_Change("STRICT", Motif_Ori(k).Motif_Ori_AA_Infor(m_AA_len).Motif_Ori_AA, City(j).a.Substring(0, 1)) - Min_Matrix_Score) / (Max_Matrix_Score - Min_Matrix_Score)

                                    If Eight(i, j, k) = 0 Then '
                                        Eight(i, j, k) = AA_Score
                                    Else
                                        If AA_Score > Eight(i, j, k) Then
                                            Eight(i, j, k) = AA_Score
                                        End If
                                    End If
                                End If
                            Next
                        End If
                    Next j
                Next i
            Next
        End If

    End Sub
    Public Function CalcLen_Motif(ByVal n As Integer) As Double

        Try
            Dim Ant_AA As String = ""
            Dim i, j As Integer
            Dim cc As Double

            For i = 0 To MaxMotifLen - 1
                Ant_AA = Ant_AA + City(Ant(n).Tour(i).toCity).a.Substring(0, 1)
            Next i
            cc = 0

            If ComboBox2.Text = "M_BLOSUM62" Then 'Enshell-Seijffers
                For i = 0 To MaxMotifLen - 1
                    Dim sss, AA_Score As Double
                    sss = -10
                    For j = 0 To Motif_Ori(i).Motif_Ori_Len - 1
                        AA_Score = AA_Scope_Change("M_BLOSUM62", Motif_Ori(i).Motif_Ori_AA_Infor(j).Motif_Ori_AA, Ant_AA.Substring(i, 1))

                        If Motif_Ori(i).Motif_Ori_AA_Infor(j).Motif_Ori_AA = Ant_AA.Substring(i, 1) And j = 0 Then 'encouragement

                            If j = 0 Then
                                AA_Score = AA_Score + 0.5
                            End If

                            If j = 1 Then
                                AA_Score = AA_Score + 0.3
                            End If

                            If j = 2 Then
                                AA_Score = AA_Score + 0.1
                            End If

                        End If

                        If sss < AA_Score Then
                            sss = AA_Score

                        End If
                    Next

                    If sss >= -1 Then
                        cc = cc + sss
                    Else
                        cc = cc + sss 'where you can add penalty 
                    End If
                Next i
            End If

            If ComboBox2.Text = "BLOSUM62" Then '
                For i = 0 To MaxMotifLen - 1
                    Dim sss, AA_Score As Double
                    sss = -10
                    For j = 0 To Motif_Ori(i).Motif_Ori_Len - 1
                        AA_Score = AA_Scope_Change("BLOSUM62", Motif_Ori(i).Motif_Ori_AA_Infor(j).Motif_Ori_AA, Ant_AA.Substring(i, 1))

                        If Motif_Ori(i).Motif_Ori_AA_Infor(j).Motif_Ori_AA = Ant_AA.Substring(i, 1) And j = 0 Then 'encouragement

                            If j = 0 Then
                                AA_Score = AA_Score + 0.5
                            End If
                            If j = 1 Then
                                AA_Score = AA_Score + 0.3
                            End If
                            If j = 2 Then
                                AA_Score = AA_Score + 0.1
                            End If

                        End If

                        If sss < AA_Score Then
                            sss = AA_Score

                        End If
                    Next

                    If sss >= -1 Then
                        cc = cc + sss
                    Else
                        cc = cc + sss 'where you can add penalty 
                    End If
                Next i
            End If

            If ComboBox2.Text = "Bordo_Argos" Then '
                For i = 0 To MaxMotifLen - 1
                    Dim sss, AA_Score As Double
                    sss = -10
                    For j = 0 To Motif_Ori(i).Motif_Ori_Len - 1
                        AA_Score = AA_Scope_Change("Bordo_Argos", Motif_Ori(i).Motif_Ori_AA_Infor(j).Motif_Ori_AA, Ant_AA.Substring(i, 1))

                        If sss < AA_Score Then
                            sss = AA_Score

                        End If
                    Next
                    cc = cc + sss 'where you can add penalty 

                Next i
            End If

            If ComboBox2.Text = "STRICT" Then '
                For i = 0 To MaxMotifLen - 1
                    Dim sss, AA_Score As Double
                    sss = -10
                    For j = 0 To Motif_Ori(i).Motif_Ori_Len - 1
                        AA_Score = AA_Scope_Change("STRICT", Motif_Ori(i).Motif_Ori_AA_Infor(j).Motif_Ori_AA, Ant_AA.Substring(i, 1))

                        If sss < AA_Score Then
                            sss = AA_Score

                        End If
                    Next
                    cc = cc + sss 'where you can add penalty 

                Next i
            End If

            Return cc / MaxMotifLen

        Catch ex As Exception
            MsgBox(ex.Message, vbOKOnly + vbCritical, "the program aborted abnormally")

        End Try

    End Function

    Private Sub Button14_Click(ByVal sender As System.Object, ByVal e As System.EventArgs) Handles Button14.Click

        'output the predicted results by mimotope analysis

        Try

            If Mimotopes_File = "" Then
                MsgBox("please select a proper mimotope file!", vbOKOnly, "notice")
                Exit Sub
            End If

            'read mimotope file
            read_mimotope()
            Dim tempCluster() As Cluster_Type '
            Dim ResultCluster() As Cluster_Type '
            Dim mini_pVal As Double  '
            Dim elite() As Cluster_Type '
            Dim grass() As Cluster_Type '

            Dim myStep As Integer = 100
            Dim AA_Num, myNum, myNum2, myNum3, myNum30 As Integer
            myNum = 1
            myNum2 = 1
            myNum3 = 1
            myNum30 = 1
            ReDim ResultCluster(myStep * myNum2)
            ReDim elite(myStep * myNum3)
            ReDim grass(myStep * myNum30)

            Dim i, j, k, l As Integer
            If Con_Working_Data.State = ConnectionState.Closed Then Con_Working_Data.Open()

            Dim mySQL2 As String
            Dim CountRec1, CountRec2 As Integer
            Dim MyAdapter2 As New OleDbDataAdapter '
            Dim MyDataTable2 As New DataTable

            Dim SurfaceTable As New DataTable

            If RadioButton1.Checked = True Then 'CA
                mySQL2 = "select * from Surface_CA "
                MyAdapter2 = New OleDbDataAdapter(mySQL2, Con_Working_Data)
                MyAdapter2.Fill(SurfaceTable)
                MyAdapter2.Dispose()
            End If

            If RadioButton2.Checked = True Then 'CB
                mySQL2 = "select * from Surface_CB "
                MyAdapter2 = New OleDbDataAdapter(mySQL2, Con_Working_Data)
                MyAdapter2.Fill(SurfaceTable)
                MyAdapter2.Dispose()
            End If

            If RadioButton3.Checked = True Then 'AHA
                mySQL2 = "select * from Surface_AHA order by AA_name"
                MyAdapter2 = New OleDbDataAdapter(mySQL2, Con_Working_Data)
                MyAdapter2.Fill(SurfaceTable)
                MyAdapter2.Dispose()
            End If

            Dim MyDbset1 As New DataTable
            Dim Temp1, mySQL_Cmd As String
            Dim NumOfMimo As Integer
            Dim Result_Num As Integer
            Result_Num = 0

            Dim aaa2(Num_Mimotopes) As Integer
            mini_pVal = 100.0
            For NumOfMimo = 0 To Num_Mimotopes - 1  'FileLen - 1

                mySQL_Cmd = "select * from OutputMimoFile where mimo_seq = " & CStr(NumOfMimo) + " order by pVal ASC"

                MyDbset1.Clear()
                MyAdapter2 = New OleDbDataAdapter(mySQL_Cmd, Con_Working_Data)
                MyAdapter2.Fill(MyDbset1)
                MyAdapter2.Dispose()
                CountRec1 = MyDbset1.Rows.Count
                Dim myMimo As String
                Dim myScope As Double

                Dim myRows, myRows2 As Integer
                myRows = 0

                ReDim tempCluster(CountRec1)

                Dim mySTR_s() As String
                Dim mySTR1_s() As String
                Dim AA_Num_s, myRows3 As Integer
                AA_Num_s = 1
                ReDim mySTR_s(myStep * AA_Num_s)

                Dim myKKK As Integer
                myKKK = 0

                While myRows <= CountRec1 - 1
                    If myRows = 0 Then
                        tempCluster(myKKK).match_aa = MyDbset1.Rows(myRows)("mimotope_s").ToString
                        tempCluster(myKKK).match_mimo = MyDbset1.Rows(myRows)("mimotope_o").ToString
                        tempCluster(myKKK).aa_scope = MyDbset1.Rows(myRows)("scope")
                        tempCluster(myKKK).mi_group = NumOfMimo
                        tempCluster(myKKK).aa_pVal = MyDbset1.Rows(myRows)("pVal")
                        myKKK = myKKK + 1
                    Else

                        Dim mySSS, j_1, j_2, i_1, i_2 As Integer
                        Dim myBoolean As Boolean
                        myBoolean = True

                        For mySSS = 0 To myKKK - 1
                            Dim oneSTR1(), oneSTR2(), twoSTR1(100), twoSTR2(100) As String

                            oneSTR1 = tempCluster(mySSS).match_aa.Split()
                            j_1 = 0
                            For i_1 = 0 To oneSTR1.Length - 1
                                If oneSTR1(i_1) <> "" Then

                                    twoSTR1(j_1) = oneSTR1(i_1)
                                    j_1 = j_1 + 1
                                End If
                            Next

                            oneSTR2 = MyDbset1.Rows(myRows)("mimotope_s").ToString.Split()
                            j_2 = 0
                            For i_1 = 0 To oneSTR2.Length - 1
                                If oneSTR2(i_1) <> "" Then

                                    twoSTR2(j_2) = oneSTR2(i_1)
                                    j_2 = j_2 + 1
                                End If
                            Next

                            Dim oneScores, oneRatio As Double
                            oneScores = 0
                            For i_2 = 0 To j_2 - 1
                                If twoSTR1(i_2) = twoSTR2(i_2) Then
                                    oneScores = oneScores + 1
                                End If
                            Next
                            If oneScores / j_2 > 0.2 Then
                                myBoolean = False
                                Exit For
                            End If

                        Next
                        If myBoolean Then
                            tempCluster(myKKK).match_aa = MyDbset1.Rows(myRows)("mimotope_s").ToString
                            tempCluster(myKKK).match_mimo = MyDbset1.Rows(myRows)("mimotope_o").ToString
                            tempCluster(myKKK).aa_scope = MyDbset1.Rows(myRows)("scope")
                            tempCluster(myKKK).mi_group = NumOfMimo
                            tempCluster(myKKK).aa_pVal = MyDbset1.Rows(myRows)("pVal")
                            myKKK = myKKK + 1

                        End If

                    End If

                    myRows = myRows + 1

                End While

                'sorting procedure 
                If myKKK > 0 Then
                    Dim temp As Cluster_Type
                    Dim exchange As Boolean
                    For i = 0 To myKKK - 1
                        exchange = False
                        For j = myKKK - 2 To 0 Step -1
                            If tempCluster(j + 1).aa_pVal < tempCluster(j).aa_pVal Then
                                temp = tempCluster(j + 1)
                                tempCluster(j + 1) = tempCluster(j)
                                tempCluster(j) = temp
                                exchange = True
                            End If
                        Next
                        If Not exchange Then
                            Exit For
                        End If
                    Next

                    Dim aaa1 As Integer
                    aaa1 = Val(TextBox29.Text)
                    If myKKK < aaa1 Then
                        aaa1 = myKKK
                    End If
                    aaa2(NumOfMimo) = aaa1
                End If

                Dim mySTR() As String
                Dim mySTR1() As String
                ReDim mySTR(myStep)
                AA_Num = 0
                myRows2 = 0

                Dim dispStr As String
                dispStr = "========= " + CStr(NumOfMimo) + " =========" + Chr(13) + Chr(10)

                For k = 0 To aaa2(NumOfMimo) - 1

                    ResultCluster(Result_Num) = tempCluster(k)
                    dispStr = dispStr + ResultCluster(Result_Num).match_aa + Chr(13) + Chr(10)

                    If Result_Num >= myStep * myNum2 Then
                        myNum2 = myNum2 + 1
                        ReDim Preserve ResultCluster(myStep * myNum2)

                    End If

                    mySTR1 = tempCluster(k).match_aa.Split()
                    j = 0
                    For i = 0 To mySTR1.Length - 1
                        If mySTR1(i) <> "" Then
                            If j >= myStep * myNum Then
                                myNum = myNum + 1
                                ReDim Preserve mySTR(myStep * myNum)
                            End If

                            mySTR(j) = mySTR1(i)
                            j = j + 1
                        End If
                    Next
                    myRows2 = j
                    ReDim Preserve ResultCluster(Result_Num).AA_Infor(myRows2)


                    For i = 0 To myRows2 - 1
                        If mySTR(i) <> "_____" Then
                            Dim gzbmTable As DataTable = SurfaceTable
                            Dim gzbmRows() As DataRow
                            gzbmRows = gzbmTable.Select("AA_name = " + "'" + mySTR(i) + "'")

                            If (gzbmRows.Length > 0) Then
                                ResultCluster(Result_Num).AA_Infor(i).aa = mySTR(i)
                                'ResultCluster(Result_Num).AA_Infor(i).ax = gzbmRows(0)("x_coor")
                                'ResultCluster(Result_Num).AA_Infor(i).ay = gzbmRows(0)("y_coor")
                                'ResultCluster(Result_Num).AA_Infor(i).az = gzbmRows(0)("z_coor")
                                ResultCluster(Result_Num).AA_Infor(i).area = gzbmRows(0)("SurfaceArea_AA")

                            Else
                                MsgBox("The aminoacid record is not found.Please compute the solvent accessible residues of target antigen properly!", vbOKOnly + vbCritical, "the program aborted abnormally")
                                Exit Sub
                            End If
                        Else 'if mySTR(i)=_____
                            ResultCluster(Result_Num).AA_Infor(i).aa = mySTR(i)
                            ResultCluster(Result_Num).AA_Infor(i).ax = 0
                            ResultCluster(Result_Num).AA_Infor(i).ay = 0
                            ResultCluster(Result_Num).AA_Infor(i).az = 0
                            ResultCluster(Result_Num).AA_Infor(i).area = 0
                        End If

                    Next
                    Result_Num = Result_Num + 1
                Next
                'TextBox8.Text = TextBox8.Text + dispStr
                Me.Refresh()
            Next

            Dim unm_elite, unm_grass As Integer
            unm_elite = 0
            unm_grass = 0

            mini_pVal = 0.001
            For i = 0 To Result_Num - 1
                'classify elite and grass
                If unm_elite >= myStep * myNum3 Then
                    myNum3 = myNum3 + 1
                    ReDim Preserve elite(myStep * myNum3)
                End If

                If ResultCluster(i).aa_pVal < mini_pVal Then
                    elite(unm_elite) = ResultCluster(i)
                    elite(unm_elite).Sel_flag = False
                    unm_elite = unm_elite + 1
                End If
            Next

            'sorting procedure 
            If unm_elite >= 1 Then
                Dim temp As Cluster_Type
                Dim exchange As Boolean
                For i = 0 To unm_elite - 1
                    exchange = False
                    For j = unm_elite - 2 To 0 Step -1
                        If elite(j + 1).aa_pVal < elite(j).aa_pVal Then
                            temp = elite(j + 1)
                            elite(j + 1) = elite(j)
                            elite(j) = temp
                            exchange = True
                        End If
                    Next
                    If Not exchange Then
                        Exit For
                    End If
                Next
            End If

            'clear database
            If Con_Working_Data.State = ConnectionState.Closed Then Con_Working_Data.Open()

            Dim Sql_Str As String
            Sql_Str = "delete from OutputEpitopeFile1"
            Dim cmd As New OleDbCommand(Sql_Str, Con_Working_Data)
            cmd.ExecuteNonQuery()
            cmd.Dispose()

            Sql_Str = "delete from OutputEpitopeFile2"
            cmd = New OleDbCommand(Sql_Str, Con_Working_Data)
            cmd.ExecuteNonQuery()
            cmd.Dispose()

            Sql_Str = "delete from OutputEpitopeFile3"
            cmd = New OleDbCommand(Sql_Str, Con_Working_Data)
            cmd.ExecuteNonQuery()
            cmd.Dispose()

            'DFS algorithm
            If Cluster_Method = 5 Then '
                'construct the clustering graph
                Dim mySTR2() As String
                Dim myNum1, mynum_3, myNum4, myNum5 As Integer
                myNum4 = 0
                myNum5 = 0


                Dim Vnbr, Enbr As Integer
                Dim str1() As String

                MAX_VERTEX = unm_elite
                ReDim WT(MAX_VERTEX)

                Dim tree(MAX_VERTEX, MAX_VERTEX) As Integer
                Dim visited(MAX_VERTEX) As Integer

                For i = 0 To MAX_VERTEX - 1 'initialization
                    visited(i) = False
                    For j = 0 To MAX_VERTEX - 1
                        tree(i, j) = 0
                    Next
                Next

                'edge connection
                '===================delete
                'Dim P_clusterFile As String
                'P_clusterFile = DbPath + "\" + "P_Cluster.txt"
                'Dim P_myWriteLine As System.IO.StreamWriter
                'P_myWriteLine = New System.IO.StreamWriter(P_clusterFile)

                Dim connect_array(MAX_VERTEX), connect_num As Integer
                Dim connect_flag As Boolean
                connect_flag = False
                connect_num = 1

                connect_array(0) = elite(0).mi_group
                For i = 1 To MAX_VERTEX - 1

                    Dim exit_flag As Boolean
                    exit_flag = False
                    For j = 0 To connect_num
                        If elite(i).mi_group = connect_array(j) Then
                            exit_flag = True
                            Exit For
                        End If
                    Next
                    If Not exit_flag Then
                        connect_num = connect_num + 1
                        connect_array(connect_num) = elite(i).mi_group
                    End If
                Next
                If connect_num <= 3 Then
                    connect_flag = True

                End If

                For i = 0 To MAX_VERTEX - 1
                    WT(i) = -Log(elite(i).aa_pVal)

                    '===================delete
                    'P_myWriteLine.WriteLine(elite(i).match_aa)

                    mySTR2 = elite(i).match_aa.Split()
                    myNum4 = 0
                    For k = 0 To mySTR2.Length - 1
                        If mySTR2(k) <> "" Then
                            myNum4 = myNum4 + 1
                        End If
                    Next

                    For j = i + 1 To MAX_VERTEX - 1
                        If connect_flag Then
                            myNum5 = 0
                            mySTR2 = elite(j).match_aa.Split()
                            For k = 0 To mySTR2.Length - 1
                                If mySTR2(k) <> "" Then
                                    myNum5 = myNum5 + 1
                                End If
                            Next

                            Dim dis_ij_flag As Boolean = False
                            For k = 0 To myNum4 - 1
                                If dis_ij_flag Then
                                    Exit For
                                End If
                                For l = 0 To myNum5 - 1
                                    Dim dis_ij As Double

                                    If dis_ij_flag Then
                                        Exit For
                                    End If
                                    If elite(i).AA_Infor(k).aa = "_____" Or elite(j).AA_Infor(l).aa = "_____" Then
                                        dis_ij = 10000
                                    Else

                                        If elite(i).AA_Infor(k).aa = elite(j).AA_Infor(l).aa Then
                                            tree(i, j) = 1
                                            tree(j, i) = 1
                                        End If

                                        'Dim x1, x2, y1, y2, z1, z2 As Double
                                        'Dim aa1, aa2 As String
                                        'aa1 = elite(i).AA_Infor(k).aa
                                        'aa2 = elite(j).AA_Infor(l).aa
                                        'x1 = elite(i).AA_Infor(k).ax
                                        'x2 = elite(j).AA_Infor(l).ax
                                        'y1 = elite(i).AA_Infor(k).ay
                                        'y2 = elite(j).AA_Infor(l).ay
                                        'z1 = elite(i).AA_Infor(k).az
                                        'z2 = elite(j).AA_Infor(l).az

                                        'dis_ij = Math.Sqrt((elite(i).AA_Infor(k).ax - elite(j).AA_Infor(l).ax) ^ 2 + (elite(i).AA_Infor(k).ay - elite(j).AA_Infor(l).ay) ^ 2 + (elite(i).AA_Infor(k).az - elite(j).AA_Infor(l).az) ^ 2)
                                        'If dis_ij = 0 Then
                                        '    tree(i, j) = 1

                                        'End If
                                    End If

                                    'If dis_ij = 0 Then
                                    '    tree(i, j) = 1
                                    '    tree(j, i) = 1
                                    '    dis_ij_flag = True
                                    'End If
                                Next
                            Next
                        Else
                            If elite(i).mi_group <> elite(j).mi_group Then  '������ͬһmimotope
                                myNum5 = 0
                                mySTR2 = elite(j).match_aa.Split()
                                For k = 0 To mySTR2.Length - 1
                                    If mySTR2(k) <> "" Then
                                        myNum5 = myNum5 + 1
                                    End If
                                Next

                                Dim dis_ij_flag As Boolean = False
                                For k = 0 To myNum4 - 1
                                    If dis_ij_flag Then
                                        Exit For
                                    End If
                                    For l = 0 To myNum5 - 1
                                        Dim dis_ij As Double

                                        If dis_ij_flag Then
                                            Exit For
                                        End If
                                        If elite(i).AA_Infor(k).aa = "_____" Or elite(j).AA_Infor(l).aa = "_____" Then
                                            dis_ij = 10000
                                        Else

                                            If elite(i).AA_Infor(k).aa = elite(j).AA_Infor(l).aa Then
                                                tree(i, j) = 1
                                                tree(j, i) = 1
                                            End If

                                            'Dim x1, x2, y1, y2, z1, z2 As Double
                                            'Dim aa1, aa2 As String
                                            'aa1 = elite(i).AA_Infor(k).aa
                                            'aa2 = elite(j).AA_Infor(l).aa
                                            'x1 = elite(i).AA_Infor(k).ax
                                            'x2 = elite(j).AA_Infor(l).ax
                                            'y1 = elite(i).AA_Infor(k).ay
                                            'y2 = elite(j).AA_Infor(l).ay
                                            'z1 = elite(i).AA_Infor(k).az
                                            'z2 = elite(j).AA_Infor(l).az

                                            'dis_ij = Math.Sqrt((elite(i).AA_Infor(k).ax - elite(j).AA_Infor(l).ax) ^ 2 + (elite(i).AA_Infor(k).ay - elite(j).AA_Infor(l).ay) ^ 2 + (elite(i).AA_Infor(k).az - elite(j).AA_Infor(l).az) ^ 2)
                                            'If dis_ij = 0 Then
                                            '    tree(i, j) = 1

                                            'End If
                                        End If

                                        'If dis_ij = 0 Then
                                        '    tree(i, j) = 1
                                        '    tree(j, i) = 1
                                        '    dis_ij_flag = True

                                        'End If
                                    Next
                                Next
                            End If
                        End If
                    Next
                Next

                '===========delete
                'P_myWriteLine.Flush()
                'P_myWriteLine.Close()


                'main loop
                ReDim Connected_comp(MAX_VERTEX)
                For i = 0 To MAX_VERTEX - 1

                    Connected_comp(i).num_vertex = 0
                    Connected_comp(i).Weight = 0
                    Connected_comp(i).area = 0
                    Connected_comp(i).pVal = 0

                    ReDim Connected_comp(i).vertex(MAX_VERTEX)
                    For j = 0 To MAX_VERTEX - 1
                        Connected_comp(i).vertex(j) = -1
                    Next
                Next

                Dim component As Integer
                component = 0
                vertex_k = 0

                While (Not visitAll(visited))
                    For i = 0 To MAX_VERTEX - 1
                        If visited(i) = False Then
                            Connected_comp(component).vertex(vertex_k) = i
                            Connected_comp(component).num_vertex = Connected_comp(component).num_vertex + 1
                            Connected_comp(component).Weight = Connected_comp(component).Weight + WT(i)
                            dfs(i, tree, visited, True, component)
                            component = component + 1
                            vertex_k = 0
                        End If
                    Next
                End While

                'classify the size of the connected components 
                Dim kk As Integer
                'clear database
                Sql_Str = "delete from OutputCompFile"
                cmd = New OleDbCommand(Sql_Str, Con_Working_Data)
                cmd.ExecuteNonQuery()
                cmd.Dispose()

                For kk = 0 To component - 1
                    For i = 0 To Connected_comp(kk).num_vertex - 1
                        myNum5 = 0
                        mySTR2 = elite(Connected_comp(kk).vertex(i)).match_aa.Split()

                        For k = 0 To mySTR2.Length - 1
                            If mySTR2(k) <> "" Then
                                myNum5 = myNum5 + 1
                            End If
                        Next

                        For k = 0 To myNum5 - 1
                            If elite(Connected_comp(kk).vertex(i)).AA_Infor(k).aa <> "_____" Then
                                Dim aa_s As String
                                aa_s = elite(Connected_comp(kk).vertex(i)).AA_Infor(k).aa
                                WriteToOutputEpitopeFileTableS(aa_s, elite(Connected_comp(kk).vertex(i)).AA_Infor(k).area, elite(Connected_comp(kk).vertex(i)).AA_Infor(k).a_to_a_scope, elite(Connected_comp(kk).vertex(i)).mi_group, elite(Connected_comp(kk).vertex(i)).aa_scope, Round(elite(Connected_comp(kk).vertex(i)).aa_pVal, 8), kk, i)
                                Connected_comp(kk).area = Connected_comp(kk).area + elite(Connected_comp(kk).vertex(i)).AA_Infor(k).area
                                Connected_comp(kk).pVal = Connected_comp(kk).pVal - Log(elite(Connected_comp(kk).vertex(i)).aa_pVal)

                            End If

                        Next
                    Next
                Next

                'remove a path fron the cluster if the size of the cluster is greater than the threshold
                For kk = 0 To component - 1
                    If Connected_comp(kk).area > 2500 Then

                        While Connected_comp(kk).area > 2500
                            MyAdapter2 = New OleDbDataAdapter '
                            MyDataTable2.Clear()
                            mySQL2 = "select * from OutputCompFile where AA_Comp = " + CStr(kk)
                            MyAdapter2 = New OleDbDataAdapter(mySQL2, Con_Working_Data)
                            MyAdapter2.Fill(MyDataTable2)
                            MyAdapter2.Dispose()
                            CountRec1 = MyDataTable2.Rows.Count

                            Dim max_pVal As Double
                            Dim mimo_order, path_id As Integer
                            max_pVal = -2
                            mimo_order = -1
                            path_id = -1

                            '
                            Dim pValTable(Num_Mimotopes) As Comp_screen_Type
                            Dim myMimoNumK, k_1_1 As Integer
                            For myMimoNumK = 0 To Num_Mimotopes - 1  'FileLen - 1

                                Dim gzbmTable As DataTable = MyDataTable2
                                Dim gzbmRows() As DataRow
                                gzbmRows = gzbmTable.Select("AA_order = " + CStr(myMimoNumK))

                                Dim gzbmRowsNum, pvalRowsNum As Integer
                                pvalRowsNum = 0
                                Dim kk_step, kk_num As Integer
                                kk_step = 100
                                kk_num = 1
                                ReDim pValTable(myMimoNumK).pVal(kk_step * kk_num)
                                ReDim pValTable(myMimoNumK).path_id(kk_step * kk_num)

                                For gzbmRowsNum = 0 To gzbmRows.Length - 1
                                    If gzbmRowsNum = 0 Then
                                        pValTable(myMimoNumK).AA_order = gzbmRows(gzbmRowsNum)("AA_order")
                                        pValTable(myMimoNumK).pVal(pvalRowsNum) = gzbmRows(gzbmRowsNum)("AA_pVal")
                                        pValTable(myMimoNumK).path_id(pvalRowsNum) = gzbmRows(gzbmRowsNum)("AA_path_id")

                                        pvalRowsNum = pvalRowsNum + 1
                                        pValTable(myMimoNumK).num_pVal = pvalRowsNum

                                    Else
                                        Dim kk_Bool As Boolean
                                        kk_Bool = True

                                        For k_1_1 = 0 To pvalRowsNum - 1 '
                                            If pValTable(myMimoNumK).pVal(k_1_1) = gzbmRows(gzbmRowsNum)("AA_pVal") Then
                                                kk_Bool = False
                                                Exit For
                                            End If
                                        Next

                                        If kk_Bool Then
                                            If pvalRowsNum >= kk_step * kk_num Then
                                                kk_num = kk_num + 1
                                                ReDim Preserve pValTable(myMimoNumK).pVal(kk_step * kk_num)

                                            End If
                                            pValTable(myMimoNumK).pVal(pvalRowsNum) = gzbmRows(gzbmRowsNum)("AA_pVal")
                                            pValTable(myMimoNumK).path_id(pvalRowsNum) = gzbmRows(gzbmRowsNum)("AA_path_id")

                                            pvalRowsNum = pvalRowsNum + 1
                                            pValTable(myMimoNumK).num_pVal = pvalRowsNum

                                        End If
                                    End If
                                Next
                            Next
                            Dim ifuique As Boolean
                            ifuique = True

                            For myMimoNumK = 0 To Num_Mimotopes - 1  'FileLen - 1
                                If pValTable(myMimoNumK).num_pVal > 1 Then
                                    ifuique = False
                                End If
                            Next
                            If ifuique Then 'only one
                                For myMimoNumK = 0 To Num_Mimotopes - 1  'FileLen - 1
                                    If pValTable(myMimoNumK).num_pVal = 1 Then
                                        Dim LL_1 As Integer
                                        If pValTable(myMimoNumK).pVal(0) > max_pVal Then
                                            max_pVal = pValTable(myMimoNumK).pVal(0)
                                            mimo_order = pValTable(myMimoNumK).AA_order
                                            path_id = pValTable(myMimoNumK).path_id(0)

                                        End If
                                    End If
                                Next

                            Else 'not 
                                For myMimoNumK = 0 To Num_Mimotopes - 1  'FileLen - 1
                                    If pValTable(myMimoNumK).num_pVal > 1 Then
                                        Dim LL_1 As Integer
                                        For LL_1 = 0 To pValTable(myMimoNumK).num_pVal - 1
                                            If pValTable(myMimoNumK).pVal(LL_1) > max_pVal Then
                                                max_pVal = pValTable(myMimoNumK).pVal(LL_1)
                                                mimo_order = pValTable(myMimoNumK).AA_order
                                                path_id = pValTable(myMimoNumK).path_id(LL_1)

                                            End If
                                        Next
                                    End If
                                Next
                            End If

                            If mimo_order = -1 Then
                                Exit While
                            End If

                            'delete AAs from cluster
                            Sql_Str = "delete from OutputCompFile where AA_order =" + CStr(mimo_order) + " and AA_Comp = " + CStr(kk) + " and AA_path_id = " + CStr(path_id)
                            cmd = New OleDbCommand(Sql_Str, Con_Working_Data)
                            cmd.ExecuteNonQuery()
                            cmd.Dispose()

                            'recalculating
                            MyAdapter2 = New OleDbDataAdapter '
                            MyDataTable2.Clear()
                            mySQL2 = "select * from OutputCompFile where AA_Comp = " + CStr(kk)
                            MyAdapter2 = New OleDbDataAdapter(mySQL2, Con_Working_Data)
                            MyAdapter2.Fill(MyDataTable2)
                            MyAdapter2.Dispose()
                            CountRec1 = MyDataTable2.Rows.Count

                            If CountRec1 > 40 Then '
                                Connected_comp(kk).area = 2501
                            Else
                                Connected_comp(kk).area = 0
                                Connected_comp(kk).pVal = 0

                                Dim myRows5 As Integer = 0
                                While myRows5 <= CountRec1 - 1
                                    Connected_comp(kk).area = Connected_comp(kk).area + MyDataTable2.Rows(myRows5)("AA_area")
                                    Connected_comp(kk).pVal = Connected_comp(kk).pVal - Log(MyDataTable2.Rows(myRows5)("AA_pVal"))
                                    myRows5 = myRows5 + 1

                                End While

                            End If

                        End While

                    End If
                Next

                'pick up the biggest 3 clutsers
                Dim kk1, kk2, kk3 As Integer
                ReDim Connected_comp_sort(component)

                For kk = 0 To component - 1
                    Connected_comp_sort(kk).num_comp = kk
                    Connected_comp_sort(kk).pVal = Connected_comp(kk).pVal
                Next

                'sorting 
                Dim temp As Connected_comp_Sort_Type
                Dim exchange As Boolean
                If component >= 2 Then
                    For i = 0 To component - 1
                        exchange = False
                        For j = component - 2 To 0 Step -1
                            If Connected_comp_sort(j + 1).pVal > Connected_comp_sort(j).pVal Then
                                temp = Connected_comp_sort(j + 1)
                                Connected_comp_sort(j + 1) = Connected_comp_sort(j)
                                Connected_comp_sort(j) = temp
                                exchange = True
                            End If
                        Next
                        If Not exchange Then
                            Exit For
                        End If
                    Next

                End If

                Dim cluster_table1 As New DataTable
                Dim cluster_table2 As New DataTable
                Dim cluster_table3 As New DataTable
                Dim CountRec3(3) As Integer
                Dim num_clus As Integer


                If RadioButton3.Checked = True Then 'AHA
                    MaxCities = 1

                    ReDim City_AHA(MaxCities)  '
                    City_AHA(0).a = "O"
                    City_AHA(0).a_Len = 1
                    ReDim City_AHA(0).xyz_coor(City_AHA(0).a_Len)

                    City_AHA(0).xyz_coor(0).x = 0
                    City_AHA(0).xyz_coor(0).y = 0
                    City_AHA(0).xyz_coor(0).z = 0

                    For i = 0 To SurfaceTable.Rows.Count - 1

                        If i = 0 Then
                            MaxCities = MaxCities + 1
                            ReDim Preserve City_AHA(MaxCities)  '

                            City_AHA(MaxCities - 1).a = SurfaceTable.Rows(i)("AA_name").ToString
                            City_AHA(MaxCities - 1).a_Len = 1
                            ReDim City_AHA(MaxCities - 1).xyz_coor(City_AHA(MaxCities - 1).a_Len)

                            City_AHA(MaxCities - 1).xyz_coor(City_AHA(MaxCities - 1).a_Len - 1).x = SurfaceTable.Rows(i)("x_coor")
                            City_AHA(MaxCities - 1).xyz_coor(City_AHA(MaxCities - 1).a_Len - 1).y = SurfaceTable.Rows(i)("y_coor")
                            City_AHA(MaxCities - 1).xyz_coor(City_AHA(MaxCities - 1).a_Len - 1).z = SurfaceTable.Rows(i)("z_coor")

                        ElseIf City_AHA(MaxCities - 1).a = SurfaceTable.Rows(i)("AA_name").ToString Then    '

                            City_AHA(MaxCities - 1).a_Len = City_AHA(MaxCities - 1).a_Len + 1
                            ReDim Preserve City_AHA(MaxCities - 1).xyz_coor(City_AHA(MaxCities - 1).a_Len)

                            City_AHA(MaxCities - 1).xyz_coor(City_AHA(MaxCities - 1).a_Len - 1).x = SurfaceTable.Rows(i)("x_coor")
                            City_AHA(MaxCities - 1).xyz_coor(City_AHA(MaxCities - 1).a_Len - 1).y = SurfaceTable.Rows(i)("y_coor")
                            City_AHA(MaxCities - 1).xyz_coor(City_AHA(MaxCities - 1).a_Len - 1).z = SurfaceTable.Rows(i)("z_coor")

                        Else '

                            MaxCities = MaxCities + 1
                            ReDim Preserve City_AHA(MaxCities)  '

                            City_AHA(MaxCities - 1).a = SurfaceTable.Rows(i)("AA_name").ToString
                            City_AHA(MaxCities - 1).a_Len = 1
                            ReDim City_AHA(MaxCities - 1).xyz_coor(City_AHA(MaxCities - 1).a_Len)

                            City_AHA(MaxCities - 1).xyz_coor(City_AHA(MaxCities - 1).a_Len - 1).x = SurfaceTable.Rows(i)("x_coor")
                            City_AHA(MaxCities - 1).xyz_coor(City_AHA(MaxCities - 1).a_Len - 1).y = SurfaceTable.Rows(i)("y_coor")
                            City_AHA(MaxCities - 1).xyz_coor(City_AHA(MaxCities - 1).a_Len - 1).z = SurfaceTable.Rows(i)("z_coor")

                        End If
                    Next

                    MaxCities = MaxCities - 1

                    ReDim City(MaxCities + 1)
                    Dim KK_3 As Integer

                    For KK_3 = 0 To MaxCities
                        City(KK_3).a = City_AHA(KK_3).a
                    Next

                End If

                If component > 3 Then
                    component = 3
                End If

                Select Case component

                    Case 1
                        kk1 = Connected_comp_sort(0).num_comp

                        mySQL_Cmd = "insert into OutputEpitopeFile1 select * from OutputCompFile where AA_Comp = " + CStr(kk1)
                        cmd = New OleDbCommand(mySQL_Cmd, Con_Working_Data)
                        cmd.ExecuteNonQuery()
                        cmd.Dispose()
                        'cluster repair

                        MyAdapter2 = New OleDbDataAdapter '
                        cluster_table1.Clear()

                        mySQL2 = "select * from OutputEpitopeFile1"
                        MyAdapter2 = New OleDbDataAdapter(mySQL2, Con_Working_Data)
                        MyAdapter2.Fill(cluster_table1)
                        MyAdapter2.Dispose()

                        CountRec3(1) = cluster_table1.Rows.Count
                        'CountRec3(2) = cluster_table2.Rows.Count
                        'CountRec3(3) = cluster_table3.Rows.Count

                        num_clus = 1

                        Dim reserved_amino_acid() As aminoInfor_Type
                        Dim num_reserved_amino_acid, add_num As Integer

                        While num_clus <= 1
                            If CountRec3(num_clus) = 0 Then
                                Exit While
                            End If

                            add_num = 1

                            ReDim reserved_amino_acid(add_num * myStep)

                            If RadioButton1.Checked = True Or RadioButton2.Checked = True Then 'CA,CB 
                                For i = 0 To SurfaceTable.Rows.Count - 1
                                    Dim my_amino_acid As aminoInfor_Type

                                    my_amino_acid.aa = SurfaceTable.Rows(i)("AA_name")
                                    my_amino_acid.ax = SurfaceTable.Rows(i)("x_coor")
                                    my_amino_acid.ay = SurfaceTable.Rows(i)("y_coor")
                                    my_amino_acid.az = SurfaceTable.Rows(i)("z_coor")

                                    Dim tempTable As DataTable
                                    If num_clus = 1 Then
                                        tempTable = cluster_table1
                                    End If

                                    Dim tempRows() As DataRow
                                    tempRows = tempTable.Select("AA_name = " + "'" + my_amino_acid.aa + "'")

                                    If (tempRows.Length = 0) Then '
                                        '
                                        num_reserved_amino_acid = 0

                                        For j = 0 To SurfaceTable.Rows.Count - 1
                                            If j <> i Then
                                                Dim second_amino_acid As aminoInfor_Type
                                                Dim dis_ij1 As Double
                                                second_amino_acid.aa = SurfaceTable.Rows(j)("AA_name")
                                                second_amino_acid.ax = SurfaceTable.Rows(j)("x_coor")
                                                second_amino_acid.ay = SurfaceTable.Rows(j)("y_coor")
                                                second_amino_acid.az = SurfaceTable.Rows(j)("z_coor")
                                                dis_ij1 = Math.Sqrt((my_amino_acid.ax - second_amino_acid.ax) ^ 2 + (my_amino_acid.ay - second_amino_acid.ay) ^ 2 + (my_amino_acid.az - second_amino_acid.az) ^ 2)
                                                If dis_ij1 <= Val(ThresholdTxt.Text) Then
                                                    If num_reserved_amino_acid >= add_num * myStep Then
                                                        add_num = add_num + 1
                                                        ReDim Preserve reserved_amino_acid(add_num * myStep)
                                                    End If
                                                    reserved_amino_acid(num_reserved_amino_acid) = second_amino_acid
                                                    num_reserved_amino_acid = num_reserved_amino_acid + 1
                                                End If
                                            End If
                                        Next

                                        'add or not?
                                        If num_reserved_amino_acid > 0 Then
                                            Dim num_in_table As Integer
                                            num_in_table = 0
                                            For j = 0 To num_reserved_amino_acid - 1
                                                Dim tempRows3() As DataRow
                                                tempRows3 = tempTable.Select("AA_name = " + "'" + reserved_amino_acid(j).aa + "'")
                                                If (tempRows3.Length > 0) Then '
                                                    num_in_table = num_in_table + 1
                                                End If
                                            Next
                                            Dim rate_s As Double
                                            rate_s = num_in_table / num_reserved_amino_acid
                                            If rate_s >= 0.75 Then 'add
                                                WriteToOutputEpitopeFileTable1(num_clus, my_amino_acid.aa, 0, 0, -1, 0, 0)
                                            End If

                                        End If
                                    End If
                                Next
                            End If

                            If RadioButton3.Checked = True Then 'AHA 
                                Dim KK_1, KK_2 As Integer
                                Dim my_amino_acid, second_amino_acid As String

                                For i = 1 To MaxCities
                                    my_amino_acid = City_AHA(i).a

                                    Dim tempTable As DataTable

                                    If num_clus = 1 Then
                                        tempTable = cluster_table1
                                    End If

                                    Dim tempRows() As DataRow
                                    tempRows = tempTable.Select("AA_name = " + "'" + my_amino_acid + "'")

                                    If (tempRows.Length = 0) Then '
                                        '
                                        num_reserved_amino_acid = 0

                                        For j = 1 To MaxCities
                                            second_amino_acid = City_AHA(j).a
                                            If i <> j Then
                                                Dim dis_ij1 As Double
                                                dis_ij1 = 100000
                                                For KK_1 = 0 To City_AHA(i).a_Len - 1
                                                    For KK_2 = 0 To City_AHA(j).a_Len - 1
                                                        Dim tempDis As Double
                                                        tempDis = Math.Sqrt((City_AHA(i).xyz_coor(KK_1).x - City_AHA(j).xyz_coor(KK_2).x) ^ 2 + (City_AHA(i).xyz_coor(KK_1).y - City_AHA(j).xyz_coor(KK_2).y) ^ 2 + (City_AHA(i).xyz_coor(KK_1).z - City_AHA(j).xyz_coor(KK_2).z) ^ 2)
                                                        If tempDis < dis_ij1 Then
                                                            dis_ij1 = tempDis
                                                        End If
                                                    Next
                                                Next

                                                If dis_ij1 <= Val(ThresholdTxt.Text) Then
                                                    If num_reserved_amino_acid >= add_num * myStep Then
                                                        add_num = add_num + 1
                                                        ReDim Preserve reserved_amino_acid(add_num * myStep)
                                                    End If
                                                    reserved_amino_acid(num_reserved_amino_acid).aa = second_amino_acid
                                                    num_reserved_amino_acid = num_reserved_amino_acid + 1
                                                End If

                                            End If
                                        Next j

                                        'add or not?
                                        If num_reserved_amino_acid > 0 Then
                                            Dim num_in_table As Integer
                                            num_in_table = 0
                                            For j = 0 To num_reserved_amino_acid - 1
                                                Dim tempRows3() As DataRow
                                                tempRows3 = tempTable.Select("AA_name = " + "'" + reserved_amino_acid(j).aa + "'")
                                                If (tempRows3.Length > 0) Then '
                                                    num_in_table = num_in_table + 1
                                                End If
                                            Next
                                            Dim rate_s As Double
                                            rate_s = num_in_table / num_reserved_amino_acid
                                            If rate_s >= 0.75 Then 'add
                                                WriteToOutputEpitopeFileTable1(num_clus, my_amino_acid, 0, 0, -1, 0, 0)
                                            End If
                                        End If
                                    End If
                                Next i
                            End If

                            num_clus = num_clus + 1
                        End While

                    Case 2
                        kk1 = Connected_comp_sort(0).num_comp
                        kk2 = Connected_comp_sort(1).num_comp

                        mySQL_Cmd = "insert into OutputEpitopeFile1 select * from OutputCompFile where AA_Comp = " + CStr(kk1)
                        cmd = New OleDbCommand(mySQL_Cmd, Con_Working_Data)
                        cmd.ExecuteNonQuery()
                        cmd.Dispose()

                        mySQL_Cmd = "insert into OutputEpitopeFile2 select * from OutputCompFile where AA_Comp = " + CStr(kk2)
                        cmd = New OleDbCommand(mySQL_Cmd, Con_Working_Data)
                        cmd.ExecuteNonQuery()
                        cmd.Dispose()

                        'cluster repair
                        MyAdapter2 = New OleDbDataAdapter '
                        cluster_table1.Clear()
                        cluster_table2.Clear()

                        mySQL2 = "select * from OutputEpitopeFile1"
                        MyAdapter2 = New OleDbDataAdapter(mySQL2, Con_Working_Data)
                        MyAdapter2.Fill(cluster_table1)
                        MyAdapter2.Dispose()

                        MyAdapter2 = New OleDbDataAdapter '
                        mySQL2 = "select * from OutputEpitopeFile2"
                        MyAdapter2 = New OleDbDataAdapter(mySQL2, Con_Working_Data)
                        MyAdapter2.Fill(cluster_table2)
                        MyAdapter2.Dispose()

                        CountRec3(1) = cluster_table1.Rows.Count
                        CountRec3(2) = cluster_table2.Rows.Count

                        num_clus = 1

                        Dim reserved_amino_acid() As aminoInfor_Type
                        Dim num_reserved_amino_acid, add_num As Integer

                        While num_clus <= 2
                            If CountRec3(num_clus) = 0 Then
                                Exit While
                            End If

                            add_num = 1

                            ReDim reserved_amino_acid(add_num * myStep)

                            If RadioButton2.Checked = True Or RadioButton1.Checked = True Then 'CA,CB
                                For i = 0 To SurfaceTable.Rows.Count - 1
                                    Dim my_amino_acid As aminoInfor_Type

                                    my_amino_acid.aa = SurfaceTable.Rows(i)("AA_name")
                                    my_amino_acid.ax = SurfaceTable.Rows(i)("x_coor")
                                    my_amino_acid.ay = SurfaceTable.Rows(i)("y_coor")
                                    my_amino_acid.az = SurfaceTable.Rows(i)("z_coor")

                                    Dim tempTable As DataTable
                                    If num_clus = 1 Then
                                        tempTable = cluster_table1
                                    ElseIf num_clus = 2 Then
                                        tempTable = cluster_table2
                                        'Else
                                        '    tempTable = cluster_table3
                                    End If
                                    Dim tempRows() As DataRow
                                    tempRows = tempTable.Select("AA_name = " + "'" + my_amino_acid.aa + "'")

                                    If (tempRows.Length = 0) Then '
                                        '
                                        num_reserved_amino_acid = 0

                                        For j = 0 To SurfaceTable.Rows.Count - 1
                                            If j <> i Then
                                                Dim second_amino_acid As aminoInfor_Type
                                                Dim dis_ij1 As Double
                                                second_amino_acid.aa = SurfaceTable.Rows(j)("AA_name")
                                                second_amino_acid.ax = SurfaceTable.Rows(j)("x_coor")
                                                second_amino_acid.ay = SurfaceTable.Rows(j)("y_coor")
                                                second_amino_acid.az = SurfaceTable.Rows(j)("z_coor")
                                                dis_ij1 = Math.Sqrt((my_amino_acid.ax - second_amino_acid.ax) ^ 2 + (my_amino_acid.ay - second_amino_acid.ay) ^ 2 + (my_amino_acid.az - second_amino_acid.az) ^ 2)
                                                If dis_ij1 <= Val(ThresholdTxt.Text) Then
                                                    If num_reserved_amino_acid >= add_num * myStep Then
                                                        add_num = add_num + 1
                                                        ReDim Preserve reserved_amino_acid(add_num * myStep)
                                                    End If
                                                    reserved_amino_acid(num_reserved_amino_acid) = second_amino_acid
                                                    num_reserved_amino_acid = num_reserved_amino_acid + 1
                                                End If
                                            End If
                                        Next

                                        'add or not?
                                        If num_reserved_amino_acid > 0 Then
                                            Dim num_in_table As Integer
                                            num_in_table = 0
                                            For j = 0 To num_reserved_amino_acid - 1
                                                Dim tempRows3() As DataRow
                                                tempRows3 = tempTable.Select("AA_name = " + "'" + reserved_amino_acid(j).aa + "'")
                                                If (tempRows3.Length > 0) Then '
                                                    num_in_table = num_in_table + 1
                                                End If
                                            Next
                                            Dim rate_s As Double
                                            rate_s = num_in_table / num_reserved_amino_acid
                                            If rate_s >= 0.75 Then 'add
                                                WriteToOutputEpitopeFileTable1(num_clus, my_amino_acid.aa, 0, 0, -1, 0, 0)
                                            End If

                                        End If
                                    End If
                                Next

                            End If

                            If RadioButton3.Checked = True Then 'AHA 
                                Dim KK_1, KK_2 As Integer
                                Dim my_amino_acid, second_amino_acid As String

                                For i = 1 To MaxCities
                                    my_amino_acid = City_AHA(i).a

                                    Dim tempTable As DataTable
                                    If num_clus = 1 Then
                                        tempTable = cluster_table1
                                    ElseIf num_clus = 2 Then
                                        tempTable = cluster_table2
                                        'Else
                                        '    tempTable = cluster_table3
                                    End If

                                    Dim tempRows() As DataRow
                                    tempRows = tempTable.Select("AA_name = " + "'" + my_amino_acid + "'")

                                    If (tempRows.Length = 0) Then '
                                        '
                                        num_reserved_amino_acid = 0

                                        For j = 1 To MaxCities
                                            second_amino_acid = City_AHA(j).a
                                            If i <> j Then
                                                Dim dis_ij1 As Double
                                                dis_ij1 = 100000
                                                For KK_1 = 0 To City_AHA(i).a_Len - 1
                                                    For KK_2 = 0 To City_AHA(j).a_Len - 1
                                                        Dim tempDis As Double
                                                        tempDis = Math.Sqrt((City_AHA(i).xyz_coor(KK_1).x - City_AHA(j).xyz_coor(KK_2).x) ^ 2 + (City_AHA(i).xyz_coor(KK_1).y - City_AHA(j).xyz_coor(KK_2).y) ^ 2 + (City_AHA(i).xyz_coor(KK_1).z - City_AHA(j).xyz_coor(KK_2).z) ^ 2)
                                                        If tempDis < dis_ij1 Then
                                                            dis_ij1 = tempDis
                                                        End If
                                                    Next
                                                Next

                                                If dis_ij1 <= Val(ThresholdTxt.Text) Then
                                                    If num_reserved_amino_acid >= add_num * myStep Then
                                                        add_num = add_num + 1
                                                        ReDim Preserve reserved_amino_acid(add_num * myStep)
                                                    End If
                                                    reserved_amino_acid(num_reserved_amino_acid).aa = second_amino_acid
                                                    num_reserved_amino_acid = num_reserved_amino_acid + 1
                                                End If

                                            End If
                                        Next j

                                        'add or not
                                        If num_reserved_amino_acid > 0 Then
                                            Dim num_in_table As Integer
                                            num_in_table = 0
                                            For j = 0 To num_reserved_amino_acid - 1
                                                Dim tempRows3() As DataRow
                                                tempRows3 = tempTable.Select("AA_name = " + "'" + reserved_amino_acid(j).aa + "'")
                                                If (tempRows3.Length > 0) Then '
                                                    num_in_table = num_in_table + 1
                                                End If
                                            Next
                                            Dim rate_s As Double
                                            rate_s = num_in_table / num_reserved_amino_acid
                                            If rate_s >= 0.75 Then 'add
                                                WriteToOutputEpitopeFileTable1(num_clus, my_amino_acid, 0, 0, -1, 0, 0)
                                            End If
                                        End If
                                    End If
                                Next i
                            End If

                            num_clus = num_clus + 1
                        End While

                    Case 3
                        kk1 = Connected_comp_sort(0).num_comp
                        kk2 = Connected_comp_sort(1).num_comp
                        kk3 = Connected_comp_sort(2).num_comp

                        mySQL_Cmd = "insert into OutputEpitopeFile1 select * from OutputCompFile where AA_Comp = " + CStr(kk1)
                        cmd = New OleDbCommand(mySQL_Cmd, Con_Working_Data)
                        cmd.ExecuteNonQuery()
                        cmd.Dispose()

                        mySQL_Cmd = "insert into OutputEpitopeFile2 select * from OutputCompFile where AA_Comp = " + CStr(kk2)
                        cmd = New OleDbCommand(mySQL_Cmd, Con_Working_Data)
                        cmd.ExecuteNonQuery()
                        cmd.Dispose()

                        mySQL_Cmd = "insert into OutputEpitopeFile3 select * from OutputCompFile where AA_Comp = " + CStr(kk3)
                        cmd = New OleDbCommand(mySQL_Cmd, Con_Working_Data)
                        cmd.ExecuteNonQuery()
                        cmd.Dispose()

                        'cluster repair
                        MyAdapter2 = New OleDbDataAdapter '
                        cluster_table1.Clear()
                        cluster_table2.Clear()
                        cluster_table3.Clear()

                        mySQL2 = "select * from OutputEpitopeFile1"
                        MyAdapter2 = New OleDbDataAdapter(mySQL2, Con_Working_Data)
                        MyAdapter2.Fill(cluster_table1)
                        MyAdapter2.Dispose()

                        MyAdapter2 = New OleDbDataAdapter '
                        mySQL2 = "select * from OutputEpitopeFile2"
                        MyAdapter2 = New OleDbDataAdapter(mySQL2, Con_Working_Data)
                        MyAdapter2.Fill(cluster_table2)
                        MyAdapter2.Dispose()

                        MyAdapter2 = New OleDbDataAdapter '
                        mySQL2 = "select * from OutputEpitopeFile3"
                        MyAdapter2 = New OleDbDataAdapter(mySQL2, Con_Working_Data)
                        MyAdapter2.Fill(cluster_table3)
                        MyAdapter2.Dispose()

                        CountRec3(1) = cluster_table1.Rows.Count
                        CountRec3(2) = cluster_table2.Rows.Count
                        CountRec3(3) = cluster_table3.Rows.Count

                        num_clus = 1

                        Dim reserved_amino_acid() As aminoInfor_Type
                        Dim num_reserved_amino_acid, add_num As Integer

                        While num_clus <= 3
                            If CountRec3(num_clus) = 0 Then
                                Exit While
                            End If

                            add_num = 1

                            ReDim reserved_amino_acid(add_num * myStep)

                            If RadioButton1.Checked = True Or RadioButton2.Checked = True Then 'CA,CB ����
                                For i = 0 To SurfaceTable.Rows.Count - 1
                                    Dim my_amino_acid As aminoInfor_Type

                                    my_amino_acid.aa = SurfaceTable.Rows(i)("AA_name")
                                    my_amino_acid.ax = SurfaceTable.Rows(i)("x_coor")
                                    my_amino_acid.ay = SurfaceTable.Rows(i)("y_coor")
                                    my_amino_acid.az = SurfaceTable.Rows(i)("z_coor")

                                    Dim tempTable As DataTable
                                    If num_clus = 1 Then
                                        tempTable = cluster_table1
                                    ElseIf num_clus = 2 Then
                                        tempTable = cluster_table2
                                    Else
                                        tempTable = cluster_table3
                                    End If

                                    Dim tempRows() As DataRow
                                    tempRows = tempTable.Select("AA_name = " + "'" + my_amino_acid.aa + "'")

                                    If (tempRows.Length = 0) Then '
                                        '
                                        num_reserved_amino_acid = 0

                                        For j = 0 To SurfaceTable.Rows.Count - 1
                                            If j <> i Then
                                                Dim second_amino_acid As aminoInfor_Type
                                                Dim dis_ij1 As Double
                                                second_amino_acid.aa = SurfaceTable.Rows(j)("AA_name")
                                                second_amino_acid.ax = SurfaceTable.Rows(j)("x_coor")
                                                second_amino_acid.ay = SurfaceTable.Rows(j)("y_coor")
                                                second_amino_acid.az = SurfaceTable.Rows(j)("z_coor")
                                                dis_ij1 = Math.Sqrt((my_amino_acid.ax - second_amino_acid.ax) ^ 2 + (my_amino_acid.ay - second_amino_acid.ay) ^ 2 + (my_amino_acid.az - second_amino_acid.az) ^ 2)
                                                If dis_ij1 <= Val(ThresholdTxt.Text) Then
                                                    If num_reserved_amino_acid >= add_num * myStep Then
                                                        add_num = add_num + 1
                                                        ReDim Preserve reserved_amino_acid(add_num * myStep)
                                                    End If
                                                    reserved_amino_acid(num_reserved_amino_acid) = second_amino_acid
                                                    num_reserved_amino_acid = num_reserved_amino_acid + 1
                                                End If
                                            End If
                                        Next

                                        'add or not?
                                        If num_reserved_amino_acid > 0 Then
                                            Dim num_in_table As Integer
                                            num_in_table = 0
                                            For j = 0 To num_reserved_amino_acid - 1
                                                Dim tempRows3() As DataRow
                                                tempRows3 = tempTable.Select("AA_name = " + "'" + reserved_amino_acid(j).aa + "'")
                                                If (tempRows3.Length > 0) Then '
                                                    num_in_table = num_in_table + 1
                                                End If
                                            Next
                                            Dim rate_s As Double
                                            rate_s = num_in_table / num_reserved_amino_acid
                                            If rate_s >= 0.75 Then 'add
                                                WriteToOutputEpitopeFileTable1(num_clus, my_amino_acid.aa, 0, 0, -1, 0, 0)
                                            End If

                                        End If
                                    End If
                                Next
                            End If

                            If RadioButton3.Checked = True Then 'AHA 
                                Dim KK_1, KK_2 As Integer
                                Dim my_amino_acid, second_amino_acid As String

                                For i = 1 To MaxCities
                                    my_amino_acid = City_AHA(i).a

                                    Dim tempTable As DataTable
                                    If num_clus = 1 Then
                                        tempTable = cluster_table1
                                    ElseIf num_clus = 2 Then
                                        tempTable = cluster_table2
                                    Else
                                        tempTable = cluster_table3
                                    End If

                                    Dim tempRows() As DataRow
                                    tempRows = tempTable.Select("AA_name = " + "'" + my_amino_acid + "'")

                                    If (tempRows.Length = 0) Then '
                                        '
                                        num_reserved_amino_acid = 0

                                        For j = 1 To MaxCities
                                            second_amino_acid = City_AHA(j).a
                                            If i <> j Then
                                                Dim dis_ij1 As Double
                                                dis_ij1 = 100000
                                                For KK_1 = 0 To City_AHA(i).a_Len - 1
                                                    For KK_2 = 0 To City_AHA(j).a_Len - 1
                                                        Dim tempDis As Double
                                                        tempDis = Math.Sqrt((City_AHA(i).xyz_coor(KK_1).x - City_AHA(j).xyz_coor(KK_2).x) ^ 2 + (City_AHA(i).xyz_coor(KK_1).y - City_AHA(j).xyz_coor(KK_2).y) ^ 2 + (City_AHA(i).xyz_coor(KK_1).z - City_AHA(j).xyz_coor(KK_2).z) ^ 2)
                                                        If tempDis < dis_ij1 Then
                                                            dis_ij1 = tempDis
                                                        End If
                                                    Next
                                                Next

                                                If dis_ij1 <= Val(ThresholdTxt.Text) Then
                                                    If num_reserved_amino_acid >= add_num * myStep Then
                                                        add_num = add_num + 1
                                                        ReDim Preserve reserved_amino_acid(add_num * myStep)
                                                    End If
                                                    reserved_amino_acid(num_reserved_amino_acid).aa = second_amino_acid
                                                    num_reserved_amino_acid = num_reserved_amino_acid + 1
                                                End If

                                            End If
                                        Next j

                                        'add or not
                                        If num_reserved_amino_acid > 0 Then
                                            Dim num_in_table As Integer
                                            num_in_table = 0
                                            For j = 0 To num_reserved_amino_acid - 1
                                                Dim tempRows3() As DataRow
                                                tempRows3 = tempTable.Select("AA_name = " + "'" + reserved_amino_acid(j).aa + "'")
                                                If (tempRows3.Length > 0) Then '
                                                    num_in_table = num_in_table + 1
                                                End If
                                            Next
                                            Dim rate_s As Double
                                            rate_s = num_in_table / num_reserved_amino_acid
                                            If rate_s >= 0.75 Then 'add
                                                WriteToOutputEpitopeFileTable1(num_clus, my_amino_acid, 0, 0, -1, 0, 0)
                                            End If
                                        End If
                                    End If
                                Next i
                            End If

                            num_clus = num_clus + 1
                        End While

                End Select

                'output the predicted results
                MyAdapter2 = New OleDbDataAdapter '
                cluster_table1.Clear()
                cluster_table2.Clear()
                cluster_table3.Clear()

                mySQL2 = "select * from OutputEpitopeFile1 order by AA_seq"
                MyAdapter2 = New OleDbDataAdapter(mySQL2, Con_Working_Data)
                MyAdapter2.Fill(cluster_table1)
                MyAdapter2.Dispose()

                MyAdapter2 = New OleDbDataAdapter '
                mySQL2 = "select * from OutputEpitopeFile2 order by AA_seq"
                MyAdapter2 = New OleDbDataAdapter(mySQL2, Con_Working_Data)
                MyAdapter2.Fill(cluster_table2)
                MyAdapter2.Dispose()

                MyAdapter2 = New OleDbDataAdapter '
                mySQL2 = "select * from OutputEpitopeFile3 order by AA_seq"
                MyAdapter2 = New OleDbDataAdapter(mySQL2, Con_Working_Data)
                MyAdapter2.Fill(cluster_table3)
                MyAdapter2.Dispose()

                CountRec3(1) = cluster_table1.Rows.Count
                CountRec3(2) = cluster_table2.Rows.Count
                CountRec3(3) = cluster_table3.Rows.Count


                Dim clusterFile As String
                clusterFile = DbPath + "\" + "Cluster_" + ThresholdTxt.Text.Replace(".", "_") + "_" + txtMaxIter.Text

                If RadioButton1.Checked = True Then
                    clusterFile = clusterFile + "_CA"
                End If

                If RadioButton2.Checked = True Then
                    clusterFile = clusterFile + "_CB"
                End If

                If RadioButton3.Checked = True Then
                    clusterFile = clusterFile + "_AHA"
                End If

                clusterFile = clusterFile + ".txt"
                Dim myWriteLine As System.IO.StreamWriter
                myWriteLine = New System.IO.StreamWriter(clusterFile)

                num_clus = 1
                While num_clus <= 3
                    If CountRec3(num_clus) = 0 Then
                        Exit While
                    End If
                    Dim TempString As String

                    TempString = "Cluster" + CStr(num_clus) + "     total:" + CStr(CountRec3(num_clus)) + " amino acid Para:"

                    If RadioButton1.Checked = True Then
                        TempString = TempString + "CA_"
                    End If

                    If RadioButton2.Checked = True Then
                        TempString = TempString + "_CB_"
                    End If

                    If RadioButton3.Checked = True Then
                        TempString = TempString + "_AHA_"
                    End If

                    TempString = TempString + ThresholdTxt.Text + "_" + txtMaxIter.Text

                    myWriteLine.WriteLine(TempString)


                    For i = 0 To CountRec3(num_clus) - 1
                        If num_clus = 1 Then
                            TempString = cluster_table1.Rows(i)("AA_name")
                        ElseIf num_clus = 2 Then
                            TempString = cluster_table2.Rows(i)("AA_name")
                        Else
                            TempString = cluster_table3.Rows(i)("AA_name")
                        End If
                        myWriteLine.WriteLine(TempString)
                    Next
                    myWriteLine.WriteLine("")
                    myWriteLine.WriteLine("==========")
                    myWriteLine.WriteLine("")

                    num_clus = num_clus + 1
                End While

                myWriteLine.Flush()
                myWriteLine.Close()

                Dim myReadLine As System.IO.StreamReader
                myReadLine = New System.IO.StreamReader(clusterFile)

                TextBox30.Text = myReadLine.ReadToEnd
                myReadLine.Close()

            End If

            If Con_Working_Data.State = ConnectionState.Open Then Con_Working_Data.Close()
            MsgBox("The program has completed successfully!", vbOKOnly, "notice")

        Catch ex As Exception
            MsgBox(ex.Message, vbOKOnly + vbCritical, "the program aborted abnormally")
            Exit Sub

        End Try
    End Sub

    Private Sub Button16_Click(ByVal sender As System.Object, ByVal e As System.EventArgs) Handles Button16.Click
        Sign_Stop_Calc = True
    End Sub

    Private Sub Button11_Click(ByVal sender As System.Object, ByVal e As System.EventArgs) Handles Button11.Click
        Try

            If Con_Working_Data.State = ConnectionState.Closed Then Con_Working_Data.Open()
            Dim mySQL_Cmd As String
            Dim CountRec1, CountRec2 As Integer
            Dim MyAdapter2 As New OleDbDataAdapter '
            Dim MyDataTable2 As New DataTable

            Dim MyDbset1 As New DataTable

            mySQL_Cmd = "select * from OutputMotifFile " & " order by scope DESC"

            MyDbset1.Clear()
            MyAdapter2 = New OleDbDataAdapter(mySQL_Cmd, Con_Working_Data)
            MyAdapter2.Fill(MyDbset1)
            MyAdapter2.Dispose()
            CountRec1 = MyDbset1.Rows.Count

            Dim tempCluster() As Cluster_Type '
            'Dim ResultCluster() As Cluster_Type '
            Dim myStep As Integer = 100
            Dim myNum2 As Integer

            myNum2 = Val(TextBox8.Text)
            'ReDim ResultCluster(myNum2)
            ReDim tempCluster(myNum2)

            Dim myRows As Integer
            myRows = 0
            TextBox28.Text = ""
            Dim myKKK As Integer
            myKKK = 0

            While myRows <= CountRec1 - 1

                If myKKK >= Val(TextBox8.Text) Then
                    Exit While
                End If

                Dim mySTR_s() As String
                Dim mySTR1_s() As String
                Dim AA_Num_s, myRows3 As Integer
                AA_Num_s = 1
                ReDim mySTR_s(myStep * AA_Num_s)

                If myRows = 0 Then
                    tempCluster(myKKK).match_aa = MyDbset1.Rows(myRows)("motif_r").ToString
                    tempCluster(myKKK).aa_scope = MyDbset1.Rows(myRows)("scope")
                    myKKK = myKKK + 1
                Else

                    Dim mySSS, j_1, j_2, i_1, i_2 As Integer
                    Dim myBoolean As Boolean
                    myBoolean = True

                    For mySSS = 0 To myKKK - 1
                        Dim oneSTR1(), oneSTR2(), twoSTR1(100), twoSTR2(100) As String

                        oneSTR1 = tempCluster(mySSS).match_aa.Split()
                        j_1 = 0
                        For i_1 = 0 To oneSTR1.Length - 1
                            If oneSTR1(i_1) <> "" Then
                                twoSTR1(j_1) = oneSTR1(i_1)
                                j_1 = j_1 + 1
                            End If
                        Next

                        oneSTR2 = MyDbset1.Rows(myRows)("motif_r").ToString.Split()
                        j_2 = 0
                        For i_1 = 0 To oneSTR2.Length - 1
                            If oneSTR2(i_1) <> "" Then

                                twoSTR2(j_2) = oneSTR2(i_1)
                                j_2 = j_2 + 1
                            End If
                        Next

                        Dim oneScores, oneRatio As Double
                        oneScores = 0
                        For i_2 = 0 To j_2 - 1
                            If twoSTR1(i_2) = twoSTR2(i_2) Then
                                oneScores = oneScores + 1
                            End If
                        Next
                        If oneScores / j_2 >= Val(TextBox9.Text) Then
                            myBoolean = False
                            Exit For
                        End If

                    Next
                    If myBoolean Then
                        tempCluster(myKKK).match_aa = MyDbset1.Rows(myRows)("motif_r").ToString
                        tempCluster(myKKK).aa_scope = MyDbset1.Rows(myRows)("scope")
                        myKKK = myKKK + 1
                    End If
                End If
                myRows = myRows + 1
            End While

            MyAdapter2.Dispose()
            MyDbset1.Dispose()
            If Con_Working_Data.State = ConnectionState.Open Then Con_Working_Data.Close()

            Dim clusterFile As String

            clusterFile = DbPath + "\" + "Motif_" + ThresholdTxt.Text.Replace(".", "_") + "_" + txtMaxIter.Text + ".txt"
            Dim myWriteLine As System.IO.StreamWriter
            myWriteLine = New System.IO.StreamWriter(clusterFile)

            Dim i As Integer
            For i = 0 To myKKK - 1

                myWriteLine.WriteLine("========= Seq: " + CStr(i) + " =========")
                myWriteLine.WriteLine(tempCluster(i).match_aa)
                myWriteLine.WriteLine("Scope: " + MyDbset1.Rows(i)("scope").ToString)
                myWriteLine.WriteLine(" ")

                TextBox28.Text = TextBox28.Text + "========= Seq: " + CStr(i) + " =========" + Chr(13) + Chr(10)
                TextBox28.Text = TextBox28.Text + tempCluster(i).match_aa + Chr(13) + Chr(10)
                TextBox28.Text = TextBox28.Text + "Scope: " + MyDbset1.Rows(i)("scope").ToString + Chr(13) + Chr(10)
                TextBox28.Text = TextBox28.Text + Chr(13) + Chr(10)
            Next

            myWriteLine.Flush()
            myWriteLine.Close()

            MsgBox("The program has completed successfully!", vbOKOnly, "notice")

        Catch ex As Exception

            MsgBox(ex.Message, vbOKOnly + vbCritical, "the program aborted abnormally")
        End Try
    End Sub

    Private Sub ComboBox1_SelectedIndexChanged(ByVal sender As Object, ByVal e As System.EventArgs) Handles ComboBox1.SelectedIndexChanged

        Dim row As Integer
        row = ComboBox1.SelectedIndex()

        Select Case row

            Case 0
                Max_Matrix_Score = Max_Matrix_Score_M_BLOSUM62
                Min_Matrix_Score = Min_Matrix_Score_M_BLOSUM62
            Case 1
                Max_Matrix_Score = Max_Matrix_Score_STRICT
                Min_Matrix_Score = Min_Matrix_Score_STRICT

            Case 2
                Max_Matrix_Score = Max_Matrix_Score_BLOSUM62
                Min_Matrix_Score = Min_Matrix_Score_BLOSUM62

            Case 3
                Max_Matrix_Score = Max_Matrix_Score_Bordo_Argos
                Min_Matrix_Score = Min_Matrix_Score_Bordo_Argos
        End Select

        Dim myTao As Double
        myTao = Max_Matrix_Score - Min_Matrix_Score
        txtTaoMax.Text = CStr(myTao) 'TaoMax
        txtTaoMin.Text = "0" 'TaoMin
        txtTao0.Text = CStr(myTao / 5) 'Tao0

    End Sub

    Private Sub ComboBox2_SelectedIndexChanged(ByVal sender As Object, ByVal e As System.EventArgs) Handles ComboBox2.SelectedIndexChanged
        Dim row As Integer
        row = ComboBox2.SelectedIndex()

        Dim myTao As Double

        Select Case row
            Case 0

                Max_Matrix_Score = Max_Matrix_Score_M_BLOSUM62
                Min_Matrix_Score = Min_Matrix_Score_M_BLOSUM62
                myTao = (Max_Matrix_Score - Min_Matrix_Score) / 4

            Case 1
                Max_Matrix_Score = Max_Matrix_Score_STRICT
                Min_Matrix_Score = Min_Matrix_Score_STRICT
                myTao = Max_Matrix_Score - Min_Matrix_Score

            Case 2
                Max_Matrix_Score = Max_Matrix_Score_BLOSUM62
                Min_Matrix_Score = Min_Matrix_Score_BLOSUM62
                myTao = Max_Matrix_Score - Min_Matrix_Score
            Case 3
                Max_Matrix_Score = Max_Matrix_Score_Bordo_Argos
                Min_Matrix_Score = Min_Matrix_Score_Bordo_Argos
                myTao = Max_Matrix_Score - Min_Matrix_Score

        End Select

        txtTaoMax.Text = CStr(myTao) 'TaoMax
        txtTaoMin.Text = "0" 'TaoMin
        txtTao0.Text = CStr(myTao / 5) 'Tao0

    End Sub

    Private Sub Button2_Click(ByVal sender As System.Object, ByVal e As System.EventArgs) Handles Button2.Click

        If RadioButton4.Checked = True Then 'CA

            'display
            If Con_Working_Data.State = ConnectionState.Closed Then Con_Working_Data.Open()

            Dim MySQLStr As String
            MySQLStr = "select * from Surface_CA"
            Dim MyAdapter As New OleDbDataAdapter
            Dim MyDataset As New DataSet

            MyAdapter = New OleDbDataAdapter(MySQLStr, Con_Working_Data)

            MyDataset.Clear()
            MyAdapter.Fill(MyDataset)
            DataGrid1.DataSource = MyDataset.Tables(0)

            Dim ratio1 As Single = 0
            ratio1 = numR1 / numT1

            TextBox2.Text = CStr(numT1)
            TextBox3.Text = CStr(numR1)
            TextBox4.Text = CStr(ratio1)

            If Con_Working_Data.State = ConnectionState.Open Then Con_Working_Data.Close()

        End If

        If RadioButton5.Checked = True Then 'CB

            'display
            If Con_Working_Data.State = ConnectionState.Closed Then Con_Working_Data.Open()

            Dim MySQLStr As String
            MySQLStr = "select * from Surface_CB"
            Dim MyAdapter As New OleDbDataAdapter
            Dim MyDataset As New DataSet

            MyAdapter = New OleDbDataAdapter(MySQLStr, Con_Working_Data)

            MyDataset.Clear()
            MyAdapter.Fill(MyDataset)
            DataGrid1.DataSource = MyDataset.Tables(0)

            Dim ratio1 As Single = 0
            ratio1 = numR2 / numT2

            TextBox2.Text = CStr(numT2)
            TextBox3.Text = CStr(numR2)
            TextBox4.Text = CStr(ratio1)

            If Con_Working_Data.State = ConnectionState.Open Then Con_Working_Data.Close()

        End If

        If RadioButton6.Checked = True Then 'AHA

            'display
            If Con_Working_Data.State = ConnectionState.Closed Then Con_Working_Data.Open()

            Dim MySQLStr As String
            MySQLStr = "select * from Surface_AHA order by AA_name"
            Dim MyAdapter As New OleDbDataAdapter
            Dim MyDataset As New DataSet

            MyAdapter = New OleDbDataAdapter(MySQLStr, Con_Working_Data)

            MyDataset.Clear()
            MyAdapter.Fill(MyDataset)
            DataGrid1.DataSource = MyDataset.Tables(0)

            Dim ratio1 As Single = 0
            ratio1 = numR3 / numT3

            TextBox2.Text = CStr(numT3)
            TextBox3.Text = CStr(numR3)
            TextBox4.Text = CStr(ratio1)

            If Con_Working_Data.State = ConnectionState.Open Then Con_Working_Data.Close()

        End If

    End Sub

    Private Sub RadioButton2_Click(ByVal sender As Object, ByVal e As System.EventArgs) Handles RadioButton2.Click
        ThresholdTxt.Text = "7"
    End Sub

    Private Sub RadioButton1_Click(ByVal sender As Object, ByVal e As System.EventArgs) Handles RadioButton1.Click
        ThresholdTxt.Text = "7"
    End Sub

    Private Sub RadioButton3_Click(ByVal sender As Object, ByVal e As System.EventArgs) Handles RadioButton3.Click
        ThresholdTxt.Text = "4"
    End Sub


End Class
