# Supplementary material for: Pep-3D-Search: a method for B-cell epitope prediction based on mimotope analysis
Source: BMC Bioinformatics. 2008 Dec 16;9:538. doi: 10.1186/1471-2105-9-538 (PMC2639436; doi:10.1186/1471-2105-9-538)
Supplement: Additional file 2 — Source code, test datasets, Pep-3D-Search toolkit and operation manual. The file is a ZIP archive containing the Visual Basic source code for Pep-3D-Search, licensed under the GNU General Public License. It also contains the test datasets, the Pep-3D-Search toolkit and the operation manual (in PDF format) of Pep-3D-Search. Updated versions will be available at . [file 1471-2105-9-538-S2.zip › Additional_file_2/Pep-3D-Search-20081205/Source_code_of_Per_3D_Search/Module1.vb]

Imports System.Data.OleDb
Imports System.Math
Module Module1
    '¾ÛÀàÓÃ
    Public Cluster_Method As Integer
    Public Search_Method As Integer
    Public vertex_k As Integer

    Public bit(,) As Integer
    Public WT() As Double
    Public NWT() As Double
    Public used() As Boolean
    Public count As Integer
    Public min_wt As Double
    Public max_nwt As Double
    Public MAX_WEIGHT As Double
    Public p As Integer
    Public pos() As Integer
    Public rec() As Integer
    Public set_q() As Integer
    Public clique() As Integer

    Public record As Integer
    Public rec_level As Integer
    Public wth As Double
    Public MAX_VERTEX As Integer

    Public Max_Matrix_Score As Double
    Public Min_Matrix_Score As Double

    Public Max_Matrix_Score_M_BLOSUM62 As Double
    Public Min_Matrix_Score_M_BLOSUM62 As Double

    Public Max_Matrix_Score_BLOSUM62 As Double
    Public Min_Matrix_Score_BLOSUM62 As Double

    Public Max_Matrix_Score_Bordo_Argos As Double
    Public Min_Matrix_Score_Bordo_Argos As Double

    Public Max_Matrix_Score_STRICT As Double
    Public Min_Matrix_Score_STRICT As Double

    Public Score_threshold As Double


    Public numR1, numR2, numR3 As Integer '±©Â¶Êý
    Public numT1, numT2, numT3 As Integer '×ÜÊý

    Public Connected_comp() As Connected_comp_Type
    Public Connected_comp_sort() As Connected_comp_Sort_Type

    Public Structure Connected_comp_Type '(¸÷¸ö°±»ùËá×ø±ê)
        Dim num_vertex As Integer '¶¥µã¸öÊý
        Dim vertex() As Integer '¶¥µã
        Dim Weight As Double '·ÖÁ¿µÄÈ¨ÖØ
        Dim area As Double 'area of epitope
        Dim pVal As Double 'area of epitope

    End Structure

    Public Structure Connected_comp_Sort_Type '(¸÷¸ö°±»ùËá×ø±ê)
        Dim num_comp As Integer '¶¥µã¸öÊý
        Dim pVal As Double '·ÖÁ¿µÄÈ¨ÖØ

    End Structure


    'Í¨ÓÃ
    Public MyFile As New System.IO.DirectoryInfo(Application.StartupPath) 'Êý¾Ý¿â
    Public DbPath = MyFile.FullName
    Public MyDb = DbPath & "\myFile.mdb"
    'Public MyDb As String
    'Dim Con_Working_Data As New OleDbConnection
    Public Con_Working_Data As New OleDbConnection("Jet OLEDB:Database Locking Mode=1;Jet OLEDB:Database Password=;Data Source=" & MyDb & ";Password=;Jet OLEDB:Engine Type=5;Jet OLEDB:Global Bulk Transactions=1;Provider=" & "Microsoft.Jet.OLEDB.4.0" & ";Jet OLEDB:System database=;Jet OLEDB:SFP=False;Extended Properties=;Mode=Share Deny None;Jet OLEDB:New Database Password=;Jet OLEDB:Create System Database=False;Jet OLEDB:Don't Copy Locale on Compact=False;User ID=Admin")
    Public Mimotope() As String
    Public Motif_Ori() As Motif_Ori_Type

    Public Surface_File As String
    Public Mimotopes_File As String
    Public Motif_File As String

    Public DataBase_New_File As String
    Public DataBase_Old_File As String

    Public BLOSUM62(20, 20) As Double
    Public M_BLOSUM62(20, 20) As Double
    Public Bordo_Argos(20, 20) As Double
    Public STRICT(20, 20) As Double

    Public disThreshold As Integer  '°±»ùËá¾àÀëµÄÉè¶¨

    Public Num_Mimotopes As Integer  'µ±Ç°Ä£Äâ±íÎ»
    Public myMimotope As String
    Public MaxMimotopeLen As Integer 'µ±Ç°Ä£Äâ±íÎ»³¤¶È
    Public myMotif As String
    Public MaxMotifLen As Integer '³¤¶È

    Public Lamda As Double
    Public MaxAnts As Integer
    Public MaxCities As Integer
    Public Alpha As Double
    Public Beta As Double
    Public Rou As Double
    Public TaoMax As Double
    Public TaoMin As Double
    Public Tao0 As Double
    Public MaxIter As Integer
    ' Public W As Double
    'Public Sigma As Double
    Public CalcTimes As Double
    Public Q0 As Double

    Public Sign_Stop_Calc As Boolean = False
    Public Structure Motif_Ori_Type '
        Dim Motif_Ori_Len As Integer 'Length
        Dim Motif_Ori_AA_Infor() As Motif_Ori_AA_Type

    End Structure

    Public Structure Motif_Ori_AA_Type '
        Dim Motif_Ori_AA As String 'Length

    End Structure


    Public Structure Cluster_Type '(¸÷¸ö°±»ùËá×ø±ê)
        Dim match_aa As String 'Æ¥Åä°±»ùËáÐòÁÐ
        Dim match_mimo As String 'Ô­Ê¼Ä£Äâ±íÎ»
        Dim mi_group As Integer 'ÄÇÒ»×é
        Dim aa_scope As Double 'ÐòÁÐ´ò·Ö
        Dim aa_pVal As Double 'ÐòÁÐ´ò·Ö
        Dim Sel_flag As Boolean  'ÐòÁÐ´ò·Ö

        Dim AA_Infor() As AA_Type
    End Structure

    Public Structure AA_Type '(¸÷¸ö°±»ùËá×ø±ê)
        Dim aa As String '°±»ùËáÃû×ÖºÍÐòºÅ
        Dim ax As Double '×ø±ê
        Dim ay As Double
        Dim az As Double
        Dim area As Double
        Dim a_to_a_scope As Double '°±»ùËá´ò·Ö

    End Structure

    Public Structure aminoInfor_Type '(¸÷¸ö°±»ùËá×ø±ê)
        Dim aa As String 'Æ¥Åä°±»ùËáÐòÁÐ
        Dim ax As Double '×ø±ê
        Dim ay As Double
        Dim az As Double
    End Structure

    Public Structure Tour_Of_Ant
        Dim fromCity As Integer
        Dim toCity As Integer
        Dim Prob As Double       ''''Used to find the reason why this ant choose this path
    End Structure

    Public Structure Ant_MMAS '(Ã¿¸öÂìÒÏµÄÐÅÏ¢)
        Dim Tour() As Tour_Of_Ant
        Dim StartingCity As Integer
        Dim CurrentCity As Integer
        Dim Visited() As Boolean
        Dim LengthOfPath As Double
    End Structure

    Public Structure City_Type '(¸÷¸ö°±»ùËá×ø±ê)
        Dim a As String '°±»ùËáÃû×ÖºÍÐòºÅ
        Dim x As Double
        Dim y As Double
        Dim z As Double
    End Structure

    Public Structure City_Type_AHA '(¸÷¸ö°±»ùËá×ø±ê)
        Dim a As String '°±»ùËáÃû×ÖºÍÐòºÅ
        Dim a_Len As Integer  '°±»ùËáÃû×ÖºÍÐòºÅ
        Dim xyz_coor() As City_Type_AHA_XYZ

    End Structure

    Public Structure City_Type_AHA_XYZ '(¸÷¸ö°±»ùËá×ø±ê)
        Dim x As Double
        Dim y As Double
        Dim z As Double

    End Structure

    Public Structure Codon_AA '(ÃÜÂë×Ó£¬°±»ùËá£¬×ª»»)
        Dim Codon As String
        Dim AA As String
        Dim Seq As Integer
    End Structure

    Public Ant() As Ant_MMAS
    Public City() As City_Type
    Public City_AHA() As City_Type_AHA
    Public Dis(,) As Double
    Public Tao(,,) As Double
    Public NTao(,,) As Boolean
    Public Eight(,,) As Double
    'Public My_AA_Freq As New DataTable

    Public Structure pVal_Type '(¸÷¸ö°±»ùËá×ø±ê)
        Dim mimo As String
        Dim Average As Double
        Dim sumSqr As Double
        Dim std As Double
        Dim beta As Double
        Dim alpha As Double

    End Structure

    Public Structure Comp_screen_Type '·ÖÁ¿É¸Ñ¡
        Dim AA_order As Integer
        Dim pVal() As Double
        Dim path_id() As Integer
        Dim num_pVal As Integer

    End Structure

    Public pVal_Statis() As pVal_Type
    'Public beta_alpha() As beta_alpha_Type
    Public pVal_Statis_Indx As Integer
    Public EULER_CONSTANT As Double
    Public rand_num_paths As Integer

    Sub main()

        Cluster_Method = 5 'graph method

        EULER_CONSTANT = 0.57721566
        'rand_num_paths = 1000000
        'rand_num_paths = 100000

        Dim i, j As Integer
        'BLOSUM62 initialization
        Dim qMatrix(20, 20) As Double
        Dim q(20) As Double
        Dim f(20) As Double

        Dim map(64) As Codon_AA

        qMatrix(0, 0) = 0.0215
        qMatrix(0, 1) = 0.0023
        qMatrix(0, 2) = 0.0019
        qMatrix(0, 3) = 0.0022
        qMatrix(0, 4) = 0.0016
        qMatrix(0, 5) = 0.0019
        qMatrix(0, 6) = 0.003
        qMatrix(0, 7) = 0.0058
        qMatrix(0, 8) = 0.0011
        qMatrix(0, 9) = 0.0032
        qMatrix(0, 10) = 0.0044
        qMatrix(0, 11) = 0.0033
        qMatrix(0, 12) = 0.0013
        qMatrix(0, 13) = 0.0016
        qMatrix(0, 14) = 0.0022
        qMatrix(0, 15) = 0.0063
        qMatrix(0, 16) = 0.0037
        qMatrix(0, 17) = 0.0004
        qMatrix(0, 18) = 0.0013
        qMatrix(0, 19) = 0.0051
        '====

        qMatrix(1, 1) = 0.0178
        qMatrix(1, 2) = 0.002
        qMatrix(1, 3) = 0.0016
        qMatrix(1, 4) = 0.0004
        qMatrix(1, 5) = 0.0025
        qMatrix(1, 6) = 0.0027
        qMatrix(1, 7) = 0.0017
        qMatrix(1, 8) = 0.0012
        qMatrix(1, 9) = 0.0012
        qMatrix(1, 10) = 0.0024
        qMatrix(1, 11) = 0.0062
        qMatrix(1, 12) = 0.0008
        qMatrix(1, 13) = 0.0009
        qMatrix(1, 14) = 0.001
        qMatrix(1, 15) = 0.0023
        qMatrix(1, 16) = 0.0018
        qMatrix(1, 17) = 0.0003
        qMatrix(1, 18) = 0.0009
        qMatrix(1, 19) = 0.0016
        '=======

        qMatrix(2, 2) = 0.0141
        qMatrix(2, 3) = 0.0037
        qMatrix(2, 4) = 0.0004
        qMatrix(2, 5) = 0.0015
        qMatrix(2, 6) = 0.0022
        qMatrix(2, 7) = 0.0029
        qMatrix(2, 8) = 0.0014
        qMatrix(2, 9) = 0.001
        qMatrix(2, 10) = 0.0014
        qMatrix(2, 11) = 0.0024
        qMatrix(2, 12) = 0.0005
        qMatrix(2, 13) = 0.0008
        qMatrix(2, 14) = 0.0009
        qMatrix(2, 15) = 0.0031
        qMatrix(2, 16) = 0.0022
        qMatrix(2, 17) = 0.0002
        qMatrix(2, 18) = 0.0007
        qMatrix(2, 19) = 0.0012
        '============

        qMatrix(3, 3) = 0.0213
        qMatrix(3, 4) = 0.0004
        qMatrix(3, 5) = 0.0016
        qMatrix(3, 6) = 0.0049
        qMatrix(3, 7) = 0.0025
        qMatrix(3, 8) = 0.001
        qMatrix(3, 9) = 0.0012
        qMatrix(3, 10) = 0.0015
        qMatrix(3, 11) = 0.0024
        qMatrix(3, 12) = 0.0005
        qMatrix(3, 13) = 0.0008
        qMatrix(3, 14) = 0.0012
        qMatrix(3, 15) = 0.0028
        qMatrix(3, 16) = 0.0019
        qMatrix(3, 17) = 0.0002
        qMatrix(3, 18) = 0.0006
        qMatrix(3, 19) = 0.0013
        '============

        qMatrix(4, 4) = 0.0119
        qMatrix(4, 5) = 0.0003
        qMatrix(4, 6) = 0.0004
        qMatrix(4, 7) = 0.0008
        qMatrix(4, 8) = 0.0002
        qMatrix(4, 9) = 0.0011
        qMatrix(4, 10) = 0.0016
        qMatrix(4, 11) = 0.0005
        qMatrix(4, 12) = 0.0004
        qMatrix(4, 13) = 0.0005
        qMatrix(4, 14) = 0.0004
        qMatrix(4, 15) = 0.001
        qMatrix(4, 16) = 0.0009
        qMatrix(4, 17) = 0.0001
        qMatrix(4, 18) = 0.0003
        qMatrix(4, 19) = 0.0014
        '============

        qMatrix(5, 5) = 0.0073
        qMatrix(5, 6) = 0.0035
        qMatrix(5, 7) = 0.0014
        qMatrix(5, 8) = 0.001
        qMatrix(5, 9) = 0.0009
        qMatrix(5, 10) = 0.0016
        qMatrix(5, 11) = 0.0031
        qMatrix(5, 12) = 0.0007
        qMatrix(5, 13) = 0.0005
        qMatrix(5, 14) = 0.0008
        qMatrix(5, 15) = 0.0019
        qMatrix(5, 16) = 0.0014
        qMatrix(5, 17) = 0.0002
        qMatrix(5, 18) = 0.0007
        qMatrix(5, 19) = 0.0012
        '============

        qMatrix(6, 6) = 0.0161
        qMatrix(6, 7) = 0.0019
        qMatrix(6, 8) = 0.0014
        qMatrix(6, 9) = 0.0012
        qMatrix(6, 10) = 0.002
        qMatrix(6, 11) = 0.0041
        qMatrix(6, 12) = 0.0007
        qMatrix(6, 13) = 0.0009
        qMatrix(6, 14) = 0.0014
        qMatrix(6, 15) = 0.003
        qMatrix(6, 16) = 0.002
        qMatrix(6, 17) = 0.0003
        qMatrix(6, 18) = 0.0009
        qMatrix(6, 19) = 0.0017
        '============

        qMatrix(7, 7) = 0.0378
        qMatrix(7, 8) = 0.001
        qMatrix(7, 9) = 0.0014
        qMatrix(7, 10) = 0.0021
        qMatrix(7, 11) = 0.0025
        qMatrix(7, 12) = 0.0007
        qMatrix(7, 13) = 0.0012
        qMatrix(7, 14) = 0.0014
        qMatrix(7, 15) = 0.0038
        qMatrix(7, 16) = 0.0022
        qMatrix(7, 17) = 0.0004
        qMatrix(7, 18) = 0.0008
        qMatrix(7, 19) = 0.0018
        '============

        qMatrix(8, 8) = 0.0093
        qMatrix(8, 9) = 0.0006
        qMatrix(8, 10) = 0.001
        qMatrix(8, 11) = 0.0012
        qMatrix(8, 12) = 0.0004
        qMatrix(8, 13) = 0.0008
        qMatrix(8, 14) = 0.0005
        qMatrix(8, 15) = 0.0011
        qMatrix(8, 16) = 0.0007
        qMatrix(8, 17) = 0.0002
        qMatrix(8, 18) = 0.0015
        qMatrix(8, 19) = 0.0006
        '============

        qMatrix(9, 9) = 0.0184
        qMatrix(9, 10) = 0.0114
        qMatrix(9, 11) = 0.0016
        qMatrix(9, 12) = 0.0025
        qMatrix(9, 13) = 0.003
        qMatrix(9, 14) = 0.001
        qMatrix(9, 15) = 0.0017
        qMatrix(9, 16) = 0.0027
        qMatrix(9, 17) = 0.0004
        qMatrix(9, 18) = 0.0014
        qMatrix(9, 19) = 0.012
        '============

        qMatrix(10, 10) = 0.0371
        qMatrix(10, 11) = 0.0025
        qMatrix(10, 12) = 0.0049
        qMatrix(10, 13) = 0.0054
        qMatrix(10, 14) = 0.0014
        qMatrix(10, 15) = 0.0024
        qMatrix(10, 16) = 0.0033
        qMatrix(10, 17) = 0.0007
        qMatrix(10, 18) = 0.0022
        qMatrix(10, 19) = 0.0095
        '============

        qMatrix(11, 11) = 0.0161
        qMatrix(11, 12) = 0.0009
        qMatrix(11, 13) = 0.0009
        qMatrix(11, 14) = 0.0016
        qMatrix(11, 15) = 0.0031
        qMatrix(11, 16) = 0.0023
        qMatrix(11, 17) = 0.0003
        qMatrix(11, 18) = 0.001
        qMatrix(11, 19) = 0.0019
        '============

        qMatrix(12, 12) = 0.004
        qMatrix(12, 13) = 0.0012
        qMatrix(12, 14) = 0.0004
        qMatrix(12, 15) = 0.0009
        qMatrix(12, 16) = 0.001
        qMatrix(12, 17) = 0.0002
        qMatrix(12, 18) = 0.0006
        qMatrix(12, 19) = 0.0023
        '============

        qMatrix(13, 13) = 0.0183
        qMatrix(13, 14) = 0.0005
        qMatrix(13, 15) = 0.0012
        qMatrix(13, 16) = 0.0012
        qMatrix(13, 17) = 0.0008
        qMatrix(13, 18) = 0.0042
        qMatrix(13, 19) = 0.0026
        '============

        qMatrix(14, 14) = 0.0191
        qMatrix(14, 15) = 0.0017
        qMatrix(14, 16) = 0.0014
        qMatrix(14, 17) = 0.0001
        qMatrix(14, 18) = 0.0005
        qMatrix(14, 19) = 0.0012
        '============

        qMatrix(15, 15) = 0.0126
        qMatrix(15, 16) = 0.0047
        qMatrix(15, 17) = 0.0003
        qMatrix(15, 18) = 0.001
        qMatrix(15, 19) = 0.0024
        '============

        qMatrix(16, 16) = 0.0125
        qMatrix(16, 17) = 0.0003
        qMatrix(16, 18) = 0.0009
        qMatrix(16, 19) = 0.0036
        '============

        qMatrix(17, 17) = 0.0065
        qMatrix(17, 18) = 0.0009
        qMatrix(17, 19) = 0.0004
        '============

        qMatrix(18, 18) = 0.0102
        qMatrix(18, 19) = 0.0015
        '============

        qMatrix(19, 19) = 0.0196

        For i = 0 To 19
            For j = 0 To i
                qMatrix(i, j) = qMatrix(j, i)
            Next
        Next

        f(0) = 0.078        'A
        f(1) = 0.051        'R
        f(2) = 0.041        'N
        f(3) = 0.052        'D
        f(4) = 0.024        'C
        f(5) = 0.034        'Q
        f(6) = 0.059        'E
        f(7) = 0.083        'G
        f(8) = 0.025        'H
        f(9) = 0.062        'I

        f(10) = 0.092        'L
        f(11) = 0.056        'K
        f(12) = 0.024        'M
        f(13) = 0.044        'F
        f(14) = 0.043        'P
        f(15) = 0.059        'S
        f(16) = 0.055        'T
        f(17) = 0.014        'W
        f(18) = 0.034        'Y
        f(19) = 0.072        'V  

        map(0).Codon = "AAA"
        map(0).AA = "LYS"
        map(1).Codon = "AAC"
        map(1).AA = "ASN"
        map(2).Codon = "AAG"
        map(2).AA = "LYS"
        map(3).Codon = "AAT"
        map(3).AA = "ASN"

        map(4).Codon = "ACA"
        map(4).AA = "THR"
        map(5).Codon = "ACC"
        map(5).AA = "THR"
        map(6).Codon = "ACG"
        map(6).AA = "THR"
        map(7).Codon = "ACT"
        map(7).AA = "THR"

        map(8).Codon = "AGA"
        map(8).AA = "ARG"
        map(9).Codon = "AGC"
        map(9).AA = "SER"
        map(10).Codon = "AGG"
        map(10).AA = "ARG"
        map(11).Codon = "AGT"
        map(11).AA = "SER"

        map(12).Codon = "ATA"
        map(12).AA = "ILE"
        map(13).Codon = "ATC"
        map(13).AA = "ILE"
        map(14).Codon = "ATG"
        map(14).AA = "MET"
        map(15).Codon = "ATT"
        map(15).AA = "ILE"

        map(16).Codon = "CAA"
        map(16).AA = "GLN"
        map(17).Codon = "CAC"
        map(17).AA = "HIS"
        map(18).Codon = "CAG"
        map(18).AA = "GLN"
        map(19).Codon = "CAT"
        map(19).AA = "HIS"

        map(20).Codon = "CCA"
        map(20).AA = "PRO"
        map(21).Codon = "CCC"
        map(21).AA = "PRO"
        map(22).Codon = "CCG"
        map(22).AA = "PRO"
        map(23).Codon = "CCT"
        map(23).AA = "PRO"

        map(24).Codon = "CGA"
        map(24).AA = "ARG"
        map(25).Codon = "CGC"
        map(25).AA = "ARG"
        map(26).Codon = "CGG"
        map(26).AA = "ARG"
        map(27).Codon = "CGT"
        map(27).AA = "ARG"

        map(28).Codon = "CTA"
        map(28).AA = "LEU"
        map(29).Codon = "CTC"
        map(29).AA = "LEU"
        map(30).Codon = "CTG"
        map(30).AA = "LEU"
        map(31).Codon = "CTT"
        map(31).AA = "LEU"

        map(32).Codon = "GAA"
        map(32).AA = "GLU"
        map(33).Codon = "GAC"
        map(33).AA = "ASP"
        map(34).Codon = "GAG"
        map(34).AA = "GLU"
        map(35).Codon = "GAT"
        map(35).AA = "ASP"

        map(36).Codon = "GCA"
        map(36).AA = "ALA"
        map(37).Codon = "GCC"
        map(37).AA = "ALA"
        map(38).Codon = "GCG"
        map(38).AA = "ALA"
        map(39).Codon = "GCT"
        map(39).AA = "ALA"

        map(40).Codon = "GGA"
        map(40).AA = "GLY"
        map(41).Codon = "GGC"
        map(41).AA = "GLY"
        map(42).Codon = "GGG"
        map(42).AA = "GLY"
        map(43).Codon = "GGT"
        map(43).AA = "GLY"

        map(44).Codon = "GTA"
        map(44).AA = "VAL"
        map(45).Codon = "GTC"
        map(45).AA = "VAL"
        map(46).Codon = "GTG"
        map(46).AA = "VAL"
        map(47).Codon = "GTT"
        map(47).AA = "VAL"

        map(48).Codon = "TAA"
        map(48).AA = "STOP"
        map(49).Codon = "TAC"
        map(49).AA = "TYR"
        map(50).Codon = "TAG"
        map(50).AA = "GLU"  'STOP
        map(51).Codon = "TAT"
        map(51).AA = "TYR"

        map(52).Codon = "TCA"
        map(52).AA = "SER"
        map(53).Codon = "TCC"
        map(53).AA = "SER"
        map(54).Codon = "TCG"
        map(54).AA = "SER"
        map(55).Codon = "TCT"
        map(55).AA = "SER"

        map(56).Codon = "TGA"
        map(56).AA = "STOP"
        map(57).Codon = "TGC"
        map(57).AA = "CYS"
        map(58).Codon = "TGG"
        map(58).AA = "TRP"
        map(59).Codon = "TGT"
        map(59).AA = "CYS"

        map(60).Codon = "TTA"
        map(60).AA = "LEU"
        map(61).Codon = "TTC"
        map(61).AA = "PHE"
        map(62).Codon = "TTG"
        map(62).AA = "LEU"
        map(63).Codon = "TTT"
        map(63).AA = "PHE"

        For i = 0 To 19
            q(i) = 0.0
        Next

        Dim Codon_Freq As Double

        For i = 0 To 63 'NNK
            Codon_Freq = 0
            If map(i).Codon.Substring(2, 1) = "G" Or map(i).Codon.Substring(2, 1) = "T" Then
                Codon_Freq = 0.25 * 0.25 * 0.5
            End If

            If map(i).AA <> "STOP" Then
                j = AA_Num("M_BLOSUM62", AA_Change(map(i).AA))
                q(j) = q(j) + Codon_Freq
            End If
        Next

        For i = 0 To 19
            M_BLOSUM62(i, i) = Round(Log(qMatrix(i, i) / (f(i) * q(i))) / Log(2), 2)
            For j = 0 To i - 1
                M_BLOSUM62(i, j) = Round(Log(qMatrix(i, j) / (f(i) * q(j))) / Log(2), 2)
                M_BLOSUM62(j, i) = Round(Log(qMatrix(j, i) / (f(j) * q(i))) / Log(2), 2)
            Next
        Next

        '================   BLOSUM62   ==========
        BLOSUM62(0, 0) = 4
        BLOSUM62(0, 1) = -1
        BLOSUM62(0, 2) = -2
        BLOSUM62(0, 3) = -2
        BLOSUM62(0, 4) = 0
        BLOSUM62(0, 5) = -1
        BLOSUM62(0, 6) = -1
        BLOSUM62(0, 7) = 0
        BLOSUM62(0, 8) = -2
        BLOSUM62(0, 9) = -1
        BLOSUM62(0, 10) = -1
        BLOSUM62(0, 11) = -1
        BLOSUM62(0, 12) = -1
        BLOSUM62(0, 13) = -2
        BLOSUM62(0, 14) = -1
        BLOSUM62(0, 15) = 1
        BLOSUM62(0, 16) = 0
        BLOSUM62(0, 17) = -3
        BLOSUM62(0, 18) = -2
        BLOSUM62(0, 19) = 0
        '=======
        BLOSUM62(1, 1) = 5
        BLOSUM62(1, 2) = 0
        BLOSUM62(1, 3) = -2
        BLOSUM62(1, 4) = -3
        BLOSUM62(1, 5) = 1
        BLOSUM62(1, 6) = 0
        BLOSUM62(1, 7) = -2
        BLOSUM62(1, 8) = 0
        BLOSUM62(1, 9) = -3
        BLOSUM62(1, 10) = -2
        BLOSUM62(1, 11) = 2
        BLOSUM62(1, 12) = -1
        BLOSUM62(1, 13) = -3
        BLOSUM62(1, 14) = -2
        BLOSUM62(1, 15) = -1
        BLOSUM62(1, 16) = -1
        BLOSUM62(1, 17) = -3
        BLOSUM62(1, 18) = -2
        BLOSUM62(1, 19) = -3

        '=========
        BLOSUM62(2, 2) = 6
        BLOSUM62(2, 3) = 1
        BLOSUM62(2, 4) = -3
        BLOSUM62(2, 5) = 0
        BLOSUM62(2, 6) = 0
        BLOSUM62(2, 7) = 0
        BLOSUM62(2, 8) = 1
        BLOSUM62(2, 9) = -3
        BLOSUM62(2, 10) = -3
        BLOSUM62(2, 11) = 0
        BLOSUM62(2, 12) = -2
        BLOSUM62(2, 13) = -3
        BLOSUM62(2, 14) = -2
        BLOSUM62(2, 15) = 1
        BLOSUM62(2, 16) = 0
        BLOSUM62(2, 17) = -4
        BLOSUM62(2, 18) = -2
        BLOSUM62(2, 19) = -3

        '============
        BLOSUM62(3, 3) = 6
        BLOSUM62(3, 4) = -3
        BLOSUM62(3, 5) = 0
        BLOSUM62(3, 6) = 2
        BLOSUM62(3, 7) = -1
        BLOSUM62(3, 8) = -1
        BLOSUM62(3, 9) = -3
        BLOSUM62(3, 10) = -4
        BLOSUM62(3, 11) = -1
        BLOSUM62(3, 12) = -3
        BLOSUM62(3, 13) = -3
        BLOSUM62(3, 14) = -1
        BLOSUM62(3, 15) = 0
        BLOSUM62(3, 16) = -1
        BLOSUM62(3, 17) = -4
        BLOSUM62(3, 18) = -3
        BLOSUM62(3, 19) = -3

        '============
        BLOSUM62(4, 4) = 9
        BLOSUM62(4, 5) = -3
        BLOSUM62(4, 6) = -4
        BLOSUM62(4, 7) = -3
        BLOSUM62(4, 8) = -3
        BLOSUM62(4, 9) = -1
        BLOSUM62(4, 10) = -1
        BLOSUM62(4, 11) = -3
        BLOSUM62(4, 12) = -1
        BLOSUM62(4, 13) = -2
        BLOSUM62(4, 14) = -3
        BLOSUM62(4, 15) = -1
        BLOSUM62(4, 16) = -1
        BLOSUM62(4, 17) = -2
        BLOSUM62(4, 18) = -2
        BLOSUM62(4, 19) = -1

        '============

        BLOSUM62(5, 5) = 5
        BLOSUM62(5, 6) = 2
        BLOSUM62(5, 7) = -2
        BLOSUM62(5, 8) = 0
        BLOSUM62(5, 9) = -3
        BLOSUM62(5, 10) = -2
        BLOSUM62(5, 11) = 1
        BLOSUM62(5, 12) = 0
        BLOSUM62(5, 13) = -3
        BLOSUM62(5, 14) = -1
        BLOSUM62(5, 15) = 0
        BLOSUM62(5, 16) = -1
        BLOSUM62(5, 17) = -2
        BLOSUM62(5, 18) = -1
        BLOSUM62(5, 19) = -2

        '============
        BLOSUM62(6, 6) = 5
        BLOSUM62(6, 7) = -2
        BLOSUM62(6, 8) = 0
        BLOSUM62(6, 9) = -3
        BLOSUM62(6, 10) = -3
        BLOSUM62(6, 11) = 1
        BLOSUM62(6, 12) = -2
        BLOSUM62(6, 13) = -3
        BLOSUM62(6, 14) = -1
        BLOSUM62(6, 15) = 0
        BLOSUM62(6, 16) = -1
        BLOSUM62(6, 17) = -3
        BLOSUM62(6, 18) = -2
        BLOSUM62(6, 19) = -2

        '============

        BLOSUM62(7, 7) = 6
        BLOSUM62(7, 8) = -2
        BLOSUM62(7, 9) = -4
        BLOSUM62(7, 10) = -4
        BLOSUM62(7, 11) = -2
        BLOSUM62(7, 12) = -3
        BLOSUM62(7, 13) = -3
        BLOSUM62(7, 14) = -2
        BLOSUM62(7, 15) = 0
        BLOSUM62(7, 16) = -2
        BLOSUM62(7, 17) = -2
        BLOSUM62(7, 18) = -3
        BLOSUM62(7, 19) = -3

        '============

        BLOSUM62(8, 8) = 8
        BLOSUM62(8, 9) = -3
        BLOSUM62(8, 10) = -3
        BLOSUM62(8, 11) = -1
        BLOSUM62(8, 12) = -2
        BLOSUM62(8, 13) = -1
        BLOSUM62(8, 14) = -2
        BLOSUM62(8, 15) = -1
        BLOSUM62(8, 16) = -2
        BLOSUM62(8, 17) = -2
        BLOSUM62(8, 18) = 2
        BLOSUM62(8, 19) = -3
        '============

        BLOSUM62(9, 9) = 4
        BLOSUM62(9, 10) = 2
        BLOSUM62(9, 11) = -3
        BLOSUM62(9, 12) = 1
        BLOSUM62(9, 13) = 0
        BLOSUM62(9, 14) = -3
        BLOSUM62(9, 15) = -2
        BLOSUM62(9, 16) = -1
        BLOSUM62(9, 17) = -3
        BLOSUM62(9, 18) = -1
        BLOSUM62(9, 19) = 3
        '============

        BLOSUM62(10, 10) = 4
        BLOSUM62(10, 11) = -2
        BLOSUM62(10, 12) = 2
        BLOSUM62(10, 13) = 0
        BLOSUM62(10, 14) = -3
        BLOSUM62(10, 15) = -2
        BLOSUM62(10, 16) = -1
        BLOSUM62(10, 17) = -2
        BLOSUM62(10, 18) = -1
        BLOSUM62(10, 19) = 1

        '============

        BLOSUM62(11, 11) = 5
        BLOSUM62(11, 12) = -1
        BLOSUM62(11, 13) = -3
        BLOSUM62(11, 14) = -1
        BLOSUM62(11, 15) = 0
        BLOSUM62(11, 16) = -1
        BLOSUM62(11, 17) = -3
        BLOSUM62(11, 18) = -2
        BLOSUM62(11, 19) = -2
        '============

        BLOSUM62(12, 12) = 5
        BLOSUM62(12, 13) = 0
        BLOSUM62(12, 14) = -2
        BLOSUM62(12, 15) = -1
        BLOSUM62(12, 16) = -1
        BLOSUM62(12, 17) = -1
        BLOSUM62(12, 18) = -1
        BLOSUM62(12, 19) = 1

        '============

        BLOSUM62(13, 13) = 6
        BLOSUM62(13, 14) = -4
        BLOSUM62(13, 15) = -2
        BLOSUM62(13, 16) = -2
        BLOSUM62(13, 17) = 1
        BLOSUM62(13, 18) = 3
        BLOSUM62(13, 19) = -1
        '============

        BLOSUM62(14, 14) = 7
        BLOSUM62(14, 15) = -1
        BLOSUM62(14, 16) = -1
        BLOSUM62(14, 17) = -4
        BLOSUM62(14, 18) = -3
        BLOSUM62(14, 19) = -2

        '============
        BLOSUM62(15, 15) = 4
        BLOSUM62(15, 16) = 1
        BLOSUM62(15, 17) = -3
        BLOSUM62(15, 18) = -2
        BLOSUM62(15, 19) = -2
        '============

        BLOSUM62(16, 16) = 5
        BLOSUM62(16, 17) = -2
        BLOSUM62(16, 18) = -2
        BLOSUM62(16, 19) = 0
        '============

        BLOSUM62(17, 17) = 11
        BLOSUM62(17, 18) = 2
        BLOSUM62(17, 19) = -3
        '============

        BLOSUM62(18, 18) = 7
        BLOSUM62(18, 19) = -1
        '============

        BLOSUM62(19, 19) = 4

        For i = 0 To 19
            For j = 0 To i
                BLOSUM62(i, j) = BLOSUM62(j, i)
            Next
        Next

        '=================Bordo_Argos=================
        For i = 0 To 19
            For j = 0 To 19
                If i = j Then
                    Bordo_Argos(i, j) = 1
                Else
                    Bordo_Argos(i, j) = 0
                End If
            Next
        Next
        Bordo_Argos(0, 5) = 0.5
        Bordo_Argos(0, 8) = 0.5
        Bordo_Argos(0, 12) = 0.5
        Bordo_Argos(0, 15) = 0.5
        Bordo_Argos(0, 16) = 0.5
        Bordo_Argos(5, 0) = 0.5
        Bordo_Argos(8, 0) = 0.5
        Bordo_Argos(12, 0) = 0.5
        Bordo_Argos(15, 0) = 0.5
        Bordo_Argos(16, 0) = 0.5

        Bordo_Argos(2, 3) = 0.5
        Bordo_Argos(2, 11) = 0.5
        Bordo_Argos(2, 13) = 0.25
        Bordo_Argos(3, 2) = 0.5
        Bordo_Argos(11, 2) = 0.5
        Bordo_Argos(13, 2) = 0.25

        Bordo_Argos(3, 11) = 0.25
        Bordo_Argos(3, 13) = 0.5
        Bordo_Argos(11, 3) = 0.25
        Bordo_Argos(13, 3) = 0.5

        Bordo_Argos(4, 18) = 0.25
        Bordo_Argos(4, 19) = 0.5
        Bordo_Argos(18, 4) = 0.25
        Bordo_Argos(19, 4) = 0.5

        Bordo_Argos(5, 11) = 0.5
        Bordo_Argos(5, 12) = 0.5
        Bordo_Argos(5, 15) = 0.25
        Bordo_Argos(5, 16) = 0.25
        Bordo_Argos(11, 5) = 0.5
        Bordo_Argos(12, 5) = 0.5
        Bordo_Argos(15, 5) = 0.25
        Bordo_Argos(16, 5) = 0.25

        Bordo_Argos(6, 8) = 0.25
        Bordo_Argos(6, 14) = 0.25
        Bordo_Argos(8, 6) = 0.25
        Bordo_Argos(14, 6) = 0.25

        Bordo_Argos(7, 9) = 0.5
        Bordo_Argos(7, 10) = 0.25
        Bordo_Argos(7, 17) = 0.5
        Bordo_Argos(9, 7) = 0.5
        Bordo_Argos(10, 7) = 0.25
        Bordo_Argos(17, 7) = 0.5

        Bordo_Argos(8, 13) = 0.5
        Bordo_Argos(8, 14) = 0.5
        Bordo_Argos(8, 16) = 0.5
        Bordo_Argos(13, 8) = 0.5
        Bordo_Argos(14, 8) = 0.5
        Bordo_Argos(16, 8) = 0.5

        Bordo_Argos(9, 10) = 0.25
        Bordo_Argos(9, 17) = 0.5
        Bordo_Argos(10, 9) = 0.25
        Bordo_Argos(17, 9) = 0.5

        Bordo_Argos(10, 17) = 0.25
        Bordo_Argos(17, 10) = 0.25

        Bordo_Argos(11, 13) = 0.25
        Bordo_Argos(13, 11) = 0.25

        Bordo_Argos(15, 16) = 0.5
        Bordo_Argos(16, 15) = 0.5

        Bordo_Argos(18, 19) = 0.25
        Bordo_Argos(19, 18) = 0.25

        For i = 0 To 19
            For j = 0 To 19
                If i = j Then
                    STRICT(i, j) = 1
                Else
                    STRICT(i, j) = 0
                End If
            Next
        Next

        Max_Matrix_Score = -10
        Max_Matrix_Score_BLOSUM62 = -10
        Max_Matrix_Score_Bordo_Argos = -10

        Min_Matrix_Score = +10
        Min_Matrix_Score_BLOSUM62 = +10
        Min_Matrix_Score_Bordo_Argos = +10

        For i = 0 To 19
            For j = 0 To 19
                '1111111111

                If Max_Matrix_Score_M_BLOSUM62 < M_BLOSUM62(i, j) Then
                    Max_Matrix_Score_M_BLOSUM62 = M_BLOSUM62(i, j)
                End If

                If Min_Matrix_Score_M_BLOSUM62 > M_BLOSUM62(i, j) Then
                    Min_Matrix_Score_M_BLOSUM62 = M_BLOSUM62(i, j)
                End If

                '1111111111
                If Max_Matrix_Score_BLOSUM62 < BLOSUM62(i, j) Then
                    Max_Matrix_Score_BLOSUM62 = BLOSUM62(i, j)
                End If

                If Min_Matrix_Score_BLOSUM62 > BLOSUM62(i, j) Then
                    Min_Matrix_Score_BLOSUM62 = BLOSUM62(i, j)
                End If
                '222222222
                If Max_Matrix_Score_Bordo_Argos < Bordo_Argos(i, j) Then
                    Max_Matrix_Score_Bordo_Argos = Bordo_Argos(i, j)
                End If

                If Min_Matrix_Score_Bordo_Argos > Bordo_Argos(i, j) Then
                    Min_Matrix_Score_Bordo_Argos = Bordo_Argos(i, j)
                End If
            Next
        Next

        Max_Matrix_Score_STRICT = 1
        Min_Matrix_Score_STRICT = 0

        'Ä¬ÈÏ
        Max_Matrix_Score = Max_Matrix_Score_M_BLOSUM62
        Min_Matrix_Score = Min_Matrix_Score_M_BLOSUM62

        'Max_Matrix_Score = Max_Matrix_Score_BLOSUM62
        'Min_Matrix_Score = Min_Matrix_Score_BLOSUM62

        'Max_Matrix_Score = Max_Matrix_Score_Bordo_Argos
        'Min_Matrix_Score = Min_Matrix_Score_Bordo_Argos

        Dim NewForm1 As New mainForm
        NewForm1.ShowDialog()
    End Sub

    Public Function AA_Num(ByVal Sel As String, ByVal AA1 As String) As Integer  '·µ»Ø°±»ùËáµÄÐòºÅ
        Try
            If Sel = "Bordo_Argos" Then
                Select Case AA1
                    Case "A"
                        Return 0
                    Case "C"
                        Return 1
                    Case "D"
                        Return 2
                    Case "E"
                        Return 3
                    Case "F"
                        Return 4
                    Case "G"
                        Return 5
                    Case "H"
                        Return 6
                    Case "I"
                        Return 7
                    Case "K"
                        Return 8
                    Case "L"
                        Return 9
                    Case "M"
                        Return 10
                    Case "N"
                        Return 11
                    Case "P"
                        Return 12
                    Case "Q"
                        Return 13
                    Case "R"
                        Return 14
                    Case "S"
                        Return 15
                    Case "T"
                        Return 16
                    Case "V"
                        Return 17
                    Case "W"
                        Return 18
                    Case "Y"
                        Return 19
                    Case Else
                        Return 100
                End Select
            End If

            If Sel = "M_BLOSUM62" Then 'Blosum
                Select Case AA1
                    Case "A"
                        Return 0
                    Case "R"
                        Return 1
                    Case "N"
                        Return 2
                    Case "D"
                        Return 3
                    Case "C"
                        Return 4
                    Case "Q"
                        Return 5
                    Case "E"
                        Return 6
                    Case "G"
                        Return 7
                    Case "H"
                        Return 8
                    Case "I"
                        Return 9
                    Case "L"
                        Return 10
                    Case "K"
                        Return 11
                    Case "M"
                        Return 12
                    Case "F"
                        Return 13
                    Case "P"
                        Return 14
                    Case "S"
                        Return 15
                    Case "T"
                        Return 16
                    Case "W"
                        Return 17
                    Case "Y"
                        Return 18
                    Case "V"
                        Return 19
                    Case Else
                        Return 100
                End Select
            End If

        Catch ex As Exception
            MsgBox(ex.Message, vbOKOnly + vbCritical, "the program aborted abnormally")

        End Try

    End Function

    Public Function AA_Change(ByVal ThreeC As String) As String
        Select Case ThreeC
            Case "ALA"
                Return "A"
            Case "ARG"
                Return "R"
            Case "ASN"
                Return "N"
            Case "ASP"
                Return "D"
            Case "ASX"
                Return "B"
            Case "CYS"
                Return "C"
            Case "GLN"
                Return "Q"
            Case "GLU"
                Return "E"
            Case "GLX"
                Return "Z"
            Case "GLY"
                Return "G"
            Case "HIS"
                Return "H"
            Case "ILE"
                Return "I"
            Case "LEU"
                Return "L"
            Case "LYS"
                Return "K"
            Case "MET"
                Return "M"
            Case "PHE"
                Return "F"
            Case "PRO"
                Return "P"
            Case "SER"
                Return "S"
            Case "THR"
                Return "T"
            Case "TRP"
                Return "W"
            Case "TYR"
                Return "Y"
            Case "VAL"
                Return "V"
            Case Else
                Return "*"
        End Select

    End Function

End Module
