# Supplementary material for: Pep-3D-Search: a method for B-cell epitope prediction based on mimotope analysis
Source: BMC Bioinformatics. 2008 Dec 16;9:538. doi: 10.1186/1471-2105-9-538 (PMC2639436; doi:10.1186/1471-2105-9-538)
Supplement: Additional file 2 — Source code, test datasets, Pep-3D-Search toolkit and operation manual. The file is a ZIP archive containing the Visual Basic source code for Pep-3D-Search, licensed under the GNU General Public License. It also contains the test datasets, the Pep-3D-Search toolkit and the operation manual (in PDF format) of Pep-3D-Search. Updated versions will be available at . [file 1471-2105-9-538-S2.zip › Additional_file_2/Pep-3D-Search-20081205/Source_code_of_Per_3D_Search/Pep_3D_Search.sln]

Microsoft Visual Studio Solution File, Format Version 8.00
Project("{F184B08F-C81C-45F6-A57F-5ABD9991F28F}") = "Pep_3D_Search", "Pep_3D_Search.vbproj", "{5BE3BCE1-DCE8-4A1E-A7BC-5F58F0EF25F1}"
	ProjectSection(ProjectDependencies) = postProject
	EndProjectSection
EndProject
Global
	GlobalSection(SolutionConfiguration) = preSolution
		Debug = Debug
		Release = Release
	EndGlobalSection
	GlobalSection(ProjectConfiguration) = postSolution
		{5BE3BCE1-DCE8-4A1E-A7BC-5F58F0EF25F1}.Debug.ActiveCfg = Debug|.NET
		{5BE3BCE1-DCE8-4A1E-A7BC-5F58F0EF25F1}.Debug.Build.0 = Debug|.NET
		{5BE3BCE1-DCE8-4A1E-A7BC-5F58F0EF25F1}.Release.ActiveCfg = Release|.NET
		{5BE3BCE1-DCE8-4A1E-A7BC-5F58F0EF25F1}.Release.Build.0 = Release|.NET
	EndGlobalSection
	GlobalSection(ExtensibilityGlobals) = postSolution
	EndGlobalSection
	GlobalSection(ExtensibilityAddIns) = postSolution
	EndGlobalSection
EndGlobal
