# Supplementary material for: Pep-3D-Search: a method for B-cell epitope prediction based on mimotope analysis
Source: BMC Bioinformatics. 2008 Dec 16;9:538. doi: 10.1186/1471-2105-9-538 (PMC2639436; doi:10.1186/1471-2105-9-538)
Supplement: Additional file 2 — Source code, test datasets, Pep-3D-Search toolkit and operation manual. The file is a ZIP archive containing the Visual Basic source code for Pep-3D-Search, licensed under the GNU General Public License. It also contains the test datasets, the Pep-3D-Search toolkit and the operation manual (in PDF format) of Pep-3D-Search. Updated versions will be available at . [file 1471-2105-9-538-S2.zip › Additional_file_2/Pep-3D-Search-20081205/Source_code_of_Per_3D_Search/Pep_3D_Search.vbproj]

<VisualStudioProject>
    <VisualBasic
        ProjectType = "Local"
        ProductVersion = "7.10.3077"
        SchemaVersion = "2.0"
        ProjectGuid = "{5BE3BCE1-DCE8-4A1E-A7BC-5F58F0EF25F1}"
    >
        <Build>
            <Settings
                ApplicationIcon = "green apple.ico"
                AssemblyKeyContainerName = ""
                AssemblyName = "Pep_3D_Search"
                AssemblyOriginatorKeyFile = ""
                AssemblyOriginatorKeyMode = "None"
                DefaultClientScript = "JScript"
                DefaultHTMLPageLayout = "Grid"
                DefaultTargetSchema = "IE50"
                DelaySign = "false"
                OutputType = "WinExe"
                OptionCompare = "Binary"
                OptionExplicit = "On"
                OptionStrict = "Off"
                RootNamespace = "_Pep_3D_Search"
                StartupObject = ""
            >
                <Config
                    Name = "Debug"
                    BaseAddress = "285212672"
                    ConfigurationOverrideFile = ""
                    DefineConstants = ""
                    DefineDebug = "true"
                    DefineTrace = "true"
                    DebugSymbols = "true"
                    IncrementalBuild = "true"
                    Optimize = "false"
                    OutputPath = "bin\"
                    RegisterForComInterop = "false"
                    RemoveIntegerChecks = "false"
                    TreatWarningsAsErrors = "false"
                    WarningLevel = "1"
                />
                <Config
                    Name = "Release"
                    BaseAddress = "285212672"
                    ConfigurationOverrideFile = ""
                    DefineConstants = ""
                    DefineDebug = "false"
                    DefineTrace = "true"
                    DebugSymbols = "false"
                    IncrementalBuild = "false"
                    Optimize = "true"
                    OutputPath = "bin\"
                    RegisterForComInterop = "false"
                    RemoveIntegerChecks = "false"
                    TreatWarningsAsErrors = "false"
                    WarningLevel = "1"
                />
            </Settings>
            <References>
                <Reference
                    Name = "System"
                    AssemblyName = "System"
                />
                <Reference
                    Name = "System.Data"
                    AssemblyName = "System.Data"
                />
                <Reference
                    Name = "System.Drawing"
                    AssemblyName = "System.Drawing"
                />
                <Reference
                    Name = "System.Windows.Forms"
                    AssemblyName = "System.Windows.Forms"
                />
                <Reference
                    Name = "System.XML"
                    AssemblyName = "System.Xml"
                />
            </References>
            <Imports>
                <Import Namespace = "Microsoft.VisualBasic" />
                <Import Namespace = "System" />
                <Import Namespace = "System.Collections" />
                <Import Namespace = "System.Data" />
                <Import Namespace = "System.Drawing" />
                <Import Namespace = "System.Diagnostics" />
                <Import Namespace = "System.Windows.Forms" />
            </Imports>
        </Build>
        <Files>
            <Include>
                <File
                    RelPath = "AssemblyInfo.vb"
                    SubType = "Code"
                    BuildAction = "Compile"
                />
                <File
                    RelPath = "green apple.ico"
                    BuildAction = "Content"
                />
                <File
                    RelPath = "mainForm.vb"
                    SubType = "Form"
                    BuildAction = "Compile"
                />
                <File
                    RelPath = "mainForm.resx"
                    DependentUpon = "mainForm.vb"
                    BuildAction = "EmbeddedResource"
                />
                <File
                    RelPath = "Module1.vb"
                    SubType = "Code"
                    BuildAction = "Compile"
                />
                <File
                    RelPath = "SearchForm.vb"
                    SubType = "Form"
                    BuildAction = "Compile"
                />
                <File
                    RelPath = "SearchForm.resx"
                    DependentUpon = "SearchForm.vb"
                    BuildAction = "EmbeddedResource"
                />
            </Include>
        </Files>
    </VisualBasic>
</VisualStudioProject>
