# Supplementary material for: Pep-3D-Search: a method for B-cell epitope prediction based on mimotope analysis
Source: BMC Bioinformatics. 2008 Dec 16;9:538. doi: 10.1186/1471-2105-9-538 (PMC2639436; doi:10.1186/1471-2105-9-538)
Supplement: Additional file 2 — Source code, test datasets, Pep-3D-Search toolkit and operation manual. The file is a ZIP archive containing the Visual Basic source code for Pep-3D-Search, licensed under the GNU General Public License. It also contains the test datasets, the Pep-3D-Search toolkit and the operation manual (in PDF format) of Pep-3D-Search. Updated versions will be available at . [file 1471-2105-9-538-S2.zip › Additional_file_2/Pep-3D-Search-20081205/Source_code_of_Per_3D_Search/Pep_3D_Search.vbproj.user]

<VisualStudioProject>
    <VisualBasic LastOpenVersion = "7.10.3077" >
        <Build>
            <Settings ReferencePath = "" >
                <Config
                    Name = "Debug"
                    EnableASPDebugging = "false"
                    EnableASPXDebugging = "false"
                    EnableUnmanagedDebugging = "false"
                    EnableSQLServerDebugging = "false"
                    RemoteDebugEnabled = "false"
                    RemoteDebugMachine = ""
                    StartAction = "Project"
                    StartArguments = ""
                    StartPage = ""
                    StartProgram = ""
                    StartURL = ""
                    StartWorkingDirectory = ""
                    StartWithIE = "true"
                />
                <Config
                    Name = "Release"
                    EnableASPDebugging = "false"
                    EnableASPXDebugging = "false"
                    EnableUnmanagedDebugging = "false"
                    EnableSQLServerDebugging = "false"
                    RemoteDebugEnabled = "false"
                    RemoteDebugMachine = ""
                    StartAction = "Project"
                    StartArguments = ""
                    StartPage = ""
                    StartProgram = ""
                    StartURL = ""
                    StartWorkingDirectory = ""
                    StartWithIE = "false"
                />
            </Settings>
        </Build>
        <OtherProjectSettings
            CopyProjectDestinationFolder = ""
            CopyProjectUncPath = ""
            CopyProjectOption = "0"
            ProjectView = "ProjectFiles"
            ProjectTrust = "0"
        />
    </VisualBasic>
</VisualStudioProject>
