# Supplementary material for: Pep-3D-Search: a method for B-cell epitope prediction based on mimotope analysis
Source: BMC Bioinformatics. 2008 Dec 16;9:538. doi: 10.1186/1471-2105-9-538 (PMC2639436; doi:10.1186/1471-2105-9-538)
Supplement: Additional file 2 — Source code, test datasets, Pep-3D-Search toolkit and operation manual. The file is a ZIP archive containing the Visual Basic source code for Pep-3D-Search, licensed under the GNU General Public License. It also contains the test datasets, the Pep-3D-Search toolkit and the operation manual (in PDF format) of Pep-3D-Search. Updated versions will be available at . [file 1471-2105-9-538-S2.zip › Additional_file_2/Pep-3D-Search-20081205/Source_code_of_Per_3D_Search/SearchForm.vb]

Public Class SearchForm
    Inherits System.Windows.Forms.Form

#Region " Windows ´°ÌåÉè¼ÆÆ÷Éú³ÉµÄ´úÂë "

    Public Sub New()
        MyBase.New()

        '¸Ãµ÷ÓÃÊÇ Windows ´°ÌåÉè¼ÆÆ÷Ëù±ØÐèµÄ¡£
        InitializeComponent()

        'ÔÚ InitializeComponent() µ÷ÓÃÖ®ºóÌí¼ÓÈÎºÎ³õÊ¼»¯

    End Sub

    '´°ÌåÖØÐ´ dispose ÒÔÇåÀí×é¼þÁÐ±í¡£
    Protected Overloads Overrides Sub Dispose(ByVal disposing As Boolean)
        If disposing Then
            If Not (components Is Nothing) Then
                components.Dispose()
            End If
        End If
        MyBase.Dispose(disposing)
    End Sub

    'Windows ´°ÌåÉè¼ÆÆ÷Ëù±ØÐèµÄ
    Private components As System.ComponentModel.IContainer

    '×¢Òâ: ÒÔÏÂ¹ý³ÌÊÇ Windows ´°ÌåÉè¼ÆÆ÷Ëù±ØÐèµÄ
    '¿ÉÒÔÊ¹ÓÃ Windows ´°ÌåÉè¼ÆÆ÷ÐÞ¸Ä´Ë¹ý³Ì¡£
    '²»ÒªÊ¹ÓÃ´úÂë±à¼­Æ÷ÐÞ¸ÄËü¡£
    Friend WithEvents Button3 As System.Windows.Forms.Button
    Friend WithEvents Button2 As System.Windows.Forms.Button
    Friend WithEvents Button1 As System.Windows.Forms.Button
    <System.Diagnostics.DebuggerStepThrough()> Private Sub InitializeComponent()
        Me.Button3 = New System.Windows.Forms.Button
        Me.Button2 = New System.Windows.Forms.Button
        Me.Button1 = New System.Windows.Forms.Button
        Me.SuspendLayout()
        '
        'Button3
        '
        Me.Button3.Location = New System.Drawing.Point(32, 96)
        Me.Button3.Name = "Button3"
        Me.Button3.Size = New System.Drawing.Size(376, 24)
        Me.Button3.TabIndex = 6
        Me.Button3.Text = "Do nothing and exit"
        '
        'Button2
        '
        Me.Button2.Location = New System.Drawing.Point(32, 64)
        Me.Button2.Name = "Button2"
        Me.Button2.Size = New System.Drawing.Size(376, 24)
        Me.Button2.TabIndex = 5
        Me.Button2.Text = "Begin the search and preserve the old data"
        '
        'Button1
        '
        Me.Button1.Location = New System.Drawing.Point(32, 32)
        Me.Button1.Name = "Button1"
        Me.Button1.Size = New System.Drawing.Size(376, 24)
        Me.Button1.TabIndex = 4
        Me.Button1.Text = "Begin the search after removing the old data from database"
        '
        'SearchForm
        '
        Me.AutoScaleBaseSize = New System.Drawing.Size(6, 14)
        Me.ClientSize = New System.Drawing.Size(440, 150)
        Me.Controls.Add(Me.Button3)
        Me.Controls.Add(Me.Button2)
        Me.Controls.Add(Me.Button1)
        Me.Name = "SearchForm"
        Me.StartPosition = System.Windows.Forms.FormStartPosition.CenterParent
        Me.Text = "Select the proper Search mode"
        Me.ResumeLayout(False)

    End Sub

#End Region

    Private Sub Button1_Click(ByVal sender As System.Object, ByVal e As System.EventArgs) Handles Button1.Click
        Search_Method = 2
        Me.Close()
    End Sub

    Private Sub Button2_Click(ByVal sender As System.Object, ByVal e As System.EventArgs) Handles Button2.Click

        Search_Method = 1
        Me.Close()

    End Sub

    Private Sub Button3_Click(ByVal sender As System.Object, ByVal e As System.EventArgs) Handles Button3.Click
        Search_Method = 3
        Me.Close()

    End Sub

End Class
