# Supplementary material for: Pep-3D-Search: a method for B-cell epitope prediction based on mimotope analysis
Source: BMC Bioinformatics. 2008 Dec 16;9:538. doi: 10.1186/1471-2105-9-538 (PMC2639436; doi:10.1186/1471-2105-9-538)
Supplement: Additional file 2 — Source code, test datasets, Pep-3D-Search toolkit and operation manual. The file is a ZIP archive containing the Visual Basic source code for Pep-3D-Search, licensed under the GNU General Public License. It also contains the test datasets, the Pep-3D-Search toolkit and the operation manual (in PDF format) of Pep-3D-Search. Updated versions will be available at . [file 1471-2105-9-538-S2.zip › Additional_file_2/Pep-3D-Search-20081205/Test_datasets/Epitope_Prediction_based_on_mimotope_analysis/1AVZ_B/1AVZ_B.txt]

ATOM    852  N   THR B  71       0.256  31.290  92.390  1.7    53.42  23.52 0         
ATOM    853  CA  THR B  71      -0.553  32.530  92.617  1.9    3.202  5.093 0         
ATOM    854  C   THR B  71       0.304  33.744  93.002  1.7    1.262  2.143 0         
ATOM    855  O   THR B  71       0.896  33.775  94.082  1.4    22.55  11.20 0         
ATOM    856  CB  THR B  71      -1.670  32.282  93.695  1.9    16.40  12.39 0         
ATOM    857  OG1 THR B  71      -2.855  31.796  93.052  1.4    39.66  13.19 0         
ATOM    858  CG2 THR B  71      -2.022  33.554  94.479  1.9    49.44  27.51 0         
ATOM    859  N   PRO B  72       0.407  34.745  92.100  1.7    0.484  1.134 0         
ATOM    860  CA  PRO B  72       1.188  35.966  92.348  1.9    12.51  9.447 0         
ATOM    861  C   PRO B  72       0.605  36.759  93.508  1.7    0.118  2.893 0         
ATOM    862  O   PRO B  72      -0.501  36.487  93.984  1.4    5.999  12.64 0         
ATOM    863  CB  PRO B  72       1.017  36.759  91.050  1.9    31.65  21.66 0         
ATOM    864  CG  PRO B  72       0.859  35.709  90.035  1.9    44.34  19.42 0         
ATOM    865  CD  PRO B  72      -0.076  34.723  90.709  1.9    29.93  19.68 0         
ATOM    866  N   GLN B  73       1.344  37.763  93.947  1.7    7.409  8.020 0         
ATOM    867  CA  GLN B  73       0.881  38.594  95.042  1.9    1.897  4.630 0         
ATOM    868  C   GLN B  73       0.336  39.897  94.449  1.7    0.093  1.331 0         
ATOM    869  O   GLN B  73       1.081  40.664  93.824  1.4    17.88  12.37 0         
ATOM    870  CB  GLN B  73       2.029  38.849  96.030  1.9    28.40  17.89 0         
ATOM    871  CG  GLN B  73       1.586  39.351  97.400  1.9    3.727  8.507 0         
ATOM    872  CD  GLN B  73       1.718  40.858  97.560  1.7    2.689  3.143 0         
ATOM    873  OE1 GLN B  73       2.057  41.344  98.635  1.4    1.827  3.385 0         
ATOM    874  NE2 GLN B  73       1.465  41.600  96.491  1.7    10.12  11.73 0         
ATOM    875  N   VAL B  74      -0.965  40.129  94.641  1.7    0.151  5.088 0         
ATOM    876  CA  VAL B  74      -1.654  41.322  94.125  1.9    2.474  4.535 0         
ATOM    877  C   VAL B  74      -1.067  42.695  94.486  1.7    0      0     0         
ATOM    878  O   VAL B  74      -0.460  42.887  95.549  1.4    0      0     0         
ATOM    879  CB  VAL B  74      -3.160  41.310  94.486  1.9    3.398  9.409 0         
ATOM    880  CG1 VAL B  74      -3.832  40.148  93.811  1.9    52     35.58 0         
ATOM    881  CG2 VAL B  74      -3.356  41.243  95.989  1.9    0.282  3.579 0         
ATOM    882  N   PRO B  75      -1.260  43.677  93.593  1.7    0.126  1.050 0         
ATOM    883  CA  PRO B  75      -0.788  45.049  93.737  1.9    10.89  11.20 0         
ATOM    884  C   PRO B  75      -1.128  45.670  95.085  1.7    0      0     0         
ATOM    885  O   PRO B  75      -1.944  45.148  95.823  1.4    0.483  6.032 0         
ATOM    886  CB  PRO B  75      -1.521  45.750  92.613  1.9    29.57  20.14 0         
ATOM    887  CG  PRO B  75      -1.495  44.730  91.552  1.9    44.27  19.33 0         
ATOM    888  CD  PRO B  75      -1.933  43.513  92.295  1.9    23.25  17.91 0         
ATOM    889  N   LEU B  76      -0.445  46.741  95.438  1.7    5.47   6.044 0         
ATOM    890  CA  LEU B  76      -0.718  47.403  96.681  1.9    0      0     0         
ATOM    891  C   LEU B  76      -1.860  48.372  96.440  1.7    0.537  1.440 0         
ATOM    892  O   LEU B  76      -2.023  48.897  95.324  1.4    20.73  11.72 0         
ATOM    893  CB  LEU B  76       0.507  48.175  97.184  1.9    16.25  14.28 0         
ATOM    894  CG  LEU B  76       1.439  47.525  98.209  1.9    0      0     0         
ATOM    895  CD1 LEU B  76       2.040  46.209  97.687  1.9    19.63  18.66 0         
ATOM    896  CD2 LEU B  76       2.537  48.511  98.517  1.9    37.99  24.95 0         
ATOM    897  N   ARG B  77      -2.630  48.626  97.486  1.7    0.493  2.843 0         
ATOM    898  CA  ARG B  77      -3.793  49.549  97.447  1.9    4.139  6.943 0         
ATOM    899  C   ARG B  77      -4.133  49.893  98.883  1.7    0.185  1.712 0         
ATOM    900  O   ARG B  77      -4.054  49.039  99.794  1.4    0      0     0         
ATOM    901  CB  ARG B  77      -4.990  48.860  96.753  1.9    17.88  15.77 0         
ATOM    902  CG  ARG B  77      -5.229  47.403  97.086  1.9    0.850  3.815 0         
ATOM    903  CD  ARG B  77      -6.611  47.074  96.625  1.9    16.71  13.96 0         
ATOM    904  NE  ARG B  77      -6.862  45.643  96.484  1.7    6.26   8.722 0         
ATOM    905  CZ  ARG B  77      -8.074  45.095  96.441  1.7    1.61   1.717 0         
ATOM    906  NH1 ARG B  77      -9.165  45.845  96.553  1.7    33.63  18.06 0         
ATOM    907  NH2 ARG B  77      -8.196  43.812  96.147  1.7    35.18  25.87 0         
ATOM    908  N   PRO B  78      -4.525  51.148  99.169  1.7    0.314  1.424 0         
ATOM    909  CA  PRO B  78      -4.834  51.536 100.536  1.9    0.591  7.279 0         
ATOM    910  C   PRO B  78      -6.148  50.953 101.058  1.7    0      0     0         
ATOM    911  O   PRO B  78      -7.082  50.768 100.278  1.4    2.144  6.223 0         
ATOM    912  CB  PRO B  78      -4.896  53.060 100.461  1.9    33.26  20.59 0         
ATOM    913  CG  PRO B  78      -5.357  53.320  99.092  1.9    32.54  18.15 0         
ATOM    914  CD  PRO B  78      -4.576  52.327  98.288  1.9    30.86  18.79 0         
ATOM    915  N   MET B  79      -6.216  50.691 102.344  1.7    2.408  6.469 0         
ATOM    916  CA  MET B  79      -7.440  50.175 102.955  1.9    0      0     0         
ATOM    917  C   MET B  79      -8.430  51.333 102.861  1.7    0.232  2.604 0         
ATOM    918  O   MET B  79      -8.026  52.499 102.822  1.4    16.84  9.852 0         
ATOM    919  CB  MET B  79      -7.169  49.823 104.411  1.9    3.903  9.899 0         
ATOM    920  CG  MET B  79      -8.371  49.440 105.238  1.9    0.077  1.224 0         
ATOM    921  SD  MET B  79      -9.219  48.037 104.554  1.8    0      0     0         
ATOM    922  CE  MET B  79      -8.232  46.683 105.071  1.9    0      0     0         
ATOM    923  N   THR B  80      -9.713  51.012 102.742  1.7    0      0     0         
ATOM    924  CA  THR B  80     -10.768  52.022 102.651  1.9    7.023  9.456 0         
ATOM    925  C   THR B  80     -11.961  51.573 103.492  1.7    0      0     0         
ATOM    926  O   THR B  80     -12.104  50.375 103.772  1.4    0      0     0         
ATOM    927  CB  THR B  80     -11.209  52.209 101.200  1.9    9.246  9.614 0         
ATOM    928  OG1 THR B  80     -11.775  50.995 100.694  1.4    3.697  5.266 0         
ATOM    929  CG2 THR B  80     -10.012  52.556 100.351  1.9    38.57  27.29 0         
ATOM    930  N   TYR B  81     -12.794  52.532 103.913  1.7    9.156  10.69 0         
ATOM    931  CA  TYR B  81     -13.991  52.247 104.720  1.9    0.015  0.679 0         
ATOM    932  C   TYR B  81     -14.776  51.060 104.131  1.7    0      0     0         
ATOM    933  O   TYR B  81     -14.896  50.019 104.767  1.4    0      0     0         
ATOM    934  CB  TYR B  81     -14.901  53.493 104.821  1.9    27.57  19.23 0         
ATOM    935  CG  TYR B  81     -16.150  53.284 105.646  1.7    1.993  1.698 0         
ATOM    936  CD1 TYR B  81     -17.295  52.726 105.083  1.7    11.12  8.755 0         
ATOM    937  CD2 TYR B  81     -16.172  53.590 107.000  1.7    1.595  3.283 0         
ATOM    938  CE1 TYR B  81     -18.433  52.469 105.845  1.7    22.10  13.25 0         
ATOM    939  CE2 TYR B  81     -17.307  53.341 107.782  1.7    0.526  1.783 0         
ATOM    940  CZ  TYR B  81     -18.434  52.776 107.197  1.7    4.236  4.754 0         
ATOM    941  OH  TYR B  81     -19.545  52.516 107.965  1.4    12.04  12.10 0         
ATOM    942  N   LYS B  82     -15.254  51.190 102.897  1.7    0.774  4.426 0         
ATOM    943  CA  LYS B  82     -15.994  50.097 102.322  1.9    2.169  6.800 0         
ATOM    944  C   LYS B  82     -15.190  48.807 102.313  1.7    0.096  2.031 0         
ATOM    945  O   LYS B  82     -15.735  47.742 102.641  1.4    0      0     0         
ATOM    946  CB  LYS B  82     -16.566  50.440 100.937  1.9    22.78  18.63 0         
ATOM    947  CG  LYS B  82     -15.616  51.014  99.914  1.9    8.969  12.73 0         
ATOM    948  CD  LYS B  82     -16.374  51.418  98.623  1.9    31.41  18.02 0         
ATOM    949  CE  LYS B  82     -15.428  52.014  97.542  1.9    36.20  22.82 0         
ATOM    950  NZ  LYS B  82     -16.119  52.544  96.316  1.7    61.97  21.6  0         
ATOM    951  N   ALA B  83     -13.885  48.896 102.040  1.7    0.000  0.331 0         
ATOM    952  CA  ALA B  83     -13.029  47.694 101.998  1.9    7.270  10.45 0         
ATOM    953  C   ALA B  83     -12.898  47.096 103.376  1.7    0      0     0         
ATOM    954  O   ALA B  83     -12.897  45.880 103.542  1.4    2.132  5.677 0         
ATOM    955  CB  ALA B  83     -11.657  48.029 101.452  1.9    6.087  11.76 0         
ATOM    956  N   ALA B  84     -12.793  47.984 104.354  1.7    0      0     0         
ATOM    957  CA  ALA B  84     -12.658  47.617 105.751  1.9    0      0     0         
ATOM    958  C   ALA B  84     -13.910  46.902 106.243  1.7    0      0     0         
ATOM    959  O   ALA B  84     -13.817  45.860 106.894  1.4    0      0     0         
ATOM    960  CB  ALA B  84     -12.381  48.870 106.593  1.9    0      0     0         
ATOM    961  N   VAL B  85     -15.077  47.458 105.912  1.7    0      0     0         
ATOM    962  CA  VAL B  85     -16.363  46.893 106.327  1.9    0      0     0         
ATOM    963  C   VAL B  85     -16.570  45.500 105.757  1.7    0      0     0         
ATOM    964  O   VAL B  85     -16.763  44.564 106.524  1.4    0      0     0         
ATOM    965  CB  VAL B  85     -17.572  47.785 105.923  1.9    1.753  4.649 0         
ATOM    966  CG1 VAL B  85     -18.850  47.136 106.349  1.9    20.02  19.79 0         
ATOM    967  CG2 VAL B  85     -17.466  49.163 106.541  1.9    1.813  7.490 0         
ATOM    968  N   ASP B  86     -16.516  45.358 104.427  1.7    0      0     0         
ATOM    969  CA  ASP B  86     -16.702  44.052 103.774  1.9    2.934  5.892 0         
ATOM    970  C   ASP B  86     -15.776  43.001 104.392  1.7    0.628  2.026 0         
ATOM    971  O   ASP B  86     -16.169  41.865 104.633  1.4    5.285  6.351 0         
ATOM    972  CB  ASP B  86     -16.394  44.133 102.276  1.9    25.23  18.14 0         
ATOM    973  CG  ASP B  86     -17.292  45.095 101.522  1.7    5.618  4.713 0         
ATOM    974  OD1 ASP B  86     -18.367  45.512 102.031  1.4    25.98  15.97 0         
ATOM    975  OD2 ASP B  86     -16.919  45.416 100.377  1.4    32.94  15.01 0         
ATOM    976  N   LEU B  87     -14.544  43.415 104.666  1.7    0.362  2.148 0         
ATOM    977  CA  LEU B  87     -13.505  42.569 105.236  1.9    3.121  4.693 0         
ATOM    978  C   LEU B  87     -13.828  42.117 106.655  1.7    0      0     0         
ATOM    979  O   LEU B  87     -13.533  40.985 107.027  1.4    0      0     0         
ATOM    980  CB  LEU B  87     -12.183  43.327 105.176  1.9    2.820  5.797 0         
ATOM    981  CG  LEU B  87     -10.890  42.685 105.649  1.9    0      0     0         
ATOM    982  CD1 LEU B  87     -10.662  41.349 104.964  1.9    3.049  13.87 0         
ATOM    983  CD2 LEU B  87      -9.757  43.650 105.338  1.9    0.003  1.280 0         
ATOM    984  N   SER B  88     -14.438  43.004 107.437  1.7    0      0     0         
ATOM    985  CA  SER B  88     -14.823  42.692 108.807  1.9    0      0     0         
ATOM    986  C   SER B  88     -15.926  41.646 108.770  1.7    0      0     0         
ATOM    987  O   SER B  88     -15.810  40.604 109.419  1.4    0      0     0         
ATOM    988  CB  SER B  88     -15.319  43.939 109.537  1.9    0      0     0         
ATOM    989  OG  SER B  88     -14.288  44.891 109.681  1.4    0      0     0         
ATOM    990  N   HIS B  89     -16.983  41.904 107.998  1.7    0      0     0         
ATOM    991  CA  HIS B  89     -18.069  40.935 107.895  1.9    0.774  4.500 0         
ATOM    992  C   HIS B  89     -17.484  39.599 107.447  1.7    0      0     0         
ATOM    993  O   HIS B  89     -17.941  38.549 107.879  1.4    0      0     0         
ATOM    994  CB  HIS B  89     -19.153  41.371 106.897  1.9    8.827  13.95 0         
ATOM    995  CG  HIS B  89     -19.929  42.582 107.323  1.7    1.824  1.573 0         
ATOM    996  ND1 HIS B  89     -20.512  43.437 106.414  1.7    18.70  12.85 0         
ATOM    997  CD2 HIS B  89     -20.179  43.096 108.547  1.7    8.478  8.525 0         
ATOM    998  CE1 HIS B  89     -21.084  44.436 107.067  1.7    22.72  11.42 0         
ATOM    999  NE2 HIS B  89     -20.896  44.260 108.358  1.7    19.38  16.46 0         
ATOM   1000  N   PHE B  90     -16.451  39.647 106.611  1.7    0.026  1.229 0         
ATOM   1001  CA  PHE B  90     -15.803  38.437 106.114  1.9    0.854  4.278 0         
ATOM   1002  C   PHE B  90     -15.142  37.619 107.208  1.7    0      0     0         
ATOM   1003  O   PHE B  90     -15.284  36.403 107.244  1.4    0.039  2.260 0         
ATOM   1004  CB  PHE B  90     -14.744  38.776 105.071  1.9    9.153  10.24 0         
ATOM   1005  CG  PHE B  90     -14.012  37.574 104.545  1.7    1.617  1.490 0         
ATOM   1006  CD1 PHE B  90     -14.711  36.493 104.020  1.7    13.77  13.26 0         
ATOM   1007  CD2 PHE B  90     -12.627  37.524 104.549  1.7    2.411  4.781 0         
ATOM   1008  CE1 PHE B  90     -14.045  35.385 103.503  1.7    24.92  13.95 0         
ATOM   1009  CE2 PHE B  90     -11.946  36.403 104.027  1.7    8.007  15.35 0         
ATOM   1010  CZ  PHE B  90     -12.666  35.336 103.506  1.7    18.48  11.23 0         
ATOM   1011  N   LEU B  91     -14.363  38.280 108.052  1.7    0      0     0         
ATOM   1012  CA  LEU B  91     -13.669  37.587 109.129  1.9    0.471  3.298 0         
ATOM   1013  C   LEU B  91     -14.625  37.229 110.269  1.7    0      0     0         
ATOM   1014  O   LEU B  91     -14.279  36.447 111.162  1.4    1.076  5.840 0         
ATOM   1015  CB  LEU B  91     -12.503  38.441 109.652  1.9    1.158  3.720 0         
ATOM   1016  CG  LEU B  91     -11.476  38.977 108.642  1.9    0      0     0         
ATOM   1017  CD1 LEU B  91     -10.435  39.776 109.393  1.9    1.408  5.334 0         
ATOM   1018  CD2 LEU B  91     -10.823  37.862 107.844  1.9    6.305  12.11 0         
ATOM   1019  N   LYS B  92     -15.810  37.843 110.253  1.7    0      0     0         
ATOM   1020  CA  LYS B  92     -16.847  37.598 111.265  1.9    0      0     0         
ATOM   1021  C   LYS B  92     -17.651  36.380 110.798  1.7    0.008  0.587 0         
ATOM   1022  O   LYS B  92     -17.919  35.466 111.567  1.4    9.955  9.483 0         
ATOM   1023  CB  LYS B  92     -17.727  38.851 111.407  1.9    0.019  1.854 0         
ATOM   1024  CG  LYS B  92     -18.875  38.747 112.385  1.9    14.93  16.06 0         
ATOM   1025  CD  LYS B  92     -18.405  38.405 113.777  1.9    0.588  5.810 0         
ATOM   1026  CE  LYS B  92     -19.598  38.248 114.718  1.9    28.35  19.07 0         
ATOM   1027  NZ  LYS B  92     -19.201  37.733 116.071  1.7    31.24  17.60 0         
ATOM   1028  N   GLU B  93     -17.984  36.366 109.512  1.7    0      0     0         
ATOM   1029  CA  GLU B  93     -18.711  35.267 108.906  1.9    10.75  10.34 0         
ATOM   1030  C   GLU B  93     -17.859  34.015 109.076  1.7    0.896  1.857 0         
ATOM   1031  O   GLU B  93     -18.356  32.963 109.466  1.4    28.3   13.37 0         
ATOM   1032  CB  GLU B  93     -18.921  35.540 107.414  1.9    14.57  13.82 0         
ATOM   1033  CG  GLU B  93     -19.950  36.639 107.097  1.9    26.95  18.52 0         
ATOM   1034  CD  GLU B  93     -19.865  37.171 105.652  1.7    5.832  5.892 0         
ATOM   1035  OE1 GLU B  93     -19.798  36.358 104.700  1.4    35.93  14.95 0         
ATOM   1036  OE2 GLU B  93     -19.884  38.408 105.462  1.4    18.73  10.56 0         
ATOM   1037  N   LYS B  94     -16.559  34.161 108.838  1.7    0.348  2.055 0         
ATOM   1038  CA  LYS B  94     -15.622  33.049 108.942  1.9    9.334  8.325 0         
ATOM   1039  C   LYS B  94     -15.419  32.591 110.384  1.7    0.042  0.870 0         
ATOM   1040  O   LYS B  94     -15.295  31.394 110.633  1.4    23.36  11.78 0         
ATOM   1041  CB  LYS B  94     -14.286  33.417 108.300  1.9    1.842  8.764 0         
ATOM   1042  CG  LYS B  94     -13.364  32.234 108.105  1.9    17.28  13.72 0         
ATOM   1043  CD  LYS B  94     -11.997  32.661 107.577  1.9    28.31  21.26 0         
ATOM   1044  CE  LYS B  94     -12.073  33.215 106.155  1.9    1.628  5.686 0         
ATOM   1045  NZ  LYS B  94     -12.600  32.215 105.177  1.7    41.96  20.61 0         
ATOM   1046  N   GLY B  95     -15.433  33.531 111.331  1.7    0      0     0         
ATOM   1047  CA  GLY B  95     -15.245  33.199 112.740  1.9    22.22  20.29 0         
ATOM   1048  C   GLY B  95     -13.813  32.815 113.080  1.7    2.79   4.508 0         
ATOM   1049  O   GLY B  95     -13.106  32.239 112.253  1.4    15.24  12.48 0         
ATOM   1050  N   GLY B  96     -13.374  33.115 114.297  1.7    7.467  6.779 0         
ATOM   1051  CA  GLY B  96     -12.011  32.775 114.678  1.9    36.03  22.12 0         
ATOM   1052  C   GLY B  96     -11.279  33.973 115.253  1.7    2.198  3.701 0         
ATOM   1053  O   GLY B  96     -10.730  33.908 116.353  1.4    4.294  6.565 0         
ATOM   1054  N   LEU B  97     -11.258  35.073 114.504  1.7    5.967  6.768 0         
ATOM   1055  CA  LEU B  97     -10.606  36.283 114.981  1.9    1.166  3.317 0         
ATOM   1056  C   LEU B  97     -11.402  36.810 116.164  1.7    0      0     0         
ATOM   1057  O   LEU B  97     -10.864  37.513 117.019  1.4    0      0     0         
ATOM   1058  CB  LEU B  97     -10.550  37.344 113.887  1.9    7.363  9.733 0         
ATOM   1059  CG  LEU B  97      -9.797  38.614 114.290  1.9    0      0     0         
ATOM   1060  CD1 LEU B  97      -8.322  38.296 114.519  1.9    8.105  12.42 0         
ATOM   1061  CD2 LEU B  97      -9.958  39.668 113.203  1.9    0.255  2.997 0         
ATOM   1062  N   GLU B  98     -12.699  36.492 116.189  1.7    0      0     0         
ATOM   1063  CA  GLU B  98     -13.581  36.918 117.276  1.9    0      0     0         
ATOM   1064  C   GLU B  98     -13.259  36.093 118.520  1.7    0      0     0         
ATOM   1065  O   GLU B  98     -13.323  34.859 118.488  1.4    15.50  11.59 0         
ATOM   1066  CB  GLU B  98     -15.059  36.757 116.871  1.9    3.568  10.03 0         
ATOM   1067  CG  GLU B  98     -16.097  36.852 118.029  1.9    21.58  16.02 0         
ATOM   1068  CD  GLU B  98     -16.308  38.256 118.602  1.7    2.885  4.356 0         
ATOM   1069  OE1 GLU B  98     -16.506  39.196 117.813  1.4    1.179  3.008 0         
ATOM   1070  OE2 GLU B  98     -16.327  38.416 119.846  1.4    15.58  11.69 0         
ATOM   1071  N   GLY B  99     -12.860  36.784 119.587  1.7    0      0     0         
ATOM   1072  CA  GLY B  99     -12.520  36.121 120.833  1.9    18.40  16.64 0         
ATOM   1073  C   GLY B  99     -11.051  35.744 120.986  1.7    3.13   3.098 0         
ATOM   1074  O   GLY B  99     -10.582  35.501 122.104  1.4    11.68  10.31 0         
ATOM   1075  N   LEU B 100     -10.323  35.713 119.867  1.7    1.054  2.553 0         
ATOM   1076  CA  LEU B 100      -8.898  35.363 119.833  1.9    3.624  6.864 0         
ATOM   1077  C   LEU B 100      -8.076  36.297 120.710  1.7    0      0     0         
ATOM   1078  O   LEU B 100      -8.313  37.500 120.728  1.4    0      0     0         
ATOM   1079  CB  LEU B 100      -8.389  35.449 118.397  1.9    0      0     0         
ATOM   1080  CG  LEU B 100      -7.054  34.799 118.068  1.9    0      0     0         
ATOM   1081  CD1 LEU B 100      -7.202  33.288 118.111  1.9    34.76  25.33 0         
ATOM   1082  CD2 LEU B 100      -6.601  35.243 116.692  1.9    20.71  19.22 0         
ATOM   1083  N   ILE B 101      -7.114  35.743 121.441  1.7    0      0     0         
ATOM   1084  CA  ILE B 101      -6.258  36.557 122.315  1.9    0      0     0         
ATOM   1085  C   ILE B 101      -5.230  37.348 121.465  1.7    0.028  1.388 0         
ATOM   1086  O   ILE B 101      -4.606  36.806 120.547  1.4    0.029  0.809 0         
ATOM   1087  CB  ILE B 101      -5.531  35.687 123.420  1.9    4.571  6.254 0         
ATOM   1088  CG1 ILE B 101      -6.382  34.467 123.834  1.9    22.91  17.65 0         
ATOM   1089  CG2 ILE B 101      -5.292  36.528 124.660  1.9    18.36  24.73 0         
ATOM   1090  CD1 ILE B 101      -6.311  33.259 122.874  1.9    42.75  25.97 0         
ATOM   1091  N   HIS B 102      -5.075  38.633 121.771  1.7    0      0     0         
ATOM   1092  CA  HIS B 102      -4.170  39.520 121.036  1.9    0      0     0         
ATOM   1093  C   HIS B 102      -2.682  39.409 121.352  1.7    0.013  1.936 0         
ATOM   1094  O   HIS B 102      -2.286  39.186 122.505  1.4    18.48  19.12 0         
ATOM   1095  CB  HIS B 102      -4.600  40.984 121.243  1.9    0.101  3.033 0         
ATOM   1096  CG  HIS B 102      -3.796  41.982 120.455  1.7    0      0     0         
ATOM   1097  ND1 HIS B 102      -2.711  42.653 120.980  1.7    10.38  10.74 0         
ATOM   1098  CD2 HIS B 102      -3.936  42.432 119.187  1.7    0      0     0         
ATOM   1099  CE1 HIS B 102      -2.219  43.473 120.071  1.7    14.61  14.53 0         
ATOM   1100  NE2 HIS B 102      -2.944  43.359 118.973  1.7    0      0     0         
ATOM   1101  N   SER B 103      -1.875  39.627 120.310  1.7    0      0     0         
ATOM   1102  CA  SER B 103      -0.402  39.640 120.378  1.9    7.070  7.456 0         
ATOM   1103  C   SER B 103       0.091  40.313 119.098  1.7    0      0     0         
ATOM   1104  O   SER B 103      -0.531  40.156 118.042  1.4    0      0     0         
ATOM   1105  CB  SER B 103       0.203  38.223 120.489  1.9    33.79  22.91 0         
ATOM   1106  OG  SER B 103       0.266  37.547 119.242  1.4    4.264  4.221 0         
ATOM   1107  N   GLN B 104       1.175  41.083 119.190  1.7    6.986  8.449 0         
ATOM   1108  CA  GLN B 104       1.735  41.750 118.007  1.9    0      0     0         
ATOM   1109  C   GLN B 104       2.023  40.746 116.881  1.7    0.112  2.006 0         
ATOM   1110  O   GLN B 104       1.782  41.029 115.711  1.4    0      0     0         
ATOM   1111  CB  GLN B 104       3.015  42.520 118.359  1.9    23.54  15.62 0         
ATOM   1112  CG  GLN B 104       2.791  43.969 118.744  1.9    34.83  20.69 0         
ATOM   1113  CD  GLN B 104       2.454  44.834 117.556  1.7    3.330  2.802 0         
ATOM   1114  OE1 GLN B 104       1.973  45.963 117.714  1.4    30.83  15.20 0         
ATOM   1115  NE2 GLN B 104       2.717  44.321 116.350  1.7    16.67  14.49 0         
ATOM   1116  N   ARG B 105       2.488  39.557 117.256  1.7    2.963  5.354 0         
ATOM   1117  CA  ARG B 105       2.802  38.489 116.307  1.9    4.398  7.076 0         
ATOM   1118  C   ARG B 105       1.567  38.078 115.509  1.7    0      0     0         
ATOM   1119  O   ARG B 105       1.671  37.673 114.352  1.4    0.000  1.484 0         
ATOM   1120  CB  ARG B 105       3.402  37.297 117.063  1.9    20.33  14.20 0         
ATOM   1121  CG  ARG B 105       3.328  35.917 116.399  1.9    24.55  16.46 0         
ATOM   1122  CD  ARG B 105       4.036  35.807 115.043  1.9    4.506  9.716 0         
ATOM   1123  NE  ARG B 105       5.429  36.240 115.051  1.7    10.91  11.60 0         
ATOM   1124  CZ  ARG B 105       6.412  35.627 114.391  1.7    4.665  4.261 0         
ATOM   1125  NH1 ARG B 105       6.168  34.537 113.665  1.7    50.02  23.42 0         
ATOM   1126  NH2 ARG B 105       7.650  36.113 114.453  1.7    62.54  24.11 0         
ATOM   1127  N   ARG B 106       0.392  38.206 116.127  1.7    0      0     0         
ATOM   1128  CA  ARG B 106      -0.888  37.874 115.487  1.9    0.759  3.337 0         
ATOM   1129  C   ARG B 106      -1.421  39.049 114.674  1.7    0      0     0         
ATOM   1130  O   ARG B 106      -1.840  38.874 113.523  1.4    2.777  5.606 0         
ATOM   1131  CB  ARG B 106      -1.893  37.464 116.546  1.9    3.038  6.152 0         
ATOM   1132  CG  ARG B 106      -1.573  36.120 117.114  1.9    9.696  14.89 0         
ATOM   1133  CD  ARG B 106      -2.457  35.803 118.281  1.9    0.553  3.396 0         
ATOM   1134  NE  ARG B 106      -2.532  34.360 118.426  1.7    13.57  10.79 0         
ATOM   1135  CZ  ARG B 106      -3.213  33.726 119.372  1.7    2.267  2.091 0         
ATOM   1136  NH1 ARG B 106      -3.901  34.402 120.291  1.7    6.881  8.935 0         
ATOM   1137  NH2 ARG B 106      -3.191  32.397 119.397  1.7    49.09  24.24 0         
ATOM   1138  N   GLN B 107      -1.390  40.238 115.282  1.7    0      0     0         
ATOM   1139  CA  GLN B 107      -1.818  41.477 114.631  1.9    0      0     0         
ATOM   1140  C   GLN B 107      -1.064  41.547 113.315  1.7    0      0     0         
ATOM   1141  O   GLN B 107      -1.669  41.752 112.265  1.4    0      0     0         
ATOM   1142  CB  GLN B 107      -1.477  42.693 115.509  1.9    0      0     0         
ATOM   1143  CG  GLN B 107      -1.853  44.041 114.908  1.9    1.584  8.157 0         
ATOM   1144  CD  GLN B 107      -2.028  45.141 115.958  1.7    0      0     0         
ATOM   1145  OE1 GLN B 107      -2.294  44.858 117.115  1.4    2.778  6.639 0         
ATOM   1146  NE2 GLN B 107      -1.908  46.398 115.544  1.7    16.18  22.30 0         
ATOM   1147  N   ASP B 108       0.232  41.222 113.395  1.7    0      0     0         
ATOM   1148  CA  ASP B 108       1.177  41.201 112.270  1.9    1.176  3.972 0         
ATOM   1149  C   ASP B 108       0.950  40.090 111.241  1.7    0.007  1.019 0         
ATOM   1150  O   ASP B 108       1.242  40.273 110.053  1.4    0.259  2.370 0         
ATOM   1151  CB  ASP B 108       2.615  41.100 112.789  1.9    12.53  17.42 0         
ATOM   1152  CG  ASP B 108       3.146  42.414 113.332  1.7    5.650  4.968 0         
ATOM   1153  OD1 ASP B 108       2.332  43.322 113.652  1.4    11.43  10.06 0         
ATOM   1154  OD2 ASP B 108       4.393  42.516 113.447  1.4    36.82  15.61 0         
ATOM   1155  N   ILE B 109       0.543  38.912 111.711  1.7    0.035  1.355 0         
ATOM   1156  CA  ILE B 109       0.258  37.804 110.798  1.9    0.502  4.485 0         
ATOM   1157  C   ILE B 109      -1.008  38.191 110.065  1.7    0      0     0         
ATOM   1158  O   ILE B 109      -1.167  37.843 108.894  1.4    0.355  2.655 0         
ATOM   1159  CB  ILE B 109       0.016  36.465 111.523  1.9    1.509  4.058 0         
ATOM   1160  CG1 ILE B 109       1.316  35.960 112.138  1.9    11.83  12.91 0         
ATOM   1161  CG2 ILE B 109      -0.523  35.419 110.543  1.9    45.15  27.82 0         
ATOM   1162  CD1 ILE B 109       1.149  34.698 112.965  1.9    36.65  24.78 0         
ATOM   1163  N   LEU B 110      -1.901  38.906 110.767  1.7    0.451  2.013 0         
ATOM   1164  CA  LEU B 110      -3.149  39.379 110.177  1.9    4.024  8.094 0         
ATOM   1165  C   LEU B 110      -2.765  40.316 109.023  1.7    0      0     0         
ATOM   1166  O   LEU B 110      -2.848  39.911 107.862  1.4    0      0     0         
ATOM   1167  CB  LEU B 110      -4.016  40.119 111.208  1.9    0.892  4.064 0         
ATOM   1168  CG  LEU B 110      -5.555  39.936 111.132  1.9    8.869  10.56 0         
ATOM   1169  CD1 LEU B 110      -6.252  40.781 112.168  1.9    0.020  1.602 0         
ATOM   1170  CD2 LEU B 110      -6.111  40.290 109.775  1.9    1.659  6.908 0         
ATOM   1171  N   ASP B 111      -2.291  41.524 109.349  1.7    0      0     0         
ATOM   1172  CA  ASP B 111      -1.864  42.513 108.350  1.9    0      0     0         
ATOM   1173  C   ASP B 111      -1.250  41.876 107.104  1.7    0      0     0         
ATOM   1174  O   ASP B 111      -1.539  42.289 105.982  1.4    0      0     0         
ATOM   1175  CB  ASP B 111      -0.844  43.504 108.939  1.9    5.425  11.27 0         
ATOM   1176  CG  ASP B 111      -1.465  44.480 109.924  1.7    1.464  5.687 0         
ATOM   1177  OD1 ASP B 111      -2.252  44.028 110.773  1.4    0      0     0         
ATOM   1178  OD2 ASP B 111      -1.183  45.699 109.861  1.4    11.86  25.07 0         
ATOM   1179  N   LEU B 112      -0.419  40.857 107.302  1.7    0      0     0         
ATOM   1180  CA  LEU B 112       0.240  40.170 106.194  1.9    0      0     0         
ATOM   1181  C   LEU B 112      -0.674  39.231 105.403  1.7    0.002  0.837 0         
ATOM   1182  O   LEU B 112      -0.524  39.112 104.186  1.4    0      0     0         
ATOM   1183  CB  LEU B 112       1.470  39.406 106.693  1.9    5.349  9.211 0         
ATOM   1184  CG  LEU B 112       2.688  40.201 107.166  1.9    3.438  5.500 0         
ATOM   1185  CD1 LEU B 112       3.675  39.267 107.843  1.9    49.74  29.37 0         
ATOM   1186  CD2 LEU B 112       3.340  40.896 105.981  1.9    31.82  25.87 0         
ATOM   1187  N   TRP B 113      -1.575  38.533 106.097  1.7    0.589  2.389 0         
ATOM   1188  CA  TRP B 113      -2.505  37.617 105.435  1.9    3.464  6.499 0         
ATOM   1189  C   TRP B 113      -3.455  38.405 104.539  1.7    0      0     0         
ATOM   1190  O   TRP B 113      -3.760  37.980 103.424  1.4    0      0     0         
ATOM   1191  CB  TRP B 113      -3.314  36.805 106.452  1.9    6.659  12.47 0         
ATOM   1192  CG  TRP B 113      -4.177  35.749 105.795  1.7    1.966  1.681 0         
ATOM   1193  CD1 TRP B 113      -3.761  34.757 104.947  1.7    20.73  13.13 0         
ATOM   1194  CD2 TRP B 113      -5.605  35.620 105.891  1.7    2.801  2.820 0         
ATOM   1195  NE1 TRP B 113      -4.838  34.026 104.502  1.7    23.52  12.83 0         
ATOM   1196  CE2 TRP B 113      -5.985  34.532 105.063  1.7    2.666  2.555 0         
ATOM   1197  CE3 TRP B 113      -6.609  36.319 106.586  1.7    8.425  9.800 0         
ATOM   1198  CZ2 TRP B 113      -7.326  34.126 104.918  1.7    27.45  17.19 0         
ATOM   1199  CZ3 TRP B 113      -7.946  35.911 106.441  1.7    7.612  14.20 0         
ATOM   1200  CH2 TRP B 113      -8.286  34.827 105.611  1.7    5.287  11.50 0         
ATOM   1201  N   ILE B 114      -3.941  39.538 105.055  1.7    0      0     0         
ATOM   1202  CA  ILE B 114      -4.841  40.424 104.314  1.9    0      0     0         
ATOM   1203  C   ILE B 114      -4.053  40.986 103.138  1.7    0      0     0         
ATOM   1204  O   ILE B 114      -4.511  40.946 102.009  1.4    0      0     0         
ATOM   1205  CB  ILE B 114      -5.356  41.609 105.194  1.9    0      0     0         
ATOM   1206  CG1 ILE B 114      -6.179  41.096 106.383  1.9    0      0     0         
ATOM   1207  CG2 ILE B 114      -6.150  42.598 104.353  1.9    0      0     0         
ATOM   1208  CD1 ILE B 114      -7.214  40.054 106.020  1.9    0.876  11.10 0         
ATOM   1209  N   TYR B 115      -2.843  41.462 103.418  1.7    0      0     0         
ATOM   1210  CA  TYR B 115      -1.946  42.023 102.410  1.9    0      0     0         
ATOM   1211  C   TYR B 115      -1.627  41.032 101.283  1.7    0      0     0         
ATOM   1212  O   TYR B 115      -1.621  41.404 100.119  1.4    0      0     0         
ATOM   1213  CB  TYR B 115      -0.657  42.490 103.097  1.9    0      0     0         
ATOM   1214  CG  TYR B 115       0.534  42.719 102.189  1.7    0      0     0         
ATOM   1215  CD1 TYR B 115       0.643  43.885 101.433  1.7    0      0     0         
ATOM   1216  CD2 TYR B 115       1.577  41.791 102.127  1.7    0      0     0         
ATOM   1217  CE1 TYR B 115       1.763  44.126 100.643  1.7    1.946  6.240 0         
ATOM   1218  CE2 TYR B 115       2.700  42.021 101.342  1.7    11.25  14.73 0         
ATOM   1219  CZ  TYR B 115       2.789  43.189 100.604  1.7    3.857  4.307 0         
ATOM   1220  OH  TYR B 115       3.902  43.424  99.828  1.4    30.46  14.4  0         
ATOM   1221  N   HIS B 116      -1.367  39.776 101.633  1.7    0      0     0         
ATOM   1222  CA  HIS B 116      -1.050  38.769 100.631  1.9    0      0     0         
ATOM   1223  C   HIS B 116      -2.236  38.504  99.749  1.7    1.049  2.510 0         
ATOM   1224  O   HIS B 116      -2.150  38.638  98.531  1.4    6.560  10.31 0         
ATOM   1225  CB  HIS B 116      -0.584  37.464 101.282  1.9    14.41  15.47 0         
ATOM   1226  CG  HIS B 116       0.891  37.419 101.528  1.7    1.887  1.605 0         
ATOM   1227  ND1 HIS B 116       1.814  37.628 100.526  1.7    8.606  6.834 0         
ATOM   1228  CD2 HIS B 116       1.602  37.245 102.666  1.7    14.32  10.60 0         
ATOM   1229  CE1 HIS B 116       3.031  37.591 101.037  1.7    27.49  15.44 0         
ATOM   1230  NE2 HIS B 116       2.929  37.360 102.334  1.7    26.75  16.51 0         
ATOM   1231  N   THR B 117      -3.360  38.183 100.380  1.7    0      0     0         
ATOM   1232  CA  THR B 117      -4.584  37.876  99.666  1.9    7.928  7.887 0         
ATOM   1233  C   THR B 117      -5.239  39.082  98.970  1.7    0.141  1.440 0         
ATOM   1234  O   THR B 117      -5.385  39.072  97.755  1.4    15.09  11.51 0         
ATOM   1235  CB  THR B 117      -5.598  37.133 100.585  1.9    14.63  12.23 0         
ATOM   1236  OG1 THR B 117      -5.978  37.972 101.676  1.4    2.696  8.263 0         
ATOM   1237  CG2 THR B 117      -4.978  35.857 101.170  1.9    31.51  21.69 0         
ATOM   1238  N   GLN B 118      -5.541  40.146  99.720  1.7    0      0     0         
ATOM   1239  CA  GLN B 118      -6.206  41.350  99.185  1.9    0.769  4.543 0         
ATOM   1240  C   GLN B 118      -5.289  42.415  98.588  1.7    0      0     0         
ATOM   1241  O   GLN B 118      -5.666  43.096  97.632  1.4    0.000  1.134 0         
ATOM   1242  CB  GLN B 118      -7.046  42.050 100.261  1.9    0      0     0         
ATOM   1243  CG  GLN B 118      -7.660  41.175 101.336  1.9    0.030  2.125 0         
ATOM   1244  CD  GLN B 118      -8.808  40.346 100.844  1.7    2.295  4.684 0         
ATOM   1245  OE1 GLN B 118      -9.494  39.706 101.646  1.4    13.15  15.97 0         
ATOM   1246  NE2 GLN B 118      -9.037  40.348  99.524  1.7    36.74  23.65 0         
ATOM   1247  N   GLY B 119      -4.140  42.643  99.215  1.7    0      0     0         
ATOM   1248  CA  GLY B 119      -3.213  43.655  98.717  1.9    0      0     0         
ATOM   1249  C   GLY B 119      -3.221  44.968  99.488  1.7    0      0     0         
ATOM   1250  O   GLY B 119      -2.488  45.898  99.159  1.4    0      0     0         
ATOM   1251  N   TYR B 120      -4.043  45.058 100.524  1.7    0      0     0         
ATOM   1252  CA  TYR B 120      -4.112  46.277 101.306  1.9    0      0     0         
ATOM   1253  C   TYR B 120      -2.823  46.562 102.035  1.7    0      0     0         
ATOM   1254  O   TYR B 120      -2.408  45.772 102.885  1.4    0      0     0         
ATOM   1255  CB  TYR B 120      -5.256  46.190 102.305  1.9    0      0     0         
ATOM   1256  CG  TYR B 120      -6.572  46.210 101.608  1.7    0      0     0         
ATOM   1257  CD1 TYR B 120      -6.915  47.274 100.777  1.7    0      0     0         
ATOM   1258  CD2 TYR B 120      -7.427  45.124 101.675  1.7    0      0     0         
ATOM   1259  CE1 TYR B 120      -8.062  47.243 100.023  1.7    2.322  7.040 0         
ATOM   1260  CE2 TYR B 120      -8.582  45.086 100.920  1.7    4.149  12.94 0         
ATOM   1261  CZ  TYR B 120      -8.891  46.145 100.102  1.7    0      0     0         
ATOM   1262  OH  TYR B 120     -10.044  46.103  99.375  1.4    13.06  10.73 0         
ATOM   1263  N   PHE B 121      -2.187  47.685 101.713  1.7    0      0     0         
ATOM   1264  CA  PHE B 121      -0.939  48.075 102.368  1.9    0      0     0         
ATOM   1265  C   PHE B 121      -1.104  47.983 103.892  1.7    0      0     0         
ATOM   1266  O   PHE B 121      -2.000  48.616 104.438  1.4    0      0     0         
ATOM   1267  CB  PHE B 121      -0.578  49.510 101.989  1.9    8.317  13.77 0         
ATOM   1268  CG  PHE B 121       0.823  49.901 102.371  1.7    1.902  1.647 0         
ATOM   1269  CD1 PHE B 121       1.905  49.524 101.575  1.7    3.219  6.408 0         
ATOM   1270  CD2 PHE B 121       1.072  50.609 103.538  1.7    3.057  3.827 0         
ATOM   1271  CE1 PHE B 121       3.201  49.841 101.932  1.7    22.72  14.28 0         
ATOM   1272  CE2 PHE B 121       2.367  50.931 103.901  1.7    18.29  15.11 0         
ATOM   1273  CZ  PHE B 121       3.432  50.542 103.095  1.7    33.78  15.25 0         
ATOM   1274  N   PRO B 122      -0.200  47.249 104.593  1.7    0      0     0         
ATOM   1275  CA  PRO B 122      -0.164  47.010 106.045  1.9    0      0     0         
ATOM   1276  C   PRO B 122      -0.033  48.199 107.000  1.7    0.000  1.07  0         
ATOM   1277  O   PRO B 122       0.789  48.164 107.898  1.4    18.88  11.48 0         
ATOM   1278  CB  PRO B 122       1.053  46.100 106.204  1.9    17.01  16.41 0         
ATOM   1279  CG  PRO B 122       1.209  45.460 104.898  1.9    8.742  9.731 0         
ATOM   1280  CD  PRO B 122       0.953  46.586 103.959  1.9    4.415  8.430 0         
ATOM   1281  N   ASP B 123      -0.868  49.215 106.873  1.7    0      0     0         
ATOM   1282  CA  ASP B 123      -0.766  50.374 107.759  1.9    4.546  9.677 0         
ATOM   1283  C   ASP B 123      -2.151  50.851 108.163  1.7    0      0     0         
ATOM   1284  O   ASP B 123      -2.365  52.038 108.443  1.4    17.77  11.06 0         
ATOM   1285  CB  ASP B 123       0.002  51.505 107.057  1.9    25.14  18.34 0         
ATOM   1286  CG  ASP B 123      -0.699  52.028 105.795  1.7    2.342  4.443 0         
ATOM   1287  OD1 ASP B 123      -1.653  51.388 105.284  1.4    7.840  13.88 0         
ATOM   1288  OD2 ASP B 123      -0.265  53.093 105.298  1.4    34.16  13.63 0         
ATOM   1289  N   TRP B 124      -3.059  49.885 108.283  1.7    0.007  3.686 0         
ATOM   1290  CA  TRP B 124      -4.465  50.137 108.586  1.9    3.275  8.593 0         
ATOM   1291  C   TRP B 124      -5.003  49.572 109.917  1.7    0      0     0         
ATOM   1292  O   TRP B 124      -5.983  50.095 110.478  1.4    0.531  5.260 0         
ATOM   1293  CB  TRP B 124      -5.307  49.585 107.411  1.9    3.332  6.784 0         
ATOM   1294  CG  TRP B 124      -5.184  48.069 107.199  1.7    0      0     0         
ATOM   1295  CD1 TRP B 124      -4.298  47.409 106.386  1.7    0      0     0         
ATOM   1296  CD2 TRP B 124      -5.956  47.054 107.846  1.7    0      0     0         
ATOM   1297  NE1 TRP B 124      -4.470  46.044 106.492  1.7    0      0     0         
ATOM   1298  CE2 TRP B 124      -5.482  45.802 107.382  1.7    0      0     0         
ATOM   1299  CE3 TRP B 124      -7.000  47.079 108.774  1.7    0      0     0         
ATOM   1300  CZ2 TRP B 124      -6.021  44.595 107.818  1.7    0      0     0         
ATOM   1301  CZ3 TRP B 124      -7.534  45.875 109.205  1.7    0      0     0         
ATOM   1302  CH2 TRP B 124      -7.043  44.651 108.726  1.7    0      0     0         
ATOM   1303  N   GLN B 125      -4.404  48.474 110.381  1.7    0.220  4.098 0         
ATOM   1304  CA  GLN B 125      -4.844  47.811 111.605  1.9    0      0     0         
ATOM   1305  C   GLN B 125      -4.247  48.416 112.862  1.7    0.044  2.330 0         
ATOM   1306  O   GLN B 125      -3.608  47.729 113.647  1.4    0.426  4.134 0         
ATOM   1307  CB  GLN B 125      -4.547  46.304 111.547  1.9    0      0     0         
ATOM   1308  CG  GLN B 125      -5.132  45.572 112.738  1.9    0      0     0         
ATOM   1309  CD  GLN B 125      -4.932  44.086 112.720  1.7    0      0     0         
ATOM   1310  OE1 GLN B 125      -5.190  43.418 113.719  1.4    0      0     0         
ATOM   1311  NE2 GLN B 125      -4.506  43.547 111.586  1.7    0      0     0         
ATOM   1312  N   ASN B 126      -4.466  49.703 113.064  1.7    0      0     0         
ATOM   1313  CA  ASN B 126      -3.928  50.344 114.241  1.9    0.725  3.144 0         
ATOM   1314  C   ASN B 126      -5.022  50.694 115.220  1.7    0      0     0         
ATOM   1315  O   ASN B 126      -5.989  51.377 114.878  1.4    0      0     0         
ATOM   1316  CB  ASN B 126      -3.130  51.591 113.864  1.9    9.371  17.13 0         
ATOM   1317  CG  ASN B 126      -2.017  51.293 112.879  1.7    3.613  2.952 0         
ATOM   1318  OD1 ASN B 126      -2.050  51.765 111.740  1.4    14.65  11.09 0         
ATOM   1319  ND2 ASN B 126      -1.038  50.487 113.297  1.7    43.41  36.18 0         
ATOM   1320  N   TYR B 127      -4.899  50.149 116.422  1.7    3.328  5.781 0         
ATOM   1321  CA  TYR B 127      -5.851  50.429 117.471  1.9    0      0     0         
ATOM   1322  C   TYR B 127      -5.284  51.586 118.287  1.7    0.591  2.199 0         
ATOM   1323  O   TYR B 127      -4.241  52.133 117.937  1.4    14.91  17.25 0         
ATOM   1324  CB  TYR B 127      -6.075  49.183 118.306  1.9    3.885  6.967 0         
ATOM   1325  CG  TYR B 127      -6.417  47.994 117.450  1.7    0      0     0         
ATOM   1326  CD1 TYR B 127      -7.728  47.714 117.111  1.7    0      0     0         
ATOM   1327  CD2 TYR B 127      -5.423  47.168 116.947  1.7    1.195  4.675 0         
ATOM   1328  CE1 TYR B 127      -8.048  46.635 116.284  1.7    0      0     0         
ATOM   1329  CE2 TYR B 127      -5.729  46.092 116.123  1.7    0      0     0         
ATOM   1330  CZ  TYR B 127      -7.047  45.832 115.795  1.7    0      0     0         
ATOM   1331  OH  TYR B 127      -7.359  44.769 114.978  1.4    0      0     0         
ATOM   1332  N   THR B 128      -5.997  52.011 119.321  1.7    0      0     0         
ATOM   1333  CA  THR B 128      -5.534  53.120 120.141  1.9    0.002  3.593 0         
ATOM   1334  C   THR B 128      -4.687  52.660 121.324  1.7    1.260  2.902 0         
ATOM   1335  O   THR B 128      -4.564  51.457 121.589  1.4    5.911  6.142 0         
ATOM   1336  CB  THR B 128      -6.720  53.936 120.674  1.9    0      0     0         
ATOM   1337  OG1 THR B 128      -7.628  53.069 121.362  1.4    1.624  9.959 0         
ATOM   1338  CG2 THR B 128      -7.430  54.621 119.546  1.9    0      0     0         
ATOM   1339  N   PRO B 129      -4.041  53.619 122.020  1.7    0.505  0.688 0         
ATOM   1340  CA  PRO B 129      -3.207  53.280 123.182  1.9    10.22  8.874 0         
ATOM   1341  C   PRO B 129      -4.074  53.028 124.427  1.7    0      0     0         
ATOM   1342  O   PRO B 129      -5.036  53.762 124.679  1.4    7.363  12.39 0         
ATOM   1343  CB  PRO B 129      -2.332  54.524 123.338  1.9    35.98  20.11 0         
ATOM   1344  CG  PRO B 129      -3.261  55.634 122.891  1.9    13.05  12.81 0         
ATOM   1345  CD  PRO B 129      -3.894  55.047 121.661  1.9    2.865  7.147 0         
ATOM   1346  N   GLY B 130      -3.755  51.970 125.174  1.7    5.078  6.814 0         
ATOM   1347  CA  GLY B 130      -4.503  51.648 126.382  1.9    0.912  7.437 0         
ATOM   1348  C   GLY B 130      -4.238  52.594 127.550  1.7    4.003  6.428 0         
ATOM   1349  O   GLY B 130      -3.810  53.736 127.344  1.4    20.72  11.63 0         
ATOM   1350  N   PRO B 131      -4.541  52.178 128.791  1.7    0.646  1.424 0         
ATOM   1351  CA  PRO B 131      -5.121  50.881 129.155  1.9    0.833  3.294 0         
ATOM   1352  C   PRO B 131      -6.633  50.815 128.888  1.7    0.507  1.593 0         
ATOM   1353  O   PRO B 131      -7.315  51.845 128.818  1.4    21.80  14.03 0         
ATOM   1354  CB  PRO B 131      -4.816  50.794 130.649  1.9    27.64  18.04 0         
ATOM   1355  CG  PRO B 131      -4.942  52.224 131.081  1.9    39.62  18.87 0         
ATOM   1356  CD  PRO B 131      -4.207  52.963 129.993  1.9    37.86  21.17 0         
ATOM   1357  N   GLY B 132      -7.146  49.600 128.736  1.7    0.374  1.970 0         
ATOM   1358  CA  GLY B 132      -8.568  49.429 128.491  1.9    20.57  17.33 0         
ATOM   1359  C   GLY B 132      -8.917  48.851 127.133  1.7    0      0     0         
ATOM   1360  O   GLY B 132      -8.265  47.911 126.667  1.4    0      0     0         
ATOM   1361  N   VAL B 133      -9.971  49.393 126.519  1.7    4.162  5.777 0         
ATOM   1362  CA  VAL B 133     -10.426  48.946 125.204  1.9    0      0     0         
ATOM   1363  C   VAL B 133      -9.596  49.620 124.115  1.7    0      0     0         
ATOM   1364  O   VAL B 133      -9.301  50.817 124.194  1.4    8.138  14.22 0         
ATOM   1365  CB  VAL B 133     -11.910  49.292 124.953  1.9    0.605  3.171 0         
ATOM   1366  CG1 VAL B 133     -12.454  48.462 123.799  1.9    0      0     0         
ATOM   1367  CG2 VAL B 133     -12.724  49.098 126.212  1.9    38.00  29.74 0         
ATOM   1368  N   ARG B 134      -9.194  48.835 123.118  1.7    0      0     0         
ATOM   1369  CA  ARG B 134      -8.410  49.346 122.003  1.9    0      0     0         
ATOM   1370  C   ARG B 134      -9.306  49.518 120.783  1.7    0      0     0         
ATOM   1371  O   ARG B 134      -9.702  48.541 120.150  1.4    0      0     0         
ATOM   1372  CB  ARG B 134      -7.253  48.404 121.698  1.9    0      0     0         
ATOM   1373  CG  ARG B 134      -5.938  48.775 122.376  1.9    4.955  8.352 0         
ATOM   1374  CD  ARG B 134      -6.009  48.762 123.904  1.9    0      0     0         
ATOM   1375  NE  ARG B 134      -4.707  49.060 124.516  1.7    3.601  5.729 0         
ATOM   1376  CZ  ARG B 134      -4.226  48.462 125.604  1.7    0.234  1.020 0         
ATOM   1377  NH1 ARG B 134      -4.927  47.521 126.222  1.7    0.241  3.600 0         
ATOM   1378  NH2 ARG B 134      -3.043  48.814 126.086  1.7    34.40  22.26 0         
ATOM   1379  N   TYR B 135      -9.667  50.768 120.504  1.7    0      0     0         
ATOM   1380  CA  TYR B 135     -10.531  51.094 119.374  1.9    0      0     0         
ATOM   1381  C   TYR B 135      -9.690  51.284 118.133  1.7    0      0     0         
ATOM   1382  O   TYR B 135      -8.654  51.947 118.165  1.4    0      0     0         
ATOM   1383  CB  TYR B 135     -11.357  52.353 119.643  1.9    0      0     0         
ATOM   1384  CG  TYR B 135     -12.204  52.248 120.881  1.7    0      0     0         
ATOM   1385  CD1 TYR B 135     -13.134  51.216 121.033  1.7    0      0     0         
ATOM   1386  CD2 TYR B 135     -12.038  53.144 121.928  1.7    0.430  4.073 0         
ATOM   1387  CE1 TYR B 135     -13.864  51.079 122.204  1.7    4.969  9.019 0         
ATOM   1388  CE2 TYR B 135     -12.762  53.015 123.097  1.7    6.670  10.53 0         
ATOM   1389  CZ  TYR B 135     -13.670  51.985 123.229  1.7    1.069  3.442 0         
ATOM   1390  OH  TYR B 135     -14.367  51.848 124.405  1.4    28.81  14.63 0         
ATOM   1391  N   PRO B 136     -10.143  50.716 117.007  1.7    0      0     0         
ATOM   1392  CA  PRO B 136      -9.444  50.799 115.720  1.9    0      0     0         
ATOM   1393  C   PRO B 136      -9.423  52.213 115.146  1.7    0      0     0         
ATOM   1394  O   PRO B 136     -10.395  52.961 115.297  1.4    0      0     0         
ATOM   1395  CB  PRO B 136     -10.236  49.828 114.852  1.9    0      0     0         
ATOM   1396  CG  PRO B 136     -11.623  49.921 115.429  1.9    0      0     0         
ATOM   1397  CD  PRO B 136     -11.397  49.945 116.895  1.9    0      0     0         
ATOM   1398  N   LEU B 137      -8.301  52.599 114.540  1.7    0      0     0         
ATOM   1399  CA  LEU B 137      -8.185  53.943 113.957  1.9    0      0     0         
ATOM   1400  C   LEU B 137      -8.847  54.019 112.587  1.7    0.364  1.247 0         
ATOM   1401  O   LEU B 137      -9.280  55.086 112.150  1.4    2.994  5.245 0         
ATOM   1402  CB  LEU B 137      -6.720  54.381 113.815  1.9    6.905  11.32 0         
ATOM   1403  CG  LEU B 137      -5.784  54.469 115.022  1.9    0      0     0         
ATOM   1404  CD1 LEU B 137      -4.680  55.449 114.676  1.9    18.93  22.36 0         
ATOM   1405  CD2 LEU B 137      -6.520  54.935 116.265  1.9    0.025  3.929 0         
ATOM   1406  N   THR B 138      -8.874  52.890 111.895  1.7    0.013  0.781 0         
ATOM   1407  CA  THR B 138      -9.475  52.841 110.586  1.9    6.540  7.399 0         
ATOM   1408  C   THR B 138     -10.986  52.707 110.704  1.7    0      0     0         
ATOM   1409  O   THR B 138     -11.482  51.648 111.098  1.4    0      0     0         
ATOM   1410  CB  THR B 138      -8.913  51.666 109.762  1.9    0.006  0.291 0         
ATOM   1411  OG1 THR B 138      -7.557  51.936 109.389  1.4    11.24  9.911 0         
ATOM   1412  CG2 THR B 138      -9.715  51.462 108.504  1.9    10.00  13.42 0         
ATOM   1413  N   PHE B 139     -11.705  53.802 110.428  1.7    3.436  5.648 0         
ATOM   1414  CA  PHE B 139     -13.179  53.821 110.454  1.9    0      0     0         
ATOM   1415  C   PHE B 139     -13.585  52.732 109.463  1.7    0      0     0         
ATOM   1416  O   PHE B 139     -13.089  52.722 108.336  1.4    1.935  5.243 0         
ATOM   1417  CB  PHE B 139     -13.677  55.183 109.932  1.9    10.24  11.37 0         
ATOM   1418  CG  PHE B 139     -15.167  55.444 110.119  1.7    0      0     0         
ATOM   1419  CD1 PHE B 139     -15.849  55.010 111.242  1.7    0      0     0         
ATOM   1420  CD2 PHE B 139     -15.850  56.258 109.214  1.7    13.41  10.38 0         
ATOM   1421  CE1 PHE B 139     -17.166  55.404 111.453  1.7    0      0     0         
ATOM   1422  CE2 PHE B 139     -17.160  56.646 109.430  1.7    27.54  15.17 0         
ATOM   1423  CZ  PHE B 139     -17.812  56.226 110.542  1.7    14.19  14.67 0         
ATOM   1424  N   GLY B 140     -14.411  51.781 109.895  1.7    0      0     0         
ATOM   1425  CA  GLY B 140     -14.844  50.714 109.003  1.9    0      0     0         
ATOM   1426  C   GLY B 140     -14.298  49.349 109.371  1.7    0      0     0         
ATOM   1427  O   GLY B 140     -14.689  48.354 108.775  1.4    0      0     0         
ATOM   1428  N   TRP B 141     -13.290  49.312 110.239  1.7    0      0     0         
ATOM   1429  CA  TRP B 141     -12.716  48.051 110.713  1.9    0      0     0         
ATOM   1430  C   TRP B 141     -13.487  47.906 112.008  1.7    0      0     0         
ATOM   1431  O   TRP B 141     -13.272  48.661 112.971  1.4    0      0     0         
ATOM   1432  CB  TRP B 141     -11.211  48.170 110.973  1.9    0      0     0         
ATOM   1433  CG  TRP B 141     -10.586  46.974 111.648  1.7    0      0     0         
ATOM   1434  CD1 TRP B 141      -9.950  46.968 112.860  1.7    0      0     0         
ATOM   1435  CD2 TRP B 141     -10.526  45.617 111.163  1.7    0      0     0         
ATOM   1436  NE1 TRP B 141      -9.503  45.696 113.157  1.7    0      0     0         
ATOM   1437  CE2 TRP B 141      -9.850  44.853 112.135  1.7    0      0     0         
ATOM   1438  CE3 TRP B 141     -10.986  44.978 110.012  1.7    0      0     0         
ATOM   1439  CZ2 TRP B 141      -9.619  43.490 111.984  1.7    0      0     0         
ATOM   1440  CZ3 TRP B 141     -10.751  43.607 109.866  1.7    0      0     0         
ATOM   1441  CH2 TRP B 141     -10.081  42.886 110.849  1.7    0      0     0         
ATOM   1442  N   CYS B 142     -14.475  47.015 111.940  1.7    0      0     0         
ATOM   1443  CA  CYS B 142     -15.418  46.724 113.011  1.9    0      0     0         
ATOM   1444  C   CYS B 142     -14.887  45.869 114.168  1.7    0      0     0         
ATOM   1445  O   CYS B 142     -15.663  45.212 114.861  1.4    0      0     0         
ATOM   1446  CB  CYS B 142     -16.694  46.101 112.400  1.9    0      0     0         
ATOM   1447  SG  CYS B 142     -17.607  47.108 111.147  1.8    0.294  7.022 0         
ATOM   1448  N   TYR B 143     -13.574  45.898 114.391  1.7    0      0     0         
ATOM   1449  CA  TYR B 143     -12.955  45.139 115.491  1.9    0      0     0         
ATOM   1450  C   TYR B 143     -12.180  45.992 116.471  1.7    0      0     0         
ATOM   1451  O   TYR B 143     -11.454  46.903 116.084  1.4    0      0     0         
ATOM   1452  CB  TYR B 143     -12.008  44.086 114.973  1.9    0      0     0         
ATOM   1453  CG  TYR B 143     -12.697  42.892 114.434  1.7    0      0     0         
ATOM   1454  CD1 TYR B 143     -13.045  41.852 115.265  1.7    0      0     0         
ATOM   1455  CD2 TYR B 143     -12.968  42.777 113.082  1.7    0      0     0         
ATOM   1456  CE1 TYR B 143     -13.639  40.725 114.772  1.7    0      0     0         
ATOM   1457  CE2 TYR B 143     -13.563  41.645 112.573  1.7    0      0     0         
ATOM   1458  CZ  TYR B 143     -13.893  40.627 113.428  1.7    0      0     0         
ATOM   1459  OH  TYR B 143     -14.473  39.494 112.947  1.4    0      0     0         
ATOM   1460  N   LYS B 144     -12.306  45.663 117.746  1.7    0      0     0         
ATOM   1461  CA  LYS B 144     -11.602  46.400 118.771  1.9    0      0     0         
ATOM   1462  C   LYS B 144     -10.846  45.413 119.649  1.7    0      0     0         
ATOM   1463  O   LYS B 144     -10.917  44.202 119.414  1.4    0      0     0         
ATOM   1464  CB  LYS B 144     -12.592  47.227 119.588  1.9    0      0     0         
ATOM   1465  CG  LYS B 144     -13.748  46.435 120.199  1.9    0      0     0         
ATOM   1466  CD  LYS B 144     -14.687  47.356 120.974  1.9    0.007  2.050 0         
ATOM   1467  CE  LYS B 144     -15.800  46.591 121.690  1.9    7.058  10.43 0         
ATOM   1468  NZ  LYS B 144     -16.731  47.491 122.467  1.7    26.44  24.49 0         
ATOM   1469  N   LEU B 145     -10.027  45.922 120.572  1.7    0      0     0         
ATOM   1470  CA  LEU B 145      -9.286  45.045 121.484  1.9    0      0     0         
ATOM   1471  C   LEU B 145      -9.820  45.302 122.886  1.7    0      0     0         
ATOM   1472  O   LEU B 145      -9.856  46.443 123.354  1.4    0      0     0         
ATOM   1473  CB  LEU B 145      -7.758  45.258 121.405  1.9    0      0     0         
ATOM   1474  CG  LEU B 145      -7.045  44.923 120.084  1.9    0      0     0         
ATOM   1475  CD1 LEU B 145      -5.566  45.135 120.206  1.9    3.933  9.574 0         
ATOM   1476  CD2 LEU B 145      -7.314  43.503 119.677  1.9    0      0     0         
ATOM   1477  N   VAL B 146     -10.341  44.239 123.497  1.7    0      0     0         
ATOM   1478  CA  VAL B 146     -10.911  44.311 124.839  1.9    0      0     0         
ATOM   1479  C   VAL B 146     -10.173  43.420 125.831  1.7    0      0     0         
ATOM   1480  O   VAL B 146      -9.935  42.231 125.571  1.4    0      0     0         
ATOM   1481  CB  VAL B 146     -12.407  43.916 124.844  1.9    0      0     0         
ATOM   1482  CG1 VAL B 146     -12.940  43.896 126.259  1.9    18.89  16.69 0         
ATOM   1483  CG2 VAL B 146     -13.208  44.898 124.005  1.9    4.412  10.48 0         
ATOM   1484  N   PRO B 147      -9.770  44.004 126.971  1.7    0      0     0         
ATOM   1485  CA  PRO B 147      -9.057  43.301 128.038  1.9    0      0     0         
ATOM   1486  C   PRO B 147      -9.994  42.337 128.738  1.7    1.316  2.080 0         
ATOM   1487  O   PRO B 147     -10.995  42.741 129.327  1.4    14.08  8.449 0         
ATOM   1488  CB  PRO B 147      -8.629  44.437 128.965  1.9    8.355  10.18 0         
ATOM   1489  CG  PRO B 147      -9.727  45.466 128.786  1.9    18.80  16.42 0         
ATOM   1490  CD  PRO B 147      -9.927  45.437 127.289  1.9    0.021  1.541 0         
ATOM   1491  N   VAL B 148      -9.701  41.051 128.619  1.7    0.973  2.482 0         
ATOM   1492  CA  VAL B 148     -10.522  40.030 129.254  1.9    9.572  8.489 0         
ATOM   1493  C   VAL B 148      -9.636  38.904 129.766  1.7    26.18  14.64 0         
ATOM   1494  O   VAL B 148      -8.858  38.367 128.941  1.4    13.50  16.44 0         
ATOM   1495  CB  VAL B 148     -11.599  39.458 128.276  1.9    0      0     0         
ATOM   1496  CG1 VAL B 148     -12.289  38.227 128.884  1.9    46.10  26.07 0         
ATOM   1497  CG2 VAL B 148     -12.650  40.524 127.967  1.9    15.06  12.65 0         
ATOM   1498  N   GLU B 179      -2.082  44.929 129.619  1.7    42.05  22.67 0         
ATOM   1499  CA  GLU B 179      -3.055  43.892 130.068  1.9    16.52  11.27 0         
ATOM   1500  C   GLU B 179      -3.330  42.903 128.955  1.7    2.747  2.666 0         
ATOM   1501  O   GLU B 179      -2.998  43.155 127.801  1.4    14.56  9.690 0         
ATOM   1502  CB  GLU B 179      -4.358  44.552 130.514  1.9    24.49  17.72 0         
ATOM   1503  CG  GLU B 179      -4.991  45.427 129.446  1.9    0      0     0         
ATOM   1504  CD  GLU B 179      -5.657  46.683 130.000  1.7    2.415  4.199 0         
ATOM   1505  OE1 GLU B 179      -6.581  46.572 130.837  1.4    20.44  12.40 0         
ATOM   1506  OE2 GLU B 179      -5.266  47.791 129.581  1.4    1.454  4.950 0         
ATOM   1507  N   VAL B 180      -3.909  41.763 129.316  1.7    2.552  5.648 0         
ATOM   1508  CA  VAL B 180      -4.233  40.716 128.348  1.9    5.746  6.435 0         
ATOM   1509  C   VAL B 180      -5.470  41.121 127.575  1.7    0      0     0         
ATOM   1510  O   VAL B 180      -6.562  41.216 128.138  1.4    1.322  4.998 0         
ATOM   1511  CB  VAL B 180      -4.528  39.370 129.029  1.9    4.501  6.982 0         
ATOM   1512  CG1 VAL B 180      -4.595  38.261 127.984  1.9    26.72  29.91 0         
ATOM   1513  CG2 VAL B 180      -3.481  39.075 130.085  1.9    61.79  28.47 0         
ATOM   1514  N   LEU B 181      -5.293  41.335 126.277  1.7    2.785  9.210 0         
ATOM   1515  CA  LEU B 181      -6.388  41.742 125.418  1.9    0      0     0         
ATOM   1516  C   LEU B 181      -6.817  40.643 124.455  1.7    0.034  5.193 0         
ATOM   1517  O   LEU B 181      -6.130  39.619 124.302  1.4    0      0     0         
ATOM   1518  CB  LEU B 181      -5.981  42.960 124.599  1.9    0.644  2.938 0         
ATOM   1519  CG  LEU B 181      -5.489  44.214 125.301  1.9    1.957  5.665 0         
ATOM   1520  CD1 LEU B 181      -5.295  45.297 124.261  1.9    8.309  10.94 0         
ATOM   1521  CD2 LEU B 181      -6.471  44.653 126.332  1.9    0      0     0         
ATOM   1522  N   GLU B 182      -7.967  40.880 123.818  1.7    0      0     0         
ATOM   1523  CA  GLU B 182      -8.532  39.978 122.818  1.9    0      0     0         
ATOM   1524  C   GLU B 182      -9.456  40.695 121.813  1.7    0      0     0         
ATOM   1525  O   GLU B 182     -10.144  41.671 122.149  1.4    0      0     0         
ATOM   1526  CB  GLU B 182      -9.243  38.797 123.473  1.9    0.244  5.472 0         
ATOM   1527  CG  GLU B 182     -10.378  39.158 124.392  1.9    0      0     0         
ATOM   1528  CD  GLU B 182     -11.267  37.963 124.655  1.7    0      0     0         
ATOM   1529  OE1 GLU B 182     -12.182  37.735 123.837  1.4    3.864  5.407 0         
ATOM   1530  OE2 GLU B 182     -11.040  37.242 125.654  1.4    17.16  17.76 0         
ATOM   1531  N   TRP B 183      -9.417  40.229 120.564  1.7    0      0     0         
ATOM   1532  CA  TRP B 183     -10.222  40.792 119.483  1.9    0      0     0         
ATOM   1533  C   TRP B 183     -11.709  40.599 119.680  1.7    0      0     0         
ATOM   1534  O   TRP B 183     -12.178  39.498 119.975  1.4    0      0     0         
ATOM   1535  CB  TRP B 183      -9.814  40.204 118.132  1.9    0      0     0         
ATOM   1536  CG  TRP B 183      -8.659  40.897 117.490  1.7    0      0     0         
ATOM   1537  CD1 TRP B 183      -8.668  42.125 116.885  1.7    0      0     0         
ATOM   1538  CD2 TRP B 183      -7.331  40.383 117.330  1.7    0      0     0         
ATOM   1539  NE1 TRP B 183      -7.434  42.400 116.350  1.7    0      0     0         
ATOM   1540  CE2 TRP B 183      -6.595  41.345 116.606  1.7    0      0     0         
ATOM   1541  CE3 TRP B 183      -6.696  39.187 117.717  1.7    0      0     0         
ATOM   1542  CZ2 TRP B 183      -5.246  41.156 116.260  1.7    0      0     0         
ATOM   1543  CZ3 TRP B 183      -5.353  38.999 117.371  1.7    0.148  2.608 0         
ATOM   1544  CH2 TRP B 183      -4.648  39.979 116.647  1.7    0.610  5.177 0         
ATOM   1545  N   ARG B 184     -12.442  41.686 119.472  1.7    0      0     0         
ATOM   1546  CA  ARG B 184     -13.888  41.709 119.616  1.9    0      0     0         
ATOM   1547  C   ARG B 184     -14.546  42.513 118.507  1.7    0      0     0         
ATOM   1548  O   ARG B 184     -14.179  43.662 118.262  1.4    0      0     0         
ATOM   1549  CB  ARG B 184     -14.269  42.316 120.964  1.9    2.501  7.035 0         
ATOM   1550  CG  ARG B 184     -13.930  41.445 122.141  1.9    0.026  1.373 0         
ATOM   1551  CD  ARG B 184     -14.944  40.331 122.317  1.9    12.72  12.76 0         
ATOM   1552  NE  ARG B 184     -14.620  39.527 123.492  1.7    8.977  8.358 0         
ATOM   1553  CZ  ARG B 184     -14.517  40.009 124.733  1.7    2.486  2.212 0         
ATOM   1554  NH1 ARG B 184     -14.723  41.300 124.977  1.7    18.60  12.33 0         
ATOM   1555  NH2 ARG B 184     -14.179  39.201 125.730  1.7    19.57  13.19 0         
ATOM   1556  N   PHE B 185     -15.514  41.884 117.844  1.7    0      0     0         
ATOM   1557  CA  PHE B 185     -16.287  42.491 116.766  1.9    0      0     0         
ATOM   1558  C   PHE B 185     -17.344  43.380 117.408  1.7    0      0     0         
ATOM   1559  O   PHE B 185     -17.914  43.006 118.424  1.4    18.36  15.36 0         
ATOM   1560  CB  PHE B 185     -16.965  41.385 115.959  1.9    0.454  3.261 0         
ATOM   1561  CG  PHE B 185     -17.852  41.881 114.865  1.7    0      0     0         
ATOM   1562  CD1 PHE B 185     -19.106  42.379 115.150  1.7    6.865  8.105 0         
ATOM   1563  CD2 PHE B 185     -17.447  41.815 113.541  1.7    0      0     0         
ATOM   1564  CE1 PHE B 185     -19.940  42.801 114.148  1.7    12.69  10.03 0         
ATOM   1565  CE2 PHE B 185     -18.287  42.241 112.526  1.7    0      0     0         
ATOM   1566  CZ  PHE B 185     -19.538  42.735 112.835  1.7    6.470  9.743 0         
ATOM   1567  N   ASP B 186     -17.589  44.553 116.837  1.7    0      0     0         
ATOM   1568  CA  ASP B 186     -18.601  45.499 117.344  1.9    5.716  7.141 0         
ATOM   1569  C   ASP B 186     -18.982  46.421 116.179  1.7    0      0     0         
ATOM   1570  O   ASP B 186     -18.319  47.430 115.941  1.4    0      0     0         
ATOM   1571  CB  ASP B 186     -18.045  46.331 118.514  1.9    2.687  5.008 0         
ATOM   1572  CG  ASP B 186     -19.066  47.323 119.094  1.7    4.085  4.387 0         
ATOM   1573  OD1 ASP B 186     -20.104  47.591 118.469  1.4    4.156  4.361 0         
ATOM   1574  OD2 ASP B 186     -18.844  47.866 120.192  1.4    2.797  9.006 0         
ATOM   1575  N   SER B 187     -20.087  46.111 115.504  1.7    3.340  7.048 0         
ATOM   1576  CA  SER B 187     -20.523  46.892 114.348  1.9    0      0     0         
ATOM   1577  C   SER B 187     -20.774  48.367 114.572  1.7    0.143  2.255 0         
ATOM   1578  O   SER B 187     -20.909  49.114 113.613  1.4    0      0     0         
ATOM   1579  CB  SER B 187     -21.737  46.258 113.678  1.9    19.17  24.00 0         
ATOM   1580  OG  SER B 187     -22.869  46.366 114.513  1.4    36.64  17.07 0         
ATOM   1581  N   ARG B 188     -20.821  48.808 115.817  1.7    0      0     0         
ATOM   1582  CA  ARG B 188     -21.039  50.225 116.064  1.9    1.213  7.257 0         
ATOM   1583  C   ARG B 188     -19.825  51.056 115.625  1.7    0.225  2.816 0         
ATOM   1584  O   ARG B 188     -19.924  52.269 115.396  1.4    0      0     0         
ATOM   1585  CB  ARG B 188     -21.353  50.461 117.537  1.9    6.246  11.33 0         
ATOM   1586  CG  ARG B 188     -22.669  49.856 117.964  1.9    23.55  18.76 0         
ATOM   1587  CD  ARG B 188     -22.884  50.049 119.432  1.9    29.42  19.65 0         
ATOM   1588  NE  ARG B 188     -21.834  49.377 120.170  1.7    4.522  6.325 0         
ATOM   1589  CZ  ARG B 188     -21.622  49.529 121.471  1.7    4.655  4.247 0         
ATOM   1590  NH1 ARG B 188     -22.399  50.343 122.186  1.7    53.48  21.93 0         
ATOM   1591  NH2 ARG B 188     -20.613  48.883 122.052  1.7    34.28  21.11 0         
ATOM   1592  N   LEU B 189     -18.681  50.388 115.512  1.7    0      0     0         
ATOM   1593  CA  LEU B 189     -17.448  51.042 115.100  1.9    0.033  2.077 0         
ATOM   1594  C   LEU B 189     -17.587  51.508 113.651  1.7    0      0     0         
ATOM   1595  O   LEU B 189     -16.871  52.423 113.204  1.4    0      0     0         
ATOM   1596  CB  LEU B 189     -16.260  50.084 115.231  1.9    0      0     0         
ATOM   1597  CG  LEU B 189     -15.941  49.470 116.594  1.9    0      0     0         
ATOM   1598  CD1 LEU B 189     -14.809  48.464 116.431  1.9    0      0     0         
ATOM   1599  CD2 LEU B 189     -15.585  50.545 117.611  1.9    5.790  15.16 0         
ATOM   1600  N   ALA B 190     -18.499  50.858 112.926  1.7    0      0     0         
ATOM   1601  CA  ALA B 190     -18.778  51.191 111.537  1.9    0      0     0         
ATOM   1602  C   ALA B 190     -19.646  52.441 111.431  1.7    0      0     0         
ATOM   1603  O   ALA B 190     -19.807  52.999 110.348  1.4    1.448  4.041 0         
ATOM   1604  CB  ALA B 190     -19.459  50.035 110.861  1.9    6.297  14.34 0         
ATOM   1605  N   PHE B 191     -20.147  52.911 112.572  1.7    0      0     0         
ATOM   1606  CA  PHE B 191     -21.010  54.085 112.611  1.9    3.074  6.098 0         
ATOM   1607  C   PHE B 191     -20.513  55.159 113.565  1.7    0      0     0         
ATOM   1608  O   PHE B 191     -21.025  56.280 113.572  1.4    21.53  13.12 0         
ATOM   1609  CB  PHE B 191     -22.449  53.676 112.968  1.9    12.97  14.82 0         
ATOM   1610  CG  PHE B 191     -23.086  52.790 111.944  1.7    2.027  1.707 0         
ATOM   1611  CD1 PHE B 191     -23.619  53.325 110.781  1.7    22.03  13.05 0         
ATOM   1612  CD2 PHE B 191     -23.093  51.410 112.109  1.7    8.143  8.687 0         
ATOM   1613  CE1 PHE B 191     -24.139  52.497 109.795  1.7    31.09  14.88 0         
ATOM   1614  CE2 PHE B 191     -23.611  50.576 111.126  1.7    19.70  14.13 0         
ATOM   1615  CZ  PHE B 191     -24.135  51.126 109.968  1.7    32.52  16.27 0         
ATOM   1616  N   HIS B 192     -19.547  54.805 114.401  1.7    0      0     0         
ATOM   1617  CA  HIS B 192     -18.969  55.760 115.337  1.9    2.256  6.988 0         
ATOM   1618  C   HIS B 192     -17.445  55.697 115.274  1.7    0      0     0         
ATOM   1619  O   HIS B 192     -16.859  54.622 115.460  1.4    0      0     0         
ATOM   1620  CB  HIS B 192     -19.447  55.477 116.761  1.9    8.815  15.60 0         
ATOM   1621  CG  HIS B 192     -20.916  55.712 116.965  1.7    1.565  1.438 0         
ATOM   1622  ND1 HIS B 192     -21.870  54.736 116.733  1.7    2.287  6.616 0         
ATOM   1623  CD2 HIS B 192     -21.594  56.804 117.397  1.7    22.30  16.29 0         
ATOM   1624  CE1 HIS B 192     -23.069  55.220 117.012  1.7    26.91  17.14 0         
ATOM   1625  NE2 HIS B 192     -22.929  56.472 117.418  1.7    37.08  15.98 0         
ATOM   1626  N   HIS B 193     -16.815  56.821 114.925  1.7    4.188  6.172 0         
ATOM   1627  CA  HIS B 193     -15.352  56.886 114.875  1.9    0      0     0         
ATOM   1628  C   HIS B 193     -14.878  57.161 116.301  1.7    0      0     0         
ATOM   1629  O   HIS B 193     -14.346  58.232 116.599  1.4    0.000  1.409 0         
ATOM   1630  CB  HIS B 193     -14.856  58.014 113.956  1.9    14.76  16.06 0         
ATOM   1631  CG  HIS B 193     -13.522  57.734 113.330  1.7    0      0     0         
ATOM   1632  ND1 HIS B 193     -13.170  58.215 112.086  1.7    7.788  9.895 0         
ATOM   1633  CD2 HIS B 193     -12.506  56.930 113.722  1.7    0      0     0         
ATOM   1634  CE1 HIS B 193     -12.003  57.706 111.734  1.7    9.182  11.29 0         
ATOM   1635  NE2 HIS B 193     -11.579  56.923 112.710  1.7    0      0     0         
ATOM   1636  N   VAL B 194     -15.110  56.197 117.187  1.7    0      0     0         
ATOM   1637  CA  VAL B 194     -14.731  56.329 118.580  1.9    0      0     0         
ATOM   1638  C   VAL B 194     -13.234  56.575 118.742  1.7    0      0     0         
ATOM   1639  O   VAL B 194     -12.829  57.386 119.592  1.4    0      0     0         
ATOM   1640  CB  VAL B 194     -15.207  55.118 119.421  1.9    6.222  8.070 0         
ATOM   1641  CG1 VAL B 194     -14.853  53.829 118.738  1.9    3.587  7.553 0         
ATOM   1642  CG2 VAL B 194     -14.592  55.158 120.814  1.9    14.07  14.18 0         
ATOM   1643  N   ALA B 195     -12.415  55.941 117.902  1.7    0      0     0         
ATOM   1644  CA  ALA B 195     -10.964  56.139 117.985  1.9    0      0     0         
ATOM   1645  C   ALA B 195     -10.522  57.507 117.486  1.7    0      0     0         
ATOM   1646  O   ALA B 195      -9.342  57.714 117.225  1.4    0      0     0         
ATOM   1647  CB  ALA B 195     -10.224  55.055 117.235  1.9    0      0     0         
ATOM   1648  N   ARG B 196     -11.473  58.424 117.348  1.7    0      0     0         
ATOM   1649  CA  ARG B 196     -11.201  59.784 116.911  1.9    0      0     0         
ATOM   1650  C   ARG B 196     -11.984  60.724 117.803  1.7    0      0     0         
ATOM   1651  O   ARG B 196     -11.653  61.898 117.918  1.4    4.958  6.555 0         
ATOM   1652  CB  ARG B 196     -11.591  59.969 115.459  1.9    0.048  2.053 0         
ATOM   1653  CG  ARG B 196     -11.493  61.384 114.932  1.9    8.243  13.99 0         
ATOM   1654  CD  ARG B 196     -11.703  61.343 113.433  1.9    1.128  3.876 0         
ATOM   1655  NE  ARG B 196     -12.121  62.616 112.858  1.7    17.38  11.60 0         
ATOM   1656  CZ  ARG B 196     -11.926  62.954 111.587  1.7    2.458  5.359 0         
ATOM   1657  NH1 ARG B 196     -11.312  62.122 110.761  1.7    30.40  20.15 0         
ATOM   1658  NH2 ARG B 196     -12.379  64.108 111.127  1.7    62.46  24.06 0         
ATOM   1659  N   GLU B 197     -13.055  60.213 118.405  1.7    0.001  0.648 0         
ATOM   1660  CA  GLU B 197     -13.842  61.003 119.344  1.9    9.809  9.782 0         
ATOM   1661  C   GLU B 197     -12.950  61.077 120.583  1.7    0      0     0         
ATOM   1662  O   GLU B 197     -12.996  62.042 121.339  1.4    26.81  14.68 0         
ATOM   1663  CB  GLU B 197     -15.164  60.298 119.691  1.9    9.288  9.402 0         
ATOM   1664  CG  GLU B 197     -16.241  60.338 118.590  1.9    26.69  18.31 0         
ATOM   1665  CD  GLU B 197     -17.409  59.357 118.819  1.7    5.917  5.294 0         
ATOM   1666  OE1 GLU B 197     -17.705  59.004 119.986  1.4    28.88  16.74 0         
ATOM   1667  OE2 GLU B 197     -18.030  58.936 117.815  1.4    11.43  8.803 0         
ATOM   1668  N   LEU B 198     -12.112  60.050 120.747  1.7    0      0     0         
ATOM   1669  CA  LEU B 198     -11.168  59.932 121.863  1.9    5.316  6.619 0         
ATOM   1670  C   LEU B 198      -9.801  60.547 121.532  1.7    0.637  2.689 0         
ATOM   1671  O   LEU B 198      -9.451  61.602 122.063  1.4    18.5   10.78 0         
ATOM   1672  CB  LEU B 198     -11.002  58.456 122.269  1.9    2.255  4.151 0         
ATOM   1673  CG  LEU B 198     -11.990  57.871 123.281  1.9    14.17  8.791 0         
ATOM   1674  CD1 LEU B 198     -13.416  58.369 123.038  1.9    32.41  21.27 0         
ATOM   1675  CD2 LEU B 198     -11.933  56.365 123.237  1.9    19.91  18.76 0         
ATOM   1676  N   HIS B 199      -9.049  59.902 120.644  1.7    0      0     0         
ATOM   1677  CA  HIS B 199      -7.724  60.375 120.250  1.9    0.004  1.474 0         
ATOM   1678  C   HIS B 199      -7.724  61.099 118.883  1.7    0      0     0         
ATOM   1679  O   HIS B 199      -7.396  60.493 117.861  1.4    0      0     0         
ATOM   1680  CB  HIS B 199      -6.749  59.191 120.189  1.9    0      0     0         
ATOM   1681  CG  HIS B 199      -6.715  58.353 121.428  1.7    0      0     0         
ATOM   1682  ND1 HIS B 199      -5.923  58.663 122.514  1.7    12.03  13.62 0         
ATOM   1683  CD2 HIS B 199      -7.334  57.192 121.740  1.7    0      0     0         
ATOM   1684  CE1 HIS B 199      -6.057  57.728 123.438  1.7    22.82  13.55 0         
ATOM   1685  NE2 HIS B 199      -6.909  56.823 122.993  1.7    9.299  12.53 0         
ATOM   1686  N   PRO B 200      -8.109  62.393 118.840  1.7    0      0     0         
ATOM   1687  CA  PRO B 200      -8.126  63.129 117.566  1.9    0.001  1.501 0         
ATOM   1688  C   PRO B 200      -6.755  63.445 116.968  1.7    0.661  1.733 0         
ATOM   1689  O   PRO B 200      -6.661  63.838 115.795  1.4    8.544  7.918 0         
ATOM   1690  CB  PRO B 200      -8.912  64.407 117.901  1.9    28.49  18.76 0         
ATOM   1691  CG  PRO B 200      -8.653  64.597 119.355  1.9    37.49  19.86 0         
ATOM   1692  CD  PRO B 200      -8.766  63.183 119.893  1.9    5.011  9.367 0         
ATOM   1693  N   GLU B 201      -5.698  63.285 117.764  1.7    0.342  1.685 0         
ATOM   1694  CA  GLU B 201      -4.344  63.551 117.285  1.9    13.27  10.04 0         
ATOM   1695  C   GLU B 201      -4.095  62.781 115.988  1.7    1.494  2.467 0         
ATOM   1696  O   GLU B 201      -3.835  63.390 114.956  1.4    20.92  10.63 0         
ATOM   1697  CB  GLU B 201      -3.305  63.119 118.320  1.9    23.65  15.64 0         
ATOM   1698  CG  GLU B 201      -3.642  63.481 119.755  1.9    36.95  20.10 0         
ATOM   1699  CD  GLU B 201      -4.419  62.396 120.481  1.7    5.512  4.857 0         
ATOM   1700  OE1 GLU B 201      -3.967  61.224 120.501  1.4    9.780  8.264 0         
ATOM   1701  OE2 GLU B 201      -5.481  62.729 121.043  1.4    14.39  9.398 0         
ATOM   1702  N   TYR B 202      -4.295  61.458 116.041  1.7    0.080  1.318 0         
ATOM   1703  CA  TYR B 202      -4.073  60.537 114.925  1.9    10.81  9.553 0         
ATOM   1704  C   TYR B 202      -4.804  60.843 113.638  1.7    2.559  3.000 0         
ATOM   1705  O   TYR B 202      -4.661  60.097 112.658  1.4    21.66  11.28 0         
ATOM   1706  CB  TYR B 202      -4.433  59.113 115.327  1.9    1.594  3.670 0         
ATOM   1707  CG  TYR B 202      -3.779  58.631 116.590  1.7    0      0     0         
ATOM   1708  CD1 TYR B 202      -2.480  58.124 116.582  1.7    16.47  11.90 0         
ATOM   1709  CD2 TYR B 202      -4.473  58.645 117.794  1.7    0      0     0         
ATOM   1710  CE1 TYR B 202      -1.889  57.639 117.755  1.7    30.79  16.72 0         
ATOM   1711  CE2 TYR B 202      -3.898  58.167 118.963  1.7    0      0     0         
ATOM   1712  CZ  TYR B 202      -2.613  57.666 118.939  1.7    3.007  14.75 0         
ATOM   1713  OH  TYR B 202      -2.066  57.207 120.110  1.4    19.03  12.61 0         
ATOM   1714  N   PHE B 203      -5.599  61.914 113.634  1.7    0.077  0.853 0         
ATOM   1715  CA  PHE B 203      -6.379  62.283 112.447  1.9    7.091  8.58  0         
ATOM   1716  C   PHE B 203      -6.249  63.746 112.044  1.7    23.84  16.48 0         
ATOM   1717  O   PHE B 203      -6.525  64.035 110.858  1.4    41.14  14.03 0         
ATOM   1718  CB  PHE B 203      -7.851  61.898 112.662  1.9    4.006  11.85 0         
ATOM   1719  CG  PHE B 203      -8.018  60.482 113.114  1.7    0      0     0         
ATOM   1720  CD1 PHE B 203      -7.917  59.432 112.192  1.7    12.58  10.79 0         
ATOM   1721  CD2 PHE B 203      -8.136  60.182 114.465  1.7    0      0     0         
ATOM   1722  CE1 PHE B 203      -7.919  58.108 112.603  1.7    9.333  10.78 0         
ATOM   1723  CE2 PHE B 203      -8.138  58.863 114.884  1.7    0      0     0         
ATOM   1724  CZ  PHE B 203      -8.028  57.818 113.944  1.7    0      0     0         
CAVITY 1
ATOM   1292  O   TRP B 124      -5.983  50.095 110.478  1.4    0.619  6.870 0         
ATOM   1304  CA  GLN B 125      -4.844  47.811 111.605  1.9    0.279  5.508 0         
ATOM   1305  C   GLN B 125      -4.247  48.416 112.862  1.7    0.002  1.200 0         
ATOM   1312  N   ASN B 126      -4.466  49.703 113.064  1.7    0.309  8.435 0         
ATOM   1328  CE1 TYR B 127      -8.048  46.635 116.284  1.7    0.073  7.207 0         
ATOM   1395  CB  PRO B 136     -10.236  49.828 114.852  1.9    0.922  10.62 0         
ATOM   1398  N   LEU B 137      -8.301  52.599 114.540  1.7    0.021  3.825 0         
ATOM   1406  N   THR B 138      -8.874  52.890 111.895  1.7    0.010  2.400 0         
ATOM   1410  CB  THR B 138      -8.913  51.666 109.762  1.9    0.047  5.085 0         
ATOM   1434  CD1 TRP B 141      -9.950  46.968 112.860  1.7    0.271  9.115 0         
CAVITY 2
ATOM   1394  O   PRO B 136     -10.395  52.961 115.297  1.4    3.155  11.85 0         
ATOM   1396  CG  PRO B 136     -11.623  49.921 115.429  1.9    2.939  10.74 0         
ATOM   1409  O   THR B 138     -11.482  51.648 111.098  1.4    0.315  5.137 0         
ATOM   1414  CA  PHE B 139     -13.179  53.821 110.454  1.9    3.240  10.19 0         
ATOM   1419  CD1 PHE B 139     -15.849  55.010 111.242  1.7    0.117  2.524 0         
ATOM   1424  N   GLY B 140     -14.411  51.781 109.895  1.7    0.237  4.839 0         
ATOM   1431  O   TRP B 141     -13.272  48.661 112.971  1.4    0.227  4.605 0         
ATOM   1595  O   LEU B 189     -16.871  52.423 113.204  1.4    1.917  6.342 0         
ATOM   1596  CB  LEU B 189     -16.260  50.084 115.231  1.9    1.854  8.674 0         
ATOM   1599  CD2 LEU B 189     -15.585  50.545 117.611  1.9    0.300  3.918 0         
ATOM   1619  O   HIS B 192     -16.859  54.622 115.460  1.4    0.998  4.498 0         
ATOM   1627  CA  HIS B 193     -15.352  56.886 114.875  1.9    1.576  6.417 0         
ATOM   1633  CD2 HIS B 193     -12.506  56.930 113.722  1.7    1.267  7.428 0         
ATOM   1636  N   VAL B 194     -15.110  56.197 117.187  1.7    0.219  1.891 0         
ATOM   1641  CG1 VAL B 194     -14.853  53.829 118.738  1.9    1.611  7.855 0         
ATOM   1643  N   ALA B 195     -12.415  55.941 117.902  1.7    0.368  4.694 0         
