# Supplementary material for: Pep-3D-Search: a method for B-cell epitope prediction based on mimotope analysis
Source: BMC Bioinformatics. 2008 Dec 16;9:538. doi: 10.1186/1471-2105-9-538 (PMC2639436; doi:10.1186/1471-2105-9-538)
Supplement: Additional file 2 — Source code, test datasets, Pep-3D-Search toolkit and operation manual. The file is a ZIP archive containing the Visual Basic source code for Pep-3D-Search, licensed under the GNU General Public License. It also contains the test datasets, the Pep-3D-Search toolkit and the operation manual (in PDF format) of Pep-3D-Search. Updated versions will be available at . [file 1471-2105-9-538-S2.zip › Additional_file_2/Pep-3D-Search-20081205/Test_datasets/Epitope_Prediction_based_on_mimotope_analysis/1BJ1_W/1BJ1.pdb]

HEADER    COMPLEX (ANTIBODY/ANTIGEN)              30-JUN-98   1BJ1              
TITLE     VASCULAR ENDOTHELIAL GROWTH FACTOR IN COMPLEX WITH A                  
TITLE    2 NEUTRALIZING ANTIBODY                                                
COMPND    MOL_ID: 1;                                                            
COMPND   2 MOLECULE: FAB FRAGMENT;                                              
COMPND   3 CHAIN: L, J;                                                         
COMPND   4 SYNONYM: FAB-12;                                                     
COMPND   5 ENGINEERED: YES;                                                     
COMPND   6 OTHER_DETAILS: HUMANIZED VERSION OF A MONOCLONAL MURINE              
COMPND   7 ANTI-VEGF ANTIBODY;                                                  
COMPND   8 MOL_ID: 2;                                                           
COMPND   9 MOLECULE: FAB FRAGMENT;                                              
COMPND  10 CHAIN: H, K;                                                         
COMPND  11 SYNONYM: FAB-12;                                                     
COMPND  12 ENGINEERED: YES;                                                     
COMPND  13 OTHER_DETAILS: HUMANIZED VERSION OF A MONOCLONAL MURINE              
COMPND  14 ANTI-VEGF ANTIBODY;                                                  
COMPND  15 MOL_ID: 3;                                                           
COMPND  16 MOLECULE: VASCULAR ENDOTHELIAL GROWTH FACTOR;                        
COMPND  17 CHAIN: V, W;                                                         
COMPND  18 FRAGMENT: RECEPTOR BINDING DOMAIN;                                   
COMPND  19 SYNONYM: VEGF;                                                       
COMPND  20 ENGINEERED: YES                                                      
SOURCE    MOL_ID: 1;                                                            
SOURCE   2 ORGANISM_SCIENTIFIC: MUS MUSCULUS;                                   
SOURCE   3 ORGANISM_COMMON: MOUSE;                                              
SOURCE   4 EXPRESSION_SYSTEM: ESCHERICHIA COLI;                                 
SOURCE   5 OTHER_DETAILS: HUMANIZED VERSION OF A MONOCLONAL MURINE              
SOURCE   6 ANTI-VEGF ANTIBODY;                                                  
SOURCE   7 MOL_ID: 2;                                                           
SOURCE   8 ORGANISM_SCIENTIFIC: MUS MUSCULUS;                                   
SOURCE   9 ORGANISM_COMMON: MOUSE;                                              
SOURCE  10 EXPRESSION_SYSTEM: ESCHERICHIA COLI;                                 
SOURCE  11 OTHER_DETAILS: HUMANIZED VERSION OF A MONOCLONAL MURINE              
SOURCE  12 ANTI-VEGF ANTIBODY;                                                  
SOURCE  13 MOL_ID: 3;                                                           
SOURCE  14 ORGANISM_SCIENTIFIC: HOMO SAPIENS;                                   
SOURCE  15 ORGANISM_COMMON: HUMAN;                                              
SOURCE  16 EXPRESSION_SYSTEM: ESCHERICHIA COLI                                  
KEYWDS    COMPLEX (ANTIBODY/ANTIGEN), ANGIOGENIC FACTOR                         
EXPDTA    X-RAY DIFFRACTION                                                     
AUTHOR    Y.A.MULLER,H.W.CHRISTINGER,A.M.DE VOS                                 
REVDAT   2   30-SEP-03 1BJ1    1       JRNL   DBREF                             
REVDAT   1   13-JAN-99 1BJ1    0                                                
JRNL        AUTH   Y.A.MULLER,Y.CHEN,H.W.CHRISTINGER,B.LI,                      
JRNL        AUTH 2 B.C.CUNNINGHAM,H.B.LOWMAN,A.M.DE VOS                         
JRNL        TITL   VEGF AND THE FAB FRAGMENT OF A HUMANIZED                     
JRNL        TITL 2 NEUTRALIZING ANTIBODY: CRYSTAL STRUCTURE OF THE              
JRNL        TITL 3 COMPLEX AT 2.4 A RESOLUTION AND MUTATIONAL                   
JRNL        TITL 4 ANALYSIS OF THE INTERFACE.                                   
JRNL        REF    STRUCTURE                     V.   6  1153 1998              
JRNL        REFN   ASTM STRUE6  UK ISSN 0969-2126                               
REMARK   1                                                                      
REMARK   1 REFERENCE 1                                                          
REMARK   1  AUTH   M.BACA,L.G.PRESTA,S.J.O'CONNOR,J.A.WELLS                     
REMARK   1  TITL   ANTIBODY HUMANIZATION USING MONOVALENT PHAGE                 
REMARK   1  TITL 2 DISPLAY                                                      
REMARK   1  REF    J.BIOL.CHEM.                  V. 272 10678 1997              
REMARK   1  REFN   ASTM JBCHA3  US ISSN 0021-9258                               
REMARK   1 REFERENCE 2                                                          
REMARK   1  AUTH   L.G.PRESTA,H.CHEN,S.J.O'CONNOR,V.CHISHOLM,Y.G.MENG,          
REMARK   1  AUTH 2 L.KRUMMEN,M.WINKLER,N.FERRARA                                
REMARK   1  TITL   HUMANIZATION OF AN ANTI-VASCULAR ENDOTHELIAL                 
REMARK   1  TITL 2 GROWTH FACTOR MONOCLONAL ANTIBODY FOR THE THERAPY            
REMARK   1  TITL 3 OF SOLID TUMORS AND OTHER DISORDERS                          
REMARK   1  REF    CANCER RES.                   V.  57  4593 1997              
REMARK   1  REFN   ASTM CNREA8  US ISSN 0008-5472                               
REMARK   2                                                                      
REMARK   2 RESOLUTION. 2.40 ANGSTROMS.                                          
REMARK   3                                                                      
REMARK   3 REFINEMENT.                                                          
REMARK   3   PROGRAM     : X-PLOR 3.8                                           
REMARK   3   AUTHORS     : BRUNGER                                              
REMARK   3                                                                      
REMARK   3  DATA USED IN REFINEMENT.                                            
REMARK   3   RESOLUTION RANGE HIGH (ANGSTROMS) : 2.40                           
REMARK   3   RESOLUTION RANGE LOW  (ANGSTROMS) : 8.00                           
REMARK   3   DATA CUTOFF            (SIGMA(F)) : 0.000                          
REMARK   3   DATA CUTOFF HIGH         (ABS(F)) : 100000.000                     
REMARK   3   DATA CUTOFF LOW          (ABS(F)) : 0.1000                         
REMARK   3   COMPLETENESS (WORKING+TEST)   (%) : 94.8                           
REMARK   3   NUMBER OF REFLECTIONS             : 60401                          
REMARK   3                                                                      
REMARK   3  FIT TO DATA USED IN REFINEMENT.                                     
REMARK   3   CROSS-VALIDATION METHOD          : THROUGHOUT                      
REMARK   3   FREE R VALUE TEST SET SELECTION  : THIN RESOLUTION SHELLS          
REMARK   3   R VALUE            (WORKING SET) : 0.196                           
REMARK   3   FREE R VALUE                     : 0.266                           
REMARK   3   FREE R VALUE TEST SET SIZE   (%) : 9.800                           
REMARK   3   FREE R VALUE TEST SET COUNT      : 5908                            
REMARK   3   ESTIMATED ERROR OF FREE R VALUE  : 0.004                           
REMARK   3                                                                      
REMARK   3  FIT IN THE HIGHEST RESOLUTION BIN.                                  
REMARK   3   TOTAL NUMBER OF BINS USED           : 10                           
REMARK   3   BIN RESOLUTION RANGE HIGH       (A) : 2.40                         
REMARK   3   BIN RESOLUTION RANGE LOW        (A) : 2.48                         
REMARK   3   BIN COMPLETENESS (WORKING+TEST) (%) : 78.10                        
REMARK   3   REFLECTIONS IN BIN    (WORKING SET) : 4550                         
REMARK   3   BIN R VALUE           (WORKING SET) : 0.3120                       
REMARK   3   BIN FREE R VALUE                    : 0.3410                       
REMARK   3   BIN FREE R VALUE TEST SET SIZE  (%) : 7.90                         
REMARK   3   BIN FREE R VALUE TEST SET COUNT     : 389                          
REMARK   3   ESTIMATED ERROR OF BIN FREE R VALUE : 0.017                        
REMARK   3                                                                      
REMARK   3  NUMBER OF NON-HYDROGEN ATOMS USED IN REFINEMENT.                    
REMARK   3   PROTEIN ATOMS            : 8136                                    
REMARK   3   NUCLEIC ACID ATOMS       : 0                                       
REMARK   3   HETEROGEN ATOMS          : 10                                      
REMARK   3   SOLVENT ATOMS            : 548                                     
REMARK   3                                                                      
REMARK   3  B VALUES.                                                           
REMARK   3   FROM WILSON PLOT           (A**2) : NULL                           
REMARK   3   MEAN B VALUE      (OVERALL, A**2) : 42.00                          
REMARK   3   OVERALL ANISOTROPIC B VALUE.                                       
REMARK   3    B11 (A**2) : 3.70000                                              
REMARK   3    B22 (A**2) : -8.50000                                             
REMARK   3    B33 (A**2) : 4.80000                                              
REMARK   3    B12 (A**2) : 0.00000                                              
REMARK   3    B13 (A**2) : -0.31000                                             
REMARK   3    B23 (A**2) : 0.00000                                              
REMARK   3                                                                      
REMARK   3  ESTIMATED COORDINATE ERROR.                                         
REMARK   3   ESD FROM LUZZATI PLOT        (A) : NULL                            
REMARK   3   ESD FROM SIGMAA              (A) : 0.35                            
REMARK   3   LOW RESOLUTION CUTOFF        (A) : NULL                            
REMARK   3                                                                      
REMARK   3  CROSS-VALIDATED ESTIMATED COORDINATE ERROR.                         
REMARK   3   ESD FROM C-V LUZZATI PLOT    (A) : NULL                            
REMARK   3   ESD FROM C-V SIGMAA          (A) : NULL                            
REMARK   3                                                                      
REMARK   3  RMS DEVIATIONS FROM IDEAL VALUES.                                   
REMARK   3   BOND LENGTHS                 (A) : 0.012                           
REMARK   3   BOND ANGLES            (DEGREES) : 1.66                            
REMARK   3   DIHEDRAL ANGLES        (DEGREES) : 27.97                           
REMARK   3   IMPROPER ANGLES        (DEGREES) : 1.47                            
REMARK   3                                                                      
REMARK   3  ISOTROPIC THERMAL MODEL : RESTRAINED                                
REMARK   3                                                                      
REMARK   3  ISOTROPIC THERMAL FACTOR RESTRAINTS.    RMS    SIGMA                
REMARK   3   MAIN-CHAIN BOND              (A**2) : 2.600 ; 1.500                
REMARK   3   MAIN-CHAIN ANGLE             (A**2) : 4.100 ; 2.000                
REMARK   3   SIDE-CHAIN BOND              (A**2) : 5.000 ; 2.000                
REMARK   3   SIDE-CHAIN ANGLE             (A**2) : 7.300 ; 2.500                
REMARK   3                                                                      
REMARK   3  NCS MODEL : RESTRAINTS                                              
REMARK   3                                                                      
REMARK   3  NCS RESTRAINTS.                         RMS   SIGMA/WEIGHT          
REMARK   3   GROUP  1  POSITIONAL            (A) : 0.231 ; 20                   
REMARK   3   GROUP  1  B-FACTOR           (A**2) : NULL  ; NULL                 
REMARK   3   GROUP  2  POSITIONAL            (A) : 0.220 ; 20                   
REMARK   3   GROUP  2  B-FACTOR           (A**2) : NULL  ; NULL                 
REMARK   3   GROUP  3  POSITIONAL            (A) : 0.227 ; 20                   
REMARK   3   GROUP  3  B-FACTOR           (A**2) : NULL  ; NULL                 
REMARK   3   GROUP  4  POSITIONAL            (A) : 0.423 ; 5                    
REMARK   3   GROUP  4  B-FACTOR           (A**2) : NULL  ; NULL                 
REMARK   3   GROUP  5  POSITIONAL            (A) : 0.398 ; 5                    
REMARK   3   GROUP  5  B-FACTOR           (A**2) : NULL  ; NULL                 
REMARK   3                                                                      
REMARK   3  PARAMETER FILE  1  : PARHCSDX.PRO                                   
REMARK   3  PARAMETER FILE  2  : NULL                                           
REMARK   3  TOPOLOGY FILE  1   : TOPHCSDX.PRO                                   
REMARK   3  TOPOLOGY FILE  2   : NULL                                           
REMARK   3                                                                      
REMARK   3  OTHER REFINEMENT REMARKS: NULL                                      
REMARK   4                                                                      
REMARK   4 1BJ1 COMPLIES WITH FORMAT V. 3.0, 1-DEC-2006                         
REMARK   4                                                                      
REMARK   4 THIS IS THE REMEDIATED VERSION OF THIS PDB ENTRY.                    
REMARK   4 REMEDIATED DATA FILE REVISION 3.100 (2007-03-16)                     
REMARK 200                                                                      
REMARK 200 EXPERIMENTAL DETAILS                                                 
REMARK 200  EXPERIMENT TYPE                : X-RAY DIFFRACTION                  
REMARK 200  DATE OF DATA COLLECTION        : MAR-1996                           
REMARK 200  TEMPERATURE           (KELVIN) : 100.0                              
REMARK 200  PH                             : 6.00                               
REMARK 200  NUMBER OF CRYSTALS USED        : 2                                  
REMARK 200                                                                      
REMARK 200  SYNCHROTRON              (Y/N) : Y                                  
REMARK 200  RADIATION SOURCE               : CHESS                              
REMARK 200  BEAMLINE                       : A1                                 
REMARK 200  X-RAY GENERATOR MODEL          : NULL                               
REMARK 200  MONOCHROMATIC OR LAUE    (M/L) : M                                  
REMARK 200  WAVELENGTH OR RANGE        (A) : 0.914                              
REMARK 200  MONOCHROMATOR                  : NULL                               
REMARK 200  OPTICS                         : NULL                               
REMARK 200                                                                      
REMARK 200  DETECTOR TYPE                  : CCD AREA DETECTOR                  
REMARK 200  DETECTOR MANUFACTURER          : ADSC QUANTUM                       
REMARK 200  INTENSITY-INTEGRATION SOFTWARE : DENZO                              
REMARK 200  DATA SCALING SOFTWARE          : SCALEPACK                          
REMARK 200                                                                      
REMARK 200  NUMBER OF UNIQUE REFLECTIONS   : 63147                              
REMARK 200  RESOLUTION RANGE HIGH      (A) : 2.400                              
REMARK 200  RESOLUTION RANGE LOW       (A) : 20.000                             
REMARK 200  REJECTION CRITERIA  (SIGMA(I)) : NULL                               
REMARK 200                                                                      
REMARK 200 OVERALL.                                                             
REMARK 200  COMPLETENESS FOR RANGE     (%) : 96.0                               
REMARK 200  DATA REDUNDANCY                : 3.800                              
REMARK 200  R MERGE                    (I) : 0.07100                            
REMARK 200  R SYM                      (I) : NULL                               
REMARK 200  <I/SIGMA(I)> FOR THE DATA SET  : 8.6000                             
REMARK 200                                                                      
REMARK 200 IN THE HIGHEST RESOLUTION SHELL.                                     
REMARK 200  HIGHEST RESOLUTION SHELL, RANGE HIGH (A) : 2.40                     
REMARK 200  HIGHEST RESOLUTION SHELL, RANGE LOW  (A) : 2.48                     
REMARK 200  COMPLETENESS FOR SHELL     (%) : 81.3                               
REMARK 200  DATA REDUNDANCY IN SHELL       : NULL                               
REMARK 200  R MERGE FOR SHELL          (I) : 0.12800                            
REMARK 200  R SYM FOR SHELL            (I) : NULL                               
REMARK 200  <I/SIGMA(I)> FOR SHELL         : 3.500                              
REMARK 200                                                                      
REMARK 200 DIFFRACTION PROTOCOL: NULL                                           
REMARK 200 METHOD USED TO DETERMINE THE STRUCTURE: MOLECULAR REPLACEMENT        
REMARK 200 SOFTWARE USED: X-PLOR 3.8                                            
REMARK 200 STARTING MODEL: PDB ENTRY 2VPF AND 1FVD                              
REMARK 200                                                                      
REMARK 200 REMARK: NULL                                                         
REMARK 280                                                                      
REMARK 280 CRYSTAL                                                              
REMARK 280 SOLVENT CONTENT, VS   (%): 66.00                                     
REMARK 280 MATTHEWS COEFFICIENT, VM (ANGSTROMS**3/DA): 3.60                     
REMARK 280                                                                      
REMARK 280 CRYSTALLIZATION CONDITIONS: PH 6.0                                   
REMARK 290                                                                      
REMARK 290 CRYSTALLOGRAPHIC SYMMETRY                                            
REMARK 290 SYMMETRY OPERATORS FOR SPACE GROUP: P 1 21 1                         
REMARK 290                                                                      
REMARK 290      SYMOP   SYMMETRY                                                
REMARK 290     NNNMMM   OPERATOR                                                
REMARK 290       1555   X,Y,Z                                                   
REMARK 290       2555   -X,1/2+Y,-Z                                             
REMARK 290                                                                      
REMARK 290     WHERE NNN -> OPERATOR NUMBER                                     
REMARK 290           MMM -> TRANSLATION VECTOR                                  
REMARK 290                                                                      
REMARK 290 CRYSTALLOGRAPHIC SYMMETRY TRANSFORMATIONS                            
REMARK 290 THE FOLLOWING TRANSFORMATIONS OPERATE ON THE ATOM/HETATM             
REMARK 290 RECORDS IN THIS ENTRY TO PRODUCE CRYSTALLOGRAPHICALLY                
REMARK 290 RELATED MOLECULES.                                                   
REMARK 290   SMTRY1   1  1.000000  0.000000  0.000000        0.00000            
REMARK 290   SMTRY2   1  0.000000  1.000000  0.000000        0.00000            
REMARK 290   SMTRY3   1  0.000000  0.000000  1.000000        0.00000            
REMARK 290   SMTRY1   2 -1.000000  0.000000  0.000000        0.00000            
REMARK 290   SMTRY2   2  0.000000  1.000000  0.000000       33.49000            
REMARK 290   SMTRY3   2  0.000000  0.000000 -1.000000        0.00000            
REMARK 290                                                                      
REMARK 290 REMARK: NULL                                                         
REMARK 300                                                                      
REMARK 300 BIOMOLECULE: 1                                                       
REMARK 300 THIS ENTRY CONTAINS THE CRYSTALLOGRAPHIC ASYMMETRIC UNIT             
REMARK 300 WHICH CONSISTS OF 6 CHAIN(S). SEE REMARK 350 FOR                     
REMARK 300 INFORMATION ON GENERATING THE BIOLOGICAL MOLECULE(S).                
REMARK 350                                                                      
REMARK 350 GENERATING THE BIOMOLECULE                                           
REMARK 350 COORDINATES FOR A COMPLETE MULTIMER REPRESENTING THE KNOWN           
REMARK 350 BIOLOGICALLY SIGNIFICANT OLIGOMERIZATION STATE OF THE                
REMARK 350 MOLECULE CAN BE GENERATED BY APPLYING BIOMT TRANSFORMATIONS          
REMARK 350 GIVEN BELOW.  BOTH NON-CRYSTALLOGRAPHIC AND                          
REMARK 350 CRYSTALLOGRAPHIC OPERATIONS ARE GIVEN.                               
REMARK 350                                                                      
REMARK 350 BIOMOLECULE: 1                                                       
REMARK 350 APPLY THE FOLLOWING TO CHAINS: L, H, V, W, J, K                      
REMARK 350   BIOMT1   1  1.000000  0.000000  0.000000        0.00000            
REMARK 350   BIOMT2   1  0.000000  1.000000  0.000000        0.00000            
REMARK 350   BIOMT3   1  0.000000  0.000000  1.000000        0.00000            
REMARK 465                                                                      
REMARK 465 MISSING RESIDUES                                                     
REMARK 465 THE FOLLOWING RESIDUES WERE NOT LOCATED IN THE                       
REMARK 465 EXPERIMENT. (M=MODEL NUMBER; RES=RESIDUE NAME; C=CHAIN               
REMARK 465 IDENTIFIER; SSSEQ=SEQUENCE NUMBER; I=INSERTION CODE.)                
REMARK 465                                                                      
REMARK 465   M RES C SSSEQI                                                     
REMARK 465     CYS L   214                                                      
REMARK 465     SER H   138                                                      
REMARK 465     LYS H   139                                                      
REMARK 465     SER H   140                                                      
REMARK 465     THR H   141                                                      
REMARK 465     SER H   142                                                      
REMARK 465     GLY H   143                                                      
REMARK 465     SER H   225                                                      
REMARK 465     CYS H   226                                                      
REMARK 465     ASP H   227                                                      
REMARK 465     LYS H   228                                                      
REMARK 465     THR H   229                                                      
REMARK 465     HIS H   230                                                      
REMARK 465     THR H   231                                                      
REMARK 465     GLY V     8                                                      
REMARK 465     GLN V     9                                                      
REMARK 465     ASN V    10                                                      
REMARK 465     HIS V    11                                                      
REMARK 465     HIS V    12                                                      
REMARK 465     GLU V    13                                                      
REMARK 465     LYS V   108                                                      
REMARK 465     ASP V   109                                                      
REMARK 465     GLY W     8                                                      
REMARK 465     GLN W     9                                                      
REMARK 465     ASN W    10                                                      
REMARK 465     HIS W    11                                                      
REMARK 465     HIS W    12                                                      
REMARK 465     GLU W    13                                                      
REMARK 465     LYS W   108                                                      
REMARK 465     ASP W   109                                                      
REMARK 465     CYS J   214                                                      
REMARK 465     SER K   138                                                      
REMARK 465     LYS K   139                                                      
REMARK 465     SER K   140                                                      
REMARK 465     THR K   141                                                      
REMARK 465     SER K   142                                                      
REMARK 465     GLY K   143                                                      
REMARK 465     SER K   225                                                      
REMARK 465     CYS K   226                                                      
REMARK 465     ASP K   227                                                      
REMARK 465     LYS K   228                                                      
REMARK 465     THR K   229                                                      
REMARK 465     HIS K   230                                                      
REMARK 465     THR K   231                                                      
REMARK 500                                                                      
REMARK 500 GEOMETRY AND STEREOCHEMISTRY                                         
REMARK 500 SUBTOPIC: COVALENT BOND LENGTHS                                      
REMARK 500                                                                      
REMARK 500 THE STEREOCHEMICAL PARAMETERS OF THE FOLLOWING RESIDUES              
REMARK 500 HAVE VALUES WHICH DEVIATE FROM EXPECTED VALUES BY MORE               
REMARK 500 THAN 6*RMSD (M=MODEL NUMBER; RES=RESIDUE NAME; C=CHAIN               
REMARK 500 IDENTIFIER; SSEQ=SEQUENCE NUMBER; I=INSERTION CODE).                 
REMARK 500                                                                      
REMARK 500 STANDARD TABLE:                                                      
REMARK 500 FORMAT: (10X,I3,1X,2(A3,1X,A1,I4,A1,1X,A4,3X),F6.3)                  
REMARK 500                                                                      
REMARK 500 EXPECTED VALUES: ENGH AND HUBER, 1991                                
REMARK 500                                                                      
REMARK 500  M RES CSSEQI ATM1   RES CSSEQI ATM2   DEVIATION                     
REMARK 500    MET H  34   SD    MET H  34   CE    -0.079                        
REMARK 500    MET H  83   SD    MET H  83   CE    -0.077                        
REMARK 500    CYS H 150   CB    CYS H 150   SG    -0.079                        
REMARK 500    MET J   4   SD    MET J   4   CE    -0.120                        
REMARK 500    MET K  83   SD    MET K  83   CE    -0.128                        
REMARK 500                                                                      
REMARK 500 GEOMETRY AND STEREOCHEMISTRY                                         
REMARK 500 SUBTOPIC: COVALENT BOND ANGLES                                       
REMARK 500                                                                      
REMARK 500 THE STEREOCHEMICAL PARAMETERS OF THE FOLLOWING RESIDUES              
REMARK 500 HAVE VALUES WHICH DEVIATE FROM EXPECTED VALUES BY MORE               
REMARK 500 THAN 6*RMSD (M=MODEL NUMBER; RES=RESIDUE NAME; C=CHAIN               
REMARK 500 IDENTIFIER; SSEQ=SEQUENCE NUMBER; I=INSERTION CODE).                 
REMARK 500                                                                      
REMARK 500 STANDARD TABLE:                                                      
REMARK 500 FORMAT: (10X,I3,1X,A3,1X,A1,I4,A1,3(1X,A4,2X),12X,F5.1)              
REMARK 500                                                                      
REMARK 500 EXPECTED VALUES: ENGH AND HUBER, 1991                                
REMARK 500                                                                      
REMARK 500  M RES CSSEQI ATM1   ATM2   ATM3                                     
REMARK 500    ILE L  75   N   -  CA  -  C   ANGL. DEV. =-10.9 DEGREES           
REMARK 500    ALA H  61   N   -  CA  -  C   ANGL. DEV. =-13.3 DEGREES           
REMARK 500    ASP H 111   N   -  CA  -  C   ANGL. DEV. = 11.8 DEGREES           
REMARK 500    LEU H 134   N   -  CA  -  C   ANGL. DEV. =-11.4 DEGREES           
REMARK 500    LYS H 153   N   -  CA  -  C   ANGL. DEV. = 10.8 DEGREES           
REMARK 500    LEU H 188   CA  -  CB  -  CG  ANGL. DEV. = 14.8 DEGREES           
REMARK 500    ILE V  46   N   -  CA  -  C   ANGL. DEV. =-10.0 DEGREES           
REMARK 500    SER J  52   N   -  CA  -  C   ANGL. DEV. = 10.3 DEGREES           
REMARK 500    ILE J  75   N   -  CA  -  C   ANGL. DEV. =-11.3 DEGREES           
REMARK 500    GLY J  99   N   -  CA  -  C   ANGL. DEV. =-10.4 DEGREES           
REMARK 500    ALA K  61   N   -  CA  -  C   ANGL. DEV. =-14.9 DEGREES           
REMARK 500    ARG K  66   N   -  CA  -  C   ANGL. DEV. = 10.6 DEGREES           
REMARK 500    CYS K  96   N   -  CA  -  C   ANGL. DEV. =-10.8 DEGREES           
REMARK 500                                                                      
REMARK 500 GEOMETRY AND STEREOCHEMISTRY                                         
REMARK 500 SUBTOPIC: TORSION ANGLES                                             
REMARK 500                                                                      
REMARK 500 TORSION ANGLES OUTSIDE THE EXPECTED RAMACHANDRAN REGIONS:            
REMARK 500 (M=MODEL NUMBER; RES=RESIDUE NAME; C=CHAIN IDENTIFIER;               
REMARK 500 SSEQ=SEQUENCE NUMBER; I=INSERTION CODE).                             
REMARK 500                                                                      
REMARK 500 STANDARD TABLE:                                                      
REMARK 500 FORMAT:(10X,I3,1X,A3,1X,A1,I4,A1,4X,F7.2,3X,F7.2)                    
REMARK 500                                                                      
REMARK 500  M RES CSSEQI        PSI       PHI                                   
REMARK 500    SER L  30     -114.66     59.89                                   
REMARK 500    THR L  51      -46.85     68.05                                   
REMARK 500    THR J  51      -41.87     65.19                                   
REMARK 525                                                                      
REMARK 525 SOLVENT                                                              
REMARK 525 THE FOLLOWING SOLVENT MOLECULES LIE FARTHER THAN EXPECTED            
REMARK 525 FROM THE PROTEIN OR NUCLEIC ACID MOLECULE AND MAY BE                 
REMARK 525 ASSOCIATED WITH A SYMMETRY RELATED MOLECULE (M=MODEL                 
REMARK 525 NUMBER; RES=RESIDUE NAME; C=CHAIN IDENTIFIER; SSEQ=SEQUENCE          
REMARK 525 NUMBER; I=INSERTION CODE):                                           
REMARK 525                                                                      
REMARK 525  M RES CSSEQI                                                        
REMARK 525    HOH    25        DISTANCE =  6.07 ANGSTROMS                       
REMARK 525    HOH   146        DISTANCE =  6.52 ANGSTROMS                       
REMARK 525    HOH   181        DISTANCE =  6.53 ANGSTROMS                       
REMARK 525    HOH   189        DISTANCE =  5.15 ANGSTROMS                       
REMARK 525    HOH   428        DISTANCE =  5.11 ANGSTROMS                       
REMARK 525    HOH   490        DISTANCE =  5.05 ANGSTROMS                       
DBREF  1BJ1 L    3   214  GB     468243   AAA87674         3    213             
DBREF  1BJ1 V    8   109  UNP    P15692   VEGFA_HUMAN     34    135             
DBREF  1BJ1 W    8   109  UNP    P15692   VEGFA_HUMAN     34    135             
DBREF  1BJ1 J    3   214  GB     468243   AAA87674         3    213             
SEQADV 1BJ1 SER L   10  GB   468243    THR    10 CONFLICT                       
SEQADV 1BJ1 SER L   24  GB   468243    ARG    24 CONFLICT                       
SEQADV 1BJ1 ASP L   28  GB   468243    SER    28 CONFLICT                       
SEQADV 1BJ1 ASN L   31  GB   468243    PRO    31 CONFLICT                       
SEQADV 1BJ1 TYR L   32  GB   468243    TRP    32 CONFLICT                       
SEQADV 1BJ1 ASN L   34  GB   468243    PRO    34 CONFLICT                       
SEQADV 1BJ1 VAL L   46  GB   468243    LEU    46 CONFLICT                       
SEQADV 1BJ1 PHE L   50  GB   468243    LYS    50 CONFLICT                       
SEQADV 1BJ1 THR L   51  GB   468243    ALA    51 CONFLICT                       
SEQADV 1BJ1 HIS L   55  GB   468243    GLU    55 CONFLICT                       
SEQADV 1BJ1 ASP L   70  GB   468243    GLU    70 CONFLICT                       
SEQADV 1BJ1 SER L   76  GB   468243    THR    76 CONFLICT                       
SEQADV 1BJ1 GLU L   81  GB   468243    ASP    81 CONFLICT                       
SEQADV 1BJ1 TYR L   87  GB   468243    PHE    87 CONFLICT                       
SEQADV 1BJ1 GLN L   90  GB   468243    HIS    90 CONFLICT                       
SEQADV 1BJ1 SER L   92  GB   468243              INSERTION                      
SEQADV 1BJ1 THR L   93  GB   468243    ASN    92 CONFLICT                       
SEQADV 1BJ1 VAL L   94  GB   468243    ARG    93 CONFLICT                       
SEQADV 1BJ1 SER J   10  GB   468243    THR    10 CONFLICT                       
SEQADV 1BJ1 SER J   24  GB   468243    ARG    24 CONFLICT                       
SEQADV 1BJ1 ASP J   28  GB   468243    SER    28 CONFLICT                       
SEQADV 1BJ1 ASN J   31  GB   468243    PRO    31 CONFLICT                       
SEQADV 1BJ1 TYR J   32  GB   468243    TRP    32 CONFLICT                       
SEQADV 1BJ1 ASN J   34  GB   468243    PRO    34 CONFLICT                       
SEQADV 1BJ1 VAL J   46  GB   468243    LEU    46 CONFLICT                       
SEQADV 1BJ1 PHE J   50  GB   468243    LYS    50 CONFLICT                       
SEQADV 1BJ1 THR J   51  GB   468243    ALA    51 CONFLICT                       
SEQADV 1BJ1 HIS J   55  GB   468243    GLU    55 CONFLICT                       
SEQADV 1BJ1 ASP J   70  GB   468243    GLU    70 CONFLICT                       
SEQADV 1BJ1 SER J   76  GB   468243    THR    76 CONFLICT                       
SEQADV 1BJ1 GLU J   81  GB   468243    ASP    81 CONFLICT                       
SEQADV 1BJ1 TYR J   87  GB   468243    PHE    87 CONFLICT                       
SEQADV 1BJ1 GLN J   90  GB   468243    HIS    90 CONFLICT                       
SEQADV 1BJ1 SER J   92  GB   468243              INSERTION                      
SEQADV 1BJ1 THR J   93  GB   468243    ASN    92 CONFLICT                       
SEQADV 1BJ1 VAL J   94  GB   468243    ARG    93 CONFLICT                       
SEQRES   1 L  214  ASP ILE GLN MET THR GLN SER PRO SER SER LEU SER ALA          
SEQRES   2 L  214  SER VAL GLY ASP ARG VAL THR ILE THR CYS SER ALA SER          
SEQRES   3 L  214  GLN ASP ILE SER ASN TYR LEU ASN TRP TYR GLN GLN LYS          
SEQRES   4 L  214  PRO GLY LYS ALA PRO LYS VAL LEU ILE TYR PHE THR SER          
SEQRES   5 L  214  SER LEU HIS SER GLY VAL PRO SER ARG PHE SER GLY SER          
SEQRES   6 L  214  GLY SER GLY THR ASP PHE THR LEU THR ILE SER SER LEU          
SEQRES   7 L  214  GLN PRO GLU ASP PHE ALA THR TYR TYR CYS GLN GLN TYR          
SEQRES   8 L  214  SER THR VAL PRO TRP THR PHE GLY GLN GLY THR LYS VAL          
SEQRES   9 L  214  GLU ILE LYS ARG THR VAL ALA ALA PRO SER VAL PHE ILE          
SEQRES  10 L  214  PHE PRO PRO SER ASP GLU GLN LEU LYS SER GLY THR ALA          
SEQRES  11 L  214  SER VAL VAL CYS LEU LEU ASN ASN PHE TYR PRO ARG GLU          
SEQRES  12 L  214  ALA LYS VAL GLN TRP LYS VAL ASP ASN ALA LEU GLN SER          
SEQRES  13 L  214  GLY ASN SER GLN GLU SER VAL THR GLU GLN ASP SER LYS          
SEQRES  14 L  214  ASP SER THR TYR SER LEU SER SER THR LEU THR LEU SER          
SEQRES  15 L  214  LYS ALA ASP TYR GLU LYS HIS LYS VAL TYR ALA CYS GLU          
SEQRES  16 L  214  VAL THR HIS GLN GLY LEU SER SER PRO VAL THR LYS SER          
SEQRES  17 L  214  PHE ASN ARG GLY GLU CYS                                      
SEQRES   1 H  231  GLU VAL GLN LEU VAL GLU SER GLY GLY GLY LEU VAL GLN          
SEQRES   2 H  231  PRO GLY GLY SER LEU ARG LEU SER CYS ALA ALA SER GLY          
SEQRES   3 H  231  TYR THR PHE THR ASN TYR GLY MET ASN TRP VAL ARG GLN          
SEQRES   4 H  231  ALA PRO GLY LYS GLY LEU GLU TRP VAL GLY TRP ILE ASN          
SEQRES   5 H  231  THR TYR THR GLY GLU PRO THR TYR ALA ALA ASP PHE LYS          
SEQRES   6 H  231  ARG ARG PHE THR PHE SER LEU ASP THR SER LYS SER THR          
SEQRES   7 H  231  ALA TYR LEU GLN MET ASN SER LEU ARG ALA GLU ASP THR          
SEQRES   8 H  231  ALA VAL TYR TYR CYS ALA LYS TYR PRO HIS TYR TYR GLY          
SEQRES   9 H  231  SER SER HIS TRP TYR PHE ASP VAL TRP GLY GLN GLY THR          
SEQRES  10 H  231  LEU VAL THR VAL SER SER ALA SER THR LYS GLY PRO SER          
SEQRES  11 H  231  VAL PHE PRO LEU ALA PRO SER SER LYS SER THR SER GLY          
SEQRES  12 H  231  GLY THR ALA ALA LEU GLY CYS LEU VAL LYS ASP TYR PHE          
SEQRES  13 H  231  PRO GLU PRO VAL THR VAL SER TRP ASN SER GLY ALA LEU          
SEQRES  14 H  231  THR SER GLY VAL HIS THR PHE PRO ALA VAL LEU GLN SER          
SEQRES  15 H  231  SER GLY LEU TYR SER LEU SER SER VAL VAL THR VAL PRO          
SEQRES  16 H  231  SER SER SER LEU GLY THR GLN THR TYR ILE CYS ASN VAL          
SEQRES  17 H  231  ASN HIS LYS PRO SER ASN THR LYS VAL ASP LYS LYS VAL          
SEQRES  18 H  231  GLU PRO LYS SER CYS ASP LYS THR HIS THR                      
SEQRES   1 V  102  GLY GLN ASN HIS HIS GLU VAL VAL LYS PHE MET ASP VAL          
SEQRES   2 V  102  TYR GLN ARG SER TYR CYS HIS PRO ILE GLU THR LEU VAL          
SEQRES   3 V  102  ASP ILE PHE GLN GLU TYR PRO ASP GLU ILE GLU TYR ILE          
SEQRES   4 V  102  PHE LYS PRO SER CYS VAL PRO LEU MET ARG CYS GLY GLY          
SEQRES   5 V  102  CYS CYS ASN ASP GLU GLY LEU GLU CYS VAL PRO THR GLU          
SEQRES   6 V  102  GLU SER ASN ILE THR MET GLN ILE MET ARG ILE LYS PRO          
SEQRES   7 V  102  HIS GLN GLY GLN HIS ILE GLY GLU MET SER PHE LEU GLN          
SEQRES   8 V  102  HIS ASN LYS CYS GLU CYS ARG PRO LYS LYS ASP                  
SEQRES   1 W  102  GLY GLN ASN HIS HIS GLU VAL VAL LYS PHE MET ASP VAL          
SEQRES   2 W  102  TYR GLN ARG SER TYR CYS HIS PRO ILE GLU THR LEU VAL          
SEQRES   3 W  102  ASP ILE PHE GLN GLU TYR PRO ASP GLU ILE GLU TYR ILE          
SEQRES   4 W  102  PHE LYS PRO SER CYS VAL PRO LEU MET ARG CYS GLY GLY          
SEQRES   5 W  102  CYS CYS ASN ASP GLU GLY LEU GLU CYS VAL PRO THR GLU          
SEQRES   6 W  102  GLU SER ASN ILE THR MET GLN ILE MET ARG ILE LYS PRO          
SEQRES   7 W  102  HIS GLN GLY GLN HIS ILE GLY GLU MET SER PHE LEU GLN          
SEQRES   8 W  102  HIS ASN LYS CYS GLU CYS ARG PRO LYS LYS ASP                  
SEQRES   1 J  214  ASP ILE GLN MET THR GLN SER PRO SER SER LEU SER ALA          
SEQRES   2 J  214  SER VAL GLY ASP ARG VAL THR ILE THR CYS SER ALA SER          
SEQRES   3 J  214  GLN ASP ILE SER ASN TYR LEU ASN TRP TYR GLN GLN LYS          
SEQRES   4 J  214  PRO GLY LYS ALA PRO LYS VAL LEU ILE TYR PHE THR SER          
SEQRES   5 J  214  SER LEU HIS SER GLY VAL PRO SER ARG PHE SER GLY SER          
SEQRES   6 J  214  GLY SER GLY THR ASP PHE THR LEU THR ILE SER SER LEU          
SEQRES   7 J  214  GLN PRO GLU ASP PHE ALA THR TYR TYR CYS GLN GLN TYR          
SEQRES   8 J  214  SER THR VAL PRO TRP THR PHE GLY GLN GLY THR LYS VAL          
SEQRES   9 J  214  GLU ILE LYS ARG THR VAL ALA ALA PRO SER VAL PHE ILE          
SEQRES  10 J  214  PHE PRO PRO SER ASP GLU GLN LEU LYS SER GLY THR ALA          
SEQRES  11 J  214  SER VAL VAL CYS LEU LEU ASN ASN PHE TYR PRO ARG GLU          
SEQRES  12 J  214  ALA LYS VAL GLN TRP LYS VAL ASP ASN ALA LEU GLN SER          
SEQRES  13 J  214  GLY ASN SER GLN GLU SER VAL THR GLU GLN ASP SER LYS          
SEQRES  14 J  214  ASP SER THR TYR SER LEU SER SER THR LEU THR LEU SER          
SEQRES  15 J  214  LYS ALA ASP TYR GLU LYS HIS LYS VAL TYR ALA CYS GLU          
SEQRES  16 J  214  VAL THR HIS GLN GLY LEU SER SER PRO VAL THR LYS SER          
SEQRES  17 J  214  PHE ASN ARG GLY GLU CYS                                      
SEQRES   1 K  231  GLU VAL GLN LEU VAL GLU SER GLY GLY GLY LEU VAL GLN          
SEQRES   2 K  231  PRO GLY GLY SER LEU ARG LEU SER CYS ALA ALA SER GLY          
SEQRES   3 K  231  TYR THR PHE THR ASN TYR GLY MET ASN TRP VAL ARG GLN          
SEQRES   4 K  231  ALA PRO GLY LYS GLY LEU GLU TRP VAL GLY TRP ILE ASN          
SEQRES   5 K  231  THR TYR THR GLY GLU PRO THR TYR ALA ALA ASP PHE LYS          
SEQRES   6 K  231  ARG ARG PHE THR PHE SER LEU ASP THR SER LYS SER THR          
SEQRES   7 K  231  ALA TYR LEU GLN MET ASN SER LEU ARG ALA GLU ASP THR          
SEQRES   8 K  231  ALA VAL TYR TYR CYS ALA LYS TYR PRO HIS TYR TYR GLY          
SEQRES   9 K  231  SER SER HIS TRP TYR PHE ASP VAL TRP GLY GLN GLY THR          
SEQRES  10 K  231  LEU VAL THR VAL SER SER ALA SER THR LYS GLY PRO SER          
SEQRES  11 K  231  VAL PHE PRO LEU ALA PRO SER SER LYS SER THR SER GLY          
SEQRES  12 K  231  GLY THR ALA ALA LEU GLY CYS LEU VAL LYS ASP TYR PHE          
SEQRES  13 K  231  PRO GLU PRO VAL THR VAL SER TRP ASN SER GLY ALA LEU          
SEQRES  14 K  231  THR SER GLY VAL HIS THR PHE PRO ALA VAL LEU GLN SER          
SEQRES  15 K  231  SER GLY LEU TYR SER LEU SER SER VAL VAL THR VAL PRO          
SEQRES  16 K  231  SER SER SER LEU GLY THR GLN THR TYR ILE CYS ASN VAL          
SEQRES  17 K  231  ASN HIS LYS PRO SER ASN THR LYS VAL ASP LYS LYS VAL          
SEQRES  18 K  231  GLU PRO LYS SER CYS ASP LYS THR HIS THR                      
HET    SO4      1       5                                                       
HET    SO4      2       5                                                       
HETNAM     SO4 SULFATE ION                                                      
FORMUL   7  SO4    2(O4 S 2-)                                                   
FORMUL   9  HOH   *548(H2 O)                                                    
HELIX    1   1 PRO L   80  ASP L   82  5                                   3    
HELIX    2   2 ASP L  122  SER L  127  1                                   6    
HELIX    3   3 LYS L  183  LYS L  188  1                                   6    
HELIX    4   4 PHE H   29  ASN H   31  5                                   3    
HELIX    5   5 ALA H   62  PHE H   64  5                                   3    
HELIX    6   6 THR H   74  LYS H   76  5                                   3    
HELIX    7   7 ALA H   88  ASP H   90  5                                   3    
HELIX    8   8 ASN H  165  GLY H  167  5                                   3    
HELIX    9   9 LYS H  211  SER H  213  5                                   3    
HELIX   10  10 PHE V   17  SER V   24  1                                   8    
HELIX   11  11 ILE V   35  GLU V   38  1                                   4    
HELIX   12  12 PHE W   17  SER W   24  1                                   8    
HELIX   13  13 ILE W   35  GLU W   38  1                                   4    
HELIX   14  14 PRO J   80  ASP J   82  5                                   3    
HELIX   15  15 ASP J  122  SER J  127  1                                   6    
HELIX   16  16 LYS J  183  TYR J  186  1                                   4    
HELIX   17  17 PHE K   29  ASN K   31  5                                   3    
HELIX   18  18 ALA K   62  PHE K   64  5                                   3    
HELIX   19  19 ALA K   88  ASP K   90  5                                   3    
HELIX   20  20 ASN K  165  GLY K  167  5                                   3    
HELIX   21  21 SER K  197  GLY K  200  5                                   4    
HELIX   22  22 LYS K  211  SER K  213  5                                   3    
SHEET    1   A 4 MET L   4  SER L   7  0                                        
SHEET    2   A 4 VAL L  19  ALA L  25 -1  N  SER L  24   O  THR L   5           
SHEET    3   A 4 ASP L  70  ILE L  75 -1  N  ILE L  75   O  VAL L  19           
SHEET    4   A 4 PHE L  62  SER L  67 -1  N  SER L  67   O  ASP L  70           
SHEET    1   B 5 SER L  10  SER L  14  0                                        
SHEET    2   B 5 THR L 102  LYS L 107  1  N  LYS L 103   O  LEU L  11           
SHEET    3   B 5 ALA L  84  GLN L  90 -1  N  TYR L  86   O  THR L 102           
SHEET    4   B 5 LEU L  33  GLN L  38 -1  N  GLN L  38   O  THR L  85           
SHEET    5   B 5 LYS L  45  ILE L  48 -1  N  ILE L  48   O  TRP L  35           
SHEET    1   C 4 SER L 114  PHE L 118  0                                        
SHEET    2   C 4 THR L 129  ASN L 137 -1  N  ASN L 137   O  SER L 114           
SHEET    3   C 4 LEU L 175  SER L 182 -1  N  LEU L 181   O  ALA L 130           
SHEET    4   C 4 SER L 159  VAL L 163 -1  N  SER L 162   O  SER L 176           
SHEET    1   D 3 LYS L 145  VAL L 150  0                                        
SHEET    2   D 3 VAL L 191  THR L 197 -1  N  THR L 197   O  LYS L 145           
SHEET    3   D 3 VAL L 205  ASN L 210 -1  N  PHE L 209   O  TYR L 192           
SHEET    1   E 4 GLN H   3  SER H   7  0                                        
SHEET    2   E 4 LEU H  18  SER H  25 -1  N  SER H  25   O  GLN H   3           
SHEET    3   E 4 THR H  78  MET H  83 -1  N  MET H  83   O  LEU H  18           
SHEET    4   E 4 PHE H  68  ASP H  73 -1  N  ASP H  73   O  THR H  78           
SHEET    1   F 6 GLY H  10  VAL H  12  0                                        
SHEET    2   F 6 THR H 117  VAL H 121  1  N  THR H 120   O  GLY H  10           
SHEET    3   F 6 ALA H  92  LYS H  98 -1  N  TYR H  94   O  THR H 117           
SHEET    4   F 6 MET H  34  GLN H  39 -1  N  GLN H  39   O  VAL H  93           
SHEET    5   F 6 GLU H  46  ILE H  51 -1  N  ILE H  51   O  MET H  34           
SHEET    6   F 6 PRO H  58  TYR H  60 -1  N  THR H  59   O  TRP H  50           
SHEET    1   G 4 SER H 130  LEU H 134  0                                        
SHEET    2   G 4 THR H 145  TYR H 155 -1  N  LYS H 153   O  SER H 130           
SHEET    3   G 4 TYR H 186  PRO H 195 -1  N  VAL H 194   O  ALA H 146           
SHEET    4   G 4 VAL H 173  THR H 175 -1  N  HIS H 174   O  VAL H 191           
SHEET    1   H 3 THR H 161  TRP H 164  0                                        
SHEET    2   H 3 ILE H 205  HIS H 210 -1  N  ASN H 209   O  THR H 161           
SHEET    3   H 3 THR H 215  LYS H 220 -1  N  LYS H 219   O  CYS H 206           
SHEET    1   I 2 ALA H  97  TYR H  99  0                                        
SHEET    2   I 2 PHE H 110  TRP H 113 -1  N  VAL H 112   O  LYS H  98           
SHEET    1   J 2 HIS V  27  ASP V  34  0                                        
SHEET    2   J 2 CYS V  51  GLY V  58 -1  N  GLY V  58   O  HIS V  27           
SHEET    1   K 3 ILE V  46  LYS V  48  0                                        
SHEET    2   K 3 GLU V  73  LYS V  84 -1  N  ILE V  83   O  ILE V  46           
SHEET    3   K 3 GLY V  88  HIS V  99 -1  N  GLN V  98   O  SER V  74           
SHEET    1   L 2 LEU V  66  GLU V  72  0                                        
SHEET    2   L 2 LYS V 101  PRO V 106 -1  N  ARG V 105   O  GLU V  67           
SHEET    1   M 2 HIS W  27  ASP W  34  0                                        
SHEET    2   M 2 CYS W  51  GLY W  58 -1  N  GLY W  58   O  HIS W  27           
SHEET    1   N 3 ILE W  46  LYS W  48  0                                        
SHEET    2   N 3 GLU W  73  LYS W  84 -1  N  ILE W  83   O  ILE W  46           
SHEET    3   N 3 GLY W  88  HIS W  99 -1  N  GLN W  98   O  SER W  74           
SHEET    1   O 2 LEU W  66  GLU W  72  0                                        
SHEET    2   O 2 LYS W 101  PRO W 106 -1  N  ARG W 105   O  GLU W  67           
SHEET    1   P 4 MET J   4  SER J   7  0                                        
SHEET    2   P 4 VAL J  19  ALA J  25 -1  N  SER J  24   O  THR J   5           
SHEET    3   P 4 ASP J  70  ILE J  75 -1  N  ILE J  75   O  VAL J  19           
SHEET    4   P 4 PHE J  62  SER J  67 -1  N  SER J  67   O  ASP J  70           
SHEET    1   Q 5 SER J  10  ALA J  13  0                                        
SHEET    2   Q 5 THR J 102  ILE J 106  1  N  LYS J 103   O  LEU J  11           
SHEET    3   Q 5 ALA J  84  GLN J  90 -1  N  TYR J  86   O  THR J 102           
SHEET    4   Q 5 LEU J  33  GLN J  38 -1  N  GLN J  38   O  THR J  85           
SHEET    5   Q 5 LYS J  45  ILE J  48 -1  N  ILE J  48   O  TRP J  35           
SHEET    1   R 4 SER J 114  PHE J 118  0                                        
SHEET    2   R 4 THR J 129  ASN J 137 -1  N  ASN J 137   O  SER J 114           
SHEET    3   R 4 LEU J 175  SER J 182 -1  N  LEU J 181   O  ALA J 130           
SHEET    4   R 4 SER J 159  VAL J 163 -1  N  SER J 162   O  SER J 176           
SHEET    1   S 3 ALA J 144  VAL J 150  0                                        
SHEET    2   S 3 VAL J 191  HIS J 198 -1  N  THR J 197   O  LYS J 145           
SHEET    3   S 3 VAL J 205  ASN J 210 -1  N  PHE J 209   O  TYR J 192           
SHEET    1   T 4 GLN K   3  SER K   7  0                                        
SHEET    2   T 4 LEU K  18  SER K  25 -1  N  SER K  25   O  GLN K   3           
SHEET    3   T 4 THR K  78  MET K  83 -1  N  MET K  83   O  LEU K  18           
SHEET    4   T 4 PHE K  68  ASP K  73 -1  N  ASP K  73   O  THR K  78           
SHEET    1   U 6 GLY K  10  VAL K  12  0                                        
SHEET    2   U 6 THR K 117  VAL K 121  1  N  THR K 120   O  GLY K  10           
SHEET    3   U 6 ALA K  92  LYS K  98 -1  N  TYR K  94   O  THR K 117           
SHEET    4   U 6 MET K  34  GLN K  39 -1  N  GLN K  39   O  VAL K  93           
SHEET    5   U 6 GLU K  46  ILE K  51 -1  N  ILE K  51   O  MET K  34           
SHEET    6   U 6 PRO K  58  TYR K  60 -1  N  THR K  59   O  TRP K  50           
SHEET    1   V 3 SER K 130  LEU K 134  0                                        
SHEET    2   V 3 THR K 145  TYR K 155 -1  N  LYS K 153   O  SER K 130           
SHEET    3   V 3 TYR K 186  PRO K 195 -1  N  VAL K 194   O  ALA K 146           
SHEET    1   W 3 THR K 161  TRP K 164  0                                        
SHEET    2   W 3 TYR K 204  ASN K 209 -1  N  ASN K 209   O  THR K 161           
SHEET    3   W 3 ASP K 218  VAL K 221 -1  N  VAL K 221   O  TYR K 204           
SHEET    1   X 2 ALA K  97  TYR K  99  0                                        
SHEET    2   X 2 PHE K 110  TRP K 113 -1  N  VAL K 112   O  LYS K  98           
SSBOND   1 CYS L  134    CYS L  194                                             
SSBOND   2 CYS H   22    CYS H   96                                             
SSBOND   3 CYS V   26    CYS V   68                                             
SSBOND   4 CYS V   57    CYS V  102                                             
SSBOND   5 CYS V   61    CYS V  104                                             
SSBOND   6 CYS W   26    CYS W   68                                             
SSBOND   7 CYS W   57    CYS W  102                                             
SSBOND   8 CYS W   61    CYS W  104                                             
SSBOND   9 CYS J  134    CYS J  194                                             
CISPEP   1 SER L    7    PRO L    8          0        -0.31                     
CISPEP   2 VAL L   94    PRO L   95          0         0.25                     
CISPEP   3 TYR L  140    PRO L  141          0         0.20                     
CISPEP   4 PHE H  156    PRO H  157          0        -0.25                     
CISPEP   5 GLU H  158    PRO H  159          0         0.59                     
CISPEP   6 LYS V   48    PRO V   49          0         0.05                     
CISPEP   7 LYS W   48    PRO W   49          0        -0.71                     
CISPEP   8 SER J    7    PRO J    8          0        -0.07                     
CISPEP   9 VAL J   94    PRO J   95          0         0.04                     
CISPEP  10 TYR J  140    PRO J  141          0         0.02                     
CISPEP  11 PHE K  156    PRO K  157          0        -0.41                     
CISPEP  12 GLU K  158    PRO K  159          0         0.13                     
CRYST1   89.860   66.980  140.510  90.00  94.27  90.00 P 1 21 1      4          
ORIGX1      1.000000  0.000000  0.000000        0.00000                         
ORIGX2      0.000000  1.000000  0.000000        0.00000                         
ORIGX3      0.000000  0.000000  1.000000        0.00000                         
SCALE1      0.011128  0.000000  0.000831        0.00000                         
SCALE2      0.000000  0.014930  0.000000        0.00000                         
SCALE3      0.000000  0.000000  0.007137        0.00000                         
MTRIX1   1 -0.710720  0.642510 -0.286450       54.82044    1                    
MTRIX2   1  0.640950  0.423610 -0.640120      -28.79642    1                    
MTRIX3   1 -0.289940 -0.638540 -0.712880       -9.24218    1                    
MTRIX1   2 -0.739628  0.624519 -0.250850       54.21593    1                    
MTRIX2   2  0.591152  0.424688 -0.685696      -27.24564    1                    
MTRIX3   2 -0.321698 -0.655451 -0.683297       -9.62751    1                    
MTRIX1   3 -0.735665  0.630878 -0.246556       54.00932    1                    
MTRIX2   3  0.594965  0.427880 -0.680394      -27.26712    1                    
MTRIX3   3 -0.323749 -0.647234 -0.690126       -9.39712    1                    
MTRIX1   4 -0.730897  0.644450 -0.224663       53.20964    1                    
MTRIX2   4  0.587447  0.426486 -0.687761      -26.53706    1                    
MTRIX3   4 -0.347412 -0.634660 -0.690298       -9.98252    1                    
MTRIX1   5 -0.736348  0.637690 -0.226147       53.07691    1                    
MTRIX2   5  0.593318  0.447919 -0.668836      -27.89837    1                    
MTRIX3   5 -0.325214 -0.626673 -0.708178       -8.75862    1                    
ATOM      1  N   ASP L   1      15.568  14.497  27.361  1.00 50.27           N  
ATOM      2  CA  ASP L   1      14.432  13.864  28.096  1.00 45.80           C  
ATOM      3  C   ASP L   1      13.086  14.425  27.705  1.00 38.52           C  
ATOM      4  O   ASP L   1      12.754  15.541  28.086  1.00 39.39           O  
ATOM      5  CB  ASP L   1      14.606  14.061  29.595  1.00 50.55           C  
ATOM      6  CG  ASP L   1      15.592  13.104  30.190  1.00 55.57           C  
ATOM      7  OD1 ASP L   1      16.744  13.040  29.685  1.00 60.56           O  
ATOM      8  OD2 ASP L   1      15.202  12.424  31.170  1.00 58.28           O  
ATOM      9  N   ILE L   2      12.297  13.655  26.968  1.00 31.77           N  
ATOM     10  CA  ILE L   2      10.982  14.138  26.581  1.00 29.91           C  
ATOM     11  C   ILE L   2      10.116  14.189  27.828  1.00 31.65           C  
ATOM     12  O   ILE L   2      10.214  13.323  28.685  1.00 34.79           O  
ATOM     13  CB  ILE L   2      10.354  13.236  25.526  1.00 27.28           C  
ATOM     14  CG1 ILE L   2      11.302  13.138  24.326  1.00 25.58           C  
ATOM     15  CG2 ILE L   2       8.991  13.775  25.098  1.00 23.31           C  
ATOM     16  CD1 ILE L   2      10.884  12.135  23.304  1.00 26.01           C  
ATOM     17  N   GLN L   3       9.321  15.237  27.969  1.00 34.93           N  
ATOM     18  CA  GLN L   3       8.452  15.371  29.128  1.00 36.34           C  
ATOM     19  C   GLN L   3       6.995  15.147  28.708  1.00 33.41           C  
ATOM     20  O   GLN L   3       6.554  15.705  27.698  1.00 29.24           O  
ATOM     21  CB  GLN L   3       8.643  16.743  29.753  1.00 44.65           C  
ATOM     22  CG  GLN L   3       7.720  17.027  30.926  1.00 66.81           C  
ATOM     23  CD  GLN L   3       8.118  18.279  31.722  1.00 78.93           C  
ATOM     24  OE1 GLN L   3       7.860  18.374  32.932  1.00 84.84           O  
ATOM     25  NE2 GLN L   3       8.757  19.240  31.047  1.00 87.91           N  
ATOM     26  N   MET L   4       6.296  14.267  29.444  1.00 30.46           N  
ATOM     27  CA  MET L   4       4.896  13.914  29.186  1.00 21.86           C  
ATOM     28  C   MET L   4       4.014  14.584  30.209  1.00 21.09           C  
ATOM     29  O   MET L   4       4.314  14.557  31.387  1.00 23.45           O  
ATOM     30  CB  MET L   4       4.680  12.408  29.278  1.00 21.94           C  
ATOM     31  CG  MET L   4       5.635  11.558  28.481  1.00 18.24           C  
ATOM     32  SD  MET L   4       5.567  11.974  26.761  1.00 28.46           S  
ATOM     33  CE  MET L   4       4.007  11.357  26.330  1.00 24.59           C  
ATOM     34  N   THR L   5       2.923  15.194  29.757  1.00 23.09           N  
ATOM     35  CA  THR L   5       2.007  15.892  30.647  1.00 23.11           C  
ATOM     36  C   THR L   5       0.609  15.364  30.439  1.00 23.28           C  
ATOM     37  O   THR L   5       0.006  15.562  29.394  1.00 26.41           O  
ATOM     38  CB  THR L   5       1.998  17.426  30.391  1.00 26.16           C  
ATOM     39  OG1 THR L   5       3.299  17.975  30.650  1.00 34.81           O  
ATOM     40  CG2 THR L   5       1.015  18.104  31.310  1.00 26.07           C  
ATOM     41  N   GLN L   6       0.113  14.668  31.446  1.00 23.99           N  
ATOM     42  CA  GLN L   6      -1.218  14.081  31.438  1.00 25.07           C  
ATOM     43  C   GLN L   6      -2.232  14.989  32.058  1.00 26.82           C  
ATOM     44  O   GLN L   6      -1.960  15.678  33.045  1.00 29.85           O  
ATOM     45  CB  GLN L   6      -1.264  12.796  32.252  1.00 21.52           C  
ATOM     46  CG  GLN L   6      -0.798  11.591  31.538  1.00 23.73           C  
ATOM     47  CD  GLN L   6      -0.770  10.403  32.453  1.00 23.12           C  
ATOM     48  OE1 GLN L   6       0.294   9.997  32.905  1.00 24.85           O  
ATOM     49  NE2 GLN L   6      -1.943   9.869  32.778  1.00 19.62           N  
ATOM     50  N   SER L   7      -3.444  14.903  31.535  1.00 28.56           N  
ATOM     51  CA  SER L   7      -4.538  15.694  32.065  1.00 31.80           C  
ATOM     52  C   SER L   7      -5.886  15.016  31.796  1.00 28.55           C  
ATOM     53  O   SER L   7      -6.082  14.380  30.755  1.00 28.54           O  
ATOM     54  CB  SER L   7      -4.504  17.120  31.493  1.00 34.35           C  
ATOM     55  OG  SER L   7      -4.752  17.104  30.104  1.00 39.95           O  
ATOM     56  N   PRO L   8      -6.795  15.059  32.779  1.00 27.40           N  
ATOM     57  CA  PRO L   8      -6.664  15.678  34.110  1.00 27.04           C  
ATOM     58  C   PRO L   8      -5.853  14.843  35.112  1.00 26.47           C  
ATOM     59  O   PRO L   8      -5.498  13.701  34.833  1.00 31.39           O  
ATOM     60  CB  PRO L   8      -8.106  15.795  34.557  1.00 25.87           C  
ATOM     61  CG  PRO L   8      -8.741  14.603  33.921  1.00 26.90           C  
ATOM     62  CD  PRO L   8      -8.180  14.628  32.533  1.00 24.23           C  
ATOM     63  N   SER L   9      -5.540  15.425  36.267  1.00 27.89           N  
ATOM     64  CA  SER L   9      -4.786  14.713  37.291  1.00 28.99           C  
ATOM     65  C   SER L   9      -5.664  13.658  37.956  1.00 30.28           C  
ATOM     66  O   SER L   9      -5.180  12.602  38.384  1.00 31.00           O  
ATOM     67  CB  SER L   9      -4.256  15.690  38.327  1.00 30.44           C  
ATOM     68  OG  SER L   9      -2.960  16.124  37.945  1.00 47.52           O  
ATOM     69  N   SER L  10      -6.958  13.964  38.040  1.00 28.60           N  
ATOM     70  CA  SER L  10      -7.939  13.072  38.624  1.00 28.60           C  
ATOM     71  C   SER L  10      -9.309  13.453  38.144  1.00 25.06           C  
ATOM     72  O   SER L  10      -9.560  14.607  37.856  1.00 28.15           O  
ATOM     73  CB  SER L  10      -7.904  13.139  40.142  1.00 31.18           C  
ATOM     74  OG  SER L  10      -8.073  14.467  40.591  1.00 42.43           O  
ATOM     75  N   LEU L  11     -10.183  12.468  38.034  1.00 24.22           N  
ATOM     76  CA  LEU L  11     -11.552  12.703  37.599  1.00 28.35           C  
ATOM     77  C   LEU L  11     -12.494  11.731  38.304  1.00 28.72           C  
ATOM     78  O   LEU L  11     -12.069  10.691  38.798  1.00 29.39           O  
ATOM     79  CB  LEU L  11     -11.678  12.567  36.066  1.00 26.24           C  
ATOM     80  CG  LEU L  11     -11.425  11.210  35.430  1.00 22.82           C  
ATOM     81  CD1 LEU L  11     -12.734  10.492  35.273  1.00 22.97           C  
ATOM     82  CD2 LEU L  11     -10.749  11.381  34.087  1.00 22.70           C  
ATOM     83  N   SER L  12     -13.777  12.072  38.337  1.00 29.06           N  
ATOM     84  CA  SER L  12     -14.780  11.227  38.966  1.00 26.56           C  
ATOM     85  C   SER L  12     -15.883  11.055  37.960  1.00 22.13           C  
ATOM     86  O   SER L  12     -16.310  12.012  37.347  1.00 28.79           O  
ATOM     87  CB  SER L  12     -15.289  11.896  40.229  1.00 28.04           C  
ATOM     88  OG  SER L  12     -16.420  11.232  40.725  1.00 41.61           O  
ATOM     89  N   ALA L  13     -16.327   9.830  37.759  1.00 22.83           N  
ATOM     90  CA  ALA L  13     -17.356   9.590  36.774  1.00 22.45           C  
ATOM     91  C   ALA L  13     -18.198   8.367  37.112  1.00 24.77           C  
ATOM     92  O   ALA L  13     -17.750   7.451  37.795  1.00 25.76           O  
ATOM     93  CB  ALA L  13     -16.716   9.460  35.383  1.00 21.98           C  
ATOM     94  N   SER L  14     -19.408   8.334  36.572  1.00 25.56           N  
ATOM     95  CA  SER L  14     -20.346   7.261  36.843  1.00 22.93           C  
ATOM     96  C   SER L  14     -20.205   6.092  35.902  1.00 23.23           C  
ATOM     97  O   SER L  14     -19.705   6.236  34.788  1.00 18.87           O  
ATOM     98  CB  SER L  14     -21.783   7.793  36.752  1.00 24.65           C  
ATOM     99  OG  SER L  14     -22.004   8.926  37.580  1.00 31.25           O  
ATOM    100  N   VAL L  15     -20.692   4.938  36.363  1.00 23.66           N  
ATOM    101  CA  VAL L  15     -20.683   3.700  35.592  1.00 25.65           C  
ATOM    102  C   VAL L  15     -21.535   3.894  34.330  1.00 27.15           C  
ATOM    103  O   VAL L  15     -22.671   4.358  34.398  1.00 31.59           O  
ATOM    104  CB  VAL L  15     -21.203   2.527  36.461  1.00 19.53           C  
ATOM    105  CG1 VAL L  15     -21.554   1.338  35.616  1.00 14.28           C  
ATOM    106  CG2 VAL L  15     -20.150   2.146  37.469  1.00 15.08           C  
ATOM    107  N   GLY L  16     -20.966   3.578  33.178  1.00 25.21           N  
ATOM    108  CA  GLY L  16     -21.687   3.761  31.933  1.00 26.42           C  
ATOM    109  C   GLY L  16     -21.207   4.998  31.173  1.00 30.50           C  
ATOM    110  O   GLY L  16     -21.422   5.114  29.974  1.00 35.23           O  
ATOM    111  N   ASP L  17     -20.531   5.905  31.871  1.00 30.42           N  
ATOM    112  CA  ASP L  17     -20.002   7.126  31.295  1.00 26.47           C  
ATOM    113  C   ASP L  17     -18.792   6.883  30.441  1.00 28.54           C  
ATOM    114  O   ASP L  17     -18.050   5.922  30.655  1.00 29.32           O  
ATOM    115  CB  ASP L  17     -19.557   8.086  32.390  1.00 29.91           C  
ATOM    116  CG  ASP L  17     -20.713   8.856  33.020  1.00 40.98           C  
ATOM    117  OD1 ASP L  17     -21.904   8.498  32.756  1.00 45.68           O  
ATOM    118  OD2 ASP L  17     -20.419   9.828  33.784  1.00 39.56           O  
ATOM    119  N   ARG L  18     -18.574   7.805  29.503  1.00 27.52           N  
ATOM    120  CA  ARG L  18     -17.417   7.758  28.627  1.00 27.60           C  
ATOM    121  C   ARG L  18     -16.404   8.625  29.319  1.00 25.64           C  
ATOM    122  O   ARG L  18     -16.749   9.712  29.807  1.00 23.82           O  
ATOM    123  CB  ARG L  18     -17.700   8.360  27.261  1.00 28.32           C  
ATOM    124  CG  ARG L  18     -16.537   8.193  26.284  1.00 30.47           C  
ATOM    125  CD  ARG L  18     -16.701   9.088  25.069  1.00 33.25           C  
ATOM    126  NE  ARG L  18     -16.162  10.428  25.314  1.00 39.19           N  
ATOM    127  CZ  ARG L  18     -16.872  11.553  25.296  1.00 36.86           C  
ATOM    128  NH1 ARG L  18     -18.171  11.526  25.048  1.00 38.60           N  
ATOM    129  NH2 ARG L  18     -16.274  12.710  25.535  1.00 40.94           N  
ATOM    130  N   VAL L  19     -15.169   8.131  29.375  1.00 22.97           N  
ATOM    131  CA  VAL L  19     -14.070   8.839  30.018  1.00 23.74           C  
ATOM    132  C   VAL L  19     -12.919   8.980  29.033  1.00 20.90           C  
ATOM    133  O   VAL L  19     -12.603   8.019  28.344  1.00 19.83           O  
ATOM    134  CB  VAL L  19     -13.614   8.047  31.296  1.00 23.81           C  
ATOM    135  CG1 VAL L  19     -12.288   8.565  31.838  1.00 21.78           C  
ATOM    136  CG2 VAL L  19     -14.684   8.132  32.370  1.00 23.79           C  
ATOM    137  N   THR L  20     -12.359  10.188  28.905  1.00 22.87           N  
ATOM    138  CA  THR L  20     -11.206  10.421  28.011  1.00 26.53           C  
ATOM    139  C   THR L  20     -10.071  11.125  28.753  1.00 24.53           C  
ATOM    140  O   THR L  20     -10.288  12.135  29.432  1.00 22.93           O  
ATOM    141  CB  THR L  20     -11.545  11.245  26.713  1.00 31.19           C  
ATOM    142  OG1 THR L  20     -11.729  12.632  27.035  1.00 40.07           O  
ATOM    143  CG2 THR L  20     -12.792  10.713  26.044  1.00 27.75           C  
ATOM    144  N   ILE L  21      -8.871  10.556  28.646  1.00 23.42           N  
ATOM    145  CA  ILE L  21      -7.676  11.084  29.309  1.00 23.45           C  
ATOM    146  C   ILE L  21      -6.711  11.572  28.230  1.00 24.40           C  
ATOM    147  O   ILE L  21      -6.539  10.935  27.167  1.00 23.30           O  
ATOM    148  CB  ILE L  21      -7.013  10.013  30.220  1.00 22.99           C  
ATOM    149  CG1 ILE L  21      -7.948   9.658  31.361  1.00 22.63           C  
ATOM    150  CG2 ILE L  21      -5.710  10.513  30.776  1.00 20.00           C  
ATOM    151  CD1 ILE L  21      -7.634   8.333  31.953  1.00 27.07           C  
ATOM    152  N   THR L  22      -6.079  12.697  28.534  1.00 22.71           N  
ATOM    153  CA  THR L  22      -5.179  13.370  27.624  1.00 27.73           C  
ATOM    154  C   THR L  22      -3.733  13.251  28.007  1.00 26.73           C  
ATOM    155  O   THR L  22      -3.385  13.251  29.183  1.00 25.23           O  
ATOM    156  CB  THR L  22      -5.522  14.879  27.594  1.00 32.75           C  
ATOM    157  OG1 THR L  22      -6.810  15.055  27.004  1.00 41.02           O  
ATOM    158  CG2 THR L  22      -4.488  15.699  26.834  1.00 37.14           C  
ATOM    159  N   CYS L  23      -2.902  13.289  26.974  1.00 28.93           N  
ATOM    160  CA  CYS L  23      -1.466  13.233  27.099  1.00 31.59           C  
ATOM    161  C   CYS L  23      -0.847  14.161  26.048  1.00 32.58           C  
ATOM    162  O   CYS L  23      -1.220  14.145  24.877  1.00 33.53           O  
ATOM    163  CB  CYS L  23      -0.980  11.806  26.890  1.00 31.58           C  
ATOM    164  SG  CYS L  23       0.800  11.726  26.667  1.00 47.02           S  
ATOM    165  N   SER L  24       0.130  14.947  26.470  1.00 38.01           N  
ATOM    166  CA  SER L  24       0.821  15.894  25.585  1.00 38.93           C  
ATOM    167  C   SER L  24       2.345  15.711  25.680  1.00 34.79           C  
ATOM    168  O   SER L  24       2.893  15.797  26.778  1.00 36.73           O  
ATOM    169  CB  SER L  24       0.468  17.331  26.019  1.00 39.58           C  
ATOM    170  OG  SER L  24       1.009  18.291  25.135  1.00 46.93           O  
ATOM    171  N   ALA L  25       3.029  15.466  24.560  1.00 30.28           N  
ATOM    172  CA  ALA L  25       4.491  15.317  24.595  1.00 27.42           C  
ATOM    173  C   ALA L  25       5.204  16.629  24.318  1.00 29.76           C  
ATOM    174  O   ALA L  25       4.728  17.431  23.516  1.00 31.29           O  
ATOM    175  CB  ALA L  25       4.945  14.282  23.632  1.00 25.95           C  
ATOM    176  N   SER L  26       6.367  16.829  24.953  1.00 33.58           N  
ATOM    177  CA  SER L  26       7.149  18.070  24.780  1.00 32.67           C  
ATOM    178  C   SER L  26       7.801  18.210  23.391  1.00 35.28           C  
ATOM    179  O   SER L  26       8.380  19.241  23.073  1.00 34.41           O  
ATOM    180  CB  SER L  26       8.193  18.243  25.892  1.00 26.06           C  
ATOM    181  OG  SER L  26       9.209  17.270  25.789  1.00 30.77           O  
ATOM    182  N   GLN L  27       7.696  17.168  22.570  1.00 34.61           N  
ATOM    183  CA  GLN L  27       8.227  17.203  21.216  1.00 32.05           C  
ATOM    184  C   GLN L  27       7.606  16.039  20.501  1.00 32.75           C  
ATOM    185  O   GLN L  27       7.148  15.114  21.149  1.00 36.67           O  
ATOM    186  CB  GLN L  27       9.747  17.085  21.208  1.00 34.33           C  
ATOM    187  CG  GLN L  27      10.294  15.778  21.766  1.00 37.05           C  
ATOM    188  CD  GLN L  27      11.808  15.762  21.823  1.00 35.82           C  
ATOM    189  OE1 GLN L  27      12.419  16.465  22.640  1.00 34.68           O  
ATOM    190  NE2 GLN L  27      12.427  14.943  20.967  1.00 36.53           N  
ATOM    191  N   ASP L  28       7.560  16.093  19.174  1.00 36.14           N  
ATOM    192  CA  ASP L  28       6.969  15.027  18.366  1.00 36.21           C  
ATOM    193  C   ASP L  28       7.647  13.681  18.636  1.00 36.17           C  
ATOM    194  O   ASP L  28       8.870  13.543  18.478  1.00 37.36           O  
ATOM    195  CB  ASP L  28       7.042  15.396  16.885  1.00 38.84           C  
ATOM    196  CG  ASP L  28       6.464  14.328  15.974  1.00 48.63           C  
ATOM    197  OD1 ASP L  28       5.637  13.511  16.413  1.00 58.23           O  
ATOM    198  OD2 ASP L  28       6.838  14.296  14.787  1.00 59.03           O  
ATOM    199  N   ILE L  29       6.832  12.706  19.060  1.00 34.25           N  
ATOM    200  CA  ILE L  29       7.272  11.341  19.396  1.00 28.65           C  
ATOM    201  C   ILE L  29       6.601  10.326  18.465  1.00 28.60           C  
ATOM    202  O   ILE L  29       6.689   9.109  18.666  1.00 27.63           O  
ATOM    203  CB  ILE L  29       6.902  11.022  20.854  1.00 27.13           C  
ATOM    204  CG1 ILE L  29       5.392  11.155  21.030  1.00 25.73           C  
ATOM    205  CG2 ILE L  29       7.542  12.039  21.792  1.00 17.94           C  
ATOM    206  CD1 ILE L  29       4.892  10.701  22.345  1.00 30.77           C  
ATOM    207  N   SER L  30       5.973  10.872  17.422  1.00 32.48           N  
ATOM    208  CA  SER L  30       5.231  10.148  16.390  1.00 33.25           C  
ATOM    209  C   SER L  30       4.068   9.350  16.997  1.00 33.83           C  
ATOM    210  O   SER L  30       3.100   9.936  17.498  1.00 38.26           O  
ATOM    211  CB  SER L  30       6.169   9.259  15.583  1.00 38.00           C  
ATOM    212  OG  SER L  30       7.303   9.986  15.127  1.00 46.33           O  
ATOM    213  N   ASN L  31       4.128   8.028  16.919  1.00 30.21           N  
ATOM    214  CA  ASN L  31       3.094   7.187  17.498  1.00 27.85           C  
ATOM    215  C   ASN L  31       3.694   6.264  18.555  1.00 24.93           C  
ATOM    216  O   ASN L  31       3.092   5.255  18.915  1.00 23.79           O  
ATOM    217  CB  ASN L  31       2.419   6.358  16.410  1.00 30.68           C  
ATOM    218  CG  ASN L  31       1.444   7.159  15.592  1.00 33.68           C  
ATOM    219  OD1 ASN L  31       0.907   8.175  16.045  1.00 35.82           O  
ATOM    220  ND2 ASN L  31       1.208   6.711  14.374  1.00 40.53           N  
ATOM    221  N   TYR L  32       4.873   6.631  19.052  1.00 22.23           N  
ATOM    222  CA  TYR L  32       5.597   5.844  20.044  1.00 23.95           C  
ATOM    223  C   TYR L  32       5.152   6.126  21.461  1.00 21.94           C  
ATOM    224  O   TYR L  32       5.923   6.628  22.281  1.00 20.99           O  
ATOM    225  CB  TYR L  32       7.091   6.088  19.876  1.00 25.08           C  
ATOM    226  CG  TYR L  32       7.550   5.607  18.521  1.00 29.45           C  
ATOM    227  CD1 TYR L  32       7.059   4.400  17.991  1.00 31.54           C  
ATOM    228  CD2 TYR L  32       8.466   6.337  17.767  1.00 30.30           C  
ATOM    229  CE1 TYR L  32       7.471   3.930  16.756  1.00 31.39           C  
ATOM    230  CE2 TYR L  32       8.891   5.880  16.527  1.00 31.98           C  
ATOM    231  CZ  TYR L  32       8.391   4.674  16.027  1.00 36.90           C  
ATOM    232  OH  TYR L  32       8.817   4.203  14.803  1.00 40.68           O  
ATOM    233  N   LEU L  33       3.905   5.760  21.738  1.00 19.21           N  
ATOM    234  CA  LEU L  33       3.305   5.969  23.043  1.00 18.97           C  
ATOM    235  C   LEU L  33       2.485   4.761  23.545  1.00 21.53           C  
ATOM    236  O   LEU L  33       1.754   4.127  22.765  1.00 19.08           O  
ATOM    237  CB  LEU L  33       2.423   7.208  22.990  1.00 10.75           C  
ATOM    238  CG  LEU L  33       1.855   7.576  24.345  1.00 16.92           C  
ATOM    239  CD1 LEU L  33       2.520   8.832  24.832  1.00 13.78           C  
ATOM    240  CD2 LEU L  33       0.353   7.697  24.270  1.00 11.18           C  
ATOM    241  N   ASN L  34       2.641   4.436  24.840  1.00 21.69           N  
ATOM    242  CA  ASN L  34       1.894   3.347  25.492  1.00 17.31           C  
ATOM    243  C   ASN L  34       1.047   3.868  26.669  1.00 14.54           C  
ATOM    244  O   ASN L  34       1.316   4.956  27.195  1.00  9.97           O  
ATOM    245  CB  ASN L  34       2.848   2.268  25.980  1.00 12.27           C  
ATOM    246  CG  ASN L  34       3.802   1.844  24.923  1.00 15.56           C  
ATOM    247  OD1 ASN L  34       3.404   1.587  23.789  1.00 17.81           O  
ATOM    248  ND2 ASN L  34       5.082   1.775  25.273  1.00 16.90           N  
ATOM    249  N   TRP L  35       0.014   3.107  27.044  1.00 11.00           N  
ATOM    250  CA  TRP L  35      -0.853   3.463  28.167  1.00 12.62           C  
ATOM    251  C   TRP L  35      -0.904   2.273  29.119  1.00 14.44           C  
ATOM    252  O   TRP L  35      -1.065   1.127  28.672  1.00 13.70           O  
ATOM    253  CB  TRP L  35      -2.271   3.774  27.700  1.00 12.55           C  
ATOM    254  CG  TRP L  35      -2.422   5.072  26.961  1.00 13.75           C  
ATOM    255  CD1 TRP L  35      -2.522   5.239  25.606  1.00 13.62           C  
ATOM    256  CD2 TRP L  35      -2.595   6.377  27.536  1.00 11.80           C  
ATOM    257  NE1 TRP L  35      -2.754   6.561  25.307  1.00 13.78           N  
ATOM    258  CE2 TRP L  35      -2.807   7.279  26.475  1.00  9.65           C  
ATOM    259  CE3 TRP L  35      -2.610   6.864  28.850  1.00 14.12           C  
ATOM    260  CZ2 TRP L  35      -3.034   8.645  26.681  1.00 10.45           C  
ATOM    261  CZ3 TRP L  35      -2.838   8.241  29.058  1.00 15.59           C  
ATOM    262  CH2 TRP L  35      -3.046   9.106  27.974  1.00 14.86           C  
ATOM    263  N   TYR L  36      -0.798   2.561  30.424  1.00 14.01           N  
ATOM    264  CA  TYR L  36      -0.816   1.548  31.476  1.00 11.44           C  
ATOM    265  C   TYR L  36      -1.906   1.843  32.482  1.00 11.35           C  
ATOM    266  O   TYR L  36      -2.294   2.982  32.649  1.00 12.22           O  
ATOM    267  CB  TYR L  36       0.504   1.551  32.246  1.00 11.37           C  
ATOM    268  CG  TYR L  36       1.705   1.165  31.426  1.00 13.19           C  
ATOM    269  CD1 TYR L  36       2.376   2.118  30.645  1.00 13.99           C  
ATOM    270  CD2 TYR L  36       2.158  -0.150  31.401  1.00 12.31           C  
ATOM    271  CE1 TYR L  36       3.467   1.776  29.851  1.00  9.75           C  
ATOM    272  CE2 TYR L  36       3.249  -0.507  30.616  1.00 14.21           C  
ATOM    273  CZ  TYR L  36       3.898   0.469  29.844  1.00 10.82           C  
ATOM    274  OH  TYR L  36       4.982   0.131  29.078  1.00 16.57           O  
ATOM    275  N   GLN L  37      -2.360   0.803  33.177  1.00 11.47           N  
ATOM    276  CA  GLN L  37      -3.360   0.914  34.234  1.00 11.06           C  
ATOM    277  C   GLN L  37      -2.725   0.308  35.507  1.00 12.40           C  
ATOM    278  O   GLN L  37      -2.177  -0.808  35.446  1.00 13.51           O  
ATOM    279  CB  GLN L  37      -4.577   0.079  33.861  1.00  9.75           C  
ATOM    280  CG  GLN L  37      -5.762   0.207  34.789  1.00 11.58           C  
ATOM    281  CD  GLN L  37      -6.758  -0.925  34.597  1.00 15.09           C  
ATOM    282  OE1 GLN L  37      -6.376  -2.097  34.591  1.00 16.57           O  
ATOM    283  NE2 GLN L  37      -8.039  -0.582  34.454  1.00 11.31           N  
ATOM    284  N   GLN L  38      -2.745   1.046  36.622  1.00 10.15           N  
ATOM    285  CA  GLN L  38      -2.214   0.529  37.884  1.00  7.86           C  
ATOM    286  C   GLN L  38      -3.255   0.539  38.984  1.00  9.81           C  
ATOM    287  O   GLN L  38      -3.792   1.581  39.328  1.00  8.96           O  
ATOM    288  CB  GLN L  38      -1.002   1.321  38.364  1.00  5.70           C  
ATOM    289  CG  GLN L  38      -0.380   0.779  39.660  1.00  8.37           C  
ATOM    290  CD  GLN L  38       0.901   1.491  40.076  1.00 10.43           C  
ATOM    291  OE1 GLN L  38       1.011   2.710  39.990  1.00 17.57           O  
ATOM    292  NE2 GLN L  38       1.863   0.731  40.564  1.00 14.07           N  
ATOM    293  N   LYS L  39      -3.500  -0.625  39.574  1.00 16.13           N  
ATOM    294  CA  LYS L  39      -4.460  -0.729  40.671  1.00 20.24           C  
ATOM    295  C   LYS L  39      -3.729  -0.748  42.004  1.00 20.89           C  
ATOM    296  O   LYS L  39      -2.536  -1.013  42.047  1.00 23.66           O  
ATOM    297  CB  LYS L  39      -5.371  -1.936  40.489  1.00 19.70           C  
ATOM    298  CG  LYS L  39      -6.332  -1.725  39.324  1.00 24.20           C  
ATOM    299  CD  LYS L  39      -7.242  -2.884  39.098  1.00 26.21           C  
ATOM    300  CE  LYS L  39      -8.223  -2.571  37.985  1.00 33.08           C  
ATOM    301  NZ  LYS L  39      -8.914  -3.808  37.478  1.00 33.64           N  
ATOM    302  N   PRO L  40      -4.426  -0.412  43.096  1.00 24.38           N  
ATOM    303  CA  PRO L  40      -3.874  -0.369  44.446  1.00 27.52           C  
ATOM    304  C   PRO L  40      -3.081  -1.605  44.821  1.00 30.39           C  
ATOM    305  O   PRO L  40      -3.605  -2.728  44.788  1.00 27.56           O  
ATOM    306  CB  PRO L  40      -5.120  -0.243  45.312  1.00 31.14           C  
ATOM    307  CG  PRO L  40      -6.037   0.542  44.440  1.00 31.71           C  
ATOM    308  CD  PRO L  40      -5.874  -0.142  43.129  1.00 29.98           C  
ATOM    309  N   GLY L  41      -1.811  -1.373  45.161  1.00 28.86           N  
ATOM    310  CA  GLY L  41      -0.919  -2.435  45.566  1.00 26.50           C  
ATOM    311  C   GLY L  41      -0.379  -3.315  44.465  1.00 28.26           C  
ATOM    312  O   GLY L  41       0.370  -4.258  44.739  1.00 34.05           O  
ATOM    313  N   LYS L  42      -0.692  -2.999  43.217  1.00 24.56           N  
ATOM    314  CA  LYS L  42      -0.217  -3.827  42.134  1.00 19.25           C  
ATOM    315  C   LYS L  42       0.697  -3.092  41.176  1.00 16.45           C  
ATOM    316  O   LYS L  42       0.761  -1.881  41.178  1.00 17.39           O  
ATOM    317  CB  LYS L  42      -1.398  -4.351  41.346  1.00 21.59           C  
ATOM    318  CG  LYS L  42      -2.389  -5.207  42.074  1.00 26.74           C  
ATOM    319  CD  LYS L  42      -3.429  -5.600  41.034  1.00 37.34           C  
ATOM    320  CE  LYS L  42      -4.673  -6.238  41.618  1.00 46.23           C  
ATOM    321  NZ  LYS L  42      -5.717  -6.431  40.549  1.00 50.25           N  
ATOM    322  N   ALA L  43       1.371  -3.851  40.328  1.00 12.08           N  
ATOM    323  CA  ALA L  43       2.249  -3.295  39.309  1.00 15.68           C  
ATOM    324  C   ALA L  43       1.419  -2.757  38.130  1.00 14.03           C  
ATOM    325  O   ALA L  43       0.281  -3.168  37.922  1.00 13.84           O  
ATOM    326  CB  ALA L  43       3.221  -4.391  38.802  1.00  9.88           C  
ATOM    327  N   PRO L  44       1.955  -1.780  37.383  1.00 11.08           N  
ATOM    328  CA  PRO L  44       1.196  -1.264  36.249  1.00 12.48           C  
ATOM    329  C   PRO L  44       0.902  -2.399  35.262  1.00 14.55           C  
ATOM    330  O   PRO L  44       1.630  -3.402  35.200  1.00 15.88           O  
ATOM    331  CB  PRO L  44       2.169  -0.276  35.624  1.00  9.82           C  
ATOM    332  CG  PRO L  44       2.928   0.245  36.789  1.00  9.72           C  
ATOM    333  CD  PRO L  44       3.177  -0.987  37.609  1.00  9.67           C  
ATOM    334  N   LYS L  45      -0.143  -2.229  34.463  1.00 15.03           N  
ATOM    335  CA  LYS L  45      -0.514  -3.234  33.477  1.00 16.01           C  
ATOM    336  C   LYS L  45      -0.720  -2.523  32.170  1.00 14.43           C  
ATOM    337  O   LYS L  45      -1.427  -1.530  32.151  1.00 19.02           O  
ATOM    338  CB  LYS L  45      -1.807  -3.885  33.933  1.00 25.14           C  
ATOM    339  CG  LYS L  45      -2.476  -4.805  32.952  1.00 32.24           C  
ATOM    340  CD  LYS L  45      -3.922  -5.017  33.394  1.00 38.74           C  
ATOM    341  CE  LYS L  45      -4.761  -5.682  32.324  1.00 44.50           C  
ATOM    342  NZ  LYS L  45      -6.184  -5.734  32.754  1.00 47.15           N  
ATOM    343  N   VAL L  46      -0.078  -2.988  31.094  1.00 17.32           N  
ATOM    344  CA  VAL L  46      -0.211  -2.363  29.759  1.00 15.59           C  
ATOM    345  C   VAL L  46      -1.568  -2.607  29.097  1.00 17.68           C  
ATOM    346  O   VAL L  46      -2.092  -3.730  29.054  1.00 15.91           O  
ATOM    347  CB  VAL L  46       0.957  -2.743  28.766  1.00 14.20           C  
ATOM    348  CG1 VAL L  46       0.876  -4.182  28.321  1.00 14.80           C  
ATOM    349  CG2 VAL L  46       0.963  -1.840  27.550  1.00  9.49           C  
ATOM    350  N   LEU L  47      -2.167  -1.519  28.647  1.00 17.50           N  
ATOM    351  CA  LEU L  47      -3.444  -1.612  27.985  1.00 19.61           C  
ATOM    352  C   LEU L  47      -3.298  -1.459  26.464  1.00 18.96           C  
ATOM    353  O   LEU L  47      -3.729  -2.310  25.696  1.00 18.64           O  
ATOM    354  CB  LEU L  47      -4.363  -0.513  28.503  1.00 19.91           C  
ATOM    355  CG  LEU L  47      -4.729  -0.476  29.971  1.00 14.87           C  
ATOM    356  CD1 LEU L  47      -5.535   0.798  30.189  1.00 19.49           C  
ATOM    357  CD2 LEU L  47      -5.505  -1.722  30.389  1.00 15.18           C  
ATOM    358  N   ILE L  48      -2.637  -0.381  26.061  1.00 16.81           N  
ATOM    359  CA  ILE L  48      -2.455  -0.024  24.670  1.00 16.89           C  
ATOM    360  C   ILE L  48      -0.992   0.335  24.396  1.00 18.75           C  
ATOM    361  O   ILE L  48      -0.322   0.925  25.241  1.00 18.39           O  
ATOM    362  CB  ILE L  48      -3.372   1.228  24.338  1.00 20.75           C  
ATOM    363  CG1 ILE L  48      -4.836   0.816  24.174  1.00 18.81           C  
ATOM    364  CG2 ILE L  48      -2.899   1.968  23.115  1.00 14.58           C  
ATOM    365  CD1 ILE L  48      -5.722   1.556  25.072  1.00 22.74           C  
ATOM    366  N   TYR L  49      -0.495  -0.085  23.237  1.00 20.71           N  
ATOM    367  CA  TYR L  49       0.855   0.235  22.806  1.00 21.46           C  
ATOM    368  C   TYR L  49       0.823   0.733  21.366  1.00 22.71           C  
ATOM    369  O   TYR L  49      -0.108   0.440  20.611  1.00 24.24           O  
ATOM    370  CB  TYR L  49       1.788  -0.956  22.941  1.00 22.07           C  
ATOM    371  CG  TYR L  49       1.397  -2.150  22.139  1.00 17.06           C  
ATOM    372  CD1 TYR L  49       0.500  -3.071  22.629  1.00 18.86           C  
ATOM    373  CD2 TYR L  49       1.930  -2.354  20.885  1.00 22.82           C  
ATOM    374  CE1 TYR L  49       0.143  -4.173  21.883  1.00 21.34           C  
ATOM    375  CE2 TYR L  49       1.580  -3.445  20.122  1.00 21.10           C  
ATOM    376  CZ  TYR L  49       0.687  -4.357  20.619  1.00 23.59           C  
ATOM    377  OH  TYR L  49       0.358  -5.436  19.813  1.00 29.09           O  
ATOM    378  N   PHE L  50       1.819   1.531  21.002  1.00 26.95           N  
ATOM    379  CA  PHE L  50       1.926   2.093  19.650  1.00 22.79           C  
ATOM    380  C   PHE L  50       0.691   2.922  19.330  1.00 25.76           C  
ATOM    381  O   PHE L  50       0.054   2.743  18.285  1.00 27.98           O  
ATOM    382  CB  PHE L  50       2.112   0.979  18.624  1.00 20.52           C  
ATOM    383  CG  PHE L  50       2.575   1.461  17.283  1.00 25.50           C  
ATOM    384  CD1 PHE L  50       3.400   2.575  17.175  1.00 28.29           C  
ATOM    385  CD2 PHE L  50       2.206   0.791  16.124  1.00 24.03           C  
ATOM    386  CE1 PHE L  50       3.862   3.023  15.921  1.00 27.15           C  
ATOM    387  CE2 PHE L  50       2.658   1.227  14.873  1.00 22.79           C  
ATOM    388  CZ  PHE L  50       3.488   2.347  14.777  1.00 25.30           C  
ATOM    389  N   THR L  51       0.357   3.817  20.262  1.00 27.00           N  
ATOM    390  CA  THR L  51      -0.787   4.739  20.161  1.00 25.65           C  
ATOM    391  C   THR L  51      -2.181   4.123  20.216  1.00 25.72           C  
ATOM    392  O   THR L  51      -3.011   4.592  20.992  1.00 26.74           O  
ATOM    393  CB  THR L  51      -0.695   5.672  18.913  1.00 24.81           C  
ATOM    394  OG1 THR L  51       0.345   6.632  19.108  1.00 29.07           O  
ATOM    395  CG2 THR L  51      -1.994   6.437  18.700  1.00 24.63           C  
ATOM    396  N   SER L  52      -2.431   3.050  19.464  1.00 23.50           N  
ATOM    397  CA  SER L  52      -3.767   2.472  19.447  1.00 23.59           C  
ATOM    398  C   SER L  52      -3.918   0.972  19.357  1.00 23.38           C  
ATOM    399  O   SER L  52      -5.024   0.502  19.154  1.00 26.51           O  
ATOM    400  CB  SER L  52      -4.610   3.129  18.352  1.00 24.72           C  
ATOM    401  OG  SER L  52      -3.937   3.087  17.107  1.00 32.04           O  
ATOM    402  N   SER L  53      -2.845   0.203  19.498  1.00 22.21           N  
ATOM    403  CA  SER L  53      -3.001  -1.245  19.456  1.00 22.47           C  
ATOM    404  C   SER L  53      -3.377  -1.813  20.844  1.00 25.59           C  
ATOM    405  O   SER L  53      -2.700  -1.541  21.824  1.00 26.92           O  
ATOM    406  CB  SER L  53      -1.737  -1.901  18.915  1.00 22.36           C  
ATOM    407  OG  SER L  53      -1.427  -1.393  17.616  1.00 36.55           O  
ATOM    408  N   LEU L  54      -4.508  -2.520  20.925  1.00 26.92           N  
ATOM    409  CA  LEU L  54      -4.990  -3.113  22.170  1.00 25.47           C  
ATOM    410  C   LEU L  54      -4.152  -4.338  22.471  1.00 26.67           C  
ATOM    411  O   LEU L  54      -3.974  -5.204  21.620  1.00 31.34           O  
ATOM    412  CB  LEU L  54      -6.447  -3.567  22.032  1.00 23.71           C  
ATOM    413  CG  LEU L  54      -7.582  -3.072  22.938  1.00 26.41           C  
ATOM    414  CD1 LEU L  54      -8.693  -4.105  22.967  1.00 20.66           C  
ATOM    415  CD2 LEU L  54      -7.127  -2.831  24.335  1.00 24.90           C  
ATOM    416  N   HIS L  55      -3.658  -4.435  23.693  1.00 24.84           N  
ATOM    417  CA  HIS L  55      -2.859  -5.582  24.060  1.00 25.36           C  
ATOM    418  C   HIS L  55      -3.815  -6.759  24.226  1.00 27.89           C  
ATOM    419  O   HIS L  55      -4.955  -6.562  24.599  1.00 32.51           O  
ATOM    420  CB  HIS L  55      -2.139  -5.308  25.379  1.00 22.63           C  
ATOM    421  CG  HIS L  55      -1.171  -6.382  25.767  1.00 22.40           C  
ATOM    422  ND1 HIS L  55      -1.448  -7.329  26.727  1.00 24.95           N  
ATOM    423  CD2 HIS L  55       0.081  -6.653  25.329  1.00 23.57           C  
ATOM    424  CE1 HIS L  55      -0.409  -8.133  26.871  1.00 18.72           C  
ATOM    425  NE2 HIS L  55       0.534  -7.741  26.034  1.00 22.84           N  
ATOM    426  N   SER L  56      -3.368  -7.979  23.960  1.00 29.49           N  
ATOM    427  CA  SER L  56      -4.240  -9.135  24.138  1.00 30.90           C  
ATOM    428  C   SER L  56      -4.758  -9.255  25.585  1.00 32.38           C  
ATOM    429  O   SER L  56      -3.988  -9.128  26.544  1.00 33.03           O  
ATOM    430  CB  SER L  56      -3.483 -10.409  23.798  1.00 36.62           C  
ATOM    431  OG  SER L  56      -2.763 -10.886  24.926  1.00 44.52           O  
ATOM    432  N   GLY L  57      -6.054  -9.531  25.726  1.00 31.48           N  
ATOM    433  CA  GLY L  57      -6.670  -9.673  27.038  1.00 32.20           C  
ATOM    434  C   GLY L  57      -7.234  -8.403  27.663  1.00 30.68           C  
ATOM    435  O   GLY L  57      -7.670  -8.400  28.812  1.00 33.18           O  
ATOM    436  N   VAL L  58      -7.210  -7.316  26.913  1.00 26.67           N  
ATOM    437  CA  VAL L  58      -7.707  -6.054  27.403  1.00 23.95           C  
ATOM    438  C   VAL L  58      -9.067  -5.814  26.752  1.00 26.34           C  
ATOM    439  O   VAL L  58      -9.241  -6.092  25.576  1.00 32.77           O  
ATOM    440  CB  VAL L  58      -6.686  -4.921  27.056  1.00 18.78           C  
ATOM    441  CG1 VAL L  58      -7.200  -3.553  27.512  1.00 16.30           C  
ATOM    442  CG2 VAL L  58      -5.354  -5.226  27.722  1.00 14.92           C  
ATOM    443  N   PRO L  59     -10.072  -5.378  27.532  1.00 27.20           N  
ATOM    444  CA  PRO L  59     -11.431  -5.097  27.049  1.00 26.51           C  
ATOM    445  C   PRO L  59     -11.482  -4.015  25.978  1.00 26.56           C  
ATOM    446  O   PRO L  59     -10.809  -2.993  26.053  1.00 28.95           O  
ATOM    447  CB  PRO L  59     -12.149  -4.625  28.308  1.00 25.41           C  
ATOM    448  CG  PRO L  59     -11.460  -5.375  29.389  1.00 22.93           C  
ATOM    449  CD  PRO L  59     -10.015  -5.272  28.999  1.00 24.75           C  
ATOM    450  N   SER L  60     -12.354  -4.229  25.013  1.00 31.00           N  
ATOM    451  CA  SER L  60     -12.523  -3.307  23.900  1.00 31.15           C  
ATOM    452  C   SER L  60     -13.028  -1.922  24.243  1.00 30.42           C  
ATOM    453  O   SER L  60     -13.006  -1.034  23.370  1.00 33.25           O  
ATOM    454  CB  SER L  60     -13.412  -3.931  22.839  1.00 32.18           C  
ATOM    455  OG  SER L  60     -14.554  -4.506  23.449  1.00 45.56           O  
ATOM    456  N   ARG L  61     -13.463  -1.710  25.491  1.00 26.40           N  
ATOM    457  CA  ARG L  61     -13.935  -0.375  25.879  1.00 21.98           C  
ATOM    458  C   ARG L  61     -12.752   0.581  26.027  1.00 22.28           C  
ATOM    459  O   ARG L  61     -12.933   1.795  26.157  1.00 21.72           O  
ATOM    460  CB  ARG L  61     -14.779  -0.411  27.156  1.00 21.35           C  
ATOM    461  CG  ARG L  61     -14.085  -0.946  28.380  1.00 21.14           C  
ATOM    462  CD  ARG L  61     -14.937  -0.707  29.607  1.00 23.33           C  
ATOM    463  NE  ARG L  61     -14.319  -1.163  30.851  1.00 20.11           N  
ATOM    464  CZ  ARG L  61     -14.279  -2.436  31.231  1.00 23.80           C  
ATOM    465  NH1 ARG L  61     -14.824  -3.374  30.462  1.00 25.91           N  
ATOM    466  NH2 ARG L  61     -13.653  -2.781  32.354  1.00 23.54           N  
ATOM    467  N   PHE L  62     -11.541   0.016  26.014  1.00 22.11           N  
ATOM    468  CA  PHE L  62     -10.312   0.802  26.100  1.00 22.39           C  
ATOM    469  C   PHE L  62      -9.809   1.049  24.683  1.00 23.66           C  
ATOM    470  O   PHE L  62      -9.687   0.102  23.908  1.00 22.10           O  
ATOM    471  CB  PHE L  62      -9.232   0.034  26.874  1.00 19.50           C  
ATOM    472  CG  PHE L  62      -9.479  -0.028  28.358  1.00 18.40           C  
ATOM    473  CD1 PHE L  62      -9.352   1.111  29.140  1.00 12.01           C  
ATOM    474  CD2 PHE L  62      -9.866  -1.218  28.966  1.00 16.80           C  
ATOM    475  CE1 PHE L  62      -9.621   1.068  30.530  1.00 16.88           C  
ATOM    476  CE2 PHE L  62     -10.133  -1.273  30.350  1.00 17.13           C  
ATOM    477  CZ  PHE L  62     -10.010  -0.124  31.127  1.00 14.13           C  
ATOM    478  N   SER L  63      -9.565   2.312  24.330  1.00 21.54           N  
ATOM    479  CA  SER L  63      -9.042   2.639  23.000  1.00 20.68           C  
ATOM    480  C   SER L  63      -8.101   3.833  23.071  1.00 18.30           C  
ATOM    481  O   SER L  63      -8.219   4.653  23.972  1.00 18.46           O  
ATOM    482  CB  SER L  63     -10.181   2.919  22.010  1.00 23.09           C  
ATOM    483  OG  SER L  63     -10.864   4.141  22.285  1.00 27.54           O  
ATOM    484  N   GLY L  64      -7.152   3.918  22.138  1.00 20.85           N  
ATOM    485  CA  GLY L  64      -6.224   5.044  22.122  1.00 18.20           C  
ATOM    486  C   GLY L  64      -6.161   5.695  20.753  1.00 18.78           C  
ATOM    487  O   GLY L  64      -6.332   5.021  19.748  1.00 17.74           O  
ATOM    488  N   SER L  65      -5.942   7.004  20.721  1.00 20.78           N  
ATOM    489  CA  SER L  65      -5.825   7.761  19.472  1.00 26.50           C  
ATOM    490  C   SER L  65      -4.738   8.858  19.598  1.00 27.47           C  
ATOM    491  O   SER L  65      -4.222   9.104  20.695  1.00 30.53           O  
ATOM    492  CB  SER L  65      -7.171   8.422  19.139  1.00 31.05           C  
ATOM    493  OG  SER L  65      -7.351   9.666  19.823  1.00 34.70           O  
ATOM    494  N   GLY L  66      -4.408   9.516  18.479  1.00 28.37           N  
ATOM    495  CA  GLY L  66      -3.415  10.588  18.476  1.00 26.92           C  
ATOM    496  C   GLY L  66      -2.136  10.397  17.654  1.00 29.51           C  
ATOM    497  O   GLY L  66      -1.904   9.358  17.003  1.00 29.16           O  
ATOM    498  N   SER L  67      -1.286  11.418  17.684  1.00 30.04           N  
ATOM    499  CA  SER L  67      -0.015  11.381  16.968  1.00 31.35           C  
ATOM    500  C   SER L  67       0.720  12.694  17.172  1.00 30.27           C  
ATOM    501  O   SER L  67       0.085  13.732  17.394  1.00 29.76           O  
ATOM    502  CB  SER L  67      -0.223  11.143  15.472  1.00 33.78           C  
ATOM    503  OG  SER L  67      -0.627  12.325  14.797  1.00 43.42           O  
ATOM    504  N   GLY L  68       2.051  12.645  17.097  1.00 29.17           N  
ATOM    505  CA  GLY L  68       2.842  13.847  17.264  1.00 26.91           C  
ATOM    506  C   GLY L  68       3.123  14.229  18.694  1.00 28.50           C  
ATOM    507  O   GLY L  68       4.074  13.733  19.299  1.00 29.36           O  
ATOM    508  N   THR L  69       2.328  15.164  19.208  1.00 30.74           N  
ATOM    509  CA  THR L  69       2.464  15.636  20.584  1.00 35.40           C  
ATOM    510  C   THR L  69       1.169  15.501  21.381  1.00 32.75           C  
ATOM    511  O   THR L  69       1.131  15.891  22.542  1.00 34.68           O  
ATOM    512  CB  THR L  69       2.851  17.125  20.635  1.00 38.66           C  
ATOM    513  OG1 THR L  69       1.839  17.895  19.977  1.00 44.03           O  
ATOM    514  CG2 THR L  69       4.179  17.358  19.942  1.00 40.75           C  
ATOM    515  N   ASP L  70       0.106  15.005  20.751  1.00 30.98           N  
ATOM    516  CA  ASP L  70      -1.182  14.860  21.422  1.00 34.84           C  
ATOM    517  C   ASP L  70      -1.797  13.485  21.287  1.00 33.49           C  
ATOM    518  O   ASP L  70      -1.999  12.975  20.170  1.00 34.09           O  
ATOM    519  CB  ASP L  70      -2.166  15.909  20.931  1.00 42.25           C  
ATOM    520  CG  ASP L  70      -1.702  17.314  21.236  1.00 52.60           C  
ATOM    521  OD1 ASP L  70      -1.361  17.583  22.416  1.00 58.44           O  
ATOM    522  OD2 ASP L  70      -1.651  18.141  20.293  1.00 61.70           O  
ATOM    523  N   PHE L  71      -2.115  12.898  22.442  1.00 29.19           N  
ATOM    524  CA  PHE L  71      -2.694  11.565  22.490  1.00 24.81           C  
ATOM    525  C   PHE L  71      -3.866  11.478  23.457  1.00 21.79           C  
ATOM    526  O   PHE L  71      -3.998  12.308  24.352  1.00 20.98           O  
ATOM    527  CB  PHE L  71      -1.602  10.563  22.831  1.00 23.18           C  
ATOM    528  CG  PHE L  71      -0.429  10.628  21.907  1.00 16.93           C  
ATOM    529  CD1 PHE L  71       0.566  11.577  22.092  1.00 15.59           C  
ATOM    530  CD2 PHE L  71      -0.318   9.736  20.860  1.00 14.30           C  
ATOM    531  CE1 PHE L  71       1.643  11.627  21.254  1.00 15.38           C  
ATOM    532  CE2 PHE L  71       0.757   9.780  20.015  1.00 16.95           C  
ATOM    533  CZ  PHE L  71       1.742  10.721  20.204  1.00 11.45           C  
ATOM    534  N   THR L  72      -4.703  10.460  23.285  1.00 22.24           N  
ATOM    535  CA  THR L  72      -5.898  10.316  24.121  1.00 27.41           C  
ATOM    536  C   THR L  72      -6.246   8.862  24.437  1.00 25.41           C  
ATOM    537  O   THR L  72      -6.149   8.009  23.554  1.00 25.18           O  
ATOM    538  CB  THR L  72      -7.149  10.962  23.394  1.00 26.61           C  
ATOM    539  OG1 THR L  72      -6.952  12.371  23.270  1.00 32.23           O  
ATOM    540  CG2 THR L  72      -8.435  10.748  24.163  1.00 28.32           C  
ATOM    541  N   LEU L  73      -6.574   8.581  25.704  1.00 20.56           N  
ATOM    542  CA  LEU L  73      -7.041   7.245  26.103  1.00 17.70           C  
ATOM    543  C   LEU L  73      -8.543   7.391  26.371  1.00 18.08           C  
ATOM    544  O   LEU L  73      -8.972   8.339  27.024  1.00 16.92           O  
ATOM    545  CB  LEU L  73      -6.360   6.763  27.387  1.00 19.33           C  
ATOM    546  CG  LEU L  73      -6.794   5.417  27.995  1.00 16.24           C  
ATOM    547  CD1 LEU L  73      -6.442   4.278  27.031  1.00  8.20           C  
ATOM    548  CD2 LEU L  73      -6.128   5.207  29.353  1.00 17.36           C  
ATOM    549  N   THR L  74      -9.343   6.455  25.876  1.00 20.14           N  
ATOM    550  CA  THR L  74     -10.778   6.510  26.087  1.00 19.89           C  
ATOM    551  C   THR L  74     -11.362   5.213  26.662  1.00 20.92           C  
ATOM    552  O   THR L  74     -11.009   4.105  26.238  1.00 18.71           O  
ATOM    553  CB  THR L  74     -11.517   6.853  24.744  1.00 23.71           C  
ATOM    554  OG1 THR L  74     -11.141   8.164  24.304  1.00 28.72           O  
ATOM    555  CG2 THR L  74     -13.037   6.827  24.912  1.00 24.30           C  
ATOM    556  N   ILE L  75     -12.228   5.367  27.666  1.00 21.76           N  
ATOM    557  CA  ILE L  75     -12.956   4.241  28.259  1.00 23.07           C  
ATOM    558  C   ILE L  75     -14.387   4.595  27.848  1.00 23.90           C  
ATOM    559  O   ILE L  75     -14.970   5.565  28.325  1.00 24.00           O  
ATOM    560  CB  ILE L  75     -12.837   4.177  29.797  1.00 20.76           C  
ATOM    561  CG1 ILE L  75     -11.362   4.309  30.233  1.00 25.08           C  
ATOM    562  CG2 ILE L  75     -13.413   2.863  30.279  1.00 19.10           C  
ATOM    563  CD1 ILE L  75     -11.141   4.259  31.738  1.00 19.46           C  
ATOM    564  N   SER L  76     -14.896   3.874  26.865  1.00 27.42           N  
ATOM    565  CA  SER L  76     -16.211   4.165  26.318  1.00 31.90           C  
ATOM    566  C   SER L  76     -17.401   4.062  27.284  1.00 33.15           C  
ATOM    567  O   SER L  76     -18.390   4.797  27.143  1.00 35.17           O  
ATOM    568  CB  SER L  76     -16.445   3.325  25.050  1.00 29.70           C  
ATOM    569  OG  SER L  76     -16.541   1.944  25.338  1.00 31.08           O  
ATOM    570  N   SER L  77     -17.284   3.184  28.273  1.00 28.19           N  
ATOM    571  CA  SER L  77     -18.339   2.978  29.249  1.00 25.07           C  
ATOM    572  C   SER L  77     -17.631   2.532  30.517  1.00 21.82           C  
ATOM    573  O   SER L  77     -17.201   1.395  30.616  1.00 22.01           O  
ATOM    574  CB  SER L  77     -19.270   1.870  28.750  1.00 29.20           C  
ATOM    575  OG  SER L  77     -20.519   1.894  29.407  1.00 31.80           O  
ATOM    576  N   LEU L  78     -17.502   3.429  31.479  1.00 17.11           N  
ATOM    577  CA  LEU L  78     -16.803   3.122  32.728  1.00 17.91           C  
ATOM    578  C   LEU L  78     -17.455   2.025  33.581  1.00 19.03           C  
ATOM    579  O   LEU L  78     -18.668   2.035  33.777  1.00 18.92           O  
ATOM    580  CB  LEU L  78     -16.658   4.403  33.539  1.00 17.81           C  
ATOM    581  CG  LEU L  78     -15.724   4.384  34.738  1.00 17.75           C  
ATOM    582  CD1 LEU L  78     -14.334   4.230  34.241  1.00 15.57           C  
ATOM    583  CD2 LEU L  78     -15.862   5.678  35.521  1.00 14.34           C  
ATOM    584  N   GLN L  79     -16.643   1.054  34.023  1.00 19.33           N  
ATOM    585  CA  GLN L  79     -17.081  -0.055  34.869  1.00 16.69           C  
ATOM    586  C   GLN L  79     -16.464   0.126  36.264  1.00 18.53           C  
ATOM    587  O   GLN L  79     -15.423   0.769  36.394  1.00 18.82           O  
ATOM    588  CB  GLN L  79     -16.626  -1.365  34.267  1.00 18.42           C  
ATOM    589  CG  GLN L  79     -17.198  -1.611  32.892  1.00 20.68           C  
ATOM    590  CD  GLN L  79     -18.703  -1.630  32.903  1.00 26.04           C  
ATOM    591  OE1 GLN L  79     -19.349  -0.767  32.310  1.00 30.88           O  
ATOM    592  NE2 GLN L  79     -19.279  -2.612  33.590  1.00 20.67           N  
ATOM    593  N   PRO L  80     -17.088  -0.437  37.329  1.00 18.65           N  
ATOM    594  CA  PRO L  80     -16.522  -0.275  38.688  1.00 18.12           C  
ATOM    595  C   PRO L  80     -15.083  -0.742  38.893  1.00 18.35           C  
ATOM    596  O   PRO L  80     -14.322  -0.104  39.618  1.00 18.90           O  
ATOM    597  CB  PRO L  80     -17.527  -1.002  39.591  1.00 12.56           C  
ATOM    598  CG  PRO L  80     -18.318  -1.870  38.669  1.00 17.00           C  
ATOM    599  CD  PRO L  80     -18.383  -1.143  37.374  1.00 17.51           C  
ATOM    600  N   GLU L  81     -14.696  -1.783  38.160  1.00 17.95           N  
ATOM    601  CA  GLU L  81     -13.356  -2.344  38.206  1.00 17.74           C  
ATOM    602  C   GLU L  81     -12.316  -1.488  37.485  1.00 19.22           C  
ATOM    603  O   GLU L  81     -11.153  -1.845  37.422  1.00 18.12           O  
ATOM    604  CB  GLU L  81     -13.350  -3.754  37.618  1.00 18.00           C  
ATOM    605  CG  GLU L  81     -13.777  -3.864  36.173  1.00 26.59           C  
ATOM    606  CD  GLU L  81     -15.268  -4.130  35.985  1.00 37.87           C  
ATOM    607  OE1 GLU L  81     -16.105  -3.871  36.895  1.00 39.48           O  
ATOM    608  OE2 GLU L  81     -15.608  -4.617  34.887  1.00 47.02           O  
ATOM    609  N   ASP L  82     -12.743  -0.361  36.934  1.00 19.39           N  
ATOM    610  CA  ASP L  82     -11.835   0.530  36.235  1.00 16.97           C  
ATOM    611  C   ASP L  82     -11.204   1.593  37.152  1.00 18.55           C  
ATOM    612  O   ASP L  82     -10.493   2.476  36.691  1.00 19.48           O  
ATOM    613  CB  ASP L  82     -12.537   1.135  35.021  1.00 15.13           C  
ATOM    614  CG  ASP L  82     -12.930   0.067  33.987  1.00 26.91           C  
ATOM    615  OD1 ASP L  82     -12.295  -1.015  34.000  1.00 26.30           O  
ATOM    616  OD2 ASP L  82     -13.863   0.287  33.169  1.00 25.96           O  
ATOM    617  N   PHE L  83     -11.471   1.513  38.453  1.00 16.35           N  
ATOM    618  CA  PHE L  83     -10.853   2.425  39.423  1.00 16.26           C  
ATOM    619  C   PHE L  83      -9.335   2.127  39.366  1.00 16.67           C  
ATOM    620  O   PHE L  83      -8.918   0.989  39.550  1.00 16.17           O  
ATOM    621  CB  PHE L  83     -11.400   2.138  40.844  1.00 16.91           C  
ATOM    622  CG  PHE L  83     -10.536   2.659  41.948  1.00 13.15           C  
ATOM    623  CD1 PHE L  83     -10.328   4.019  42.105  1.00 15.59           C  
ATOM    624  CD2 PHE L  83      -9.832   1.785  42.758  1.00 15.63           C  
ATOM    625  CE1 PHE L  83      -9.410   4.503  43.045  1.00 16.34           C  
ATOM    626  CE2 PHE L  83      -8.911   2.268  43.699  1.00 12.82           C  
ATOM    627  CZ  PHE L  83      -8.700   3.623  43.831  1.00 12.61           C  
ATOM    628  N   ALA L  84      -8.519   3.144  39.112  1.00 15.70           N  
ATOM    629  CA  ALA L  84      -7.074   2.968  38.992  1.00 13.46           C  
ATOM    630  C   ALA L  84      -6.435   4.283  38.627  1.00 12.50           C  
ATOM    631  O   ALA L  84      -7.076   5.304  38.667  1.00 14.64           O  
ATOM    632  CB  ALA L  84      -6.774   1.966  37.901  1.00  8.88           C  
ATOM    633  N   THR L  85      -5.142   4.252  38.345  1.00 15.50           N  
ATOM    634  CA  THR L  85      -4.403   5.430  37.913  1.00 13.56           C  
ATOM    635  C   THR L  85      -3.839   4.986  36.587  1.00 15.03           C  
ATOM    636  O   THR L  85      -3.312   3.877  36.473  1.00 15.35           O  
ATOM    637  CB  THR L  85      -3.246   5.766  38.824  1.00 15.77           C  
ATOM    638  OG1 THR L  85      -3.753   6.047  40.133  1.00 21.93           O  
ATOM    639  CG2 THR L  85      -2.489   7.003  38.311  1.00 11.26           C  
ATOM    640  N   TYR L  86      -4.015   5.825  35.577  1.00 15.23           N  
ATOM    641  CA  TYR L  86      -3.563   5.537  34.233  1.00 11.53           C  
ATOM    642  C   TYR L  86      -2.343   6.381  33.906  1.00 16.65           C  
ATOM    643  O   TYR L  86      -2.292   7.563  34.270  1.00 18.28           O  
ATOM    644  CB  TYR L  86      -4.706   5.825  33.290  1.00  9.52           C  
ATOM    645  CG  TYR L  86      -5.899   4.932  33.557  1.00  7.37           C  
ATOM    646  CD1 TYR L  86      -6.799   5.208  34.579  1.00 12.91           C  
ATOM    647  CD2 TYR L  86      -6.075   3.774  32.841  1.00 11.68           C  
ATOM    648  CE1 TYR L  86      -7.847   4.320  34.876  1.00 12.00           C  
ATOM    649  CE2 TYR L  86      -7.092   2.895  33.119  1.00 10.79           C  
ATOM    650  CZ  TYR L  86      -7.980   3.155  34.135  1.00 16.04           C  
ATOM    651  OH  TYR L  86      -8.977   2.213  34.410  1.00 13.81           O  
ATOM    652  N   TYR L  87      -1.332   5.748  33.294  1.00 17.70           N  
ATOM    653  CA  TYR L  87      -0.055   6.399  32.912  1.00 13.48           C  
ATOM    654  C   TYR L  87       0.281   6.206  31.433  1.00 13.25           C  
ATOM    655  O   TYR L  87      -0.008   5.161  30.853  1.00 16.39           O  
ATOM    656  CB  TYR L  87       1.120   5.797  33.696  1.00  7.57           C  
ATOM    657  CG  TYR L  87       1.096   6.023  35.187  1.00  9.19           C  
ATOM    658  CD1 TYR L  87       1.648   7.159  35.735  1.00  7.30           C  
ATOM    659  CD2 TYR L  87       0.593   5.061  36.049  1.00  4.71           C  
ATOM    660  CE1 TYR L  87       1.709   7.330  37.106  1.00 10.26           C  
ATOM    661  CE2 TYR L  87       0.653   5.227  37.421  1.00  4.68           C  
ATOM    662  CZ  TYR L  87       1.215   6.359  37.946  1.00 10.22           C  
ATOM    663  OH  TYR L  87       1.325   6.527  39.318  1.00 14.50           O  
ATOM    664  N   CYS L  88       0.894   7.225  30.840  1.00 12.88           N  
ATOM    665  CA  CYS L  88       1.359   7.174  29.456  1.00 15.26           C  
ATOM    666  C   CYS L  88       2.896   7.096  29.512  1.00 14.60           C  
ATOM    667  O   CYS L  88       3.526   7.537  30.488  1.00 11.48           O  
ATOM    668  CB  CYS L  88       0.925   8.399  28.653  1.00 12.59           C  
ATOM    669  SG  CYS L  88       1.571   9.992  29.219  1.00 30.33           S  
ATOM    670  N   GLN L  89       3.485   6.507  28.478  1.00 10.42           N  
ATOM    671  CA  GLN L  89       4.920   6.351  28.401  1.00 11.87           C  
ATOM    672  C   GLN L  89       5.360   6.490  26.941  1.00 16.87           C  
ATOM    673  O   GLN L  89       4.775   5.864  26.071  1.00 16.77           O  
ATOM    674  CB  GLN L  89       5.289   4.942  28.895  1.00  8.40           C  
ATOM    675  CG  GLN L  89       6.753   4.538  28.720  1.00  4.21           C  
ATOM    676  CD  GLN L  89       6.888   3.254  27.948  1.00 11.16           C  
ATOM    677  OE1 GLN L  89       6.085   2.353  28.116  1.00 16.64           O  
ATOM    678  NE2 GLN L  89       7.920   3.148  27.112  1.00 14.14           N  
ATOM    679  N   GLN L  90       6.401   7.286  26.681  1.00 18.80           N  
ATOM    680  CA  GLN L  90       6.942   7.433  25.323  1.00 17.12           C  
ATOM    681  C   GLN L  90       8.177   6.565  25.156  1.00 21.02           C  
ATOM    682  O   GLN L  90       8.949   6.360  26.105  1.00 22.72           O  
ATOM    683  CB  GLN L  90       7.317   8.890  25.014  1.00 17.37           C  
ATOM    684  CG  GLN L  90       8.440   9.494  25.873  1.00 20.12           C  
ATOM    685  CD  GLN L  90       9.848   9.218  25.343  1.00 19.81           C  
ATOM    686  OE1 GLN L  90      10.016   8.825  24.175  1.00 18.06           O  
ATOM    687  NE2 GLN L  90      10.872   9.446  26.193  1.00 12.92           N  
ATOM    688  N   TYR L  91       8.320   5.985  23.971  1.00 21.56           N  
ATOM    689  CA  TYR L  91       9.493   5.188  23.669  1.00 21.03           C  
ATOM    690  C   TYR L  91      10.134   5.709  22.370  1.00 22.85           C  
ATOM    691  O   TYR L  91      10.610   4.943  21.530  1.00 23.62           O  
ATOM    692  CB  TYR L  91       9.193   3.673  23.645  1.00 16.86           C  
ATOM    693  CG  TYR L  91       8.159   3.193  22.648  1.00 18.92           C  
ATOM    694  CD1 TYR L  91       6.813   3.323  22.910  1.00 14.23           C  
ATOM    695  CD2 TYR L  91       8.526   2.589  21.443  1.00 17.15           C  
ATOM    696  CE1 TYR L  91       5.864   2.870  22.014  1.00 14.36           C  
ATOM    697  CE2 TYR L  91       7.555   2.138  20.534  1.00 13.09           C  
ATOM    698  CZ  TYR L  91       6.233   2.291  20.841  1.00 12.43           C  
ATOM    699  OH  TYR L  91       5.268   1.886  19.965  1.00 13.78           O  
ATOM    700  N   SER L  92      10.109   7.034  22.216  1.00 24.83           N  
ATOM    701  CA  SER L  92      10.727   7.709  21.073  1.00 29.81           C  
ATOM    702  C   SER L  92      12.265   7.898  21.246  1.00 28.12           C  
ATOM    703  O   SER L  92      13.046   7.613  20.329  1.00 25.66           O  
ATOM    704  CB  SER L  92      10.062   9.069  20.841  1.00 34.24           C  
ATOM    705  OG  SER L  92      10.738   9.792  19.813  1.00 40.99           O  
ATOM    706  N   THR L  93      12.683   8.361  22.426  1.00 27.08           N  
ATOM    707  CA  THR L  93      14.094   8.585  22.735  1.00 27.44           C  
ATOM    708  C   THR L  93      14.374   8.187  24.167  1.00 25.96           C  
ATOM    709  O   THR L  93      13.550   8.478  25.060  1.00 29.23           O  
ATOM    710  CB  THR L  93      14.507  10.111  22.606  1.00 29.60           C  
ATOM    711  OG1 THR L  93      13.898  10.905  23.644  1.00 35.18           O  
ATOM    712  CG2 THR L  93      14.088  10.674  21.286  1.00 27.14           C  
ATOM    713  N   VAL L  94      15.535   7.562  24.399  1.00 21.90           N  
ATOM    714  CA  VAL L  94      15.924   7.184  25.763  1.00 23.70           C  
ATOM    715  C   VAL L  94      16.352   8.454  26.535  1.00 24.28           C  
ATOM    716  O   VAL L  94      16.933   9.371  25.960  1.00 26.64           O  
ATOM    717  CB  VAL L  94      17.031   6.070  25.823  1.00 20.17           C  
ATOM    718  CG1 VAL L  94      16.544   4.797  25.166  1.00 18.62           C  
ATOM    719  CG2 VAL L  94      18.245   6.507  25.133  1.00 29.37           C  
ATOM    720  N   PRO L  95      16.018   8.550  27.836  1.00 22.10           N  
ATOM    721  CA  PRO L  95      15.286   7.596  28.668  1.00 20.67           C  
ATOM    722  C   PRO L  95      13.787   7.618  28.431  1.00 16.25           C  
ATOM    723  O   PRO L  95      13.237   8.650  28.093  1.00 15.51           O  
ATOM    724  CB  PRO L  95      15.594   8.090  30.077  1.00 19.58           C  
ATOM    725  CG  PRO L  95      15.519   9.538  29.894  1.00 23.29           C  
ATOM    726  CD  PRO L  95      16.323   9.761  28.612  1.00 19.25           C  
ATOM    727  N   TRP L  96      13.161   6.450  28.574  1.00 15.68           N  
ATOM    728  CA  TRP L  96      11.711   6.302  28.454  1.00 15.68           C  
ATOM    729  C   TRP L  96      11.158   7.157  29.594  1.00 15.56           C  
ATOM    730  O   TRP L  96      11.738   7.194  30.674  1.00 21.89           O  
ATOM    731  CB  TRP L  96      11.316   4.840  28.698  1.00 12.92           C  
ATOM    732  CG  TRP L  96      11.950   3.824  27.758  1.00  7.34           C  
ATOM    733  CD1 TRP L  96      12.165   2.508  28.018  1.00  8.13           C  
ATOM    734  CD2 TRP L  96      12.395   4.045  26.406  1.00  7.94           C  
ATOM    735  NE1 TRP L  96      12.717   1.883  26.913  1.00 11.94           N  
ATOM    736  CE2 TRP L  96      12.859   2.805  25.910  1.00 10.35           C  
ATOM    737  CE3 TRP L  96      12.450   5.169  25.568  1.00 11.14           C  
ATOM    738  CZ2 TRP L  96      13.363   2.659  24.616  1.00 10.72           C  
ATOM    739  CZ3 TRP L  96      12.961   5.025  24.284  1.00 11.45           C  
ATOM    740  CH2 TRP L  96      13.406   3.779  23.820  1.00  7.92           C  
ATOM    741  N   THR L  97      10.047   7.838  29.374  1.00 14.29           N  
ATOM    742  CA  THR L  97       9.471   8.701  30.399  1.00 14.78           C  
ATOM    743  C   THR L  97       7.954   8.520  30.470  1.00 14.43           C  
ATOM    744  O   THR L  97       7.320   8.200  29.478  1.00 20.14           O  
ATOM    745  CB  THR L  97       9.836  10.202  30.140  1.00 12.75           C  
ATOM    746  OG1 THR L  97       9.551  10.520  28.782  1.00 18.53           O  
ATOM    747  CG2 THR L  97      11.329  10.476  30.368  1.00 11.14           C  
ATOM    748  N   PHE L  98       7.388   8.673  31.663  1.00 13.67           N  
ATOM    749  CA  PHE L  98       5.951   8.526  31.883  1.00 16.82           C  
ATOM    750  C   PHE L  98       5.259   9.856  32.225  1.00 19.83           C  
ATOM    751  O   PHE L  98       5.889  10.822  32.651  1.00 21.33           O  
ATOM    752  CB  PHE L  98       5.686   7.628  33.094  1.00 13.73           C  
ATOM    753  CG  PHE L  98       6.240   6.256  32.983  1.00  8.36           C  
ATOM    754  CD1 PHE L  98       7.572   6.005  33.252  1.00 17.33           C  
ATOM    755  CD2 PHE L  98       5.418   5.198  32.686  1.00 11.27           C  
ATOM    756  CE1 PHE L  98       8.071   4.708  33.228  1.00 12.90           C  
ATOM    757  CE2 PHE L  98       5.900   3.903  32.662  1.00 12.49           C  
ATOM    758  CZ  PHE L  98       7.223   3.659  32.934  1.00 15.09           C  
ATOM    759  N   GLY L  99       3.935   9.863  32.124  1.00 20.78           N  
ATOM    760  CA  GLY L  99       3.176  11.039  32.508  1.00 16.48           C  
ATOM    761  C   GLY L  99       2.990  10.906  34.007  1.00 16.46           C  
ATOM    762  O   GLY L  99       3.322   9.881  34.576  1.00 19.48           O  
ATOM    763  N   GLN L 100       2.463  11.914  34.671  1.00 19.27           N  
ATOM    764  CA  GLN L 100       2.303  11.800  36.115  1.00 23.91           C  
ATOM    765  C   GLN L 100       1.109  11.016  36.610  1.00 21.83           C  
ATOM    766  O   GLN L 100       0.934  10.909  37.814  1.00 21.27           O  
ATOM    767  CB  GLN L 100       2.309  13.158  36.830  1.00 33.38           C  
ATOM    768  CG  GLN L 100       2.230  14.415  35.968  1.00 50.23           C  
ATOM    769  CD  GLN L 100       1.017  14.476  35.043  1.00 52.58           C  
ATOM    770  OE1 GLN L 100       1.184  14.391  33.827  1.00 52.53           O  
ATOM    771  NE2 GLN L 100      -0.197  14.649  35.608  1.00 48.13           N  
ATOM    772  N   GLY L 101       0.281  10.515  35.695  1.00 21.73           N  
ATOM    773  CA  GLY L 101      -0.886   9.748  36.078  1.00 17.83           C  
ATOM    774  C   GLY L 101      -2.171  10.518  36.279  1.00 22.32           C  
ATOM    775  O   GLY L 101      -2.178  11.711  36.640  1.00 21.87           O  
ATOM    776  N   THR L 102      -3.274   9.802  36.053  1.00 22.73           N  
ATOM    777  CA  THR L 102      -4.633  10.329  36.211  1.00 19.88           C  
ATOM    778  C   THR L 102      -5.366   9.313  37.046  1.00 17.23           C  
ATOM    779  O   THR L 102      -5.409   8.157  36.697  1.00 17.16           O  
ATOM    780  CB  THR L 102      -5.352  10.473  34.856  1.00 20.59           C  
ATOM    781  OG1 THR L 102      -4.605  11.385  34.040  1.00 22.99           O  
ATOM    782  CG2 THR L 102      -6.790  11.004  35.033  1.00 15.91           C  
ATOM    783  N   LYS L 103      -5.871   9.748  38.190  1.00 22.02           N  
ATOM    784  CA  LYS L 103      -6.593   8.886  39.103  1.00 22.45           C  
ATOM    785  C   LYS L 103      -8.091   8.955  38.792  1.00 20.90           C  
ATOM    786  O   LYS L 103      -8.708   9.989  38.930  1.00 20.94           O  
ATOM    787  CB  LYS L 103      -6.286   9.317  40.549  1.00 25.95           C  
ATOM    788  CG  LYS L 103      -6.584   8.230  41.594  1.00 40.01           C  
ATOM    789  CD  LYS L 103      -6.277   8.684  43.029  1.00 46.48           C  
ATOM    790  CE  LYS L 103      -6.784   7.680  44.096  1.00 51.32           C  
ATOM    791  NZ  LYS L 103      -5.802   6.600  44.478  1.00 48.58           N  
ATOM    792  N   VAL L 104      -8.644   7.844  38.323  1.00 21.57           N  
ATOM    793  CA  VAL L 104     -10.053   7.729  37.970  1.00 20.63           C  
ATOM    794  C   VAL L 104     -10.850   7.149  39.120  1.00 25.71           C  
ATOM    795  O   VAL L 104     -10.606   6.018  39.514  1.00 27.33           O  
ATOM    796  CB  VAL L 104     -10.252   6.784  36.759  1.00 15.72           C  
ATOM    797  CG1 VAL L 104     -11.715   6.596  36.443  1.00 14.35           C  
ATOM    798  CG2 VAL L 104      -9.555   7.341  35.551  1.00 13.76           C  
ATOM    799  N   GLU L 105     -11.783   7.941  39.654  1.00 29.49           N  
ATOM    800  CA  GLU L 105     -12.688   7.527  40.733  1.00 28.75           C  
ATOM    801  C   GLU L 105     -14.119   7.318  40.181  1.00 26.24           C  
ATOM    802  O   GLU L 105     -14.553   7.977  39.249  1.00 24.67           O  
ATOM    803  CB  GLU L 105     -12.713   8.564  41.853  1.00 36.03           C  
ATOM    804  CG  GLU L 105     -12.147   8.056  43.179  1.00 53.69           C  
ATOM    805  CD  GLU L 105     -10.725   8.566  43.503  1.00 62.55           C  
ATOM    806  OE1 GLU L 105     -10.286   9.619  42.946  1.00 65.23           O  
ATOM    807  OE2 GLU L 105     -10.064   7.914  44.353  1.00 65.37           O  
ATOM    808  N   ILE L 106     -14.845   6.385  40.764  1.00 24.22           N  
ATOM    809  CA  ILE L 106     -16.189   6.083  40.333  1.00 23.04           C  
ATOM    810  C   ILE L 106     -17.222   6.734  41.225  1.00 23.76           C  
ATOM    811  O   ILE L 106     -17.160   6.633  42.438  1.00 25.18           O  
ATOM    812  CB  ILE L 106     -16.335   4.582  40.214  1.00 24.50           C  
ATOM    813  CG1 ILE L 106     -15.445   4.154  39.042  1.00 23.14           C  
ATOM    814  CG2 ILE L 106     -17.793   4.176  40.056  1.00 20.04           C  
ATOM    815  CD1 ILE L 106     -15.074   2.759  39.013  1.00 31.94           C  
ATOM    816  N   LYS L 107     -18.130   7.470  40.599  1.00 23.39           N  
ATOM    817  CA  LYS L 107     -19.168   8.209  41.290  1.00 23.92           C  
ATOM    818  C   LYS L 107     -20.448   7.384  41.411  1.00 22.84           C  
ATOM    819  O   LYS L 107     -20.978   6.944  40.414  1.00 25.29           O  
ATOM    820  CB  LYS L 107     -19.389   9.496  40.515  1.00 24.77           C  
ATOM    821  CG  LYS L 107     -20.335  10.487  41.123  1.00 40.41           C  
ATOM    822  CD  LYS L 107     -20.097  11.871  40.504  1.00 51.88           C  
ATOM    823  CE  LYS L 107     -19.913  11.785  38.976  1.00 59.76           C  
ATOM    824  NZ  LYS L 107     -19.640  13.100  38.305  1.00 65.86           N  
ATOM    825  N   ARG L 108     -20.915   7.133  42.635  1.00 22.64           N  
ATOM    826  CA  ARG L 108     -22.130   6.345  42.844  1.00 19.14           C  
ATOM    827  C   ARG L 108     -23.102   6.920  43.848  1.00 21.63           C  
ATOM    828  O   ARG L 108     -22.934   8.052  44.311  1.00 27.95           O  
ATOM    829  CB  ARG L 108     -21.792   4.904  43.206  1.00 17.93           C  
ATOM    830  CG  ARG L 108     -20.968   4.718  44.445  1.00 15.43           C  
ATOM    831  CD  ARG L 108     -21.859   4.352  45.612  1.00 14.97           C  
ATOM    832  NE  ARG L 108     -21.782   2.954  45.891  1.00 15.30           N  
ATOM    833  CZ  ARG L 108     -22.752   2.219  46.411  1.00 17.92           C  
ATOM    834  NH1 ARG L 108     -23.937   2.739  46.719  1.00 10.97           N  
ATOM    835  NH2 ARG L 108     -22.496   0.943  46.668  1.00 24.71           N  
ATOM    836  N   THR L 109     -24.150   6.167  44.157  1.00 18.91           N  
ATOM    837  CA  THR L 109     -25.146   6.656  45.105  1.00 20.41           C  
ATOM    838  C   THR L 109     -24.618   6.675  46.515  1.00 17.04           C  
ATOM    839  O   THR L 109     -23.721   5.947  46.844  1.00 20.60           O  
ATOM    840  CB  THR L 109     -26.455   5.812  45.102  1.00 23.99           C  
ATOM    841  OG1 THR L 109     -26.179   4.450  45.456  1.00 30.86           O  
ATOM    842  CG2 THR L 109     -27.101   5.849  43.742  1.00 24.64           C  
ATOM    843  N   VAL L 110     -25.210   7.500  47.356  1.00 17.86           N  
ATOM    844  CA  VAL L 110     -24.810   7.590  48.744  1.00 18.49           C  
ATOM    845  C   VAL L 110     -25.089   6.271  49.454  1.00 17.65           C  
ATOM    846  O   VAL L 110     -26.067   5.597  49.146  1.00 22.53           O  
ATOM    847  CB  VAL L 110     -25.571   8.743  49.435  1.00 19.26           C  
ATOM    848  CG1 VAL L 110     -25.327   8.770  50.931  1.00 11.42           C  
ATOM    849  CG2 VAL L 110     -25.131  10.041  48.812  1.00 21.40           C  
ATOM    850  N   ALA L 111     -24.189   5.895  50.363  1.00 18.98           N  
ATOM    851  CA  ALA L 111     -24.305   4.683  51.175  1.00 17.02           C  
ATOM    852  C   ALA L 111     -23.888   5.060  52.587  1.00 13.51           C  
ATOM    853  O   ALA L 111     -22.781   5.538  52.775  1.00 17.07           O  
ATOM    854  CB  ALA L 111     -23.374   3.558  50.632  1.00 11.39           C  
ATOM    855  N   ALA L 112     -24.771   4.883  53.568  1.00 10.48           N  
ATOM    856  CA  ALA L 112     -24.428   5.200  54.966  1.00 14.38           C  
ATOM    857  C   ALA L 112     -23.449   4.166  55.553  1.00 12.54           C  
ATOM    858  O   ALA L 112     -23.515   2.984  55.254  1.00 17.86           O  
ATOM    859  CB  ALA L 112     -25.701   5.248  55.816  1.00  9.78           C  
ATOM    860  N   PRO L 113     -22.592   4.570  56.469  1.00 14.30           N  
ATOM    861  CA  PRO L 113     -21.695   3.536  56.976  1.00 14.28           C  
ATOM    862  C   PRO L 113     -22.278   2.681  58.096  1.00 20.69           C  
ATOM    863  O   PRO L 113     -23.214   3.102  58.772  1.00 28.16           O  
ATOM    864  CB  PRO L 113     -20.547   4.368  57.507  1.00 14.36           C  
ATOM    865  CG  PRO L 113     -21.245   5.541  58.060  1.00 12.46           C  
ATOM    866  CD  PRO L 113     -22.253   5.887  57.021  1.00 13.50           C  
ATOM    867  N   SER L 114     -21.759   1.458  58.260  1.00 21.75           N  
ATOM    868  CA  SER L 114     -22.147   0.573  59.375  1.00 14.15           C  
ATOM    869  C   SER L 114     -21.044   0.860  60.396  1.00 12.42           C  
ATOM    870  O   SER L 114     -19.877   0.709  60.077  1.00 13.63           O  
ATOM    871  CB  SER L 114     -22.071  -0.894  58.970  1.00 16.10           C  
ATOM    872  OG  SER L 114     -23.138  -1.225  58.112  1.00 28.04           O  
ATOM    873  N   VAL L 115     -21.406   1.211  61.621  1.00 10.74           N  
ATOM    874  CA  VAL L 115     -20.432   1.583  62.618  1.00  8.92           C  
ATOM    875  C   VAL L 115     -20.253   0.542  63.711  1.00 13.64           C  
ATOM    876  O   VAL L 115     -21.225   0.003  64.214  1.00 11.00           O  
ATOM    877  CB  VAL L 115     -20.847   2.944  63.217  1.00  9.16           C  
ATOM    878  CG1 VAL L 115     -19.746   3.507  64.104  1.00  8.22           C  
ATOM    879  CG2 VAL L 115     -21.173   3.921  62.084  1.00  4.09           C  
ATOM    880  N   PHE L 116     -18.992   0.299  64.090  1.00 15.63           N  
ATOM    881  CA  PHE L 116     -18.600  -0.674  65.127  1.00 13.80           C  
ATOM    882  C   PHE L 116     -17.497  -0.056  66.035  1.00 14.54           C  
ATOM    883  O   PHE L 116     -16.597   0.597  65.519  1.00 14.01           O  
ATOM    884  CB  PHE L 116     -17.984  -1.933  64.456  1.00 11.93           C  
ATOM    885  CG  PHE L 116     -18.921  -2.679  63.517  1.00 11.03           C  
ATOM    886  CD1 PHE L 116     -18.972  -2.350  62.165  1.00  9.82           C  
ATOM    887  CD2 PHE L 116     -19.723  -3.730  63.986  1.00 10.10           C  
ATOM    888  CE1 PHE L 116     -19.810  -3.050  61.284  1.00 11.96           C  
ATOM    889  CE2 PHE L 116     -20.562  -4.439  63.121  1.00  9.05           C  
ATOM    890  CZ  PHE L 116     -20.607  -4.100  61.770  1.00 11.06           C  
ATOM    891  N   ILE L 117     -17.549  -0.270  67.361  1.00 15.46           N  
ATOM    892  CA  ILE L 117     -16.500   0.234  68.299  1.00 12.91           C  
ATOM    893  C   ILE L 117     -15.849  -0.957  69.045  1.00 14.24           C  
ATOM    894  O   ILE L 117     -16.535  -1.923  69.361  1.00 14.83           O  
ATOM    895  CB  ILE L 117     -17.069   1.239  69.320  1.00 10.69           C  
ATOM    896  CG1 ILE L 117     -15.950   1.894  70.104  1.00 11.26           C  
ATOM    897  CG2 ILE L 117     -18.031   0.552  70.298  1.00  9.37           C  
ATOM    898  CD1 ILE L 117     -16.470   3.052  70.950  1.00 10.57           C  
ATOM    899  N   PHE L 118     -14.532  -0.915  69.267  1.00 14.63           N  
ATOM    900  CA  PHE L 118     -13.800  -1.999  69.953  1.00 12.40           C  
ATOM    901  C   PHE L 118     -12.925  -1.495  71.105  1.00 17.26           C  
ATOM    902  O   PHE L 118     -12.066  -0.637  70.913  1.00 19.57           O  
ATOM    903  CB  PHE L 118     -12.860  -2.712  68.991  1.00  6.36           C  
ATOM    904  CG  PHE L 118     -13.524  -3.263  67.804  1.00 10.40           C  
ATOM    905  CD1 PHE L 118     -14.044  -4.563  67.824  1.00 13.48           C  
ATOM    906  CD2 PHE L 118     -13.573  -2.524  66.628  1.00 10.96           C  
ATOM    907  CE1 PHE L 118     -14.600  -5.130  66.682  1.00 13.74           C  
ATOM    908  CE2 PHE L 118     -14.119  -3.064  65.477  1.00 14.30           C  
ATOM    909  CZ  PHE L 118     -14.639  -4.386  65.502  1.00 17.22           C  
ATOM    910  N   PRO L 119     -13.076  -2.074  72.300  1.00 17.80           N  
ATOM    911  CA  PRO L 119     -12.285  -1.675  73.467  1.00 18.25           C  
ATOM    912  C   PRO L 119     -10.891  -2.245  73.343  1.00 20.19           C  
ATOM    913  O   PRO L 119     -10.617  -3.049  72.453  1.00 22.81           O  
ATOM    914  CB  PRO L 119     -12.972  -2.421  74.621  1.00 20.20           C  
ATOM    915  CG  PRO L 119     -14.262  -2.897  74.076  1.00 18.93           C  
ATOM    916  CD  PRO L 119     -14.008  -3.157  72.646  1.00 19.85           C  
ATOM    917  N   PRO L 120      -9.963  -1.793  74.195  1.00 20.19           N  
ATOM    918  CA  PRO L 120      -8.620  -2.370  74.103  1.00 21.53           C  
ATOM    919  C   PRO L 120      -8.622  -3.793  74.726  1.00 22.57           C  
ATOM    920  O   PRO L 120      -9.435  -4.102  75.593  1.00 24.24           O  
ATOM    921  CB  PRO L 120      -7.777  -1.393  74.919  1.00 17.77           C  
ATOM    922  CG  PRO L 120      -8.723  -0.804  75.854  1.00 15.50           C  
ATOM    923  CD  PRO L 120      -9.933  -0.556  74.980  1.00 15.23           C  
ATOM    924  N   SER L 121      -7.758  -4.675  74.240  1.00 23.06           N  
ATOM    925  CA  SER L 121      -7.686  -6.033  74.778  1.00 23.87           C  
ATOM    926  C   SER L 121      -6.933  -6.028  76.107  1.00 25.05           C  
ATOM    927  O   SER L 121      -6.185  -5.099  76.422  1.00 23.63           O  
ATOM    928  CB  SER L 121      -6.939  -6.943  73.805  1.00 20.48           C  
ATOM    929  OG  SER L 121      -5.543  -6.665  73.832  1.00 18.89           O  
ATOM    930  N   ASP L 122      -7.085  -7.097  76.865  1.00 27.98           N  
ATOM    931  CA  ASP L 122      -6.389  -7.191  78.137  1.00 32.01           C  
ATOM    932  C   ASP L 122      -4.907  -7.459  77.950  1.00 30.19           C  
ATOM    933  O   ASP L 122      -4.098  -7.127  78.829  1.00 28.87           O  
ATOM    934  CB  ASP L 122      -7.027  -8.253  79.028  1.00 39.10           C  
ATOM    935  CG  ASP L 122      -8.112  -7.680  79.911  1.00 47.60           C  
ATOM    936  OD1 ASP L 122      -7.761  -6.920  80.850  1.00 56.10           O  
ATOM    937  OD2 ASP L 122      -9.306  -7.979  79.674  1.00 52.38           O  
ATOM    938  N   GLU L 123      -4.564  -8.058  76.806  1.00 29.29           N  
ATOM    939  CA  GLU L 123      -3.177  -8.358  76.475  1.00 29.00           C  
ATOM    940  C   GLU L 123      -2.436  -7.051  76.253  1.00 28.83           C  
ATOM    941  O   GLU L 123      -1.296  -6.906  76.690  1.00 29.02           O  
ATOM    942  CB  GLU L 123      -3.073  -9.214  75.215  1.00 32.24           C  
ATOM    943  CG  GLU L 123      -1.635  -9.698  74.962  1.00 44.74           C  
ATOM    944  CD  GLU L 123      -1.314 -10.018  73.474  1.00 55.85           C  
ATOM    945  OE1 GLU L 123      -2.235 -10.396  72.696  1.00 57.45           O  
ATOM    946  OE2 GLU L 123      -0.122  -9.884  73.084  1.00 57.10           O  
ATOM    947  N   GLN L 124      -3.090  -6.099  75.575  1.00 29.15           N  
ATOM    948  CA  GLN L 124      -2.481  -4.800  75.316  1.00 25.70           C  
ATOM    949  C   GLN L 124      -2.343  -3.984  76.581  1.00 24.07           C  
ATOM    950  O   GLN L 124      -1.307  -3.382  76.821  1.00 20.86           O  
ATOM    951  CB  GLN L 124      -3.271  -3.980  74.303  1.00 24.63           C  
ATOM    952  CG  GLN L 124      -2.556  -2.659  74.014  1.00 23.96           C  
ATOM    953  CD  GLN L 124      -3.310  -1.716  73.102  1.00 22.04           C  
ATOM    954  OE1 GLN L 124      -4.541  -1.777  72.972  1.00 17.24           O  
ATOM    955  NE2 GLN L 124      -2.566  -0.815  72.474  1.00 14.01           N  
ATOM    956  N   LEU L 125      -3.407  -3.930  77.369  1.00 28.02           N  
ATOM    957  CA  LEU L 125      -3.400  -3.172  78.616  1.00 32.43           C  
ATOM    958  C   LEU L 125      -2.191  -3.501  79.487  1.00 36.91           C  
ATOM    959  O   LEU L 125      -1.552  -2.606  80.035  1.00 39.73           O  
ATOM    960  CB  LEU L 125      -4.686  -3.429  79.374  1.00 27.13           C  
ATOM    961  CG  LEU L 125      -5.683  -2.287  79.493  1.00 31.01           C  
ATOM    962  CD1 LEU L 125      -5.471  -1.266  78.421  1.00 25.07           C  
ATOM    963  CD2 LEU L 125      -7.099  -2.858  79.463  1.00 26.67           C  
ATOM    964  N   LYS L 126      -1.839  -4.780  79.550  1.00 44.55           N  
ATOM    965  CA  LYS L 126      -0.687  -5.231  80.332  1.00 51.66           C  
ATOM    966  C   LYS L 126       0.588  -4.492  79.952  1.00 52.42           C  
ATOM    967  O   LYS L 126       1.443  -4.251  80.808  1.00 59.00           O  
ATOM    968  CB  LYS L 126      -0.480  -6.742  80.164  1.00 56.59           C  
ATOM    969  CG  LYS L 126      -1.568  -7.578  80.834  1.00 67.68           C  
ATOM    970  CD  LYS L 126      -1.579  -9.043  80.368  1.00 76.26           C  
ATOM    971  CE  LYS L 126      -0.357  -9.827  80.826  1.00 80.66           C  
ATOM    972  NZ  LYS L 126      -0.507 -11.291  80.533  1.00 84.09           N  
ATOM    973  N   SER L 127       0.684  -4.091  78.686  1.00 51.51           N  
ATOM    974  CA  SER L 127       1.853  -3.386  78.184  1.00 49.67           C  
ATOM    975  C   SER L 127       1.866  -1.914  78.609  1.00 50.00           C  
ATOM    976  O   SER L 127       2.887  -1.230  78.469  1.00 52.71           O  
ATOM    977  CB  SER L 127       1.955  -3.523  76.654  1.00 52.69           C  
ATOM    978  OG  SER L 127       1.026  -2.688  75.968  1.00 56.62           O  
ATOM    979  N   GLY L 128       0.731  -1.418  79.097  1.00 45.76           N  
ATOM    980  CA  GLY L 128       0.680  -0.043  79.555  1.00 42.12           C  
ATOM    981  C   GLY L 128      -0.044   0.977  78.703  1.00 42.89           C  
ATOM    982  O   GLY L 128      -0.084   2.152  79.092  1.00 42.81           O  
ATOM    983  N   THR L 129      -0.597   0.556  77.556  1.00 40.70           N  
ATOM    984  CA  THR L 129      -1.335   1.465  76.662  1.00 34.04           C  
ATOM    985  C   THR L 129      -2.656   0.869  76.305  1.00 25.96           C  
ATOM    986  O   THR L 129      -2.855  -0.320  76.448  1.00 25.84           O  
ATOM    987  CB  THR L 129      -0.590   1.760  75.334  1.00 43.24           C  
ATOM    988  OG1 THR L 129       0.362   0.717  75.082  1.00 58.29           O  
ATOM    989  CG2 THR L 129       0.116   3.122  75.362  1.00 42.25           C  
ATOM    990  N   ALA L 130      -3.565   1.714  75.850  1.00 20.43           N  
ATOM    991  CA  ALA L 130      -4.894   1.276  75.458  1.00 20.52           C  
ATOM    992  C   ALA L 130      -5.257   1.970  74.162  1.00 20.52           C  
ATOM    993  O   ALA L 130      -5.143   3.184  74.087  1.00 23.71           O  
ATOM    994  CB  ALA L 130      -5.895   1.640  76.514  1.00 15.20           C  
ATOM    995  N   SER L 131      -5.655   1.192  73.146  1.00 19.32           N  
ATOM    996  CA  SER L 131      -6.068   1.716  71.835  1.00 11.91           C  
ATOM    997  C   SER L 131      -7.546   1.369  71.703  1.00 10.61           C  
ATOM    998  O   SER L 131      -7.913   0.219  71.894  1.00 13.31           O  
ATOM    999  CB  SER L 131      -5.298   1.040  70.672  1.00 12.29           C  
ATOM   1000  OG  SER L 131      -3.874   1.117  70.803  1.00 12.43           O  
ATOM   1001  N   VAL L 132      -8.401   2.358  71.459  1.00  6.71           N  
ATOM   1002  CA  VAL L 132      -9.819   2.095  71.284  1.00 10.92           C  
ATOM   1003  C   VAL L 132     -10.067   2.320  69.775  1.00 16.11           C  
ATOM   1004  O   VAL L 132      -9.643   3.335  69.232  1.00 19.04           O  
ATOM   1005  CB  VAL L 132     -10.686   3.056  72.149  1.00 14.62           C  
ATOM   1006  CG1 VAL L 132     -12.141   2.583  72.194  1.00  8.92           C  
ATOM   1007  CG2 VAL L 132     -10.131   3.139  73.573  1.00 11.12           C  
ATOM   1008  N   VAL L 133     -10.689   1.361  69.081  1.00 14.96           N  
ATOM   1009  CA  VAL L 133     -10.920   1.474  67.635  1.00  8.16           C  
ATOM   1010  C   VAL L 133     -12.377   1.649  67.242  1.00 11.80           C  
ATOM   1011  O   VAL L 133     -13.273   1.094  67.866  1.00 14.02           O  
ATOM   1012  CB  VAL L 133     -10.325   0.243  66.908  1.00  8.31           C  
ATOM   1013  CG1 VAL L 133     -10.397   0.398  65.385  1.00  4.48           C  
ATOM   1014  CG2 VAL L 133      -8.877   0.045  67.331  1.00  5.60           C  
ATOM   1015  N   CYS L 134     -12.607   2.430  66.196  1.00 12.85           N  
ATOM   1016  CA  CYS L 134     -13.954   2.709  65.703  1.00 16.42           C  
ATOM   1017  C   CYS L 134     -13.906   2.404  64.204  1.00 16.76           C  
ATOM   1018  O   CYS L 134     -13.036   2.889  63.517  1.00 19.43           O  
ATOM   1019  CB  CYS L 134     -14.283   4.189  65.959  1.00 15.94           C  
ATOM   1020  SG  CYS L 134     -15.970   4.771  65.532  1.00 31.56           S  
ATOM   1021  N   LEU L 135     -14.786   1.544  63.708  1.00 13.62           N  
ATOM   1022  CA  LEU L 135     -14.794   1.209  62.294  1.00 12.54           C  
ATOM   1023  C   LEU L 135     -16.057   1.711  61.591  1.00 12.38           C  
ATOM   1024  O   LEU L 135     -17.148   1.577  62.125  1.00 13.88           O  
ATOM   1025  CB  LEU L 135     -14.673  -0.309  62.140  1.00 12.09           C  
ATOM   1026  CG  LEU L 135     -15.123  -0.941  60.832  1.00 13.43           C  
ATOM   1027  CD1 LEU L 135     -14.121  -0.662  59.705  1.00 13.76           C  
ATOM   1028  CD2 LEU L 135     -15.296  -2.426  61.038  1.00 13.89           C  
ATOM   1029  N   LEU L 136     -15.886   2.290  60.395  1.00 12.84           N  
ATOM   1030  CA  LEU L 136     -16.965   2.812  59.540  1.00  7.64           C  
ATOM   1031  C   LEU L 136     -16.795   1.991  58.295  1.00  8.60           C  
ATOM   1032  O   LEU L 136     -15.842   2.151  57.574  1.00  9.76           O  
ATOM   1033  CB  LEU L 136     -16.742   4.276  59.193  1.00  7.47           C  
ATOM   1034  CG  LEU L 136     -17.222   5.332  60.187  1.00  4.65           C  
ATOM   1035  CD1 LEU L 136     -16.482   5.182  61.526  1.00  2.00           C  
ATOM   1036  CD2 LEU L 136     -17.021   6.732  59.552  1.00  2.36           C  
ATOM   1037  N   ASN L 137     -17.781   1.170  58.005  1.00 10.62           N  
ATOM   1038  CA  ASN L 137     -17.690   0.225  56.930  1.00 10.46           C  
ATOM   1039  C   ASN L 137     -18.587   0.456  55.722  1.00 14.24           C  
ATOM   1040  O   ASN L 137     -19.789   0.690  55.875  1.00 14.61           O  
ATOM   1041  CB  ASN L 137     -18.025  -1.115  57.573  1.00 15.30           C  
ATOM   1042  CG  ASN L 137     -17.336  -2.265  56.919  1.00 22.72           C  
ATOM   1043  OD1 ASN L 137     -16.124  -2.247  56.688  1.00 27.80           O  
ATOM   1044  ND2 ASN L 137     -18.105  -3.295  56.619  1.00 29.54           N  
ATOM   1045  N   ASN L 138     -17.991   0.375  54.528  1.00 12.39           N  
ATOM   1046  CA  ASN L 138     -18.694   0.508  53.247  1.00 11.63           C  
ATOM   1047  C   ASN L 138     -19.610   1.700  53.037  1.00 12.09           C  
ATOM   1048  O   ASN L 138     -20.811   1.541  52.963  1.00 15.32           O  
ATOM   1049  CB  ASN L 138     -19.463  -0.775  52.979  1.00 13.84           C  
ATOM   1050  CG  ASN L 138     -18.554  -1.974  52.917  1.00 18.76           C  
ATOM   1051  OD1 ASN L 138     -17.441  -1.885  52.414  1.00 24.20           O  
ATOM   1052  ND2 ASN L 138     -19.009  -3.091  53.442  1.00 24.85           N  
ATOM   1053  N   PHE L 139     -19.043   2.886  52.860  1.00 16.17           N  
ATOM   1054  CA  PHE L 139     -19.841   4.097  52.684  1.00 12.10           C  
ATOM   1055  C   PHE L 139     -19.427   4.891  51.472  1.00  9.05           C  
ATOM   1056  O   PHE L 139     -18.447   4.605  50.815  1.00 11.32           O  
ATOM   1057  CB  PHE L 139     -19.790   4.985  53.956  1.00 11.35           C  
ATOM   1058  CG  PHE L 139     -18.402   5.394  54.369  1.00  9.86           C  
ATOM   1059  CD1 PHE L 139     -17.651   4.589  55.212  1.00  5.30           C  
ATOM   1060  CD2 PHE L 139     -17.817   6.570  53.867  1.00  9.34           C  
ATOM   1061  CE1 PHE L 139     -16.329   4.947  55.544  1.00  5.05           C  
ATOM   1062  CE2 PHE L 139     -16.496   6.922  54.196  1.00  5.76           C  
ATOM   1063  CZ  PHE L 139     -15.756   6.109  55.031  1.00  2.00           C  
ATOM   1064  N   TYR L 140     -20.242   5.863  51.150  1.00 13.39           N  
ATOM   1065  CA  TYR L 140     -20.010   6.723  50.018  1.00 14.77           C  
ATOM   1066  C   TYR L 140     -20.926   7.938  50.195  1.00 17.22           C  
ATOM   1067  O   TYR L 140     -22.109   7.784  50.489  1.00 18.31           O  
ATOM   1068  CB  TYR L 140     -20.346   5.996  48.736  1.00 10.67           C  
ATOM   1069  CG  TYR L 140     -19.848   6.773  47.564  1.00 19.46           C  
ATOM   1070  CD1 TYR L 140     -20.596   7.836  47.039  1.00 23.11           C  
ATOM   1071  CD2 TYR L 140     -18.569   6.539  47.047  1.00 18.26           C  
ATOM   1072  CE1 TYR L 140     -20.073   8.656  46.037  1.00 20.34           C  
ATOM   1073  CE2 TYR L 140     -18.043   7.336  46.061  1.00 19.21           C  
ATOM   1074  CZ  TYR L 140     -18.792   8.396  45.562  1.00 21.81           C  
ATOM   1075  OH  TYR L 140     -18.234   9.215  44.613  1.00 29.33           O  
ATOM   1076  N   PRO L 141     -20.402   9.164  49.990  1.00 18.77           N  
ATOM   1077  CA  PRO L 141     -19.034   9.546  49.603  1.00 19.93           C  
ATOM   1078  C   PRO L 141     -17.991   9.384  50.701  1.00 20.36           C  
ATOM   1079  O   PRO L 141     -18.344   9.093  51.856  1.00 22.90           O  
ATOM   1080  CB  PRO L 141     -19.205  11.009  49.192  1.00 16.05           C  
ATOM   1081  CG  PRO L 141     -20.211  11.493  50.170  1.00 12.71           C  
ATOM   1082  CD  PRO L 141     -21.239  10.372  50.163  1.00 17.64           C  
ATOM   1083  N   ARG L 142     -16.719   9.591  50.332  1.00 21.94           N  
ATOM   1084  CA  ARG L 142     -15.573   9.456  51.246  1.00 24.24           C  
ATOM   1085  C   ARG L 142     -15.564  10.334  52.483  1.00 23.67           C  
ATOM   1086  O   ARG L 142     -14.985   9.969  53.494  1.00 26.90           O  
ATOM   1087  CB  ARG L 142     -14.241   9.680  50.516  1.00 30.08           C  
ATOM   1088  CG  ARG L 142     -13.017   9.270  51.371  1.00 36.20           C  
ATOM   1089  CD  ARG L 142     -11.691   9.822  50.861  1.00 45.29           C  
ATOM   1090  NE  ARG L 142     -11.285   9.241  49.583  1.00 59.25           N  
ATOM   1091  CZ  ARG L 142     -11.178   9.918  48.434  1.00 64.94           C  
ATOM   1092  NH1 ARG L 142     -11.447  11.214  48.386  1.00 70.09           N  
ATOM   1093  NH2 ARG L 142     -10.810   9.291  47.317  1.00 67.47           N  
ATOM   1094  N   GLU L 143     -16.183  11.496  52.402  1.00 21.29           N  
ATOM   1095  CA  GLU L 143     -16.188  12.416  53.514  1.00 23.17           C  
ATOM   1096  C   GLU L 143     -17.077  11.969  54.664  1.00 23.84           C  
ATOM   1097  O   GLU L 143     -18.240  11.603  54.483  1.00 23.07           O  
ATOM   1098  CB  GLU L 143     -16.522  13.827  53.029  1.00 32.32           C  
ATOM   1099  CG  GLU L 143     -16.831  13.970  51.480  1.00 45.60           C  
ATOM   1100  CD  GLU L 143     -15.617  13.799  50.507  1.00 51.73           C  
ATOM   1101  OE1 GLU L 143     -14.438  14.056  50.895  1.00 55.08           O  
ATOM   1102  OE2 GLU L 143     -15.867  13.421  49.331  1.00 49.45           O  
ATOM   1103  N   ALA L 144     -16.487  11.936  55.854  1.00 22.30           N  
ATOM   1104  CA  ALA L 144     -17.181  11.503  57.064  1.00 21.08           C  
ATOM   1105  C   ALA L 144     -16.477  12.148  58.249  1.00 24.02           C  
ATOM   1106  O   ALA L 144     -15.292  12.477  58.169  1.00 24.79           O  
ATOM   1107  CB  ALA L 144     -17.134   9.957  57.199  1.00 15.35           C  
ATOM   1108  N   LYS L 145     -17.196  12.291  59.354  1.00 22.57           N  
ATOM   1109  CA  LYS L 145     -16.650  12.895  60.548  1.00 22.15           C  
ATOM   1110  C   LYS L 145     -16.795  11.950  61.714  1.00 18.29           C  
ATOM   1111  O   LYS L 145     -17.889  11.462  61.969  1.00 18.35           O  
ATOM   1112  CB  LYS L 145     -17.419  14.180  60.851  1.00 30.76           C  
ATOM   1113  CG  LYS L 145     -17.061  14.838  62.169  1.00 40.79           C  
ATOM   1114  CD  LYS L 145     -18.222  15.680  62.696  1.00 53.64           C  
ATOM   1115  CE  LYS L 145     -17.917  16.234  64.087  1.00 60.55           C  
ATOM   1116  NZ  LYS L 145     -19.131  16.821  64.744  1.00 69.47           N  
ATOM   1117  N   VAL L 146     -15.694  11.695  62.412  1.00 16.47           N  
ATOM   1118  CA  VAL L 146     -15.721  10.834  63.594  1.00 19.90           C  
ATOM   1119  C   VAL L 146     -15.270  11.656  64.789  1.00 19.45           C  
ATOM   1120  O   VAL L 146     -14.200  12.261  64.750  1.00 23.97           O  
ATOM   1121  CB  VAL L 146     -14.761   9.593  63.485  1.00 21.08           C  
ATOM   1122  CG1 VAL L 146     -14.894   8.706  64.735  1.00 17.42           C  
ATOM   1123  CG2 VAL L 146     -15.049   8.786  62.229  1.00 14.63           C  
ATOM   1124  N   GLN L 147     -16.066  11.621  65.857  1.00 20.49           N  
ATOM   1125  CA  GLN L 147     -15.798  12.336  67.112  1.00 18.42           C  
ATOM   1126  C   GLN L 147     -15.763  11.377  68.321  1.00 16.93           C  
ATOM   1127  O   GLN L 147     -16.679  10.592  68.551  1.00 16.63           O  
ATOM   1128  CB  GLN L 147     -16.879  13.387  67.341  1.00 21.85           C  
ATOM   1129  CG  GLN L 147     -16.921  13.934  68.745  1.00 34.19           C  
ATOM   1130  CD  GLN L 147     -18.353  14.203  69.242  1.00 49.33           C  
ATOM   1131  OE1 GLN L 147     -18.987  15.197  68.847  1.00 54.39           O  
ATOM   1132  NE2 GLN L 147     -18.865  13.316  70.121  1.00 52.32           N  
ATOM   1133  N   TRP L 148     -14.703  11.474  69.108  1.00 16.10           N  
ATOM   1134  CA  TRP L 148     -14.516  10.638  70.287  1.00 12.73           C  
ATOM   1135  C   TRP L 148     -14.867  11.396  71.542  1.00 17.05           C  
ATOM   1136  O   TRP L 148     -14.558  12.582  71.672  1.00 17.89           O  
ATOM   1137  CB  TRP L 148     -13.045  10.215  70.423  1.00 11.23           C  
ATOM   1138  CG  TRP L 148     -12.586   9.191  69.429  1.00 11.41           C  
ATOM   1139  CD1 TRP L 148     -11.832   9.403  68.317  1.00 13.53           C  
ATOM   1140  CD2 TRP L 148     -12.794   7.785  69.509  1.00 13.00           C  
ATOM   1141  NE1 TRP L 148     -11.542   8.209  67.701  1.00 14.61           N  
ATOM   1142  CE2 TRP L 148     -12.124   7.199  68.418  1.00 14.04           C  
ATOM   1143  CE3 TRP L 148     -13.476   6.955  70.413  1.00 18.30           C  
ATOM   1144  CZ2 TRP L 148     -12.114   5.823  68.202  1.00 13.98           C  
ATOM   1145  CZ3 TRP L 148     -13.465   5.582  70.199  1.00 14.99           C  
ATOM   1146  CH2 TRP L 148     -12.788   5.034  69.100  1.00 13.97           C  
ATOM   1147  N   LYS L 149     -15.535  10.697  72.454  1.00 16.35           N  
ATOM   1148  CA  LYS L 149     -15.886  11.223  73.750  1.00 12.51           C  
ATOM   1149  C   LYS L 149     -15.540  10.164  74.818  1.00 16.57           C  
ATOM   1150  O   LYS L 149     -15.705   8.981  74.596  1.00 19.13           O  
ATOM   1151  CB  LYS L 149     -17.359  11.547  73.803  1.00 13.45           C  
ATOM   1152  CG  LYS L 149     -17.739  12.761  73.039  1.00 19.18           C  
ATOM   1153  CD  LYS L 149     -18.918  13.394  73.729  1.00 27.94           C  
ATOM   1154  CE  LYS L 149     -19.086  14.860  73.318  1.00 37.93           C  
ATOM   1155  NZ  LYS L 149     -20.308  15.493  73.913  1.00 37.63           N  
ATOM   1156  N   VAL L 150     -15.021  10.604  75.955  1.00 14.29           N  
ATOM   1157  CA  VAL L 150     -14.668   9.740  77.063  1.00 14.30           C  
ATOM   1158  C   VAL L 150     -15.285  10.386  78.288  1.00 16.40           C  
ATOM   1159  O   VAL L 150     -14.798  11.415  78.738  1.00 19.08           O  
ATOM   1160  CB  VAL L 150     -13.172   9.688  77.254  1.00 12.51           C  
ATOM   1161  CG1 VAL L 150     -12.861   8.929  78.522  1.00 12.83           C  
ATOM   1162  CG2 VAL L 150     -12.502   9.050  76.025  1.00  9.38           C  
ATOM   1163  N   ASP L 151     -16.338   9.775  78.829  1.00 19.84           N  
ATOM   1164  CA  ASP L 151     -17.078  10.326  79.976  1.00 22.33           C  
ATOM   1165  C   ASP L 151     -17.537  11.734  79.614  1.00 22.24           C  
ATOM   1166  O   ASP L 151     -17.493  12.672  80.406  1.00 23.77           O  
ATOM   1167  CB  ASP L 151     -16.257  10.330  81.274  1.00 26.07           C  
ATOM   1168  CG  ASP L 151     -16.429   9.044  82.101  1.00 27.82           C  
ATOM   1169  OD1 ASP L 151     -17.406   8.287  81.884  1.00 27.53           O  
ATOM   1170  OD2 ASP L 151     -15.579   8.805  82.991  1.00 30.12           O  
ATOM   1171  N   ASN L 152     -17.949  11.850  78.366  1.00 22.32           N  
ATOM   1172  CA  ASN L 152     -18.432  13.080  77.775  1.00 21.54           C  
ATOM   1173  C   ASN L 152     -17.477  14.209  77.443  1.00 21.23           C  
ATOM   1174  O   ASN L 152     -17.910  15.250  76.967  1.00 22.13           O  
ATOM   1175  CB  ASN L 152     -19.646  13.582  78.484  1.00 28.53           C  
ATOM   1176  CG  ASN L 152     -20.825  13.579  77.575  1.00 43.99           C  
ATOM   1177  OD1 ASN L 152     -20.939  14.457  76.717  1.00 48.39           O  
ATOM   1178  ND2 ASN L 152     -21.657  12.530  77.661  1.00 47.21           N  
ATOM   1179  N   ALA L 153     -16.179  13.968  77.612  1.00 15.20           N  
ATOM   1180  CA  ALA L 153     -15.187  14.946  77.282  1.00 10.74           C  
ATOM   1181  C   ALA L 153     -14.752  14.667  75.877  1.00 14.34           C  
ATOM   1182  O   ALA L 153     -14.217  13.611  75.601  1.00 17.07           O  
ATOM   1183  CB  ALA L 153     -14.018  14.822  78.207  1.00  6.12           C  
ATOM   1184  N   LEU L 154     -14.969  15.617  74.983  1.00 15.34           N  
ATOM   1185  CA  LEU L 154     -14.548  15.475  73.608  1.00 16.89           C  
ATOM   1186  C   LEU L 154     -13.024  15.379  73.511  1.00 18.73           C  
ATOM   1187  O   LEU L 154     -12.295  16.180  74.078  1.00 19.12           O  
ATOM   1188  CB  LEU L 154     -15.065  16.652  72.798  1.00 24.39           C  
ATOM   1189  CG  LEU L 154     -14.504  16.852  71.386  1.00 36.49           C  
ATOM   1190  CD1 LEU L 154     -14.806  15.683  70.437  1.00 37.82           C  
ATOM   1191  CD2 LEU L 154     -15.102  18.122  70.841  1.00 43.15           C  
ATOM   1192  N   GLN L 155     -12.555  14.390  72.765  1.00 20.01           N  
ATOM   1193  CA  GLN L 155     -11.136  14.127  72.583  1.00 13.86           C  
ATOM   1194  C   GLN L 155     -10.622  14.816  71.353  1.00 16.29           C  
ATOM   1195  O   GLN L 155     -11.205  14.667  70.281  1.00 19.83           O  
ATOM   1196  CB  GLN L 155     -10.931  12.635  72.407  1.00 16.43           C  
ATOM   1197  CG  GLN L 155     -11.447  11.828  73.549  1.00  6.59           C  
ATOM   1198  CD  GLN L 155     -10.793  12.232  74.818  1.00  9.19           C  
ATOM   1199  OE1 GLN L 155      -9.576  12.073  74.969  1.00 12.43           O  
ATOM   1200  NE2 GLN L 155     -11.584  12.750  75.760  1.00  5.96           N  
ATOM   1201  N   SER L 156      -9.465  15.459  71.474  1.00 15.03           N  
ATOM   1202  CA  SER L 156      -8.882  16.191  70.369  1.00 15.36           C  
ATOM   1203  C   SER L 156      -7.368  16.108  70.301  1.00 13.00           C  
ATOM   1204  O   SER L 156      -6.685  16.434  71.248  1.00 16.04           O  
ATOM   1205  CB  SER L 156      -9.325  17.653  70.445  1.00 19.24           C  
ATOM   1206  OG  SER L 156      -8.630  18.431  69.484  1.00 34.13           O  
ATOM   1207  N   GLY L 157      -6.857  15.616  69.182  1.00 14.62           N  
ATOM   1208  CA  GLY L 157      -5.427  15.517  69.001  1.00  9.61           C  
ATOM   1209  C   GLY L 157      -4.797  14.185  69.317  1.00 12.64           C  
ATOM   1210  O   GLY L 157      -3.607  14.009  69.047  1.00 16.18           O  
ATOM   1211  N   ASN L 158      -5.577  13.244  69.857  1.00 14.70           N  
ATOM   1212  CA  ASN L 158      -5.061  11.921  70.241  1.00 11.11           C  
ATOM   1213  C   ASN L 158      -5.642  10.707  69.483  1.00 14.15           C  
ATOM   1214  O   ASN L 158      -5.620   9.605  70.006  1.00 11.97           O  
ATOM   1215  CB  ASN L 158      -5.174  11.725  71.772  1.00  9.38           C  
ATOM   1216  CG  ASN L 158      -6.557  11.996  72.295  1.00 11.61           C  
ATOM   1217  OD1 ASN L 158      -7.479  12.256  71.527  1.00 15.05           O  
ATOM   1218  ND2 ASN L 158      -6.716  11.939  73.602  1.00 14.42           N  
ATOM   1219  N   SER L 159      -6.070  10.907  68.228  1.00 12.31           N  
ATOM   1220  CA  SER L 159      -6.633   9.844  67.396  1.00 11.93           C  
ATOM   1221  C   SER L 159      -6.094   9.981  65.977  1.00 16.56           C  
ATOM   1222  O   SER L 159      -5.701  11.064  65.591  1.00 20.41           O  
ATOM   1223  CB  SER L 159      -8.151   9.927  67.375  1.00 14.58           C  
ATOM   1224  OG  SER L 159      -8.580  11.026  66.602  1.00 16.87           O  
ATOM   1225  N   GLN L 160      -6.027   8.877  65.226  1.00 16.76           N  
ATOM   1226  CA  GLN L 160      -5.514   8.865  63.852  1.00 10.19           C  
ATOM   1227  C   GLN L 160      -6.428   8.041  63.005  1.00 10.01           C  
ATOM   1228  O   GLN L 160      -6.921   7.039  63.468  1.00 15.21           O  
ATOM   1229  CB  GLN L 160      -4.112   8.260  63.793  1.00 14.71           C  
ATOM   1230  CG  GLN L 160      -3.046   9.069  64.530  1.00 12.54           C  
ATOM   1231  CD  GLN L 160      -1.640   8.634  64.201  1.00 17.11           C  
ATOM   1232  OE1 GLN L 160      -1.002   9.194  63.325  1.00 26.62           O  
ATOM   1233  NE2 GLN L 160      -1.142   7.650  64.911  1.00 27.23           N  
ATOM   1234  N   GLU L 161      -6.649   8.458  61.764  1.00 11.72           N  
ATOM   1235  CA  GLU L 161      -7.548   7.769  60.836  1.00 13.49           C  
ATOM   1236  C   GLU L 161      -6.797   7.192  59.663  1.00 15.57           C  
ATOM   1237  O   GLU L 161      -5.754   7.708  59.282  1.00 16.87           O  
ATOM   1238  CB  GLU L 161      -8.536   8.746  60.228  1.00 14.79           C  
ATOM   1239  CG  GLU L 161      -9.558   9.318  61.178  1.00 30.45           C  
ATOM   1240  CD  GLU L 161     -10.598  10.170  60.454  1.00 34.84           C  
ATOM   1241  OE1 GLU L 161     -10.287  10.700  59.360  1.00 40.67           O  
ATOM   1242  OE2 GLU L 161     -11.728  10.312  60.973  1.00 38.46           O  
ATOM   1243  N   SER L 162      -7.435   6.244  58.982  1.00 12.90           N  
ATOM   1244  CA  SER L 162      -6.856   5.578  57.824  1.00 13.10           C  
ATOM   1245  C   SER L 162      -8.051   5.174  57.006  1.00 10.55           C  
ATOM   1246  O   SER L 162      -9.021   4.669  57.546  1.00 13.45           O  
ATOM   1247  CB  SER L 162      -6.073   4.344  58.265  1.00 15.58           C  
ATOM   1248  OG  SER L 162      -5.425   3.734  57.179  1.00 23.11           O  
ATOM   1249  N   VAL L 163      -8.015   5.474  55.711  1.00 14.45           N  
ATOM   1250  CA  VAL L 163      -9.130   5.172  54.818  1.00  9.62           C  
ATOM   1251  C   VAL L 163      -8.687   4.232  53.723  1.00 14.64           C  
ATOM   1252  O   VAL L 163      -7.589   4.309  53.167  1.00 12.44           O  
ATOM   1253  CB  VAL L 163      -9.765   6.439  54.184  1.00 13.10           C  
ATOM   1254  CG1 VAL L 163     -11.104   6.088  53.505  1.00 10.21           C  
ATOM   1255  CG2 VAL L 163     -10.024   7.516  55.262  1.00 18.87           C  
ATOM   1256  N   THR L 164      -9.594   3.335  53.418  1.00 15.77           N  
ATOM   1257  CA  THR L 164      -9.392   2.320  52.438  1.00 12.99           C  
ATOM   1258  C   THR L 164      -9.480   2.906  51.008  1.00 18.95           C  
ATOM   1259  O   THR L 164      -9.959   4.022  50.796  1.00 18.46           O  
ATOM   1260  CB  THR L 164     -10.435   1.282  52.753  1.00 12.43           C  
ATOM   1261  OG1 THR L 164      -9.834   0.009  52.797  1.00 22.32           O  
ATOM   1262  CG2 THR L 164     -11.566   1.318  51.833  1.00  8.59           C  
ATOM   1263  N   GLU L 165      -8.910   2.191  50.045  1.00 21.36           N  
ATOM   1264  CA  GLU L 165      -8.932   2.589  48.642  1.00 16.02           C  
ATOM   1265  C   GLU L 165     -10.305   2.221  48.120  1.00 13.21           C  
ATOM   1266  O   GLU L 165     -10.924   1.308  48.639  1.00 16.68           O  
ATOM   1267  CB  GLU L 165      -7.901   1.768  47.897  1.00 26.57           C  
ATOM   1268  CG  GLU L 165      -7.188   2.545  46.824  1.00 39.09           C  
ATOM   1269  CD  GLU L 165      -6.297   3.631  47.380  1.00 39.01           C  
ATOM   1270  OE1 GLU L 165      -5.552   3.344  48.343  1.00 43.89           O  
ATOM   1271  OE2 GLU L 165      -6.349   4.762  46.852  1.00 42.02           O  
ATOM   1272  N   GLN L 166     -10.774   2.855  47.056  1.00 14.89           N  
ATOM   1273  CA  GLN L 166     -12.108   2.521  46.573  1.00 10.33           C  
ATOM   1274  C   GLN L 166     -12.328   1.040  46.172  1.00 14.41           C  
ATOM   1275  O   GLN L 166     -11.521   0.446  45.467  1.00 12.31           O  
ATOM   1276  CB  GLN L 166     -12.503   3.452  45.458  1.00  8.06           C  
ATOM   1277  CG  GLN L 166     -13.926   3.309  45.091  1.00 10.32           C  
ATOM   1278  CD  GLN L 166     -14.369   4.348  44.115  1.00 20.82           C  
ATOM   1279  OE1 GLN L 166     -13.648   4.672  43.171  1.00 21.79           O  
ATOM   1280  NE2 GLN L 166     -15.568   4.897  44.334  1.00 22.04           N  
ATOM   1281  N   ASP L 167     -13.399   0.430  46.681  1.00 14.86           N  
ATOM   1282  CA  ASP L 167     -13.669  -0.952  46.373  1.00 14.12           C  
ATOM   1283  C   ASP L 167     -13.947  -1.110  44.895  1.00 16.17           C  
ATOM   1284  O   ASP L 167     -14.656  -0.308  44.315  1.00 17.74           O  
ATOM   1285  CB  ASP L 167     -14.854  -1.441  47.166  1.00 23.07           C  
ATOM   1286  CG  ASP L 167     -14.990  -2.953  47.119  1.00 31.04           C  
ATOM   1287  OD1 ASP L 167     -14.251  -3.600  47.900  1.00 36.43           O  
ATOM   1288  OD2 ASP L 167     -15.796  -3.490  46.307  1.00 29.02           O  
ATOM   1289  N   SER L 168     -13.421  -2.178  44.299  1.00 18.05           N  
ATOM   1290  CA  SER L 168     -13.585  -2.412  42.870  1.00 21.72           C  
ATOM   1291  C   SER L 168     -14.858  -3.130  42.472  1.00 21.18           C  
ATOM   1292  O   SER L 168     -15.110  -3.341  41.292  1.00 27.67           O  
ATOM   1293  CB  SER L 168     -12.379  -3.147  42.309  1.00 21.38           C  
ATOM   1294  OG  SER L 168     -12.435  -4.500  42.689  1.00 32.33           O  
ATOM   1295  N   LYS L 169     -15.648  -3.541  43.451  1.00 27.14           N  
ATOM   1296  CA  LYS L 169     -16.913  -4.188  43.151  1.00 26.80           C  
ATOM   1297  C   LYS L 169     -18.073  -3.289  43.490  1.00 25.14           C  
ATOM   1298  O   LYS L 169     -18.970  -3.110  42.671  1.00 24.85           O  
ATOM   1299  CB  LYS L 169     -17.045  -5.533  43.864  1.00 32.26           C  
ATOM   1300  CG  LYS L 169     -16.199  -6.606  43.208  1.00 41.67           C  
ATOM   1301  CD  LYS L 169     -16.386  -7.961  43.846  1.00 56.56           C  
ATOM   1302  CE  LYS L 169     -15.077  -8.760  43.843  1.00 64.62           C  
ATOM   1303  NZ  LYS L 169     -14.067  -8.219  44.834  1.00 71.97           N  
ATOM   1304  N   ASP L 170     -18.051  -2.687  44.676  1.00 23.84           N  
ATOM   1305  CA  ASP L 170     -19.151  -1.817  45.056  1.00 19.86           C  
ATOM   1306  C   ASP L 170     -18.855  -0.324  45.117  1.00 16.34           C  
ATOM   1307  O   ASP L 170     -19.746   0.458  45.406  1.00 21.52           O  
ATOM   1308  CB  ASP L 170     -19.807  -2.311  46.339  1.00 22.21           C  
ATOM   1309  CG  ASP L 170     -18.898  -2.209  47.551  1.00 29.90           C  
ATOM   1310  OD1 ASP L 170     -17.876  -1.498  47.492  1.00 31.19           O  
ATOM   1311  OD2 ASP L 170     -19.230  -2.819  48.597  1.00 38.21           O  
ATOM   1312  N   SER L 171     -17.610   0.070  44.885  1.00 13.61           N  
ATOM   1313  CA  SER L 171     -17.236   1.484  44.883  1.00 10.75           C  
ATOM   1314  C   SER L 171     -17.325   2.274  46.181  1.00 11.52           C  
ATOM   1315  O   SER L 171     -17.280   3.508  46.179  1.00 13.67           O  
ATOM   1316  CB  SER L 171     -18.018   2.212  43.804  1.00 15.39           C  
ATOM   1317  OG  SER L 171     -17.835   1.563  42.561  1.00 22.94           O  
ATOM   1318  N   THR L 172     -17.360   1.573  47.299  1.00 13.68           N  
ATOM   1319  CA  THR L 172     -17.464   2.227  48.581  1.00  9.35           C  
ATOM   1320  C   THR L 172     -16.101   2.322  49.228  1.00 10.59           C  
ATOM   1321  O   THR L 172     -15.129   1.782  48.704  1.00  9.74           O  
ATOM   1322  CB  THR L 172     -18.389   1.422  49.534  1.00 16.07           C  
ATOM   1323  OG1 THR L 172     -17.813   0.120  49.778  1.00 14.46           O  
ATOM   1324  CG2 THR L 172     -19.824   1.317  48.974  1.00  2.13           C  
ATOM   1325  N   TYR L 173     -16.090   2.934  50.422  1.00 13.92           N  
ATOM   1326  CA  TYR L 173     -14.905   3.144  51.270  1.00 12.35           C  
ATOM   1327  C   TYR L 173     -15.165   2.619  52.681  1.00 13.51           C  
ATOM   1328  O   TYR L 173     -16.319   2.413  53.070  1.00 15.17           O  
ATOM   1329  CB  TYR L 173     -14.605   4.655  51.433  1.00 15.09           C  
ATOM   1330  CG  TYR L 173     -14.358   5.401  50.151  1.00 13.78           C  
ATOM   1331  CD1 TYR L 173     -13.094   5.446  49.606  1.00  7.64           C  
ATOM   1332  CD2 TYR L 173     -15.387   6.033  49.485  1.00 11.65           C  
ATOM   1333  CE1 TYR L 173     -12.856   6.092  48.454  1.00 11.77           C  
ATOM   1334  CE2 TYR L 173     -15.153   6.692  48.301  1.00 12.55           C  
ATOM   1335  CZ  TYR L 173     -13.872   6.719  47.794  1.00 13.87           C  
ATOM   1336  OH  TYR L 173     -13.576   7.396  46.624  1.00 23.55           O  
ATOM   1337  N   SER L 174     -14.089   2.447  53.447  1.00  8.43           N  
ATOM   1338  CA  SER L 174     -14.170   2.044  54.845  1.00  9.17           C  
ATOM   1339  C   SER L 174     -13.092   2.867  55.563  1.00  9.22           C  
ATOM   1340  O   SER L 174     -12.090   3.235  54.958  1.00 10.53           O  
ATOM   1341  CB  SER L 174     -13.958   0.544  54.998  1.00 13.21           C  
ATOM   1342  OG  SER L 174     -15.087  -0.130  54.464  1.00 17.76           O  
ATOM   1343  N   LEU L 175     -13.290   3.153  56.841  1.00  8.69           N  
ATOM   1344  CA  LEU L 175     -12.367   3.985  57.594  1.00 12.11           C  
ATOM   1345  C   LEU L 175     -12.197   3.465  59.024  1.00 12.25           C  
ATOM   1346  O   LEU L 175     -13.138   2.919  59.561  1.00 11.99           O  
ATOM   1347  CB  LEU L 175     -12.969   5.407  57.638  1.00  9.25           C  
ATOM   1348  CG  LEU L 175     -12.283   6.552  58.409  1.00  8.16           C  
ATOM   1349  CD1 LEU L 175     -12.778   7.869  57.871  1.00  7.28           C  
ATOM   1350  CD2 LEU L 175     -12.575   6.470  59.893  1.00  5.54           C  
ATOM   1351  N   SER L 176     -11.005   3.612  59.618  1.00 13.64           N  
ATOM   1352  CA  SER L 176     -10.776   3.228  61.024  1.00 15.08           C  
ATOM   1353  C   SER L 176     -10.128   4.413  61.752  1.00 13.47           C  
ATOM   1354  O   SER L 176      -9.296   5.111  61.208  1.00 14.59           O  
ATOM   1355  CB  SER L 176      -9.907   1.961  61.198  1.00 13.64           C  
ATOM   1356  OG  SER L 176      -8.551   2.227  60.880  1.00 22.51           O  
ATOM   1357  N   SER L 177     -10.596   4.678  62.962  1.00 14.63           N  
ATOM   1358  CA  SER L 177     -10.075   5.751  63.788  1.00 13.15           C  
ATOM   1359  C   SER L 177      -9.634   5.086  65.098  1.00 13.23           C  
ATOM   1360  O   SER L 177     -10.365   4.309  65.674  1.00 16.46           O  
ATOM   1361  CB  SER L 177     -11.163   6.798  64.030  1.00 13.94           C  
ATOM   1362  OG  SER L 177     -10.679   7.866  64.834  1.00 14.47           O  
ATOM   1363  N   THR L 178      -8.423   5.376  65.547  1.00 12.73           N  
ATOM   1364  CA  THR L 178      -7.891   4.774  66.748  1.00 11.97           C  
ATOM   1365  C   THR L 178      -7.540   5.875  67.726  1.00 15.12           C  
ATOM   1366  O   THR L 178      -6.805   6.802  67.394  1.00 16.80           O  
ATOM   1367  CB  THR L 178      -6.598   3.967  66.392  1.00 14.98           C  
ATOM   1368  OG1 THR L 178      -6.866   3.137  65.256  1.00 21.25           O  
ATOM   1369  CG2 THR L 178      -6.133   3.075  67.534  1.00  8.85           C  
ATOM   1370  N   LEU L 179      -8.079   5.758  68.927  1.00 15.00           N  
ATOM   1371  CA  LEU L 179      -7.842   6.674  70.023  1.00 12.93           C  
ATOM   1372  C   LEU L 179      -6.786   6.011  70.889  1.00 14.24           C  
ATOM   1373  O   LEU L 179      -6.925   4.871  71.252  1.00 19.84           O  
ATOM   1374  CB  LEU L 179      -9.121   6.837  70.839  1.00 12.97           C  
ATOM   1375  CG  LEU L 179      -9.042   7.636  72.142  1.00 13.33           C  
ATOM   1376  CD1 LEU L 179      -8.850   9.101  71.766  1.00  6.39           C  
ATOM   1377  CD2 LEU L 179     -10.321   7.460  72.963  1.00  6.28           C  
ATOM   1378  N   THR L 180      -5.727   6.726  71.214  1.00 17.88           N  
ATOM   1379  CA  THR L 180      -4.653   6.196  72.032  1.00 21.69           C  
ATOM   1380  C   THR L 180      -4.676   6.795  73.463  1.00 25.23           C  
ATOM   1381  O   THR L 180      -4.797   8.003  73.609  1.00 24.94           O  
ATOM   1382  CB  THR L 180      -3.296   6.514  71.336  1.00 28.12           C  
ATOM   1383  OG1 THR L 180      -3.277   5.900  70.036  1.00 25.18           O  
ATOM   1384  CG2 THR L 180      -2.097   6.006  72.165  1.00 27.79           C  
ATOM   1385  N   LEU L 181      -4.575   5.959  74.504  1.00 23.91           N  
ATOM   1386  CA  LEU L 181      -4.569   6.429  75.898  1.00 21.54           C  
ATOM   1387  C   LEU L 181      -3.587   5.619  76.724  1.00 22.26           C  
ATOM   1388  O   LEU L 181      -3.212   4.510  76.340  1.00 21.08           O  
ATOM   1389  CB  LEU L 181      -5.917   6.212  76.586  1.00 20.66           C  
ATOM   1390  CG  LEU L 181      -7.258   6.661  76.055  1.00 22.03           C  
ATOM   1391  CD1 LEU L 181      -7.785   5.593  75.121  1.00 27.79           C  
ATOM   1392  CD2 LEU L 181      -8.182   6.785  77.215  1.00 15.79           C  
ATOM   1393  N   SER L 182      -3.196   6.163  77.875  1.00 21.42           N  
ATOM   1394  CA  SER L 182      -2.317   5.439  78.787  1.00 20.81           C  
ATOM   1395  C   SER L 182      -3.256   4.470  79.514  1.00 21.63           C  
ATOM   1396  O   SER L 182      -4.461   4.730  79.625  1.00 21.77           O  
ATOM   1397  CB  SER L 182      -1.672   6.386  79.804  1.00 16.83           C  
ATOM   1398  OG  SER L 182      -2.630   6.878  80.724  1.00 23.79           O  
ATOM   1399  N   LYS L 183      -2.733   3.337  79.968  1.00 22.69           N  
ATOM   1400  CA  LYS L 183      -3.566   2.385  80.691  1.00 24.26           C  
ATOM   1401  C   LYS L 183      -4.181   3.131  81.900  1.00 24.43           C  
ATOM   1402  O   LYS L 183      -5.400   3.082  82.143  1.00 24.03           O  
ATOM   1403  CB  LYS L 183      -2.696   1.218  81.128  1.00 28.52           C  
ATOM   1404  CG  LYS L 183      -3.375   0.180  81.987  1.00 36.91           C  
ATOM   1405  CD  LYS L 183      -2.298  -0.400  82.885  1.00 50.26           C  
ATOM   1406  CE  LYS L 183      -2.561  -1.839  83.292  1.00 59.39           C  
ATOM   1407  NZ  LYS L 183      -1.254  -2.513  83.650  1.00 66.41           N  
ATOM   1408  N   ALA L 184      -3.335   3.896  82.592  1.00 22.41           N  
ATOM   1409  CA  ALA L 184      -3.740   4.697  83.744  1.00 23.34           C  
ATOM   1410  C   ALA L 184      -4.936   5.567  83.432  1.00 23.25           C  
ATOM   1411  O   ALA L 184      -5.912   5.568  84.182  1.00 27.99           O  
ATOM   1412  CB  ALA L 184      -2.607   5.576  84.196  1.00 24.06           C  
ATOM   1413  N   ASP L 185      -4.870   6.319  82.335  1.00 24.40           N  
ATOM   1414  CA  ASP L 185      -5.989   7.176  81.994  1.00 22.34           C  
ATOM   1415  C   ASP L 185      -7.224   6.431  81.572  1.00 22.46           C  
ATOM   1416  O   ASP L 185      -8.333   6.812  81.977  1.00 24.01           O  
ATOM   1417  CB  ASP L 185      -5.590   8.218  80.981  1.00 27.89           C  
ATOM   1418  CG  ASP L 185      -4.831   9.375  81.612  1.00 37.04           C  
ATOM   1419  OD1 ASP L 185      -4.674   9.436  82.858  1.00 39.13           O  
ATOM   1420  OD2 ASP L 185      -4.385  10.245  80.852  1.00 45.99           O  
ATOM   1421  N   TYR L 186      -7.028   5.333  80.833  1.00 20.89           N  
ATOM   1422  CA  TYR L 186      -8.130   4.487  80.355  1.00 19.85           C  
ATOM   1423  C   TYR L 186      -8.934   3.929  81.510  1.00 19.95           C  
ATOM   1424  O   TYR L 186     -10.145   3.770  81.410  1.00 20.30           O  
ATOM   1425  CB  TYR L 186      -7.597   3.308  79.540  1.00 21.42           C  
ATOM   1426  CG  TYR L 186      -8.661   2.288  79.177  1.00 20.78           C  
ATOM   1427  CD1 TYR L 186      -9.642   2.589  78.249  1.00 19.31           C  
ATOM   1428  CD2 TYR L 186      -8.690   1.020  79.776  1.00 21.35           C  
ATOM   1429  CE1 TYR L 186     -10.620   1.672  77.924  1.00 16.99           C  
ATOM   1430  CE2 TYR L 186      -9.675   0.091  79.453  1.00 14.22           C  
ATOM   1431  CZ  TYR L 186     -10.629   0.427  78.529  1.00 18.92           C  
ATOM   1432  OH  TYR L 186     -11.607  -0.477  78.187  1.00 22.37           O  
ATOM   1433  N   GLU L 187      -8.254   3.646  82.612  1.00 20.91           N  
ATOM   1434  CA  GLU L 187      -8.920   3.095  83.767  1.00 24.24           C  
ATOM   1435  C   GLU L 187      -9.534   4.078  84.753  1.00 24.89           C  
ATOM   1436  O   GLU L 187     -10.038   3.676  85.790  1.00 27.45           O  
ATOM   1437  CB  GLU L 187      -8.000   2.099  84.435  1.00 29.18           C  
ATOM   1438  CG  GLU L 187      -7.585   1.058  83.426  1.00 38.55           C  
ATOM   1439  CD  GLU L 187      -6.810  -0.090  84.002  1.00 48.13           C  
ATOM   1440  OE1 GLU L 187      -6.010   0.129  84.948  1.00 52.13           O  
ATOM   1441  OE2 GLU L 187      -6.978  -1.215  83.470  1.00 53.53           O  
ATOM   1442  N   LYS L 188      -9.555   5.355  84.394  1.00 24.76           N  
ATOM   1443  CA  LYS L 188     -10.172   6.380  85.228  1.00 23.76           C  
ATOM   1444  C   LYS L 188     -11.566   6.736  84.723  1.00 25.75           C  
ATOM   1445  O   LYS L 188     -12.272   7.498  85.377  1.00 26.32           O  
ATOM   1446  CB  LYS L 188      -9.347   7.655  85.218  1.00 28.30           C  
ATOM   1447  CG  LYS L 188      -8.046   7.567  85.972  1.00 36.60           C  
ATOM   1448  CD  LYS L 188      -7.304   8.904  85.930  1.00 43.77           C  
ATOM   1449  CE  LYS L 188      -5.868   8.717  86.420  1.00 50.99           C  
ATOM   1450  NZ  LYS L 188      -5.054   9.968  86.369  1.00 58.47           N  
ATOM   1451  N   HIS L 189     -11.966   6.196  83.567  1.00 25.17           N  
ATOM   1452  CA  HIS L 189     -13.276   6.497  82.977  1.00 21.96           C  
ATOM   1453  C   HIS L 189     -14.082   5.276  82.581  1.00 19.44           C  
ATOM   1454  O   HIS L 189     -13.514   4.210  82.350  1.00 24.52           O  
ATOM   1455  CB  HIS L 189     -13.096   7.412  81.772  1.00 24.33           C  
ATOM   1456  CG  HIS L 189     -12.314   8.642  82.083  1.00 30.06           C  
ATOM   1457  ND1 HIS L 189     -10.939   8.702  81.952  1.00 35.68           N  
ATOM   1458  CD2 HIS L 189     -12.695   9.825  82.617  1.00 28.54           C  
ATOM   1459  CE1 HIS L 189     -10.506   9.865  82.402  1.00 34.22           C  
ATOM   1460  NE2 HIS L 189     -11.552  10.564  82.813  1.00 35.84           N  
ATOM   1461  N   LYS L 190     -15.390   5.474  82.415  1.00 20.86           N  
ATOM   1462  CA  LYS L 190     -16.334   4.413  82.066  1.00 24.36           C  
ATOM   1463  C   LYS L 190     -16.874   4.410  80.638  1.00 22.74           C  
ATOM   1464  O   LYS L 190     -16.762   3.422  79.941  1.00 23.14           O  
ATOM   1465  CB  LYS L 190     -17.532   4.461  83.013  1.00 30.33           C  
ATOM   1466  CG  LYS L 190     -17.763   3.166  83.778  1.00 48.07           C  
ATOM   1467  CD  LYS L 190     -19.162   2.544  83.553  1.00 57.75           C  
ATOM   1468  CE  LYS L 190     -20.305   3.431  84.085  1.00 60.65           C  
ATOM   1469  NZ  LYS L 190     -21.644   2.738  84.152  1.00 60.40           N  
ATOM   1470  N   VAL L 191     -17.501   5.503  80.224  1.00 23.13           N  
ATOM   1471  CA  VAL L 191     -18.095   5.590  78.891  1.00 22.39           C  
ATOM   1472  C   VAL L 191     -17.129   6.040  77.800  1.00 21.95           C  
ATOM   1473  O   VAL L 191     -16.482   7.083  77.924  1.00 18.53           O  
ATOM   1474  CB  VAL L 191     -19.358   6.534  78.873  1.00 23.54           C  
ATOM   1475  CG1 VAL L 191     -20.162   6.327  77.604  1.00 17.03           C  
ATOM   1476  CG2 VAL L 191     -20.247   6.287  80.085  1.00 21.38           C  
ATOM   1477  N   TYR L 192     -17.057   5.225  76.745  1.00 18.59           N  
ATOM   1478  CA  TYR L 192     -16.226   5.472  75.580  1.00 15.76           C  
ATOM   1479  C   TYR L 192     -17.204   5.423  74.420  1.00 15.84           C  
ATOM   1480  O   TYR L 192     -17.934   4.454  74.281  1.00 18.85           O  
ATOM   1481  CB  TYR L 192     -15.121   4.402  75.458  1.00 14.29           C  
ATOM   1482  CG  TYR L 192     -14.058   4.525  76.548  1.00 13.07           C  
ATOM   1483  CD1 TYR L 192     -14.271   4.000  77.837  1.00 13.80           C  
ATOM   1484  CD2 TYR L 192     -12.893   5.268  76.330  1.00  9.45           C  
ATOM   1485  CE1 TYR L 192     -13.350   4.230  78.885  1.00  8.61           C  
ATOM   1486  CE2 TYR L 192     -11.980   5.497  77.366  1.00  6.58           C  
ATOM   1487  CZ  TYR L 192     -12.221   4.982  78.626  1.00  9.72           C  
ATOM   1488  OH  TYR L 192     -11.333   5.242  79.623  1.00 13.35           O  
ATOM   1489  N   ALA L 193     -17.202   6.463  73.588  1.00 15.57           N  
ATOM   1490  CA  ALA L 193     -18.126   6.581  72.463  1.00 14.52           C  
ATOM   1491  C   ALA L 193     -17.540   7.257  71.242  1.00 16.25           C  
ATOM   1492  O   ALA L 193     -16.674   8.115  71.400  1.00 19.01           O  
ATOM   1493  CB  ALA L 193     -19.321   7.405  72.915  1.00 11.85           C  
ATOM   1494  N   CYS L 194     -17.978   6.847  70.035  1.00 17.92           N  
ATOM   1495  CA  CYS L 194     -17.573   7.512  68.794  1.00 17.79           C  
ATOM   1496  C   CYS L 194     -18.840   7.855  68.038  1.00 17.67           C  
ATOM   1497  O   CYS L 194     -19.690   7.010  67.836  1.00 22.55           O  
ATOM   1498  CB  CYS L 194     -16.545   6.742  67.929  1.00 22.60           C  
ATOM   1499  SG  CYS L 194     -16.968   5.072  67.320  1.00 41.16           S  
ATOM   1500  N   GLU L 195     -19.019   9.136  67.750  1.00 18.40           N  
ATOM   1501  CA  GLU L 195     -20.179   9.621  67.028  1.00 18.94           C  
ATOM   1502  C   GLU L 195     -19.789   9.908  65.595  1.00 16.74           C  
ATOM   1503  O   GLU L 195     -18.843  10.641  65.329  1.00 17.87           O  
ATOM   1504  CB  GLU L 195     -20.731  10.881  67.679  1.00 19.90           C  
ATOM   1505  CG  GLU L 195     -21.897  11.484  66.935  1.00 30.15           C  
ATOM   1506  CD  GLU L 195     -22.224  12.916  67.374  1.00 40.83           C  
ATOM   1507  OE1 GLU L 195     -21.451  13.855  67.042  1.00 47.39           O  
ATOM   1508  OE2 GLU L 195     -23.279  13.107  68.022  1.00 45.11           O  
ATOM   1509  N   VAL L 196     -20.579   9.382  64.670  1.00 16.53           N  
ATOM   1510  CA  VAL L 196     -20.314   9.509  63.254  1.00 13.27           C  
ATOM   1511  C   VAL L 196     -21.315  10.386  62.525  1.00 14.57           C  
ATOM   1512  O   VAL L 196     -22.504  10.292  62.737  1.00 14.06           O  
ATOM   1513  CB  VAL L 196     -20.295   8.088  62.624  1.00 16.97           C  
ATOM   1514  CG1 VAL L 196     -20.081   8.135  61.088  1.00 13.14           C  
ATOM   1515  CG2 VAL L 196     -19.193   7.265  63.292  1.00 11.29           C  
ATOM   1516  N   THR L 197     -20.811  11.188  61.605  1.00 17.33           N  
ATOM   1517  CA  THR L 197     -21.628  12.085  60.820  1.00 17.34           C  
ATOM   1518  C   THR L 197     -21.307  11.797  59.353  1.00 19.23           C  
ATOM   1519  O   THR L 197     -20.151  11.851  58.943  1.00 20.84           O  
ATOM   1520  CB  THR L 197     -21.261  13.560  61.145  1.00 21.99           C  
ATOM   1521  OG1 THR L 197     -21.435  13.827  62.549  1.00 22.35           O  
ATOM   1522  CG2 THR L 197     -22.145  14.498  60.367  1.00 20.96           C  
ATOM   1523  N   HIS L 198     -22.324  11.457  58.568  1.00 18.87           N  
ATOM   1524  CA  HIS L 198     -22.128  11.144  57.155  1.00 17.58           C  
ATOM   1525  C   HIS L 198     -23.376  11.577  56.395  1.00 19.89           C  
ATOM   1526  O   HIS L 198     -24.469  11.632  56.959  1.00 18.01           O  
ATOM   1527  CB  HIS L 198     -21.900   9.622  56.963  1.00 14.30           C  
ATOM   1528  CG  HIS L 198     -21.671   9.205  55.536  1.00  8.19           C  
ATOM   1529  ND1 HIS L 198     -20.448   9.335  54.901  1.00 10.42           N  
ATOM   1530  CD2 HIS L 198     -22.527   8.727  54.603  1.00  2.07           C  
ATOM   1531  CE1 HIS L 198     -20.569   8.978  53.636  1.00  6.91           C  
ATOM   1532  NE2 HIS L 198     -21.823   8.606  53.429  1.00  8.87           N  
ATOM   1533  N   GLN L 199     -23.196  11.848  55.105  1.00 22.42           N  
ATOM   1534  CA  GLN L 199     -24.279  12.266  54.218  1.00 24.87           C  
ATOM   1535  C   GLN L 199     -25.438  11.284  54.164  1.00 24.97           C  
ATOM   1536  O   GLN L 199     -26.559  11.679  53.908  1.00 28.31           O  
ATOM   1537  CB  GLN L 199     -23.735  12.481  52.810  1.00 26.13           C  
ATOM   1538  CG  GLN L 199     -24.775  12.920  51.821  1.00 25.54           C  
ATOM   1539  CD  GLN L 199     -24.165  13.399  50.530  1.00 33.19           C  
ATOM   1540  OE1 GLN L 199     -22.948  13.606  50.426  1.00 30.63           O  
ATOM   1541  NE2 GLN L 199     -25.013  13.603  49.532  1.00 37.81           N  
ATOM   1542  N   GLY L 200     -25.156  10.003  54.372  1.00 26.28           N  
ATOM   1543  CA  GLY L 200     -26.194   8.989  54.355  1.00 25.05           C  
ATOM   1544  C   GLY L 200     -26.868   8.739  55.702  1.00 27.48           C  
ATOM   1545  O   GLY L 200     -27.743   7.880  55.802  1.00 29.64           O  
ATOM   1546  N   LEU L 201     -26.424   9.439  56.746  1.00 30.46           N  
ATOM   1547  CA  LEU L 201     -26.997   9.332  58.097  1.00 29.22           C  
ATOM   1548  C   LEU L 201     -27.849  10.592  58.285  1.00 33.26           C  
ATOM   1549  O   LEU L 201     -27.343  11.725  58.214  1.00 33.86           O  
ATOM   1550  CB  LEU L 201     -25.883   9.307  59.142  1.00 22.15           C  
ATOM   1551  CG  LEU L 201     -25.387   7.990  59.730  1.00 21.47           C  
ATOM   1552  CD1 LEU L 201     -25.859   6.807  58.949  1.00 15.39           C  
ATOM   1553  CD2 LEU L 201     -23.884   8.008  59.867  1.00 14.08           C  
ATOM   1554  N   SER L 202     -29.151  10.409  58.463  1.00 36.61           N  
ATOM   1555  CA  SER L 202     -30.025  11.561  58.629  1.00 42.61           C  
ATOM   1556  C   SER L 202     -29.707  12.298  59.913  1.00 44.22           C  
ATOM   1557  O   SER L 202     -29.997  13.479  60.034  1.00 48.85           O  
ATOM   1558  CB  SER L 202     -31.494  11.153  58.587  1.00 44.50           C  
ATOM   1559  OG  SER L 202     -31.733  10.070  59.459  1.00 53.86           O  
ATOM   1560  N   SER L 203     -29.079  11.597  60.854  1.00 45.83           N  
ATOM   1561  CA  SER L 203     -28.670  12.163  62.141  1.00 44.75           C  
ATOM   1562  C   SER L 203     -27.444  11.350  62.595  1.00 40.52           C  
ATOM   1563  O   SER L 203     -27.330  10.166  62.288  1.00 42.22           O  
ATOM   1564  CB  SER L 203     -29.790  12.001  63.191  1.00 50.23           C  
ATOM   1565  OG  SER L 203     -31.084  12.332  62.701  1.00 56.78           O  
ATOM   1566  N   PRO L 204     -26.520  11.971  63.339  1.00 36.45           N  
ATOM   1567  CA  PRO L 204     -25.311  11.306  63.841  1.00 31.78           C  
ATOM   1568  C   PRO L 204     -25.555   9.953  64.506  1.00 27.58           C  
ATOM   1569  O   PRO L 204     -26.550   9.769  65.191  1.00 32.90           O  
ATOM   1570  CB  PRO L 204     -24.771  12.327  64.835  1.00 31.24           C  
ATOM   1571  CG  PRO L 204     -25.064  13.617  64.139  1.00 31.05           C  
ATOM   1572  CD  PRO L 204     -26.480  13.415  63.636  1.00 33.99           C  
ATOM   1573  N   VAL L 205     -24.644   9.008  64.297  1.00 23.43           N  
ATOM   1574  CA  VAL L 205     -24.757   7.679  64.879  1.00 20.61           C  
ATOM   1575  C   VAL L 205     -23.695   7.479  65.934  1.00 21.98           C  
ATOM   1576  O   VAL L 205     -22.516   7.631  65.654  1.00 26.88           O  
ATOM   1577  CB  VAL L 205     -24.599   6.608  63.806  1.00 21.09           C  
ATOM   1578  CG1 VAL L 205     -24.371   5.237  64.417  1.00 21.27           C  
ATOM   1579  CG2 VAL L 205     -25.827   6.583  62.982  1.00 23.41           C  
ATOM   1580  N   THR L 206     -24.099   7.062  67.129  1.00 21.69           N  
ATOM   1581  CA  THR L 206     -23.139   6.866  68.206  1.00 20.65           C  
ATOM   1582  C   THR L 206     -23.067   5.422  68.653  1.00 21.44           C  
ATOM   1583  O   THR L 206     -24.100   4.792  68.810  1.00 24.94           O  
ATOM   1584  CB  THR L 206     -23.491   7.728  69.427  1.00 19.14           C  
ATOM   1585  OG1 THR L 206     -23.636   9.099  69.028  1.00 28.74           O  
ATOM   1586  CG2 THR L 206     -22.389   7.637  70.484  1.00 16.88           C  
ATOM   1587  N   LYS L 207     -21.846   4.918  68.847  1.00 19.46           N  
ATOM   1588  CA  LYS L 207     -21.588   3.549  69.284  1.00 17.53           C  
ATOM   1589  C   LYS L 207     -20.766   3.734  70.505  1.00 15.64           C  
ATOM   1590  O   LYS L 207     -19.883   4.575  70.498  1.00 19.12           O  
ATOM   1591  CB  LYS L 207     -20.737   2.822  68.244  1.00 19.54           C  
ATOM   1592  CG  LYS L 207     -21.427   1.679  67.573  1.00 19.77           C  
ATOM   1593  CD  LYS L 207     -22.664   2.119  66.862  1.00 23.71           C  
ATOM   1594  CE  LYS L 207     -23.645   0.973  66.731  1.00 28.75           C  
ATOM   1595  NZ  LYS L 207     -24.891   1.411  66.055  1.00 38.41           N  
ATOM   1596  N   SER L 208     -21.005   2.946  71.543  1.00 17.94           N  
ATOM   1597  CA  SER L 208     -20.236   3.116  72.783  1.00 20.06           C  
ATOM   1598  C   SER L 208     -20.184   1.888  73.673  1.00 19.27           C  
ATOM   1599  O   SER L 208     -20.851   0.899  73.408  1.00 25.74           O  
ATOM   1600  CB  SER L 208     -20.797   4.284  73.597  1.00 19.72           C  
ATOM   1601  OG  SER L 208     -22.027   3.942  74.188  1.00 23.60           O  
ATOM   1602  N   PHE L 209     -19.333   1.929  74.690  1.00 19.22           N  
ATOM   1603  CA  PHE L 209     -19.214   0.821  75.633  1.00 18.25           C  
ATOM   1604  C   PHE L 209     -18.841   1.324  77.033  1.00 19.83           C  
ATOM   1605  O   PHE L 209     -18.281   2.417  77.172  1.00 22.17           O  
ATOM   1606  CB  PHE L 209     -18.206  -0.249  75.138  1.00 14.96           C  
ATOM   1607  CG  PHE L 209     -16.751   0.166  75.204  1.00 16.06           C  
ATOM   1608  CD1 PHE L 209     -16.046   0.111  76.403  1.00 10.58           C  
ATOM   1609  CD2 PHE L 209     -16.082   0.597  74.064  1.00 12.61           C  
ATOM   1610  CE1 PHE L 209     -14.701   0.479  76.465  1.00 11.48           C  
ATOM   1611  CE2 PHE L 209     -14.739   0.967  74.124  1.00 12.13           C  
ATOM   1612  CZ  PHE L 209     -14.048   0.909  75.328  1.00 10.71           C  
ATOM   1613  N   ASN L 210     -19.249   0.586  78.063  1.00 19.18           N  
ATOM   1614  CA  ASN L 210     -18.898   0.942  79.422  1.00 20.13           C  
ATOM   1615  C   ASN L 210     -17.775   0.014  79.761  1.00 21.96           C  
ATOM   1616  O   ASN L 210     -17.911  -1.200  79.667  1.00 25.69           O  
ATOM   1617  CB  ASN L 210     -20.048   0.741  80.377  1.00 15.85           C  
ATOM   1618  CG  ASN L 210     -21.209   1.626  80.051  1.00 24.34           C  
ATOM   1619  OD1 ASN L 210     -21.069   2.634  79.353  1.00 28.04           O  
ATOM   1620  ND2 ASN L 210     -22.385   1.234  80.503  1.00 28.96           N  
ATOM   1621  N   ARG L 211     -16.633   0.603  80.070  1.00 22.69           N  
ATOM   1622  CA  ARG L 211     -15.437  -0.135  80.402  1.00 26.68           C  
ATOM   1623  C   ARG L 211     -15.731  -1.099  81.526  1.00 35.21           C  
ATOM   1624  O   ARG L 211     -16.376  -0.734  82.523  1.00 38.84           O  
ATOM   1625  CB  ARG L 211     -14.363   0.844  80.825  1.00 22.92           C  
ATOM   1626  CG  ARG L 211     -13.124   0.233  81.329  1.00 17.75           C  
ATOM   1627  CD  ARG L 211     -12.237   1.327  81.804  1.00 26.36           C  
ATOM   1628  NE  ARG L 211     -11.879   1.115  83.183  1.00 32.18           N  
ATOM   1629  CZ  ARG L 211     -12.571   1.575  84.215  1.00 37.63           C  
ATOM   1630  NH1 ARG L 211     -13.662   2.288  84.037  1.00 43.30           N  
ATOM   1631  NH2 ARG L 211     -12.203   1.266  85.439  1.00 46.00           N  
ATOM   1632  N   GLY L 212     -15.295  -2.340  81.343  1.00 40.82           N  
ATOM   1633  CA  GLY L 212     -15.512  -3.348  82.363  1.00 49.42           C  
ATOM   1634  C   GLY L 212     -16.735  -4.234  82.184  1.00 52.69           C  
ATOM   1635  O   GLY L 212     -16.864  -5.257  82.852  1.00 53.53           O  
ATOM   1636  N   GLU L 213     -17.643  -3.859  81.297  1.00 56.69           N  
ATOM   1637  CA  GLU L 213     -18.817  -4.684  81.085  1.00 61.94           C  
ATOM   1638  C   GLU L 213     -19.048  -5.015  79.621  1.00 64.50           C  
ATOM   1639  O   GLU L 213     -18.451  -5.965  79.096  1.00 66.64           O  
ATOM   1640  CB  GLU L 213     -20.043  -4.042  81.722  1.00 65.50           C  
ATOM   1641  CG  GLU L 213     -20.217  -2.579  81.412  1.00 73.99           C  
ATOM   1642  CD  GLU L 213     -21.046  -1.854  82.465  1.00 79.47           C  
ATOM   1643  OE1 GLU L 213     -20.451  -1.381  83.467  1.00 81.01           O  
ATOM   1644  OE2 GLU L 213     -22.283  -1.754  82.284  1.00 81.75           O  
TER    1645      GLU L 213                                                      
ATOM   1646  N   GLU H   1       3.880 -20.768  33.258  1.00 45.70           N  
ATOM   1647  CA  GLU H   1       3.375 -19.381  33.425  1.00 41.66           C  
ATOM   1648  C   GLU H   1       4.558 -18.420  33.610  1.00 38.70           C  
ATOM   1649  O   GLU H   1       5.447 -18.654  34.440  1.00 36.09           O  
ATOM   1650  CB  GLU H   1       2.425 -19.342  34.618  1.00 48.11           C  
ATOM   1651  CG  GLU H   1       1.978 -17.955  35.050  1.00 61.76           C  
ATOM   1652  CD  GLU H   1       2.231 -17.706  36.545  1.00 70.16           C  
ATOM   1653  OE1 GLU H   1       2.402 -18.696  37.305  1.00 71.22           O  
ATOM   1654  OE2 GLU H   1       2.269 -16.520  36.959  1.00 75.69           O  
ATOM   1655  N   VAL H   2       4.591 -17.370  32.796  1.00 31.70           N  
ATOM   1656  CA  VAL H   2       5.658 -16.383  32.865  1.00 28.05           C  
ATOM   1657  C   VAL H   2       5.547 -15.565  34.127  1.00 26.42           C  
ATOM   1658  O   VAL H   2       4.510 -14.969  34.397  1.00 31.25           O  
ATOM   1659  CB  VAL H   2       5.607 -15.442  31.661  1.00 24.06           C  
ATOM   1660  CG1 VAL H   2       6.678 -14.407  31.736  1.00 23.86           C  
ATOM   1661  CG2 VAL H   2       5.778 -16.238  30.409  1.00 27.09           C  
ATOM   1662  N   GLN H   3       6.607 -15.566  34.920  1.00 25.48           N  
ATOM   1663  CA  GLN H   3       6.616 -14.780  36.132  1.00 26.10           C  
ATOM   1664  C   GLN H   3       7.987 -14.276  36.571  1.00 23.19           C  
ATOM   1665  O   GLN H   3       9.008 -14.878  36.267  1.00 20.77           O  
ATOM   1666  CB  GLN H   3       5.936 -15.541  37.246  1.00 34.20           C  
ATOM   1667  CG  GLN H   3       6.542 -16.865  37.544  1.00 48.75           C  
ATOM   1668  CD  GLN H   3       5.699 -17.640  38.525  1.00 58.07           C  
ATOM   1669  OE1 GLN H   3       5.073 -17.059  39.420  1.00 61.71           O  
ATOM   1670  NE2 GLN H   3       5.673 -18.960  38.365  1.00 63.59           N  
ATOM   1671  N   LEU H   4       7.989 -13.123  37.234  1.00 19.58           N  
ATOM   1672  CA  LEU H   4       9.193 -12.493  37.732  1.00 16.53           C  
ATOM   1673  C   LEU H   4       9.032 -12.285  39.230  1.00 15.72           C  
ATOM   1674  O   LEU H   4       8.054 -11.700  39.667  1.00 15.72           O  
ATOM   1675  CB  LEU H   4       9.391 -11.140  37.025  1.00 17.44           C  
ATOM   1676  CG  LEU H   4      10.154 -11.013  35.696  1.00 17.72           C  
ATOM   1677  CD1 LEU H   4       9.771 -12.113  34.766  1.00 24.72           C  
ATOM   1678  CD2 LEU H   4       9.887  -9.680  35.034  1.00 10.49           C  
ATOM   1679  N   VAL H   5       9.982 -12.769  40.019  1.00 16.83           N  
ATOM   1680  CA  VAL H   5       9.904 -12.616  41.472  1.00 18.52           C  
ATOM   1681  C   VAL H   5      11.105 -11.860  42.010  1.00 19.93           C  
ATOM   1682  O   VAL H   5      12.239 -12.258  41.788  1.00 21.84           O  
ATOM   1683  CB  VAL H   5       9.846 -13.970  42.184  1.00 21.90           C  
ATOM   1684  CG1 VAL H   5       9.808 -13.776  43.697  1.00 18.63           C  
ATOM   1685  CG2 VAL H   5       8.627 -14.752  41.720  1.00 22.31           C  
ATOM   1686  N   GLU H   6      10.844 -10.817  42.789  1.00 20.17           N  
ATOM   1687  CA  GLU H   6      11.893  -9.978  43.340  1.00 22.50           C  
ATOM   1688  C   GLU H   6      12.126 -10.210  44.785  1.00 23.75           C  
ATOM   1689  O   GLU H   6      11.215 -10.577  45.514  1.00 26.30           O  
ATOM   1690  CB  GLU H   6      11.531  -8.527  43.203  1.00 17.74           C  
ATOM   1691  CG  GLU H   6      11.118  -8.199  41.834  1.00 23.00           C  
ATOM   1692  CD  GLU H   6      10.602  -6.826  41.764  1.00 23.74           C  
ATOM   1693  OE1 GLU H   6      11.321  -5.945  42.264  1.00 32.73           O  
ATOM   1694  OE2 GLU H   6       9.490  -6.629  41.241  1.00 20.82           O  
ATOM   1695  N   SER H   7      13.338  -9.879  45.202  1.00 21.86           N  
ATOM   1696  CA  SER H   7      13.733 -10.009  46.586  1.00 23.72           C  
ATOM   1697  C   SER H   7      14.919  -9.102  46.861  1.00 21.95           C  
ATOM   1698  O   SER H   7      15.483  -8.538  45.932  1.00 21.08           O  
ATOM   1699  CB  SER H   7      14.064 -11.467  46.928  1.00 25.42           C  
ATOM   1700  OG  SER H   7      14.902 -12.051  45.960  1.00 29.56           O  
ATOM   1701  N   GLY H   8      15.205  -8.885  48.145  1.00 23.83           N  
ATOM   1702  CA  GLY H   8      16.324  -8.064  48.556  1.00 26.61           C  
ATOM   1703  C   GLY H   8      15.975  -6.729  49.170  1.00 32.02           C  
ATOM   1704  O   GLY H   8      16.888  -6.014  49.593  1.00 35.23           O  
ATOM   1705  N   GLY H   9      14.680  -6.387  49.212  1.00 33.16           N  
ATOM   1706  CA  GLY H   9      14.248  -5.116  49.786  1.00 33.06           C  
ATOM   1707  C   GLY H   9      14.403  -5.011  51.299  1.00 31.69           C  
ATOM   1708  O   GLY H   9      14.913  -5.929  51.934  1.00 37.27           O  
ATOM   1709  N   GLY H  10      14.003  -3.878  51.874  1.00 29.63           N  
ATOM   1710  CA  GLY H  10      14.084  -3.687  53.318  1.00 23.84           C  
ATOM   1711  C   GLY H  10      14.783  -2.398  53.675  1.00 21.92           C  
ATOM   1712  O   GLY H  10      15.101  -1.616  52.785  1.00 20.48           O  
ATOM   1713  N   LEU H  11      15.030  -2.200  54.972  1.00 20.02           N  
ATOM   1714  CA  LEU H  11      15.723  -1.023  55.515  1.00 20.04           C  
ATOM   1715  C   LEU H  11      17.217  -0.990  55.160  1.00 22.13           C  
ATOM   1716  O   LEU H  11      17.896  -2.004  55.215  1.00 26.44           O  
ATOM   1717  CB  LEU H  11      15.656  -1.030  57.049  1.00 16.83           C  
ATOM   1718  CG  LEU H  11      15.212   0.178  57.869  1.00 20.14           C  
ATOM   1719  CD1 LEU H  11      15.865   0.080  59.203  1.00 19.18           C  
ATOM   1720  CD2 LEU H  11      15.523   1.484  57.228  1.00 13.09           C  
ATOM   1721  N   VAL H  12      17.730   0.187  54.824  1.00 23.19           N  
ATOM   1722  CA  VAL H  12      19.151   0.370  54.531  1.00 20.55           C  
ATOM   1723  C   VAL H  12      19.458   1.765  55.091  1.00 22.34           C  
ATOM   1724  O   VAL H  12      18.585   2.626  55.123  1.00 24.61           O  
ATOM   1725  CB  VAL H  12      19.481   0.216  53.000  1.00 21.88           C  
ATOM   1726  CG1 VAL H  12      18.737   1.231  52.181  1.00 22.40           C  
ATOM   1727  CG2 VAL H  12      20.985   0.354  52.749  1.00 19.43           C  
ATOM   1728  N   GLN H  13      20.636   1.941  55.675  1.00 26.15           N  
ATOM   1729  CA  GLN H  13      21.008   3.227  56.260  1.00 26.40           C  
ATOM   1730  C   GLN H  13      21.486   4.185  55.219  1.00 24.79           C  
ATOM   1731  O   GLN H  13      21.921   3.768  54.155  1.00 31.61           O  
ATOM   1732  CB  GLN H  13      22.091   3.031  57.304  1.00 35.49           C  
ATOM   1733  CG  GLN H  13      21.579   2.302  58.526  1.00 48.76           C  
ATOM   1734  CD  GLN H  13      22.393   2.589  59.763  1.00 60.28           C  
ATOM   1735  OE1 GLN H  13      22.503   3.749  60.204  1.00 67.86           O  
ATOM   1736  NE2 GLN H  13      22.957   1.534  60.356  1.00 64.69           N  
ATOM   1737  N   PRO H  14      21.368   5.492  55.476  1.00 23.17           N  
ATOM   1738  CA  PRO H  14      21.829   6.467  54.477  1.00 24.72           C  
ATOM   1739  C   PRO H  14      23.333   6.287  54.230  1.00 25.03           C  
ATOM   1740  O   PRO H  14      24.114   6.168  55.174  1.00 27.84           O  
ATOM   1741  CB  PRO H  14      21.530   7.808  55.140  1.00 22.68           C  
ATOM   1742  CG  PRO H  14      20.402   7.503  56.057  1.00 21.40           C  
ATOM   1743  CD  PRO H  14      20.766   6.169  56.634  1.00 23.14           C  
ATOM   1744  N   GLY H  15      23.711   6.195  52.959  1.00 23.71           N  
ATOM   1745  CA  GLY H  15      25.094   6.002  52.590  1.00 17.19           C  
ATOM   1746  C   GLY H  15      25.334   4.536  52.304  1.00 22.82           C  
ATOM   1747  O   GLY H  15      26.373   4.165  51.758  1.00 27.48           O  
ATOM   1748  N   GLY H  16      24.349   3.701  52.619  1.00 23.25           N  
ATOM   1749  CA  GLY H  16      24.502   2.266  52.427  1.00 22.43           C  
ATOM   1750  C   GLY H  16      24.227   1.713  51.058  1.00 21.48           C  
ATOM   1751  O   GLY H  16      23.753   2.421  50.187  1.00 25.30           O  
ATOM   1752  N   SER H  17      24.477   0.418  50.915  1.00 23.76           N  
ATOM   1753  CA  SER H  17      24.282  -0.330  49.674  1.00 26.91           C  
ATOM   1754  C   SER H  17      23.249  -1.455  49.874  1.00 28.16           C  
ATOM   1755  O   SER H  17      23.011  -1.920  51.002  1.00 30.46           O  
ATOM   1756  CB  SER H  17      25.596  -0.982  49.236  1.00 26.83           C  
ATOM   1757  OG  SER H  17      26.676  -0.078  49.328  1.00 37.89           O  
ATOM   1758  N   LEU H  18      22.708  -1.938  48.762  1.00 25.11           N  
ATOM   1759  CA  LEU H  18      21.717  -3.003  48.756  1.00 24.82           C  
ATOM   1760  C   LEU H  18      21.769  -3.604  47.354  1.00 23.78           C  
ATOM   1761  O   LEU H  18      22.093  -2.915  46.390  1.00 26.60           O  
ATOM   1762  CB  LEU H  18      20.296  -2.416  48.963  1.00 27.54           C  
ATOM   1763  CG  LEU H  18      19.358  -2.770  50.134  1.00 30.94           C  
ATOM   1764  CD1 LEU H  18      17.940  -2.341  49.817  1.00 24.32           C  
ATOM   1765  CD2 LEU H  18      19.365  -4.254  50.421  1.00 32.70           C  
ATOM   1766  N   ARG H  19      21.446  -4.885  47.232  1.00 22.53           N  
ATOM   1767  CA  ARG H  19      21.403  -5.514  45.928  1.00 15.40           C  
ATOM   1768  C   ARG H  19      20.074  -6.223  45.835  1.00 13.78           C  
ATOM   1769  O   ARG H  19      19.746  -7.030  46.701  1.00 13.47           O  
ATOM   1770  CB  ARG H  19      22.541  -6.519  45.741  1.00 13.71           C  
ATOM   1771  CG  ARG H  19      22.635  -7.015  44.300  1.00 20.20           C  
ATOM   1772  CD  ARG H  19      23.605  -8.147  44.104  1.00 22.46           C  
ATOM   1773  NE  ARG H  19      23.139  -9.375  44.752  1.00 33.84           N  
ATOM   1774  CZ  ARG H  19      23.694 -10.580  44.575  1.00 36.18           C  
ATOM   1775  NH1 ARG H  19      24.744 -10.733  43.773  1.00 36.41           N  
ATOM   1776  NH2 ARG H  19      23.171 -11.649  45.168  1.00 35.50           N  
ATOM   1777  N   LEU H  20      19.274  -5.836  44.844  1.00 16.21           N  
ATOM   1778  CA  LEU H  20      17.963  -6.449  44.575  1.00 15.02           C  
ATOM   1779  C   LEU H  20      18.131  -7.524  43.523  1.00 17.32           C  
ATOM   1780  O   LEU H  20      19.024  -7.436  42.675  1.00 18.61           O  
ATOM   1781  CB  LEU H  20      16.966  -5.433  44.008  1.00  9.24           C  
ATOM   1782  CG  LEU H  20      16.663  -4.203  44.854  1.00 15.57           C  
ATOM   1783  CD1 LEU H  20      15.534  -3.439  44.194  1.00 10.77           C  
ATOM   1784  CD2 LEU H  20      16.312  -4.594  46.303  1.00 10.89           C  
ATOM   1785  N   SER H  21      17.285  -8.548  43.568  1.00 18.52           N  
ATOM   1786  CA  SER H  21      17.368  -9.566  42.548  1.00 20.67           C  
ATOM   1787  C   SER H  21      15.993  -9.832  41.957  1.00 21.69           C  
ATOM   1788  O   SER H  21      14.961  -9.628  42.594  1.00 23.51           O  
ATOM   1789  CB  SER H  21      18.004 -10.832  43.082  1.00 23.60           C  
ATOM   1790  OG  SER H  21      17.097 -11.511  43.904  1.00 37.47           O  
ATOM   1791  N   CYS H  22      16.002 -10.221  40.693  1.00 24.68           N  
ATOM   1792  CA  CYS H  22      14.801 -10.518  39.936  1.00 20.95           C  
ATOM   1793  C   CYS H  22      14.951 -11.886  39.289  1.00 20.66           C  
ATOM   1794  O   CYS H  22      15.658 -12.022  38.296  1.00 20.92           O  
ATOM   1795  CB  CYS H  22      14.632  -9.473  38.849  1.00 26.57           C  
ATOM   1796  SG  CYS H  22      13.274  -9.787  37.688  1.00 36.89           S  
ATOM   1797  N   ALA H  23      14.274 -12.889  39.851  1.00 19.78           N  
ATOM   1798  CA  ALA H  23      14.309 -14.261  39.338  1.00 18.76           C  
ATOM   1799  C   ALA H  23      13.211 -14.523  38.305  1.00 18.16           C  
ATOM   1800  O   ALA H  23      12.034 -14.466  38.631  1.00 22.97           O  
ATOM   1801  CB  ALA H  23      14.186 -15.233  40.480  1.00 13.53           C  
ATOM   1802  N   ALA H  24      13.601 -14.798  37.063  1.00 16.09           N  
ATOM   1803  CA  ALA H  24      12.644 -15.070  35.992  1.00 16.84           C  
ATOM   1804  C   ALA H  24      12.333 -16.556  35.844  1.00 19.18           C  
ATOM   1805  O   ALA H  24      13.135 -17.419  36.205  1.00 22.11           O  
ATOM   1806  CB  ALA H  24      13.181 -14.555  34.690  1.00 16.05           C  
ATOM   1807  N   SER H  25      11.144 -16.856  35.348  1.00 20.50           N  
ATOM   1808  CA  SER H  25      10.764 -18.239  35.110  1.00 23.63           C  
ATOM   1809  C   SER H  25       9.634 -18.341  34.108  1.00 23.96           C  
ATOM   1810  O   SER H  25       8.876 -17.391  33.926  1.00 22.94           O  
ATOM   1811  CB  SER H  25      10.399 -18.970  36.414  1.00 28.17           C  
ATOM   1812  OG  SER H  25       9.305 -18.390  37.084  1.00 38.49           O  
ATOM   1813  N   GLY H  26       9.550 -19.478  33.420  1.00 23.72           N  
ATOM   1814  CA  GLY H  26       8.468 -19.676  32.468  1.00 20.93           C  
ATOM   1815  C   GLY H  26       8.737 -19.198  31.069  1.00 22.28           C  
ATOM   1816  O   GLY H  26       7.815 -19.071  30.272  1.00 22.58           O  
ATOM   1817  N   TYR H  27       9.992 -18.866  30.800  1.00 20.58           N  
ATOM   1818  CA  TYR H  27      10.408 -18.413  29.480  1.00 19.72           C  
ATOM   1819  C   TYR H  27      11.937 -18.411  29.490  1.00 19.43           C  
ATOM   1820  O   TYR H  27      12.529 -18.620  30.553  1.00 24.43           O  
ATOM   1821  CB  TYR H  27       9.848 -17.018  29.178  1.00 18.24           C  
ATOM   1822  CG  TYR H  27      10.542 -15.917  29.902  1.00 13.11           C  
ATOM   1823  CD1 TYR H  27      10.170 -15.585  31.190  1.00 19.76           C  
ATOM   1824  CD2 TYR H  27      11.555 -15.185  29.294  1.00 18.00           C  
ATOM   1825  CE1 TYR H  27      10.779 -14.541  31.873  1.00 19.72           C  
ATOM   1826  CE2 TYR H  27      12.185 -14.129  29.959  1.00 19.59           C  
ATOM   1827  CZ  TYR H  27      11.785 -13.812  31.248  1.00 24.99           C  
ATOM   1828  OH  TYR H  27      12.336 -12.749  31.919  1.00 21.28           O  
ATOM   1829  N   THR H  28      12.574 -18.221  28.330  1.00 18.21           N  
ATOM   1830  CA  THR H  28      14.038 -18.201  28.262  1.00 19.40           C  
ATOM   1831  C   THR H  28      14.523 -16.818  28.598  1.00 19.02           C  
ATOM   1832  O   THR H  28      14.351 -15.891  27.805  1.00 18.80           O  
ATOM   1833  CB  THR H  28      14.552 -18.570  26.876  1.00 26.57           C  
ATOM   1834  OG1 THR H  28      14.107 -19.890  26.544  1.00 37.50           O  
ATOM   1835  CG2 THR H  28      16.071 -18.538  26.843  1.00 22.79           C  
ATOM   1836  N   PHE H  29      15.096 -16.696  29.794  1.00 18.49           N  
ATOM   1837  CA  PHE H  29      15.603 -15.436  30.343  1.00 17.68           C  
ATOM   1838  C   PHE H  29      16.403 -14.582  29.366  1.00 18.69           C  
ATOM   1839  O   PHE H  29      16.191 -13.373  29.293  1.00 19.97           O  
ATOM   1840  CB  PHE H  29      16.432 -15.731  31.605  1.00 14.29           C  
ATOM   1841  CG  PHE H  29      17.122 -14.521  32.207  1.00 17.13           C  
ATOM   1842  CD1 PHE H  29      16.384 -13.526  32.875  1.00 17.57           C  
ATOM   1843  CD2 PHE H  29      18.523 -14.410  32.177  1.00 11.05           C  
ATOM   1844  CE1 PHE H  29      17.041 -12.433  33.518  1.00 13.00           C  
ATOM   1845  CE2 PHE H  29      19.183 -13.323  32.813  1.00 11.62           C  
ATOM   1846  CZ  PHE H  29      18.442 -12.342  33.483  1.00 12.63           C  
ATOM   1847  N   THR H  30      17.258 -15.221  28.568  1.00 19.42           N  
ATOM   1848  CA  THR H  30      18.118 -14.507  27.636  1.00 15.61           C  
ATOM   1849  C   THR H  30      17.484 -14.038  26.351  1.00 16.57           C  
ATOM   1850  O   THR H  30      18.146 -13.378  25.558  1.00 19.95           O  
ATOM   1851  CB  THR H  30      19.400 -15.310  27.314  1.00 18.62           C  
ATOM   1852  OG1 THR H  30      19.057 -16.634  26.892  1.00 19.75           O  
ATOM   1853  CG2 THR H  30      20.296 -15.394  28.539  1.00 16.04           C  
ATOM   1854  N   ASN H  31      16.196 -14.307  26.154  1.00 14.74           N  
ATOM   1855  CA  ASN H  31      15.526 -13.869  24.921  1.00 15.10           C  
ATOM   1856  C   ASN H  31      14.885 -12.466  24.954  1.00 17.06           C  
ATOM   1857  O   ASN H  31      14.500 -11.933  23.899  1.00 19.42           O  
ATOM   1858  CB  ASN H  31      14.463 -14.880  24.497  1.00 17.51           C  
ATOM   1859  CG  ASN H  31      15.047 -16.105  23.841  1.00 20.38           C  
ATOM   1860  OD1 ASN H  31      16.231 -16.133  23.489  1.00 17.71           O  
ATOM   1861  ND2 ASN H  31      14.220 -17.130  23.669  1.00 21.07           N  
ATOM   1862  N   TYR H  32      14.731 -11.884  26.146  1.00 15.35           N  
ATOM   1863  CA  TYR H  32      14.103 -10.559  26.277  1.00 14.48           C  
ATOM   1864  C   TYR H  32      14.840  -9.638  27.220  1.00 12.52           C  
ATOM   1865  O   TYR H  32      15.249 -10.064  28.295  1.00 18.87           O  
ATOM   1866  CB  TYR H  32      12.675 -10.721  26.797  1.00 15.22           C  
ATOM   1867  CG  TYR H  32      11.829 -11.684  25.985  1.00 18.77           C  
ATOM   1868  CD1 TYR H  32      11.830 -13.058  26.268  1.00 17.47           C  
ATOM   1869  CD2 TYR H  32      11.021 -11.224  24.927  1.00 17.02           C  
ATOM   1870  CE1 TYR H  32      11.050 -13.932  25.521  1.00 17.61           C  
ATOM   1871  CE2 TYR H  32      10.225 -12.112  24.170  1.00  9.29           C  
ATOM   1872  CZ  TYR H  32      10.253 -13.448  24.478  1.00 13.16           C  
ATOM   1873  OH  TYR H  32       9.489 -14.327  23.751  1.00 22.66           O  
ATOM   1874  N   GLY H  33      14.951  -8.365  26.862  1.00  9.96           N  
ATOM   1875  CA  GLY H  33      15.632  -7.425  27.733  1.00  8.21           C  
ATOM   1876  C   GLY H  33      14.885  -7.254  29.040  1.00 12.25           C  
ATOM   1877  O   GLY H  33      13.672  -7.502  29.085  1.00 15.09           O  
ATOM   1878  N   MET H  34      15.591  -6.806  30.084  1.00 11.23           N  
ATOM   1879  CA  MET H  34      15.014  -6.606  31.419  1.00 12.98           C  
ATOM   1880  C   MET H  34      15.150  -5.135  31.844  1.00 14.04           C  
ATOM   1881  O   MET H  34      16.234  -4.583  31.759  1.00 14.93           O  
ATOM   1882  CB  MET H  34      15.741  -7.520  32.425  1.00 12.99           C  
ATOM   1883  CG  MET H  34      15.138  -7.606  33.805  1.00 15.87           C  
ATOM   1884  SD  MET H  34      13.451  -8.300  33.808  1.00 23.53           S  
ATOM   1885  CE  MET H  34      13.737  -9.983  33.682  1.00 21.66           C  
ATOM   1886  N   ASN H  35      14.057  -4.519  32.306  1.00 13.77           N  
ATOM   1887  CA  ASN H  35      14.038  -3.116  32.739  1.00 12.04           C  
ATOM   1888  C   ASN H  35      13.866  -2.998  34.226  1.00 10.81           C  
ATOM   1889  O   ASN H  35      13.311  -3.874  34.855  1.00 16.16           O  
ATOM   1890  CB  ASN H  35      12.836  -2.369  32.165  1.00 10.94           C  
ATOM   1891  CG  ASN H  35      12.838  -2.297  30.684  1.00 12.36           C  
ATOM   1892  OD1 ASN H  35      13.161  -1.266  30.109  1.00 15.10           O  
ATOM   1893  ND2 ASN H  35      12.390  -3.357  30.048  1.00 12.64           N  
ATOM   1894  N   TRP H  36      14.229  -1.845  34.773  1.00 14.23           N  
ATOM   1895  CA  TRP H  36      14.041  -1.590  36.203  1.00 14.34           C  
ATOM   1896  C   TRP H  36      13.294  -0.258  36.278  1.00 13.16           C  
ATOM   1897  O   TRP H  36      13.673   0.700  35.621  1.00 13.65           O  
ATOM   1898  CB  TRP H  36      15.392  -1.541  36.947  1.00 16.16           C  
ATOM   1899  CG  TRP H  36      16.079  -2.911  37.121  1.00 15.10           C  
ATOM   1900  CD1 TRP H  36      17.032  -3.486  36.293  1.00 16.77           C  
ATOM   1901  CD2 TRP H  36      15.828  -3.875  38.162  1.00 13.25           C  
ATOM   1902  NE1 TRP H  36      17.369  -4.747  36.761  1.00 14.75           N  
ATOM   1903  CE2 TRP H  36      16.649  -5.008  37.902  1.00 12.99           C  
ATOM   1904  CE3 TRP H  36      14.986  -3.890  39.290  1.00 15.86           C  
ATOM   1905  CZ2 TRP H  36      16.650  -6.140  38.726  1.00 14.23           C  
ATOM   1906  CZ3 TRP H  36      14.987  -5.021  40.114  1.00 12.20           C  
ATOM   1907  CH2 TRP H  36      15.820  -6.131  39.823  1.00 13.05           C  
ATOM   1908  N   VAL H  37      12.204  -0.231  37.035  1.00 12.71           N  
ATOM   1909  CA  VAL H  37      11.330   0.946  37.189  1.00 11.90           C  
ATOM   1910  C   VAL H  37      11.077   1.128  38.697  1.00 15.52           C  
ATOM   1911  O   VAL H  37      10.990   0.148  39.418  1.00 18.04           O  
ATOM   1912  CB  VAL H  37       9.926   0.709  36.460  1.00  8.89           C  
ATOM   1913  CG1 VAL H  37       8.959   1.851  36.686  1.00  5.66           C  
ATOM   1914  CG2 VAL H  37      10.112   0.507  34.977  1.00  5.36           C  
ATOM   1915  N   ARG H  38      11.008   2.372  39.177  1.00 16.25           N  
ATOM   1916  CA  ARG H  38      10.741   2.652  40.598  1.00 16.02           C  
ATOM   1917  C   ARG H  38       9.573   3.650  40.818  1.00 11.75           C  
ATOM   1918  O   ARG H  38       9.214   4.429  39.938  1.00 11.79           O  
ATOM   1919  CB  ARG H  38      12.011   3.118  41.324  1.00 17.24           C  
ATOM   1920  CG  ARG H  38      12.395   4.560  41.088  1.00 17.45           C  
ATOM   1921  CD  ARG H  38      13.572   4.883  41.930  1.00 15.50           C  
ATOM   1922  NE  ARG H  38      13.911   6.289  41.879  1.00 19.35           N  
ATOM   1923  CZ  ARG H  38      14.919   6.825  42.563  1.00 25.20           C  
ATOM   1924  NH1 ARG H  38      15.689   6.074  43.345  1.00 22.01           N  
ATOM   1925  NH2 ARG H  38      15.143   8.125  42.501  1.00 26.60           N  
ATOM   1926  N   GLN H  39       8.987   3.616  42.001  1.00 10.80           N  
ATOM   1927  CA  GLN H  39       7.859   4.472  42.286  1.00 11.16           C  
ATOM   1928  C   GLN H  39       7.894   4.832  43.750  1.00 12.89           C  
ATOM   1929  O   GLN H  39       7.602   4.003  44.601  1.00 11.73           O  
ATOM   1930  CB  GLN H  39       6.582   3.704  41.975  1.00  6.04           C  
ATOM   1931  CG  GLN H  39       5.301   4.456  42.207  1.00 12.36           C  
ATOM   1932  CD  GLN H  39       4.108   3.705  41.652  1.00 17.33           C  
ATOM   1933  OE1 GLN H  39       4.050   2.479  41.730  1.00 18.44           O  
ATOM   1934  NE2 GLN H  39       3.172   4.428  41.044  1.00 15.39           N  
ATOM   1935  N   ALA H  40       8.259   6.070  44.048  1.00 15.50           N  
ATOM   1936  CA  ALA H  40       8.320   6.514  45.430  1.00 17.70           C  
ATOM   1937  C   ALA H  40       6.913   6.440  45.989  1.00 21.30           C  
ATOM   1938  O   ALA H  40       5.940   6.426  45.243  1.00 22.87           O  
ATOM   1939  CB  ALA H  40       8.887   7.925  45.520  1.00 14.84           C  
ATOM   1940  N   PRO H  41       6.788   6.353  47.313  1.00 28.05           N  
ATOM   1941  CA  PRO H  41       5.481   6.261  47.955  1.00 30.80           C  
ATOM   1942  C   PRO H  41       4.490   7.362  47.597  1.00 31.06           C  
ATOM   1943  O   PRO H  41       4.771   8.553  47.785  1.00 30.61           O  
ATOM   1944  CB  PRO H  41       5.847   6.247  49.434  1.00 31.41           C  
ATOM   1945  CG  PRO H  41       7.156   5.518  49.421  1.00 30.57           C  
ATOM   1946  CD  PRO H  41       7.852   6.259  48.326  1.00 30.58           C  
ATOM   1947  N   GLY H  42       3.347   6.925  47.056  1.00 28.34           N  
ATOM   1948  CA  GLY H  42       2.281   7.815  46.657  1.00 26.64           C  
ATOM   1949  C   GLY H  42       2.617   8.634  45.430  1.00 33.06           C  
ATOM   1950  O   GLY H  42       1.855   9.521  45.062  1.00 37.43           O  
ATOM   1951  N   LYS H  43       3.712   8.310  44.742  1.00 32.76           N  
ATOM   1952  CA  LYS H  43       4.099   9.092  43.574  1.00 28.87           C  
ATOM   1953  C   LYS H  43       4.088   8.323  42.253  1.00 23.97           C  
ATOM   1954  O   LYS H  43       3.545   7.236  42.190  1.00 25.23           O  
ATOM   1955  CB  LYS H  43       5.426   9.808  43.843  1.00 29.59           C  
ATOM   1956  CG  LYS H  43       5.331  10.692  45.060  1.00 35.81           C  
ATOM   1957  CD  LYS H  43       6.405  11.732  45.077  1.00 52.82           C  
ATOM   1958  CE  LYS H  43       7.774  11.160  45.449  1.00 64.04           C  
ATOM   1959  NZ  LYS H  43       8.905  12.154  45.285  1.00 70.06           N  
ATOM   1960  N   GLY H  44       4.658   8.911  41.203  1.00 22.73           N  
ATOM   1961  CA  GLY H  44       4.667   8.287  39.889  1.00 19.68           C  
ATOM   1962  C   GLY H  44       5.713   7.239  39.556  1.00 20.57           C  
ATOM   1963  O   GLY H  44       6.424   6.751  40.426  1.00 25.71           O  
ATOM   1964  N   LEU H  45       5.837   6.934  38.270  1.00 17.34           N  
ATOM   1965  CA  LEU H  45       6.748   5.924  37.803  1.00 13.05           C  
ATOM   1966  C   LEU H  45       7.996   6.528  37.174  1.00 14.18           C  
ATOM   1967  O   LEU H  45       7.909   7.500  36.450  1.00 17.68           O  
ATOM   1968  CB  LEU H  45       6.012   5.046  36.799  1.00 12.46           C  
ATOM   1969  CG  LEU H  45       4.842   4.163  37.258  1.00 13.49           C  
ATOM   1970  CD1 LEU H  45       4.108   3.526  36.059  1.00  6.60           C  
ATOM   1971  CD2 LEU H  45       5.359   3.094  38.176  1.00 10.02           C  
ATOM   1972  N   GLU H  46       9.158   5.935  37.433  1.00 13.79           N  
ATOM   1973  CA  GLU H  46      10.403   6.431  36.856  1.00 15.56           C  
ATOM   1974  C   GLU H  46      11.319   5.289  36.367  1.00 11.66           C  
ATOM   1975  O   GLU H  46      11.706   4.433  37.128  1.00 14.80           O  
ATOM   1976  CB  GLU H  46      11.094   7.285  37.895  1.00 17.65           C  
ATOM   1977  CG  GLU H  46      12.474   7.737  37.514  1.00 34.75           C  
ATOM   1978  CD  GLU H  46      13.145   8.570  38.607  1.00 42.57           C  
ATOM   1979  OE1 GLU H  46      12.808   8.405  39.808  1.00 45.36           O  
ATOM   1980  OE2 GLU H  46      14.026   9.389  38.254  1.00 49.11           O  
ATOM   1981  N   TRP H  47      11.673   5.290  35.092  1.00 12.29           N  
ATOM   1982  CA  TRP H  47      12.518   4.240  34.502  1.00 13.98           C  
ATOM   1983  C   TRP H  47      13.959   4.459  34.941  1.00 17.27           C  
ATOM   1984  O   TRP H  47      14.471   5.577  34.867  1.00 21.97           O  
ATOM   1985  CB  TRP H  47      12.410   4.320  32.968  1.00 13.60           C  
ATOM   1986  CG  TRP H  47      13.093   3.245  32.135  1.00 10.03           C  
ATOM   1987  CD1 TRP H  47      12.694   1.956  32.007  1.00 13.65           C  
ATOM   1988  CD2 TRP H  47      14.225   3.406  31.234  1.00 11.87           C  
ATOM   1989  NE1 TRP H  47      13.479   1.297  31.085  1.00 13.03           N  
ATOM   1990  CE2 TRP H  47      14.425   2.161  30.593  1.00 11.70           C  
ATOM   1991  CE3 TRP H  47      15.091   4.478  30.917  1.00 11.66           C  
ATOM   1992  CZ2 TRP H  47      15.447   1.949  29.649  1.00 13.98           C  
ATOM   1993  CZ3 TRP H  47      16.110   4.267  29.982  1.00  6.39           C  
ATOM   1994  CH2 TRP H  47      16.275   3.012  29.359  1.00 12.92           C  
ATOM   1995  N   VAL H  48      14.597   3.400  35.424  1.00 16.37           N  
ATOM   1996  CA  VAL H  48      15.979   3.457  35.887  1.00 12.43           C  
ATOM   1997  C   VAL H  48      16.944   3.090  34.737  1.00 12.37           C  
ATOM   1998  O   VAL H  48      17.997   3.707  34.579  1.00 13.94           O  
ATOM   1999  CB  VAL H  48      16.145   2.517  37.133  1.00 16.47           C  
ATOM   2000  CG1 VAL H  48      17.552   2.593  37.720  1.00 11.44           C  
ATOM   2001  CG2 VAL H  48      15.119   2.893  38.197  1.00 10.56           C  
ATOM   2002  N   GLY H  49      16.564   2.108  33.920  1.00 10.71           N  
ATOM   2003  CA  GLY H  49      17.387   1.686  32.803  1.00  8.94           C  
ATOM   2004  C   GLY H  49      17.032   0.260  32.469  1.00 14.35           C  
ATOM   2005  O   GLY H  49      16.047  -0.253  32.999  1.00 12.79           O  
ATOM   2006  N   TRP H  50      17.827  -0.388  31.612  1.00 14.89           N  
ATOM   2007  CA  TRP H  50      17.589  -1.784  31.246  1.00 11.52           C  
ATOM   2008  C   TRP H  50      18.883  -2.518  30.904  1.00 13.24           C  
ATOM   2009  O   TRP H  50      19.895  -1.910  30.631  1.00 13.97           O  
ATOM   2010  CB  TRP H  50      16.665  -1.863  30.044  1.00 14.25           C  
ATOM   2011  CG  TRP H  50      17.319  -1.483  28.762  1.00 14.14           C  
ATOM   2012  CD1 TRP H  50      17.688  -0.224  28.369  1.00 13.34           C  
ATOM   2013  CD2 TRP H  50      17.730  -2.373  27.718  1.00  9.38           C  
ATOM   2014  NE1 TRP H  50      18.319  -0.292  27.154  1.00 16.16           N  
ATOM   2015  CE2 TRP H  50      18.362  -1.603  26.738  1.00  8.19           C  
ATOM   2016  CE3 TRP H  50      17.641  -3.762  27.529  1.00 17.34           C  
ATOM   2017  CZ2 TRP H  50      18.915  -2.166  25.587  1.00 13.03           C  
ATOM   2018  CZ3 TRP H  50      18.191  -4.328  26.387  1.00 14.12           C  
ATOM   2019  CH2 TRP H  50      18.823  -3.531  25.433  1.00 13.14           C  
ATOM   2020  N   ILE H  51      18.825  -3.839  30.861  1.00 15.89           N  
ATOM   2021  CA  ILE H  51      19.989  -4.637  30.522  1.00 13.92           C  
ATOM   2022  C   ILE H  51      19.674  -5.689  29.445  1.00 15.59           C  
ATOM   2023  O   ILE H  51      18.619  -6.328  29.462  1.00 15.28           O  
ATOM   2024  CB  ILE H  51      20.590  -5.313  31.793  1.00 13.87           C  
ATOM   2025  CG1 ILE H  51      21.893  -6.046  31.444  1.00  8.50           C  
ATOM   2026  CG2 ILE H  51      19.580  -6.274  32.428  1.00 10.76           C  
ATOM   2027  CD1 ILE H  51      22.773  -6.344  32.613  1.00  5.52           C  
ATOM   2028  N   ASN H  52      20.595  -5.839  28.500  1.00 16.22           N  
ATOM   2029  CA  ASN H  52      20.489  -6.819  27.419  1.00 17.97           C  
ATOM   2030  C   ASN H  52      20.881  -8.175  28.005  1.00 15.22           C  
ATOM   2031  O   ASN H  52      22.036  -8.409  28.298  1.00 17.97           O  
ATOM   2032  CB  ASN H  52      21.468  -6.414  26.312  1.00 20.09           C  
ATOM   2033  CG  ASN H  52      21.398  -7.307  25.083  1.00 19.96           C  
ATOM   2034  OD1 ASN H  52      21.319  -8.549  25.162  1.00 22.22           O  
ATOM   2035  ND2 ASN H  52      21.509  -6.676  23.934  1.00  9.00           N  
ATOM   2036  N   THR H  53      19.925  -9.076  28.166  1.00 18.66           N  
ATOM   2037  CA  THR H  53      20.201 -10.391  28.760  1.00 13.90           C  
ATOM   2038  C   THR H  53      20.955 -11.385  27.858  1.00 17.42           C  
ATOM   2039  O   THR H  53      21.219 -12.533  28.242  1.00 14.84           O  
ATOM   2040  CB  THR H  53      18.892 -11.029  29.248  1.00 13.44           C  
ATOM   2041  OG1 THR H  53      17.993 -11.170  28.151  1.00 14.53           O  
ATOM   2042  CG2 THR H  53      18.225 -10.138  30.284  1.00  9.49           C  
ATOM   2043  N   TYR H  54      21.298 -10.943  26.658  1.00 17.36           N  
ATOM   2044  CA  TYR H  54      22.007 -11.801  25.739  1.00 17.15           C  
ATOM   2045  C   TYR H  54      23.475 -11.390  25.696  1.00 17.42           C  
ATOM   2046  O   TYR H  54      24.323 -12.235  25.568  1.00 18.14           O  
ATOM   2047  CB  TYR H  54      21.394 -11.696  24.355  1.00 15.41           C  
ATOM   2048  CG  TYR H  54      21.835 -12.771  23.388  1.00 21.08           C  
ATOM   2049  CD1 TYR H  54      21.356 -14.085  23.505  1.00 22.05           C  
ATOM   2050  CD2 TYR H  54      22.685 -12.467  22.317  1.00 24.19           C  
ATOM   2051  CE1 TYR H  54      21.697 -15.070  22.576  1.00 22.57           C  
ATOM   2052  CE2 TYR H  54      23.042 -13.446  21.378  1.00 25.77           C  
ATOM   2053  CZ  TYR H  54      22.534 -14.746  21.515  1.00 29.50           C  
ATOM   2054  OH  TYR H  54      22.824 -15.715  20.573  1.00 31.21           O  
ATOM   2055  N   THR H  55      23.772 -10.096  25.822  1.00 20.09           N  
ATOM   2056  CA  THR H  55      25.162  -9.618  25.807  1.00 18.76           C  
ATOM   2057  C   THR H  55      25.683  -9.086  27.172  1.00 20.56           C  
ATOM   2058  O   THR H  55      26.895  -8.993  27.396  1.00 23.27           O  
ATOM   2059  CB  THR H  55      25.348  -8.518  24.777  1.00 20.59           C  
ATOM   2060  OG1 THR H  55      24.638  -7.349  25.202  1.00 21.90           O  
ATOM   2061  CG2 THR H  55      24.821  -8.959  23.427  1.00 17.94           C  
ATOM   2062  N   GLY H  56      24.773  -8.739  28.078  1.00 18.55           N  
ATOM   2063  CA  GLY H  56      25.167  -8.245  29.384  1.00 11.47           C  
ATOM   2064  C   GLY H  56      25.229  -6.746  29.439  1.00 12.55           C  
ATOM   2065  O   GLY H  56      25.307  -6.161  30.511  1.00 16.80           O  
ATOM   2066  N   GLU H  57      25.117  -6.111  28.284  1.00 17.78           N  
ATOM   2067  CA  GLU H  57      25.191  -4.650  28.189  1.00 19.08           C  
ATOM   2068  C   GLU H  57      24.047  -3.857  28.809  1.00 18.18           C  
ATOM   2069  O   GLU H  57      22.897  -3.989  28.383  1.00 20.25           O  
ATOM   2070  CB  GLU H  57      25.305  -4.244  26.728  1.00 25.90           C  
ATOM   2071  CG  GLU H  57      26.367  -4.990  25.943  1.00 37.10           C  
ATOM   2072  CD  GLU H  57      26.187  -4.836  24.429  1.00 45.72           C  
ATOM   2073  OE1 GLU H  57      25.162  -5.324  23.881  1.00 40.85           O  
ATOM   2074  OE2 GLU H  57      27.082  -4.231  23.786  1.00 54.92           O  
ATOM   2075  N   PRO H  58      24.363  -2.959  29.768  1.00 19.24           N  
ATOM   2076  CA  PRO H  58      23.397  -2.112  30.469  1.00 17.25           C  
ATOM   2077  C   PRO H  58      23.297  -0.665  29.975  1.00 19.18           C  
ATOM   2078  O   PRO H  58      24.255  -0.129  29.445  1.00 21.67           O  
ATOM   2079  CB  PRO H  58      23.907  -2.170  31.898  1.00 13.77           C  
ATOM   2080  CG  PRO H  58      25.351  -2.096  31.686  1.00 18.08           C  
ATOM   2081  CD  PRO H  58      25.630  -2.998  30.521  1.00 19.09           C  
ATOM   2082  N   THR H  59      22.126  -0.047  30.166  1.00 16.11           N  
ATOM   2083  CA  THR H  59      21.868   1.329  29.769  1.00 14.55           C  
ATOM   2084  C   THR H  59      21.118   1.956  30.946  1.00 17.51           C  
ATOM   2085  O   THR H  59      20.098   1.414  31.405  1.00 20.02           O  
ATOM   2086  CB  THR H  59      20.976   1.403  28.463  1.00 18.06           C  
ATOM   2087  OG1 THR H  59      21.661   0.822  27.336  1.00 19.81           O  
ATOM   2088  CG2 THR H  59      20.640   2.845  28.121  1.00 12.41           C  
ATOM   2089  N   TYR H  60      21.640   3.069  31.462  1.00 18.40           N  
ATOM   2090  CA  TYR H  60      21.016   3.770  32.593  1.00 19.19           C  
ATOM   2091  C   TYR H  60      20.398   5.135  32.238  1.00 19.52           C  
ATOM   2092  O   TYR H  60      20.851   5.803  31.327  1.00 23.34           O  
ATOM   2093  CB  TYR H  60      22.056   4.042  33.685  1.00 15.63           C  
ATOM   2094  CG  TYR H  60      22.836   2.852  34.108  1.00 14.97           C  
ATOM   2095  CD1 TYR H  60      23.952   2.430  33.390  1.00 16.42           C  
ATOM   2096  CD2 TYR H  60      22.435   2.115  35.198  1.00 16.10           C  
ATOM   2097  CE1 TYR H  60      24.641   1.285  33.763  1.00 18.08           C  
ATOM   2098  CE2 TYR H  60      23.107   0.975  35.575  1.00 16.11           C  
ATOM   2099  CZ  TYR H  60      24.200   0.562  34.867  1.00 17.32           C  
ATOM   2100  OH  TYR H  60      24.830  -0.581  35.289  1.00 22.80           O  
ATOM   2101  N   ALA H  61      19.347   5.530  32.948  1.00 18.42           N  
ATOM   2102  CA  ALA H  61      18.778   6.853  32.768  1.00 19.51           C  
ATOM   2103  C   ALA H  61      19.914   7.664  33.426  1.00 25.48           C  
ATOM   2104  O   ALA H  61      20.490   7.211  34.421  1.00 28.20           O  
ATOM   2105  CB  ALA H  61      17.507   6.972  33.577  1.00 13.83           C  
ATOM   2106  N   ALA H  62      20.264   8.825  32.884  1.00 30.18           N  
ATOM   2107  CA  ALA H  62      21.399   9.610  33.412  1.00 35.56           C  
ATOM   2108  C   ALA H  62      21.565   9.774  34.915  1.00 38.00           C  
ATOM   2109  O   ALA H  62      22.668   9.650  35.461  1.00 38.58           O  
ATOM   2110  CB  ALA H  62      21.432  10.964  32.769  1.00 40.14           C  
ATOM   2111  N   ASP H  63      20.465  10.054  35.586  1.00 41.35           N  
ATOM   2112  CA  ASP H  63      20.505  10.259  37.027  1.00 49.26           C  
ATOM   2113  C   ASP H  63      20.937   9.030  37.829  1.00 47.86           C  
ATOM   2114  O   ASP H  63      21.183   9.141  39.036  1.00 51.79           O  
ATOM   2115  CB  ASP H  63      19.114  10.686  37.534  1.00 62.25           C  
ATOM   2116  CG  ASP H  63      18.355  11.548  36.527  1.00 72.73           C  
ATOM   2117  OD1 ASP H  63      18.812  12.684  36.262  1.00 81.04           O  
ATOM   2118  OD2 ASP H  63      17.313  11.086  35.995  1.00 77.19           O  
ATOM   2119  N   PHE H  64      21.059   7.874  37.173  1.00 42.05           N  
ATOM   2120  CA  PHE H  64      21.370   6.638  37.889  1.00 34.42           C  
ATOM   2121  C   PHE H  64      22.682   5.990  37.560  1.00 34.48           C  
ATOM   2122  O   PHE H  64      23.122   5.078  38.261  1.00 28.71           O  
ATOM   2123  CB  PHE H  64      20.222   5.653  37.691  1.00 27.23           C  
ATOM   2124  CG  PHE H  64      18.887   6.203  38.120  1.00 24.53           C  
ATOM   2125  CD1 PHE H  64      18.597   6.392  39.465  1.00 29.07           C  
ATOM   2126  CD2 PHE H  64      17.928   6.540  37.187  1.00 24.06           C  
ATOM   2127  CE1 PHE H  64      17.368   6.903  39.869  1.00 27.10           C  
ATOM   2128  CE2 PHE H  64      16.703   7.047  37.581  1.00 24.82           C  
ATOM   2129  CZ  PHE H  64      16.424   7.227  38.926  1.00 26.55           C  
ATOM   2130  N   LYS H  65      23.332   6.522  36.530  1.00 38.63           N  
ATOM   2131  CA  LYS H  65      24.611   6.012  36.057  1.00 43.86           C  
ATOM   2132  C   LYS H  65      25.666   5.895  37.161  1.00 44.49           C  
ATOM   2133  O   LYS H  65      26.336   4.876  37.287  1.00 45.25           O  
ATOM   2134  CB  LYS H  65      25.131   6.926  34.943  1.00 48.82           C  
ATOM   2135  CG  LYS H  65      25.635   6.189  33.701  1.00 57.72           C  
ATOM   2136  CD  LYS H  65      26.768   5.222  34.032  1.00 64.40           C  
ATOM   2137  CE  LYS H  65      27.143   4.357  32.832  1.00 70.80           C  
ATOM   2138  NZ  LYS H  65      28.242   3.382  33.160  1.00 76.92           N  
ATOM   2139  N   ARG H  66      25.765   6.940  37.974  1.00 46.71           N  
ATOM   2140  CA  ARG H  66      26.741   7.042  39.051  1.00 47.98           C  
ATOM   2141  C   ARG H  66      26.649   6.069  40.234  1.00 45.57           C  
ATOM   2142  O   ARG H  66      27.662   5.515  40.646  1.00 48.63           O  
ATOM   2143  CB  ARG H  66      26.781   8.493  39.561  1.00 52.06           C  
ATOM   2144  CG  ARG H  66      27.837   8.764  40.626  1.00 61.08           C  
ATOM   2145  CD  ARG H  66      27.962  10.258  40.971  1.00 67.81           C  
ATOM   2146  NE  ARG H  66      27.327  10.662  42.238  1.00 73.14           N  
ATOM   2147  CZ  ARG H  66      27.646  10.190  43.449  1.00 75.02           C  
ATOM   2148  NH1 ARG H  66      28.593   9.261  43.597  1.00 71.24           N  
ATOM   2149  NH2 ARG H  66      27.085  10.724  44.531  1.00 75.90           N  
ATOM   2150  N   ARG H  67      25.456   5.838  40.766  1.00 40.05           N  
ATOM   2151  CA  ARG H  67      25.314   4.962  41.927  1.00 32.51           C  
ATOM   2152  C   ARG H  67      24.697   3.571  41.734  1.00 32.43           C  
ATOM   2153  O   ARG H  67      24.660   2.783  42.667  1.00 32.21           O  
ATOM   2154  CB  ARG H  67      24.537   5.705  42.990  1.00 29.01           C  
ATOM   2155  CG  ARG H  67      25.232   6.954  43.440  1.00 29.69           C  
ATOM   2156  CD  ARG H  67      24.442   7.645  44.518  1.00 27.89           C  
ATOM   2157  NE  ARG H  67      23.152   8.064  44.010  1.00 30.64           N  
ATOM   2158  CZ  ARG H  67      22.009   7.904  44.656  1.00 30.58           C  
ATOM   2159  NH1 ARG H  67      21.988   7.331  45.842  1.00 29.46           N  
ATOM   2160  NH2 ARG H  67      20.886   8.312  44.098  1.00 31.86           N  
ATOM   2161  N   PHE H  68      24.170   3.287  40.546  1.00 33.64           N  
ATOM   2162  CA  PHE H  68      23.535   1.995  40.276  1.00 29.87           C  
ATOM   2163  C   PHE H  68      24.315   1.125  39.276  1.00 30.04           C  
ATOM   2164  O   PHE H  68      25.072   1.637  38.441  1.00 33.85           O  
ATOM   2165  CB  PHE H  68      22.114   2.213  39.765  1.00 24.35           C  
ATOM   2166  CG  PHE H  68      21.182   2.849  40.763  1.00 24.96           C  
ATOM   2167  CD1 PHE H  68      21.634   3.716  41.724  1.00 29.32           C  
ATOM   2168  CD2 PHE H  68      19.825   2.603  40.706  1.00 32.43           C  
ATOM   2169  CE1 PHE H  68      20.746   4.327  42.599  1.00 31.99           C  
ATOM   2170  CE2 PHE H  68      18.939   3.219  41.589  1.00 30.21           C  
ATOM   2171  CZ  PHE H  68      19.399   4.072  42.523  1.00 24.65           C  
ATOM   2172  N   THR H  69      24.161  -0.193  39.392  1.00 27.99           N  
ATOM   2173  CA  THR H  69      24.833  -1.134  38.491  1.00 26.01           C  
ATOM   2174  C   THR H  69      23.913  -2.298  38.193  1.00 22.37           C  
ATOM   2175  O   THR H  69      23.411  -2.924  39.112  1.00 20.35           O  
ATOM   2176  CB  THR H  69      26.133  -1.731  39.107  1.00 25.77           C  
ATOM   2177  OG1 THR H  69      27.079  -0.687  39.351  1.00 32.90           O  
ATOM   2178  CG2 THR H  69      26.753  -2.758  38.170  1.00 24.00           C  
ATOM   2179  N   PHE H  70      23.673  -2.574  36.916  1.00 18.79           N  
ATOM   2180  CA  PHE H  70      22.845  -3.702  36.559  1.00 14.04           C  
ATOM   2181  C   PHE H  70      23.799  -4.844  36.221  1.00 21.64           C  
ATOM   2182  O   PHE H  70      24.854  -4.626  35.617  1.00 20.57           O  
ATOM   2183  CB  PHE H  70      22.024  -3.429  35.298  1.00 15.88           C  
ATOM   2184  CG  PHE H  70      21.081  -2.282  35.402  1.00 16.04           C  
ATOM   2185  CD1 PHE H  70      20.467  -1.961  36.600  1.00 18.72           C  
ATOM   2186  CD2 PHE H  70      20.804  -1.518  34.278  1.00 15.35           C  
ATOM   2187  CE1 PHE H  70      19.601  -0.900  36.676  1.00 14.13           C  
ATOM   2188  CE2 PHE H  70      19.938  -0.453  34.346  1.00 11.56           C  
ATOM   2189  CZ  PHE H  70      19.336  -0.145  35.550  1.00 14.89           C  
ATOM   2190  N   SER H  71      23.412  -6.063  36.583  1.00 22.37           N  
ATOM   2191  CA  SER H  71      24.200  -7.231  36.245  1.00 21.23           C  
ATOM   2192  C   SER H  71      23.264  -8.438  36.066  1.00 23.22           C  
ATOM   2193  O   SER H  71      22.055  -8.322  36.261  1.00 23.44           O  
ATOM   2194  CB  SER H  71      25.286  -7.481  37.310  1.00 22.00           C  
ATOM   2195  OG  SER H  71      24.774  -7.851  38.573  1.00 18.28           O  
ATOM   2196  N   LEU H  72      23.805  -9.583  35.654  1.00 26.25           N  
ATOM   2197  CA  LEU H  72      22.989 -10.783  35.502  1.00 28.72           C  
ATOM   2198  C   LEU H  72      23.743 -12.095  35.748  1.00 26.82           C  
ATOM   2199  O   LEU H  72      24.976 -12.115  35.704  1.00 32.09           O  
ATOM   2200  CB  LEU H  72      22.319 -10.787  34.113  1.00 31.10           C  
ATOM   2201  CG  LEU H  72      23.141 -10.992  32.837  1.00 32.61           C  
ATOM   2202  CD1 LEU H  72      22.220 -10.921  31.673  1.00 36.53           C  
ATOM   2203  CD2 LEU H  72      24.229  -9.967  32.665  1.00 38.43           C  
ATOM   2204  N   ASP H  73      23.004 -13.141  36.150  1.00 25.95           N  
ATOM   2205  CA  ASP H  73      23.543 -14.507  36.328  1.00 22.44           C  
ATOM   2206  C   ASP H  73      22.627 -15.426  35.511  1.00 19.88           C  
ATOM   2207  O   ASP H  73      21.642 -15.927  36.029  1.00 18.76           O  
ATOM   2208  CB  ASP H  73      23.533 -14.968  37.788  1.00 24.93           C  
ATOM   2209  CG  ASP H  73      24.306 -16.301  38.005  1.00 32.30           C  
ATOM   2210  OD1 ASP H  73      24.343 -17.171  37.116  1.00 35.94           O  
ATOM   2211  OD2 ASP H  73      24.899 -16.501  39.075  1.00 35.99           O  
ATOM   2212  N   THR H  74      22.959 -15.640  34.242  1.00 16.93           N  
ATOM   2213  CA  THR H  74      22.132 -16.452  33.374  1.00 19.86           C  
ATOM   2214  C   THR H  74      21.968 -17.890  33.842  1.00 23.13           C  
ATOM   2215  O   THR H  74      20.919 -18.493  33.630  1.00 26.10           O  
ATOM   2216  CB  THR H  74      22.567 -16.363  31.865  1.00 20.88           C  
ATOM   2217  OG1 THR H  74      23.878 -16.908  31.672  1.00 25.90           O  
ATOM   2218  CG2 THR H  74      22.560 -14.920  31.401  1.00 22.90           C  
ATOM   2219  N   SER H  75      22.959 -18.412  34.557  1.00 27.81           N  
ATOM   2220  CA  SER H  75      22.898 -19.781  35.074  1.00 27.15           C  
ATOM   2221  C   SER H  75      21.844 -19.915  36.188  1.00 27.30           C  
ATOM   2222  O   SER H  75      21.609 -21.004  36.709  1.00 27.11           O  
ATOM   2223  CB  SER H  75      24.269 -20.215  35.592  1.00 27.34           C  
ATOM   2224  OG  SER H  75      24.365 -20.018  36.992  1.00 31.31           O  
ATOM   2225  N   LYS H  76      21.252 -18.790  36.578  1.00 27.44           N  
ATOM   2226  CA  LYS H  76      20.195 -18.752  37.598  1.00 25.86           C  
ATOM   2227  C   LYS H  76      18.984 -17.962  37.091  1.00 24.96           C  
ATOM   2228  O   LYS H  76      18.059 -17.678  37.876  1.00 20.43           O  
ATOM   2229  CB  LYS H  76      20.672 -18.031  38.850  1.00 30.16           C  
ATOM   2230  CG  LYS H  76      21.594 -18.771  39.733  1.00 32.36           C  
ATOM   2231  CD  LYS H  76      21.765 -17.958  40.989  1.00 42.94           C  
ATOM   2232  CE  LYS H  76      22.730 -18.628  41.929  1.00 56.37           C  
ATOM   2233  NZ  LYS H  76      22.289 -20.022  42.225  1.00 67.21           N  
ATOM   2234  N   SER H  77      19.072 -17.510  35.830  1.00 21.46           N  
ATOM   2235  CA  SER H  77      18.044 -16.713  35.184  1.00 20.31           C  
ATOM   2236  C   SER H  77      17.646 -15.588  36.106  1.00 20.88           C  
ATOM   2237  O   SER H  77      16.465 -15.382  36.365  1.00 24.93           O  
ATOM   2238  CB  SER H  77      16.838 -17.575  34.871  1.00 24.37           C  
ATOM   2239  OG  SER H  77      17.137 -18.510  33.859  1.00 26.98           O  
ATOM   2240  N   THR H  78      18.646 -14.850  36.585  1.00 22.45           N  
ATOM   2241  CA  THR H  78      18.444 -13.749  37.527  1.00 18.64           C  
ATOM   2242  C   THR H  78      19.151 -12.475  37.068  1.00 17.88           C  
ATOM   2243  O   THR H  78      20.229 -12.521  36.483  1.00 15.18           O  
ATOM   2244  CB  THR H  78      18.953 -14.145  38.976  1.00 20.01           C  
ATOM   2245  OG1 THR H  78      18.268 -15.328  39.428  1.00 18.98           O  
ATOM   2246  CG2 THR H  78      18.715 -13.026  39.982  1.00 18.99           C  
ATOM   2247  N   ALA H  79      18.492 -11.342  37.308  1.00 19.08           N  
ATOM   2248  CA  ALA H  79      19.010 -10.018  36.985  1.00 14.93           C  
ATOM   2249  C   ALA H  79      19.165  -9.302  38.343  1.00 16.22           C  
ATOM   2250  O   ALA H  79      18.357  -9.522  39.245  1.00 15.83           O  
ATOM   2251  CB  ALA H  79      18.023  -9.279  36.072  1.00 11.26           C  
ATOM   2252  N   TYR H  80      20.219  -8.496  38.508  1.00 15.67           N  
ATOM   2253  CA  TYR H  80      20.458  -7.790  39.775  1.00 14.51           C  
ATOM   2254  C   TYR H  80      20.554  -6.297  39.607  1.00 13.41           C  
ATOM   2255  O   TYR H  80      21.031  -5.826  38.572  1.00 14.10           O  
ATOM   2256  CB  TYR H  80      21.787  -8.225  40.405  1.00 15.33           C  
ATOM   2257  CG  TYR H  80      21.926  -9.702  40.677  1.00 14.64           C  
ATOM   2258  CD1 TYR H  80      21.252 -10.288  41.745  1.00 16.18           C  
ATOM   2259  CD2 TYR H  80      22.733 -10.507  39.880  1.00  8.45           C  
ATOM   2260  CE1 TYR H  80      21.370 -11.640  42.025  1.00 15.95           C  
ATOM   2261  CE2 TYR H  80      22.860 -11.866  40.145  1.00 11.77           C  
ATOM   2262  CZ  TYR H  80      22.171 -12.426  41.229  1.00 21.21           C  
ATOM   2263  OH  TYR H  80      22.265 -13.773  41.530  1.00 26.27           O  
ATOM   2264  N   LEU H  81      20.157  -5.575  40.657  1.00 12.74           N  
ATOM   2265  CA  LEU H  81      20.252  -4.106  40.729  1.00 15.49           C  
ATOM   2266  C   LEU H  81      21.032  -3.757  42.023  1.00 16.35           C  
ATOM   2267  O   LEU H  81      20.533  -3.960  43.128  1.00 20.42           O  
ATOM   2268  CB  LEU H  81      18.864  -3.435  40.749  1.00  9.75           C  
ATOM   2269  CG  LEU H  81      18.892  -1.909  40.963  1.00 13.89           C  
ATOM   2270  CD1 LEU H  81      19.966  -1.267  40.113  1.00 12.15           C  
ATOM   2271  CD2 LEU H  81      17.534  -1.249  40.685  1.00  8.69           C  
ATOM   2272  N   GLN H  82      22.270  -3.298  41.888  1.00 18.54           N  
ATOM   2273  CA  GLN H  82      23.103  -2.939  43.036  1.00 17.36           C  
ATOM   2274  C   GLN H  82      23.056  -1.426  43.166  1.00 19.04           C  
ATOM   2275  O   GLN H  82      23.274  -0.723  42.199  1.00 17.05           O  
ATOM   2276  CB  GLN H  82      24.534  -3.401  42.784  1.00 20.19           C  
ATOM   2277  CG  GLN H  82      25.556  -2.907  43.778  1.00 28.54           C  
ATOM   2278  CD  GLN H  82      25.405  -3.566  45.116  1.00 37.01           C  
ATOM   2279  OE1 GLN H  82      25.189  -4.775  45.188  1.00 45.96           O  
ATOM   2280  NE2 GLN H  82      25.509  -2.786  46.192  1.00 40.88           N  
ATOM   2281  N   MET H  83      22.700  -0.944  44.350  1.00 22.99           N  
ATOM   2282  CA  MET H  83      22.591   0.486  44.649  1.00 23.69           C  
ATOM   2283  C   MET H  83      23.586   0.898  45.769  1.00 24.29           C  
ATOM   2284  O   MET H  83      23.620   0.302  46.852  1.00 20.61           O  
ATOM   2285  CB  MET H  83      21.169   0.799  45.136  1.00 26.31           C  
ATOM   2286  CG  MET H  83      20.027   0.367  44.209  1.00 33.21           C  
ATOM   2287  SD  MET H  83      18.482   0.074  45.147  1.00 35.03           S  
ATOM   2288  CE  MET H  83      17.863   1.671  45.074  1.00 43.61           C  
ATOM   2289  N   ASN H  84      24.329   1.971  45.526  1.00 24.81           N  
ATOM   2290  CA  ASN H  84      25.307   2.486  46.482  1.00 24.81           C  
ATOM   2291  C   ASN H  84      25.015   3.920  46.869  1.00 22.11           C  
ATOM   2292  O   ASN H  84      24.334   4.630  46.151  1.00 21.46           O  
ATOM   2293  CB  ASN H  84      26.705   2.412  45.885  1.00 27.97           C  
ATOM   2294  CG  ASN H  84      27.071   1.017  45.489  1.00 31.70           C  
ATOM   2295  OD1 ASN H  84      27.117   0.113  46.326  1.00 36.57           O  
ATOM   2296  ND2 ASN H  84      27.277   0.807  44.196  1.00 42.22           N  
ATOM   2297  N   SER H  85      25.512   4.327  48.030  1.00 21.31           N  
ATOM   2298  CA  SER H  85      25.323   5.686  48.525  1.00 21.87           C  
ATOM   2299  C   SER H  85      23.881   6.117  48.534  1.00 21.01           C  
ATOM   2300  O   SER H  85      23.559   7.182  48.023  1.00 23.09           O  
ATOM   2301  CB  SER H  85      26.127   6.657  47.674  1.00 21.83           C  
ATOM   2302  OG  SER H  85      27.496   6.311  47.725  1.00 33.08           O  
ATOM   2303  N   LEU H  86      23.025   5.302  49.140  1.00 23.26           N  
ATOM   2304  CA  LEU H  86      21.589   5.586  49.198  1.00 24.44           C  
ATOM   2305  C   LEU H  86      21.204   6.770  50.072  1.00 24.29           C  
ATOM   2306  O   LEU H  86      21.794   6.996  51.111  1.00 26.92           O  
ATOM   2307  CB  LEU H  86      20.814   4.329  49.641  1.00 23.09           C  
ATOM   2308  CG  LEU H  86      20.889   3.172  48.646  1.00 20.07           C  
ATOM   2309  CD1 LEU H  86      20.513   1.885  49.317  1.00 16.79           C  
ATOM   2310  CD2 LEU H  86      19.988   3.466  47.459  1.00 14.90           C  
ATOM   2311  N   ARG H  87      20.224   7.537  49.617  1.00 25.54           N  
ATOM   2312  CA  ARG H  87      19.725   8.692  50.354  1.00 27.07           C  
ATOM   2313  C   ARG H  87      18.245   8.425  50.551  1.00 28.78           C  
ATOM   2314  O   ARG H  87      17.687   7.551  49.884  1.00 34.47           O  
ATOM   2315  CB  ARG H  87      19.856   9.952  49.510  1.00 31.85           C  
ATOM   2316  CG  ARG H  87      21.142  10.048  48.733  1.00 41.50           C  
ATOM   2317  CD  ARG H  87      21.104  11.244  47.798  1.00 51.84           C  
ATOM   2318  NE  ARG H  87      22.211  11.209  46.848  1.00 59.16           N  
ATOM   2319  CZ  ARG H  87      22.083  11.430  45.546  1.00 60.86           C  
ATOM   2320  NH1 ARG H  87      20.884  11.715  45.039  1.00 59.64           N  
ATOM   2321  NH2 ARG H  87      23.152  11.343  44.754  1.00 64.48           N  
ATOM   2322  N   ALA H  88      17.594   9.248  51.367  1.00 28.14           N  
ATOM   2323  CA  ALA H  88      16.168   9.113  51.665  1.00 26.89           C  
ATOM   2324  C   ALA H  88      15.262   9.216  50.441  1.00 28.34           C  
ATOM   2325  O   ALA H  88      14.184   8.619  50.413  1.00 33.84           O  
ATOM   2326  CB  ALA H  88      15.754  10.133  52.705  1.00 22.38           C  
ATOM   2327  N   GLU H  89      15.707   9.932  49.417  1.00 27.87           N  
ATOM   2328  CA  GLU H  89      14.915  10.105  48.204  1.00 27.86           C  
ATOM   2329  C   GLU H  89      14.895   8.861  47.341  1.00 26.47           C  
ATOM   2330  O   GLU H  89      14.129   8.772  46.376  1.00 29.33           O  
ATOM   2331  CB  GLU H  89      15.452  11.270  47.402  1.00 35.07           C  
ATOM   2332  CG  GLU H  89      16.921  11.129  47.062  1.00 51.21           C  
ATOM   2333  CD  GLU H  89      17.728  12.296  47.589  1.00 62.11           C  
ATOM   2334  OE1 GLU H  89      17.525  12.657  48.778  1.00 65.97           O  
ATOM   2335  OE2 GLU H  89      18.546  12.859  46.813  1.00 67.94           O  
ATOM   2336  N   ASP H  90      15.767   7.914  47.671  1.00 25.36           N  
ATOM   2337  CA  ASP H  90      15.836   6.638  46.962  1.00 22.08           C  
ATOM   2338  C   ASP H  90      14.773   5.645  47.453  1.00 20.49           C  
ATOM   2339  O   ASP H  90      14.575   4.598  46.842  1.00 22.56           O  
ATOM   2340  CB  ASP H  90      17.238   6.038  47.071  1.00 20.48           C  
ATOM   2341  CG  ASP H  90      18.252   6.808  46.253  1.00 29.13           C  
ATOM   2342  OD1 ASP H  90      17.900   7.267  45.147  1.00 30.86           O  
ATOM   2343  OD2 ASP H  90      19.394   6.979  46.708  1.00 33.77           O  
ATOM   2344  N   THR H  91      14.099   5.991  48.551  1.00 18.59           N  
ATOM   2345  CA  THR H  91      13.048   5.169  49.142  1.00 18.38           C  
ATOM   2346  C   THR H  91      11.904   4.983  48.133  1.00 20.58           C  
ATOM   2347  O   THR H  91      11.263   5.951  47.731  1.00 21.05           O  
ATOM   2348  CB  THR H  91      12.532   5.821  50.419  1.00 13.48           C  
ATOM   2349  OG1 THR H  91      13.570   5.774  51.410  1.00 15.70           O  
ATOM   2350  CG2 THR H  91      11.268   5.114  50.918  1.00 13.62           C  
ATOM   2351  N   ALA H  92      11.627   3.729  47.766  1.00 19.34           N  
ATOM   2352  CA  ALA H  92      10.604   3.436  46.765  1.00 18.25           C  
ATOM   2353  C   ALA H  92      10.419   1.942  46.551  1.00 17.22           C  
ATOM   2354  O   ALA H  92      11.231   1.136  47.020  1.00 20.35           O  
ATOM   2355  CB  ALA H  92      11.031   4.092  45.398  1.00 12.05           C  
ATOM   2356  N   VAL H  93       9.362   1.585  45.820  1.00 13.99           N  
ATOM   2357  CA  VAL H  93       9.109   0.187  45.436  1.00 12.97           C  
ATOM   2358  C   VAL H  93       9.868   0.005  44.116  1.00 10.48           C  
ATOM   2359  O   VAL H  93       9.673   0.778  43.203  1.00 10.85           O  
ATOM   2360  CB  VAL H  93       7.596  -0.076  45.153  1.00 15.38           C  
ATOM   2361  CG1 VAL H  93       7.406  -1.414  44.457  1.00 13.50           C  
ATOM   2362  CG2 VAL H  93       6.820  -0.087  46.429  1.00 12.83           C  
ATOM   2363  N   TYR H  94      10.735  -0.990  44.019  1.00  8.66           N  
ATOM   2364  CA  TYR H  94      11.491  -1.201  42.800  1.00  7.77           C  
ATOM   2365  C   TYR H  94      10.935  -2.380  42.018  1.00 11.01           C  
ATOM   2366  O   TYR H  94      10.731  -3.433  42.591  1.00 12.64           O  
ATOM   2367  CB  TYR H  94      12.964  -1.429  43.152  1.00  7.02           C  
ATOM   2368  CG  TYR H  94      13.680  -0.132  43.561  1.00 14.07           C  
ATOM   2369  CD1 TYR H  94      13.515   0.426  44.839  1.00  8.27           C  
ATOM   2370  CD2 TYR H  94      14.497   0.558  42.649  1.00 13.81           C  
ATOM   2371  CE1 TYR H  94      14.144   1.644  45.189  1.00  6.41           C  
ATOM   2372  CE2 TYR H  94      15.123   1.761  42.999  1.00 11.59           C  
ATOM   2373  CZ  TYR H  94      14.935   2.293  44.256  1.00 10.63           C  
ATOM   2374  OH  TYR H  94      15.515   3.510  44.519  1.00 12.29           O  
ATOM   2375  N   TYR H  95      10.673  -2.197  40.724  1.00  8.58           N  
ATOM   2376  CA  TYR H  95      10.123  -3.239  39.862  1.00 10.09           C  
ATOM   2377  C   TYR H  95      11.054  -3.654  38.739  1.00 13.59           C  
ATOM   2378  O   TYR H  95      11.869  -2.874  38.291  1.00 15.84           O  
ATOM   2379  CB  TYR H  95       8.903  -2.739  39.120  1.00  5.05           C  
ATOM   2380  CG  TYR H  95       7.743  -2.400  39.953  1.00  7.93           C  
ATOM   2381  CD1 TYR H  95       6.882  -3.390  40.410  1.00 10.71           C  
ATOM   2382  CD2 TYR H  95       7.461  -1.073  40.265  1.00 11.04           C  
ATOM   2383  CE1 TYR H  95       5.762  -3.065  41.161  1.00 13.33           C  
ATOM   2384  CE2 TYR H  95       6.348  -0.740  41.017  1.00  9.18           C  
ATOM   2385  CZ  TYR H  95       5.507  -1.741  41.460  1.00 10.64           C  
ATOM   2386  OH  TYR H  95       4.410  -1.416  42.221  1.00 19.58           O  
ATOM   2387  N   CYS H  96      10.885  -4.880  38.251  1.00 15.04           N  
ATOM   2388  CA  CYS H  96      11.635  -5.341  37.093  1.00 17.08           C  
ATOM   2389  C   CYS H  96      10.519  -5.687  36.110  1.00 15.39           C  
ATOM   2390  O   CYS H  96       9.414  -6.033  36.532  1.00 17.23           O  
ATOM   2391  CB  CYS H  96      12.547  -6.540  37.400  1.00 22.54           C  
ATOM   2392  SG  CYS H  96      11.799  -8.019  38.158  1.00 29.94           S  
ATOM   2393  N   ALA H  97      10.762  -5.479  34.825  1.00  9.38           N  
ATOM   2394  CA  ALA H  97       9.766  -5.756  33.789  1.00 10.02           C  
ATOM   2395  C   ALA H  97      10.491  -6.175  32.529  1.00 13.71           C  
ATOM   2396  O   ALA H  97      11.427  -5.501  32.133  1.00 15.22           O  
ATOM   2397  CB  ALA H  97       8.985  -4.505  33.475  1.00  7.34           C  
ATOM   2398  N   LYS H  98      10.048  -7.258  31.887  1.00 13.30           N  
ATOM   2399  CA  LYS H  98      10.663  -7.717  30.653  1.00 13.56           C  
ATOM   2400  C   LYS H  98      10.010  -7.098  29.420  1.00 17.13           C  
ATOM   2401  O   LYS H  98       8.841  -6.705  29.424  1.00 12.13           O  
ATOM   2402  CB  LYS H  98      10.590  -9.241  30.531  1.00 12.97           C  
ATOM   2403  CG  LYS H  98       9.185  -9.797  30.616  1.00 14.97           C  
ATOM   2404  CD  LYS H  98       9.141 -11.223  30.138  1.00 12.14           C  
ATOM   2405  CE  LYS H  98       9.301 -11.237  28.653  1.00 20.25           C  
ATOM   2406  NZ  LYS H  98       8.603 -12.389  28.082  1.00 27.67           N  
ATOM   2407  N   TYR H  99      10.804  -6.994  28.367  1.00 16.84           N  
ATOM   2408  CA  TYR H  99      10.321  -6.479  27.106  1.00 15.19           C  
ATOM   2409  C   TYR H  99       9.450  -7.564  26.494  1.00 15.61           C  
ATOM   2410  O   TYR H  99       9.621  -8.732  26.790  1.00 18.86           O  
ATOM   2411  CB  TYR H  99      11.496  -6.140  26.197  1.00  9.36           C  
ATOM   2412  CG  TYR H  99      12.022  -4.732  26.413  1.00 10.76           C  
ATOM   2413  CD1 TYR H  99      11.158  -3.646  26.515  1.00  6.04           C  
ATOM   2414  CD2 TYR H  99      13.380  -4.476  26.409  1.00  8.99           C  
ATOM   2415  CE1 TYR H  99      11.652  -2.329  26.586  1.00  8.65           C  
ATOM   2416  CE2 TYR H  99      13.876  -3.179  26.489  1.00  5.67           C  
ATOM   2417  CZ  TYR H  99      13.026  -2.116  26.567  1.00  7.79           C  
ATOM   2418  OH  TYR H  99      13.577  -0.857  26.573  1.00  6.30           O  
ATOM   2419  N   PRO H 100       8.532  -7.193  25.592  1.00 18.89           N  
ATOM   2420  CA  PRO H 100       7.640  -8.156  24.955  1.00 18.40           C  
ATOM   2421  C   PRO H 100       8.131  -8.901  23.708  1.00 23.00           C  
ATOM   2422  O   PRO H 100       9.152  -8.565  23.112  1.00 25.94           O  
ATOM   2423  CB  PRO H 100       6.458  -7.277  24.593  1.00 16.41           C  
ATOM   2424  CG  PRO H 100       7.130  -6.027  24.141  1.00 12.78           C  
ATOM   2425  CD  PRO H 100       8.200  -5.816  25.167  1.00 16.35           C  
ATOM   2426  N   HIS H 101       7.361  -9.924  23.342  1.00 20.62           N  
ATOM   2427  CA  HIS H 101       7.572 -10.729  22.139  1.00 22.10           C  
ATOM   2428  C   HIS H 101       6.901  -9.874  21.074  1.00 22.17           C  
ATOM   2429  O   HIS H 101       5.789  -9.379  21.295  1.00 24.40           O  
ATOM   2430  CB  HIS H 101       6.807 -12.051  22.290  1.00 22.09           C  
ATOM   2431  CG  HIS H 101       7.120 -13.078  21.250  1.00 23.84           C  
ATOM   2432  ND1 HIS H 101       6.631 -13.010  19.961  1.00 28.21           N  
ATOM   2433  CD2 HIS H 101       7.844 -14.219  21.316  1.00 22.82           C  
ATOM   2434  CE1 HIS H 101       7.046 -14.061  19.278  1.00 23.87           C  
ATOM   2435  NE2 HIS H 101       7.786 -14.810  20.079  1.00 21.85           N  
ATOM   2436  N   TYR H 102       7.570  -9.643  19.950  1.00 22.00           N  
ATOM   2437  CA  TYR H 102       6.962  -8.819  18.909  1.00 20.90           C  
ATOM   2438  C   TYR H 102       6.419  -9.600  17.728  1.00 21.75           C  
ATOM   2439  O   TYR H 102       6.648 -10.798  17.571  1.00 22.93           O  
ATOM   2440  CB  TYR H 102       7.929  -7.735  18.402  1.00 23.02           C  
ATOM   2441  CG  TYR H 102       9.015  -8.259  17.488  1.00 25.68           C  
ATOM   2442  CD1 TYR H 102      10.184  -8.785  18.012  1.00 30.56           C  
ATOM   2443  CD2 TYR H 102       8.831  -8.323  16.111  1.00 26.96           C  
ATOM   2444  CE1 TYR H 102      11.134  -9.372  17.202  1.00 31.02           C  
ATOM   2445  CE2 TYR H 102       9.775  -8.913  15.287  1.00 27.39           C  
ATOM   2446  CZ  TYR H 102      10.925  -9.443  15.841  1.00 30.10           C  
ATOM   2447  OH  TYR H 102      11.855 -10.082  15.046  1.00 27.70           O  
ATOM   2448  N   TYR H 103       5.734  -8.868  16.868  1.00 22.73           N  
ATOM   2449  CA  TYR H 103       5.133  -9.413  15.665  1.00 27.39           C  
ATOM   2450  C   TYR H 103       5.311  -8.368  14.571  1.00 28.77           C  
ATOM   2451  O   TYR H 103       4.648  -7.339  14.571  1.00 29.79           O  
ATOM   2452  CB  TYR H 103       3.651  -9.675  15.910  1.00 30.05           C  
ATOM   2453  CG  TYR H 103       3.417 -10.758  16.923  1.00 28.82           C  
ATOM   2454  CD1 TYR H 103       3.410 -12.089  16.537  1.00 30.65           C  
ATOM   2455  CD2 TYR H 103       3.216 -10.460  18.263  1.00 28.84           C  
ATOM   2456  CE1 TYR H 103       3.207 -13.103  17.454  1.00 31.72           C  
ATOM   2457  CE2 TYR H 103       3.013 -11.475  19.196  1.00 30.85           C  
ATOM   2458  CZ  TYR H 103       3.009 -12.794  18.777  1.00 32.05           C  
ATOM   2459  OH  TYR H 103       2.806 -13.847  19.640  1.00 43.51           O  
ATOM   2460  N   GLY H 104       6.233  -8.620  13.655  1.00 30.38           N  
ATOM   2461  CA  GLY H 104       6.478  -7.663  12.607  1.00 33.85           C  
ATOM   2462  C   GLY H 104       7.443  -6.604  13.092  1.00 38.32           C  
ATOM   2463  O   GLY H 104       8.641  -6.705  12.828  1.00 44.64           O  
ATOM   2464  N   SER H 105       6.936  -5.642  13.864  1.00 40.13           N  
ATOM   2465  CA  SER H 105       7.738  -4.525  14.394  1.00 40.82           C  
ATOM   2466  C   SER H 105       8.003  -4.525  15.922  1.00 36.13           C  
ATOM   2467  O   SER H 105       7.378  -5.268  16.691  1.00 34.10           O  
ATOM   2468  CB  SER H 105       7.102  -3.185  13.962  1.00 44.01           C  
ATOM   2469  OG  SER H 105       5.710  -3.113  14.299  1.00 50.92           O  
ATOM   2470  N   SER H 106       8.949  -3.686  16.338  1.00 32.12           N  
ATOM   2471  CA  SER H 106       9.325  -3.557  17.747  1.00 27.17           C  
ATOM   2472  C   SER H 106       8.736  -2.350  18.453  1.00 24.66           C  
ATOM   2473  O   SER H 106       8.878  -1.216  17.985  1.00 23.74           O  
ATOM   2474  CB  SER H 106      10.838  -3.473  17.889  1.00 26.02           C  
ATOM   2475  OG  SER H 106      11.422  -4.734  17.705  1.00 27.23           O  
ATOM   2476  N   HIS H 107       8.137  -2.602  19.617  1.00 21.30           N  
ATOM   2477  CA  HIS H 107       7.549  -1.561  20.441  1.00 21.27           C  
ATOM   2478  C   HIS H 107       8.016  -1.806  21.842  1.00 18.55           C  
ATOM   2479  O   HIS H 107       7.874  -2.893  22.390  1.00 24.31           O  
ATOM   2480  CB  HIS H 107       6.024  -1.561  20.335  1.00 22.95           C  
ATOM   2481  CG  HIS H 107       5.542  -1.314  18.944  1.00 22.23           C  
ATOM   2482  ND1 HIS H 107       5.663  -0.088  18.334  1.00 22.98           N  
ATOM   2483  CD2 HIS H 107       5.094  -2.162  17.990  1.00 18.49           C  
ATOM   2484  CE1 HIS H 107       5.326  -0.185  17.064  1.00 23.13           C  
ATOM   2485  NE2 HIS H 107       4.979  -1.438  16.828  1.00 22.03           N  
ATOM   2486  N   TRP H 108       8.599  -0.770  22.409  1.00 18.98           N  
ATOM   2487  CA  TRP H 108       9.152  -0.858  23.725  1.00 15.47           C  
ATOM   2488  C   TRP H 108       8.211  -0.529  24.884  1.00 17.35           C  
ATOM   2489  O   TRP H 108       8.270   0.565  25.466  1.00 18.40           O  
ATOM   2490  CB  TRP H 108      10.443  -0.021  23.782  1.00 12.98           C  
ATOM   2491  CG  TRP H 108      11.411  -0.264  22.620  1.00 10.29           C  
ATOM   2492  CD1 TRP H 108      11.863   0.662  21.734  1.00 11.42           C  
ATOM   2493  CD2 TRP H 108      12.032  -1.508  22.238  1.00 11.10           C  
ATOM   2494  NE1 TRP H 108      12.717   0.086  20.823  1.00  8.18           N  
ATOM   2495  CE2 TRP H 108      12.840  -1.245  21.110  1.00  8.65           C  
ATOM   2496  CE3 TRP H 108      11.995  -2.812  22.750  1.00 10.95           C  
ATOM   2497  CZ2 TRP H 108      13.602  -2.227  20.485  1.00 12.57           C  
ATOM   2498  CZ3 TRP H 108      12.767  -3.801  22.126  1.00 14.55           C  
ATOM   2499  CH2 TRP H 108      13.556  -3.499  21.007  1.00 15.86           C  
ATOM   2500  N   TYR H 109       7.340  -1.490  25.200  1.00 16.94           N  
ATOM   2501  CA  TYR H 109       6.447  -1.397  26.359  1.00 16.15           C  
ATOM   2502  C   TYR H 109       6.900  -2.514  27.285  1.00 17.18           C  
ATOM   2503  O   TYR H 109       7.649  -3.381  26.859  1.00 17.83           O  
ATOM   2504  CB  TYR H 109       4.976  -1.550  26.003  1.00 13.59           C  
ATOM   2505  CG  TYR H 109       4.516  -2.867  25.401  1.00 13.73           C  
ATOM   2506  CD1 TYR H 109       4.481  -3.058  24.008  1.00 15.74           C  
ATOM   2507  CD2 TYR H 109       4.014  -3.871  26.206  1.00 17.75           C  
ATOM   2508  CE1 TYR H 109       3.951  -4.215  23.445  1.00 15.91           C  
ATOM   2509  CE2 TYR H 109       3.487  -5.023  25.662  1.00 17.68           C  
ATOM   2510  CZ  TYR H 109       3.456  -5.198  24.285  1.00 21.24           C  
ATOM   2511  OH  TYR H 109       2.953  -6.397  23.797  1.00 21.88           O  
ATOM   2512  N   PHE H 110       6.515  -2.461  28.556  1.00 17.02           N  
ATOM   2513  CA  PHE H 110       6.924  -3.477  29.533  1.00 15.68           C  
ATOM   2514  C   PHE H 110       5.762  -4.441  29.727  1.00 15.51           C  
ATOM   2515  O   PHE H 110       4.675  -4.023  30.109  1.00 15.13           O  
ATOM   2516  CB  PHE H 110       7.272  -2.754  30.827  1.00 16.87           C  
ATOM   2517  CG  PHE H 110       8.090  -1.496  30.607  1.00 17.25           C  
ATOM   2518  CD1 PHE H 110       9.291  -1.538  29.918  1.00 15.55           C  
ATOM   2519  CD2 PHE H 110       7.639  -0.271  31.051  1.00 17.76           C  
ATOM   2520  CE1 PHE H 110      10.025  -0.374  29.676  1.00 15.32           C  
ATOM   2521  CE2 PHE H 110       8.369   0.888  30.812  1.00 19.50           C  
ATOM   2522  CZ  PHE H 110       9.565   0.833  30.122  1.00 14.07           C  
ATOM   2523  N   ASP H 111       5.950  -5.727  29.454  1.00 17.37           N  
ATOM   2524  CA  ASP H 111       4.794  -6.599  29.589  1.00 23.30           C  
ATOM   2525  C   ASP H 111       4.563  -7.491  30.806  1.00 20.71           C  
ATOM   2526  O   ASP H 111       3.422  -7.665  31.188  1.00 26.23           O  
ATOM   2527  CB  ASP H 111       4.426  -7.282  28.264  1.00 29.80           C  
ATOM   2528  CG  ASP H 111       5.221  -8.484  28.001  1.00 37.28           C  
ATOM   2529  OD1 ASP H 111       6.423  -8.458  28.347  1.00 47.05           O  
ATOM   2530  OD2 ASP H 111       4.633  -9.450  27.455  1.00 37.87           O  
ATOM   2531  N   VAL H 112       5.588  -8.098  31.387  1.00 17.08           N  
ATOM   2532  CA  VAL H 112       5.364  -8.865  32.600  1.00 13.07           C  
ATOM   2533  C   VAL H 112       6.191  -8.185  33.638  1.00 10.85           C  
ATOM   2534  O   VAL H 112       7.312  -7.847  33.360  1.00 15.13           O  
ATOM   2535  CB  VAL H 112       5.758 -10.314  32.488  1.00 14.93           C  
ATOM   2536  CG1 VAL H 112       5.470 -11.012  33.793  1.00 12.65           C  
ATOM   2537  CG2 VAL H 112       4.937 -10.974  31.420  1.00 14.81           C  
ATOM   2538  N   TRP H 113       5.617  -7.909  34.803  1.00  8.67           N  
ATOM   2539  CA  TRP H 113       6.334  -7.215  35.865  1.00 10.81           C  
ATOM   2540  C   TRP H 113       6.503  -8.074  37.121  1.00 14.97           C  
ATOM   2541  O   TRP H 113       5.742  -9.011  37.342  1.00 17.87           O  
ATOM   2542  CB  TRP H 113       5.565  -5.953  36.293  1.00  5.38           C  
ATOM   2543  CG  TRP H 113       5.302  -4.883  35.267  1.00  8.53           C  
ATOM   2544  CD1 TRP H 113       4.601  -5.015  34.105  1.00  7.62           C  
ATOM   2545  CD2 TRP H 113       5.647  -3.483  35.366  1.00  7.66           C  
ATOM   2546  NE1 TRP H 113       4.479  -3.794  33.482  1.00  6.49           N  
ATOM   2547  CE2 TRP H 113       5.118  -2.842  34.231  1.00  3.74           C  
ATOM   2548  CE3 TRP H 113       6.345  -2.715  36.309  1.00  5.34           C  
ATOM   2549  CZ2 TRP H 113       5.268  -1.475  34.009  1.00  9.11           C  
ATOM   2550  CZ3 TRP H 113       6.488  -1.360  36.093  1.00  5.60           C  
ATOM   2551  CH2 TRP H 113       5.956  -0.753  34.952  1.00 11.00           C  
ATOM   2552  N   GLY H 114       7.477  -7.738  37.962  1.00 12.22           N  
ATOM   2553  CA  GLY H 114       7.641  -8.474  39.199  1.00 11.24           C  
ATOM   2554  C   GLY H 114       6.611  -7.876  40.143  1.00 15.40           C  
ATOM   2555  O   GLY H 114       5.873  -6.981  39.737  1.00 13.10           O  
ATOM   2556  N   GLN H 115       6.536  -8.361  41.381  1.00 13.43           N  
ATOM   2557  CA  GLN H 115       5.585  -7.810  42.339  1.00 17.87           C  
ATOM   2558  C   GLN H 115       6.032  -6.498  42.967  1.00 17.82           C  
ATOM   2559  O   GLN H 115       5.247  -5.843  43.627  1.00 18.46           O  
ATOM   2560  CB  GLN H 115       5.298  -8.768  43.500  1.00 21.00           C  
ATOM   2561  CG  GLN H 115       6.096 -10.064  43.591  1.00 29.70           C  
ATOM   2562  CD  GLN H 115       7.573  -9.892  43.819  1.00 23.10           C  
ATOM   2563  OE1 GLN H 115       8.335  -9.920  42.873  1.00 33.01           O  
ATOM   2564  NE2 GLN H 115       7.987  -9.753  45.069  1.00 18.24           N  
ATOM   2565  N   GLY H 116       7.316  -6.180  42.837  1.00 21.81           N  
ATOM   2566  CA  GLY H 116       7.889  -4.974  43.425  1.00 20.72           C  
ATOM   2567  C   GLY H 116       8.342  -5.185  44.869  1.00 21.39           C  
ATOM   2568  O   GLY H 116       7.665  -5.930  45.557  1.00 21.67           O  
ATOM   2569  N   THR H 117       9.505  -4.643  45.281  1.00 19.99           N  
ATOM   2570  CA  THR H 117      10.028  -4.720  46.675  1.00 17.81           C  
ATOM   2571  C   THR H 117      10.267  -3.295  47.139  1.00 15.20           C  
ATOM   2572  O   THR H 117      10.805  -2.485  46.388  1.00 13.99           O  
ATOM   2573  CB  THR H 117      11.439  -5.420  46.860  1.00 23.51           C  
ATOM   2574  OG1 THR H 117      12.219  -5.353  45.659  1.00 33.31           O  
ATOM   2575  CG2 THR H 117      11.317  -6.847  47.335  1.00 32.41           C  
ATOM   2576  N   LEU H 118       9.894  -3.008  48.382  1.00 14.39           N  
ATOM   2577  CA  LEU H 118      10.056  -1.685  48.985  1.00 15.60           C  
ATOM   2578  C   LEU H 118      11.448  -1.600  49.602  1.00 18.62           C  
ATOM   2579  O   LEU H 118      11.860  -2.485  50.339  1.00 17.94           O  
ATOM   2580  CB  LEU H 118       9.037  -1.480  50.103  1.00 10.26           C  
ATOM   2581  CG  LEU H 118       8.522  -0.116  50.586  1.00 16.08           C  
ATOM   2582  CD1 LEU H 118       8.440  -0.108  52.084  1.00 15.13           C  
ATOM   2583  CD2 LEU H 118       9.296   1.060  50.155  1.00  8.55           C  
ATOM   2584  N   VAL H 119      12.165  -0.528  49.283  1.00 17.84           N  
ATOM   2585  CA  VAL H 119      13.490  -0.279  49.812  1.00 12.85           C  
ATOM   2586  C   VAL H 119      13.346   1.004  50.593  1.00 12.54           C  
ATOM   2587  O   VAL H 119      12.981   2.016  50.015  1.00 14.16           O  
ATOM   2588  CB  VAL H 119      14.489  -0.012  48.684  1.00 16.53           C  
ATOM   2589  CG1 VAL H 119      15.756   0.580  49.250  1.00 15.69           C  
ATOM   2590  CG2 VAL H 119      14.800  -1.301  47.938  1.00 11.56           C  
ATOM   2591  N   THR H 120      13.553   0.945  51.911  1.00 15.10           N  
ATOM   2592  CA  THR H 120      13.472   2.129  52.756  1.00 16.27           C  
ATOM   2593  C   THR H 120      14.824   2.535  53.359  1.00 18.03           C  
ATOM   2594  O   THR H 120      15.485   1.742  54.014  1.00 18.11           O  
ATOM   2595  CB  THR H 120      12.312   2.094  53.814  1.00 15.98           C  
ATOM   2596  OG1 THR H 120      12.800   2.468  55.107  1.00 23.58           O  
ATOM   2597  CG2 THR H 120      11.633   0.772  53.864  1.00 13.14           C  
ATOM   2598  N   VAL H 121      15.264   3.747  53.003  1.00 20.28           N  
ATOM   2599  CA  VAL H 121      16.539   4.321  53.442  1.00 21.27           C  
ATOM   2600  C   VAL H 121      16.328   5.170  54.705  1.00 26.23           C  
ATOM   2601  O   VAL H 121      15.844   6.314  54.619  1.00 30.49           O  
ATOM   2602  CB  VAL H 121      17.137   5.213  52.337  1.00 16.01           C  
ATOM   2603  CG1 VAL H 121      18.599   5.515  52.630  1.00 13.53           C  
ATOM   2604  CG2 VAL H 121      16.975   4.560  50.991  1.00  9.15           C  
ATOM   2605  N   SER H 122      16.715   4.629  55.863  1.00 25.28           N  
ATOM   2606  CA  SER H 122      16.518   5.324  57.132  1.00 26.19           C  
ATOM   2607  C   SER H 122      17.502   4.852  58.160  1.00 27.02           C  
ATOM   2608  O   SER H 122      17.909   3.697  58.130  1.00 31.81           O  
ATOM   2609  CB  SER H 122      15.093   5.071  57.647  1.00 26.34           C  
ATOM   2610  OG  SER H 122      14.938   5.404  59.019  1.00 28.10           O  
ATOM   2611  N   SER H 123      17.886   5.738  59.076  1.00 30.38           N  
ATOM   2612  CA  SER H 123      18.829   5.354  60.139  1.00 37.47           C  
ATOM   2613  C   SER H 123      18.138   4.664  61.322  1.00 35.54           C  
ATOM   2614  O   SER H 123      18.811   4.027  62.139  1.00 39.23           O  
ATOM   2615  CB  SER H 123      19.651   6.546  60.628  1.00 35.09           C  
ATOM   2616  OG  SER H 123      18.815   7.675  60.751  1.00 48.36           O  
ATOM   2617  N   ALA H 124      16.802   4.722  61.355  1.00 32.50           N  
ATOM   2618  CA  ALA H 124      16.012   4.081  62.409  1.00 28.84           C  
ATOM   2619  C   ALA H 124      16.259   2.579  62.440  1.00 30.01           C  
ATOM   2620  O   ALA H 124      16.855   2.018  61.511  1.00 30.56           O  
ATOM   2621  CB  ALA H 124      14.525   4.374  62.231  1.00 26.00           C  
ATOM   2622  N   SER H 125      15.829   1.936  63.526  1.00 29.98           N  
ATOM   2623  CA  SER H 125      16.012   0.488  63.714  1.00 30.14           C  
ATOM   2624  C   SER H 125      14.794  -0.333  63.357  1.00 24.28           C  
ATOM   2625  O   SER H 125      13.671   0.158  63.441  1.00 24.33           O  
ATOM   2626  CB  SER H 125      16.346   0.169  65.179  1.00 35.66           C  
ATOM   2627  OG  SER H 125      17.542   0.798  65.602  1.00 47.42           O  
ATOM   2628  N   THR H 126      15.036  -1.585  62.976  1.00 21.04           N  
ATOM   2629  CA  THR H 126      13.970  -2.523  62.657  1.00 21.03           C  
ATOM   2630  C   THR H 126      13.255  -2.869  63.956  1.00 23.48           C  
ATOM   2631  O   THR H 126      13.868  -2.918  65.024  1.00 30.21           O  
ATOM   2632  CB  THR H 126      14.526  -3.814  62.066  1.00 18.93           C  
ATOM   2633  OG1 THR H 126      15.061  -3.541  60.775  1.00 28.57           O  
ATOM   2634  CG2 THR H 126      13.436  -4.815  61.879  1.00 25.59           C  
ATOM   2635  N   LYS H 127      11.953  -3.088  63.884  1.00 22.22           N  
ATOM   2636  CA  LYS H 127      11.195  -3.423  65.070  1.00 18.39           C  
ATOM   2637  C   LYS H 127       9.943  -4.178  64.652  1.00 16.99           C  
ATOM   2638  O   LYS H 127       9.203  -3.719  63.792  1.00 17.87           O  
ATOM   2639  CB  LYS H 127      10.865  -2.167  65.893  1.00 18.13           C  
ATOM   2640  CG  LYS H 127       9.891  -2.522  66.969  1.00 27.86           C  
ATOM   2641  CD  LYS H 127       9.774  -1.560  68.125  1.00 34.96           C  
ATOM   2642  CE  LYS H 127       8.912  -2.173  69.268  1.00 34.53           C  
ATOM   2643  NZ  LYS H 127       7.519  -2.670  68.860  1.00 42.58           N  
ATOM   2644  N   GLY H 128       9.769  -5.374  65.217  1.00 18.40           N  
ATOM   2645  CA  GLY H 128       8.630  -6.228  64.912  1.00 15.29           C  
ATOM   2646  C   GLY H 128       7.346  -5.825  65.595  1.00 15.50           C  
ATOM   2647  O   GLY H 128       7.391  -5.283  66.694  1.00 21.98           O  
ATOM   2648  N   PRO H 129       6.178  -6.171  65.029  1.00 16.72           N  
ATOM   2649  CA  PRO H 129       4.879  -5.807  65.607  1.00 18.32           C  
ATOM   2650  C   PRO H 129       4.331  -6.643  66.777  1.00 22.11           C  
ATOM   2651  O   PRO H 129       4.783  -7.761  67.000  1.00 23.82           O  
ATOM   2652  CB  PRO H 129       3.952  -5.926  64.383  1.00 15.75           C  
ATOM   2653  CG  PRO H 129       4.480  -7.108  63.700  1.00 14.51           C  
ATOM   2654  CD  PRO H 129       5.988  -6.889  63.754  1.00 14.56           C  
ATOM   2655  N   SER H 130       3.366  -6.061  67.512  1.00 22.97           N  
ATOM   2656  CA  SER H 130       2.615  -6.717  68.604  1.00 20.74           C  
ATOM   2657  C   SER H 130       1.231  -6.895  68.007  1.00 17.24           C  
ATOM   2658  O   SER H 130       0.719  -5.976  67.397  1.00 14.37           O  
ATOM   2659  CB  SER H 130       2.496  -5.843  69.846  1.00 25.01           C  
ATOM   2660  OG  SER H 130       3.676  -5.922  70.619  1.00 31.99           O  
ATOM   2661  N   VAL H 131       0.617  -8.058  68.193  1.00 15.88           N  
ATOM   2662  CA  VAL H 131      -0.682  -8.310  67.581  1.00 16.52           C  
ATOM   2663  C   VAL H 131      -1.742  -8.461  68.649  1.00 16.96           C  
ATOM   2664  O   VAL H 131      -1.617  -9.276  69.549  1.00 22.96           O  
ATOM   2665  CB  VAL H 131      -0.632  -9.579  66.605  1.00 18.70           C  
ATOM   2666  CG1 VAL H 131      -1.997  -9.824  65.937  1.00 11.66           C  
ATOM   2667  CG2 VAL H 131       0.479  -9.409  65.532  1.00  4.76           C  
ATOM   2668  N   PHE H 132      -2.788  -7.652  68.546  1.00 14.43           N  
ATOM   2669  CA  PHE H 132      -3.864  -7.673  69.509  1.00  8.41           C  
ATOM   2670  C   PHE H 132      -5.201  -7.950  68.840  1.00 11.96           C  
ATOM   2671  O   PHE H 132      -5.408  -7.583  67.707  1.00 12.67           O  
ATOM   2672  CB  PHE H 132      -3.931  -6.321  70.198  1.00  9.12           C  
ATOM   2673  CG  PHE H 132      -2.649  -5.913  70.865  1.00 14.78           C  
ATOM   2674  CD1 PHE H 132      -2.041  -6.746  71.801  1.00 11.47           C  
ATOM   2675  CD2 PHE H 132      -2.055  -4.687  70.569  1.00 13.24           C  
ATOM   2676  CE1 PHE H 132      -0.858  -6.358  72.436  1.00 10.75           C  
ATOM   2677  CE2 PHE H 132      -0.887  -4.300  71.196  1.00 14.29           C  
ATOM   2678  CZ  PHE H 132      -0.287  -5.133  72.129  1.00 11.76           C  
ATOM   2679  N   PRO H 133      -6.127  -8.618  69.539  1.00 13.76           N  
ATOM   2680  CA  PRO H 133      -7.430  -8.896  68.931  1.00 14.00           C  
ATOM   2681  C   PRO H 133      -8.462  -7.773  69.057  1.00 14.76           C  
ATOM   2682  O   PRO H 133      -8.478  -7.028  70.047  1.00 18.31           O  
ATOM   2683  CB  PRO H 133      -7.903 -10.132  69.713  1.00 10.92           C  
ATOM   2684  CG  PRO H 133      -7.352  -9.893  71.065  1.00 11.38           C  
ATOM   2685  CD  PRO H 133      -5.942  -9.425  70.763  1.00 11.88           C  
ATOM   2686  N   LEU H 134      -9.309  -7.650  68.034  1.00 11.97           N  
ATOM   2687  CA  LEU H 134     -10.431  -6.699  68.036  1.00 14.03           C  
ATOM   2688  C   LEU H 134     -11.617  -7.690  68.035  1.00 17.17           C  
ATOM   2689  O   LEU H 134     -12.115  -8.129  66.984  1.00 19.42           O  
ATOM   2690  CB  LEU H 134     -10.468  -5.792  66.781  1.00 11.04           C  
ATOM   2691  CG  LEU H 134      -9.350  -4.780  66.453  1.00  7.15           C  
ATOM   2692  CD1 LEU H 134      -9.604  -4.158  65.062  1.00  2.53           C  
ATOM   2693  CD2 LEU H 134      -9.241  -3.731  67.511  1.00  4.69           C  
ATOM   2694  N   ALA H 135     -11.966  -8.116  69.242  1.00 17.97           N  
ATOM   2695  CA  ALA H 135     -13.012  -9.093  69.507  1.00 21.26           C  
ATOM   2696  C   ALA H 135     -14.427  -8.649  69.176  1.00 22.11           C  
ATOM   2697  O   ALA H 135     -14.810  -7.509  69.454  1.00 27.98           O  
ATOM   2698  CB  ALA H 135     -12.927  -9.534  70.980  1.00 13.49           C  
ATOM   2699  N   PRO H 136     -15.235  -9.555  68.584  1.00 25.03           N  
ATOM   2700  CA  PRO H 136     -16.627  -9.250  68.223  1.00 24.91           C  
ATOM   2701  C   PRO H 136     -17.569  -8.876  69.369  1.00 30.39           C  
ATOM   2702  O   PRO H 136     -17.341  -9.208  70.527  1.00 31.63           O  
ATOM   2703  CB  PRO H 136     -17.090 -10.534  67.515  1.00 20.24           C  
ATOM   2704  CG  PRO H 136     -16.147 -11.588  68.011  1.00 22.69           C  
ATOM   2705  CD  PRO H 136     -14.834 -10.865  68.033  1.00 18.84           C  
ATOM   2706  N   SER H 137     -18.652  -8.208  68.988  1.00 40.10           N  
ATOM   2707  CA  SER H 137     -19.757  -7.754  69.859  1.00 46.62           C  
ATOM   2708  C   SER H 137     -19.723  -6.330  70.394  1.00 49.34           C  
ATOM   2709  O   SER H 137     -20.764  -5.649  70.429  1.00 50.04           O  
ATOM   2710  CB  SER H 137     -20.073  -8.738  70.991  1.00 43.65           C  
ATOM   2711  OG  SER H 137     -20.657  -9.916  70.474  1.00 52.28           O  
ATOM   2712  N   GLY H 144     -27.788 -11.054  62.128  1.00 40.88           N  
ATOM   2713  CA  GLY H 144     -27.090  -9.946  61.429  1.00 34.94           C  
ATOM   2714  C   GLY H 144     -25.619 -10.215  61.179  1.00 32.84           C  
ATOM   2715  O   GLY H 144     -25.177 -11.378  61.118  1.00 27.07           O  
ATOM   2716  N   THR H 145     -24.886  -9.099  61.083  1.00 32.43           N  
ATOM   2717  CA  THR H 145     -23.440  -9.026  60.851  1.00 31.05           C  
ATOM   2718  C   THR H 145     -22.630  -8.531  62.072  1.00 25.89           C  
ATOM   2719  O   THR H 145     -22.977  -7.546  62.718  1.00 25.88           O  
ATOM   2720  CB  THR H 145     -23.154  -8.117  59.622  1.00 34.50           C  
ATOM   2721  OG1 THR H 145     -23.365  -8.870  58.412  1.00 43.10           O  
ATOM   2722  CG2 THR H 145     -21.725  -7.551  59.651  1.00 37.48           C  
ATOM   2723  N   ALA H 146     -21.542  -9.230  62.358  1.00 15.57           N  
ATOM   2724  CA  ALA H 146     -20.666  -8.895  63.444  1.00 15.13           C  
ATOM   2725  C   ALA H 146     -19.328  -8.557  62.785  1.00 18.51           C  
ATOM   2726  O   ALA H 146     -19.017  -9.109  61.752  1.00 22.03           O  
ATOM   2727  CB  ALA H 146     -20.486 -10.099  64.317  1.00  8.36           C  
ATOM   2728  N   ALA H 147     -18.524  -7.689  63.401  1.00 18.25           N  
ATOM   2729  CA  ALA H 147     -17.212  -7.326  62.876  1.00 12.90           C  
ATOM   2730  C   ALA H 147     -16.170  -7.742  63.870  1.00 10.72           C  
ATOM   2731  O   ALA H 147     -16.423  -7.746  65.068  1.00  9.24           O  
ATOM   2732  CB  ALA H 147     -17.120  -5.859  62.672  1.00 10.84           C  
ATOM   2733  N   LEU H 148     -14.988  -8.075  63.377  1.00  9.16           N  
ATOM   2734  CA  LEU H 148     -13.882  -8.469  64.254  1.00 12.54           C  
ATOM   2735  C   LEU H 148     -12.592  -8.230  63.485  1.00 11.30           C  
ATOM   2736  O   LEU H 148     -12.632  -7.973  62.287  1.00 12.90           O  
ATOM   2737  CB  LEU H 148     -14.005  -9.952  64.676  1.00 10.12           C  
ATOM   2738  CG  LEU H 148     -14.147 -11.008  63.578  1.00 13.79           C  
ATOM   2739  CD1 LEU H 148     -12.822 -11.613  63.289  1.00  6.91           C  
ATOM   2740  CD2 LEU H 148     -15.130 -12.082  63.977  1.00 10.48           C  
ATOM   2741  N   GLY H 149     -11.453  -8.262  64.162  1.00  9.99           N  
ATOM   2742  CA  GLY H 149     -10.216  -8.065  63.428  1.00  9.67           C  
ATOM   2743  C   GLY H 149      -9.019  -8.108  64.333  1.00 10.17           C  
ATOM   2744  O   GLY H 149      -9.082  -8.678  65.417  1.00 10.66           O  
ATOM   2745  N   CYS H 150      -7.905  -7.559  63.870  1.00  8.49           N  
ATOM   2746  CA  CYS H 150      -6.737  -7.505  64.713  1.00 11.68           C  
ATOM   2747  C   CYS H 150      -5.905  -6.249  64.440  1.00 12.10           C  
ATOM   2748  O   CYS H 150      -5.875  -5.748  63.323  1.00 10.29           O  
ATOM   2749  CB  CYS H 150      -5.922  -8.797  64.612  1.00 21.17           C  
ATOM   2750  SG  CYS H 150      -5.271  -9.100  63.039  1.00 46.26           S  
ATOM   2751  N   LEU H 151      -5.323  -5.710  65.510  1.00 11.53           N  
ATOM   2752  CA  LEU H 151      -4.492  -4.516  65.513  1.00  8.27           C  
ATOM   2753  C   LEU H 151      -3.044  -4.934  65.556  1.00 10.97           C  
ATOM   2754  O   LEU H 151      -2.589  -5.597  66.490  1.00 10.47           O  
ATOM   2755  CB  LEU H 151      -4.808  -3.684  66.760  1.00  5.87           C  
ATOM   2756  CG  LEU H 151      -4.089  -2.367  67.069  1.00 14.81           C  
ATOM   2757  CD1 LEU H 151      -4.241  -1.345  65.948  1.00  8.00           C  
ATOM   2758  CD2 LEU H 151      -4.643  -1.823  68.375  1.00  8.29           C  
ATOM   2759  N   VAL H 152      -2.324  -4.540  64.522  1.00 11.77           N  
ATOM   2760  CA  VAL H 152      -0.919  -4.830  64.399  1.00 11.31           C  
ATOM   2761  C   VAL H 152      -0.188  -3.529  64.745  1.00 15.22           C  
ATOM   2762  O   VAL H 152      -0.161  -2.625  63.937  1.00 18.21           O  
ATOM   2763  CB  VAL H 152      -0.633  -5.250  62.962  1.00  6.52           C  
ATOM   2764  CG1 VAL H 152       0.798  -5.637  62.829  1.00  8.11           C  
ATOM   2765  CG2 VAL H 152      -1.554  -6.374  62.574  1.00  2.00           C  
ATOM   2766  N   LYS H 153       0.402  -3.448  65.940  1.00 17.01           N  
ATOM   2767  CA  LYS H 153       1.075  -2.250  66.420  1.00 13.06           C  
ATOM   2768  C   LYS H 153       2.576  -2.183  66.575  1.00 16.02           C  
ATOM   2769  O   LYS H 153       3.219  -3.150  66.945  1.00 21.83           O  
ATOM   2770  CB  LYS H 153       0.489  -1.831  67.774  1.00 16.70           C  
ATOM   2771  CG  LYS H 153      -0.804  -1.101  67.663  1.00 22.63           C  
ATOM   2772  CD  LYS H 153      -1.080  -0.196  68.834  1.00 26.82           C  
ATOM   2773  CE  LYS H 153       0.051   0.791  69.054  1.00 37.86           C  
ATOM   2774  NZ  LYS H 153      -0.405   2.085  69.662  1.00 38.21           N  
ATOM   2775  N   ASP H 154       3.091  -0.962  66.419  1.00 18.45           N  
ATOM   2776  CA  ASP H 154       4.501  -0.606  66.601  1.00 17.98           C  
ATOM   2777  C   ASP H 154       5.603  -1.373  65.889  1.00 15.43           C  
ATOM   2778  O   ASP H 154       6.419  -2.023  66.532  1.00 14.50           O  
ATOM   2779  CB  ASP H 154       4.825  -0.521  68.107  1.00 23.39           C  
ATOM   2780  CG  ASP H 154       3.889   0.453  68.866  1.00 27.50           C  
ATOM   2781  OD1 ASP H 154       3.177   1.252  68.232  1.00 30.12           O  
ATOM   2782  OD2 ASP H 154       3.850   0.417  70.112  1.00 36.73           O  
ATOM   2783  N   TYR H 155       5.690  -1.190  64.577  1.00 13.30           N  
ATOM   2784  CA  TYR H 155       6.712  -1.850  63.778  1.00 13.39           C  
ATOM   2785  C   TYR H 155       7.456  -0.897  62.863  1.00 14.99           C  
ATOM   2786  O   TYR H 155       6.998   0.194  62.567  1.00 19.11           O  
ATOM   2787  CB  TYR H 155       6.107  -2.967  62.926  1.00  9.88           C  
ATOM   2788  CG  TYR H 155       5.063  -2.543  61.924  1.00  3.57           C  
ATOM   2789  CD1 TYR H 155       3.724  -2.434  62.290  1.00  8.83           C  
ATOM   2790  CD2 TYR H 155       5.408  -2.276  60.601  1.00  6.90           C  
ATOM   2791  CE1 TYR H 155       2.731  -2.061  61.348  1.00  9.16           C  
ATOM   2792  CE2 TYR H 155       4.448  -1.910  59.662  1.00  9.47           C  
ATOM   2793  CZ  TYR H 155       3.108  -1.805  60.041  1.00 11.61           C  
ATOM   2794  OH  TYR H 155       2.154  -1.474  59.096  1.00 19.81           O  
ATOM   2795  N   PHE H 156       8.602  -1.333  62.379  1.00 12.55           N  
ATOM   2796  CA  PHE H 156       9.352  -0.510  61.481  1.00 11.56           C  
ATOM   2797  C   PHE H 156      10.401  -1.378  60.803  1.00 13.97           C  
ATOM   2798  O   PHE H 156      10.978  -2.237  61.437  1.00 16.62           O  
ATOM   2799  CB  PHE H 156      10.014   0.626  62.238  1.00 11.89           C  
ATOM   2800  CG  PHE H 156      10.640   1.630  61.332  1.00 15.99           C  
ATOM   2801  CD1 PHE H 156       9.875   2.667  60.791  1.00 16.75           C  
ATOM   2802  CD2 PHE H 156      11.964   1.499  60.947  1.00 12.96           C  
ATOM   2803  CE1 PHE H 156      10.420   3.558  59.869  1.00 16.76           C  
ATOM   2804  CE2 PHE H 156      12.525   2.385  60.020  1.00 15.18           C  
ATOM   2805  CZ  PHE H 156      11.753   3.412  59.482  1.00 13.94           C  
ATOM   2806  N   PRO H 157      10.563  -1.257  59.472  1.00 14.49           N  
ATOM   2807  CA  PRO H 157       9.833  -0.373  58.564  1.00 13.45           C  
ATOM   2808  C   PRO H 157       8.627  -1.090  57.992  1.00 17.06           C  
ATOM   2809  O   PRO H 157       8.184  -2.112  58.505  1.00 18.40           O  
ATOM   2810  CB  PRO H 157      10.855  -0.146  57.451  1.00 11.26           C  
ATOM   2811  CG  PRO H 157      11.469  -1.484  57.297  1.00  9.73           C  
ATOM   2812  CD  PRO H 157      11.671  -1.927  58.757  1.00 13.86           C  
ATOM   2813  N   GLU H 158       8.052  -0.501  56.957  1.00 18.39           N  
ATOM   2814  CA  GLU H 158       6.975  -1.145  56.253  1.00 16.58           C  
ATOM   2815  C   GLU H 158       7.658  -2.190  55.364  1.00 15.20           C  
ATOM   2816  O   GLU H 158       8.822  -2.064  55.020  1.00 17.54           O  
ATOM   2817  CB  GLU H 158       6.271  -0.133  55.404  1.00 17.01           C  
ATOM   2818  CG  GLU H 158       5.547   0.823  56.222  1.00 29.46           C  
ATOM   2819  CD  GLU H 158       4.096   0.857  55.846  1.00 44.06           C  
ATOM   2820  OE1 GLU H 158       3.404  -0.174  56.068  1.00 46.24           O  
ATOM   2821  OE2 GLU H 158       3.659   1.914  55.316  1.00 54.44           O  
ATOM   2822  N   PRO H 159       6.908  -3.157  54.860  1.00 15.41           N  
ATOM   2823  CA  PRO H 159       5.471  -3.365  55.031  1.00 13.63           C  
ATOM   2824  C   PRO H 159       5.115  -4.577  55.898  1.00 18.05           C  
ATOM   2825  O   PRO H 159       5.977  -5.411  56.193  1.00 18.67           O  
ATOM   2826  CB  PRO H 159       5.042  -3.621  53.607  1.00 16.16           C  
ATOM   2827  CG  PRO H 159       6.192  -4.533  53.114  1.00  9.95           C  
ATOM   2828  CD  PRO H 159       7.451  -3.998  53.775  1.00 10.61           C  
ATOM   2829  N   VAL H 160       3.852  -4.631  56.330  1.00 17.13           N  
ATOM   2830  CA  VAL H 160       3.319  -5.745  57.096  1.00 16.62           C  
ATOM   2831  C   VAL H 160       2.287  -6.402  56.174  1.00 22.66           C  
ATOM   2832  O   VAL H 160       1.685  -5.737  55.349  1.00 23.62           O  
ATOM   2833  CB  VAL H 160       2.686  -5.285  58.398  1.00 14.89           C  
ATOM   2834  CG1 VAL H 160       1.389  -5.958  58.617  1.00 19.11           C  
ATOM   2835  CG2 VAL H 160       3.595  -5.642  59.556  1.00 20.10           C  
ATOM   2836  N   THR H 161       2.092  -7.707  56.320  1.00 26.49           N  
ATOM   2837  CA  THR H 161       1.159  -8.478  55.503  1.00 23.78           C  
ATOM   2838  C   THR H 161       0.098  -9.104  56.399  1.00 19.26           C  
ATOM   2839  O   THR H 161       0.434  -9.575  57.469  1.00 19.07           O  
ATOM   2840  CB  THR H 161       1.957  -9.595  54.804  1.00 29.44           C  
ATOM   2841  OG1 THR H 161       2.611  -9.055  53.655  1.00 39.71           O  
ATOM   2842  CG2 THR H 161       1.097 -10.734  54.408  1.00 34.40           C  
ATOM   2843  N   VAL H 162      -1.167  -9.106  55.983  1.00 15.56           N  
ATOM   2844  CA  VAL H 162      -2.208  -9.710  56.805  1.00 15.21           C  
ATOM   2845  C   VAL H 162      -3.170 -10.500  55.949  1.00 18.00           C  
ATOM   2846  O   VAL H 162      -3.581 -10.029  54.900  1.00 21.00           O  
ATOM   2847  CB  VAL H 162      -3.044  -8.675  57.599  1.00 13.74           C  
ATOM   2848  CG1 VAL H 162      -4.020  -9.379  58.508  1.00  7.63           C  
ATOM   2849  CG2 VAL H 162      -2.160  -7.819  58.450  1.00 15.28           C  
ATOM   2850  N   SER H 163      -3.448 -11.740  56.347  1.00 14.45           N  
ATOM   2851  CA  SER H 163      -4.420 -12.564  55.642  1.00 12.80           C  
ATOM   2852  C   SER H 163      -5.298 -13.203  56.718  1.00 12.20           C  
ATOM   2853  O   SER H 163      -4.973 -13.115  57.894  1.00 12.53           O  
ATOM   2854  CB  SER H 163      -3.754 -13.604  54.733  1.00  9.66           C  
ATOM   2855  OG  SER H 163      -3.114 -14.600  55.489  1.00 25.19           O  
ATOM   2856  N   TRP H 164      -6.459 -13.736  56.333  1.00 14.56           N  
ATOM   2857  CA  TRP H 164      -7.370 -14.366  57.284  1.00  9.40           C  
ATOM   2858  C   TRP H 164      -7.575 -15.847  56.981  1.00 12.08           C  
ATOM   2859  O   TRP H 164      -7.758 -16.226  55.831  1.00 12.55           O  
ATOM   2860  CB  TRP H 164      -8.719 -13.636  57.285  1.00  8.54           C  
ATOM   2861  CG  TRP H 164      -8.685 -12.323  58.034  1.00 10.30           C  
ATOM   2862  CD1 TRP H 164      -8.339 -11.076  57.534  1.00  6.49           C  
ATOM   2863  CD2 TRP H 164      -8.932 -12.137  59.431  1.00  9.26           C  
ATOM   2864  NE1 TRP H 164      -8.354 -10.142  58.543  1.00  7.01           N  
ATOM   2865  CE2 TRP H 164      -8.709 -10.762  59.717  1.00 10.02           C  
ATOM   2866  CE3 TRP H 164      -9.318 -13.006  60.477  1.00  9.78           C  
ATOM   2867  CZ2 TRP H 164      -8.858 -10.240  61.005  1.00  4.30           C  
ATOM   2868  CZ3 TRP H 164      -9.473 -12.490  61.751  1.00  5.43           C  
ATOM   2869  CH2 TRP H 164      -9.247 -11.124  62.005  1.00 11.38           C  
ATOM   2870  N   ASN H 165      -7.493 -16.688  58.011  1.00 16.56           N  
ATOM   2871  CA  ASN H 165      -7.707 -18.137  57.878  1.00 15.09           C  
ATOM   2872  C   ASN H 165      -6.865 -18.756  56.779  1.00 17.73           C  
ATOM   2873  O   ASN H 165      -7.359 -19.516  55.927  1.00 18.29           O  
ATOM   2874  CB  ASN H 165      -9.191 -18.424  57.633  1.00 12.65           C  
ATOM   2875  CG  ASN H 165     -10.006 -18.300  58.881  1.00 10.16           C  
ATOM   2876  OD1 ASN H 165      -9.472 -18.043  59.961  1.00 16.41           O  
ATOM   2877  ND2 ASN H 165     -11.300 -18.510  58.758  1.00 14.75           N  
ATOM   2878  N   SER H 166      -5.599 -18.373  56.773  1.00 17.08           N  
ATOM   2879  CA  SER H 166      -4.649 -18.855  55.785  1.00 23.57           C  
ATOM   2880  C   SER H 166      -5.000 -18.516  54.338  1.00 27.19           C  
ATOM   2881  O   SER H 166      -4.459 -19.133  53.428  1.00 34.06           O  
ATOM   2882  CB  SER H 166      -4.413 -20.360  55.936  1.00 22.78           C  
ATOM   2883  OG  SER H 166      -3.780 -20.643  57.175  1.00 30.64           O  
ATOM   2884  N   GLY H 167      -5.859 -17.516  54.123  1.00 28.53           N  
ATOM   2885  CA  GLY H 167      -6.227 -17.123  52.770  1.00 22.15           C  
ATOM   2886  C   GLY H 167      -7.593 -17.639  52.369  1.00 24.48           C  
ATOM   2887  O   GLY H 167      -8.126 -17.304  51.310  1.00 27.20           O  
ATOM   2888  N   ALA H 168      -8.163 -18.469  53.222  1.00 21.58           N  
ATOM   2889  CA  ALA H 168      -9.470 -19.023  52.971  1.00 23.72           C  
ATOM   2890  C   ALA H 168     -10.587 -17.971  53.070  1.00 25.64           C  
ATOM   2891  O   ALA H 168     -11.647 -18.155  52.469  1.00 31.19           O  
ATOM   2892  CB  ALA H 168      -9.729 -20.150  53.947  1.00 19.30           C  
ATOM   2893  N   LEU H 169     -10.358 -16.898  53.837  1.00 23.91           N  
ATOM   2894  CA  LEU H 169     -11.351 -15.819  54.031  1.00 21.25           C  
ATOM   2895  C   LEU H 169     -10.894 -14.497  53.412  1.00 20.59           C  
ATOM   2896  O   LEU H 169     -10.025 -13.814  53.928  1.00 24.13           O  
ATOM   2897  CB  LEU H 169     -11.674 -15.649  55.533  1.00 18.91           C  
ATOM   2898  CG  LEU H 169     -12.656 -14.597  56.076  1.00 17.61           C  
ATOM   2899  CD1 LEU H 169     -14.091 -14.928  55.674  1.00 11.88           C  
ATOM   2900  CD2 LEU H 169     -12.580 -14.574  57.599  1.00 16.40           C  
ATOM   2901  N   THR H 170     -11.500 -14.137  52.289  1.00 26.49           N  
ATOM   2902  CA  THR H 170     -11.139 -12.908  51.587  1.00 28.14           C  
ATOM   2903  C   THR H 170     -12.267 -11.898  51.489  1.00 26.93           C  
ATOM   2904  O   THR H 170     -12.026 -10.703  51.339  1.00 27.10           O  
ATOM   2905  CB  THR H 170     -10.703 -13.220  50.174  1.00 29.97           C  
ATOM   2906  OG1 THR H 170     -11.736 -13.979  49.540  1.00 31.32           O  
ATOM   2907  CG2 THR H 170      -9.396 -14.012  50.172  1.00 26.23           C  
ATOM   2908  N   SER H 171     -13.500 -12.378  51.567  1.00 28.29           N  
ATOM   2909  CA  SER H 171     -14.641 -11.482  51.464  1.00 29.63           C  
ATOM   2910  C   SER H 171     -15.043 -10.809  52.763  1.00 26.01           C  
ATOM   2911  O   SER H 171     -15.127 -11.443  53.824  1.00 24.15           O  
ATOM   2912  CB  SER H 171     -15.846 -12.187  50.835  1.00 34.04           C  
ATOM   2913  OG  SER H 171     -16.343 -13.214  51.670  1.00 52.53           O  
ATOM   2914  N   GLY H 172     -15.312  -9.509  52.652  1.00 24.69           N  
ATOM   2915  CA  GLY H 172     -15.698  -8.714  53.800  1.00 20.29           C  
ATOM   2916  C   GLY H 172     -14.476  -8.225  54.555  1.00 19.99           C  
ATOM   2917  O   GLY H 172     -14.608  -7.556  55.587  1.00 26.76           O  
ATOM   2918  N   VAL H 173     -13.298  -8.513  54.004  1.00 16.69           N  
ATOM   2919  CA  VAL H 173     -12.021  -8.150  54.610  1.00 17.06           C  
ATOM   2920  C   VAL H 173     -11.501  -6.773  54.207  1.00 14.27           C  
ATOM   2921  O   VAL H 173     -11.499  -6.450  53.028  1.00 14.32           O  
ATOM   2922  CB  VAL H 173     -10.910  -9.217  54.271  1.00 13.32           C  
ATOM   2923  CG1 VAL H 173      -9.566  -8.723  54.731  1.00  7.70           C  
ATOM   2924  CG2 VAL H 173     -11.211 -10.565  54.941  1.00  9.63           C  
ATOM   2925  N   HIS H 174     -11.069  -5.976  55.190  1.00  9.66           N  
ATOM   2926  CA  HIS H 174     -10.470  -4.654  54.933  1.00 10.79           C  
ATOM   2927  C   HIS H 174      -9.213  -4.521  55.756  1.00  6.71           C  
ATOM   2928  O   HIS H 174      -9.262  -4.536  56.959  1.00  8.02           O  
ATOM   2929  CB  HIS H 174     -11.387  -3.469  55.312  1.00  6.72           C  
ATOM   2930  CG  HIS H 174     -12.649  -3.398  54.519  1.00  9.27           C  
ATOM   2931  ND1 HIS H 174     -12.657  -3.164  53.157  1.00 13.17           N  
ATOM   2932  CD2 HIS H 174     -13.944  -3.577  54.883  1.00 10.37           C  
ATOM   2933  CE1 HIS H 174     -13.904  -3.210  52.713  1.00 14.67           C  
ATOM   2934  NE2 HIS H 174     -14.703  -3.459  53.740  1.00 14.00           N  
ATOM   2935  N   THR H 175      -8.087  -4.388  55.096  1.00  9.31           N  
ATOM   2936  CA  THR H 175      -6.829  -4.190  55.778  1.00 11.40           C  
ATOM   2937  C   THR H 175      -6.478  -2.736  55.483  1.00 14.30           C  
ATOM   2938  O   THR H 175      -6.298  -2.348  54.326  1.00 15.33           O  
ATOM   2939  CB  THR H 175      -5.798  -5.111  55.207  1.00 11.99           C  
ATOM   2940  OG1 THR H 175      -6.204  -6.463  55.487  1.00 18.05           O  
ATOM   2941  CG2 THR H 175      -4.417  -4.808  55.810  1.00  3.53           C  
ATOM   2942  N   PHE H 176      -6.449  -1.919  56.527  1.00 16.59           N  
ATOM   2943  CA  PHE H 176      -6.201  -0.499  56.370  1.00 10.75           C  
ATOM   2944  C   PHE H 176      -4.758  -0.124  56.184  1.00 14.83           C  
ATOM   2945  O   PHE H 176      -3.853  -0.839  56.621  1.00 17.74           O  
ATOM   2946  CB  PHE H 176      -6.792   0.258  57.550  1.00  6.53           C  
ATOM   2947  CG  PHE H 176      -8.290   0.171  57.628  1.00  5.83           C  
ATOM   2948  CD1 PHE H 176      -9.090   1.063  56.929  1.00  6.48           C  
ATOM   2949  CD2 PHE H 176      -8.906  -0.839  58.356  1.00 10.54           C  
ATOM   2950  CE1 PHE H 176     -10.476   0.939  56.950  1.00  7.35           C  
ATOM   2951  CE2 PHE H 176     -10.312  -0.968  58.381  1.00 12.16           C  
ATOM   2952  CZ  PHE H 176     -11.090  -0.084  57.678  1.00  2.77           C  
ATOM   2953  N   PRO H 177      -4.515   0.990  55.471  1.00 17.73           N  
ATOM   2954  CA  PRO H 177      -3.159   1.500  55.213  1.00 16.18           C  
ATOM   2955  C   PRO H 177      -2.486   1.847  56.554  1.00 13.14           C  
ATOM   2956  O   PRO H 177      -3.126   2.405  57.444  1.00 15.70           O  
ATOM   2957  CB  PRO H 177      -3.425   2.778  54.389  1.00 16.81           C  
ATOM   2958  CG  PRO H 177      -4.721   2.450  53.661  1.00 21.68           C  
ATOM   2959  CD  PRO H 177      -5.537   1.780  54.750  1.00 18.33           C  
ATOM   2960  N   ALA H 178      -1.210   1.517  56.703  1.00 12.66           N  
ATOM   2961  CA  ALA H 178      -0.488   1.821  57.928  1.00 12.85           C  
ATOM   2962  C   ALA H 178      -0.455   3.344  58.154  1.00 17.09           C  
ATOM   2963  O   ALA H 178      -0.483   4.118  57.202  1.00 21.00           O  
ATOM   2964  CB  ALA H 178       0.921   1.265  57.841  1.00 11.86           C  
ATOM   2965  N   VAL H 179      -0.439   3.759  59.419  1.00 17.91           N  
ATOM   2966  CA  VAL H 179      -0.417   5.159  59.795  1.00 15.54           C  
ATOM   2967  C   VAL H 179       0.828   5.318  60.639  1.00 17.48           C  
ATOM   2968  O   VAL H 179       1.132   4.442  61.456  1.00 19.75           O  
ATOM   2969  CB  VAL H 179      -1.687   5.523  60.620  1.00 21.87           C  
ATOM   2970  CG1 VAL H 179      -1.504   5.221  62.139  1.00 29.68           C  
ATOM   2971  CG2 VAL H 179      -2.060   6.955  60.413  1.00 25.84           C  
ATOM   2972  N   LEU H 180       1.589   6.390  60.402  1.00 18.50           N  
ATOM   2973  CA  LEU H 180       2.822   6.639  61.161  1.00 18.63           C  
ATOM   2974  C   LEU H 180       2.468   7.348  62.449  1.00 19.51           C  
ATOM   2975  O   LEU H 180       1.852   8.410  62.444  1.00 20.93           O  
ATOM   2976  CB  LEU H 180       3.780   7.503  60.373  1.00 14.74           C  
ATOM   2977  CG  LEU H 180       5.260   7.199  60.369  1.00 15.41           C  
ATOM   2978  CD1 LEU H 180       5.949   8.511  60.421  1.00 17.57           C  
ATOM   2979  CD2 LEU H 180       5.689   6.390  61.512  1.00 19.86           C  
ATOM   2980  N   GLN H 181       2.838   6.735  63.556  1.00 19.39           N  
ATOM   2981  CA  GLN H 181       2.544   7.292  64.863  1.00 22.68           C  
ATOM   2982  C   GLN H 181       3.595   8.321  65.282  1.00 26.03           C  
ATOM   2983  O   GLN H 181       4.707   8.347  64.747  1.00 27.38           O  
ATOM   2984  CB  GLN H 181       2.472   6.150  65.895  1.00 19.84           C  
ATOM   2985  CG  GLN H 181       1.392   5.109  65.609  1.00 16.03           C  
ATOM   2986  CD  GLN H 181       1.543   3.887  66.476  1.00 19.30           C  
ATOM   2987  OE1 GLN H 181       0.721   3.624  67.341  1.00 26.90           O  
ATOM   2988  NE2 GLN H 181       2.602   3.130  66.250  1.00 22.89           N  
ATOM   2989  N   SER H 182       3.237   9.163  66.244  1.00 30.81           N  
ATOM   2990  CA  SER H 182       4.156  10.177  66.776  1.00 36.50           C  
ATOM   2991  C   SER H 182       5.502   9.571  67.221  1.00 35.57           C  
ATOM   2992  O   SER H 182       6.529  10.220  67.120  1.00 41.00           O  
ATOM   2993  CB  SER H 182       3.499  10.934  67.941  1.00 41.14           C  
ATOM   2994  OG  SER H 182       2.718  10.076  68.780  1.00 51.98           O  
ATOM   2995  N   SER H 183       5.490   8.315  67.675  1.00 34.41           N  
ATOM   2996  CA  SER H 183       6.694   7.583  68.100  1.00 27.43           C  
ATOM   2997  C   SER H 183       7.625   7.257  66.929  1.00 27.61           C  
ATOM   2998  O   SER H 183       8.789   6.901  67.132  1.00 26.55           O  
ATOM   2999  CB  SER H 183       6.279   6.260  68.712  1.00 31.15           C  
ATOM   3000  OG  SER H 183       5.495   5.519  67.797  1.00 28.80           O  
ATOM   3001  N   GLY H 184       7.081   7.296  65.712  1.00 24.96           N  
ATOM   3002  CA  GLY H 184       7.871   7.006  64.534  1.00 20.24           C  
ATOM   3003  C   GLY H 184       7.761   5.546  64.151  1.00 21.47           C  
ATOM   3004  O   GLY H 184       8.551   5.047  63.365  1.00 24.64           O  
ATOM   3005  N   LEU H 185       6.783   4.860  64.728  1.00 19.77           N  
ATOM   3006  CA  LEU H 185       6.517   3.453  64.447  1.00 16.05           C  
ATOM   3007  C   LEU H 185       5.154   3.402  63.743  1.00 14.24           C  
ATOM   3008  O   LEU H 185       4.322   4.272  63.936  1.00 13.29           O  
ATOM   3009  CB  LEU H 185       6.444   2.656  65.763  1.00 12.46           C  
ATOM   3010  CG  LEU H 185       7.736   2.617  66.578  1.00 12.48           C  
ATOM   3011  CD1 LEU H 185       7.497   1.964  67.888  1.00 18.31           C  
ATOM   3012  CD2 LEU H 185       8.831   1.895  65.856  1.00 12.15           C  
ATOM   3013  N   TYR H 186       4.942   2.406  62.896  1.00 14.34           N  
ATOM   3014  CA  TYR H 186       3.665   2.269  62.219  1.00 14.41           C  
ATOM   3015  C   TYR H 186       2.696   1.441  63.041  1.00 14.84           C  
ATOM   3016  O   TYR H 186       3.058   0.813  64.039  1.00 13.86           O  
ATOM   3017  CB  TYR H 186       3.825   1.610  60.863  1.00 14.08           C  
ATOM   3018  CG  TYR H 186       4.624   2.420  59.904  1.00 14.13           C  
ATOM   3019  CD1 TYR H 186       4.010   3.351  59.084  1.00 18.17           C  
ATOM   3020  CD2 TYR H 186       5.994   2.282  59.835  1.00 11.77           C  
ATOM   3021  CE1 TYR H 186       4.745   4.130  58.221  1.00 18.02           C  
ATOM   3022  CE2 TYR H 186       6.741   3.048  58.986  1.00 15.36           C  
ATOM   3023  CZ  TYR H 186       6.120   3.971  58.179  1.00 22.02           C  
ATOM   3024  OH  TYR H 186       6.873   4.741  57.310  1.00 29.02           O  
ATOM   3025  N   SER H 187       1.458   1.422  62.569  1.00 17.32           N  
ATOM   3026  CA  SER H 187       0.386   0.685  63.199  1.00 15.63           C  
ATOM   3027  C   SER H 187      -0.708   0.519  62.166  1.00  9.16           C  
ATOM   3028  O   SER H 187      -0.799   1.308  61.256  1.00 13.64           O  
ATOM   3029  CB  SER H 187      -0.108   1.483  64.385  1.00 18.93           C  
ATOM   3030  OG  SER H 187      -1.240   0.880  64.971  1.00 30.86           O  
ATOM   3031  N   LEU H 188      -1.421  -0.598  62.208  1.00 13.43           N  
ATOM   3032  CA  LEU H 188      -2.536  -0.859  61.279  1.00 14.84           C  
ATOM   3033  C   LEU H 188      -3.583  -1.838  61.848  1.00 14.79           C  
ATOM   3034  O   LEU H 188      -3.337  -2.494  62.856  1.00 17.48           O  
ATOM   3035  CB  LEU H 188      -2.044  -1.330  59.891  1.00 15.72           C  
ATOM   3036  CG  LEU H 188      -1.494  -2.681  59.424  1.00 13.11           C  
ATOM   3037  CD1 LEU H 188      -2.501  -3.814  59.573  1.00 11.01           C  
ATOM   3038  CD2 LEU H 188      -1.246  -2.504  57.943  1.00 12.25           C  
ATOM   3039  N   SER H 189      -4.762  -1.859  61.230  1.00 12.59           N  
ATOM   3040  CA  SER H 189      -5.849  -2.740  61.604  1.00 12.79           C  
ATOM   3041  C   SER H 189      -6.361  -3.479  60.376  1.00 15.19           C  
ATOM   3042  O   SER H 189      -6.372  -2.931  59.269  1.00 13.56           O  
ATOM   3043  CB  SER H 189      -7.012  -1.954  62.190  1.00 18.41           C  
ATOM   3044  OG  SER H 189      -6.667  -1.414  63.457  1.00 31.18           O  
ATOM   3045  N   SER H 190      -6.707  -4.746  60.576  1.00 10.12           N  
ATOM   3046  CA  SER H 190      -7.272  -5.569  59.544  1.00  7.41           C  
ATOM   3047  C   SER H 190      -8.595  -5.992  60.160  1.00  8.76           C  
ATOM   3048  O   SER H 190      -8.643  -6.501  61.279  1.00  8.86           O  
ATOM   3049  CB  SER H 190      -6.393  -6.765  59.253  1.00 10.16           C  
ATOM   3050  OG  SER H 190      -6.921  -7.417  58.115  1.00 15.68           O  
ATOM   3051  N   VAL H 191      -9.662  -5.845  59.391  1.00 11.85           N  
ATOM   3052  CA  VAL H 191     -11.020  -6.095  59.858  1.00  9.26           C  
ATOM   3053  C   VAL H 191     -11.789  -6.972  58.890  1.00 11.89           C  
ATOM   3054  O   VAL H 191     -11.456  -7.001  57.730  1.00 17.97           O  
ATOM   3055  CB  VAL H 191     -11.696  -4.692  59.985  1.00 12.88           C  
ATOM   3056  CG1 VAL H 191     -13.059  -4.635  59.342  1.00 15.79           C  
ATOM   3057  CG2 VAL H 191     -11.685  -4.218  61.452  1.00 10.32           C  
ATOM   3058  N   VAL H 192     -12.797  -7.708  59.368  1.00 17.56           N  
ATOM   3059  CA  VAL H 192     -13.654  -8.576  58.511  1.00 15.46           C  
ATOM   3060  C   VAL H 192     -15.055  -8.664  59.128  1.00 12.32           C  
ATOM   3061  O   VAL H 192     -15.211  -8.615  60.354  1.00  9.62           O  
ATOM   3062  CB  VAL H 192     -13.054 -10.040  58.314  1.00 13.82           C  
ATOM   3063  CG1 VAL H 192     -13.093 -10.833  59.588  1.00 16.62           C  
ATOM   3064  CG2 VAL H 192     -13.802 -10.778  57.285  1.00 13.65           C  
ATOM   3065  N   THR H 193     -16.078  -8.592  58.292  1.00 15.21           N  
ATOM   3066  CA  THR H 193     -17.460  -8.712  58.789  1.00 18.63           C  
ATOM   3067  C   THR H 193     -17.967 -10.129  58.469  1.00 17.70           C  
ATOM   3068  O   THR H 193     -17.725 -10.674  57.376  1.00 15.53           O  
ATOM   3069  CB  THR H 193     -18.425  -7.588  58.249  1.00 22.58           C  
ATOM   3070  OG1 THR H 193     -18.397  -7.557  56.826  1.00 28.71           O  
ATOM   3071  CG2 THR H 193     -17.997  -6.217  58.747  1.00 21.48           C  
ATOM   3072  N   VAL H 194     -18.582 -10.760  59.462  1.00 16.70           N  
ATOM   3073  CA  VAL H 194     -19.051 -12.131  59.333  1.00 14.68           C  
ATOM   3074  C   VAL H 194     -20.480 -12.279  59.868  1.00 16.90           C  
ATOM   3075  O   VAL H 194     -21.029 -11.350  60.440  1.00 21.53           O  
ATOM   3076  CB  VAL H 194     -18.103 -13.075  60.137  1.00 12.52           C  
ATOM   3077  CG1 VAL H 194     -16.696 -12.992  59.623  1.00  9.47           C  
ATOM   3078  CG2 VAL H 194     -18.098 -12.685  61.584  1.00 13.90           C  
ATOM   3079  N   PRO H 195     -21.149 -13.406  59.575  1.00 17.45           N  
ATOM   3080  CA  PRO H 195     -22.501 -13.550  60.103  1.00 15.54           C  
ATOM   3081  C   PRO H 195     -22.405 -13.703  61.626  1.00 18.24           C  
ATOM   3082  O   PRO H 195     -21.563 -14.445  62.146  1.00 17.48           O  
ATOM   3083  CB  PRO H 195     -22.966 -14.853  59.475  1.00 13.17           C  
ATOM   3084  CG  PRO H 195     -22.232 -14.914  58.230  1.00 14.53           C  
ATOM   3085  CD  PRO H 195     -20.860 -14.483  58.615  1.00 14.94           C  
ATOM   3086  N   SER H 196     -23.267 -12.979  62.314  1.00 15.40           N  
ATOM   3087  CA  SER H 196     -23.361 -12.979  63.759  1.00 21.80           C  
ATOM   3088  C   SER H 196     -23.526 -14.390  64.334  1.00 26.86           C  
ATOM   3089  O   SER H 196     -23.166 -14.642  65.492  1.00 33.61           O  
ATOM   3090  CB  SER H 196     -24.582 -12.140  64.153  1.00 24.98           C  
ATOM   3091  OG  SER H 196     -24.397 -11.469  65.376  1.00 35.99           O  
ATOM   3092  N   SER H 197     -24.119 -15.286  63.544  1.00 28.21           N  
ATOM   3093  CA  SER H 197     -24.371 -16.674  63.951  1.00 27.31           C  
ATOM   3094  C   SER H 197     -23.239 -17.706  63.719  1.00 27.23           C  
ATOM   3095  O   SER H 197     -23.325 -18.826  64.197  1.00 32.09           O  
ATOM   3096  CB  SER H 197     -25.714 -17.166  63.368  1.00 30.88           C  
ATOM   3097  OG  SER H 197     -25.796 -17.013  61.960  1.00 28.59           O  
ATOM   3098  N   SER H 198     -22.184 -17.343  62.999  1.00 23.82           N  
ATOM   3099  CA  SER H 198     -21.072 -18.262  62.815  1.00 22.17           C  
ATOM   3100  C   SER H 198     -20.060 -18.076  63.956  1.00 22.02           C  
ATOM   3101  O   SER H 198     -19.079 -18.786  64.004  1.00 23.97           O  
ATOM   3102  CB  SER H 198     -20.335 -17.934  61.537  1.00 19.89           C  
ATOM   3103  OG  SER H 198     -19.599 -16.740  61.749  1.00 24.70           O  
ATOM   3104  N   LEU H 199     -20.265 -17.076  64.815  1.00 23.87           N  
ATOM   3105  CA  LEU H 199     -19.345 -16.748  65.920  1.00 26.42           C  
ATOM   3106  C   LEU H 199     -18.988 -17.834  66.923  1.00 32.65           C  
ATOM   3107  O   LEU H 199     -17.916 -17.796  67.520  1.00 31.87           O  
ATOM   3108  CB  LEU H 199     -19.806 -15.492  66.674  1.00 18.51           C  
ATOM   3109  CG  LEU H 199     -19.543 -14.153  65.975  1.00 19.22           C  
ATOM   3110  CD1 LEU H 199     -19.983 -12.976  66.824  1.00 19.51           C  
ATOM   3111  CD2 LEU H 199     -18.073 -14.045  65.673  1.00 16.69           C  
ATOM   3112  N   GLY H 200     -19.879 -18.798  67.117  1.00 41.63           N  
ATOM   3113  CA  GLY H 200     -19.604 -19.867  68.064  1.00 47.00           C  
ATOM   3114  C   GLY H 200     -19.086 -21.138  67.418  1.00 48.65           C  
ATOM   3115  O   GLY H 200     -18.477 -21.988  68.075  1.00 52.32           O  
ATOM   3116  N   THR H 201     -19.298 -21.247  66.114  1.00 49.67           N  
ATOM   3117  CA  THR H 201     -18.875 -22.420  65.370  1.00 49.65           C  
ATOM   3118  C   THR H 201     -17.678 -22.237  64.424  1.00 45.92           C  
ATOM   3119  O   THR H 201     -16.941 -23.188  64.169  1.00 50.74           O  
ATOM   3120  CB  THR H 201     -20.071 -22.987  64.573  1.00 53.33           C  
ATOM   3121  OG1 THR H 201     -20.536 -22.016  63.619  1.00 53.17           O  
ATOM   3122  CG2 THR H 201     -21.213 -23.308  65.532  1.00 59.87           C  
ATOM   3123  N   GLN H 202     -17.481 -21.027  63.910  1.00 38.79           N  
ATOM   3124  CA  GLN H 202     -16.404 -20.760  62.964  1.00 30.29           C  
ATOM   3125  C   GLN H 202     -15.202 -20.105  63.612  1.00 25.43           C  
ATOM   3126  O   GLN H 202     -15.341 -19.253  64.481  1.00 23.57           O  
ATOM   3127  CB  GLN H 202     -16.935 -19.906  61.826  1.00 33.14           C  
ATOM   3128  CG  GLN H 202     -15.890 -19.502  60.828  1.00 40.49           C  
ATOM   3129  CD  GLN H 202     -15.221 -20.679  60.166  1.00 45.48           C  
ATOM   3130  OE1 GLN H 202     -13.988 -20.755  60.111  1.00 48.73           O  
ATOM   3131  NE2 GLN H 202     -16.027 -21.606  59.646  1.00 47.55           N  
ATOM   3132  N   THR H 203     -14.018 -20.551  63.221  1.00 22.37           N  
ATOM   3133  CA  THR H 203     -12.790 -20.012  63.781  1.00 21.04           C  
ATOM   3134  C   THR H 203     -12.175 -19.001  62.854  1.00 17.45           C  
ATOM   3135  O   THR H 203     -12.099 -19.207  61.651  1.00 15.39           O  
ATOM   3136  CB  THR H 203     -11.772 -21.105  64.085  1.00 22.87           C  
ATOM   3137  OG1 THR H 203     -12.230 -21.846  65.216  1.00 29.19           O  
ATOM   3138  CG2 THR H 203     -10.394 -20.509  64.425  1.00 26.83           C  
ATOM   3139  N   TYR H 204     -11.717 -17.908  63.444  1.00 16.39           N  
ATOM   3140  CA  TYR H 204     -11.121 -16.845  62.681  1.00 10.58           C  
ATOM   3141  C   TYR H 204      -9.713 -16.579  63.178  1.00 10.75           C  
ATOM   3142  O   TYR H 204      -9.504 -16.212  64.340  1.00  8.77           O  
ATOM   3143  CB  TYR H 204     -11.987 -15.604  62.819  1.00  7.49           C  
ATOM   3144  CG  TYR H 204     -13.367 -15.788  62.246  1.00  7.76           C  
ATOM   3145  CD1 TYR H 204     -13.570 -15.843  60.867  1.00 10.98           C  
ATOM   3146  CD2 TYR H 204     -14.474 -15.933  63.087  1.00  9.73           C  
ATOM   3147  CE1 TYR H 204     -14.841 -16.051  60.332  1.00  6.76           C  
ATOM   3148  CE2 TYR H 204     -15.737 -16.132  62.575  1.00  5.44           C  
ATOM   3149  CZ  TYR H 204     -15.917 -16.195  61.193  1.00 11.70           C  
ATOM   3150  OH  TYR H 204     -17.182 -16.428  60.686  1.00 14.56           O  
ATOM   3151  N   ILE H 205      -8.759 -16.716  62.267  1.00 11.43           N  
ATOM   3152  CA  ILE H 205      -7.347 -16.505  62.566  1.00 15.39           C  
ATOM   3153  C   ILE H 205      -6.756 -15.428  61.649  1.00 12.84           C  
ATOM   3154  O   ILE H 205      -7.028 -15.432  60.460  1.00  9.89           O  
ATOM   3155  CB  ILE H 205      -6.517 -17.834  62.306  1.00 18.65           C  
ATOM   3156  CG1 ILE H 205      -7.124 -19.031  63.059  1.00 19.46           C  
ATOM   3157  CG2 ILE H 205      -5.022 -17.655  62.670  1.00  9.61           C  
ATOM   3158  CD1 ILE H 205      -6.559 -19.277  64.404  1.00 20.22           C  
ATOM   3159  N   CYS H 206      -5.999 -14.482  62.208  1.00 13.72           N  
ATOM   3160  CA  CYS H 206      -5.343 -13.491  61.365  1.00 13.65           C  
ATOM   3161  C   CYS H 206      -3.873 -13.839  61.287  1.00 12.57           C  
ATOM   3162  O   CYS H 206      -3.212 -14.078  62.295  1.00 14.94           O  
ATOM   3163  CB  CYS H 206      -5.564 -12.059  61.832  1.00 15.04           C  
ATOM   3164  SG  CYS H 206      -4.822 -11.543  63.335  1.00 33.86           S  
ATOM   3165  N   ASN H 207      -3.392 -13.962  60.063  1.00 10.08           N  
ATOM   3166  CA  ASN H 207      -2.025 -14.317  59.802  1.00  8.75           C  
ATOM   3167  C   ASN H 207      -1.258 -13.058  59.451  1.00 12.83           C  
ATOM   3168  O   ASN H 207      -1.410 -12.504  58.364  1.00 16.16           O  
ATOM   3169  CB  ASN H 207      -1.987 -15.304  58.632  1.00  8.91           C  
ATOM   3170  CG  ASN H 207      -3.046 -16.377  58.746  1.00 12.03           C  
ATOM   3171  OD1 ASN H 207      -3.938 -16.465  57.917  1.00 18.34           O  
ATOM   3172  ND2 ASN H 207      -2.984 -17.164  59.807  1.00 14.37           N  
ATOM   3173  N   VAL H 208      -0.360 -12.668  60.345  1.00 17.42           N  
ATOM   3174  CA  VAL H 208       0.469 -11.469  60.183  1.00 13.81           C  
ATOM   3175  C   VAL H 208       1.922 -11.787  59.863  1.00 15.46           C  
ATOM   3176  O   VAL H 208       2.514 -12.669  60.464  1.00 15.96           O  
ATOM   3177  CB  VAL H 208       0.417 -10.615  61.469  1.00  9.88           C  
ATOM   3178  CG1 VAL H 208       1.318  -9.392  61.357  1.00 10.10           C  
ATOM   3179  CG2 VAL H 208      -1.024 -10.208  61.754  1.00  4.05           C  
ATOM   3180  N   ASN H 209       2.494 -11.078  58.898  1.00 15.30           N  
ATOM   3181  CA  ASN H 209       3.899 -11.282  58.568  1.00 17.89           C  
ATOM   3182  C   ASN H 209       4.648  -9.950  58.358  1.00 18.75           C  
ATOM   3183  O   ASN H 209       4.186  -9.088  57.618  1.00 19.95           O  
ATOM   3184  CB  ASN H 209       4.013 -12.157  57.325  1.00 20.35           C  
ATOM   3185  CG  ASN H 209       5.457 -12.606  57.027  1.00 27.97           C  
ATOM   3186  OD1 ASN H 209       5.705 -13.227  55.990  1.00 32.08           O  
ATOM   3187  ND2 ASN H 209       6.398 -12.323  57.935  1.00 24.89           N  
ATOM   3188  N   HIS H 210       5.734  -9.752  59.103  1.00 18.37           N  
ATOM   3189  CA  HIS H 210       6.592  -8.563  58.972  1.00 16.47           C  
ATOM   3190  C   HIS H 210       7.991  -9.127  58.657  1.00 16.11           C  
ATOM   3191  O   HIS H 210       8.713  -9.526  59.552  1.00 15.25           O  
ATOM   3192  CB  HIS H 210       6.603  -7.770  60.286  1.00 15.32           C  
ATOM   3193  CG  HIS H 210       7.484  -6.553  60.273  1.00 13.42           C  
ATOM   3194  ND1 HIS H 210       7.281  -5.486  59.421  1.00 15.89           N  
ATOM   3195  CD2 HIS H 210       8.569  -6.228  61.022  1.00  8.38           C  
ATOM   3196  CE1 HIS H 210       8.204  -4.567  59.640  1.00 11.02           C  
ATOM   3197  NE2 HIS H 210       8.998  -4.993  60.609  1.00 11.92           N  
ATOM   3198  N   LYS H 211       8.335  -9.219  57.380  1.00 17.23           N  
ATOM   3199  CA  LYS H 211       9.622  -9.767  56.960  1.00 21.20           C  
ATOM   3200  C   LYS H 211      10.896  -9.048  57.419  1.00 24.80           C  
ATOM   3201  O   LYS H 211      11.856  -9.697  57.835  1.00 29.36           O  
ATOM   3202  CB  LYS H 211       9.643  -9.934  55.449  1.00 21.57           C  
ATOM   3203  CG  LYS H 211       8.831 -11.102  54.969  1.00 27.01           C  
ATOM   3204  CD  LYS H 211       8.417 -10.924  53.512  1.00 31.07           C  
ATOM   3205  CE  LYS H 211       7.444 -12.021  53.076  1.00 42.32           C  
ATOM   3206  NZ  LYS H 211       6.422 -11.588  52.045  1.00 50.91           N  
ATOM   3207  N   PRO H 212      10.938  -7.705  57.341  1.00 24.22           N  
ATOM   3208  CA  PRO H 212      12.153  -7.014  57.777  1.00 19.54           C  
ATOM   3209  C   PRO H 212      12.681  -7.459  59.126  1.00 21.83           C  
ATOM   3210  O   PRO H 212      13.883  -7.524  59.320  1.00 28.59           O  
ATOM   3211  CB  PRO H 212      11.717  -5.560  57.797  1.00 22.76           C  
ATOM   3212  CG  PRO H 212      10.777  -5.488  56.603  1.00 19.91           C  
ATOM   3213  CD  PRO H 212       9.954  -6.748  56.787  1.00 22.36           C  
ATOM   3214  N   SER H 213      11.799  -7.796  60.056  1.00 23.88           N  
ATOM   3215  CA  SER H 213      12.234  -8.231  61.381  1.00 23.37           C  
ATOM   3216  C   SER H 213      12.032  -9.738  61.596  1.00 27.85           C  
ATOM   3217  O   SER H 213      12.320 -10.254  62.672  1.00 27.23           O  
ATOM   3218  CB  SER H 213      11.456  -7.480  62.449  1.00 22.71           C  
ATOM   3219  OG  SER H 213      10.092  -7.878  62.442  1.00 24.94           O  
ATOM   3220  N   ASN H 214      11.526 -10.424  60.573  1.00 31.38           N  
ATOM   3221  CA  ASN H 214      11.228 -11.861  60.622  1.00 37.63           C  
ATOM   3222  C   ASN H 214      10.220 -12.286  61.707  1.00 36.87           C  
ATOM   3223  O   ASN H 214      10.451 -13.255  62.439  1.00 38.71           O  
ATOM   3224  CB  ASN H 214      12.512 -12.677  60.729  1.00 44.91           C  
ATOM   3225  CG  ASN H 214      13.407 -12.498  59.522  1.00 52.59           C  
ATOM   3226  OD1 ASN H 214      14.560 -12.055  59.652  1.00 59.17           O  
ATOM   3227  ND2 ASN H 214      12.876 -12.812  58.328  1.00 52.69           N  
ATOM   3228  N   THR H 215       9.105 -11.556  61.798  1.00 30.79           N  
ATOM   3229  CA  THR H 215       8.055 -11.846  62.762  1.00 25.96           C  
ATOM   3230  C   THR H 215       6.814 -12.321  62.001  1.00 25.67           C  
ATOM   3231  O   THR H 215       6.374 -11.637  61.070  1.00 28.33           O  
ATOM   3232  CB  THR H 215       7.691 -10.583  63.608  1.00 23.24           C  
ATOM   3233  OG1 THR H 215       8.774 -10.232  64.476  1.00 26.90           O  
ATOM   3234  CG2 THR H 215       6.463 -10.810  64.437  1.00 22.25           C  
ATOM   3235  N   LYS H 216       6.354 -13.538  62.317  1.00 19.59           N  
ATOM   3236  CA  LYS H 216       5.147 -14.138  61.757  1.00 12.10           C  
ATOM   3237  C   LYS H 216       4.338 -14.489  62.992  1.00 14.83           C  
ATOM   3238  O   LYS H 216       4.895 -15.016  63.950  1.00 16.92           O  
ATOM   3239  CB  LYS H 216       5.445 -15.422  61.014  1.00 14.67           C  
ATOM   3240  CG  LYS H 216       5.969 -15.236  59.634  1.00 24.45           C  
ATOM   3241  CD  LYS H 216       6.254 -16.567  58.948  1.00 28.80           C  
ATOM   3242  CE  LYS H 216       4.974 -17.340  58.680  1.00 42.13           C  
ATOM   3243  NZ  LYS H 216       5.262 -18.677  58.025  1.00 51.53           N  
ATOM   3244  N   VAL H 217       3.042 -14.172  62.987  1.00 13.97           N  
ATOM   3245  CA  VAL H 217       2.146 -14.443  64.113  1.00  9.97           C  
ATOM   3246  C   VAL H 217       0.778 -14.899  63.608  1.00 13.87           C  
ATOM   3247  O   VAL H 217       0.302 -14.360  62.633  1.00 15.69           O  
ATOM   3248  CB  VAL H 217       1.934 -13.156  64.958  1.00  9.00           C  
ATOM   3249  CG1 VAL H 217       0.982 -13.382  66.054  1.00  9.01           C  
ATOM   3250  CG2 VAL H 217       3.239 -12.705  65.565  1.00 14.72           C  
ATOM   3251  N   ASP H 218       0.216 -15.978  64.165  1.00 14.78           N  
ATOM   3252  CA  ASP H 218      -1.132 -16.413  63.795  1.00 14.05           C  
ATOM   3253  C   ASP H 218      -1.940 -16.141  65.041  1.00 14.02           C  
ATOM   3254  O   ASP H 218      -1.713 -16.768  66.047  1.00 19.00           O  
ATOM   3255  CB  ASP H 218      -1.192 -17.891  63.476  1.00 19.03           C  
ATOM   3256  CG  ASP H 218      -0.510 -18.243  62.167  1.00 30.31           C  
ATOM   3257  OD1 ASP H 218      -0.443 -17.371  61.273  1.00 40.71           O  
ATOM   3258  OD2 ASP H 218      -0.052 -19.407  62.005  1.00 36.49           O  
ATOM   3259  N   LYS H 219      -2.869 -15.198  64.996  1.00 15.07           N  
ATOM   3260  CA  LYS H 219      -3.637 -14.839  66.190  1.00 14.51           C  
ATOM   3261  C   LYS H 219      -5.104 -15.192  66.050  1.00 16.09           C  
ATOM   3262  O   LYS H 219      -5.732 -14.784  65.083  1.00 19.61           O  
ATOM   3263  CB  LYS H 219      -3.465 -13.339  66.462  1.00 12.58           C  
ATOM   3264  CG  LYS H 219      -4.552 -12.693  67.327  1.00 14.33           C  
ATOM   3265  CD  LYS H 219      -4.447 -13.017  68.774  1.00 18.67           C  
ATOM   3266  CE  LYS H 219      -3.305 -12.264  69.376  1.00 29.36           C  
ATOM   3267  NZ  LYS H 219      -3.227 -12.463  70.843  1.00 37.50           N  
ATOM   3268  N   LYS H 220      -5.642 -15.962  66.999  1.00 17.29           N  
ATOM   3269  CA  LYS H 220      -7.057 -16.367  66.976  1.00 19.38           C  
ATOM   3270  C   LYS H 220      -7.941 -15.318  67.626  1.00 19.47           C  
ATOM   3271  O   LYS H 220      -7.704 -14.975  68.775  1.00 23.50           O  
ATOM   3272  CB  LYS H 220      -7.252 -17.691  67.709  1.00 21.40           C  
ATOM   3273  CG  LYS H 220      -8.708 -18.124  67.773  1.00 25.51           C  
ATOM   3274  CD  LYS H 220      -8.863 -19.547  68.207  1.00 27.25           C  
ATOM   3275  CE  LYS H 220     -10.311 -19.865  68.454  1.00 31.47           C  
ATOM   3276  NZ  LYS H 220     -10.434 -21.043  69.373  1.00 39.49           N  
ATOM   3277  N   VAL H 221      -8.965 -14.834  66.912  1.00 20.02           N  
ATOM   3278  CA  VAL H 221      -9.866 -13.790  67.431  1.00 17.03           C  
ATOM   3279  C   VAL H 221     -11.227 -14.369  67.808  1.00 21.03           C  
ATOM   3280  O   VAL H 221     -11.943 -14.879  66.962  1.00 19.92           O  
ATOM   3281  CB  VAL H 221     -10.047 -12.636  66.386  1.00 13.24           C  
ATOM   3282  CG1 VAL H 221     -10.910 -11.533  66.948  1.00  5.94           C  
ATOM   3283  CG2 VAL H 221      -8.707 -12.066  66.010  1.00  3.40           C  
ATOM   3284  N   GLU H 222     -11.617 -14.242  69.070  1.00 24.26           N  
ATOM   3285  CA  GLU H 222     -12.904 -14.796  69.505  1.00 27.40           C  
ATOM   3286  C   GLU H 222     -13.649 -13.858  70.446  1.00 24.71           C  
ATOM   3287  O   GLU H 222     -13.036 -13.012  71.080  1.00 24.43           O  
ATOM   3288  CB  GLU H 222     -12.667 -16.153  70.179  1.00 34.91           C  
ATOM   3289  CG  GLU H 222     -11.631 -16.116  71.305  1.00 46.14           C  
ATOM   3290  CD  GLU H 222     -11.002 -17.485  71.595  1.00 58.96           C  
ATOM   3291  OE1 GLU H 222     -11.718 -18.519  71.462  1.00 58.15           O  
ATOM   3292  OE2 GLU H 222      -9.784 -17.517  71.946  1.00 61.63           O  
ATOM   3293  N   PRO H 223     -14.984 -13.999  70.553  1.00 26.60           N  
ATOM   3294  CA  PRO H 223     -15.739 -13.114  71.448  1.00 27.31           C  
ATOM   3295  C   PRO H 223     -15.236 -13.312  72.851  1.00 36.49           C  
ATOM   3296  O   PRO H 223     -15.056 -14.451  73.276  1.00 42.47           O  
ATOM   3297  CB  PRO H 223     -17.174 -13.594  71.285  1.00 25.22           C  
ATOM   3298  CG  PRO H 223     -17.032 -15.022  70.853  1.00 24.69           C  
ATOM   3299  CD  PRO H 223     -15.848 -15.033  69.952  1.00 23.80           C  
ATOM   3300  N   LYS H 224     -14.915 -12.220  73.541  1.00 41.38           N  
ATOM   3301  CA  LYS H 224     -14.390 -12.320  74.903  1.00 47.72           C  
ATOM   3302  C   LYS H 224     -15.483 -12.680  75.902  1.00 49.71           C  
ATOM   3303  O   LYS H 224     -16.628 -12.249  75.748  1.00 55.31           O  
ATOM   3304  CB  LYS H 224     -13.693 -11.017  75.316  1.00 50.38           C  
ATOM   3305  CG  LYS H 224     -12.852 -11.162  76.574  1.00 56.33           C  
ATOM   3306  CD  LYS H 224     -11.923  -9.975  76.779  1.00 62.42           C  
ATOM   3307  CE  LYS H 224     -12.357  -9.074  77.932  1.00 65.40           C  
ATOM   3308  NZ  LYS H 224     -11.464  -7.876  78.070  1.00 67.13           N  
TER    3309      LYS H 224                                                      
ATOM   3310  N   VAL V  14       5.626 -21.207  12.519  1.00 43.27           N  
ATOM   3311  CA  VAL V  14       6.729 -20.445  13.183  1.00 38.36           C  
ATOM   3312  C   VAL V  14       7.892 -21.344  13.609  1.00 36.38           C  
ATOM   3313  O   VAL V  14       7.712 -22.308  14.378  1.00 35.29           O  
ATOM   3314  CB  VAL V  14       6.211 -19.661  14.417  1.00 39.45           C  
ATOM   3315  CG1 VAL V  14       7.324 -18.868  15.050  1.00 40.99           C  
ATOM   3316  CG2 VAL V  14       5.094 -18.721  14.000  1.00 41.84           C  
ATOM   3317  N   VAL V  15       9.064 -21.070  13.033  1.00 33.40           N  
ATOM   3318  CA  VAL V  15      10.282 -21.800  13.370  1.00 28.76           C  
ATOM   3319  C   VAL V  15      10.782 -21.123  14.643  1.00 27.52           C  
ATOM   3320  O   VAL V  15      10.869 -19.891  14.708  1.00 26.76           O  
ATOM   3321  CB  VAL V  15      11.348 -21.638  12.280  1.00 27.78           C  
ATOM   3322  CG1 VAL V  15      12.481 -22.612  12.507  1.00 22.63           C  
ATOM   3323  CG2 VAL V  15      10.732 -21.823  10.923  1.00 24.24           C  
ATOM   3324  N   LYS V  16      11.048 -21.930  15.661  1.00 28.67           N  
ATOM   3325  CA  LYS V  16      11.525 -21.446  16.953  1.00 29.39           C  
ATOM   3326  C   LYS V  16      12.901 -20.840  16.864  1.00 29.36           C  
ATOM   3327  O   LYS V  16      13.733 -21.302  16.099  1.00 30.61           O  
ATOM   3328  CB  LYS V  16      11.544 -22.577  17.975  1.00 32.49           C  
ATOM   3329  CG  LYS V  16      10.185 -23.195  18.205  1.00 42.83           C  
ATOM   3330  CD  LYS V  16       9.172 -22.137  18.616  1.00 53.38           C  
ATOM   3331  CE  LYS V  16       7.739 -22.572  18.337  1.00 59.76           C  
ATOM   3332  NZ  LYS V  16       6.783 -21.483  18.690  1.00 66.07           N  
ATOM   3333  N   PHE V  17      13.135 -19.810  17.673  1.00 31.24           N  
ATOM   3334  CA  PHE V  17      14.414 -19.105  17.694  1.00 30.93           C  
ATOM   3335  C   PHE V  17      15.632 -20.023  17.793  1.00 32.20           C  
ATOM   3336  O   PHE V  17      16.587 -19.860  17.028  1.00 32.74           O  
ATOM   3337  CB  PHE V  17      14.453 -18.070  18.829  1.00 26.37           C  
ATOM   3338  CG  PHE V  17      15.793 -17.429  19.010  1.00 19.87           C  
ATOM   3339  CD1 PHE V  17      16.286 -16.553  18.062  1.00 17.56           C  
ATOM   3340  CD2 PHE V  17      16.584 -17.739  20.104  1.00 19.15           C  
ATOM   3341  CE1 PHE V  17      17.550 -15.996  18.196  1.00 18.79           C  
ATOM   3342  CE2 PHE V  17      17.864 -17.181  20.248  1.00 20.47           C  
ATOM   3343  CZ  PHE V  17      18.345 -16.308  19.290  1.00 15.86           C  
ATOM   3344  N   MET V  18      15.588 -20.991  18.708  1.00 30.64           N  
ATOM   3345  CA  MET V  18      16.699 -21.904  18.897  1.00 31.60           C  
ATOM   3346  C   MET V  18      17.011 -22.682  17.636  1.00 34.77           C  
ATOM   3347  O   MET V  18      18.177 -22.879  17.291  1.00 36.05           O  
ATOM   3348  CB  MET V  18      16.392 -22.866  20.016  1.00 36.57           C  
ATOM   3349  CG  MET V  18      17.544 -23.800  20.317  1.00 51.35           C  
ATOM   3350  SD  MET V  18      17.208 -24.962  21.677  1.00 64.70           S  
ATOM   3351  CE  MET V  18      18.470 -24.429  22.868  1.00 61.98           C  
ATOM   3352  N   ASP V  19      15.950 -23.101  16.945  1.00 38.62           N  
ATOM   3353  CA  ASP V  19      16.044 -23.871  15.704  1.00 35.59           C  
ATOM   3354  C   ASP V  19      16.598 -23.059  14.572  1.00 31.13           C  
ATOM   3355  O   ASP V  19      17.450 -23.534  13.834  1.00 33.04           O  
ATOM   3356  CB  ASP V  19      14.678 -24.447  15.332  1.00 46.08           C  
ATOM   3357  CG  ASP V  19      14.162 -25.457  16.375  1.00 55.83           C  
ATOM   3358  OD1 ASP V  19      14.994 -26.035  17.126  1.00 61.68           O  
ATOM   3359  OD2 ASP V  19      12.927 -25.670  16.446  1.00 59.26           O  
ATOM   3360  N   VAL V  20      16.128 -21.827  14.436  1.00 27.33           N  
ATOM   3361  CA  VAL V  20      16.641 -20.963  13.389  1.00 27.70           C  
ATOM   3362  C   VAL V  20      18.120 -20.657  13.653  1.00 30.29           C  
ATOM   3363  O   VAL V  20      18.923 -20.686  12.729  1.00 30.37           O  
ATOM   3364  CB  VAL V  20      15.918 -19.623  13.338  1.00 25.54           C  
ATOM   3365  CG1 VAL V  20      16.346 -18.869  12.106  1.00 28.39           C  
ATOM   3366  CG2 VAL V  20      14.458 -19.814  13.349  1.00 27.17           C  
ATOM   3367  N   TYR V  21      18.458 -20.331  14.905  1.00 29.72           N  
ATOM   3368  CA  TYR V  21      19.825 -20.006  15.273  1.00 28.00           C  
ATOM   3369  C   TYR V  21      20.760 -21.183  14.966  1.00 31.08           C  
ATOM   3370  O   TYR V  21      21.776 -21.017  14.283  1.00 32.39           O  
ATOM   3371  CB  TYR V  21      19.939 -19.584  16.749  1.00 27.35           C  
ATOM   3372  CG  TYR V  21      21.295 -18.987  17.101  1.00 25.62           C  
ATOM   3373  CD1 TYR V  21      22.390 -19.809  17.391  1.00 30.58           C  
ATOM   3374  CD2 TYR V  21      21.523 -17.622  16.993  1.00 26.50           C  
ATOM   3375  CE1 TYR V  21      23.682 -19.293  17.539  1.00 23.42           C  
ATOM   3376  CE2 TYR V  21      22.811 -17.081  17.139  1.00 26.93           C  
ATOM   3377  CZ  TYR V  21      23.886 -17.930  17.403  1.00 28.97           C  
ATOM   3378  OH  TYR V  21      25.180 -17.450  17.481  1.00 32.18           O  
ATOM   3379  N   GLN V  22      20.403 -22.379  15.407  1.00 32.23           N  
ATOM   3380  CA  GLN V  22      21.252 -23.535  15.155  1.00 35.77           C  
ATOM   3381  C   GLN V  22      21.439 -23.885  13.664  1.00 35.32           C  
ATOM   3382  O   GLN V  22      22.551 -24.220  13.237  1.00 34.23           O  
ATOM   3383  CB  GLN V  22      20.754 -24.734  15.964  1.00 45.45           C  
ATOM   3384  CG  GLN V  22      20.943 -24.559  17.499  1.00 61.83           C  
ATOM   3385  CD  GLN V  22      20.350 -25.705  18.347  1.00 70.97           C  
ATOM   3386  OE1 GLN V  22      20.806 -25.971  19.474  1.00 72.21           O  
ATOM   3387  NE2 GLN V  22      19.320 -26.371  17.812  1.00 75.92           N  
ATOM   3388  N   ARG V  23      20.386 -23.715  12.861  1.00 35.37           N  
ATOM   3389  CA  ARG V  23      20.437 -24.016  11.419  1.00 34.16           C  
ATOM   3390  C   ARG V  23      21.230 -23.064  10.532  1.00 33.60           C  
ATOM   3391  O   ARG V  23      21.562 -23.419   9.408  1.00 35.18           O  
ATOM   3392  CB  ARG V  23      19.027 -24.144  10.835  1.00 35.74           C  
ATOM   3393  CG  ARG V  23      18.258 -25.317  11.362  1.00 36.09           C  
ATOM   3394  CD  ARG V  23      17.361 -25.833  10.297  1.00 38.93           C  
ATOM   3395  NE  ARG V  23      16.064 -25.184  10.310  1.00 46.69           N  
ATOM   3396  CZ  ARG V  23      15.382 -24.857   9.215  1.00 50.37           C  
ATOM   3397  NH1 ARG V  23      15.885 -25.110   8.014  1.00 48.90           N  
ATOM   3398  NH2 ARG V  23      14.171 -24.310   9.319  1.00 52.76           N  
ATOM   3399  N   SER V  24      21.475 -21.840  10.993  1.00 35.08           N  
ATOM   3400  CA  SER V  24      22.228 -20.878  10.195  1.00 35.91           C  
ATOM   3401  C   SER V  24      23.612 -20.546  10.727  1.00 34.00           C  
ATOM   3402  O   SER V  24      24.307 -19.746  10.131  1.00 36.46           O  
ATOM   3403  CB  SER V  24      21.422 -19.587   9.941  1.00 37.38           C  
ATOM   3404  OG  SER V  24      20.915 -19.025  11.132  1.00 38.11           O  
ATOM   3405  N   TYR V  25      24.024 -21.151  11.836  1.00 35.09           N  
ATOM   3406  CA  TYR V  25      25.357 -20.866  12.357  1.00 37.26           C  
ATOM   3407  C   TYR V  25      26.425 -21.629  11.564  1.00 38.67           C  
ATOM   3408  O   TYR V  25      26.232 -22.793  11.203  1.00 37.63           O  
ATOM   3409  CB  TYR V  25      25.456 -21.205  13.849  1.00 38.41           C  
ATOM   3410  CG  TYR V  25      26.769 -20.775  14.504  1.00 42.51           C  
ATOM   3411  CD1 TYR V  25      27.096 -19.414  14.661  1.00 43.82           C  
ATOM   3412  CD2 TYR V  25      27.683 -21.727  14.968  1.00 42.02           C  
ATOM   3413  CE1 TYR V  25      28.308 -19.016  15.269  1.00 46.12           C  
ATOM   3414  CE2 TYR V  25      28.899 -21.343  15.576  1.00 45.79           C  
ATOM   3415  CZ  TYR V  25      29.206 -19.992  15.724  1.00 46.20           C  
ATOM   3416  OH  TYR V  25      30.409 -19.647  16.314  1.00 43.51           O  
ATOM   3417  N   CYS V  26      27.536 -20.942  11.296  1.00 39.22           N  
ATOM   3418  CA  CYS V  26      28.702 -21.466  10.577  1.00 39.14           C  
ATOM   3419  C   CYS V  26      28.886 -22.983  10.517  1.00 37.63           C  
ATOM   3420  O   CYS V  26      29.304 -23.597  11.493  1.00 38.24           O  
ATOM   3421  CB  CYS V  26      29.963 -20.827  11.158  1.00 41.71           C  
ATOM   3422  SG  CYS V  26      31.544 -21.404  10.452  1.00 52.77           S  
ATOM   3423  N   HIS V  27      28.655 -23.565   9.337  1.00 38.52           N  
ATOM   3424  CA  HIS V  27      28.784 -25.018   9.133  1.00 37.46           C  
ATOM   3425  C   HIS V  27      28.910 -25.402   7.650  1.00 36.27           C  
ATOM   3426  O   HIS V  27      28.754 -24.557   6.767  1.00 34.35           O  
ATOM   3427  CB  HIS V  27      27.576 -25.745   9.741  1.00 39.73           C  
ATOM   3428  CG  HIS V  27      26.276 -25.447   9.054  1.00 43.51           C  
ATOM   3429  ND1 HIS V  27      25.960 -24.199   8.556  1.00 46.98           N  
ATOM   3430  CD2 HIS V  27      25.214 -26.240   8.780  1.00 41.04           C  
ATOM   3431  CE1 HIS V  27      24.762 -24.237   8.002  1.00 46.79           C  
ATOM   3432  NE2 HIS V  27      24.287 -25.464   8.125  1.00 44.73           N  
ATOM   3433  N   PRO V  28      29.224 -26.676   7.360  1.00 37.43           N  
ATOM   3434  CA  PRO V  28      29.350 -27.092   5.956  1.00 39.42           C  
ATOM   3435  C   PRO V  28      27.978 -27.393   5.371  1.00 38.32           C  
ATOM   3436  O   PRO V  28      27.309 -28.334   5.793  1.00 36.94           O  
ATOM   3437  CB  PRO V  28      30.203 -28.359   6.041  1.00 38.85           C  
ATOM   3438  CG  PRO V  28      30.936 -28.209   7.368  1.00 42.25           C  
ATOM   3439  CD  PRO V  28      29.814 -27.693   8.240  1.00 38.22           C  
ATOM   3440  N   ILE V  29      27.572 -26.574   4.408  1.00 35.76           N  
ATOM   3441  CA  ILE V  29      26.286 -26.713   3.756  1.00 37.40           C  
ATOM   3442  C   ILE V  29      26.484 -27.008   2.264  1.00 40.66           C  
ATOM   3443  O   ILE V  29      27.438 -26.492   1.647  1.00 39.76           O  
ATOM   3444  CB  ILE V  29      25.463 -25.403   3.934  1.00 38.64           C  
ATOM   3445  CG1 ILE V  29      24.161 -25.481   3.140  1.00 41.28           C  
ATOM   3446  CG2 ILE V  29      26.278 -24.173   3.516  1.00 35.27           C  
ATOM   3447  CD1 ILE V  29      23.184 -24.338   3.437  1.00 46.33           C  
ATOM   3448  N   GLU V  30      25.606 -27.839   1.685  1.00 40.84           N  
ATOM   3449  CA  GLU V  30      25.703 -28.150   0.255  1.00 37.73           C  
ATOM   3450  C   GLU V  30      25.495 -26.900  -0.591  1.00 36.86           C  
ATOM   3451  O   GLU V  30      24.475 -26.204  -0.494  1.00 33.42           O  
ATOM   3452  CB  GLU V  30      24.733 -29.227  -0.172  1.00 38.81           C  
ATOM   3453  CG  GLU V  30      24.804 -29.492  -1.655  1.00 44.61           C  
ATOM   3454  CD  GLU V  30      24.061 -30.739  -2.064  1.00 53.04           C  
ATOM   3455  OE1 GLU V  30      24.412 -31.833  -1.550  1.00 56.12           O  
ATOM   3456  OE2 GLU V  30      23.139 -30.627  -2.910  1.00 56.68           O  
ATOM   3457  N   THR V  31      26.495 -26.648  -1.423  1.00 34.83           N  
ATOM   3458  CA  THR V  31      26.571 -25.485  -2.288  1.00 39.19           C  
ATOM   3459  C   THR V  31      26.824 -25.931  -3.737  1.00 42.86           C  
ATOM   3460  O   THR V  31      27.700 -26.758  -4.004  1.00 44.81           O  
ATOM   3461  CB  THR V  31      27.767 -24.605  -1.830  1.00 38.58           C  
ATOM   3462  OG1 THR V  31      27.609 -24.250  -0.446  1.00 46.78           O  
ATOM   3463  CG2 THR V  31      27.916 -23.372  -2.667  1.00 35.44           C  
ATOM   3464  N   LEU V  32      26.053 -25.394  -4.671  1.00 42.73           N  
ATOM   3465  CA  LEU V  32      26.249 -25.736  -6.066  1.00 44.40           C  
ATOM   3466  C   LEU V  32      27.315 -24.802  -6.637  1.00 45.00           C  
ATOM   3467  O   LEU V  32      27.102 -23.595  -6.752  1.00 45.70           O  
ATOM   3468  CB  LEU V  32      24.926 -25.651  -6.821  1.00 42.16           C  
ATOM   3469  CG  LEU V  32      24.007 -26.759  -6.302  1.00 43.03           C  
ATOM   3470  CD1 LEU V  32      22.567 -26.508  -6.691  1.00 47.75           C  
ATOM   3471  CD2 LEU V  32      24.499 -28.093  -6.829  1.00 43.08           C  
ATOM   3472  N   VAL V  33      28.489 -25.369  -6.912  1.00 44.58           N  
ATOM   3473  CA  VAL V  33      29.631 -24.628  -7.433  1.00 44.40           C  
ATOM   3474  C   VAL V  33      29.756 -24.761  -8.951  1.00 47.05           C  
ATOM   3475  O   VAL V  33      29.520 -25.829  -9.500  1.00 51.15           O  
ATOM   3476  CB  VAL V  33      30.929 -25.161  -6.795  1.00 44.19           C  
ATOM   3477  CG1 VAL V  33      32.118 -24.327  -7.241  1.00 39.48           C  
ATOM   3478  CG2 VAL V  33      30.790 -25.198  -5.278  1.00 39.48           C  
ATOM   3479  N   ASP V  34      30.156 -23.687  -9.624  1.00 47.79           N  
ATOM   3480  CA  ASP V  34      30.326 -23.722 -11.073  1.00 48.44           C  
ATOM   3481  C   ASP V  34      31.689 -24.307 -11.425  1.00 45.95           C  
ATOM   3482  O   ASP V  34      32.708 -23.819 -10.945  1.00 43.04           O  
ATOM   3483  CB  ASP V  34      30.207 -22.320 -11.643  1.00 56.68           C  
ATOM   3484  CG  ASP V  34      30.556 -22.258 -13.115  1.00 65.79           C  
ATOM   3485  OD1 ASP V  34      29.900 -22.964 -13.924  1.00 70.78           O  
ATOM   3486  OD2 ASP V  34      31.489 -21.492 -13.458  1.00 72.91           O  
ATOM   3487  N   ILE V  35      31.695 -25.340 -12.272  1.00 43.29           N  
ATOM   3488  CA  ILE V  35      32.928 -26.008 -12.677  1.00 40.01           C  
ATOM   3489  C   ILE V  35      33.962 -25.109 -13.344  1.00 44.14           C  
ATOM   3490  O   ILE V  35      35.153 -25.221 -13.067  1.00 45.32           O  
ATOM   3491  CB  ILE V  35      32.656 -27.193 -13.597  1.00 35.46           C  
ATOM   3492  CG1 ILE V  35      31.795 -28.230 -12.872  1.00 31.68           C  
ATOM   3493  CG2 ILE V  35      33.981 -27.834 -14.014  1.00 34.48           C  
ATOM   3494  CD1 ILE V  35      31.432 -29.437 -13.704  1.00 22.96           C  
ATOM   3495  N   PHE V  36      33.527 -24.225 -14.230  1.00 47.78           N  
ATOM   3496  CA  PHE V  36      34.482 -23.352 -14.893  1.00 53.09           C  
ATOM   3497  C   PHE V  36      35.098 -22.291 -13.973  1.00 56.78           C  
ATOM   3498  O   PHE V  36      36.158 -21.751 -14.280  1.00 59.41           O  
ATOM   3499  CB  PHE V  36      33.883 -22.726 -16.154  1.00 53.92           C  
ATOM   3500  CG  PHE V  36      34.905 -22.081 -17.042  1.00 59.83           C  
ATOM   3501  CD1 PHE V  36      36.106 -22.730 -17.331  1.00 61.93           C  
ATOM   3502  CD2 PHE V  36      34.698 -20.803 -17.556  1.00 64.38           C  
ATOM   3503  CE1 PHE V  36      37.091 -22.109 -18.120  1.00 63.66           C  
ATOM   3504  CE2 PHE V  36      35.678 -20.172 -18.348  1.00 64.13           C  
ATOM   3505  CZ  PHE V  36      36.874 -20.829 -18.627  1.00 62.71           C  
ATOM   3506  N   GLN V  37      34.448 -21.977 -12.854  1.00 60.09           N  
ATOM   3507  CA  GLN V  37      35.026 -21.008 -11.926  1.00 60.99           C  
ATOM   3508  C   GLN V  37      36.116 -21.760 -11.167  1.00 60.04           C  
ATOM   3509  O   GLN V  37      37.102 -21.170 -10.746  1.00 62.15           O  
ATOM   3510  CB  GLN V  37      33.987 -20.463 -10.933  1.00 68.17           C  
ATOM   3511  CG  GLN V  37      33.776 -21.332  -9.671  1.00 76.62           C  
ATOM   3512  CD  GLN V  37      33.049 -20.608  -8.536  1.00 79.12           C  
ATOM   3513  OE1 GLN V  37      31.854 -20.809  -8.317  1.00 81.13           O  
ATOM   3514  NE2 GLN V  37      33.780 -19.789  -7.791  1.00 80.58           N  
ATOM   3515  N   GLU V  38      35.905 -23.061 -10.980  1.00 58.55           N  
ATOM   3516  CA  GLU V  38      36.849 -23.931 -10.296  1.00 59.92           C  
ATOM   3517  C   GLU V  38      38.070 -24.255 -11.180  1.00 62.03           C  
ATOM   3518  O   GLU V  38      39.189 -24.422 -10.684  1.00 65.84           O  
ATOM   3519  CB  GLU V  38      36.147 -25.226  -9.873  1.00 59.59           C  
ATOM   3520  CG  GLU V  38      35.174 -25.057  -8.735  1.00 64.12           C  
ATOM   3521  CD  GLU V  38      35.855 -24.560  -7.459  1.00 70.37           C  
ATOM   3522  OE1 GLU V  38      36.395 -25.399  -6.697  1.00 72.59           O  
ATOM   3523  OE2 GLU V  38      35.853 -23.329  -7.215  1.00 71.18           O  
ATOM   3524  N   TYR V  39      37.849 -24.359 -12.486  1.00 60.22           N  
ATOM   3525  CA  TYR V  39      38.914 -24.653 -13.430  1.00 54.63           C  
ATOM   3526  C   TYR V  39      38.808 -23.611 -14.505  1.00 54.35           C  
ATOM   3527  O   TYR V  39      38.267 -23.875 -15.577  1.00 53.40           O  
ATOM   3528  CB  TYR V  39      38.696 -26.008 -14.047  1.00 54.97           C  
ATOM   3529  CG  TYR V  39      38.873 -27.129 -13.091  1.00 60.16           C  
ATOM   3530  CD1 TYR V  39      40.128 -27.684 -12.891  1.00 65.66           C  
ATOM   3531  CD2 TYR V  39      37.788 -27.664 -12.403  1.00 61.38           C  
ATOM   3532  CE1 TYR V  39      40.312 -28.757 -12.028  1.00 72.03           C  
ATOM   3533  CE2 TYR V  39      37.951 -28.740 -11.531  1.00 69.06           C  
ATOM   3534  CZ  TYR V  39      39.221 -29.286 -11.350  1.00 73.70           C  
ATOM   3535  OH  TYR V  39      39.412 -30.366 -10.512  1.00 75.37           O  
ATOM   3536  N   PRO V  40      39.304 -22.393 -14.227  1.00 55.77           N  
ATOM   3537  CA  PRO V  40      39.257 -21.285 -15.184  1.00 57.37           C  
ATOM   3538  C   PRO V  40      40.149 -21.460 -16.420  1.00 61.11           C  
ATOM   3539  O   PRO V  40      40.146 -20.607 -17.309  1.00 61.31           O  
ATOM   3540  CB  PRO V  40      39.665 -20.092 -14.330  1.00 53.62           C  
ATOM   3541  CG  PRO V  40      40.635 -20.694 -13.382  1.00 53.41           C  
ATOM   3542  CD  PRO V  40      39.972 -21.976 -12.980  1.00 53.99           C  
ATOM   3543  N   ASP V  41      40.901 -22.565 -16.476  1.00 65.96           N  
ATOM   3544  CA  ASP V  41      41.775 -22.851 -17.618  1.00 67.82           C  
ATOM   3545  C   ASP V  41      41.156 -23.854 -18.592  1.00 67.83           C  
ATOM   3546  O   ASP V  41      41.796 -24.240 -19.567  1.00 70.03           O  
ATOM   3547  CB  ASP V  41      43.151 -23.334 -17.153  1.00 71.41           C  
ATOM   3548  CG  ASP V  41      43.964 -22.228 -16.484  1.00 78.75           C  
ATOM   3549  OD1 ASP V  41      44.147 -21.146 -17.092  1.00 82.25           O  
ATOM   3550  OD2 ASP V  41      44.422 -22.433 -15.341  1.00 83.38           O  
ATOM   3551  N   GLU V  42      39.914 -24.263 -18.317  1.00 65.28           N  
ATOM   3552  CA  GLU V  42      39.169 -25.193 -19.156  1.00 62.29           C  
ATOM   3553  C   GLU V  42      38.305 -24.366 -20.084  1.00 60.96           C  
ATOM   3554  O   GLU V  42      37.118 -24.617 -20.219  1.00 62.99           O  
ATOM   3555  CB  GLU V  42      38.255 -26.030 -18.284  1.00 64.75           C  
ATOM   3556  CG  GLU V  42      38.968 -26.860 -17.272  1.00 73.88           C  
ATOM   3557  CD  GLU V  42      39.762 -27.973 -17.900  1.00 81.70           C  
ATOM   3558  OE1 GLU V  42      39.150 -28.997 -18.299  1.00 84.21           O  
ATOM   3559  OE2 GLU V  42      41.001 -27.820 -17.995  1.00 89.66           O  
ATOM   3560  N   ILE V  43      38.908 -23.397 -20.752  1.00 61.21           N  
ATOM   3561  CA  ILE V  43      38.170 -22.488 -21.624  1.00 64.17           C  
ATOM   3562  C   ILE V  43      37.436 -23.078 -22.829  1.00 62.42           C  
ATOM   3563  O   ILE V  43      36.408 -22.541 -23.261  1.00 61.78           O  
ATOM   3564  CB  ILE V  43      39.076 -21.357 -22.179  1.00 67.98           C  
ATOM   3565  CG1 ILE V  43      40.209 -21.020 -21.209  1.00 68.77           C  
ATOM   3566  CG2 ILE V  43      38.237 -20.123 -22.472  1.00 71.00           C  
ATOM   3567  CD1 ILE V  43      41.539 -21.689 -21.569  1.00 72.96           C  
ATOM   3568  N   GLU V  44      37.975 -24.154 -23.390  1.00 59.59           N  
ATOM   3569  CA  GLU V  44      37.387 -24.754 -24.577  1.00 56.81           C  
ATOM   3570  C   GLU V  44      36.403 -25.903 -24.382  1.00 51.98           C  
ATOM   3571  O   GLU V  44      35.881 -26.430 -25.362  1.00 51.48           O  
ATOM   3572  CB  GLU V  44      38.485 -25.131 -25.583  1.00 63.03           C  
ATOM   3573  CG  GLU V  44      39.570 -26.074 -25.056  1.00 74.78           C  
ATOM   3574  CD  GLU V  44      40.450 -25.465 -23.961  1.00 81.94           C  
ATOM   3575  OE1 GLU V  44      40.657 -24.226 -23.952  1.00 86.28           O  
ATOM   3576  OE2 GLU V  44      40.942 -26.236 -23.106  1.00 84.73           O  
ATOM   3577  N   TYR V  45      36.112 -26.259 -23.132  1.00 46.75           N  
ATOM   3578  CA  TYR V  45      35.173 -27.345 -22.846  1.00 41.65           C  
ATOM   3579  C   TYR V  45      33.788 -26.903 -22.430  1.00 39.59           C  
ATOM   3580  O   TYR V  45      33.589 -25.785 -21.959  1.00 41.33           O  
ATOM   3581  CB  TYR V  45      35.708 -28.256 -21.752  1.00 40.82           C  
ATOM   3582  CG  TYR V  45      36.799 -29.146 -22.231  1.00 47.64           C  
ATOM   3583  CD1 TYR V  45      36.514 -30.392 -22.774  1.00 48.26           C  
ATOM   3584  CD2 TYR V  45      38.127 -28.739 -22.171  1.00 53.35           C  
ATOM   3585  CE1 TYR V  45      37.521 -31.219 -23.246  1.00 49.62           C  
ATOM   3586  CE2 TYR V  45      39.148 -29.560 -22.641  1.00 54.72           C  
ATOM   3587  CZ  TYR V  45      38.836 -30.802 -23.173  1.00 52.33           C  
ATOM   3588  OH  TYR V  45      39.846 -31.641 -23.582  1.00 54.52           O  
ATOM   3589  N   ILE V  46      32.832 -27.804 -22.628  1.00 35.30           N  
ATOM   3590  CA  ILE V  46      31.449 -27.601 -22.238  1.00 30.09           C  
ATOM   3591  C   ILE V  46      31.252 -28.733 -21.256  1.00 29.90           C  
ATOM   3592  O   ILE V  46      31.610 -29.877 -21.551  1.00 31.18           O  
ATOM   3593  CB  ILE V  46      30.468 -27.767 -23.434  1.00 34.21           C  
ATOM   3594  CG1 ILE V  46      30.689 -26.635 -24.442  1.00 34.17           C  
ATOM   3595  CG2 ILE V  46      28.990 -27.746 -22.953  1.00 28.16           C  
ATOM   3596  CD1 ILE V  46      29.928 -26.826 -25.752  1.00 35.39           C  
ATOM   3597  N   PHE V  47      30.743 -28.419 -20.067  1.00 28.02           N  
ATOM   3598  CA  PHE V  47      30.533 -29.452 -19.075  1.00 24.54           C  
ATOM   3599  C   PHE V  47      29.042 -29.761 -18.876  1.00 28.82           C  
ATOM   3600  O   PHE V  47      28.205 -28.881 -19.022  1.00 33.22           O  
ATOM   3601  CB  PHE V  47      31.163 -29.015 -17.754  1.00 26.38           C  
ATOM   3602  CG  PHE V  47      32.635 -28.691 -17.847  1.00 18.95           C  
ATOM   3603  CD1 PHE V  47      33.583 -29.702 -17.880  1.00 14.69           C  
ATOM   3604  CD2 PHE V  47      33.069 -27.371 -17.873  1.00 22.09           C  
ATOM   3605  CE1 PHE V  47      34.936 -29.408 -17.933  1.00 15.56           C  
ATOM   3606  CE2 PHE V  47      34.434 -27.061 -17.927  1.00 20.60           C  
ATOM   3607  CZ  PHE V  47      35.364 -28.091 -17.953  1.00 19.75           C  
ATOM   3608  N   LYS V  48      28.714 -31.033 -18.645  1.00 30.84           N  
ATOM   3609  CA  LYS V  48      27.344 -31.467 -18.370  1.00 27.29           C  
ATOM   3610  C   LYS V  48      27.490 -32.331 -17.125  1.00 28.20           C  
ATOM   3611  O   LYS V  48      28.105 -33.389 -17.185  1.00 29.92           O  
ATOM   3612  CB  LYS V  48      26.795 -32.376 -19.470  1.00 27.77           C  
ATOM   3613  CG  LYS V  48      26.772 -31.800 -20.865  1.00 28.56           C  
ATOM   3614  CD  LYS V  48      25.745 -30.745 -21.021  1.00 30.60           C  
ATOM   3615  CE  LYS V  48      25.913 -30.105 -22.366  1.00 33.00           C  
ATOM   3616  NZ  LYS V  48      25.085 -28.874 -22.459  1.00 40.03           N  
ATOM   3617  N   PRO V  49      27.002 -31.870 -15.967  1.00 24.13           N  
ATOM   3618  CA  PRO V  49      26.318 -30.608 -15.699  1.00 25.13           C  
ATOM   3619  C   PRO V  49      27.357 -29.517 -15.622  1.00 25.59           C  
ATOM   3620  O   PRO V  49      28.531 -29.807 -15.443  1.00 26.68           O  
ATOM   3621  CB  PRO V  49      25.672 -30.864 -14.338  1.00 30.14           C  
ATOM   3622  CG  PRO V  49      26.641 -31.831 -13.672  1.00 26.40           C  
ATOM   3623  CD  PRO V  49      26.980 -32.761 -14.788  1.00 25.17           C  
ATOM   3624  N   SER V  50      26.941 -28.263 -15.716  1.00 26.29           N  
ATOM   3625  CA  SER V  50      27.912 -27.183 -15.672  1.00 28.15           C  
ATOM   3626  C   SER V  50      28.271 -26.786 -14.232  1.00 27.35           C  
ATOM   3627  O   SER V  50      29.182 -25.985 -14.002  1.00 27.99           O  
ATOM   3628  CB  SER V  50      27.428 -25.989 -16.504  1.00 29.55           C  
ATOM   3629  OG  SER V  50      26.463 -25.242 -15.796  1.00 46.02           O  
ATOM   3630  N   CYS V  51      27.588 -27.383 -13.262  1.00 25.25           N  
ATOM   3631  CA  CYS V  51      27.881 -27.094 -11.867  1.00 27.77           C  
ATOM   3632  C   CYS V  51      27.700 -28.365 -11.051  1.00 27.17           C  
ATOM   3633  O   CYS V  51      26.984 -29.275 -11.455  1.00 25.23           O  
ATOM   3634  CB  CYS V  51      26.990 -25.968 -11.336  1.00 33.10           C  
ATOM   3635  SG  CYS V  51      25.362 -26.532 -10.879  1.00 41.83           S  
ATOM   3636  N   VAL V  52      28.380 -28.434  -9.912  1.00 28.07           N  
ATOM   3637  CA  VAL V  52      28.320 -29.606  -9.048  1.00 28.10           C  
ATOM   3638  C   VAL V  52      28.018 -29.229  -7.611  1.00 28.22           C  
ATOM   3639  O   VAL V  52      28.325 -28.110  -7.171  1.00 24.38           O  
ATOM   3640  CB  VAL V  52      29.675 -30.403  -9.053  1.00 29.22           C  
ATOM   3641  CG1 VAL V  52      29.859 -31.146 -10.356  1.00 31.56           C  
ATOM   3642  CG2 VAL V  52      30.854 -29.458  -8.819  1.00 29.91           C  
ATOM   3643  N   PRO V  53      27.369 -30.147  -6.879  1.00 27.69           N  
ATOM   3644  CA  PRO V  53      27.004 -29.968  -5.476  1.00 31.52           C  
ATOM   3645  C   PRO V  53      28.167 -30.314  -4.516  1.00 32.96           C  
ATOM   3646  O   PRO V  53      28.456 -31.488  -4.277  1.00 36.60           O  
ATOM   3647  CB  PRO V  53      25.799 -30.901  -5.329  1.00 28.11           C  
ATOM   3648  CG  PRO V  53      26.090 -31.977  -6.261  1.00 29.25           C  
ATOM   3649  CD  PRO V  53      26.604 -31.259  -7.470  1.00 28.56           C  
ATOM   3650  N   LEU V  54      28.818 -29.282  -3.963  1.00 34.32           N  
ATOM   3651  CA  LEU V  54      29.961 -29.439  -3.036  1.00 32.95           C  
ATOM   3652  C   LEU V  54      29.696 -28.892  -1.646  1.00 32.36           C  
ATOM   3653  O   LEU V  54      29.091 -27.839  -1.529  1.00 31.37           O  
ATOM   3654  CB  LEU V  54      31.169 -28.678  -3.567  1.00 28.75           C  
ATOM   3655  CG  LEU V  54      31.625 -29.089  -4.945  1.00 27.22           C  
ATOM   3656  CD1 LEU V  54      32.746 -28.183  -5.390  1.00 25.43           C  
ATOM   3657  CD2 LEU V  54      32.062 -30.523  -4.861  1.00 24.30           C  
ATOM   3658  N   MET V  55      30.191 -29.581  -0.611  1.00 34.25           N  
ATOM   3659  CA  MET V  55      30.046 -29.133   0.779  1.00 32.35           C  
ATOM   3660  C   MET V  55      31.031 -27.999   0.976  1.00 34.14           C  
ATOM   3661  O   MET V  55      32.224 -28.159   0.764  1.00 33.51           O  
ATOM   3662  CB  MET V  55      30.387 -30.238   1.760  1.00 33.39           C  
ATOM   3663  CG  MET V  55      29.447 -31.402   1.718  1.00 41.02           C  
ATOM   3664  SD  MET V  55      27.757 -30.865   1.931  1.00 50.04           S  
ATOM   3665  CE  MET V  55      27.443 -31.437   3.554  1.00 51.64           C  
ATOM   3666  N   ARG V  56      30.517 -26.839   1.350  1.00 34.78           N  
ATOM   3667  CA  ARG V  56      31.349 -25.683   1.558  1.00 35.48           C  
ATOM   3668  C   ARG V  56      30.843 -24.959   2.793  1.00 39.91           C  
ATOM   3669  O   ARG V  56      29.696 -25.159   3.186  1.00 41.29           O  
ATOM   3670  CB  ARG V  56      31.269 -24.779   0.335  1.00 34.79           C  
ATOM   3671  CG  ARG V  56      31.859 -25.379  -0.925  1.00 35.24           C  
ATOM   3672  CD  ARG V  56      33.369 -25.434  -0.822  1.00 37.38           C  
ATOM   3673  NE  ARG V  56      34.001 -26.037  -1.998  1.00 41.75           N  
ATOM   3674  CZ  ARG V  56      34.552 -25.355  -3.004  1.00 41.55           C  
ATOM   3675  NH1 ARG V  56      34.556 -24.036  -3.000  1.00 40.18           N  
ATOM   3676  NH2 ARG V  56      35.128 -25.996  -4.009  1.00 43.51           N  
ATOM   3677  N   CYS V  57      31.711 -24.159   3.421  1.00 44.46           N  
ATOM   3678  CA  CYS V  57      31.358 -23.382   4.616  1.00 46.27           C  
ATOM   3679  C   CYS V  57      30.362 -22.306   4.261  1.00 47.41           C  
ATOM   3680  O   CYS V  57      30.495 -21.639   3.231  1.00 47.76           O  
ATOM   3681  CB  CYS V  57      32.574 -22.689   5.245  1.00 45.23           C  
ATOM   3682  SG  CYS V  57      33.724 -23.822   6.065  1.00 54.16           S  
ATOM   3683  N   GLY V  58      29.397 -22.120   5.154  1.00 47.77           N  
ATOM   3684  CA  GLY V  58      28.365 -21.124   4.968  1.00 45.13           C  
ATOM   3685  C   GLY V  58      27.796 -20.848   6.329  1.00 43.86           C  
ATOM   3686  O   GLY V  58      28.172 -21.489   7.311  1.00 44.49           O  
ATOM   3687  N   GLY V  59      26.875 -19.910   6.403  1.00 41.53           N  
ATOM   3688  CA  GLY V  59      26.305 -19.615   7.691  1.00 42.42           C  
ATOM   3689  C   GLY V  59      26.899 -18.365   8.266  1.00 41.05           C  
ATOM   3690  O   GLY V  59      27.778 -17.755   7.676  1.00 42.51           O  
ATOM   3691  N   CYS V  60      26.476 -18.031   9.472  1.00 42.57           N  
ATOM   3692  CA  CYS V  60      26.937 -16.817  10.105  1.00 40.45           C  
ATOM   3693  C   CYS V  60      27.670 -17.046  11.398  1.00 36.11           C  
ATOM   3694  O   CYS V  60      27.608 -18.122  11.997  1.00 33.98           O  
ATOM   3695  CB  CYS V  60      25.749 -15.868  10.320  1.00 42.95           C  
ATOM   3696  SG  CYS V  60      24.310 -16.644  11.094  1.00 46.77           S  
ATOM   3697  N   CYS V  61      28.372 -15.998  11.803  1.00 37.62           N  
ATOM   3698  CA  CYS V  61      29.158 -15.989  13.022  1.00 40.31           C  
ATOM   3699  C   CYS V  61      28.508 -15.132  14.088  1.00 41.24           C  
ATOM   3700  O   CYS V  61      28.705 -15.378  15.285  1.00 42.41           O  
ATOM   3701  CB  CYS V  61      30.580 -15.496  12.725  1.00 37.09           C  
ATOM   3702  SG  CYS V  61      31.598 -16.777  11.909  1.00 49.27           S  
ATOM   3703  N   ASN V  62      27.687 -14.180  13.627  1.00 40.95           N  
ATOM   3704  CA  ASN V  62      26.973 -13.217  14.464  1.00 41.44           C  
ATOM   3705  C   ASN V  62      27.972 -12.337  15.221  1.00 42.71           C  
ATOM   3706  O   ASN V  62      27.817 -12.042  16.392  1.00 41.41           O  
ATOM   3707  CB  ASN V  62      25.990 -13.918  15.416  1.00 40.93           C  
ATOM   3708  CG  ASN V  62      24.936 -14.712  14.681  1.00 41.86           C  
ATOM   3709  OD1 ASN V  62      24.216 -14.180  13.831  1.00 41.30           O  
ATOM   3710  ND2 ASN V  62      24.852 -16.002  14.989  1.00 43.69           N  
ATOM   3711  N   ASP V  63      28.973 -11.870  14.497  1.00 48.86           N  
ATOM   3712  CA  ASP V  63      30.018 -11.039  15.057  1.00 52.43           C  
ATOM   3713  C   ASP V  63      30.721 -10.463  13.836  1.00 55.37           C  
ATOM   3714  O   ASP V  63      31.082 -11.205  12.917  1.00 55.85           O  
ATOM   3715  CB  ASP V  63      30.971 -11.919  15.859  1.00 54.40           C  
ATOM   3716  CG  ASP V  63      32.010 -11.120  16.636  1.00 63.53           C  
ATOM   3717  OD1 ASP V  63      32.560 -10.117  16.128  1.00 67.62           O  
ATOM   3718  OD2 ASP V  63      32.302 -11.515  17.781  1.00 69.13           O  
ATOM   3719  N   GLU V  64      30.860  -9.138  13.800  1.00 59.87           N  
ATOM   3720  CA  GLU V  64      31.515  -8.465  12.674  1.00 64.59           C  
ATOM   3721  C   GLU V  64      33.047  -8.618  12.668  1.00 62.71           C  
ATOM   3722  O   GLU V  64      33.719  -8.235  11.701  1.00 65.43           O  
ATOM   3723  CB  GLU V  64      31.127  -6.979  12.627  1.00 69.98           C  
ATOM   3724  CG  GLU V  64      29.798  -6.684  11.944  1.00 79.56           C  
ATOM   3725  CD  GLU V  64      29.803  -6.980  10.444  1.00 89.02           C  
ATOM   3726  OE1 GLU V  64      30.877  -7.323   9.886  1.00 92.63           O  
ATOM   3727  OE2 GLU V  64      28.721  -6.859   9.817  1.00 95.69           O  
ATOM   3728  N   GLY V  65      33.579  -9.178  13.752  1.00 57.50           N  
ATOM   3729  CA  GLY V  65      35.004  -9.396  13.893  1.00 50.29           C  
ATOM   3730  C   GLY V  65      35.418 -10.842  13.690  1.00 47.53           C  
ATOM   3731  O   GLY V  65      36.592 -11.176  13.855  1.00 45.88           O  
ATOM   3732  N   LEU V  66      34.457 -11.710  13.374  1.00 42.39           N  
ATOM   3733  CA  LEU V  66      34.766 -13.115  13.120  1.00 39.76           C  
ATOM   3734  C   LEU V  66      34.313 -13.521  11.733  1.00 38.74           C  
ATOM   3735  O   LEU V  66      33.472 -12.854  11.129  1.00 40.77           O  
ATOM   3736  CB  LEU V  66      34.090 -14.048  14.120  1.00 35.75           C  
ATOM   3737  CG  LEU V  66      34.393 -13.977  15.612  1.00 36.02           C  
ATOM   3738  CD1 LEU V  66      33.765 -15.192  16.316  1.00 28.04           C  
ATOM   3739  CD2 LEU V  66      35.870 -13.963  15.832  1.00 28.97           C  
ATOM   3740  N   GLU V  67      34.875 -14.622  11.238  1.00 39.47           N  
ATOM   3741  CA  GLU V  67      34.512 -15.145   9.939  1.00 41.60           C  
ATOM   3742  C   GLU V  67      34.529 -16.659   9.900  1.00 39.63           C  
ATOM   3743  O   GLU V  67      35.340 -17.311  10.550  1.00 38.54           O  
ATOM   3744  CB  GLU V  67      35.380 -14.553   8.849  1.00 47.61           C  
ATOM   3745  CG  GLU V  67      36.825 -14.921   8.925  1.00 64.21           C  
ATOM   3746  CD  GLU V  67      37.653 -14.212   7.852  1.00 76.88           C  
ATOM   3747  OE1 GLU V  67      37.063 -13.680   6.866  1.00 81.36           O  
ATOM   3748  OE2 GLU V  67      38.901 -14.187   8.002  1.00 83.00           O  
ATOM   3749  N   CYS V  68      33.566 -17.210   9.177  1.00 40.54           N  
ATOM   3750  CA  CYS V  68      33.417 -18.647   9.043  1.00 44.13           C  
ATOM   3751  C   CYS V  68      34.434 -19.135   8.020  1.00 43.26           C  
ATOM   3752  O   CYS V  68      34.423 -18.723   6.858  1.00 48.01           O  
ATOM   3753  CB  CYS V  68      31.972 -18.969   8.632  1.00 45.14           C  
ATOM   3754  SG  CYS V  68      31.562 -20.731   8.520  1.00 51.63           S  
ATOM   3755  N   VAL V  69      35.345 -19.984   8.474  1.00 41.53           N  
ATOM   3756  CA  VAL V  69      36.400 -20.503   7.616  1.00 38.32           C  
ATOM   3757  C   VAL V  69      36.618 -22.022   7.738  1.00 38.98           C  
ATOM   3758  O   VAL V  69      36.379 -22.622   8.791  1.00 35.28           O  
ATOM   3759  CB  VAL V  69      37.715 -19.758   7.898  1.00 40.61           C  
ATOM   3760  CG1 VAL V  69      37.561 -18.280   7.555  1.00 40.68           C  
ATOM   3761  CG2 VAL V  69      38.097 -19.907   9.359  1.00 42.07           C  
ATOM   3762  N   PRO V  70      37.066 -22.667   6.645  1.00 40.47           N  
ATOM   3763  CA  PRO V  70      37.293 -24.119   6.687  1.00 40.24           C  
ATOM   3764  C   PRO V  70      38.509 -24.550   7.504  1.00 40.73           C  
ATOM   3765  O   PRO V  70      39.617 -24.013   7.347  1.00 37.38           O  
ATOM   3766  CB  PRO V  70      37.424 -24.490   5.207  1.00 40.49           C  
ATOM   3767  CG  PRO V  70      38.032 -23.236   4.589  1.00 38.64           C  
ATOM   3768  CD  PRO V  70      37.310 -22.112   5.292  1.00 39.69           C  
ATOM   3769  N   THR V  71      38.268 -25.471   8.432  1.00 42.23           N  
ATOM   3770  CA  THR V  71      39.325 -26.015   9.273  1.00 46.85           C  
ATOM   3771  C   THR V  71      39.655 -27.462   8.891  1.00 52.08           C  
ATOM   3772  O   THR V  71      40.484 -28.116   9.522  1.00 58.51           O  
ATOM   3773  CB  THR V  71      38.991 -25.940  10.802  1.00 44.13           C  
ATOM   3774  OG1 THR V  71      37.988 -26.904  11.153  1.00 40.83           O  
ATOM   3775  CG2 THR V  71      38.558 -24.528  11.194  1.00 42.68           C  
ATOM   3776  N   GLU V  72      39.038 -27.957   7.832  1.00 54.43           N  
ATOM   3777  CA  GLU V  72      39.293 -29.316   7.412  1.00 55.05           C  
ATOM   3778  C   GLU V  72      38.735 -29.443   6.021  1.00 52.97           C  
ATOM   3779  O   GLU V  72      37.583 -29.122   5.783  1.00 50.72           O  
ATOM   3780  CB  GLU V  72      38.617 -30.278   8.372  1.00 60.93           C  
ATOM   3781  CG  GLU V  72      38.833 -31.730   8.067  1.00 77.89           C  
ATOM   3782  CD  GLU V  72      38.068 -32.628   9.029  1.00 86.92           C  
ATOM   3783  OE1 GLU V  72      38.254 -32.448  10.257  1.00 92.99           O  
ATOM   3784  OE2 GLU V  72      37.280 -33.498   8.567  1.00 90.47           O  
ATOM   3785  N   GLU V  73      39.594 -29.850   5.096  1.00 54.86           N  
ATOM   3786  CA  GLU V  73      39.231 -29.995   3.694  1.00 55.10           C  
ATOM   3787  C   GLU V  73      39.527 -31.389   3.171  1.00 54.40           C  
ATOM   3788  O   GLU V  73      40.240 -32.165   3.803  1.00 55.07           O  
ATOM   3789  CB  GLU V  73      40.010 -28.984   2.850  1.00 57.39           C  
ATOM   3790  CG  GLU V  73      39.856 -27.519   3.272  1.00 63.54           C  
ATOM   3791  CD  GLU V  73      40.565 -26.547   2.323  1.00 67.94           C  
ATOM   3792  OE1 GLU V  73      41.614 -26.927   1.748  1.00 71.55           O  
ATOM   3793  OE2 GLU V  73      40.077 -25.402   2.150  1.00 68.72           O  
ATOM   3794  N   SER V  74      38.972 -31.696   2.003  1.00 53.01           N  
ATOM   3795  CA  SER V  74      39.179 -32.989   1.360  1.00 49.53           C  
ATOM   3796  C   SER V  74      38.726 -32.886  -0.087  1.00 49.66           C  
ATOM   3797  O   SER V  74      38.239 -31.838  -0.511  1.00 49.68           O  
ATOM   3798  CB  SER V  74      38.403 -34.097   2.086  1.00 47.40           C  
ATOM   3799  OG  SER V  74      37.001 -33.974   1.916  1.00 50.36           O  
ATOM   3800  N   ASN V  75      38.941 -33.949  -0.858  1.00 48.64           N  
ATOM   3801  CA  ASN V  75      38.530 -33.963  -2.257  1.00 45.60           C  
ATOM   3802  C   ASN V  75      37.442 -34.978  -2.505  1.00 42.50           C  
ATOM   3803  O   ASN V  75      37.374 -36.013  -1.829  1.00 41.50           O  
ATOM   3804  CB  ASN V  75      39.701 -34.249  -3.192  1.00 49.19           C  
ATOM   3805  CG  ASN V  75      40.683 -33.108  -3.255  1.00 54.41           C  
ATOM   3806  OD1 ASN V  75      41.729 -33.152  -2.605  1.00 60.25           O  
ATOM   3807  ND2 ASN V  75      40.355 -32.071  -4.031  1.00 55.34           N  
ATOM   3808  N   ILE V  76      36.602 -34.665  -3.488  1.00 37.33           N  
ATOM   3809  CA  ILE V  76      35.505 -35.518  -3.891  1.00 33.94           C  
ATOM   3810  C   ILE V  76      35.702 -35.718  -5.398  1.00 33.37           C  
ATOM   3811  O   ILE V  76      36.140 -34.808  -6.098  1.00 28.93           O  
ATOM   3812  CB  ILE V  76      34.155 -34.828  -3.563  1.00 31.50           C  
ATOM   3813  CG1 ILE V  76      32.949 -35.688  -3.963  1.00 34.24           C  
ATOM   3814  CG2 ILE V  76      34.099 -33.484  -4.219  1.00 31.99           C  
ATOM   3815  CD1 ILE V  76      32.784 -37.005  -3.191  1.00 33.71           C  
ATOM   3816  N   THR V  77      35.456 -36.935  -5.867  1.00 35.46           N  
ATOM   3817  CA  THR V  77      35.594 -37.267  -7.282  1.00 36.44           C  
ATOM   3818  C   THR V  77      34.226 -37.566  -7.890  1.00 34.17           C  
ATOM   3819  O   THR V  77      33.453 -38.371  -7.347  1.00 32.82           O  
ATOM   3820  CB  THR V  77      36.527 -38.463  -7.448  1.00 43.54           C  
ATOM   3821  OG1 THR V  77      37.882 -38.043  -7.202  1.00 48.20           O  
ATOM   3822  CG2 THR V  77      36.400 -39.056  -8.855  1.00 48.17           C  
ATOM   3823  N   MET V  78      33.933 -36.930  -9.021  1.00 30.87           N  
ATOM   3824  CA  MET V  78      32.627 -37.092  -9.673  1.00 32.11           C  
ATOM   3825  C   MET V  78      32.751 -37.255 -11.184  1.00 30.21           C  
ATOM   3826  O   MET V  78      33.679 -36.682 -11.780  1.00 30.64           O  
ATOM   3827  CB  MET V  78      31.756 -35.849  -9.404  1.00 33.19           C  
ATOM   3828  CG  MET V  78      31.692 -35.408  -7.949  1.00 38.41           C  
ATOM   3829  SD  MET V  78      30.701 -33.912  -7.615  1.00 46.27           S  
ATOM   3830  CE  MET V  78      29.331 -34.631  -6.780  1.00 47.11           C  
ATOM   3831  N   GLN V  79      31.817 -38.013 -11.786  1.00 25.09           N  
ATOM   3832  CA  GLN V  79      31.762 -38.233 -13.243  1.00 19.37           C  
ATOM   3833  C   GLN V  79      31.043 -37.069 -13.937  1.00 21.12           C  
ATOM   3834  O   GLN V  79      29.849 -36.898 -13.783  1.00 21.71           O  
ATOM   3835  CB  GLN V  79      31.039 -39.535 -13.573  1.00 22.13           C  
ATOM   3836  CG  GLN V  79      31.677 -40.799 -12.966  1.00 24.30           C  
ATOM   3837  CD  GLN V  79      30.974 -42.095 -13.392  1.00 24.83           C  
ATOM   3838  OE1 GLN V  79      29.929 -42.069 -14.021  1.00 27.45           O  
ATOM   3839  NE2 GLN V  79      31.558 -43.230 -13.046  1.00 31.15           N  
ATOM   3840  N   ILE V  80      31.809 -36.239 -14.649  1.00 23.54           N  
ATOM   3841  CA  ILE V  80      31.314 -35.075 -15.383  1.00 22.93           C  
ATOM   3842  C   ILE V  80      31.583 -35.277 -16.886  1.00 26.87           C  
ATOM   3843  O   ILE V  80      32.630 -35.794 -17.276  1.00 31.06           O  
ATOM   3844  CB  ILE V  80      32.079 -33.793 -14.963  1.00 22.31           C  
ATOM   3845  CG1 ILE V  80      31.954 -33.536 -13.457  1.00 21.49           C  
ATOM   3846  CG2 ILE V  80      31.588 -32.601 -15.749  1.00 16.77           C  
ATOM   3847  CD1 ILE V  80      30.572 -33.214 -13.023  1.00 24.22           C  
ATOM   3848  N   MET V  81      30.657 -34.842 -17.730  1.00 25.73           N  
ATOM   3849  CA  MET V  81      30.841 -34.965 -19.165  1.00 22.98           C  
ATOM   3850  C   MET V  81      31.537 -33.752 -19.774  1.00 22.57           C  
ATOM   3851  O   MET V  81      31.182 -32.604 -19.507  1.00 23.61           O  
ATOM   3852  CB  MET V  81      29.493 -35.182 -19.867  1.00 24.20           C  
ATOM   3853  CG  MET V  81      29.581 -35.684 -21.339  1.00 27.60           C  
ATOM   3854  SD  MET V  81      28.023 -35.762 -22.268  1.00 25.21           S  
ATOM   3855  CE  MET V  81      27.378 -37.298 -21.647  1.00 11.66           C  
ATOM   3856  N   ARG V  82      32.550 -34.013 -20.588  1.00 24.06           N  
ATOM   3857  CA  ARG V  82      33.235 -32.941 -21.293  1.00 24.52           C  
ATOM   3858  C   ARG V  82      32.868 -33.034 -22.775  1.00 24.69           C  
ATOM   3859  O   ARG V  82      32.760 -34.118 -23.336  1.00 24.84           O  
ATOM   3860  CB  ARG V  82      34.732 -33.083 -21.182  1.00 24.94           C  
ATOM   3861  CG  ARG V  82      35.264 -32.748 -19.865  1.00 28.10           C  
ATOM   3862  CD  ARG V  82      36.650 -33.253 -19.792  1.00 27.27           C  
ATOM   3863  NE  ARG V  82      37.262 -32.795 -18.580  1.00 28.30           N  
ATOM   3864  CZ  ARG V  82      38.467 -32.283 -18.544  1.00 32.89           C  
ATOM   3865  NH1 ARG V  82      39.160 -32.201 -19.665  1.00 42.57           N  
ATOM   3866  NH2 ARG V  82      38.950 -31.807 -17.411  1.00 35.97           N  
ATOM   3867  N   ILE V  83      32.709 -31.886 -23.407  1.00 23.28           N  
ATOM   3868  CA  ILE V  83      32.377 -31.838 -24.800  1.00 20.74           C  
ATOM   3869  C   ILE V  83      33.236 -30.725 -25.401  1.00 26.91           C  
ATOM   3870  O   ILE V  83      33.198 -29.583 -24.916  1.00 28.69           O  
ATOM   3871  CB  ILE V  83      30.873 -31.508 -24.969  1.00 22.84           C  
ATOM   3872  CG1 ILE V  83      30.013 -32.680 -24.496  1.00 22.14           C  
ATOM   3873  CG2 ILE V  83      30.547 -31.109 -26.396  1.00 17.82           C  
ATOM   3874  CD1 ILE V  83      28.505 -32.440 -24.633  1.00 21.71           C  
ATOM   3875  N   LYS V  84      34.128 -31.083 -26.333  1.00 25.82           N  
ATOM   3876  CA  LYS V  84      34.921 -30.070 -27.021  1.00 23.18           C  
ATOM   3877  C   LYS V  84      34.267 -30.044 -28.396  1.00 26.14           C  
ATOM   3878  O   LYS V  84      34.313 -31.020 -29.132  1.00 28.47           O  
ATOM   3879  CB  LYS V  84      36.400 -30.421 -27.125  1.00 22.02           C  
ATOM   3880  CG  LYS V  84      37.187 -29.211 -27.579  1.00 30.63           C  
ATOM   3881  CD  LYS V  84      38.613 -29.497 -27.927  1.00 41.34           C  
ATOM   3882  CE  LYS V  84      39.527 -29.455 -26.709  1.00 54.77           C  
ATOM   3883  NZ  LYS V  84      40.915 -29.990 -27.001  1.00 62.70           N  
ATOM   3884  N   PRO V  85      33.579 -28.948 -28.732  1.00 29.00           N  
ATOM   3885  CA  PRO V  85      32.924 -28.895 -30.042  1.00 29.09           C  
ATOM   3886  C   PRO V  85      33.831 -29.209 -31.245  1.00 29.38           C  
ATOM   3887  O   PRO V  85      34.922 -28.624 -31.398  1.00 30.01           O  
ATOM   3888  CB  PRO V  85      32.359 -27.475 -30.075  1.00 28.98           C  
ATOM   3889  CG  PRO V  85      32.143 -27.157 -28.623  1.00 27.84           C  
ATOM   3890  CD  PRO V  85      33.370 -27.696 -27.982  1.00 26.94           C  
ATOM   3891  N   HIS V  86      33.336 -30.124 -32.088  1.00 25.59           N  
ATOM   3892  CA  HIS V  86      33.991 -30.619 -33.306  1.00 27.62           C  
ATOM   3893  C   HIS V  86      35.060 -31.660 -33.038  1.00 25.58           C  
ATOM   3894  O   HIS V  86      35.574 -32.262 -33.974  1.00 26.22           O  
ATOM   3895  CB  HIS V  86      34.623 -29.509 -34.143  1.00 33.24           C  
ATOM   3896  CG  HIS V  86      33.708 -28.367 -34.413  1.00 46.27           C  
ATOM   3897  ND1 HIS V  86      33.952 -27.093 -33.943  1.00 51.97           N  
ATOM   3898  CD2 HIS V  86      32.524 -28.310 -35.068  1.00 49.71           C  
ATOM   3899  CE1 HIS V  86      32.956 -26.298 -34.293  1.00 53.07           C  
ATOM   3900  NE2 HIS V  86      32.077 -27.012 -34.975  1.00 55.22           N  
ATOM   3901  N   GLN V  87      35.392 -31.886 -31.775  1.00 20.43           N  
ATOM   3902  CA  GLN V  87      36.425 -32.850 -31.457  1.00 15.81           C  
ATOM   3903  C   GLN V  87      35.975 -34.116 -30.747  1.00 13.94           C  
ATOM   3904  O   GLN V  87      36.183 -35.217 -31.255  1.00 18.67           O  
ATOM   3905  CB  GLN V  87      37.537 -32.163 -30.683  1.00 15.64           C  
ATOM   3906  CG  GLN V  87      38.052 -30.912 -31.402  1.00 26.06           C  
ATOM   3907  CD  GLN V  87      39.519 -30.638 -31.136  1.00 27.22           C  
ATOM   3908  OE1 GLN V  87      40.087 -31.137 -30.163  1.00 35.12           O  
ATOM   3909  NE2 GLN V  87      40.147 -29.865 -32.008  1.00 31.64           N  
ATOM   3910  N   GLY V  88      35.345 -33.976 -29.588  1.00 11.01           N  
ATOM   3911  CA  GLY V  88      34.930 -35.152 -28.857  1.00 10.85           C  
ATOM   3912  C   GLY V  88      33.936 -34.925 -27.752  1.00 11.62           C  
ATOM   3913  O   GLY V  88      33.637 -33.794 -27.422  1.00  9.39           O  
ATOM   3914  N   GLN V  89      33.482 -36.030 -27.159  1.00 14.35           N  
ATOM   3915  CA  GLN V  89      32.475 -36.046 -26.092  1.00 14.37           C  
ATOM   3916  C   GLN V  89      32.589 -37.346 -25.304  1.00 13.27           C  
ATOM   3917  O   GLN V  89      32.639 -38.419 -25.893  1.00 12.56           O  
ATOM   3918  CB  GLN V  89      31.066 -35.999 -26.711  1.00 20.97           C  
ATOM   3919  CG  GLN V  89      29.922 -36.436 -25.768  1.00 18.75           C  
ATOM   3920  CD  GLN V  89      28.946 -37.473 -26.362  1.00 23.73           C  
ATOM   3921  OE1 GLN V  89      28.118 -38.024 -25.645  1.00 31.06           O  
ATOM   3922  NE2 GLN V  89      29.022 -37.713 -27.658  1.00 27.47           N  
ATOM   3923  N   HIS V  90      32.619 -37.237 -23.976  1.00 14.30           N  
ATOM   3924  CA  HIS V  90      32.700 -38.396 -23.078  1.00 15.97           C  
ATOM   3925  C   HIS V  90      32.642 -38.010 -21.600  1.00 18.61           C  
ATOM   3926  O   HIS V  90      32.871 -36.841 -21.244  1.00 18.52           O  
ATOM   3927  CB  HIS V  90      33.993 -39.186 -23.311  1.00 18.83           C  
ATOM   3928  CG  HIS V  90      35.245 -38.377 -23.143  1.00 20.82           C  
ATOM   3929  ND1 HIS V  90      36.505 -38.917 -23.291  1.00 19.64           N  
ATOM   3930  CD2 HIS V  90      35.429 -37.056 -22.902  1.00 20.44           C  
ATOM   3931  CE1 HIS V  90      37.408 -37.964 -23.148  1.00 23.27           C  
ATOM   3932  NE2 HIS V  90      36.781 -36.826 -22.915  1.00 20.23           N  
ATOM   3933  N   ILE V  91      32.279 -38.981 -20.760  1.00 18.06           N  
ATOM   3934  CA  ILE V  91      32.256 -38.770 -19.318  1.00 21.83           C  
ATOM   3935  C   ILE V  91      33.542 -39.392 -18.766  1.00 28.17           C  
ATOM   3936  O   ILE V  91      34.155 -40.286 -19.391  1.00 25.69           O  
ATOM   3937  CB  ILE V  91      31.048 -39.418 -18.592  1.00 16.91           C  
ATOM   3938  CG1 ILE V  91      31.021 -40.916 -18.820  1.00 17.00           C  
ATOM   3939  CG2 ILE V  91      29.778 -38.735 -18.995  1.00 18.95           C  
ATOM   3940  CD1 ILE V  91      30.239 -41.655 -17.793  1.00 13.10           C  
ATOM   3941  N   GLY V  92      33.950 -38.885 -17.603  1.00 29.12           N  
ATOM   3942  CA  GLY V  92      35.158 -39.345 -16.941  1.00 30.04           C  
ATOM   3943  C   GLY V  92      35.248 -38.720 -15.566  1.00 29.41           C  
ATOM   3944  O   GLY V  92      34.347 -38.003 -15.182  1.00 30.44           O  
ATOM   3945  N   GLU V  93      36.342 -38.955 -14.843  1.00 30.82           N  
ATOM   3946  CA  GLU V  93      36.541 -38.404 -13.500  1.00 24.81           C  
ATOM   3947  C   GLU V  93      37.201 -37.026 -13.331  1.00 25.17           C  
ATOM   3948  O   GLU V  93      38.209 -36.701 -13.959  1.00 23.20           O  
ATOM   3949  CB  GLU V  93      37.286 -39.419 -12.662  1.00 24.25           C  
ATOM   3950  CG  GLU V  93      36.538 -40.732 -12.443  1.00 33.15           C  
ATOM   3951  CD  GLU V  93      37.402 -41.799 -11.756  1.00 43.92           C  
ATOM   3952  OE1 GLU V  93      38.616 -41.556 -11.541  1.00 48.41           O  
ATOM   3953  OE2 GLU V  93      36.878 -42.897 -11.430  1.00 50.30           O  
ATOM   3954  N   MET V  94      36.578 -36.213 -12.486  1.00 26.45           N  
ATOM   3955  CA  MET V  94      37.069 -34.895 -12.139  1.00 28.23           C  
ATOM   3956  C   MET V  94      37.053 -34.791 -10.601  1.00 33.80           C  
ATOM   3957  O   MET V  94      36.136 -35.299  -9.925  1.00 34.95           O  
ATOM   3958  CB  MET V  94      36.229 -33.809 -12.777  1.00 25.92           C  
ATOM   3959  CG  MET V  94      36.737 -33.443 -14.115  1.00 27.01           C  
ATOM   3960  SD  MET V  94      35.814 -32.138 -14.889  1.00 31.12           S  
ATOM   3961  CE  MET V  94      36.642 -30.695 -14.246  1.00 24.64           C  
ATOM   3962  N   SER V  95      38.091 -34.153 -10.059  1.00 36.79           N  
ATOM   3963  CA  SER V  95      38.300 -33.996  -8.610  1.00 37.37           C  
ATOM   3964  C   SER V  95      37.912 -32.594  -8.113  1.00 38.14           C  
ATOM   3965  O   SER V  95      38.294 -31.593  -8.725  1.00 38.13           O  
ATOM   3966  CB  SER V  95      39.785 -34.260  -8.316  1.00 37.96           C  
ATOM   3967  OG  SER V  95      40.028 -34.510  -6.952  1.00 50.24           O  
ATOM   3968  N   PHE V  96      37.191 -32.516  -6.990  1.00 36.33           N  
ATOM   3969  CA  PHE V  96      36.766 -31.220  -6.438  1.00 32.69           C  
ATOM   3970  C   PHE V  96      37.050 -31.101  -4.947  1.00 32.70           C  
ATOM   3971  O   PHE V  96      37.024 -32.096  -4.218  1.00 31.18           O  
ATOM   3972  CB  PHE V  96      35.260 -30.995  -6.654  1.00 30.94           C  
ATOM   3973  CG  PHE V  96      34.845 -30.872  -8.101  1.00 23.08           C  
ATOM   3974  CD1 PHE V  96      34.989 -29.666  -8.772  1.00 16.96           C  
ATOM   3975  CD2 PHE V  96      34.339 -31.980  -8.786  1.00 17.92           C  
ATOM   3976  CE1 PHE V  96      34.645 -29.559 -10.094  1.00 22.28           C  
ATOM   3977  CE2 PHE V  96      33.995 -31.885 -10.099  1.00 18.91           C  
ATOM   3978  CZ  PHE V  96      34.148 -30.679 -10.766  1.00 19.11           C  
ATOM   3979  N   LEU V  97      37.226 -29.860  -4.496  1.00 33.29           N  
ATOM   3980  CA  LEU V  97      37.506 -29.537  -3.093  1.00 34.87           C  
ATOM   3981  C   LEU V  97      36.263 -29.361  -2.218  1.00 33.04           C  
ATOM   3982  O   LEU V  97      35.370 -28.594  -2.545  1.00 31.38           O  
ATOM   3983  CB  LEU V  97      38.331 -28.252  -3.015  1.00 34.65           C  
ATOM   3984  CG  LEU V  97      38.664 -27.756  -1.604  1.00 36.63           C  
ATOM   3985  CD1 LEU V  97      39.690 -28.690  -0.965  1.00 39.34           C  
ATOM   3986  CD2 LEU V  97      39.212 -26.348  -1.682  1.00 32.53           C  
ATOM   3987  N   GLN V  98      36.271 -30.027  -1.072  1.00 34.84           N  
ATOM   3988  CA  GLN V  98      35.193 -29.982  -0.094  1.00 34.83           C  
ATOM   3989  C   GLN V  98      35.710 -29.450   1.233  1.00 36.27           C  
ATOM   3990  O   GLN V  98      36.907 -29.546   1.518  1.00 35.49           O  
ATOM   3991  CB  GLN V  98      34.673 -31.385   0.166  1.00 32.56           C  
ATOM   3992  CG  GLN V  98      33.905 -31.924  -0.964  1.00 39.68           C  
ATOM   3993  CD  GLN V  98      32.792 -32.841  -0.510  1.00 45.98           C  
ATOM   3994  OE1 GLN V  98      33.036 -33.791   0.254  1.00 50.32           O  
ATOM   3995  NE2 GLN V  98      31.553 -32.573  -0.981  1.00 36.49           N  
ATOM   3996  N   HIS V  99      34.792 -28.935   2.052  1.00 36.28           N  
ATOM   3997  CA  HIS V  99      35.111 -28.421   3.394  1.00 36.30           C  
ATOM   3998  C   HIS V  99      34.423 -29.341   4.390  1.00 35.36           C  
ATOM   3999  O   HIS V  99      33.200 -29.394   4.447  1.00 36.45           O  
ATOM   4000  CB  HIS V  99      34.600 -26.986   3.596  1.00 32.06           C  
ATOM   4001  CG  HIS V  99      35.276 -25.974   2.732  1.00 32.25           C  
ATOM   4002  ND1 HIS V  99      34.786 -24.699   2.558  1.00 32.61           N  
ATOM   4003  CD2 HIS V  99      36.408 -26.040   1.989  1.00 34.78           C  
ATOM   4004  CE1 HIS V  99      35.580 -24.020   1.748  1.00 30.58           C  
ATOM   4005  NE2 HIS V  99      36.573 -24.812   1.390  1.00 38.50           N  
ATOM   4006  N   ASN V 100      35.211 -30.085   5.155  1.00 39.82           N  
ATOM   4007  CA  ASN V 100      34.676 -31.017   6.142  1.00 43.00           C  
ATOM   4008  C   ASN V 100      34.361 -30.386   7.491  1.00 44.08           C  
ATOM   4009  O   ASN V 100      33.501 -30.891   8.219  1.00 42.70           O  
ATOM   4010  CB  ASN V 100      35.654 -32.164   6.352  1.00 49.18           C  
ATOM   4011  CG  ASN V 100      36.060 -32.812   5.058  1.00 53.73           C  
ATOM   4012  OD1 ASN V 100      37.226 -32.746   4.651  1.00 56.83           O  
ATOM   4013  ND2 ASN V 100      35.092 -33.414   4.377  1.00 55.92           N  
ATOM   4014  N   LYS V 101      35.065 -29.298   7.821  1.00 43.87           N  
ATOM   4015  CA  LYS V 101      34.869 -28.615   9.087  1.00 39.77           C  
ATOM   4016  C   LYS V 101      35.049 -27.116   8.946  1.00 38.21           C  
ATOM   4017  O   LYS V 101      35.930 -26.660   8.240  1.00 37.01           O  
ATOM   4018  CB  LYS V 101      35.840 -29.182  10.107  1.00 44.43           C  
ATOM   4019  CG  LYS V 101      35.377 -29.028  11.529  1.00 56.40           C  
ATOM   4020  CD  LYS V 101      35.958 -30.111  12.422  1.00 65.92           C  
ATOM   4021  CE  LYS V 101      35.593 -31.515  11.909  1.00 70.56           C  
ATOM   4022  NZ  LYS V 101      34.137 -31.833  11.966  1.00 74.23           N  
ATOM   4023  N   CYS V 102      34.159 -26.354   9.572  1.00 40.57           N  
ATOM   4024  CA  CYS V 102      34.210 -24.892   9.537  1.00 44.22           C  
ATOM   4025  C   CYS V 102      34.403 -24.349  10.954  1.00 47.57           C  
ATOM   4026  O   CYS V 102      34.279 -25.089  11.938  1.00 45.61           O  
ATOM   4027  CB  CYS V 102      32.918 -24.323   8.949  1.00 42.54           C  
ATOM   4028  SG  CYS V 102      32.573 -24.967   7.284  1.00 53.22           S  
ATOM   4029  N   GLU V 103      34.712 -23.056  11.055  1.00 49.75           N  
ATOM   4030  CA  GLU V 103      34.915 -22.414  12.348  1.00 47.71           C  
ATOM   4031  C   GLU V 103      34.874 -20.907  12.272  1.00 43.01           C  
ATOM   4032  O   GLU V 103      35.365 -20.312  11.312  1.00 43.79           O  
ATOM   4033  CB  GLU V 103      36.257 -22.843  12.952  1.00 54.45           C  
ATOM   4034  CG  GLU V 103      36.119 -23.632  14.247  1.00 64.80           C  
ATOM   4035  CD  GLU V 103      37.404 -24.337  14.662  1.00 74.40           C  
ATOM   4036  OE1 GLU V 103      38.472 -23.679  14.749  1.00 81.19           O  
ATOM   4037  OE2 GLU V 103      37.346 -25.564  14.898  1.00 79.68           O  
ATOM   4038  N   CYS V 104      34.240 -20.297  13.268  1.00 38.61           N  
ATOM   4039  CA  CYS V 104      34.197 -18.842  13.363  1.00 39.12           C  
ATOM   4040  C   CYS V 104      35.482 -18.439  14.067  1.00 36.92           C  
ATOM   4041  O   CYS V 104      35.720 -18.783  15.226  1.00 30.83           O  
ATOM   4042  CB  CYS V 104      32.988 -18.380  14.151  1.00 41.30           C  
ATOM   4043  SG  CYS V 104      31.481 -18.440  13.147  1.00 49.26           S  
ATOM   4044  N   ARG V 105      36.359 -17.800  13.313  1.00 38.18           N  
ATOM   4045  CA  ARG V 105      37.647 -17.397  13.838  1.00 37.62           C  
ATOM   4046  C   ARG V 105      37.864 -15.928  13.533  1.00 36.99           C  
ATOM   4047  O   ARG V 105      37.292 -15.395  12.583  1.00 37.03           O  
ATOM   4048  CB  ARG V 105      38.760 -18.247  13.196  1.00 39.61           C  
ATOM   4049  CG  ARG V 105      38.654 -19.778  13.420  1.00 42.98           C  
ATOM   4050  CD  ARG V 105      38.569 -20.166  14.906  1.00 51.02           C  
ATOM   4051  NE  ARG V 105      39.615 -19.550  15.740  1.00 57.00           N  
ATOM   4052  CZ  ARG V 105      39.507 -19.319  17.053  1.00 57.01           C  
ATOM   4053  NH1 ARG V 105      38.395 -19.664  17.699  1.00 60.78           N  
ATOM   4054  NH2 ARG V 105      40.482 -18.684  17.709  1.00 53.36           N  
ATOM   4055  N   PRO V 106      38.691 -15.250  14.344  1.00 38.63           N  
ATOM   4056  CA  PRO V 106      38.993 -13.823  14.161  1.00 39.23           C  
ATOM   4057  C   PRO V 106      39.287 -13.479  12.696  1.00 40.84           C  
ATOM   4058  O   PRO V 106      39.933 -14.260  11.990  1.00 43.09           O  
ATOM   4059  CB  PRO V 106      40.236 -13.643  15.030  1.00 36.52           C  
ATOM   4060  CG  PRO V 106      39.994 -14.580  16.163  1.00 34.65           C  
ATOM   4061  CD  PRO V 106      39.448 -15.807  15.485  1.00 36.35           C  
ATOM   4062  N   LYS V 107      38.774 -12.346  12.225  1.00 41.80           N  
ATOM   4063  CA  LYS V 107      39.024 -11.944  10.850  1.00 42.75           C  
ATOM   4064  C   LYS V 107      40.482 -11.540  10.674  1.00 47.34           C  
ATOM   4065  O   LYS V 107      41.205 -12.114   9.852  1.00 54.33           O  
ATOM   4066  CB  LYS V 107      38.108 -10.798  10.439  1.00 41.40           C  
ATOM   4067  CG  LYS V 107      36.772 -11.250   9.857  1.00 46.96           C  
ATOM   4068  CD  LYS V 107      35.885 -10.071   9.519  1.00 46.34           C  
ATOM   4069  CE  LYS V 107      34.523 -10.529   9.040  1.00 51.62           C  
ATOM   4070  NZ  LYS V 107      33.572  -9.368   8.915  1.00 58.17           N  
TER    4071      LYS V 107                                                      
ATOM   4072  N   VAL W  14      33.674 -42.082  -6.200  1.00 43.72           N  
ATOM   4073  CA  VAL W  14      33.171 -41.422  -7.452  1.00 42.48           C  
ATOM   4074  C   VAL W  14      31.651 -41.360  -7.513  1.00 39.83           C  
ATOM   4075  O   VAL W  14      30.972 -42.398  -7.436  1.00 39.79           O  
ATOM   4076  CB  VAL W  14      33.656 -42.158  -8.753  1.00 41.80           C  
ATOM   4077  CG1 VAL W  14      33.137 -41.462  -9.989  1.00 40.14           C  
ATOM   4078  CG2 VAL W  14      35.165 -42.192  -8.815  1.00 47.31           C  
ATOM   4079  N   VAL W  15      31.128 -40.140  -7.645  1.00 35.79           N  
ATOM   4080  CA  VAL W  15      29.693 -39.932  -7.787  1.00 30.07           C  
ATOM   4081  C   VAL W  15      29.415 -40.158  -9.269  1.00 28.29           C  
ATOM   4082  O   VAL W  15      30.118 -39.615 -10.116  1.00 30.09           O  
ATOM   4083  CB  VAL W  15      29.293 -38.496  -7.443  1.00 29.09           C  
ATOM   4084  CG1 VAL W  15      27.782 -38.388  -7.381  1.00 27.93           C  
ATOM   4085  CG2 VAL W  15      29.906 -38.076  -6.126  1.00 28.23           C  
ATOM   4086  N   LYS W  16      28.425 -40.988  -9.572  1.00 29.34           N  
ATOM   4087  CA  LYS W  16      28.043 -41.314 -10.944  1.00 29.34           C  
ATOM   4088  C   LYS W  16      27.482 -40.116 -11.695  1.00 29.82           C  
ATOM   4089  O   LYS W  16      26.854 -39.250 -11.097  1.00 32.32           O  
ATOM   4090  CB  LYS W  16      27.016 -42.451 -10.950  1.00 34.65           C  
ATOM   4091  CG  LYS W  16      27.529 -43.761 -10.390  1.00 40.44           C  
ATOM   4092  CD  LYS W  16      28.812 -44.190 -11.079  1.00 53.03           C  
ATOM   4093  CE  LYS W  16      29.568 -45.228 -10.258  1.00 60.45           C  
ATOM   4094  NZ  LYS W  16      30.871 -45.581 -10.907  1.00 69.52           N  
ATOM   4095  N   PHE W  17      27.661 -40.103 -13.014  1.00 28.54           N  
ATOM   4096  CA  PHE W  17      27.212 -38.997 -13.857  1.00 28.13           C  
ATOM   4097  C   PHE W  17      25.746 -38.644 -13.695  1.00 32.41           C  
ATOM   4098  O   PHE W  17      25.387 -37.462 -13.576  1.00 36.33           O  
ATOM   4099  CB  PHE W  17      27.519 -39.282 -15.339  1.00 22.29           C  
ATOM   4100  CG  PHE W  17      27.008 -38.227 -16.288  1.00 20.33           C  
ATOM   4101  CD1 PHE W  17      27.515 -36.932 -16.256  1.00 18.48           C  
ATOM   4102  CD2 PHE W  17      25.950 -38.510 -17.154  1.00 21.64           C  
ATOM   4103  CE1 PHE W  17      26.968 -35.933 -17.065  1.00 16.47           C  
ATOM   4104  CE2 PHE W  17      25.397 -37.518 -17.965  1.00 19.00           C  
ATOM   4105  CZ  PHE W  17      25.903 -36.226 -17.920  1.00 19.23           C  
ATOM   4106  N   MET W  18      24.898 -39.663 -13.688  1.00 32.98           N  
ATOM   4107  CA  MET W  18      23.467 -39.453 -13.571  1.00 34.94           C  
ATOM   4108  C   MET W  18      23.072 -38.781 -12.261  1.00 35.30           C  
ATOM   4109  O   MET W  18      22.233 -37.887 -12.235  1.00 32.89           O  
ATOM   4110  CB  MET W  18      22.785 -40.790 -13.711  1.00 38.92           C  
ATOM   4111  CG  MET W  18      21.338 -40.671 -13.910  1.00 48.15           C  
ATOM   4112  SD  MET W  18      20.655 -42.287 -14.040  1.00 57.60           S  
ATOM   4113  CE  MET W  18      19.752 -42.064 -15.587  1.00 58.42           C  
ATOM   4114  N   ASP W  19      23.719 -39.208 -11.183  1.00 38.43           N  
ATOM   4115  CA  ASP W  19      23.485 -38.674  -9.853  1.00 41.32           C  
ATOM   4116  C   ASP W  19      23.934 -37.232  -9.739  1.00 40.42           C  
ATOM   4117  O   ASP W  19      23.185 -36.399  -9.244  1.00 41.22           O  
ATOM   4118  CB  ASP W  19      24.212 -39.530  -8.826  1.00 52.03           C  
ATOM   4119  CG  ASP W  19      23.833 -41.001  -8.930  1.00 63.28           C  
ATOM   4120  OD1 ASP W  19      22.677 -41.303  -9.335  1.00 69.66           O  
ATOM   4121  OD2 ASP W  19      24.694 -41.856  -8.621  1.00 70.07           O  
ATOM   4122  N   VAL W  20      25.148 -36.926 -10.192  1.00 38.25           N  
ATOM   4123  CA  VAL W  20      25.632 -35.546 -10.142  1.00 38.67           C  
ATOM   4124  C   VAL W  20      24.727 -34.644 -10.999  1.00 40.11           C  
ATOM   4125  O   VAL W  20      24.431 -33.508 -10.593  1.00 39.52           O  
ATOM   4126  CB  VAL W  20      27.053 -35.389 -10.710  1.00 36.54           C  
ATOM   4127  CG1 VAL W  20      27.561 -33.985 -10.452  1.00 34.55           C  
ATOM   4128  CG2 VAL W  20      27.975 -36.404 -10.127  1.00 41.94           C  
ATOM   4129  N   TYR W  21      24.320 -35.144 -12.183  1.00 38.62           N  
ATOM   4130  CA  TYR W  21      23.468 -34.386 -13.101  1.00 35.40           C  
ATOM   4131  C   TYR W  21      22.126 -34.050 -12.456  1.00 36.39           C  
ATOM   4132  O   TYR W  21      21.674 -32.909 -12.515  1.00 36.22           O  
ATOM   4133  CB  TYR W  21      23.244 -35.120 -14.436  1.00 31.81           C  
ATOM   4134  CG  TYR W  21      22.604 -34.216 -15.499  1.00 37.38           C  
ATOM   4135  CD1 TYR W  21      21.235 -33.914 -15.462  1.00 43.82           C  
ATOM   4136  CD2 TYR W  21      23.377 -33.576 -16.477  1.00 37.47           C  
ATOM   4137  CE1 TYR W  21      20.655 -32.990 -16.358  1.00 42.18           C  
ATOM   4138  CE2 TYR W  21      22.811 -32.655 -17.374  1.00 37.10           C  
ATOM   4139  CZ  TYR W  21      21.450 -32.364 -17.301  1.00 42.27           C  
ATOM   4140  OH  TYR W  21      20.899 -31.406 -18.135  1.00 46.79           O  
ATOM   4141  N   GLN W  22      21.499 -35.045 -11.839  1.00 36.13           N  
ATOM   4142  CA  GLN W  22      20.213 -34.834 -11.197  1.00 41.34           C  
ATOM   4143  C   GLN W  22      20.299 -33.911  -9.984  1.00 41.75           C  
ATOM   4144  O   GLN W  22      19.392 -33.108  -9.755  1.00 43.45           O  
ATOM   4145  CB  GLN W  22      19.586 -36.181 -10.816  1.00 46.06           C  
ATOM   4146  CG  GLN W  22      19.212 -37.023 -12.040  1.00 57.97           C  
ATOM   4147  CD  GLN W  22      18.696 -38.415 -11.695  1.00 64.97           C  
ATOM   4148  OE1 GLN W  22      17.885 -39.000 -12.441  1.00 65.14           O  
ATOM   4149  NE2 GLN W  22      19.180 -38.970 -10.577  1.00 70.14           N  
ATOM   4150  N   ARG W  23      21.409 -33.989  -9.245  1.00 40.47           N  
ATOM   4151  CA  ARG W  23      21.606 -33.166  -8.052  1.00 38.21           C  
ATOM   4152  C   ARG W  23      21.880 -31.682  -8.310  1.00 38.99           C  
ATOM   4153  O   ARG W  23      21.579 -30.839  -7.463  1.00 39.74           O  
ATOM   4154  CB  ARG W  23      22.691 -33.763  -7.141  1.00 36.46           C  
ATOM   4155  CG  ARG W  23      22.253 -35.037  -6.452  1.00 31.05           C  
ATOM   4156  CD  ARG W  23      22.910 -35.205  -5.105  1.00 37.95           C  
ATOM   4157  NE  ARG W  23      24.239 -35.805  -5.158  1.00 38.88           N  
ATOM   4158  CZ  ARG W  23      25.289 -35.336  -4.491  1.00 39.00           C  
ATOM   4159  NH1 ARG W  23      25.166 -34.257  -3.737  1.00 37.66           N  
ATOM   4160  NH2 ARG W  23      26.450 -35.974  -4.529  1.00 38.73           N  
ATOM   4161  N   SER W  24      22.420 -31.351  -9.478  1.00 38.47           N  
ATOM   4162  CA  SER W  24      22.703 -29.954  -9.778  1.00 38.55           C  
ATOM   4163  C   SER W  24      21.714 -29.262 -10.725  1.00 38.72           C  
ATOM   4164  O   SER W  24      21.775 -28.041 -10.920  1.00 35.92           O  
ATOM   4165  CB  SER W  24      24.163 -29.772 -10.247  1.00 40.09           C  
ATOM   4166  OG  SER W  24      24.651 -30.908 -10.934  1.00 37.53           O  
ATOM   4167  N   TYR W  25      20.756 -30.011 -11.259  1.00 40.23           N  
ATOM   4168  CA  TYR W  25      19.804 -29.404 -12.169  1.00 42.74           C  
ATOM   4169  C   TYR W  25      18.724 -28.590 -11.446  1.00 42.16           C  
ATOM   4170  O   TYR W  25      18.100 -29.070 -10.494  1.00 41.80           O  
ATOM   4171  CB  TYR W  25      19.183 -30.456 -13.100  1.00 47.35           C  
ATOM   4172  CG  TYR W  25      18.341 -29.842 -14.211  1.00 53.40           C  
ATOM   4173  CD1 TYR W  25      18.945 -29.128 -15.247  1.00 51.98           C  
ATOM   4174  CD2 TYR W  25      16.928 -29.885 -14.167  1.00 55.33           C  
ATOM   4175  CE1 TYR W  25      18.175 -28.455 -16.200  1.00 53.36           C  
ATOM   4176  CE2 TYR W  25      16.142 -29.210 -15.125  1.00 52.39           C  
ATOM   4177  CZ  TYR W  25      16.779 -28.494 -16.132  1.00 53.05           C  
ATOM   4178  OH  TYR W  25      16.056 -27.763 -17.050  1.00 51.12           O  
ATOM   4179  N   CYS W  26      18.558 -27.350 -11.913  1.00 40.22           N  
ATOM   4180  CA  CYS W  26      17.595 -26.353 -11.439  1.00 38.56           C  
ATOM   4181  C   CYS W  26      16.502 -26.806 -10.467  1.00 39.56           C  
ATOM   4182  O   CYS W  26      15.557 -27.485 -10.862  1.00 39.58           O  
ATOM   4183  CB  CYS W  26      16.965 -25.707 -12.663  1.00 42.58           C  
ATOM   4184  SG  CYS W  26      15.640 -24.512 -12.352  1.00 48.05           S  
ATOM   4185  N   HIS W  27      16.602 -26.357  -9.213  1.00 38.26           N  
ATOM   4186  CA  HIS W  27      15.653 -26.717  -8.159  1.00 35.92           C  
ATOM   4187  C   HIS W  27      15.763 -25.813  -6.908  1.00 33.29           C  
ATOM   4188  O   HIS W  27      16.635 -24.946  -6.841  1.00 25.51           O  
ATOM   4189  CB  HIS W  27      15.850 -28.191  -7.768  1.00 39.65           C  
ATOM   4190  CG  HIS W  27      17.170 -28.478  -7.120  1.00 46.21           C  
ATOM   4191  ND1 HIS W  27      18.341 -27.850  -7.493  1.00 54.02           N  
ATOM   4192  CD2 HIS W  27      17.501 -29.317  -6.111  1.00 47.46           C  
ATOM   4193  CE1 HIS W  27      19.335 -28.285  -6.739  1.00 53.95           C  
ATOM   4194  NE2 HIS W  27      18.852 -29.175  -5.893  1.00 54.60           N  
ATOM   4195  N   PRO W  28      14.796 -25.928  -5.960  1.00 36.19           N  
ATOM   4196  CA  PRO W  28      14.813 -25.122  -4.729  1.00 38.35           C  
ATOM   4197  C   PRO W  28      15.759 -25.796  -3.750  1.00 39.82           C  
ATOM   4198  O   PRO W  28      15.557 -26.952  -3.370  1.00 42.72           O  
ATOM   4199  CB  PRO W  28      13.363 -25.222  -4.218  1.00 36.07           C  
ATOM   4200  CG  PRO W  28      12.573 -25.645  -5.414  1.00 31.04           C  
ATOM   4201  CD  PRO W  28      13.502 -26.628  -6.062  1.00 34.00           C  
ATOM   4202  N   ILE W  29      16.812 -25.088  -3.375  1.00 41.24           N  
ATOM   4203  CA  ILE W  29      17.807 -25.621  -2.455  1.00 43.76           C  
ATOM   4204  C   ILE W  29      17.903 -24.700  -1.228  1.00 44.70           C  
ATOM   4205  O   ILE W  29      17.690 -23.479  -1.347  1.00 40.05           O  
ATOM   4206  CB  ILE W  29      19.191 -25.732  -3.182  1.00 46.36           C  
ATOM   4207  CG1 ILE W  29      20.235 -26.375  -2.271  1.00 49.69           C  
ATOM   4208  CG2 ILE W  29      19.666 -24.351  -3.680  1.00 45.97           C  
ATOM   4209  CD1 ILE W  29      21.583 -26.588  -2.950  1.00 55.89           C  
ATOM   4210  N   GLU W  30      18.182 -25.280  -0.053  1.00 43.49           N  
ATOM   4211  CA  GLU W  30      18.312 -24.477   1.160  1.00 40.39           C  
ATOM   4212  C   GLU W  30      19.518 -23.569   1.031  1.00 37.37           C  
ATOM   4213  O   GLU W  30      20.651 -24.017   0.893  1.00 34.54           O  
ATOM   4214  CB  GLU W  30      18.421 -25.338   2.394  1.00 45.62           C  
ATOM   4215  CG  GLU W  30      18.591 -24.499   3.651  1.00 56.29           C  
ATOM   4216  CD  GLU W  30      18.427 -25.306   4.930  1.00 61.46           C  
ATOM   4217  OE1 GLU W  30      17.311 -25.859   5.128  1.00 64.72           O  
ATOM   4218  OE2 GLU W  30      19.405 -25.377   5.727  1.00 59.56           O  
ATOM   4219  N   THR W  31      19.227 -22.280   1.086  1.00 35.73           N  
ATOM   4220  CA  THR W  31      20.179 -21.196   0.911  1.00 33.72           C  
ATOM   4221  C   THR W  31      20.147 -20.327   2.172  1.00 37.29           C  
ATOM   4222  O   THR W  31      19.081 -20.115   2.729  1.00 42.51           O  
ATOM   4223  CB  THR W  31      19.681 -20.375  -0.313  1.00 28.97           C  
ATOM   4224  OG1 THR W  31      19.554 -21.258  -1.434  1.00 27.38           O  
ATOM   4225  CG2 THR W  31      20.591 -19.230  -0.666  1.00 27.27           C  
ATOM   4226  N   LEU W  32      21.300 -19.868   2.656  1.00 36.33           N  
ATOM   4227  CA  LEU W  32      21.332 -19.004   3.848  1.00 35.45           C  
ATOM   4228  C   LEU W  32      21.290 -17.551   3.379  1.00 33.05           C  
ATOM   4229  O   LEU W  32      22.243 -17.069   2.779  1.00 32.95           O  
ATOM   4230  CB  LEU W  32      22.573 -19.302   4.713  1.00 32.46           C  
ATOM   4231  CG  LEU W  32      22.520 -20.704   5.335  1.00 34.58           C  
ATOM   4232  CD1 LEU W  32      23.835 -21.102   5.936  1.00 36.96           C  
ATOM   4233  CD2 LEU W  32      21.434 -20.763   6.374  1.00 39.40           C  
ATOM   4234  N   VAL W  33      20.173 -16.870   3.632  1.00 31.93           N  
ATOM   4235  CA  VAL W  33      19.975 -15.481   3.188  1.00 31.30           C  
ATOM   4236  C   VAL W  33      20.206 -14.459   4.299  1.00 34.43           C  
ATOM   4237  O   VAL W  33      19.838 -14.704   5.443  1.00 35.70           O  
ATOM   4238  CB  VAL W  33      18.529 -15.284   2.632  1.00 29.42           C  
ATOM   4239  CG1 VAL W  33      18.345 -13.892   2.089  1.00 23.44           C  
ATOM   4240  CG2 VAL W  33      18.219 -16.333   1.582  1.00 24.67           C  
ATOM   4241  N   ASP W  34      20.797 -13.316   3.958  1.00 35.14           N  
ATOM   4242  CA  ASP W  34      21.048 -12.275   4.943  1.00 40.39           C  
ATOM   4243  C   ASP W  34      19.786 -11.449   5.171  1.00 39.44           C  
ATOM   4244  O   ASP W  34      19.225 -10.888   4.232  1.00 39.54           O  
ATOM   4245  CB  ASP W  34      22.207 -11.371   4.505  1.00 48.68           C  
ATOM   4246  CG  ASP W  34      22.558 -10.298   5.554  1.00 59.88           C  
ATOM   4247  OD1 ASP W  34      22.953 -10.658   6.697  1.00 63.53           O  
ATOM   4248  OD2 ASP W  34      22.456  -9.088   5.223  1.00 65.73           O  
ATOM   4249  N   ILE W  35      19.365 -11.365   6.433  1.00 37.16           N  
ATOM   4250  CA  ILE W  35      18.171 -10.628   6.809  1.00 34.74           C  
ATOM   4251  C   ILE W  35      18.220  -9.186   6.379  1.00 36.99           C  
ATOM   4252  O   ILE W  35      17.272  -8.691   5.802  1.00 38.10           O  
ATOM   4253  CB  ILE W  35      17.916 -10.680   8.334  1.00 30.98           C  
ATOM   4254  CG1 ILE W  35      17.575 -12.104   8.759  1.00 22.02           C  
ATOM   4255  CG2 ILE W  35      16.753  -9.763   8.706  1.00 27.81           C  
ATOM   4256  CD1 ILE W  35      17.492 -12.273  10.227  1.00 22.28           C  
ATOM   4257  N   PHE W  36      19.323  -8.504   6.659  1.00 44.21           N  
ATOM   4258  CA  PHE W  36      19.423  -7.103   6.288  1.00 49.93           C  
ATOM   4259  C   PHE W  36      19.376  -6.862   4.780  1.00 52.74           C  
ATOM   4260  O   PHE W  36      19.015  -5.769   4.348  1.00 55.47           O  
ATOM   4261  CB  PHE W  36      20.646  -6.434   6.920  1.00 52.85           C  
ATOM   4262  CG  PHE W  36      20.655  -4.942   6.747  1.00 59.39           C  
ATOM   4263  CD1 PHE W  36      19.476  -4.215   6.881  1.00 62.44           C  
ATOM   4264  CD2 PHE W  36      21.814  -4.265   6.393  1.00 62.93           C
[truncated: 361,747 more chars]
