# Supplementary material for: Pep-3D-Search: a method for B-cell epitope prediction based on mimotope analysis
Source: BMC Bioinformatics. 2008 Dec 16;9:538. doi: 10.1186/1471-2105-9-538 (PMC2639436; doi:10.1186/1471-2105-9-538)
Supplement: Additional file 2 — Source code, test datasets, Pep-3D-Search toolkit and operation manual. The file is a ZIP archive containing the Visual Basic source code for Pep-3D-Search, licensed under the GNU General Public License. It also contains the test datasets, the Pep-3D-Search toolkit and the operation manual (in PDF format) of Pep-3D-Search. Updated versions will be available at . [file 1471-2105-9-538-S2.zip › Additional_file_2/Pep-3D-Search-20081205/Test_datasets/Epitope_Prediction_based_on_mimotope_analysis/1BJ1_W/1BJ1_W.pdb]

HEADER    COMPLEX (ANTIBODY/ANTIGEN)              30-JUN-98   1BJ1              
TITLE     VASCULAR ENDOTHELIAL GROWTH FACTOR IN COMPLEX WITH A                  
TITLE    2 NEUTRALIZING ANTIBODY                                                
ATOM   4072  N   VAL W  14      33.674 -42.082  -6.200  1.00 43.72           N  
ATOM   4073  CA  VAL W  14      33.171 -41.422  -7.452  1.00 42.48           C  
ATOM   4074  C   VAL W  14      31.651 -41.360  -7.513  1.00 39.83           C  
ATOM   4075  O   VAL W  14      30.972 -42.398  -7.436  1.00 39.79           O  
ATOM   4076  CB  VAL W  14      33.656 -42.158  -8.753  1.00 41.80           C  
ATOM   4077  CG1 VAL W  14      33.137 -41.462  -9.989  1.00 40.14           C  
ATOM   4078  CG2 VAL W  14      35.165 -42.192  -8.815  1.00 47.31           C  
ATOM   4079  N   VAL W  15      31.128 -40.140  -7.645  1.00 35.79           N  
ATOM   4080  CA  VAL W  15      29.693 -39.932  -7.787  1.00 30.07           C  
ATOM   4081  C   VAL W  15      29.415 -40.158  -9.269  1.00 28.29           C  
ATOM   4082  O   VAL W  15      30.118 -39.615 -10.116  1.00 30.09           O  
ATOM   4083  CB  VAL W  15      29.293 -38.496  -7.443  1.00 29.09           C  
ATOM   4084  CG1 VAL W  15      27.782 -38.388  -7.381  1.00 27.93           C  
ATOM   4085  CG2 VAL W  15      29.906 -38.076  -6.126  1.00 28.23           C  
ATOM   4086  N   LYS W  16      28.425 -40.988  -9.572  1.00 29.34           N  
ATOM   4087  CA  LYS W  16      28.043 -41.314 -10.944  1.00 29.34           C  
ATOM   4088  C   LYS W  16      27.482 -40.116 -11.695  1.00 29.82           C  
ATOM   4089  O   LYS W  16      26.854 -39.250 -11.097  1.00 32.32           O  
ATOM   4090  CB  LYS W  16      27.016 -42.451 -10.950  1.00 34.65           C  
ATOM   4091  CG  LYS W  16      27.529 -43.761 -10.390  1.00 40.44           C  
ATOM   4092  CD  LYS W  16      28.812 -44.190 -11.079  1.00 53.03           C  
ATOM   4093  CE  LYS W  16      29.568 -45.228 -10.258  1.00 60.45           C  
ATOM   4094  NZ  LYS W  16      30.871 -45.581 -10.907  1.00 69.52           N  
ATOM   4095  N   PHE W  17      27.661 -40.103 -13.014  1.00 28.54           N  
ATOM   4096  CA  PHE W  17      27.212 -38.997 -13.857  1.00 28.13           C  
ATOM   4097  C   PHE W  17      25.746 -38.644 -13.695  1.00 32.41           C  
ATOM   4098  O   PHE W  17      25.387 -37.462 -13.576  1.00 36.33           O  
ATOM   4099  CB  PHE W  17      27.519 -39.282 -15.339  1.00 22.29           C  
ATOM   4100  CG  PHE W  17      27.008 -38.227 -16.288  1.00 20.33           C  
ATOM   4101  CD1 PHE W  17      27.515 -36.932 -16.256  1.00 18.48           C  
ATOM   4102  CD2 PHE W  17      25.950 -38.510 -17.154  1.00 21.64           C  
ATOM   4103  CE1 PHE W  17      26.968 -35.933 -17.065  1.00 16.47           C  
ATOM   4104  CE2 PHE W  17      25.397 -37.518 -17.965  1.00 19.00           C  
ATOM   4105  CZ  PHE W  17      25.903 -36.226 -17.920  1.00 19.23           C  
ATOM   4106  N   MET W  18      24.898 -39.663 -13.688  1.00 32.98           N  
ATOM   4107  CA  MET W  18      23.467 -39.453 -13.571  1.00 34.94           C  
ATOM   4108  C   MET W  18      23.072 -38.781 -12.261  1.00 35.30           C  
ATOM   4109  O   MET W  18      22.233 -37.887 -12.235  1.00 32.89           O  
ATOM   4110  CB  MET W  18      22.785 -40.790 -13.711  1.00 38.92           C  
ATOM   4111  CG  MET W  18      21.338 -40.671 -13.910  1.00 48.15           C  
ATOM   4112  SD  MET W  18      20.655 -42.287 -14.040  1.00 57.60           S  
ATOM   4113  CE  MET W  18      19.752 -42.064 -15.587  1.00 58.42           C  
ATOM   4114  N   ASP W  19      23.719 -39.208 -11.183  1.00 38.43           N  
ATOM   4115  CA  ASP W  19      23.485 -38.674  -9.853  1.00 41.32           C  
ATOM   4116  C   ASP W  19      23.934 -37.232  -9.739  1.00 40.42           C  
ATOM   4117  O   ASP W  19      23.185 -36.399  -9.244  1.00 41.22           O  
ATOM   4118  CB  ASP W  19      24.212 -39.530  -8.826  1.00 52.03           C  
ATOM   4119  CG  ASP W  19      23.833 -41.001  -8.930  1.00 63.28           C  
ATOM   4120  OD1 ASP W  19      22.677 -41.303  -9.335  1.00 69.66           O  
ATOM   4121  OD2 ASP W  19      24.694 -41.856  -8.621  1.00 70.07           O  
ATOM   4122  N   VAL W  20      25.148 -36.926 -10.192  1.00 38.25           N  
ATOM   4123  CA  VAL W  20      25.632 -35.546 -10.142  1.00 38.67           C  
ATOM   4124  C   VAL W  20      24.727 -34.644 -10.999  1.00 40.11           C  
ATOM   4125  O   VAL W  20      24.431 -33.508 -10.593  1.00 39.52           O  
ATOM   4126  CB  VAL W  20      27.053 -35.389 -10.710  1.00 36.54           C  
ATOM   4127  CG1 VAL W  20      27.561 -33.985 -10.452  1.00 34.55           C  
ATOM   4128  CG2 VAL W  20      27.975 -36.404 -10.127  1.00 41.94           C  
ATOM   4129  N   TYR W  21      24.320 -35.144 -12.183  1.00 38.62           N  
ATOM   4130  CA  TYR W  21      23.468 -34.386 -13.101  1.00 35.40           C  
ATOM   4131  C   TYR W  21      22.126 -34.050 -12.456  1.00 36.39           C  
ATOM   4132  O   TYR W  21      21.674 -32.909 -12.515  1.00 36.22           O  
ATOM   4133  CB  TYR W  21      23.244 -35.120 -14.436  1.00 31.81           C  
ATOM   4134  CG  TYR W  21      22.604 -34.216 -15.499  1.00 37.38           C  
ATOM   4135  CD1 TYR W  21      21.235 -33.914 -15.462  1.00 43.82           C  
ATOM   4136  CD2 TYR W  21      23.377 -33.576 -16.477  1.00 37.47           C  
ATOM   4137  CE1 TYR W  21      20.655 -32.990 -16.358  1.00 42.18           C  
ATOM   4138  CE2 TYR W  21      22.811 -32.655 -17.374  1.00 37.10           C  
ATOM   4139  CZ  TYR W  21      21.450 -32.364 -17.301  1.00 42.27           C  
ATOM   4140  OH  TYR W  21      20.899 -31.406 -18.135  1.00 46.79           O  
ATOM   4141  N   GLN W  22      21.499 -35.045 -11.839  1.00 36.13           N  
ATOM   4142  CA  GLN W  22      20.213 -34.834 -11.197  1.00 41.34           C  
ATOM   4143  C   GLN W  22      20.299 -33.911  -9.984  1.00 41.75           C  
ATOM   4144  O   GLN W  22      19.392 -33.108  -9.755  1.00 43.45           O  
ATOM   4145  CB  GLN W  22      19.586 -36.181 -10.816  1.00 46.06           C  
ATOM   4146  CG  GLN W  22      19.212 -37.023 -12.040  1.00 57.97           C  
ATOM   4147  CD  GLN W  22      18.696 -38.415 -11.695  1.00 64.97           C  
ATOM   4148  OE1 GLN W  22      17.885 -39.000 -12.441  1.00 65.14           O  
ATOM   4149  NE2 GLN W  22      19.180 -38.970 -10.577  1.00 70.14           N  
ATOM   4150  N   ARG W  23      21.409 -33.989  -9.245  1.00 40.47           N  
ATOM   4151  CA  ARG W  23      21.606 -33.166  -8.052  1.00 38.21           C  
ATOM   4152  C   ARG W  23      21.880 -31.682  -8.310  1.00 38.99           C  
ATOM   4153  O   ARG W  23      21.579 -30.839  -7.463  1.00 39.74           O  
ATOM   4154  CB  ARG W  23      22.691 -33.763  -7.141  1.00 36.46           C  
ATOM   4155  CG  ARG W  23      22.253 -35.037  -6.452  1.00 31.05           C  
ATOM   4156  CD  ARG W  23      22.910 -35.205  -5.105  1.00 37.95           C  
ATOM   4157  NE  ARG W  23      24.239 -35.805  -5.158  1.00 38.88           N  
ATOM   4158  CZ  ARG W  23      25.289 -35.336  -4.491  1.00 39.00           C  
ATOM   4159  NH1 ARG W  23      25.166 -34.257  -3.737  1.00 37.66           N  
ATOM   4160  NH2 ARG W  23      26.450 -35.974  -4.529  1.00 38.73           N  
ATOM   4161  N   SER W  24      22.420 -31.351  -9.478  1.00 38.47           N  
ATOM   4162  CA  SER W  24      22.703 -29.954  -9.778  1.00 38.55           C  
ATOM   4163  C   SER W  24      21.714 -29.262 -10.725  1.00 38.72           C  
ATOM   4164  O   SER W  24      21.775 -28.041 -10.920  1.00 35.92           O  
ATOM   4165  CB  SER W  24      24.163 -29.772 -10.247  1.00 40.09           C  
ATOM   4166  OG  SER W  24      24.651 -30.908 -10.934  1.00 37.53           O  
ATOM   4167  N   TYR W  25      20.756 -30.011 -11.259  1.00 40.23           N  
ATOM   4168  CA  TYR W  25      19.804 -29.404 -12.169  1.00 42.74           C  
ATOM   4169  C   TYR W  25      18.724 -28.590 -11.446  1.00 42.16           C  
ATOM   4170  O   TYR W  25      18.100 -29.070 -10.494  1.00 41.80           O  
ATOM   4171  CB  TYR W  25      19.183 -30.456 -13.100  1.00 47.35           C  
ATOM   4172  CG  TYR W  25      18.341 -29.842 -14.211  1.00 53.40           C  
ATOM   4173  CD1 TYR W  25      18.945 -29.128 -15.247  1.00 51.98           C  
ATOM   4174  CD2 TYR W  25      16.928 -29.885 -14.167  1.00 55.33           C  
ATOM   4175  CE1 TYR W  25      18.175 -28.455 -16.200  1.00 53.36           C  
ATOM   4176  CE2 TYR W  25      16.142 -29.210 -15.125  1.00 52.39           C  
ATOM   4177  CZ  TYR W  25      16.779 -28.494 -16.132  1.00 53.05           C  
ATOM   4178  OH  TYR W  25      16.056 -27.763 -17.050  1.00 51.12           O  
ATOM   4179  N   CYS W  26      18.558 -27.350 -11.913  1.00 40.22           N  
ATOM   4180  CA  CYS W  26      17.595 -26.353 -11.439  1.00 38.56           C  
ATOM   4181  C   CYS W  26      16.502 -26.806 -10.467  1.00 39.56           C  
ATOM   4182  O   CYS W  26      15.557 -27.485 -10.862  1.00 39.58           O  
ATOM   4183  CB  CYS W  26      16.965 -25.707 -12.663  1.00 42.58           C  
ATOM   4184  SG  CYS W  26      15.640 -24.512 -12.352  1.00 48.05           S  
ATOM   4185  N   HIS W  27      16.602 -26.357  -9.213  1.00 38.26           N  
ATOM   4186  CA  HIS W  27      15.653 -26.717  -8.159  1.00 35.92           C  
ATOM   4187  C   HIS W  27      15.763 -25.813  -6.908  1.00 33.29           C  
ATOM   4188  O   HIS W  27      16.635 -24.946  -6.841  1.00 25.51           O  
ATOM   4189  CB  HIS W  27      15.850 -28.191  -7.768  1.00 39.65           C  
ATOM   4190  CG  HIS W  27      17.170 -28.478  -7.120  1.00 46.21           C  
ATOM   4191  ND1 HIS W  27      18.341 -27.850  -7.493  1.00 54.02           N  
ATOM   4192  CD2 HIS W  27      17.501 -29.317  -6.111  1.00 47.46           C  
ATOM   4193  CE1 HIS W  27      19.335 -28.285  -6.739  1.00 53.95           C  
ATOM   4194  NE2 HIS W  27      18.852 -29.175  -5.893  1.00 54.60           N  
ATOM   4195  N   PRO W  28      14.796 -25.928  -5.960  1.00 36.19           N  
ATOM   4196  CA  PRO W  28      14.813 -25.122  -4.729  1.00 38.35           C  
ATOM   4197  C   PRO W  28      15.759 -25.796  -3.750  1.00 39.82           C  
ATOM   4198  O   PRO W  28      15.557 -26.952  -3.370  1.00 42.72           O  
ATOM   4199  CB  PRO W  28      13.363 -25.222  -4.218  1.00 36.07           C  
ATOM   4200  CG  PRO W  28      12.573 -25.645  -5.414  1.00 31.04           C  
ATOM   4201  CD  PRO W  28      13.502 -26.628  -6.062  1.00 34.00           C  
ATOM   4202  N   ILE W  29      16.812 -25.088  -3.375  1.00 41.24           N  
ATOM   4203  CA  ILE W  29      17.807 -25.621  -2.455  1.00 43.76           C  
ATOM   4204  C   ILE W  29      17.903 -24.700  -1.228  1.00 44.70           C  
ATOM   4205  O   ILE W  29      17.690 -23.479  -1.347  1.00 40.05           O  
ATOM   4206  CB  ILE W  29      19.191 -25.732  -3.182  1.00 46.36           C  
ATOM   4207  CG1 ILE W  29      20.235 -26.375  -2.271  1.00 49.69           C  
ATOM   4208  CG2 ILE W  29      19.666 -24.351  -3.680  1.00 45.97           C  
ATOM   4209  CD1 ILE W  29      21.583 -26.588  -2.950  1.00 55.89           C  
ATOM   4210  N   GLU W  30      18.182 -25.280  -0.053  1.00 43.49           N  
ATOM   4211  CA  GLU W  30      18.312 -24.477   1.160  1.00 40.39           C  
ATOM   4212  C   GLU W  30      19.518 -23.569   1.031  1.00 37.37           C  
ATOM   4213  O   GLU W  30      20.651 -24.017   0.893  1.00 34.54           O  
ATOM   4214  CB  GLU W  30      18.421 -25.338   2.394  1.00 45.62           C  
ATOM   4215  CG  GLU W  30      18.591 -24.499   3.651  1.00 56.29           C  
ATOM   4216  CD  GLU W  30      18.427 -25.306   4.930  1.00 61.46           C  
ATOM   4217  OE1 GLU W  30      17.311 -25.859   5.128  1.00 64.72           O  
ATOM   4218  OE2 GLU W  30      19.405 -25.377   5.727  1.00 59.56           O  
ATOM   4219  N   THR W  31      19.227 -22.280   1.086  1.00 35.73           N  
ATOM   4220  CA  THR W  31      20.179 -21.196   0.911  1.00 33.72           C  
ATOM   4221  C   THR W  31      20.147 -20.327   2.172  1.00 37.29           C  
ATOM   4222  O   THR W  31      19.081 -20.115   2.729  1.00 42.51           O  
ATOM   4223  CB  THR W  31      19.681 -20.375  -0.313  1.00 28.97           C  
ATOM   4224  OG1 THR W  31      19.554 -21.258  -1.434  1.00 27.38           O  
ATOM   4225  CG2 THR W  31      20.591 -19.230  -0.666  1.00 27.27           C  
ATOM   4226  N   LEU W  32      21.300 -19.868   2.656  1.00 36.33           N  
ATOM   4227  CA  LEU W  32      21.332 -19.004   3.848  1.00 35.45           C  
ATOM   4228  C   LEU W  32      21.290 -17.551   3.379  1.00 33.05           C  
ATOM   4229  O   LEU W  32      22.243 -17.069   2.779  1.00 32.95           O  
ATOM   4230  CB  LEU W  32      22.573 -19.302   4.713  1.00 32.46           C  
ATOM   4231  CG  LEU W  32      22.520 -20.704   5.335  1.00 34.58           C  
ATOM   4232  CD1 LEU W  32      23.835 -21.102   5.936  1.00 36.96           C  
ATOM   4233  CD2 LEU W  32      21.434 -20.763   6.374  1.00 39.40           C  
ATOM   4234  N   VAL W  33      20.173 -16.870   3.632  1.00 31.93           N  
ATOM   4235  CA  VAL W  33      19.975 -15.481   3.188  1.00 31.30           C  
ATOM   4236  C   VAL W  33      20.206 -14.459   4.299  1.00 34.43           C  
ATOM   4237  O   VAL W  33      19.838 -14.704   5.443  1.00 35.70           O  
ATOM   4238  CB  VAL W  33      18.529 -15.284   2.632  1.00 29.42           C  
ATOM   4239  CG1 VAL W  33      18.345 -13.892   2.089  1.00 23.44           C  
ATOM   4240  CG2 VAL W  33      18.219 -16.333   1.582  1.00 24.67           C  
ATOM   4241  N   ASP W  34      20.797 -13.316   3.958  1.00 35.14           N  
ATOM   4242  CA  ASP W  34      21.048 -12.275   4.943  1.00 40.39           C  
ATOM   4243  C   ASP W  34      19.786 -11.449   5.171  1.00 39.44           C  
ATOM   4244  O   ASP W  34      19.225 -10.888   4.232  1.00 39.54           O  
ATOM   4245  CB  ASP W  34      22.207 -11.371   4.505  1.00 48.68           C  
ATOM   4246  CG  ASP W  34      22.558 -10.298   5.554  1.00 59.88           C  
ATOM   4247  OD1 ASP W  34      22.953 -10.658   6.697  1.00 63.53           O  
ATOM   4248  OD2 ASP W  34      22.456  -9.088   5.223  1.00 65.73           O  
ATOM   4249  N   ILE W  35      19.365 -11.365   6.433  1.00 37.16           N  
ATOM   4250  CA  ILE W  35      18.171 -10.628   6.809  1.00 34.74           C  
ATOM   4251  C   ILE W  35      18.220  -9.186   6.379  1.00 36.99           C  
ATOM   4252  O   ILE W  35      17.272  -8.691   5.802  1.00 38.10           O  
ATOM   4253  CB  ILE W  35      17.916 -10.680   8.334  1.00 30.98           C  
ATOM   4254  CG1 ILE W  35      17.575 -12.104   8.759  1.00 22.02           C  
ATOM   4255  CG2 ILE W  35      16.753  -9.763   8.706  1.00 27.81           C  
ATOM   4256  CD1 ILE W  35      17.492 -12.273  10.227  1.00 22.28           C  
ATOM   4257  N   PHE W  36      19.323  -8.504   6.659  1.00 44.21           N  
ATOM   4258  CA  PHE W  36      19.423  -7.103   6.288  1.00 49.93           C  
ATOM   4259  C   PHE W  36      19.376  -6.862   4.780  1.00 52.74           C  
ATOM   4260  O   PHE W  36      19.015  -5.769   4.348  1.00 55.47           O  
ATOM   4261  CB  PHE W  36      20.646  -6.434   6.920  1.00 52.85           C  
ATOM   4262  CG  PHE W  36      20.655  -4.942   6.747  1.00 59.39           C  
ATOM   4263  CD1 PHE W  36      19.476  -4.215   6.881  1.00 62.44           C  
ATOM   4264  CD2 PHE W  36      21.814  -4.265   6.393  1.00 62.93           C  
ATOM   4265  CE1 PHE W  36      19.445  -2.833   6.660  1.00 62.76           C  
ATOM   4266  CE2 PHE W  36      21.793  -2.879   6.169  1.00 63.66           C  
ATOM   4267  CZ  PHE W  36      20.603  -2.166   6.303  1.00 63.03           C  
ATOM   4268  N   GLN W  37      19.749  -7.867   3.981  1.00 56.75           N  
ATOM   4269  CA  GLN W  37      19.688  -7.739   2.521  1.00 58.20           C  
ATOM   4270  C   GLN W  37      18.218  -7.849   2.110  1.00 56.10           C  
ATOM   4271  O   GLN W  37      17.807  -7.245   1.118  1.00 56.90           O  
ATOM   4272  CB  GLN W  37      20.487  -8.837   1.815  1.00 63.14           C  
ATOM   4273  CG  GLN W  37      19.664 -10.076   1.500  1.00 75.20           C  
ATOM   4274  CD  GLN W  37      20.309 -10.987   0.475  1.00 85.06           C  
ATOM   4275  OE1 GLN W  37      20.848 -12.047   0.818  1.00 91.88           O  
ATOM   4276  NE2 GLN W  37      20.222 -10.605  -0.798  1.00 88.27           N  
ATOM   4277  N   GLU W  38      17.460  -8.662   2.861  1.00 52.92           N  
ATOM   4278  CA  GLU W  38      16.022  -8.881   2.653  1.00 48.77           C  
ATOM   4279  C   GLU W  38      15.158  -7.737   3.190  1.00 49.26           C  
ATOM   4280  O   GLU W  38      14.016  -7.580   2.776  1.00 50.16           O  
ATOM   4281  CB  GLU W  38      15.586 -10.172   3.314  1.00 44.70           C  
ATOM   4282  CG  GLU W  38      16.149 -11.378   2.658  1.00 51.59           C  
ATOM   4283  CD  GLU W  38      15.584 -11.579   1.266  1.00 58.19           C  
ATOM   4284  OE1 GLU W  38      14.437 -12.056   1.151  1.00 62.30           O  
ATOM   4285  OE2 GLU W  38      16.272 -11.257   0.275  1.00 63.71           O  
ATOM   4286  N   TYR W  39      15.699  -6.968   4.133  1.00 46.48           N  
ATOM   4287  CA  TYR W  39      15.018  -5.822   4.722  1.00 45.78           C  
ATOM   4288  C   TYR W  39      16.090  -4.762   4.801  1.00 46.16           C  
ATOM   4289  O   TYR W  39      16.731  -4.608   5.829  1.00 45.68           O  
ATOM   4290  CB  TYR W  39      14.572  -6.147   6.141  1.00 50.59           C  
ATOM   4291  CG  TYR W  39      13.431  -7.108   6.232  1.00 52.10           C  
ATOM   4292  CD1 TYR W  39      12.115  -6.653   6.189  1.00 54.87           C  
ATOM   4293  CD2 TYR W  39      13.656  -8.476   6.347  1.00 53.22           C  
ATOM   4294  CE1 TYR W  39      11.053  -7.539   6.251  1.00 56.48           C  
ATOM   4295  CE2 TYR W  39      12.603  -9.375   6.410  1.00 52.56           C  
ATOM   4296  CZ  TYR W  39      11.304  -8.901   6.357  1.00 56.91           C  
ATOM   4297  OH  TYR W  39      10.249  -9.784   6.357  1.00 60.95           O  
ATOM   4298  N   PRO W  40      16.327  -4.036   3.709  1.00 48.27           N  
ATOM   4299  CA  PRO W  40      17.362  -2.998   3.703  1.00 50.86           C  
ATOM   4300  C   PRO W  40      17.027  -1.712   4.421  1.00 52.27           C  
ATOM   4301  O   PRO W  40      17.825  -0.773   4.447  1.00 56.31           O  
ATOM   4302  CB  PRO W  40      17.628  -2.790   2.215  1.00 49.87           C  
ATOM   4303  CG  PRO W  40      16.299  -3.037   1.615  1.00 50.97           C  
ATOM   4304  CD  PRO W  40      15.763  -4.229   2.365  1.00 48.36           C  
ATOM   4305  N   ASP W  41      15.870  -1.681   5.055  1.00 54.53           N  
ATOM   4306  CA  ASP W  41      15.476  -0.491   5.782  1.00 58.70           C  
ATOM   4307  C   ASP W  41      15.636  -0.632   7.302  1.00 56.57           C  
ATOM   4308  O   ASP W  41      15.514   0.338   8.042  1.00 56.52           O  
ATOM   4309  CB  ASP W  41      14.071  -0.081   5.360  1.00 65.21           C  
ATOM   4310  CG  ASP W  41      13.991   0.234   3.863  1.00 73.65           C  
ATOM   4311  OD1 ASP W  41      14.902   0.938   3.344  1.00 76.57           O  
ATOM   4312  OD2 ASP W  41      13.036  -0.242   3.201  1.00 76.49           O  
ATOM   4313  N   GLU W  42      16.003  -1.830   7.743  1.00 55.08           N  
ATOM   4314  CA  GLU W  42      16.221  -2.124   9.155  1.00 54.59           C  
ATOM   4315  C   GLU W  42      17.644  -1.735   9.458  1.00 54.36           C  
ATOM   4316  O   GLU W  42      18.398  -2.523  10.020  1.00 54.58           O  
ATOM   4317  CB  GLU W  42      16.088  -3.624   9.390  1.00 59.13           C  
ATOM   4318  CG  GLU W  42      14.784  -4.215   8.919  1.00 69.01           C  
ATOM   4319  CD  GLU W  42      13.628  -3.795   9.787  1.00 76.22           C  
ATOM   4320  OE1 GLU W  42      13.026  -2.725   9.522  1.00 79.88           O  
ATOM   4321  OE2 GLU W  42      13.337  -4.536  10.752  1.00 82.94           O  
ATOM   4322  N   ILE W  43      18.007  -0.512   9.103  1.00 55.47           N  
ATOM   4323  CA  ILE W  43      19.373  -0.022   9.284  1.00 59.15           C  
ATOM   4324  C   ILE W  43      19.919  -0.076  10.717  1.00 58.92           C  
ATOM   4325  O   ILE W  43      21.067  -0.493  10.958  1.00 59.26           O  
ATOM   4326  CB  ILE W  43      19.498   1.445   8.827  1.00 61.95           C  
ATOM   4327  CG1 ILE W  43      18.650   1.708   7.588  1.00 64.09           C  
ATOM   4328  CG2 ILE W  43      20.952   1.786   8.553  1.00 67.78           C  
ATOM   4329  CD1 ILE W  43      17.503   2.656   7.873  1.00 66.35           C  
ATOM   4330  N   GLU W  44      19.076   0.360  11.648  1.00 57.74           N  
ATOM   4331  CA  GLU W  44      19.405   0.450  13.060  1.00 56.10           C  
ATOM   4332  C   GLU W  44      19.272  -0.829  13.924  1.00 49.52           C  
ATOM   4333  O   GLU W  44      19.541  -0.787  15.128  1.00 49.85           O  
ATOM   4334  CB  GLU W  44      18.672   1.661  13.680  1.00 61.45           C  
ATOM   4335  CG  GLU W  44      17.122   1.671  13.527  1.00 74.93           C  
ATOM   4336  CD  GLU W  44      16.608   1.759  12.069  1.00 82.31           C  
ATOM   4337  OE1 GLU W  44      17.200   2.516  11.263  1.00 88.33           O  
ATOM   4338  OE2 GLU W  44      15.614   1.065  11.723  1.00 83.84           O  
ATOM   4339  N   TYR W  45      18.922  -1.962  13.314  1.00 38.38           N  
ATOM   4340  CA  TYR W  45      18.812  -3.207  14.054  1.00 31.83           C  
ATOM   4341  C   TYR W  45      19.939  -4.193  13.857  1.00 28.71           C  
ATOM   4342  O   TYR W  45      20.566  -4.229  12.814  1.00 33.41           O  
ATOM   4343  CB  TYR W  45      17.527  -3.926  13.703  1.00 32.42           C  
ATOM   4344  CG  TYR W  45      16.319  -3.310  14.317  1.00 35.74           C  
ATOM   4345  CD1 TYR W  45      15.944  -3.622  15.624  1.00 34.64           C  
ATOM   4346  CD2 TYR W  45      15.556  -2.397  13.603  1.00 39.89           C  
ATOM   4347  CE1 TYR W  45      14.842  -3.035  16.207  1.00 36.95           C  
ATOM   4348  CE2 TYR W  45      14.443  -1.803  14.167  1.00 44.20           C  
ATOM   4349  CZ  TYR W  45      14.084  -2.121  15.470  1.00 43.85           C  
ATOM   4350  OH  TYR W  45      12.953  -1.533  16.008  1.00 47.66           O  
ATOM   4351  N   ILE W  46      20.169  -5.008  14.880  1.00 28.82           N  
ATOM   4352  CA  ILE W  46      21.156  -6.100  14.870  1.00 22.91           C  
ATOM   4353  C   ILE W  46      20.259  -7.352  15.056  1.00 23.29           C  
ATOM   4354  O   ILE W  46      19.364  -7.371  15.900  1.00 24.65           O  
ATOM   4355  CB  ILE W  46      22.181  -5.978  16.037  1.00 23.29           C  
ATOM   4356  CG1 ILE W  46      22.949  -4.665  15.913  1.00 21.66           C  
ATOM   4357  CG2 ILE W  46      23.127  -7.169  16.065  1.00 13.74           C  
ATOM   4358  CD1 ILE W  46      23.756  -4.312  17.132  1.00 28.73           C  
ATOM   4359  N   PHE W  47      20.464  -8.363  14.226  1.00 22.88           N  
ATOM   4360  CA  PHE W  47      19.646  -9.551  14.263  1.00 22.53           C  
ATOM   4361  C   PHE W  47      20.443 -10.753  14.701  1.00 22.42           C  
ATOM   4362  O   PHE W  47      21.624 -10.809  14.453  1.00 24.97           O  
ATOM   4363  CB  PHE W  47      19.079  -9.825  12.846  1.00 27.52           C  
ATOM   4364  CG  PHE W  47      18.239  -8.687  12.261  1.00 28.56           C  
ATOM   4365  CD1 PHE W  47      16.974  -8.393  12.759  1.00 27.51           C  
ATOM   4366  CD2 PHE W  47      18.729  -7.899  11.217  1.00 33.40           C  
ATOM   4367  CE1 PHE W  47      16.215  -7.330  12.231  1.00 28.95           C  
ATOM   4368  CE2 PHE W  47      17.971  -6.830  10.680  1.00 29.66           C  
ATOM   4369  CZ  PHE W  47      16.718  -6.550  11.191  1.00 29.54           C  
ATOM   4370  N   LYS W  48      19.807 -11.689  15.399  1.00 23.21           N  
ATOM   4371  CA  LYS W  48      20.467 -12.937  15.799  1.00 23.74           C  
ATOM   4372  C   LYS W  48      19.419 -13.962  15.426  1.00 25.21           C  
ATOM   4373  O   LYS W  48      18.290 -13.850  15.867  1.00 24.81           O  
ATOM   4374  CB  LYS W  48      20.691 -13.076  17.318  1.00 26.57           C  
ATOM   4375  CG  LYS W  48      21.401 -11.936  18.043  1.00 28.90           C  
ATOM   4376  CD  LYS W  48      22.867 -11.952  17.808  1.00 30.89           C  
ATOM   4377  CE  LYS W  48      23.481 -10.734  18.425  1.00 33.08           C  
ATOM   4378  NZ  LYS W  48      24.872 -10.555  17.943  1.00 39.42           N  
ATOM   4379  N   PRO W  49      19.714 -14.852  14.468  1.00 28.04           N  
ATOM   4380  CA  PRO W  49      20.967 -14.928  13.719  1.00 28.79           C  
ATOM   4381  C   PRO W  49      20.889 -13.858  12.661  1.00 29.36           C  
ATOM   4382  O   PRO W  49      19.824 -13.262  12.475  1.00 30.33           O  
ATOM   4383  CB  PRO W  49      20.932 -16.337  13.133  1.00 29.03           C  
ATOM   4384  CG  PRO W  49      19.506 -16.629  13.029  1.00 27.39           C  
ATOM   4385  CD  PRO W  49      18.941 -16.089  14.294  1.00 27.91           C  
ATOM   4386  N   SER W  50      22.015 -13.546  12.031  1.00 27.37           N  
ATOM   4387  CA  SER W  50      22.017 -12.503  11.018  1.00 28.42           C  
ATOM   4388  C   SER W  50      21.587 -12.984   9.645  1.00 26.73           C  
ATOM   4389  O   SER W  50      21.419 -12.190   8.717  1.00 27.45           O  
ATOM   4390  CB  SER W  50      23.379 -11.846  10.940  1.00 35.38           C  
ATOM   4391  OG  SER W  50      24.388 -12.814  10.733  1.00 45.11           O  
ATOM   4392  N   CYS W  51      21.406 -14.288   9.512  1.00 24.69           N  
ATOM   4393  CA  CYS W  51      20.959 -14.847   8.254  1.00 26.65           C  
ATOM   4394  C   CYS W  51      20.045 -16.008   8.565  1.00 25.51           C  
ATOM   4395  O   CYS W  51      20.129 -16.609   9.618  1.00 28.52           O  
ATOM   4396  CB  CYS W  51      22.142 -15.312   7.435  1.00 30.20           C  
ATOM   4397  SG  CYS W  51      22.988 -16.657   8.212  1.00 47.39           S  
ATOM   4398  N   VAL W  52      19.157 -16.328   7.646  1.00 29.46           N  
ATOM   4399  CA  VAL W  52      18.220 -17.426   7.860  1.00 30.79           C  
ATOM   4400  C   VAL W  52      18.231 -18.434   6.704  1.00 30.92           C  
ATOM   4401  O   VAL W  52      18.657 -18.107   5.584  1.00 25.20           O  
ATOM   4402  CB  VAL W  52      16.779 -16.880   8.036  1.00 31.33           C  
ATOM   4403  CG1 VAL W  52      16.668 -16.129   9.346  1.00 31.10           C  
ATOM   4404  CG2 VAL W  52      16.432 -15.944   6.886  1.00 28.41           C  
ATOM   4405  N   PRO W  53      17.871 -19.698   7.002  1.00 31.69           N  
ATOM   4406  CA  PRO W  53      17.802 -20.814   6.039  1.00 34.22           C  
ATOM   4407  C   PRO W  53      16.481 -20.847   5.203  1.00 32.78           C  
ATOM   4408  O   PRO W  53      15.428 -21.292   5.677  1.00 33.31           O  
ATOM   4409  CB  PRO W  53      17.974 -22.046   6.944  1.00 36.08           C  
ATOM   4410  CG  PRO W  53      17.361 -21.607   8.275  1.00 31.54           C  
ATOM   4411  CD  PRO W  53      17.884 -20.195   8.399  1.00 33.36           C  
ATOM   4412  N   LEU W  54      16.562 -20.371   3.961  1.00 29.96           N  
ATOM   4413  CA  LEU W  54      15.416 -20.293   3.054  1.00 29.13           C  
ATOM   4414  C   LEU W  54      15.595 -21.091   1.761  1.00 31.06           C  
ATOM   4415  O   LEU W  54      16.692 -21.126   1.203  1.00 33.20           O  
ATOM   4416  CB  LEU W  54      15.207 -18.832   2.641  1.00 24.78           C  
ATOM   4417  CG  LEU W  54      15.059 -17.764   3.706  1.00 25.23           C  
ATOM   4418  CD1 LEU W  54      14.973 -16.399   3.038  1.00 21.15           C  
ATOM   4419  CD2 LEU W  54      13.827 -18.072   4.549  1.00 21.17           C  
ATOM   4420  N   MET W  55      14.500 -21.672   1.255  1.00 34.97           N  
ATOM   4421  CA  MET W  55      14.496 -22.424  -0.018  1.00 30.99           C  
ATOM   4422  C   MET W  55      14.451 -21.412  -1.135  1.00 28.48           C  
ATOM   4423  O   MET W  55      13.589 -20.541  -1.175  1.00 26.06           O  
ATOM   4424  CB  MET W  55      13.263 -23.294  -0.157  1.00 34.83           C  
ATOM   4425  CG  MET W  55      13.159 -24.362   0.873  1.00 44.27           C  
ATOM   4426  SD  MET W  55      14.344 -25.638   0.605  1.00 57.73           S  
ATOM   4427  CE  MET W  55      13.252 -26.979   0.127  1.00 57.31           C  
ATOM   4428  N   ARG W  56      15.403 -21.517  -2.039  1.00 29.58           N  
ATOM   4429  CA  ARG W  56      15.489 -20.598  -3.146  1.00 32.13           C  
ATOM   4430  C   ARG W  56      15.944 -21.392  -4.356  1.00 33.81           C  
ATOM   4431  O   ARG W  56      16.422 -22.506  -4.214  1.00 38.27           O  
ATOM   4432  CB  ARG W  56      16.492 -19.481  -2.819  1.00 32.17           C  
ATOM   4433  CG  ARG W  56      16.087 -18.565  -1.652  1.00 31.82           C  
ATOM   4434  CD  ARG W  56      14.792 -17.856  -1.943  1.00 23.64           C  
ATOM   4435  NE  ARG W  56      14.400 -16.928  -0.907  1.00 18.72           N  
ATOM   4436  CZ  ARG W  56      14.737 -15.641  -0.865  1.00 26.26           C  
ATOM   4437  NH1 ARG W  56      15.503 -15.099  -1.793  1.00 27.08           N  
ATOM   4438  NH2 ARG W  56      14.213 -14.849   0.058  1.00 27.71           N  
ATOM   4439  N   CYS W  57      15.781 -20.837  -5.546  1.00 35.67           N  
ATOM   4440  CA  CYS W  57      16.191 -21.549  -6.739  1.00 40.12           C  
ATOM   4441  C   CYS W  57      17.671 -21.678  -6.779  1.00 41.11           C  
ATOM   4442  O   CYS W  57      18.372 -20.749  -6.427  1.00 45.72           O  
ATOM   4443  CB  CYS W  57      15.744 -20.825  -8.000  1.00 39.22           C  
ATOM   4444  SG  CYS W  57      13.963 -20.976  -8.285  1.00 54.11           S  
ATOM   4445  N   GLY W  58      18.142 -22.827  -7.240  1.00 43.09           N  
ATOM   4446  CA  GLY W  58      19.566 -23.061  -7.368  1.00 44.53           C  
ATOM   4447  C   GLY W  58      19.796 -24.170  -8.377  1.00 46.70           C  
ATOM   4448  O   GLY W  58      18.891 -24.952  -8.661  1.00 47.53           O  
ATOM   4449  N   GLY W  59      21.002 -24.262  -8.918  1.00 46.24           N  
ATOM   4450  CA  GLY W  59      21.258 -25.320  -9.877  1.00 43.44           C  
ATOM   4451  C   GLY W  59      21.537 -24.774 -11.253  1.00 43.15           C  
ATOM   4452  O   GLY W  59      21.622 -23.551 -11.442  1.00 46.16           O  
ATOM   4453  N   CYS W  60      21.639 -25.667 -12.226  1.00 40.63           N  
ATOM   4454  CA  CYS W  60      21.942 -25.250 -13.584  1.00 41.09           C  
ATOM   4455  C   CYS W  60      20.905 -25.707 -14.593  1.00 40.97           C  
ATOM   4456  O   CYS W  60      20.107 -26.607 -14.332  1.00 39.70           O  
ATOM   4457  CB  CYS W  60      23.344 -25.741 -13.989  1.00 39.55           C  
ATOM   4458  SG  CYS W  60      23.636 -27.545 -13.795  1.00 49.10           S  
ATOM   4459  N   CYS W  61      20.900 -25.032 -15.733  1.00 43.64           N  
ATOM   4460  CA  CYS W  61      19.999 -25.353 -16.824  1.00 47.13           C  
ATOM   4461  C   CYS W  61      20.736 -26.035 -17.973  1.00 47.68           C  
ATOM   4462  O   CYS W  61      20.112 -26.698 -18.814  1.00 46.61           O  
ATOM   4463  CB  CYS W  61      19.327 -24.088 -17.304  1.00 50.31           C  
ATOM   4464  SG  CYS W  61      18.130 -23.524 -16.062  1.00 61.77           S  
ATOM   4465  N   ASN W  62      22.070 -25.902 -17.955  1.00 50.39           N  
ATOM   4466  CA  ASN W  62      22.979 -26.477 -18.956  1.00 51.36           C  
ATOM   4467  C   ASN W  62      22.641 -25.915 -20.345  1.00 55.05           C  
ATOM   4468  O   ASN W  62      22.538 -26.641 -21.342  1.00 55.25           O  
ATOM   4469  CB  ASN W  62      22.901 -28.012 -18.926  1.00 47.88           C  
ATOM   4470  CG  ASN W  62      23.372 -28.592 -17.611  1.00 42.89           C  
ATOM   4471  OD1 ASN W  62      24.504 -28.372 -17.207  1.00 42.42           O  
ATOM   4472  ND2 ASN W  62      22.501 -29.330 -16.935  1.00 43.54           N  
ATOM   4473  N   ASP W  63      22.468 -24.599 -20.375  1.00 54.66           N  
ATOM   4474  CA  ASP W  63      22.110 -23.874 -21.567  1.00 54.91           C  
ATOM   4475  C   ASP W  63      22.438 -22.444 -21.193  1.00 58.01           C  
ATOM   4476  O   ASP W  63      22.073 -21.989 -20.115  1.00 62.36           O  
ATOM   4477  CB  ASP W  63      20.608 -24.017 -21.786  1.00 57.18           C  
ATOM   4478  CG  ASP W  63      20.174 -23.655 -23.191  1.00 61.85           C  
ATOM   4479  OD1 ASP W  63      20.568 -22.579 -23.695  1.00 58.95           O  
ATOM   4480  OD2 ASP W  63      19.421 -24.458 -23.793  1.00 67.38           O  
ATOM   4481  N   GLU W  64      23.161 -21.744 -22.058  1.00 61.46           N  
ATOM   4482  CA  GLU W  64      23.528 -20.354 -21.792  1.00 61.86           C  
ATOM   4483  C   GLU W  64      22.387 -19.362 -21.950  1.00 57.02           C  
ATOM   4484  O   GLU W  64      22.468 -18.238 -21.463  1.00 57.96           O  
ATOM   4485  CB  GLU W  64      24.684 -19.920 -22.693  1.00 70.94           C  
ATOM   4486  CG  GLU W  64      26.053 -20.174 -22.094  1.00 84.13           C  
ATOM   4487  CD  GLU W  64      26.314 -19.376 -20.813  1.00 92.02           C  
ATOM   4488  OE1 GLU W  64      25.539 -18.435 -20.494  1.00 97.82           O  
ATOM   4489  OE2 GLU W  64      27.316 -19.694 -20.129  1.00 96.85           O  
ATOM   4490  N   GLY W  65      21.343 -19.766 -22.660  1.00 52.51           N  
ATOM   4491  CA  GLY W  65      20.219 -18.884 -22.876  1.00 48.39           C  
ATOM   4492  C   GLY W  65      19.099 -19.134 -21.906  1.00 45.58           C  
ATOM   4493  O   GLY W  65      18.066 -18.498 -22.023  1.00 49.59           O  
ATOM   4494  N   LEU W  66      19.276 -20.095 -21.002  1.00 39.46           N  
ATOM   4495  CA  LEU W  66      18.258 -20.412 -20.014  1.00 38.57           C  
ATOM   4496  C   LEU W  66      18.699 -19.997 -18.630  1.00 39.89           C  
ATOM   4497  O   LEU W  66      19.880 -19.868 -18.344  1.00 39.06           O  
ATOM   4498  CB  LEU W  66      17.956 -21.902 -19.991  1.00 32.28           C  
ATOM   4499  CG  LEU W  66      17.369 -22.480 -21.268  1.00 32.56           C  
ATOM   4500  CD1 LEU W  66      17.157 -23.949 -21.036  1.00 26.18           C  
ATOM   4501  CD2 LEU W  66      16.063 -21.778 -21.625  1.00 27.03           C  
ATOM   4502  N   GLU W  67      17.728 -19.826 -17.751  1.00 43.55           N  
ATOM   4503  CA  GLU W  67      18.002 -19.445 -16.373  1.00 43.32           C  
ATOM   4504  C   GLU W  67      16.989 -20.125 -15.456  1.00 39.78           C  
ATOM   4505  O   GLU W  67      15.836 -20.334 -15.819  1.00 38.45           O  
ATOM   4506  CB  GLU W  67      17.927 -17.924 -16.217  1.00 48.14           C  
ATOM   4507  CG  GLU W  67      16.531 -17.347 -16.492  1.00 57.22           C  
ATOM   4508  CD  GLU W  67      16.475 -15.824 -16.461  1.00 60.51           C  
ATOM   4509  OE1 GLU W  67      17.478 -15.181 -16.062  1.00 61.52           O  
ATOM   4510  OE2 GLU W  67      15.414 -15.272 -16.846  1.00 63.61           O  
ATOM   4511  N   CYS W  68      17.443 -20.503 -14.274  1.00 40.06           N  
ATOM   4512  CA  CYS W  68      16.584 -21.155 -13.298  1.00 42.46           C  
ATOM   4513  C   CYS W  68      15.775 -20.063 -12.579  1.00 40.35           C  
ATOM   4514  O   CYS W  68      16.336 -19.128 -12.026  1.00 45.08           O  
ATOM   4515  CB  CYS W  68      17.452 -21.992 -12.354  1.00 41.39           C  
ATOM   4516  SG  CYS W  68      16.545 -23.086 -11.222  1.00 53.54           S  
ATOM   4517  N   VAL W  69      14.453 -20.133 -12.663  1.00 39.33           N  
ATOM   4518  CA  VAL W  69      13.615 -19.113 -12.058  1.00 35.85           C  
ATOM   4519  C   VAL W  69      12.454 -19.685 -11.285  1.00 35.90           C  
ATOM   4520  O   VAL W  69      11.962 -20.758 -11.599  1.00 33.13           O  
ATOM   4521  CB  VAL W  69      13.070 -18.160 -13.110  1.00 35.72           C  
ATOM   4522  CG1 VAL W  69      14.215 -17.471 -13.819  1.00 36.66           C  
ATOM   4523  CG2 VAL W  69      12.188 -18.909 -14.088  1.00 37.03           C  
ATOM   4524  N   PRO W  70      11.989 -18.953 -10.258  1.00 38.54           N  
ATOM   4525  CA  PRO W  70      10.867 -19.419  -9.434  1.00 38.07           C  
ATOM   4526  C   PRO W  70       9.534 -19.347 -10.147  1.00 38.26           C  
ATOM   4527  O   PRO W  70       9.264 -18.376 -10.840  1.00 37.58           O  
ATOM   4528  CB  PRO W  70      10.913 -18.473  -8.228  1.00 38.05           C  
ATOM   4529  CG  PRO W  70      11.437 -17.186  -8.840  1.00 36.31           C  
ATOM   4530  CD  PRO W  70      12.540 -17.682  -9.741  1.00 34.00           C  
ATOM   4531  N   THR W  71       8.749 -20.418 -10.061  1.00 39.69           N  
ATOM   4532  CA  THR W  71       7.422 -20.446 -10.668  1.00 42.96           C  
ATOM   4533  C   THR W  71       6.366 -20.583  -9.575  1.00 45.11           C  
ATOM   4534  O   THR W  71       5.174 -20.555  -9.832  1.00 48.19           O  
ATOM   4535  CB  THR W  71       7.256 -21.580 -11.726  1.00 39.75           C  
ATOM   4536  OG1 THR W  71       7.365 -22.858 -11.099  1.00 39.75           O  
ATOM   4537  CG2 THR W  71       8.312 -21.449 -12.815  1.00 39.26           C  
ATOM   4538  N   GLU W  72       6.818 -20.708  -8.341  1.00 48.78           N  
ATOM   4539  CA  GLU W  72       5.918 -20.833  -7.221  1.00 50.04           C  
ATOM   4540  C   GLU W  72       6.688 -20.375  -5.999  1.00 48.78           C  
ATOM   4541  O   GLU W  72       7.824 -20.788  -5.786  1.00 46.71           O  
ATOM   4542  CB  GLU W  72       5.467 -22.274  -7.075  1.00 57.13           C  
ATOM   4543  CG  GLU W  72       4.451 -22.504  -5.980  1.00 71.05           C  
ATOM   4544  CD  GLU W  72       4.166 -23.981  -5.776  1.00 79.79           C  
ATOM   4545  OE1 GLU W  72       4.059 -24.692  -6.804  1.00 84.36           O  
ATOM   4546  OE2 GLU W  72       4.057 -24.432  -4.602  1.00 83.63           O  
ATOM   4547  N   GLU W  73       6.066 -19.464  -5.255  1.00 49.98           N  
ATOM   4548  CA  GLU W  73       6.617 -18.865  -4.051  1.00 49.76           C  
ATOM   4549  C   GLU W  73       5.658 -18.948  -2.851  1.00 52.08           C  
ATOM   4550  O   GLU W  73       4.475 -19.269  -2.994  1.00 55.74           O  
ATOM   4551  CB  GLU W  73       6.954 -17.402  -4.326  1.00 47.01           C  
ATOM   4552  CG  GLU W  73       7.931 -17.199  -5.464  1.00 53.76           C  
ATOM   4553  CD  GLU W  73       8.275 -15.729  -5.698  1.00 61.17           C  
ATOM   4554  OE1 GLU W  73       7.503 -14.831  -5.277  1.00 62.96           O  
ATOM   4555  OE2 GLU W  73       9.325 -15.468  -6.322  1.00 63.51           O  
ATOM   4556  N   SER W  74       6.192 -18.675  -1.663  1.00 51.28           N  
ATOM   4557  CA  SER W  74       5.425 -18.700  -0.422  1.00 47.43           C  
ATOM   4558  C   SER W  74       6.228 -18.009   0.680  1.00 45.88           C  
ATOM   4559  O   SER W  74       7.377 -17.648   0.479  1.00 45.09           O  
ATOM   4560  CB  SER W  74       5.095 -20.143  -0.010  1.00 47.57           C  
ATOM   4561  OG  SER W  74       6.218 -20.822   0.536  1.00 47.99           O  
ATOM   4562  N   ASN W  75       5.608 -17.785   1.833  1.00 46.33           N  
ATOM   4563  CA  ASN W  75       6.304 -17.143   2.941  1.00 43.37           C  
ATOM   4564  C   ASN W  75       6.485 -18.070   4.097  1.00 40.00           C  
ATOM   4565  O   ASN W  75       5.754 -19.041   4.235  1.00 43.22           O  
ATOM   4566  CB  ASN W  75       5.589 -15.892   3.378  1.00 44.07           C  
ATOM   4567  CG  ASN W  75       5.678 -14.815   2.339  1.00 50.18           C  
ATOM   4568  OD1 ASN W  75       4.790 -14.677   1.515  1.00 57.30           O  
ATOM   4569  ND2 ASN W  75       6.784 -14.081   2.329  1.00 54.57           N  
ATOM   4570  N   ILE W  76       7.514 -17.817   4.887  1.00 35.45           N  
ATOM   4571  CA  ILE W  76       7.800 -18.650   6.043  1.00 31.18           C  
ATOM   4572  C   ILE W  76       7.996 -17.673   7.212  1.00 31.38           C  
ATOM   4573  O   ILE W  76       8.457 -16.536   7.019  1.00 31.37           O  
ATOM   4574  CB  ILE W  76       9.030 -19.536   5.757  1.00 26.93           C  
ATOM   4575  CG1 ILE W  76       9.397 -20.390   6.963  1.00 26.60           C  
ATOM   4576  CG2 ILE W  76      10.193 -18.682   5.299  1.00 28.43           C  
ATOM   4577  CD1 ILE W  76       8.467 -21.496   7.217  1.00 28.96           C  
ATOM   4578  N   THR W  77       7.507 -18.055   8.389  1.00 30.35           N  
ATOM   4579  CA  THR W  77       7.621 -17.191   9.560  1.00 30.68           C  
ATOM   4580  C   THR W  77       8.630 -17.746  10.546  1.00 30.32           C  
ATOM   4581  O   THR W  77       8.581 -18.924  10.909  1.00 31.65           O  
ATOM   4582  CB  THR W  77       6.258 -16.983  10.280  1.00 30.03           C  
ATOM   4583  OG1 THR W  77       5.389 -16.214   9.442  1.00 30.70           O  
ATOM   4584  CG2 THR W  77       6.456 -16.222  11.591  1.00 26.08           C  
ATOM   4585  N   MET W  78       9.541 -16.892  10.993  1.00 27.81           N  
ATOM   4586  CA  MET W  78      10.563 -17.335  11.920  1.00 29.39           C  
ATOM   4587  C   MET W  78      10.744 -16.360  13.059  1.00 26.32           C  
ATOM   4588  O   MET W  78      10.493 -15.165  12.900  1.00 22.55           O  
ATOM   4589  CB  MET W  78      11.887 -17.509  11.170  1.00 30.90           C  
ATOM   4590  CG  MET W  78      11.758 -18.423   9.972  1.00 34.08           C  
ATOM   4591  SD  MET W  78      13.231 -18.617   9.016  1.00 37.96           S  
ATOM   4592  CE  MET W  78      13.619 -20.301   9.365  1.00 39.30           C  
ATOM   4593  N   GLN W  79      11.126 -16.898  14.219  1.00 24.69           N  
ATOM   4594  CA  GLN W  79      11.407 -16.091  15.407  1.00 23.66           C  
ATOM   4595  C   GLN W  79      12.851 -15.558  15.336  1.00 22.75           C  
ATOM   4596  O   GLN W  79      13.818 -16.324  15.364  1.00 23.83           O  
ATOM   4597  CB  GLN W  79      11.211 -16.923  16.672  1.00 24.59           C  
ATOM   4598  CG  GLN W  79       9.764 -17.296  16.956  1.00 21.87           C  
ATOM   4599  CD  GLN W  79       9.610 -18.052  18.244  1.00 24.04           C  
ATOM   4600  OE1 GLN W  79      10.603 -18.397  18.896  1.00 22.99           O  
ATOM   4601  NE2 GLN W  79       8.367 -18.348  18.613  1.00 24.46           N  
ATOM   4602  N   ILE W  80      12.981 -14.247  15.196  1.00 19.10           N  
ATOM   4603  CA  ILE W  80      14.283 -13.598  15.084  1.00 20.92           C  
ATOM   4604  C   ILE W  80      14.456 -12.584  16.233  1.00 24.51           C  
ATOM   4605  O   ILE W  80      13.525 -11.833  16.555  1.00 22.89           O  
ATOM   4606  CB  ILE W  80      14.398 -12.805  13.712  1.00 18.53           C  
ATOM   4607  CG1 ILE W  80      14.210 -13.742  12.504  1.00 21.10           C  
ATOM   4608  CG2 ILE W  80      15.722 -12.036  13.621  1.00 17.91           C  
ATOM   4609  CD1 ILE W  80      15.222 -14.870  12.418  1.00 21.58           C  
ATOM   4610  N   MET W  81      15.646 -12.551  16.832  1.00 22.23           N  
ATOM   4611  CA  MET W  81      15.933 -11.585  17.877  1.00 23.50           C  
ATOM   4612  C   MET W  81      16.377 -10.273  17.229  1.00 23.91           C  
ATOM   4613  O   MET W  81      17.151 -10.264  16.281  1.00 25.79           O  
ATOM   4614  CB  MET W  81      17.049 -12.078  18.792  1.00 22.19           C  
ATOM   4615  CG  MET W  81      17.274 -11.187  20.002  1.00 23.67           C  
ATOM   4616  SD  MET W  81      18.562 -11.716  21.163  1.00 23.25           S  
ATOM   4617  CE  MET W  81      17.985 -13.320  21.836  1.00  6.76           C  
ATOM   4618  N   ARG W  82      15.831  -9.165  17.697  1.00 24.32           N  
ATOM   4619  CA  ARG W  82      16.229  -7.863  17.178  1.00 25.33           C  
ATOM   4620  C   ARG W  82      16.838  -7.149  18.364  1.00 25.13           C  
ATOM   4621  O   ARG W  82      16.340  -7.291  19.489  1.00 22.64           O  
ATOM   4622  CB  ARG W  82      15.028  -7.033  16.740  1.00 29.16           C  
ATOM   4623  CG  ARG W  82      14.216  -7.600  15.646  1.00 29.21           C  
ATOM   4624  CD  ARG W  82      12.974  -6.790  15.524  1.00 27.38           C  
ATOM   4625  NE  ARG W  82      12.529  -6.877  14.164  1.00 34.80           N  
ATOM   4626  CZ  ARG W  82      11.944  -5.891  13.520  1.00 39.79           C  
ATOM   4627  NH1 ARG W  82      11.707  -4.735  14.127  1.00 43.96           N  
ATOM   4628  NH2 ARG W  82      11.696  -6.043  12.233  1.00 46.04           N  
ATOM   4629  N   ILE W  83      17.857  -6.336  18.097  1.00 23.43           N  
ATOM   4630  CA  ILE W  83      18.529  -5.598  19.137  1.00 20.72           C  
ATOM   4631  C   ILE W  83      18.771  -4.187  18.647  1.00 24.50           C  
ATOM   4632  O   ILE W  83      19.398  -4.010  17.619  1.00 27.67           O  
ATOM   4633  CB  ILE W  83      19.886  -6.236  19.484  1.00 17.16           C  
ATOM   4634  CG1 ILE W  83      19.686  -7.585  20.181  1.00 18.80           C  
ATOM   4635  CG2 ILE W  83      20.683  -5.294  20.337  1.00 17.78           C  
ATOM   4636  CD1 ILE W  83      20.973  -8.339  20.520  1.00 15.36           C  
ATOM   4637  N   LYS W  84      18.177  -3.196  19.307  1.00 24.21           N  
ATOM   4638  CA  LYS W  84      18.429  -1.816  18.936  1.00 24.35           C  
ATOM   4639  C   LYS W  84      19.283  -1.286  20.076  1.00 27.47           C  
ATOM   4640  O   LYS W  84      18.789  -1.035  21.165  1.00 31.78           O  
ATOM   4641  CB  LYS W  84      17.144  -0.990  18.800  1.00 21.66           C  
ATOM   4642  CG  LYS W  84      17.442   0.315  18.096  1.00 26.42           C  
ATOM   4643  CD  LYS W  84      16.351   1.339  18.165  1.00 33.87           C  
ATOM   4644  CE  LYS W  84      15.491   1.325  16.933  1.00 40.69           C  
ATOM   4645  NZ  LYS W  84      14.189   2.036  17.186  1.00 51.91           N  
ATOM   4646  N   PRO W  85      20.600  -1.216  19.878  1.00 28.76           N  
ATOM   4647  CA  PRO W  85      21.508  -0.722  20.920  1.00 26.99           C  
ATOM   4648  C   PRO W  85      21.005   0.488  21.672  1.00 24.69           C  
ATOM   4649  O   PRO W  85      20.628   1.484  21.075  1.00 24.30           O  
ATOM   4650  CB  PRO W  85      22.810  -0.432  20.156  1.00 27.86           C  
ATOM   4651  CG  PRO W  85      22.471  -0.660  18.690  1.00 27.47           C  
ATOM   4652  CD  PRO W  85      21.352  -1.639  18.688  1.00 30.33           C  
ATOM   4653  N   HIS W  86      21.030   0.375  22.995  1.00 23.62           N  
ATOM   4654  CA  HIS W  86      20.572   1.405  23.921  1.00 23.86           C  
ATOM   4655  C   HIS W  86      19.083   1.473  24.065  1.00 20.98           C  
ATOM   4656  O   HIS W  86      18.606   2.171  24.942  1.00 25.22           O  
ATOM   4657  CB  HIS W  86      21.042   2.791  23.528  1.00 27.84           C  
ATOM   4658  CG  HIS W  86      22.512   2.877  23.311  1.00 39.50           C  
ATOM   4659  ND1 HIS W  86      23.060   3.293  22.116  1.00 41.95           N  
ATOM   4660  CD2 HIS W  86      23.551   2.572  24.121  1.00 39.11           C  
ATOM   4661  CE1 HIS W  86      24.376   3.241  22.200  1.00 41.82           C  
ATOM   4662  NE2 HIS W  86      24.699   2.806  23.405  1.00 42.71           N  
ATOM   4663  N   GLN W  87      18.334   0.782  23.215  1.00 18.44           N  
ATOM   4664  CA  GLN W  87      16.877   0.842  23.328  1.00 17.27           C  
ATOM   4665  C   GLN W  87      16.156  -0.413  23.781  1.00 12.45           C  
ATOM   4666  O   GLN W  87      15.420  -0.373  24.754  1.00 17.92           O  
ATOM   4667  CB  GLN W  87      16.264   1.378  22.037  1.00 21.18           C  
ATOM   4668  CG  GLN W  87      16.850   2.727  21.620  1.00 24.52           C  
ATOM   4669  CD  GLN W  87      15.925   3.571  20.766  1.00 28.18           C  
ATOM   4670  OE1 GLN W  87      14.952   3.088  20.203  1.00 34.89           O  
ATOM   4671  NE2 GLN W  87      16.213   4.857  20.701  1.00 35.41           N  
ATOM   4672  N   GLY W  88      16.372  -1.534  23.114  1.00 13.06           N  
ATOM   4673  CA  GLY W  88      15.671  -2.744  23.515  1.00 12.43           C  
ATOM   4674  C   GLY W  88      16.213  -3.996  22.887  1.00 13.27           C  
ATOM   4675  O   GLY W  88      17.057  -3.904  22.003  1.00 14.84           O  
ATOM   4676  N   GLN W  89      15.717  -5.151  23.332  1.00 12.98           N  
ATOM   4677  CA  GLN W  89      16.156  -6.458  22.847  1.00  9.28           C  
ATOM   4678  C   GLN W  89      15.037  -7.444  23.082  1.00 11.12           C  
ATOM   4679  O   GLN W  89      14.476  -7.450  24.155  1.00 15.20           O  
ATOM   4680  CB  GLN W  89      17.366  -6.926  23.656  1.00 12.84           C  
ATOM   4681  CG  GLN W  89      17.772  -8.409  23.440  1.00  9.91           C  
ATOM   4682  CD  GLN W  89      18.013  -9.155  24.753  1.00 13.12           C  
ATOM   4683  OE1 GLN W  89      18.001 -10.386  24.782  1.00  9.77           O  
ATOM   4684  NE2 GLN W  89      18.192  -8.414  25.851  1.00 11.90           N  
ATOM   4685  N   HIS W  90      14.736  -8.296  22.103  1.00 14.23           N  
ATOM   4686  CA  HIS W  90      13.662  -9.297  22.240  1.00 17.08           C  
ATOM   4687  C   HIS W  90      13.509 -10.137  20.969  1.00 19.69           C  
ATOM   4688  O   HIS W  90      13.952  -9.709  19.890  1.00 18.53           O  
ATOM   4689  CB  HIS W  90      12.306  -8.619  22.561  1.00 14.55           C  
ATOM   4690  CG  HIS W  90      11.871  -7.599  21.547  1.00 20.09           C  
ATOM   4691  ND1 HIS W  90      10.672  -6.926  21.633  1.00 17.29           N  
ATOM   4692  CD2 HIS W  90      12.510  -7.080  20.464  1.00 22.60           C  
ATOM   4693  CE1 HIS W  90      10.592  -6.033  20.660  1.00 19.23           C  
ATOM   4694  NE2 HIS W  90      11.697  -6.106  19.937  1.00 17.96           N  
ATOM   4695  N   ILE W  91      12.968 -11.356  21.111  1.00 19.27           N  
ATOM   4696  CA  ILE W  91      12.704 -12.204  19.940  1.00 22.43           C  
ATOM   4697  C   ILE W  91      11.259 -11.956  19.509  1.00 22.71           C  
ATOM   4698  O   ILE W  91      10.474 -11.380  20.252  1.00 23.29           O  
ATOM   4699  CB  ILE W  91      12.964 -13.744  20.159  1.00 17.14           C  
ATOM   4700  CG1 ILE W  91      12.141 -14.321  21.304  1.00 19.60           C  
ATOM   4701  CG2 ILE W  91      14.416 -13.983  20.400  1.00 18.26           C  
ATOM   4702  CD1 ILE W  91      12.168 -15.857  21.401  1.00 10.46           C  
ATOM   4703  N   GLY W  92      10.933 -12.350  18.286  1.00 28.08           N  
ATOM   4704  CA  GLY W  92       9.595 -12.152  17.737  1.00 32.44           C  
ATOM   4705  C   GLY W  92       9.470 -12.731  16.331  1.00 33.58           C  
ATOM   4706  O   GLY W  92      10.451 -13.257  15.782  1.00 34.22           O  
ATOM   4707  N   GLU W  93       8.301 -12.589  15.711  1.00 30.20           N  
ATOM   4708  CA  GLU W  93       8.098 -13.169  14.387  1.00 27.76           C  
ATOM   4709  C   GLU W  93       8.428 -12.295  13.184  1.00 28.70           C  
ATOM   4710  O   GLU W  93       8.011 -11.136  13.125  1.00 28.85           O  
ATOM   4711  CB  GLU W  93       6.667 -13.661  14.267  1.00 30.26           C  
ATOM   4712  CG  GLU W  93       6.240 -14.689  15.328  1.00 33.06           C  
ATOM   4713  CD  GLU W  93       4.824 -15.213  15.094  1.00 35.78           C  
ATOM   4714  OE1 GLU W  93       4.088 -14.625  14.255  1.00 37.28           O  
ATOM   4715  OE2 GLU W  93       4.453 -16.225  15.730  1.00 38.32           O  
ATOM   4716  N   MET W  94       9.171 -12.866  12.227  1.00 27.12           N  
ATOM   4717  CA  MET W  94       9.546 -12.187  10.973  1.00 28.71           C  
ATOM   4718  C   MET W  94       9.185 -13.103   9.782  1.00 28.51           C  
ATOM   4719  O   MET W  94       9.322 -14.338   9.861  1.00 25.38           O  
ATOM   4720  CB  MET W  94      11.039 -11.804  10.960  1.00 30.19           C  
ATOM   4721  CG  MET W  94      11.317 -10.492  11.682  1.00 32.35           C  
ATOM   4722  SD  MET W  94      13.041  -9.930  11.715  1.00 35.99           S  
ATOM   4723  CE  MET W  94      13.087  -8.938  10.267  1.00 33.89           C  
ATOM   4724  N   SER W  95       8.680 -12.512   8.702  1.00 28.30           N  
ATOM   4725  CA  SER W  95       8.266 -13.304   7.543  1.00 31.49           C  
ATOM   4726  C   SER W  95       9.253 -13.251   6.406  1.00 32.77           C  
ATOM   4727  O   SER W  95       9.755 -12.173   6.055  1.00 29.34           O  
ATOM   4728  CB  SER W  95       6.903 -12.835   7.042  1.00 34.21           C  
ATOM   4729  OG  SER W  95       6.396 -13.702   6.040  1.00 43.39           O  
ATOM   4730  N   PHE W  96       9.464 -14.402   5.768  1.00 33.89           N  
ATOM   4731  CA  PHE W  96      10.416 -14.487   4.650  1.00 32.68           C  
ATOM   4732  C   PHE W  96       9.849 -15.197   3.416  1.00 29.57           C  
ATOM   4733  O   PHE W  96       8.986 -16.061   3.520  1.00 26.99           O  
ATOM   4734  CB  PHE W  96      11.717 -15.175   5.112  1.00 29.76           C  
ATOM   4735  CG  PHE W  96      12.430 -14.447   6.218  1.00 21.31           C  
ATOM   4736  CD1 PHE W  96      13.145 -13.295   5.951  1.00 20.38           C  
ATOM   4737  CD2 PHE W  96      12.351 -14.891   7.523  1.00 20.50           C  
ATOM   4738  CE1 PHE W  96      13.769 -12.591   6.963  1.00 18.10           C  
ATOM   4739  CE2 PHE W  96      12.967 -14.201   8.530  1.00 20.70           C  
ATOM   4740  CZ  PHE W  96      13.678 -13.045   8.250  1.00 20.53           C  
ATOM   4741  N   LEU W  97      10.353 -14.817   2.251  1.00 30.11           N  
ATOM   4742  CA  LEU W  97       9.928 -15.412   0.991  1.00 31.76           C  
ATOM   4743  C   LEU W  97      10.712 -16.663   0.631  1.00 31.49           C  
ATOM   4744  O   LEU W  97      11.938 -16.695   0.694  1.00 30.55           O  
ATOM   4745  CB  LEU W  97      10.081 -14.409  -0.154  1.00 34.31           C  
ATOM   4746  CG  LEU W  97       9.868 -14.993  -1.553  1.00 34.35           C  
ATOM   4747  CD1 LEU W  97       8.386 -15.188  -1.753  1.00 33.80           C  
ATOM   4748  CD2 LEU W  97      10.444 -14.065  -2.608  1.00 30.42           C  
ATOM   4749  N   GLN W  98       9.981 -17.679   0.205  1.00 33.12           N  
ATOM   4750  CA  GLN W  98      10.553 -18.939  -0.226  1.00 33.05           C  
ATOM   4751  C   GLN W  98      10.181 -19.164  -1.691  1.00 35.36           C  
ATOM   4752  O   GLN W  98       9.447 -18.381  -2.286  1.00 38.06           O  
ATOM   4753  CB  GLN W  98      10.006 -20.073   0.606  1.00 31.99           C  
ATOM   4754  CG  GLN W  98      10.475 -20.015   2.010  1.00 36.44           C  
ATOM   4755  CD  GLN W  98      10.523 -21.382   2.659  1.00 40.85           C  
ATOM   4756  OE1 GLN W  98       9.501 -22.089   2.744  1.00 43.67           O  
ATOM   4757  NE2 GLN W  98      11.716 -21.766   3.135  1.00 35.55           N  
ATOM   4758  N   HIS W  99      10.767 -20.187  -2.287  1.00 33.95           N  
ATOM   4759  CA  HIS W  99      10.500 -20.541  -3.668  1.00 30.53           C  
ATOM   4760  C   HIS W  99      10.097 -21.987  -3.586  1.00 33.88           C  
ATOM   4761  O   HIS W  99      10.843 -22.822  -3.094  1.00 33.45           O  
ATOM   4762  CB  HIS W  99      11.757 -20.395  -4.528  1.00 28.47           C  
ATOM   4763  CG  HIS W  99      12.199 -18.976  -4.712  1.00 24.28           C  
ATOM   4764  ND1 HIS W  99      13.422 -18.648  -5.256  1.00 21.49           N  
ATOM   4765  CD2 HIS W  99      11.575 -17.802  -4.451  1.00 21.85           C  
ATOM   4766  CE1 HIS W  99      13.530 -17.331  -5.326  1.00 21.70           C  
ATOM   4767  NE2 HIS W  99      12.423 -16.794  -4.847  1.00 18.87           N  
ATOM   4768  N   ASN W 100       8.873 -22.278  -3.984  1.00 40.71           N  
ATOM   4769  CA  ASN W 100       8.399 -23.647  -3.917  1.00 46.18           C  
ATOM   4770  C   ASN W 100       8.679 -24.384  -5.201  1.00 43.07           C  
ATOM   4771  O   ASN W 100       8.896 -25.591  -5.187  1.00 43.08           O  
ATOM   4772  CB  ASN W 100       6.892 -23.691  -3.616  1.00 54.89           C  
ATOM   4773  CG  ASN W 100       6.509 -22.922  -2.342  1.00 57.54           C  
ATOM   4774  OD1 ASN W 100       5.670 -22.019  -2.372  1.00 60.65           O  
ATOM   4775  ND2 ASN W 100       7.115 -23.295  -1.221  1.00 63.17           N  
ATOM   4776  N   LYS W 101       8.739 -23.646  -6.301  1.00 40.95           N  
ATOM   4777  CA  LYS W 101       8.953 -24.280  -7.586  1.00 39.97           C  
ATOM   4778  C   LYS W 101       9.840 -23.432  -8.460  1.00 37.48           C  
ATOM   4779  O   LYS W 101       9.716 -22.222  -8.439  1.00 35.05           O  
ATOM   4780  CB  LYS W 101       7.601 -24.489  -8.253  1.00 40.44           C  
ATOM   4781  CG  LYS W 101       7.559 -25.647  -9.186  1.00 46.69           C  
ATOM   4782  CD  LYS W 101       6.202 -26.316  -9.134  1.00 51.96           C  
ATOM   4783  CE  LYS W 101       5.901 -26.907  -7.756  1.00 53.93           C  
ATOM   4784  NZ  LYS W 101       6.752 -28.071  -7.347  1.00 57.21           N  
ATOM   4785  N   CYS W 102      10.745 -24.076  -9.200  1.00 39.33           N  
ATOM   4786  CA  CYS W 102      11.692 -23.399 -10.108  1.00 44.25           C  
ATOM   4787  C   CYS W 102      11.573 -23.926 -11.549  1.00 42.81           C  
ATOM   4788  O   CYS W 102      11.178 -25.069 -11.761  1.00 45.88           O  
ATOM   4789  CB  CYS W 102      13.142 -23.611  -9.618  1.00 47.77           C  
ATOM   4790  SG  CYS W 102      13.498 -22.935  -7.952  1.00 56.88           S  
ATOM   4791  N   GLU W 103      11.966 -23.127 -12.535  1.00 42.51           N  
ATOM   4792  CA  GLU W 103      11.902 -23.566 -13.930  1.00 44.02           C  
ATOM   4793  C   GLU W 103      12.916 -22.886 -14.834  1.00 42.82           C  
ATOM   4794  O   GLU W 103      13.120 -21.677 -14.733  1.00 42.07           O  
ATOM   4795  CB  GLU W 103      10.502 -23.372 -14.502  1.00 45.30           C  
ATOM   4796  CG  GLU W 103       9.797 -24.706 -14.776  1.00 56.32           C  
ATOM   4797  CD  GLU W 103       8.336 -24.565 -15.188  1.00 61.27           C  
ATOM   4798  OE1 GLU W 103       7.999 -23.609 -15.913  1.00 66.50           O  
ATOM   4799  OE2 GLU W 103       7.515 -25.423 -14.796  1.00 65.03           O  
ATOM   4800  N   CYS W 104      13.569 -23.665 -15.696  1.00 41.24           N  
ATOM   4801  CA  CYS W 104      14.549 -23.116 -16.632  1.00 42.82           C  
ATOM   4802  C   CYS W 104      13.803 -22.345 -17.725  1.00 44.19           C  
ATOM   4803  O   CYS W 104      13.079 -22.937 -18.527  1.00 46.23           O  
ATOM   4804  CB  CYS W 104      15.397 -24.234 -17.250  1.00 46.70           C  
ATOM   4805  SG  CYS W 104      16.644 -24.941 -16.125  1.00 55.49           S  
ATOM   4806  N   ARG W 105      13.958 -21.021 -17.725  1.00 43.18           N  
ATOM   4807  CA  ARG W 105      13.293 -20.136 -18.677  1.00 40.19           C  
ATOM   4808  C   ARG W 105      14.328 -19.330 -19.433  1.00 42.08           C  
ATOM   4809  O   ARG W 105      15.378 -19.004 -18.901  1.00 42.05           O  
ATOM   4810  CB  ARG W 105      12.335 -19.187 -17.936  1.00 38.44           C  
ATOM   4811  CG  ARG W 105      10.844 -19.601 -17.958  1.00 45.29           C  
ATOM   4812  CD  ARG W 105      10.534 -20.936 -17.230  1.00 51.67           C  
ATOM   4813  NE  ARG W 105       9.144 -21.419 -17.362  1.00 53.35           N  
ATOM   4814  CZ  ARG W 105       8.074 -20.825 -16.824  1.00 55.98           C  
ATOM   4815  NH1 ARG W 105       8.203 -19.703 -16.124  1.00 58.64           N  
ATOM   4816  NH2 ARG W 105       6.881 -21.408 -16.878  1.00 54.46           N  
ATOM   4817  N   PRO W 106      14.055 -19.005 -20.702  1.00 44.86           N  
ATOM   4818  CA  PRO W 106      15.013 -18.227 -21.496  1.00 45.52           C  
ATOM   4819  C   PRO W 106      15.329 -16.902 -20.840  1.00 47.35           C  
ATOM   4820  O   PRO W 106      14.462 -16.299 -20.212  1.00 51.83           O  
ATOM   4821  CB  PRO W 106      14.280 -18.031 -22.817  1.00 43.52           C  
ATOM   4822  CG  PRO W 106      13.429 -19.279 -22.910  1.00 45.56           C  
ATOM   4823  CD  PRO W 106      12.891 -19.402 -21.512  1.00 44.51           C  
ATOM   4824  N   LYS W 107      16.574 -16.462 -20.974  1.00 50.82           N  
ATOM   4825  CA  LYS W 107      17.021 -15.201 -20.388  1.00 54.37           C  
ATOM   4826  C   LYS W 107      16.541 -14.009 -21.213  1.00 57.79           C  
ATOM   4827  O   LYS W 107      16.244 -12.939 -20.671  1.00 63.71           O  
ATOM   4828  CB  LYS W 107      18.546 -15.169 -20.277  1.00 51.10           C  
ATOM   4829  CG  LYS W 107      19.135 -16.222 -19.364  1.00 50.52           C  
ATOM   4830  CD  LYS W 107      20.656 -16.115 -19.380  1.00 54.47           C  
ATOM   4831  CE  LYS W 107      21.323 -17.101 -18.418  1.00 58.31           C  
ATOM   4832  NZ  LYS W 107      22.830 -17.057 -18.462  1.00 59.70           N  
TER    4833      LYS W 107                                                      
MASTER      343    0    2   22   83    0    0   21 8694    6   28   86          
END                                                                             
