# Supplementary material for: Pep-3D-Search: a method for B-cell epitope prediction based on mimotope analysis
Source: BMC Bioinformatics. 2008 Dec 16;9:538. doi: 10.1186/1471-2105-9-538 (PMC2639436; doi:10.1186/1471-2105-9-538)
Supplement: Additional file 2 — Source code, test datasets, Pep-3D-Search toolkit and operation manual. The file is a ZIP archive containing the Visual Basic source code for Pep-3D-Search, licensed under the GNU General Public License. It also contains the test datasets, the Pep-3D-Search toolkit and the operation manual (in PDF format) of Pep-3D-Search. Updated versions will be available at . [file 1471-2105-9-538-S2.zip › Additional_file_2/Pep-3D-Search-20081205/Test_datasets/Epitope_Prediction_based_on_mimotope_analysis/1BJ1_W/1BJ1_W.txt]

ATOM   4072  N   VAL W  14      33.674 -42.082  -6.200  1.7    50.19  22.09 0         
ATOM   4073  CA  VAL W  14      33.171 -41.422  -7.452  1.9    9.310  8.437 0         
ATOM   4074  C   VAL W  14      31.651 -41.360  -7.513  1.7    1.451  3.052 0         
ATOM   4075  O   VAL W  14      30.972 -42.398  -7.436  1.4    15.41  10.72 0         
ATOM   4076  CB  VAL W  14      33.656 -42.158  -8.753  1.9    5.031  7.859 0         
ATOM   4077  CG1 VAL W  14      33.137 -41.462  -9.989  1.9    35.33  23.68 0         
ATOM   4078  CG2 VAL W  14      35.165 -42.192  -8.815  1.9    62.79  28.12 0         
ATOM   4079  N   VAL W  15      31.128 -40.140  -7.645  1.7    3.41   4.674 0         
ATOM   4080  CA  VAL W  15      29.693 -39.932  -7.787  1.9    5.641  6.597 0         
ATOM   4081  C   VAL W  15      29.415 -40.158  -9.269  1.7    0      0     0         
ATOM   4082  O   VAL W  15      30.118 -39.615 -10.116  1.4    9.495  9.829 0         
ATOM   4083  CB  VAL W  15      29.293 -38.496  -7.443  1.9    2.417  4.213 0         
ATOM   4084  CG1 VAL W  15      27.782 -38.388  -7.381  1.9    8.119  12.78 0         
ATOM   4085  CG2 VAL W  15      29.906 -38.076  -6.126  1.9    51.39  29.67 0         
ATOM   4086  N   LYS W  16      28.425 -40.988  -9.572  1.7    0.827  4.142 0         
ATOM   4087  CA  LYS W  16      28.043 -41.314 -10.944  1.9    1.299  4.306 0         
ATOM   4088  C   LYS W  16      27.482 -40.116 -11.695  1.7    0      0     0         
ATOM   4089  O   LYS W  16      26.854 -39.250 -11.097  1.4    0      0     0         
ATOM   4090  CB  LYS W  16      27.016 -42.451 -10.950  1.9    8.862  10.97 0         
ATOM   4091  CG  LYS W  16      27.529 -43.761 -10.390  1.9    24.68  17.22 0         
ATOM   4092  CD  LYS W  16      28.812 -44.190 -11.079  1.9    20.00  14.67 0         
ATOM   4093  CE  LYS W  16      29.568 -45.228 -10.258  1.9    31.00  19.15 0         
ATOM   4094  NZ  LYS W  16      30.871 -45.581 -10.907  1.7    48.47  21.48 0         
ATOM   4095  N   PHE W  17      27.661 -40.103 -13.014  1.7    8.48   9.301 0         
ATOM   4096  CA  PHE W  17      27.212 -38.997 -13.857  1.9    4.191  7.243 0         
ATOM   4097  C   PHE W  17      25.746 -38.644 -13.695  1.7    0      0     0         
ATOM   4098  O   PHE W  17      25.387 -37.462 -13.576  1.4    0      0     0         
ATOM   4099  CB  PHE W  17      27.519 -39.282 -15.339  1.9    31.27  18.49 0         
ATOM   4100  CG  PHE W  17      27.008 -38.227 -16.288  1.7    2.172  1.792 0         
ATOM   4101  CD1 PHE W  17      27.515 -36.932 -16.256  1.7    19.63  13.48 0         
ATOM   4102  CD2 PHE W  17      25.950 -38.510 -17.154  1.7    18.50  11.69 0         
ATOM   4103  CE1 PHE W  17      26.968 -35.933 -17.065  1.7    27.13  15.29 0         
ATOM   4104  CE2 PHE W  17      25.397 -37.518 -17.965  1.7    30.05  16.39 0         
ATOM   4105  CZ  PHE W  17      25.903 -36.226 -17.920  1.7    20.20  11.72 0         
ATOM   4106  N   MET W  18      24.898 -39.663 -13.688  1.7    1.650  4.489 0         
ATOM   4107  CA  MET W  18      23.467 -39.453 -13.571  1.9    1.814  5.576 0         
ATOM   4108  C   MET W  18      23.072 -38.781 -12.261  1.7    0      0     0         
ATOM   4109  O   MET W  18      22.233 -37.887 -12.235  1.4    0      0     0         
ATOM   4110  CB  MET W  18      22.785 -40.790 -13.711  1.9    15.86  16.76 0         
ATOM   4111  CG  MET W  18      21.338 -40.671 -13.910  1.9    6.695  9.640 0         
ATOM   4112  SD  MET W  18      20.655 -42.287 -14.040  1.8    33.86  20.55 0         
ATOM   4113  CE  MET W  18      19.752 -42.064 -15.587  1.9    74.51  33.49 0         
ATOM   4114  N   ASP W  19      23.719 -39.208 -11.183  1.7    0      0     0         
ATOM   4115  CA  ASP W  19      23.485 -38.674  -9.853  1.9    1.490  5.196 0         
ATOM   4116  C   ASP W  19      23.934 -37.232  -9.739  1.7    0      0     0         
ATOM   4117  O   ASP W  19      23.185 -36.399  -9.244  1.4    0.000  1.426 0         
ATOM   4118  CB  ASP W  19      24.212 -39.530  -8.826  1.9    10.16  11.76 0         
ATOM   4119  CG  ASP W  19      23.833 -41.001  -8.930  1.7    6.175  7.622 0         
ATOM   4120  OD1 ASP W  19      22.677 -41.303  -9.335  1.4    23.35  13.74 0         
ATOM   4121  OD2 ASP W  19      24.694 -41.856  -8.621  1.4    20.68  11.54 0         
ATOM   4122  N   VAL W  20      25.148 -36.926 -10.192  1.7    0      0     0         
ATOM   4123  CA  VAL W  20      25.632 -35.546 -10.142  1.9    0.340  4.341 0         
ATOM   4124  C   VAL W  20      24.727 -34.644 -10.999  1.7    0      0     0         
ATOM   4125  O   VAL W  20      24.431 -33.508 -10.593  1.4    0.085  2.540 0         
ATOM   4126  CB  VAL W  20      27.053 -35.389 -10.710  1.9    2.870  6.057 0         
ATOM   4127  CG1 VAL W  20      27.561 -33.985 -10.452  1.9    52.38  32.89 0         
ATOM   4128  CG2 VAL W  20      27.975 -36.404 -10.127  1.9    14.47  16.83 0         
ATOM   4129  N   TYR W  21      24.320 -35.144 -12.183  1.7    0.353  3.640 0         
ATOM   4130  CA  TYR W  21      23.468 -34.386 -13.101  1.9    5.761  10.11 0         
ATOM   4131  C   TYR W  21      22.126 -34.050 -12.456  1.7    0      0     0         
ATOM   4132  O   TYR W  21      21.674 -32.909 -12.515  1.4    1.080  10.71 0         
ATOM   4133  CB  TYR W  21      23.244 -35.120 -14.436  1.9    2.917  9.704 0         
ATOM   4134  CG  TYR W  21      22.604 -34.216 -15.499  1.7    1.884  2.573 0         
ATOM   4135  CD1 TYR W  21      21.235 -33.914 -15.462  1.7    10.04  10.48 0         
ATOM   4136  CD2 TYR W  21      23.377 -33.576 -16.477  1.7    9.844  14.40 0         
ATOM   4137  CE1 TYR W  21      20.655 -32.990 -16.358  1.7    18.02  12.06 0         
ATOM   4138  CE2 TYR W  21      22.811 -32.655 -17.374  1.7    18.86  14.32 0         
ATOM   4139  CZ  TYR W  21      21.450 -32.364 -17.301  1.7    4.929  3.947 0         
ATOM   4140  OH  TYR W  21      20.899 -31.406 -18.135  1.4    20.44  12.36 0         
ATOM   4141  N   GLN W  22      21.499 -35.045 -11.839  1.7    0      0     0         
ATOM   4142  CA  GLN W  22      20.213 -34.834 -11.197  1.9    3.413  6.911 0         
ATOM   4143  C   GLN W  22      20.299 -33.911  -9.984  1.7    0.708  2.179 0         
ATOM   4144  O   GLN W  22      19.392 -33.108  -9.755  1.4    15.72  14.22 0         
ATOM   4145  CB  GLN W  22      19.586 -36.181 -10.816  1.9    14.36  14.18 0         
ATOM   4146  CG  GLN W  22      19.212 -37.023 -12.040  1.9    18.88  17.53 0         
ATOM   4147  CD  GLN W  22      18.696 -38.415 -11.695  1.7    3.349  3.088 0         
ATOM   4148  OE1 GLN W  22      17.885 -39.000 -12.441  1.4    30.80  14.13 0         
ATOM   4149  NE2 GLN W  22      19.180 -38.970 -10.577  1.7    31.15  20.48 0         
ATOM   4150  N   ARG W  23      21.409 -33.989  -9.245  1.7    0      0     0         
ATOM   4151  CA  ARG W  23      21.606 -33.166  -8.052  1.9    5.669  9.115 0         
ATOM   4152  C   ARG W  23      21.880 -31.682  -8.310  1.7    0.475  1.688 0         
ATOM   4153  O   ARG W  23      21.579 -30.839  -7.463  1.4    10.35  7.763 0         
ATOM   4154  CB  ARG W  23      22.691 -33.763  -7.141  1.9    9.315  14.93 0         
ATOM   4155  CG  ARG W  23      22.253 -35.037  -6.452  1.9    17.65  14.30 0         
ATOM   4156  CD  ARG W  23      22.910 -35.205  -5.105  1.9    31.05  17.67 0         
ATOM   4157  NE  ARG W  23      24.239 -35.805  -5.158  1.7    7.642  7.101 0         
ATOM   4158  CZ  ARG W  23      25.289 -35.336  -4.491  1.7    3.365  5.560 0         
ATOM   4159  NH1 ARG W  23      25.166 -34.257  -3.737  1.7    50.48  22.1  0         
ATOM   4160  NH2 ARG W  23      26.450 -35.974  -4.529  1.7    33.22  24.85 0         
ATOM   4161  N   SER W  24      22.420 -31.351  -9.478  1.7    0      0     0         
ATOM   4162  CA  SER W  24      22.703 -29.954  -9.778  1.9    3.742  7.039 0         
ATOM   4163  C   SER W  24      21.714 -29.262 -10.725  1.7    0      0     0         
ATOM   4164  O   SER W  24      21.775 -28.041 -10.920  1.4    0      0     0         
ATOM   4165  CB  SER W  24      24.163 -29.772 -10.247  1.9    34.33  24.18 0         
ATOM   4166  OG  SER W  24      24.651 -30.908 -10.934  1.4    10.71  11.44 0         
ATOM   4167  N   TYR W  25      20.756 -30.011 -11.259  1.7    0.001  1.296 0         
ATOM   4168  CA  TYR W  25      19.804 -29.404 -12.169  1.9    0.004  1.041 0         
ATOM   4169  C   TYR W  25      18.724 -28.590 -11.446  1.7    0      0     0         
ATOM   4170  O   TYR W  25      18.100 -29.070 -10.494  1.4    3.824  8.044 0         
ATOM   4171  CB  TYR W  25      19.183 -30.456 -13.100  1.9    5.193  14.15 0         
ATOM   4172  CG  TYR W  25      18.341 -29.842 -14.211  1.7    0.177  2.140 0         
ATOM   4173  CD1 TYR W  25      18.945 -29.128 -15.247  1.7    0.132  1.213 0         
ATOM   4174  CD2 TYR W  25      16.928 -29.885 -14.167  1.7    18.54  11.94 0         
ATOM   4175  CE1 TYR W  25      18.175 -28.455 -16.200  1.7    3.941  7.571 0         
ATOM   4176  CE2 TYR W  25      16.142 -29.210 -15.125  1.7    26.31  15.61 0         
ATOM   4177  CZ  TYR W  25      16.779 -28.494 -16.132  1.7    4.943  4.088 0         
ATOM   4178  OH  TYR W  25      16.056 -27.763 -17.050  1.4    21.35  14.06 0         
ATOM   4179  N   CYS W  26      18.558 -27.350 -11.913  1.7    0      0     0         
ATOM   4180  CA  CYS W  26      17.595 -26.353 -11.439  1.9    0      0     0         
ATOM   4181  C   CYS W  26      16.502 -26.806 -10.467  1.7    0      0     0         
ATOM   4182  O   CYS W  26      15.557 -27.485 -10.862  1.4    13.30  13.27 0         
ATOM   4183  CB  CYS W  26      16.965 -25.707 -12.663  1.9    0.374  3.400 0         
ATOM   4184  SG  CYS W  26      15.640 -24.512 -12.352  1.8    1.440  5.657 0         
ATOM   4185  N   HIS W  27      16.602 -26.357  -9.213  1.7    0      0     0         
ATOM   4186  CA  HIS W  27      15.653 -26.717  -8.159  1.9    1.164  3.594 0         
ATOM   4187  C   HIS W  27      15.763 -25.813  -6.908  1.7    0      0     0         
ATOM   4188  O   HIS W  27      16.635 -24.946  -6.841  1.4    0      0     0         
ATOM   4189  CB  HIS W  27      15.850 -28.191  -7.768  1.9    18.64  14.50 0         
ATOM   4190  CG  HIS W  27      17.170 -28.478  -7.120  1.7    0.169  3.263 0         
ATOM   4191  ND1 HIS W  27      18.341 -27.850  -7.493  1.7    0      0     0         
ATOM   4192  CD2 HIS W  27      17.501 -29.317  -6.111  1.7    23.36  17.88 0         
ATOM   4193  CE1 HIS W  27      19.335 -28.285  -6.739  1.7    2.892  10.20 0         
ATOM   4194  NE2 HIS W  27      18.852 -29.175  -5.893  1.7    14.14  13.07 0         
ATOM   4195  N   PRO W  28      14.796 -25.928  -5.960  1.7    0      0     0         
ATOM   4196  CA  PRO W  28      14.813 -25.122  -4.729  1.9    0      0     0         
ATOM   4197  C   PRO W  28      15.759 -25.796  -3.750  1.7    0      0     0         
ATOM   4198  O   PRO W  28      15.557 -26.952  -3.370  1.4    9.783  9.983 0         
ATOM   4199  CB  PRO W  28      13.363 -25.222  -4.218  1.9    2.470  8.449 0         
ATOM   4200  CG  PRO W  28      12.573 -25.645  -5.414  1.9    5.327  7.146 0         
ATOM   4201  CD  PRO W  28      13.502 -26.628  -6.062  1.9    20.33  16.65 0         
ATOM   4202  N   ILE W  29      16.812 -25.088  -3.375  1.7    0      0     0         
ATOM   4203  CA  ILE W  29      17.807 -25.621  -2.455  1.9    3.320  7.660 0         
ATOM   4204  C   ILE W  29      17.903 -24.700  -1.228  1.7    0      0     0         
ATOM   4205  O   ILE W  29      17.690 -23.479  -1.347  1.4    0      0     0         
ATOM   4206  CB  ILE W  29      19.191 -25.732  -3.182  1.9    0      0     0         
ATOM   4207  CG1 ILE W  29      20.235 -26.375  -2.271  1.9    14.74  12.77 0         
ATOM   4208  CG2 ILE W  29      19.666 -24.351  -3.680  1.9    10.17  17.27 0         
ATOM   4209  CD1 ILE W  29      21.583 -26.588  -2.950  1.9    59.03  30.62 0         
ATOM   4210  N   GLU W  30      18.182 -25.280  -0.053  1.7    3.598  4.978 0         
ATOM   4211  CA  GLU W  30      18.312 -24.477   1.160  1.9    0      0     0         
ATOM   4212  C   GLU W  30      19.518 -23.569   1.031  1.7    0      0     0         
ATOM   4213  O   GLU W  30      20.651 -24.017   0.893  1.4    19.17  15.89 0         
ATOM   4214  CB  GLU W  30      18.421 -25.338   2.394  1.9    19.66  16.35 0         
ATOM   4215  CG  GLU W  30      18.591 -24.499   3.651  1.9    3.823  14.61 0         
ATOM   4216  CD  GLU W  30      18.427 -25.306   4.930  1.7    3.651  5.329 0         
ATOM   4217  OE1 GLU W  30      17.311 -25.859   5.128  1.4    35.42  16.21 0         
ATOM   4218  OE2 GLU W  30      19.405 -25.377   5.727  1.4    33.25  14.59 0         
ATOM   4219  N   THR W  31      19.227 -22.280   1.086  1.7    0      0     0         
ATOM   4220  CA  THR W  31      20.179 -21.196   0.911  1.9    5.537  8.097 0         
ATOM   4221  C   THR W  31      20.147 -20.327   2.172  1.7    0      0     0         
ATOM   4222  O   THR W  31      19.081 -20.115   2.729  1.4    0      0     0         
ATOM   4223  CB  THR W  31      19.681 -20.375  -0.313  1.9    0.035  0.430 0         
ATOM   4224  OG1 THR W  31      19.554 -21.258  -1.434  1.4    3.976  8.251 0         
ATOM   4225  CG2 THR W  31      20.591 -19.230  -0.666  1.9    42.3   27.14 0         
ATOM   4226  N   LEU W  32      21.300 -19.868   2.656  1.7    5.863  6.455 0         
ATOM   4227  CA  LEU W  32      21.332 -19.004   3.848  1.9    0      0     0         
ATOM   4228  C   LEU W  32      21.290 -17.551   3.379  1.7    0      0     0         
ATOM   4229  O   LEU W  32      22.243 -17.069   2.779  1.4    22.27  14.41 0         
ATOM   4230  CB  LEU W  32      22.573 -19.302   4.713  1.9    11.62  12.07 0         
ATOM   4231  CG  LEU W  32      22.520 -20.704   5.335  1.9    5.321  10.04 0         
ATOM   4232  CD1 LEU W  32      23.835 -21.102   5.936  1.9    64.26  29.28 0         
ATOM   4233  CD2 LEU W  32      21.434 -20.763   6.374  1.9    13.41  15.67 0         
ATOM   4234  N   VAL W  33      20.173 -16.870   3.632  1.7    0      0     0         
ATOM   4235  CA  VAL W  33      19.975 -15.481   3.188  1.9    2.018  6.327 0         
ATOM   4236  C   VAL W  33      20.206 -14.459   4.299  1.7    0      0     0         
ATOM   4237  O   VAL W  33      19.838 -14.704   5.443  1.4    0      0     0         
ATOM   4238  CB  VAL W  33      18.529 -15.284   2.632  1.9    0      0     0         
ATOM   4239  CG1 VAL W  33      18.345 -13.892   2.089  1.9    2.274  7.811 0         
ATOM   4240  CG2 VAL W  33      18.219 -16.333   1.582  1.9    4.724  8.448 0         
ATOM   4241  N   ASP W  34      20.797 -13.316   3.958  1.7    2.583  6.453 0         
ATOM   4242  CA  ASP W  34      21.048 -12.275   4.943  1.9    0      0     0         
ATOM   4243  C   ASP W  34      19.786 -11.449   5.171  1.7    0      0     0         
ATOM   4244  O   ASP W  34      19.225 -10.888   4.232  1.4    0      0     0         
ATOM   4245  CB  ASP W  34      22.207 -11.371   4.505  1.9    21.61  16.90 0         
ATOM   4246  CG  ASP W  34      22.558 -10.298   5.554  1.7    5.742  4.790 0         
ATOM   4247  OD1 ASP W  34      22.953 -10.658   6.697  1.4    16.94  13.82 0         
ATOM   4248  OD2 ASP W  34      22.456  -9.088   5.223  1.4    14.41  9.121 0         
ATOM   4249  N   ILE W  35      19.365 -11.365   6.433  1.7    0      0     0         
ATOM   4250  CA  ILE W  35      18.171 -10.628   6.809  1.9    0      0     0         
ATOM   4251  C   ILE W  35      18.220  -9.186   6.379  1.7    0      0     0         
ATOM   4252  O   ILE W  35      17.272  -8.691   5.802  1.4    0      0     0         
ATOM   4253  CB  ILE W  35      17.916 -10.680   8.334  1.9    0.061  2.629 0         
ATOM   4254  CG1 ILE W  35      17.575 -12.104   8.759  1.9    0      0     0         
ATOM   4255  CG2 ILE W  35      16.753  -9.763   8.706  1.9    0      0     0         
ATOM   4256  CD1 ILE W  35      17.492 -12.273  10.227  1.9    0      0     0         
ATOM   4257  N   PHE W  36      19.323  -8.504   6.659  1.7    0.516  4.494 0         
ATOM   4258  CA  PHE W  36      19.423  -7.103   6.288  1.9    0      0     0         
ATOM   4259  C   PHE W  36      19.376  -6.862   4.780  1.7    0.009  1.019 0         
ATOM   4260  O   PHE W  36      19.015  -5.769   4.348  1.4    1.191  4.089 0         
ATOM   4261  CB  PHE W  36      20.646  -6.434   6.920  1.9    14.14  15.95 0         
ATOM   4262  CG  PHE W  36      20.655  -4.942   6.747  1.7    1.999  2.415 0         
ATOM   4263  CD1 PHE W  36      19.476  -4.215   6.881  1.7    0.135  3.329 0         
ATOM   4264  CD2 PHE W  36      21.814  -4.265   6.393  1.7    25.93  14.83 0         
ATOM   4265  CE1 PHE W  36      19.445  -2.833   6.660  1.7    0.023  1.277 0         
ATOM   4266  CE2 PHE W  36      21.793  -2.879   6.169  1.7    33.13  19.35 0         
ATOM   4267  CZ  PHE W  36      20.603  -2.166   6.303  1.7    6.728  9.909 0         
ATOM   4268  N   GLN W  37      19.749  -7.867   3.981  1.7    0.274  1.838 0         
ATOM   4269  CA  GLN W  37      19.688  -7.739   2.521  1.9    10.92  10.27 0         
ATOM   4270  C   GLN W  37      18.218  -7.849   2.110  1.7    0      0     0         
ATOM   4271  O   GLN W  37      17.807  -7.245   1.118  1.4    17.56  13.57 0         
ATOM   4272  CB  GLN W  37      20.487  -8.837   1.815  1.9    19.47  14.73 0         
ATOM   4273  CG  GLN W  37      19.664 -10.076   1.500  1.9    0      0     0         
ATOM   4274  CD  GLN W  37      20.309 -10.987   0.475  1.7    1.512  2.772 0         
ATOM   4275  OE1 GLN W  37      20.848 -12.047   0.818  1.4    16.31  9.759 0         
ATOM   4276  NE2 GLN W  37      20.222 -10.605  -0.798  1.7    51.86  26.77 0         
ATOM   4277  N   GLU W  38      17.460  -8.662   2.861  1.7    0      0     0         
ATOM   4278  CA  GLU W  38      16.022  -8.881   2.653  1.9    3.250  6.036 0         
ATOM   4279  C   GLU W  38      15.158  -7.737   3.190  1.7    0.055  1.262 0         
ATOM   4280  O   GLU W  38      14.016  -7.580   2.776  1.4    21.62  13.26 0         
ATOM   4281  CB  GLU W  38      15.586 -10.172   3.314  1.9    1.965  6.763 0         
ATOM   4282  CG  GLU W  38      16.149 -11.378   2.658  1.9    0      0     0         
ATOM   4283  CD  GLU W  38      15.584 -11.579   1.266  1.7    1.420  3.000 0         
ATOM   4284  OE1 GLU W  38      14.437 -12.056   1.151  1.4    13.90  14.96 0         
ATOM   4285  OE2 GLU W  38      16.272 -11.257   0.275  1.4    15.62  13.84 0         
ATOM   4286  N   TYR W  39      15.699  -6.968   4.133  1.7    0      0     0         
ATOM   4287  CA  TYR W  39      15.018  -5.822   4.722  1.9    3.422  6.711 0         
ATOM   4288  C   TYR W  39      16.090  -4.762   4.801  1.7    0      0     0         
ATOM   4289  O   TYR W  39      16.731  -4.608   5.829  1.4    0      0     0         
ATOM   4290  CB  TYR W  39      14.572  -6.147   6.141  1.9    0.782  3.911 0         
ATOM   4291  CG  TYR W  39      13.431  -7.108   6.232  1.7    0      0     0         
ATOM   4292  CD1 TYR W  39      12.115  -6.653   6.189  1.7    16.73  16.09 0         
ATOM   4293  CD2 TYR W  39      13.656  -8.476   6.347  1.7    0      0     0         
ATOM   4294  CE1 TYR W  39      11.053  -7.539   6.251  1.7    30.08  16.16 0         
ATOM   4295  CE2 TYR W  39      12.603  -9.375   6.410  1.7    1.313  5.083 0         
ATOM   4296  CZ  TYR W  39      11.304  -8.901   6.357  1.7    4.036  6.839 0         
ATOM   4297  OH  TYR W  39      10.249  -9.784   6.357  1.4    13.28  10.84 0         
ATOM   4298  N   PRO W  40      16.327  -4.036   3.709  1.7    0      0     0         
ATOM   4299  CA  PRO W  40      17.362  -2.998   3.703  1.9    0.000  1.369 0         
ATOM   4300  C   PRO W  40      17.027  -1.712   4.421  1.7    0      0     0         
ATOM   4301  O   PRO W  40      17.825  -0.773   4.447  1.4    10.70  10.10 0         
ATOM   4302  CB  PRO W  40      17.628  -2.790   2.215  1.9    30.47  21.13 0         
ATOM   4303  CG  PRO W  40      16.299  -3.037   1.615  1.9    31.28  18.26 0         
ATOM   4304  CD  PRO W  40      15.763  -4.229   2.365  1.9    14.09  14.40 0         
ATOM   4305  N   ASP W  41      15.870  -1.681   5.055  1.7    0.005  1.084 0         
ATOM   4306  CA  ASP W  41      15.476  -0.491   5.782  1.9    0.024  1.939 0         
ATOM   4307  C   ASP W  41      15.636  -0.632   7.302  1.7    0.000  0.914 0         
ATOM   4308  O   ASP W  41      15.514   0.338   8.042  1.4    6.682  8.229 0         
ATOM   4309  CB  ASP W  41      14.071  -0.081   5.360  1.9    29.91  25.82 0         
ATOM   4310  CG  ASP W  41      13.991   0.234   3.863  1.7    6.156  5.011 0         
ATOM   4311  OD1 ASP W  41      14.902   0.938   3.344  1.4    30.48  14.87 0         
ATOM   4312  OD2 ASP W  41      13.036  -0.242   3.201  1.4    37.23  14.95 0         
ATOM   4313  N   GLU W  42      16.003  -1.830   7.743  1.7    0      0     0         
ATOM   4314  CA  GLU W  42      16.221  -2.124   9.155  1.9    0      0     0         
ATOM   4315  C   GLU W  42      17.644  -1.735   9.458  1.7    0      0     0         
ATOM   4316  O   GLU W  42      18.398  -2.523  10.020  1.4    0.912  6.384 0         
ATOM   4317  CB  GLU W  42      16.088  -3.624   9.390  1.9    0      0     0         
ATOM   4318  CG  GLU W  42      14.784  -4.215   8.919  1.9    0.511  4.625 0         
ATOM   4319  CD  GLU W  42      13.628  -3.795   9.787  1.7    2.072  6.057 0         
ATOM   4320  OE1 GLU W  42      13.026  -2.725   9.522  1.4    27.84  19.63 0         
ATOM   4321  OE2 GLU W  42      13.337  -4.536  10.752  1.4    0.009  0.758 0         
ATOM   4322  N   ILE W  43      18.007  -0.512   9.103  1.7    0      0     0         
ATOM   4323  CA  ILE W  43      19.373  -0.022   9.284  1.9    0.012  1.485 0         
ATOM   4324  C   ILE W  43      19.919  -0.076  10.717  1.7    0.000  0.438 0         
ATOM   4325  O   ILE W  43      21.067  -0.493  10.958  1.4    21.56  15.32 0         
ATOM   4326  CB  ILE W  43      19.498   1.445   8.827  1.9    1.226  3.505 0         
ATOM   4327  CG1 ILE W  43      18.650   1.708   7.588  1.9    10.37  10.44 0         
ATOM   4328  CG2 ILE W  43      20.952   1.786   8.553  1.9    54.06  30.18 0         
ATOM   4329  CD1 ILE W  43      17.503   2.656   7.873  1.9    42.33  25.57 0         
ATOM   4330  N   GLU W  44      19.076   0.360  11.648  1.7    0      0     0         
ATOM   4331  CA  GLU W  44      19.405   0.450  13.060  1.9    9.476  8.838 0         
ATOM   4332  C   GLU W  44      19.272  -0.829  13.924  1.7    1.744  4.320 0         
ATOM   4333  O   GLU W  44      19.541  -0.787  15.128  1.4    3.054  7.588 0         
ATOM   4334  CB  GLU W  44      18.672   1.661  13.680  1.9    27.17  17.74 0         
ATOM   4335  CG  GLU W  44      17.122   1.671  13.527  1.9    11.20  11.68 0         
ATOM   4336  CD  GLU W  44      16.608   1.759  12.069  1.7    5.964  4.889 0         
ATOM   4337  OE1 GLU W  44      17.200   2.516  11.263  1.4    13.19  7.769 0         
ATOM   4338  OE2 GLU W  44      15.614   1.065  11.723  1.4    15.06  12.41 0         
ATOM   4339  N   TYR W  45      18.922  -1.962  13.314  1.7    0      0     0         
ATOM   4340  CA  TYR W  45      18.812  -3.207  14.054  1.9    0      0     0         
ATOM   4341  C   TYR W  45      19.939  -4.193  13.857  1.7    0.106  1.510 0         
ATOM   4342  O   TYR W  45      20.566  -4.229  12.814  1.4    14.28  13.48 0         
ATOM   4343  CB  TYR W  45      17.527  -3.926  13.703  1.9    0      0     0         
ATOM   4344  CG  TYR W  45      16.319  -3.310  14.317  1.7    0      0     0         
ATOM   4345  CD1 TYR W  45      15.944  -3.622  15.624  1.7    0      0     0         
ATOM   4346  CD2 TYR W  45      15.556  -2.397  13.603  1.7    0      0     0         
ATOM   4347  CE1 TYR W  45      14.842  -3.035  16.207  1.7    5.279  12.92 0         
ATOM   4348  CE2 TYR W  45      14.443  -1.803  14.167  1.7    8.058  13.85 0         
ATOM   4349  CZ  TYR W  45      14.084  -2.121  15.470  1.7    0      0     0         
ATOM   4350  OH  TYR W  45      12.953  -1.533  16.008  1.4    26.89  15.84 0         
ATOM   4351  N   ILE W  46      20.169  -5.008  14.880  1.7    0      0     0         
ATOM   4352  CA  ILE W  46      21.156  -6.100  14.870  1.9    4.103  6.306 0         
ATOM   4353  C   ILE W  46      20.259  -7.352  15.056  1.7    0      0     0         
ATOM   4354  O   ILE W  46      19.364  -7.371  15.900  1.4    0      0     0         
ATOM   4355  CB  ILE W  46      22.181  -5.978  16.037  1.9    0      0     0         
ATOM   4356  CG1 ILE W  46      22.949  -4.665  15.913  1.9    17.57  14.92 0         
ATOM   4357  CG2 ILE W  46      23.127  -7.169  16.065  1.9    21.69  20.86 0         
ATOM   4358  CD1 ILE W  46      23.756  -4.312  17.132  1.9    38.74  24.91 0         
ATOM   4359  N   PHE W  47      20.464  -8.363  14.226  1.7    3.366  6.149 0         
ATOM   4360  CA  PHE W  47      19.646  -9.551  14.263  1.9    0      0     0         
ATOM   4361  C   PHE W  47      20.443 -10.753  14.701  1.7    0      0     0         
ATOM   4362  O   PHE W  47      21.624 -10.809  14.453  1.4    3.324  8.549 0         
ATOM   4363  CB  PHE W  47      19.079  -9.825  12.846  1.9    0.175  2.359 0         
ATOM   4364  CG  PHE W  47      18.239  -8.687  12.261  1.7    0      0     0         
ATOM   4365  CD1 PHE W  47      16.974  -8.393  12.759  1.7    0      0     0         
ATOM   4366  CD2 PHE W  47      18.729  -7.899  11.217  1.7    6.003  12.40 0         
ATOM   4367  CE1 PHE W  47      16.215  -7.330  12.231  1.7    0      0     0         
ATOM   4368  CE2 PHE W  47      17.971  -6.830  10.680  1.7    0.351  5.121 0         
ATOM   4369  CZ  PHE W  47      16.718  -6.550  11.191  1.7    0      0     0         
ATOM   4370  N   LYS W  48      19.807 -11.689  15.399  1.7    0      0     0         
ATOM   4371  CA  LYS W  48      20.467 -12.937  15.799  1.9    0.052  1.849 0         
ATOM   4372  C   LYS W  48      19.419 -13.962  15.426  1.7    0.281  1.135 0         
ATOM   4373  O   LYS W  48      18.290 -13.850  15.867  1.4    3.069  5.579 0         
ATOM   4374  CB  LYS W  48      20.691 -13.076  17.318  1.9    15.83  14.05 0         
ATOM   4375  CG  LYS W  48      21.401 -11.936  18.043  1.9    3.735  6.037 0         
ATOM   4376  CD  LYS W  48      22.867 -11.952  17.808  1.9    22.32  15.4  0         
ATOM   4377  CE  LYS W  48      23.481 -10.734  18.425  1.9    14.42  12.56 0         
ATOM   4378  NZ  LYS W  48      24.872 -10.555  17.943  1.7    49.70  22.22 0         
ATOM   4379  N   PRO W  49      19.714 -14.852  14.468  1.7    0.043  0.590 0         
ATOM   4380  CA  PRO W  49      20.967 -14.928  13.719  1.9    8.527  8.614 0         
ATOM   4381  C   PRO W  49      20.889 -13.858  12.661  1.7    0      0     0         
ATOM   4382  O   PRO W  49      19.824 -13.262  12.475  1.4    0      0     0         
ATOM   4383  CB  PRO W  49      20.932 -16.337  13.133  1.9    28.63  17.06 0         
ATOM   4384  CG  PRO W  49      19.506 -16.629  13.029  1.9    16.31  13.51 0         
ATOM   4385  CD  PRO W  49      18.941 -16.089  14.294  1.9    23.87  17.07 0         
ATOM   4386  N   SER W  50      22.015 -13.546  12.031  1.7    5.005  8.724 0         
ATOM   4387  CA  SER W  50      22.017 -12.503  11.018  1.9    0.150  2.473 0         
ATOM   4388  C   SER W  50      21.587 -12.984   9.645  1.7    0      0     0         
ATOM   4389  O   SER W  50      21.419 -12.190   8.717  1.4    0.747  5.315 0         
ATOM   4390  CB  SER W  50      23.379 -11.846  10.940  1.9    33.01  27.82 0         
ATOM   4391  OG  SER W  50      24.388 -12.814  10.733  1.4    36.47  14.77 0         
ATOM   4392  N   CYS W  51      21.406 -14.288   9.512  1.7    0      0     0         
ATOM   4393  CA  CYS W  51      20.959 -14.847   8.254  1.9    0      0     0         
ATOM   4394  C   CYS W  51      20.045 -16.008   8.565  1.7    0      0     0         
ATOM   4395  O   CYS W  51      20.129 -16.609   9.618  1.4    2.249  6.780 0         
ATOM   4396  CB  CYS W  51      22.142 -15.312   7.435  1.9    9.655  14.24 0         
ATOM   4397  SG  CYS W  51      22.988 -16.657   8.212  1.8    33.58  25.29 0         
ATOM   4398  N   VAL W  52      19.157 -16.328   7.646  1.7    0      0     0         
ATOM   4399  CA  VAL W  52      18.220 -17.426   7.860  1.9    0      0     0         
ATOM   4400  C   VAL W  52      18.231 -18.434   6.704  1.7    0      0     0         
ATOM   4401  O   VAL W  52      18.657 -18.107   5.584  1.4    0      0     0         
ATOM   4402  CB  VAL W  52      16.779 -16.880   8.036  1.9    0      0     0         
ATOM   4403  CG1 VAL W  52      16.668 -16.129   9.346  1.9    1.990  8.341 0         
ATOM   4404  CG2 VAL W  52      16.432 -15.944   6.886  1.9    0      0     0         
ATOM   4405  N   PRO W  53      17.871 -19.698   7.002  1.7    0      0     0         
ATOM   4406  CA  PRO W  53      17.802 -20.814   6.039  1.9    0      0     0         
ATOM   4407  C   PRO W  53      16.481 -20.847   5.203  1.7    0.000  0.878 0         
ATOM   4408  O   PRO W  53      15.428 -21.292   5.677  1.4    8.841  12.00 0         
ATOM   4409  CB  PRO W  53      17.974 -22.046   6.944  1.9    5.545  10.37 0         
ATOM   4410  CG  PRO W  53      17.361 -21.607   8.275  1.9    27.63  16.48 0         
ATOM   4411  CD  PRO W  53      17.884 -20.195   8.399  1.9    13.50  15.40 0         
ATOM   4412  N   LEU W  54      16.562 -20.371   3.961  1.7    0      0     0         
ATOM   4413  CA  LEU W  54      15.416 -20.293   3.054  1.9    0.246  3.248 0         
ATOM   4414  C   LEU W  54      15.595 -21.091   1.761  1.7    0.031  0.940 0         
ATOM   4415  O   LEU W  54      16.692 -21.126   1.203  1.4    0      0     0         
ATOM   4416  CB  LEU W  54      15.207 -18.832   2.641  1.9    0      0     0         
ATOM   4417  CG  LEU W  54      15.059 -17.764   3.706  1.9    0      0     0         
ATOM   4418  CD1 LEU W  54      14.973 -16.399   3.038  1.9    0      0     0         
ATOM   4419  CD2 LEU W  54      13.827 -18.072   4.549  1.9    0.023  4.208 0         
ATOM   4420  N   MET W  55      14.500 -21.672   1.255  1.7    0.260  3.357 0         
ATOM   4421  CA  MET W  55      14.496 -22.424  -0.018  1.9    0      0     0         
ATOM   4422  C   MET W  55      14.451 -21.412  -1.135  1.7    0      0     0         
ATOM   4423  O   MET W  55      13.589 -20.541  -1.175  1.4    0      0     0         
ATOM   4424  CB  MET W  55      13.263 -23.294  -0.157  1.9    0.674  9.166 0         
ATOM   4425  CG  MET W  55      13.159 -24.362   0.873  1.9    15.64  16.21 0         
ATOM   4426  SD  MET W  55      14.344 -25.638   0.605  1.8    6.336  9.952 0         
ATOM   4427  CE  MET W  55      13.252 -26.979   0.127  1.9    60.85  31.47 0         
ATOM   4428  N   ARG W  56      15.403 -21.517  -2.039  1.7    0      0     0         
ATOM   4429  CA  ARG W  56      15.489 -20.598  -3.146  1.9    0      0     0         
ATOM   4430  C   ARG W  56      15.944 -21.392  -4.356  1.7    0      0     0         
ATOM   4431  O   ARG W  56      16.422 -22.506  -4.214  1.4    0      0     0         
ATOM   4432  CB  ARG W  56      16.492 -19.481  -2.819  1.9    8.836  12.25 0         
ATOM   4433  CG  ARG W  56      16.087 -18.565  -1.652  1.9    1.659  4.994 0         
ATOM   4434  CD  ARG W  56      14.792 -17.856  -1.943  1.9    0.053  1.454 0         
ATOM   4435  NE  ARG W  56      14.400 -16.928  -0.907  1.7    0      0     0         
ATOM   4436  CZ  ARG W  56      14.737 -15.641  -0.865  1.7    0      0     0         
ATOM   4437  NH1 ARG W  56      15.503 -15.099  -1.793  1.7    29.07  23.18 0         
ATOM   4438  NH2 ARG W  56      14.213 -14.849   0.058  1.7    0.583  3.275 0         
ATOM   4439  N   CYS W  57      15.781 -20.837  -5.546  1.7    0.728  3.245 0         
ATOM   4440  CA  CYS W  57      16.191 -21.549  -6.739  1.9    0      0     0         
ATOM   4441  C   CYS W  57      17.671 -21.678  -6.779  1.7    0.291  2.362 0         
ATOM   4442  O   CYS W  57      18.372 -20.749  -6.427  1.4    21.24  13.74 0         
ATOM   4443  CB  CYS W  57      15.744 -20.825  -8.000  1.9    9.093  14.18 0         
ATOM   4444  SG  CYS W  57      13.963 -20.976  -8.285  1.8    0      0     0         
ATOM   4445  N   GLY W  58      18.142 -22.827  -7.240  1.7    0      0     0         
ATOM   4446  CA  GLY W  58      19.566 -23.061  -7.368  1.9    17.24  17.67 0         
ATOM   4447  C   GLY W  58      19.796 -24.170  -8.377  1.7    0.028  2.045 0         
ATOM   4448  O   GLY W  58      18.891 -24.952  -8.661  1.4    0      0     0         
ATOM   4449  N   GLY W  59      21.002 -24.262  -8.918  1.7    14.87  10.07 0         
ATOM   4450  CA  GLY W  59      21.258 -25.320  -9.877  1.9    11.16  12.19 0         
ATOM   4451  C   GLY W  59      21.537 -24.774 -11.253  1.7    2.238  2.783 0         
ATOM   4452  O   GLY W  59      21.622 -23.551 -11.442  1.4    21.22  12.58 0         
ATOM   4453  N   CYS W  60      21.639 -25.667 -12.226  1.7    0.081  2.101 0         
ATOM   4454  CA  CYS W  60      21.942 -25.250 -13.584  1.9    4.497  7.626 0         
ATOM   4455  C   CYS W  60      20.905 -25.707 -14.593  1.7    0      0     0         
ATOM   4456  O   CYS W  60      20.107 -26.607 -14.332  1.4    0      0     0         
ATOM   4457  CB  CYS W  60      23.344 -25.741 -13.989  1.9    30.08  19.14 0         
ATOM   4458  SG  CYS W  60      23.636 -27.545 -13.795  1.8    16.91  21.35 0         
ATOM   4459  N   CYS W  61      20.900 -25.032 -15.733  1.7    4.712  5.263 0         
ATOM   4460  CA  CYS W  61      19.999 -25.353 -16.824  1.9    0      0     0         
ATOM   4461  C   CYS W  61      20.736 -26.035 -17.973  1.7    0      0     0         
ATOM   4462  O   CYS W  61      20.112 -26.698 -18.814  1.4    8.698  12.62 0         
ATOM   4463  CB  CYS W  61      19.327 -24.088 -17.304  1.9    2.066  6.789 0         
ATOM   4464  SG  CYS W  61      18.130 -23.524 -16.062  1.8    0.969  4.704 0         
ATOM   4465  N   ASN W  62      22.070 -25.902 -17.955  1.7    2.421  4.848 0         
ATOM   4466  CA  ASN W  62      22.979 -26.477 -18.956  1.9    12.50  10.64 0         
ATOM   4467  C   ASN W  62      22.641 -25.915 -20.345  1.7    3.217  2.776 0         
ATOM   4468  O   ASN W  62      22.538 -26.641 -21.342  1.4    25.65  12.14 0         
ATOM   4469  CB  ASN W  62      22.901 -28.012 -18.926  1.9    18.72  16.75 0         
ATOM   4470  CG  ASN W  62      23.372 -28.592 -17.611  1.7    1.228  2.425 0         
ATOM   4471  OD1 ASN W  62      24.504 -28.372 -17.207  1.4    26.09  12.80 0         
ATOM   4472  ND2 ASN W  62      22.501 -29.330 -16.935  1.7    1.836  10.36 0         
ATOM   4473  N   ASP W  63      22.468 -24.599 -20.375  1.7    5.059  5.083 0         
ATOM   4474  CA  ASP W  63      22.110 -23.874 -21.567  1.9    8.721  9.068 0         
ATOM   4475  C   ASP W  63      22.438 -22.444 -21.193  1.7    1.152  2.177 0         
ATOM   4476  O   ASP W  63      22.073 -21.989 -20.115  1.4    7.782  8.872 0         
ATOM   4477  CB  ASP W  63      20.608 -24.017 -21.786  1.9    1.538  5.437 0         
ATOM   4478  CG  ASP W  63      20.174 -23.655 -23.191  1.7    4.406  6.174 0         
ATOM   4479  OD1 ASP W  63      20.568 -22.579 -23.695  1.4    16.92  9.959 0         
ATOM   4480  OD2 ASP W  63      19.421 -24.458 -23.793  1.4    34.56  13.50 0         
ATOM   4481  N   GLU W  64      23.161 -21.744 -22.058  1.7    6.672  8.155 0         
ATOM   4482  CA  GLU W  64      23.528 -20.354 -21.792  1.9    1.256  5.337 0         
ATOM   4483  C   GLU W  64      22.387 -19.362 -21.950  1.7    0.393  1.279 0         
ATOM   4484  O   GLU W  64      22.468 -18.238 -21.463  1.4    6.841  6.209 0         
ATOM   4485  CB  GLU W  64      24.684 -19.920 -22.693  1.9    27.84  16.71 0         
ATOM   4486  CG  GLU W  64      26.053 -20.174 -22.094  1.9    39.20  21.62 0         
ATOM   4487  CD  GLU W  64      26.314 -19.376 -20.813  1.7    9.623  9.291 0         
ATOM   4488  OE1 GLU W  64      25.539 -18.435 -20.494  1.4    16.88  10.85 0         
ATOM   4489  OE2 GLU W  64      27.316 -19.694 -20.129  1.4    44.23  13.07 0         
ATOM   4490  N   GLY W  65      21.343 -19.766 -22.660  1.7    3.213  4.256 0         
ATOM   4491  CA  GLY W  65      20.219 -18.884 -22.876  1.9    32.38  21.98 0         
ATOM   4492  C   GLY W  65      19.099 -19.134 -21.906  1.7    0.238  1.158 0         
ATOM   4493  O   GLY W  65      18.066 -18.498 -22.023  1.4    2.956  5.226 0         
ATOM   4494  N   LEU W  66      19.276 -20.095 -21.002  1.7    0      0     0         
ATOM   4495  CA  LEU W  66      18.258 -20.412 -20.014  1.9    0      0     0         
ATOM   4496  C   LEU W  66      18.699 -19.997 -18.630  1.7    0      0     0         
ATOM   4497  O   LEU W  66      19.880 -19.868 -18.344  1.4    4.358  6.938 0         
ATOM   4498  CB  LEU W  66      17.956 -21.902 -19.991  1.9    0      0     0         
ATOM   4499  CG  LEU W  66      17.369 -22.480 -21.268  1.9    0.450  4.148 0         
ATOM   4500  CD1 LEU W  66      17.157 -23.949 -21.036  1.9    24.65  21.83 0         
ATOM   4501  CD2 LEU W  66      16.063 -21.778 -21.625  1.9    17.92  16.5  0         
ATOM   4502  N   GLU W  67      17.728 -19.826 -17.751  1.7    0      0     0         
ATOM   4503  CA  GLU W  67      18.002 -19.445 -16.373  1.9    4.848  7.049 0         
ATOM   4504  C   GLU W  67      16.989 -20.125 -15.456  1.7    0      0     0         
ATOM   4505  O   GLU W  67      15.836 -20.334 -15.819  1.4    0      0     0         
ATOM   4506  CB  GLU W  67      17.927 -17.924 -16.217  1.9    10.93  12.13 0         
ATOM   4507  CG  GLU W  67      16.531 -17.347 -16.492  1.9    0      0     0         
ATOM   4508  CD  GLU W  67      16.475 -15.824 -16.461  1.7    1.379  3.697 0         
ATOM   4509  OE1 GLU W  67      17.478 -15.181 -16.062  1.4    29.70  14.35 0         
ATOM   4510  OE2 GLU W  67      15.414 -15.272 -16.846  1.4    21.32  14.78 0         
ATOM   4511  N   CYS W  68      17.443 -20.503 -14.274  1.7    5.963  6.633 0         
ATOM   4512  CA  CYS W  68      16.584 -21.155 -13.298  1.9    0      0     0         
ATOM   4513  C   CYS W  68      15.775 -20.063 -12.579  1.7    0      0     0         
ATOM   4514  O   CYS W  68      16.336 -19.128 -12.026  1.4    16.03  12.55 0         
ATOM   4515  CB  CYS W  68      17.452 -21.992 -12.354  1.9    8.752  15.77 0         
ATOM   4516  SG  CYS W  68      16.545 -23.086 -11.222  1.8    0      0     0         
ATOM   4517  N   VAL W  69      14.453 -20.133 -12.663  1.7    0      0     0         
ATOM   4518  CA  VAL W  69      13.615 -19.113 -12.058  1.9    0.006  0.850 0         
ATOM   4519  C   VAL W  69      12.454 -19.685 -11.285  1.7    0      0     0         
ATOM   4520  O   VAL W  69      11.962 -20.758 -11.599  1.4    0      0     0         
ATOM   4521  CB  VAL W  69      13.070 -18.160 -13.110  1.9    5.263  5.652 0         
ATOM   4522  CG1 VAL W  69      14.215 -17.471 -13.819  1.9    20.97  19.54 0         
ATOM   4523  CG2 VAL W  69      12.188 -18.909 -14.088  1.9    7.528  10.39 0         
ATOM   4524  N   PRO W  70      11.989 -18.953 -10.258  1.7    0      0     0         
ATOM   4525  CA  PRO W  70      10.867 -19.419  -9.434  1.9    0      0     0         
ATOM   4526  C   PRO W  70       9.534 -19.347 -10.147  1.7    0.159  2.316 0         
ATOM   4527  O   PRO W  70       9.264 -18.376 -10.840  1.4    17.48  13.08 0         
ATOM   4528  CB  PRO W  70      10.913 -18.473  -8.228  1.9    0.018  1.141 0         
ATOM   4529  CG  PRO W  70      11.437 -17.186  -8.840  1.9    18.40  15.93 0         
ATOM   4530  CD  PRO W  70      12.540 -17.682  -9.741  1.9    16.39  16.60 0         
ATOM   4531  N   THR W  71       8.749 -20.418 -10.061  1.7    0      0     0         
ATOM   4532  CA  THR W  71       7.422 -20.446 -10.668  1.9    8.081  8.444 0         
ATOM   4533  C   THR W  71       6.366 -20.583  -9.575  1.7    2.909  2.582 0         
ATOM   4534  O   THR W  71       5.174 -20.555  -9.832  1.4    28.09  11.84 0         
ATOM   4535  CB  THR W  71       7.256 -21.580 -11.726  1.9    14.46  13.63 0         
ATOM   4536  OG1 THR W  71       7.365 -22.858 -11.099  1.4    4.331  7.082 0         
ATOM   4537  CG2 THR W  71       8.312 -21.449 -12.815  1.9    0.816  4.609 0         
ATOM   4538  N   GLU W  72       6.818 -20.708  -8.341  1.7    0.298  2.705 0         
ATOM   4539  CA  GLU W  72       5.918 -20.833  -7.221  1.9    6.227  7.807 0         
ATOM   4540  C   GLU W  72       6.688 -20.375  -5.999  1.7    0      0     0         
ATOM   4541  O   GLU W  72       7.824 -20.788  -5.786  1.4    0      0     0         
ATOM   4542  CB  GLU W  72       5.467 -22.274  -7.075  1.9    2.723  7.206 0         
ATOM   4543  CG  GLU W  72       4.451 -22.504  -5.980  1.9    19.72  14.80 0         
ATOM   4544  CD  GLU W  72       4.166 -23.981  -5.776  1.7    5.988  4.937 0         
ATOM   4545  OE1 GLU W  72       4.059 -24.692  -6.804  1.4    15.98  8.011 0         
ATOM   4546  OE2 GLU W  72       4.057 -24.432  -4.602  1.4    26.26  12.52 0         
ATOM   4547  N   GLU W  73       6.066 -19.464  -5.255  1.7    5.348  5.917 0         
ATOM   4548  CA  GLU W  73       6.617 -18.865  -4.051  1.9    0      0     0         
ATOM   4549  C   GLU W  73       5.658 -18.948  -2.851  1.7    0.941  1.892 0         
ATOM   4550  O   GLU W  73       4.475 -19.269  -2.994  1.4    20.29  11.34 0         
ATOM   4551  CB  GLU W  73       6.954 -17.402  -4.326  1.9    10.17  10.15 0         
ATOM   4552  CG  GLU W  73       7.931 -17.199  -5.464  1.9    5.696  8.592 0         
ATOM   4553  CD  GLU W  73       8.275 -15.729  -5.698  1.7    5.753  5.200 0         
ATOM   4554  OE1 GLU W  73       7.503 -14.831  -5.277  1.4    27.38  11.97 0         
ATOM   4555  OE2 GLU W  73       9.325 -15.468  -6.322  1.4    14.58  9.843 0         
ATOM   4556  N   SER W  74       6.192 -18.675  -1.663  1.7    0.090  1.25  0         
ATOM   4557  CA  SER W  74       5.425 -18.700  -0.422  1.9    10.09  11.00 0         
ATOM   4558  C   SER W  74       6.228 -18.009   0.680  1.7    0      0     0         
ATOM   4559  O   SER W  74       7.377 -17.648   0.479  1.4    0      0     0         
ATOM   4560  CB  SER W  74       5.095 -20.143  -0.010  1.9    27.27  18.30 0         
ATOM   4561  OG  SER W  74       6.218 -20.822   0.536  1.4    7.009  7.534 0         
ATOM   4562  N   ASN W  75       5.608 -17.785   1.833  1.7    5.483  6.088 0         
ATOM   4563  CA  ASN W  75       6.304 -17.143   2.941  1.9    0      0     0         
ATOM   4564  C   ASN W  75       6.485 -18.070   4.097  1.7    0.830  2.044 0         
ATOM   4565  O   ASN W  75       5.754 -19.041   4.235  1.4    22.67  15.07 0         
ATOM   4566  CB  ASN W  75       5.589 -15.892   3.378  1.9    18.41  17.23 0         
ATOM   4567  CG  ASN W  75       5.678 -14.815   2.339  1.7    3.323  3.546 0         
ATOM   4568  OD1 ASN W  75       4.790 -14.677   1.515  1.4    31.76  14.40 0         
ATOM   4569  ND2 ASN W  75       6.784 -14.081   2.329  1.7    19.62  15.92 0         
ATOM   4570  N   ILE W  76       7.514 -17.817   4.887  1.7    0      0     0         
ATOM   4571  CA  ILE W  76       7.800 -18.650   6.043  1.9    2.287  5.434 0         
ATOM   4572  C   ILE W  76       7.996 -17.673   7.212  1.7    0.088  2.926 0         
ATOM   4573  O   ILE W  76       8.457 -16.536   7.019  1.4    0      0     0         
ATOM   4574  CB  ILE W  76       9.030 -19.536   5.757  1.9    0.047  2.201 0         
ATOM   4575  CG1 ILE W  76       9.397 -20.390   6.963  1.9    2.722  7.651 0         
ATOM   4576  CG2 ILE W  76      10.193 -18.682   5.299  1.9    0.041  3.344 0         
ATOM   4577  CD1 ILE W  76       8.467 -21.496   7.217  1.9    56.93  32.52 0         
ATOM   4578  N   THR W  77       7.507 -18.055   8.389  1.7    4.409  6.332 0         
ATOM   4579  CA  THR W  77       7.621 -17.191   9.560  1.9    0      0     0         
ATOM   4580  C   THR W  77       8.630 -17.746  10.546  1.7    0      0     0         
ATOM   4581  O   THR W  77       8.581 -18.924  10.909  1.4    18.84  11.90 0         
ATOM   4582  CB  THR W  77       6.258 -16.983  10.280  1.9    16.78  11.74 0         
ATOM   4583  OG1 THR W  77       5.389 -16.214   9.442  1.4    26.61  14.93 0         
ATOM   4584  CG2 THR W  77       6.456 -16.222  11.591  1.9    14.09  23.04 0         
ATOM   4585  N   MET W  78       9.541 -16.892  10.993  1.7    0      0     0         
ATOM   4586  CA  MET W  78      10.563 -17.335  11.920  1.9    5.226  7.942 0         
ATOM   4587  C   MET W  78      10.744 -16.360  13.059  1.7    0.000  1.755 0         
ATOM   4588  O   MET W  78      10.493 -15.165  12.900  1.4    0      0     0         
ATOM   4589  CB  MET W  78      11.887 -17.509  11.170  1.9    5.779  9.538 0         
ATOM   4590  CG  MET W  78      11.758 -18.423   9.972  1.9    2.877  5.946 0         
ATOM   4591  SD  MET W  78      13.231 -18.617   9.016  1.8    0.067  1.391 0         
ATOM   4592  CE  MET W  78      13.619 -20.301   9.365  1.9    37.10  29.89 0         
ATOM   4593  N   GLN W  79      11.126 -16.898  14.219  1.7    5.575  6.668 0         
ATOM   4594  CA  GLN W  79      11.407 -16.091  15.407  1.9    0      0     0         
ATOM   4595  C   GLN W  79      12.851 -15.558  15.336  1.7    0      0     0         
ATOM   4596  O   GLN W  79      13.818 -16.324  15.364  1.4    17.86  16.06 0         
ATOM   4597  CB  GLN W  79      11.211 -16.923  16.672  1.9    10.43  13.06 0         
ATOM   4598  CG  GLN W  79       9.764 -17.296  16.956  1.9    11.43  20.17 0         
ATOM   4599  CD  GLN W  79       9.610 -18.052  18.244  1.7    3.712  4.812 0         
ATOM   4600  OE1 GLN W  79      10.603 -18.397  18.896  1.4    21.91  10.46 0         
ATOM   4601  NE2 GLN W  79       8.367 -18.348  18.613  1.7    57.00  27.05 0         
ATOM   4602  N   ILE W  80      12.981 -14.247  15.196  1.7    0      0     0         
ATOM   4603  CA  ILE W  80      14.283 -13.598  15.084  1.9    0.081  1.638 0         
ATOM   4604  C   ILE W  80      14.456 -12.584  16.233  1.7    0      0     0         
ATOM   4605  O   ILE W  80      13.525 -11.833  16.555  1.4    1.151  9.789 0         
ATOM   4606  CB  ILE W  80      14.398 -12.805  13.712  1.9    0      0     0         
ATOM   4607  CG1 ILE W  80      14.210 -13.742  12.504  1.9    0      0     0         
ATOM   4608  CG2 ILE W  80      15.722 -12.036  13.621  1.9    0      0     0         
ATOM   4609  CD1 ILE W  80      15.222 -14.870  12.418  1.9    3.224  8.226 0         
ATOM   4610  N   MET W  81      15.646 -12.551  16.832  1.7    1.016  4.482 0         
ATOM   4611  CA  MET W  81      15.933 -11.585  17.877  1.9    0      0     0         
ATOM   4612  C   MET W  81      16.377 -10.273  17.229  1.7    0      0     0         
ATOM   4613  O   MET W  81      17.151 -10.264  16.281  1.4    0      0     0         
ATOM   4614  CB  MET W  81      17.049 -12.078  18.792  1.9    1.768  5.388 0         
ATOM   4615  CG  MET W  81      17.274 -11.187  20.002  1.9    0      0     0         
ATOM   4616  SD  MET W  81      18.562 -11.716  21.163  1.8    6.021  8.477 0         
ATOM   4617  CE  MET W  81      17.985 -13.320  21.836  1.9    49.38  32.73 0         
ATOM   4618  N   ARG W  82      15.831  -9.165  17.697  1.7    0      0     0         
ATOM   4619  CA  ARG W  82      16.229  -7.863  17.178  1.9    0      0     0         
ATOM   4620  C   ARG W  82      16.838  -7.149  18.364  1.7    0.216  2.673 0         
ATOM   4621  O   ARG W  82      16.340  -7.291  19.489  1.4    0.700  3.618 0         
ATOM   4622  CB  ARG W  82      15.028  -7.033  16.740  1.9    0.416  4.310 0         
ATOM   4623  CG  ARG W  82      14.216  -7.600  15.646  1.9    0.278  6.224 0         
ATOM   4624  CD  ARG W  82      12.974  -6.790  15.524  1.9    11.86  16.25 0         
ATOM   4625  NE  ARG W  82      12.529  -6.877  14.164  1.7    3.126  3.762 0         
ATOM   4626  CZ  ARG W  82      11.944  -5.891  13.520  1.7    2.895  2.408 0         
ATOM   4627  NH1 ARG W  82      11.707  -4.735  14.127  1.7    27.62  18.80 0         
ATOM   4628  NH2 ARG W  82      11.696  -6.043  12.233  1.7    21.28  17.61 0         
ATOM   4629  N   ILE W  83      17.857  -6.336  18.097  1.7    0      0     0         
ATOM   4630  CA  ILE W  83      18.529  -5.598  19.137  1.9    0.030  1.467 0         
ATOM   4631  C   ILE W  83      18.771  -4.187  18.647  1.7    0      0     0         
ATOM   4632  O   ILE W  83      19.398  -4.010  17.619  1.4    0      0     0         
ATOM   4633  CB  ILE W  83      19.886  -6.236  19.484  1.9    0      0     0         
ATOM   4634  CG1 ILE W  83      19.686  -7.585  20.181  1.9    0      0     0         
ATOM   4635  CG2 ILE W  83      20.683  -5.294  20.337  1.9    18.83  20.18 0         
ATOM   4636  CD1 ILE W  83      20.973  -8.339  20.520  1.9    23.10  21.67 0         
ATOM   4637  N   LYS W  84      18.177  -3.196  19.307  1.7    0.904  4.250 0         
ATOM   4638  CA  LYS W  84      18.429  -1.816  18.936  1.9    0      0     0         
ATOM   4639  C   LYS W  84      19.283  -1.286  20.076  1.7    0      0     0         
ATOM   4640  O   LYS W  84      18.789  -1.035  21.165  1.4    0.681  4.093 0         
ATOM   4641  CB  LYS W  84      17.144  -0.990  18.800  1.9    4.901  9.551 0         
ATOM   4642  CG  LYS W  84      17.442   0.315  18.096  1.9    4.128  9.078 0         
ATOM   4643  CD  LYS W  84      16.351   1.339  18.165  1.9    6.465  10.21 0         
ATOM   4644  CE  LYS W  84      15.491   1.325  16.933  1.9    3.198  8.114 0         
ATOM   4645  NZ  LYS W  84      14.189   2.036  17.186  1.7    42.87  24.03 0         
ATOM   4646  N   PRO W  85      20.600  -1.216  19.878  1.7    0      0     0         
ATOM   4647  CA  PRO W  85      21.508  -0.722  20.920  1.9    6.298  8.048 0         
ATOM   4648  C   PRO W  85      21.005   0.488  21.672  1.7    0      0     0         
ATOM   4649  O   PRO W  85      20.628   1.484  21.075  1.4    6.384  8.432 0         
ATOM   4650  CB  PRO W  85      22.810  -0.432  20.156  1.9    23.73  20.43 0         
ATOM   4651  CG  PRO W  85      22.471  -0.660  18.690  1.9    28.34  21.90 0         
ATOM   4652  CD  PRO W  85      21.352  -1.639  18.688  1.9    0      0     0         
ATOM   4653  N   HIS W  86      21.030   0.375  22.995  1.7    11.22  8.663 0         
ATOM   4654  CA  HIS W  86      20.572   1.405  23.921  1.9    13.79  10.35 0         
ATOM   4655  C   HIS W  86      19.083   1.473  24.065  1.7    2.816  2.934 0         
ATOM   4656  O   HIS W  86      18.606   2.171  24.942  1.4    27.79  12.26 0         
ATOM   4657  CB  HIS W  86      21.042   2.791  23.528  1.9    21.53  16.59 0         
ATOM   4658  CG  HIS W  86      22.512   2.877  23.311  1.7    1.761  1.534 0         
ATOM   4659  ND1 HIS W  86      23.060   3.293  22.116  1.7    19.63  11.63 0         
ATOM   4660  CD2 HIS W  86      23.551   2.572  24.121  1.7    27.50  14.91 0         
ATOM   4661  CE1 HIS W  86      24.376   3.241  22.200  1.7    31.95  14.80 0         
ATOM   4662  NE2 HIS W  86      24.699   2.806  23.405  1.7    36.41  16.00 0         
ATOM   4663  N   GLN W  87      18.334   0.782  23.215  1.7    0.779  2.224 0         
ATOM   4664  CA  GLN W  87      16.877   0.842  23.328  1.9    4.127  5.523 0         
ATOM   4665  C   GLN W  87      16.156  -0.413  23.781  1.7    2.882  5.117 0         
ATOM   4666  O   GLN W  87      15.420  -0.373  24.754  1.4    33.36  12.39 0         
ATOM   4667  CB  GLN W  87      16.264   1.378  22.037  1.9    11.74  11.64 0         
ATOM   4668  CG  GLN W  87      16.850   2.727  21.620  1.9    8.262  14.53 0         
ATOM   4669  CD  GLN W  87      15.925   3.571  20.766  1.7    2.825  2.702 0         
ATOM   4670  OE1 GLN W  87      14.952   3.088  20.203  1.4    14.81  8.436 0         
ATOM   4671  NE2 GLN W  87      16.213   4.857  20.701  1.7    60.37  25.43 0         
ATOM   4672  N   GLY W  88      16.372  -1.534  23.114  1.7    2.491  5.687 0         
ATOM   4673  CA  GLY W  88      15.671  -2.744  23.515  1.9    34.02  24.79 0         
ATOM   4674  C   GLY W  88      16.213  -3.996  22.887  1.7    3.637  7.479 0         
ATOM   4675  O   GLY W  88      17.057  -3.904  22.003  1.4    2.261  6.528 0         
ATOM   4676  N   GLN W  89      15.717  -5.151  23.332  1.7    6.996  9.608 0         
ATOM   4677  CA  GLN W  89      16.156  -6.458  22.847  1.9    0.030  1.833 0         
ATOM   4678  C   GLN W  89      15.037  -7.444  23.082  1.7    0      0     0         
ATOM   4679  O   GLN W  89      14.476  -7.450  24.155  1.4    18.37  11.66 0         
ATOM   4680  CB  GLN W  89      17.366  -6.926  23.656  1.9    11.07  13.45 0         
ATOM   4681  CG  GLN W  89      17.772  -8.409  23.440  1.9    1.347  5.109 0         
ATOM   4682  CD  GLN W  89      18.013  -9.155  24.753  1.7    4.971  6.814 0         
ATOM   4683  OE1 GLN W  89      18.001 -10.386  24.782  1.4    25.78  14.23 0         
ATOM   4684  NE2 GLN W  89      18.192  -8.414  25.851  1.7    52.65  22.96 0         
ATOM   4685  N   HIS W  90      14.736  -8.296  22.103  1.7    0      0     0         
ATOM   4686  CA  HIS W  90      13.662  -9.297  22.240  1.9    7.799  10.70 0         
ATOM   4687  C   HIS W  90      13.509 -10.137  20.969  1.7    0      0     0         
ATOM   4688  O   HIS W  90      13.952  -9.709  19.890  1.4    0.308  4.960 0         
ATOM   4689  CB  HIS W  90      12.306  -8.619  22.561  1.9    22.32  16.38 0         
ATOM   4690  CG  HIS W  90      11.871  -7.599  21.547  1.7    0.070  2.744 0         
ATOM   4691  ND1 HIS W  90      10.672  -6.926  21.633  1.7    28.85  15.71 0         
ATOM   4692  CD2 HIS W  90      12.510  -7.080  20.464  1.7    1.325  9.071 0         
ATOM   4693  CE1 HIS W  90      10.592  -6.033  20.660  1.7    38.16  15.30 0         
ATOM   4694  NE2 HIS W  90      11.697  -6.106  19.937  1.7    20.68  20.32 0         
ATOM   4695  N   ILE W  91      12.968 -11.356  21.111  1.7    3.339  7.002 0         
ATOM   4696  CA  ILE W  91      12.704 -12.204  19.940  1.9    0      0     0         
ATOM   4697  C   ILE W  91      11.259 -11.956  19.509  1.7    0.668  3.393 0         
ATOM   4698  O   ILE W  91      10.474 -11.380  20.252  1.4    16.36  12.06 0         
ATOM   4699  CB  ILE W  91      12.964 -13.744  20.159  1.9    0      0     0         
ATOM   4700  CG1 ILE W  91      12.141 -14.321  21.304  1.9    20.98  17.61 0         
ATOM   4701  CG2 ILE W  91      14.416 -13.983  20.400  1.9    15.92  19.77 0         
ATOM   4702  CD1 ILE W  91      12.168 -15.857  21.401  1.9    48.54  28.03 0         
ATOM   4703  N   GLY W  92      10.933 -12.350  18.286  1.7    0.635  2.131 0         
ATOM   4704  CA  GLY W  92       9.595 -12.152  17.737  1.9    31.77  25.74 0         
ATOM   4705  C   GLY W  92       9.470 -12.731  16.331  1.7    1.220  3.775 0         
ATOM   4706  O   GLY W  92      10.451 -13.257  15.782  1.4    0.005  2.247 0         
ATOM   4707  N   GLU W  93       8.301 -12.589  15.711  1.7    8.397  7.800 0         
ATOM   4708  CA  GLU W  93       8.098 -13.169  14.387  1.9    0      0     0         
ATOM   4709  C   GLU W  93       8.428 -12.295  13.184  1.7    0.495  1.945 0         
ATOM   4710  O   GLU W  93       8.011 -11.136  13.125  1.4    25.60  13.02 0         
ATOM   4711  CB  GLU W  93       6.667 -13.661  14.267  1.9    11.75  11.87 0         
ATOM   4712  CG  GLU W  93       6.240 -14.689  15.328  1.9    12.89  17.53 0         
ATOM   4713  CD  GLU W  93       4.824 -15.213  15.094  1.7    6.540  6.732 0         
ATOM   4714  OE1 GLU W  93       4.088 -14.625  14.255  1.4    31.84  12.34 0         
ATOM   4715  OE2 GLU W  93       4.453 -16.225  15.730  1.4    40.53  16.65 0         
ATOM   4716  N   MET W  94       9.171 -12.866  12.227  1.7    0.001  0.941 0         
ATOM   4717  CA  MET W  94       9.546 -12.187  10.973  1.9    4.190  8.311 0         
ATOM   4718  C   MET W  94       9.185 -13.103   9.782  1.7    0.195  1.432 0         
ATOM   4719  O   MET W  94       9.322 -14.338   9.861  1.4    0      0     0         
ATOM   4720  CB  MET W  94      11.039 -11.804  10.960  1.9    0      0     0         
ATOM   4721  CG  MET W  94      11.317 -10.492  11.682  1.9    8.547  20.58 0         
ATOM   4722  SD  MET W  94      13.041  -9.930  11.715  1.8    0      0     0         
ATOM   4723  CE  MET W  94      13.087  -8.938  10.267  1.9    1.266  6.188 0         
ATOM   4724  N   SER W  95       8.680 -12.512   8.702  1.7    5.498  7.384 0         
ATOM   4725  CA  SER W  95       8.266 -13.304   7.543  1.9    0      0     0         
ATOM   4726  C   SER W  95       9.253 -13.251   6.406  1.7    0      0     0         
ATOM   4727  O   SER W  95       9.755 -12.173   6.055  1.4    4.446  7.271 0         
ATOM   4728  CB  SER W  95       6.903 -12.835   7.042  1.9    36.33  25.37 0         
ATOM   4729  OG  SER W  95       6.396 -13.702   6.040  1.4    10.91  8.119 0         
ATOM   4730  N   PHE W  96       9.464 -14.402   5.768  1.7    0      0     0         
ATOM   4731  CA  PHE W  96      10.416 -14.487   4.650  1.9    2.900  8.830 0         
ATOM   4732  C   PHE W  96       9.849 -15.197   3.416  1.7    0      0     0         
ATOM   4733  O   PHE W  96       8.986 -16.061   3.520  1.4    0      0     0         
ATOM   4734  CB  PHE W  96      11.717 -15.175   5.112  1.9    0      0     0         
ATOM   4735  CG  PHE W  96      12.430 -14.447   6.218  1.7    0      0     0         
ATOM   4736  CD1 PHE W  96      13.145 -13.295   5.951  1.7    0.959  6.664 0         
ATOM   4737  CD2 PHE W  96      12.351 -14.891   7.523  1.7    0      0     0         
ATOM   4738  CE1 PHE W  96      13.769 -12.591   6.963  1.7    0      0     0         
ATOM   4739  CE2 PHE W  96      12.967 -14.201   8.530  1.7    0      0     0         
ATOM   4740  CZ  PHE W  96      13.678 -13.045   8.250  1.7    0      0     0         
ATOM   4741  N   LEU W  97      10.353 -14.817   2.251  1.7    3.087  5.839 0         
ATOM   4742  CA  LEU W  97       9.928 -15.412   0.991  1.9    0      0     0         
ATOM   4743  C   LEU W  97      10.712 -16.663   0.631  1.7    0      0     0         
ATOM   4744  O   LEU W  97      11.938 -16.695   0.694  1.4    0      0     0         
ATOM   4745  CB  LEU W  97      10.081 -14.409  -0.154  1.9    11.85  12.02 0         
ATOM   4746  CG  LEU W  97       9.868 -14.993  -1.553  1.9    0      0     0         
ATOM   4747  CD1 LEU W  97       8.386 -15.188  -1.753  1.9    12.75  14.51 0         
ATOM   4748  CD2 LEU W  97      10.444 -14.065  -2.608  1.9    33.68  24.59 0         
ATOM   4749  N   GLN W  98       9.981 -17.679   0.205  1.7    0      0     0         
ATOM   4750  CA  GLN W  98      10.553 -18.939  -0.226  1.9    0      0     0         
ATOM   4751  C   GLN W  98      10.181 -19.164  -1.691  1.7    0      0     0         
ATOM   4752  O   GLN W  98       9.447 -18.381  -2.286  1.4    0      0     0         
ATOM   4753  CB  GLN W  98      10.006 -20.073   0.606  1.9    0.025  3.942 0         
ATOM   4754  CG  GLN W  98      10.475 -20.015   2.010  1.9    0      0     0         
ATOM   4755  CD  GLN W  98      10.523 -21.382   2.659  1.7    0      0     0         
ATOM   4756  OE1 GLN W  98       9.501 -22.089   2.744  1.4    17.34  17.69 0         
ATOM   4757  NE2 GLN W  98      11.716 -21.766   3.135  1.7    11.22  14.96 0         
ATOM   4758  N   HIS W  99      10.767 -20.187  -2.287  1.7    0      0     0         
ATOM   4759  CA  HIS W  99      10.500 -20.541  -3.668  1.9    0      0     0         
ATOM   4760  C   HIS W  99      10.097 -21.987  -3.586  1.7    0      0     0         
ATOM   4761  O   HIS W  99      10.843 -22.822  -3.094  1.4    1.034  4.591 0         
ATOM   4762  CB  HIS W  99      11.757 -20.395  -4.528  1.9    0      0     0         
ATOM   4763  CG  HIS W  99      12.199 -18.976  -4.712  1.7    0      0     0         
ATOM   4764  ND1 HIS W  99      13.422 -18.648  -5.256  1.7    0      0     0         
ATOM   4765  CD2 HIS W  99      11.575 -17.802  -4.451  1.7    0      0     0         
ATOM   4766  CE1 HIS W  99      13.530 -17.331  -5.326  1.7    15.24  14.31 0         
ATOM   4767  NE2 HIS W  99      12.423 -16.794  -4.847  1.7    5.730  8.357 0         
ATOM   4768  N   ASN W 100       8.873 -22.278  -3.984  1.7    0      0     0         
ATOM   4769  CA  ASN W 100       8.399 -23.647  -3.917  1.9    4.195  6.613 0         
ATOM   4770  C   ASN W 100       8.679 -24.384  -5.201  1.7    0      0     0         
ATOM   4771  O   ASN W 100       8.896 -25.591  -5.187  1.4    11.52  10.84 0         
ATOM   4772  CB  ASN W 100       6.892 -23.691  -3.616  1.9    7.362  9.111 0         
ATOM   4773  CG  ASN W 100       6.509 -22.922  -2.342  1.7    2.207  3.355 0         
ATOM   4774  OD1 ASN W 100       5.670 -22.019  -2.372  1.4    3.911  5.002 0         
ATOM   4775  ND2 ASN W 100       7.115 -23.295  -1.221  1.7    27.86  21.33 0         
ATOM   4776  N   LYS W 101       8.739 -23.646  -6.301  1.7    0      0     0         
ATOM   4777  CA  LYS W 101       8.953 -24.280  -7.586  1.9    0.912  4.301 0         
ATOM   4778  C   LYS W 101       9.840 -23.432  -8.460  1.7    0      0     0         
ATOM   4779  O   LYS W 101       9.716 -22.222  -8.439  1.4    0      0     0         
ATOM   4780  CB  LYS W 101       7.601 -24.489  -8.253  1.9    0      0     0         
ATOM   4781  CG  LYS W 101       7.559 -25.647  -9.186  1.9    10.11  15.01 0         
ATOM   4782  CD  LYS W 101       6.202 -26.316  -9.134  1.9    31.46  21.88 0         
ATOM   4783  CE  LYS W 101       5.901 -26.907  -7.756  1.9    17.16  14.84 0         
ATOM   4784  NZ  LYS W 101       6.752 -28.071  -7.347  1.7    49.33  21.52 0         
ATOM   4785  N   CYS W 102      10.745 -24.076  -9.200  1.7    2.308  5.345 0         
ATOM   4786  CA  CYS W 102      11.692 -23.399 -10.108  1.9    0      0     0         
ATOM   4787  C   CYS W 102      11.573 -23.926 -11.549  1.7    0      0     0         
ATOM   4788  O   CYS W 102      11.178 -25.069 -11.761  1.4    13.66  12.70 0         
ATOM   4789  CB  CYS W 102      13.142 -23.611  -9.618  1.9    0.469  4.698 0         
ATOM   4790  SG  CYS W 102      13.498 -22.935  -7.952  1.8    0      0     0         
ATOM   4791  N   GLU W 103      11.966 -23.127 -12.535  1.7    0      0     0         
ATOM   4792  CA  GLU W 103      11.902 -23.566 -13.930  1.9    1.900  4.339 0         
ATOM   4793  C   GLU W 103      12.916 -22.886 -14.834  1.7    0      0     0         
ATOM   4794  O   GLU W 103      13.120 -21.677 -14.733  1.4    0      0     0         
ATOM   4795  CB  GLU W 103      10.502 -23.372 -14.502  1.9    0      0     0         
ATOM   4796  CG  GLU W 103       9.797 -24.706 -14.776  1.9    23.37  21.04 0         
ATOM   4797  CD  GLU W 103       8.336 -24.565 -15.188  1.7    5.922  6.196 0         
ATOM   4798  OE1 GLU W 103       7.999 -23.609 -15.913  1.4    6.935  6.549 0         
ATOM   4799  OE2 GLU W 103       7.515 -25.423 -14.796  1.4    37.69  18.84 0         
ATOM   4800  N   CYS W 104      13.569 -23.665 -15.696  1.7    4.731  7.762 0         
ATOM   4801  CA  CYS W 104      14.549 -23.116 -16.632  1.9    0      0     0         
ATOM   4802  C   CYS W 104      13.803 -22.345 -17.725  1.7    0      0     0         
ATOM   4803  O   CYS W 104      13.079 -22.937 -18.527  1.4    16.84  13.42 0         
ATOM   4804  CB  CYS W 104      15.397 -24.234 -17.250  1.9    6.389  9.943 0         
ATOM   4805  SG  CYS W 104      16.644 -24.941 -16.125  1.8    0.154  3.239 0         
ATOM   4806  N   ARG W 105      13.958 -21.021 -17.725  1.7    0      0     0         
ATOM   4807  CA  ARG W 105      13.293 -20.136 -18.677  1.9    0.012  1.137 0         
ATOM   4808  C   ARG W 105      14.328 -19.330 -19.433  1.7    0      0     0         
ATOM   4809  O   ARG W 105      15.378 -19.004 -18.901  1.4    0      0     0         
ATOM   4810  CB  ARG W 105      12.335 -19.187 -17.936  1.9    6.638  10.12 0         
ATOM   4811  CG  ARG W 105      10.844 -19.601 -17.958  1.9    18.51  15.45 0         
ATOM   4812  CD  ARG W 105      10.534 -20.936 -17.230  1.9    1.321  5.491 0         
ATOM   4813  NE  ARG W 105       9.144 -21.419 -17.362  1.7    12.45  8.392 0         
ATOM   4814  CZ  ARG W 105       8.074 -20.825 -16.824  1.7    2.322  2.424 0         
ATOM   4815  NH1 ARG W 105       8.203 -19.703 -16.124  1.7    27.75  18.09 0         
ATOM   4816  NH2 ARG W 105       6.881 -21.408 -16.878  1.7    44.23  21.57 0         
ATOM   4817  N   PRO W 106      14.055 -19.005 -20.702  1.7    0      0     0         
ATOM   4818  CA  PRO W 106      15.013 -18.227 -21.496  1.9    0      0     0         
ATOM   4819  C   PRO W 106      15.329 -16.902 -20.840  1.7    0.004  0.614 0         
ATOM   4820  O   PRO W 106      14.462 -16.299 -20.212  1.4    13.28  11.62 0         
ATOM   4821  CB  PRO W 106      14.280 -18.031 -22.817  1.9    32.85  20.86 0         
ATOM   4822  CG  PRO W 106      13.429 -19.279 -22.910  1.9    35.06  17.42 0         
ATOM   4823  CD  PRO W 106      12.891 -19.402 -21.512  1.9    21.69  17.77 0         
ATOM   4824  N   LYS W 107      16.574 -16.462 -20.974  1.7    1.785  3.703 0         
ATOM   4825  CA  LYS W 107      17.021 -15.201 -20.388  1.9    0.193  2.267 0         
ATOM   4826  C   LYS W 107      16.541 -14.009 -21.213  1.7    25.08  15.66 0         
ATOM   4827  O   LYS W 107      16.244 -12.939 -20.671  1.4    41.96  15.44 0         
ATOM   4828  CB  LYS W 107      18.546 -15.169 -20.277  1.9    20.69  17.26 0         
ATOM   4829  CG  LYS W 107      19.135 -16.222 -19.364  1.9    0.214  1.223 0         
ATOM   4830  CD  LYS W 107      20.656 -16.115 -19.380  1.9    19.83  15.00 0         
ATOM   4831  CE  LYS W 107      21.323 -17.101 -18.418  1.9    11.92  12.06 0         
ATOM   4832  NZ  LYS W 107      22.830 -17.057 -18.462  1.7    37.74  21.37 0         
