# Supplementary material for: Pep-3D-Search: a method for B-cell epitope prediction based on mimotope analysis
Source: BMC Bioinformatics. 2008 Dec 16;9:538. doi: 10.1186/1471-2105-9-538 (PMC2639436; doi:10.1186/1471-2105-9-538)
Supplement: Additional file 2 — Source code, test datasets, Pep-3D-Search toolkit and operation manual. The file is a ZIP archive containing the Visual Basic source code for Pep-3D-Search, licensed under the GNU General Public License. It also contains the test datasets, the Pep-3D-Search toolkit and the operation manual (in PDF format) of Pep-3D-Search. Updated versions will be available at . [file 1471-2105-9-538-S2.zip › Additional_file_2/Pep-3D-Search-20081205/Test_datasets/Epitope_Prediction_based_on_mimotope_analysis/1BJ1_W/mab_1BJ1_mimotopes.txt]

>5
YDFTHY
>
YEFQHY
>
YEFTHY
>
YDFGHY
>
YDFSHY
>
YEFSHY
>6
TWTGE
>
TWTGT
>
TWTGQ
>7
NTWT
>
NTWD
>
YYRNAS
>
YYTTRS
>
YYEGSS
>
YYRQRG
>
YYTGRS
>
YYTNTS
>
YYRKGS
>
YYTGSS
>
YYRSGS
>
YYTNRS
>
YYRNSS
>
YYKESS
>
YYRDAS
>
YYRQKS
>
YYKGGS
>
YYYGAS
>
YYRGES
>
YYRSTS
>
YYRNTS
>6
YYYGTS
>2
YYRGTS
>2
YYINKS
>
YYYNQS
>
YYIAKS
>
YYRDNS
>
YYWGTS
>
YYRQNS
>
YYRQSS
>
YYKNTS
>
YYIERS
