# Supplementary material for: Pep-3D-Search: a method for B-cell epitope prediction based on mimotope analysis
Source: BMC Bioinformatics. 2008 Dec 16;9:538. doi: 10.1186/1471-2105-9-538 (PMC2639436; doi:10.1186/1471-2105-9-538)
Supplement: Additional file 2 — Source code, test datasets, Pep-3D-Search toolkit and operation manual. The file is a ZIP archive containing the Visual Basic source code for Pep-3D-Search, licensed under the GNU General Public License. It also contains the test datasets, the Pep-3D-Search toolkit and the operation manual (in PDF format) of Pep-3D-Search. Updated versions will be available at . [file 1471-2105-9-538-S2.zip › Additional_file_2/Pep-3D-Search-20081205/Test_datasets/Epitope_Prediction_based_on_mimotope_analysis/1E6J_P/1E6J_P.txt]

ATOM   3316  N   VAL P  11     -36.464  10.718 -11.351  1.7    46.12  20.14 0         
ATOM   3317  CA  VAL P  11     -36.903   9.314 -11.123  1.9    12.04  9.160 0         
ATOM   3318  C   VAL P  11     -35.917   8.749 -10.115  1.7    1.793  2.373 0         
ATOM   3319  O   VAL P  11     -34.734   9.079 -10.167  1.4    22.87  12.54 0         
ATOM   3320  CB  VAL P  11     -36.835   8.482 -12.425  1.9    9.228  8.606 0         
ATOM   3321  CG1 VAL P  11     -37.342   7.068 -12.177  1.9    43.11  25.31 0         
ATOM   3322  CG2 VAL P  11     -37.644   9.152 -13.526  1.9    62.83  28.16 0         
ATOM   3323  N   HIS P  12     -36.401   7.937  -9.183  1.7    7.250  7.376 0         
ATOM   3324  CA  HIS P  12     -35.527   7.364  -8.170  1.9    3.110  6.288 0         
ATOM   3325  C   HIS P  12     -35.084   5.948  -8.503  1.7    0      0     0         
ATOM   3326  O   HIS P  12     -35.905   5.080  -8.794  1.4    20.39  13.15 0         
ATOM   3327  CB  HIS P  12     -36.210   7.366  -6.800  1.9    30.1   19.98 0         
ATOM   3328  CG  HIS P  12     -35.257   7.237  -5.652  1.7    0.023  0.653 0         
ATOM   3329  ND1 HIS P  12     -34.811   6.021  -5.179  1.7    9.712  9.564 0         
ATOM   3330  CD2 HIS P  12     -34.654   8.179  -4.889  1.7    4.461  10.43 0         
ATOM   3331  CE1 HIS P  12     -33.974   6.220  -4.175  1.7    2.450  14.62 0         
ATOM   3332  NE2 HIS P  12     -33.861   7.520  -3.981  1.7    1.332  4.576 0         
ATOM   3333  N   GLN P  13     -33.778   5.726  -8.447  1.7    4.588  7.648 0         
ATOM   3334  CA  GLN P  13     -33.208   4.414  -8.703  1.9    4.774  6.932 0         
ATOM   3335  C   GLN P  13     -32.352   4.074  -7.493  1.7    0      0     0         
ATOM   3336  O   GLN P  13     -31.329   4.710  -7.252  1.4    18.56  30.57 0         
ATOM   3337  CB  GLN P  13     -32.360   4.419  -9.978  1.9    19.84  17.67 0         
ATOM   3338  CG  GLN P  13     -33.156   4.675 -11.247  1.9    10.77  18.20 0         
ATOM   3339  CD  GLN P  13     -32.605   3.920 -12.442  1.7    4.721  4.873 0         
ATOM   3340  OE1 GLN P  13     -31.949   4.494 -13.311  1.4    42.11  13.26 0         
ATOM   3341  NE2 GLN P  13     -32.871   2.623 -12.489  1.7    58.42  24.01 0         
ATOM   3344  N   ALA P  14     -32.836   3.148  -6.671  1.7    7.208  8.028 0         
ATOM   3345  CA  ALA P  14     -32.111   2.734  -5.472  1.9    0      0     0         
ATOM   3346  C   ALA P  14     -30.885   1.918  -5.878  1.7    0.381  2.718 0         
ATOM   3347  O   ALA P  14     -30.737   1.557  -7.048  1.4    14.41  12.71 0         
ATOM   3348  CB  ALA P  14     -33.021   1.913  -4.564  1.9    49.52  41.18 0         
ATOM   3349  N   ILE P  15     -30.008   1.638  -4.919  1.7    0.247  2.213 0         
ATOM   3350  CA  ILE P  15     -28.803   0.861  -5.198  1.9    8.198  7.781 0         
ATOM   3351  C   ILE P  15     -29.166  -0.561  -5.625  1.7    0.018  0.749 0         
ATOM   3352  O   ILE P  15     -29.925  -1.259  -4.947  1.4    10.60  13.06 0         
ATOM   3353  CB  ILE P  15     -27.829   0.846  -3.990  1.9    1.177  4.008 0         
ATOM   3354  CG1 ILE P  15     -26.563   0.066  -4.349  1.9    5.638  8.916 0         
ATOM   3355  CG2 ILE P  15     -28.514   0.287  -2.746  1.9    7.751  15.68 0         
ATOM   3356  CD1 ILE P  15     -25.561  -0.029  -3.229  1.9    0.400  6.338 0         
ATOM   3357  N   SER P  16     -28.647  -0.959  -6.782  1.7    3.459  5.768 0         
ATOM   3358  CA  SER P  16     -28.907  -2.275  -7.354  1.9    3.995  5.896 0         
ATOM   3359  C   SER P  16     -28.423  -3.418  -6.467  1.7    0      0     0         
ATOM   3360  O   SER P  16     -27.355  -3.330  -5.859  1.4    0      0     0         
ATOM   3361  CB  SER P  16     -28.236  -2.377  -8.731  1.9    29.19  20.62 0         
ATOM   3362  OG  SER P  16     -28.511  -3.618  -9.361  1.4    16.29  10.37 0         
ATOM   3363  N   PRO P  17     -29.215  -4.504  -6.369  1.7    0      0     0         
ATOM   3364  CA  PRO P  17     -28.847  -5.667  -5.556  1.9    1.763  8.542 0         
ATOM   3365  C   PRO P  17     -27.524  -6.260  -6.041  1.7    0.719  1.613 0         
ATOM   3366  O   PRO P  17     -26.788  -6.861  -5.260  1.4    3.584  6.233 0         
ATOM   3367  CB  PRO P  17     -30.010  -6.626  -5.796  1.9    35.60  20.1  0         
ATOM   3368  CG  PRO P  17     -31.163  -5.698  -5.935  1.9    43.71  20.41 0         
ATOM   3369  CD  PRO P  17     -30.601  -4.635  -6.854  1.9    23.61  17.26 0         
ATOM   3370  N   ARG P  18     -27.231  -6.098  -7.332  1.7    0.111  1.044 0         
ATOM   3371  CA  ARG P  18     -25.979  -6.594  -7.899  1.9    4.183  7.464 0         
ATOM   3372  C   ARG P  18     -24.829  -5.800  -7.297  1.7    1.050  2.537 0         
ATOM   3373  O   ARG P  18     -23.881  -6.373  -6.758  1.4    3.5    4.439 0         
ATOM   3374  CB  ARG P  18     -25.971  -6.450  -9.421  1.9    16.29  14.38 0         
ATOM   3375  CG  ARG P  18     -26.762  -7.531 -10.131  1.9    14.75  16.39 0         
ATOM   3376  CD  ARG P  18     -27.088  -7.141 -11.563  1.9    31.08  19.63 0         
ATOM   3377  NE  ARG P  18     -26.393  -7.934 -12.579  1.7    21.28  11.17 0         
ATOM   3378  CZ  ARG P  18     -26.399  -9.264 -12.664  1.7    4.026  4.160 0         
ATOM   3379  NH1 ARG P  18     -27.060 -10.003 -11.778  1.7    46.16  20.32 0         
ATOM   3380  NH2 ARG P  18     -25.791  -9.854 -13.687  1.7    62.42  24.07 0         
ATOM   3381  N   THR P  19     -24.940  -4.477  -7.360  1.7    0.406  1.640 0         
ATOM   3382  CA  THR P  19     -23.924  -3.590  -6.809  1.9    5.862  8.483 0         
ATOM   3383  C   THR P  19     -23.719  -3.891  -5.321  1.7    0      0     0         
ATOM   3384  O   THR P  19     -22.584  -4.028  -4.858  1.4    0      0     0         
ATOM   3385  CB  THR P  19     -24.330  -2.110  -6.994  1.9    0.458  2.780 0         
ATOM   3386  OG1 THR P  19     -24.605  -1.864  -8.380  1.4    23.01  12    0         
ATOM   3387  CG2 THR P  19     -23.223  -1.177  -6.520  1.9    14.76  16.64 0         
ATOM   3388  N   LEU P  20     -24.822  -4.048  -4.593  1.7    0      0     0         
ATOM   3389  CA  LEU P  20     -24.771  -4.341  -3.164  1.9    0      0     0         
ATOM   3390  C   LEU P  20     -24.141  -5.710  -2.894  1.7    0      0     0         
ATOM   3391  O   LEU P  20     -23.456  -5.897  -1.886  1.4    0      0     0         
ATOM   3392  CB  LEU P  20     -26.178  -4.299  -2.561  1.9    0.075  4.062 0         
ATOM   3393  CG  LEU P  20     -26.263  -4.410  -1.037  1.9    0.001  1.769 0         
ATOM   3394  CD1 LEU P  20     -26.014  -3.045  -0.413  1.9    0      0     0         
ATOM   3395  CD2 LEU P  20     -27.632  -4.933  -0.635  1.9    38.76  30.49 0         
ATOM   3396  N   ASN P  21     -24.367  -6.662  -3.796  1.7    0.098  1.929 0         
ATOM   3397  CA  ASN P  21     -23.822  -8.008  -3.634  1.9    1.615  4.887 0         
ATOM   3398  C   ASN P  21     -22.314  -8.035  -3.871  1.7    0.115  1.213 0         
ATOM   3399  O   ASN P  21     -21.581  -8.744  -3.175  1.4    0.223  3.104 0         
ATOM   3400  CB  ASN P  21     -24.520  -8.997  -4.566  1.9    9.154  14.50 0         
ATOM   3401  CG  ASN P  21     -24.458 -10.421  -4.049  1.7    3.422  2.848 0         
ATOM   3402  OD1 ASN P  21     -24.611 -10.667  -2.852  1.4    22.41  12.96 0         
ATOM   3403  ND2 ASN P  21     -24.234 -11.366  -4.947  1.7    51.69  25.64 0         
ATOM   3404  N   ALA P  22     -21.851  -7.261  -4.850  1.7    0.861  2.641 0         
ATOM   3405  CA  ALA P  22     -20.424  -7.191  -5.153  1.9    8.654  9.806 0         
ATOM   3406  C   ALA P  22     -19.695  -6.684  -3.910  1.7    0      0     0         
ATOM   3407  O   ALA P  22     -18.676  -7.245  -3.507  1.4    0.152  1.679 0         
ATOM   3408  CB  ALA P  22     -20.176  -6.265  -6.335  1.9    36.24  24.68 0         
ATOM   3409  N   TRP P  23     -20.260  -5.655  -3.281  1.7    0      0     0         
ATOM   3410  CA  TRP P  23     -19.706  -5.064  -2.064  1.9    0      0     0         
ATOM   3411  C   TRP P  23     -19.448  -6.141  -1.016  1.7    0      0     0         
ATOM   3412  O   TRP P  23     -18.400  -6.144  -0.369  1.4    0      0     0         
ATOM   3413  CB  TRP P  23     -20.674  -4.007  -1.517  1.9    0      0     0         
ATOM   3414  CG  TRP P  23     -20.427  -3.560  -0.097  1.7    0      0     0         
ATOM   3415  CD1 TRP P  23     -21.284  -3.689   0.958  1.7    0.052  5.254 0         
ATOM   3416  CD2 TRP P  23     -19.274  -2.869   0.407  1.7    0      0     0         
ATOM   3417  NE1 TRP P  23     -20.744  -3.119   2.084  1.7    0      0     0         
ATOM   3418  CE2 TRP P  23     -19.511  -2.607   1.777  1.7    0      0     0         
ATOM   3419  CE3 TRP P  23     -18.066  -2.445  -0.161  1.7    0      0     0         
ATOM   3420  CZ2 TRP P  23     -18.587  -1.939   2.585  1.7    0      0     0         
ATOM   3421  CZ3 TRP P  23     -17.147  -1.781   0.641  1.7    0      0     0         
ATOM   3422  CH2 TRP P  23     -17.414  -1.534   2.002  1.7    0      0     0         
ATOM   3423  N   VAL P  24     -20.389  -7.072  -0.884  1.7    0      0     0         
ATOM   3424  CA  VAL P  24     -20.274  -8.164   0.080  1.9    1.683  19.78 0         
ATOM   3425  C   VAL P  24     -19.029  -8.988  -0.212  1.7    0      0     0         
ATOM   3426  O   VAL P  24     -18.189  -9.198   0.664  1.4    1.069  3.610 0         
ATOM   3427  CB  VAL P  24     -21.494  -9.116   0.021  1.9    0      0     0         
ATOM   3428  CG1 VAL P  24     -21.424 -10.139   1.150  1.9    33.70  33.49 0         
ATOM   3429  CG2 VAL P  24     -22.787  -8.332   0.088  1.9    7.440  11.19 0         
ATOM   3430  N   LYS P  25     -18.910  -9.433  -1.456  1.7    0      0     0         
ATOM   3431  CA  LYS P  25     -17.777 -10.242  -1.877  1.9    0      0     0         
ATOM   3432  C   LYS P  25     -16.454  -9.507  -1.700  1.7    0.726  1.636 0         
ATOM   3433  O   LYS P  25     -15.452 -10.114  -1.325  1.4    0.746  4.781 0         
ATOM   3434  CB  LYS P  25     -17.962 -10.695  -3.327  1.9    12.83  13.38 0         
ATOM   3435  CG  LYS P  25     -17.782 -12.196  -3.527  1.9    35.39  20.68 0         
ATOM   3436  CD  LYS P  25     -18.598 -13.022  -2.529  1.9    11.94  9.269 0         
ATOM   3437  CE  LYS P  25     -20.085 -12.688  -2.570  1.9    11.51  11.71 0         
ATOM   3438  NZ  LYS P  25     -20.852 -13.453  -1.550  1.7    33.54  20.93 0         
ATOM   3439  N   VAL P  26     -16.460  -8.200  -1.947  1.7    0.143  1.103 0         
ATOM   3440  CA  VAL P  26     -15.259  -7.388  -1.795  1.9    4.018  7.320 0         
ATOM   3441  C   VAL P  26     -14.793  -7.456  -0.347  1.7    0      0     0         
ATOM   3442  O   VAL P  26     -13.702  -7.948  -0.072  1.4    0      0     0         
ATOM   3443  CB  VAL P  26     -15.504  -5.912  -2.190  1.9    0      0     0         
ATOM   3444  CG1 VAL P  26     -14.259  -5.078  -1.922  1.9    0.254  3.478 0         
ATOM   3445  CG2 VAL P  26     -15.873  -5.821  -3.657  1.9    16.71  18.26 0         
ATOM   3446  N   VAL P  27     -15.637  -7.009   0.578  1.7    0      0     0         
ATOM   3447  CA  VAL P  27     -15.305  -7.026   2.005  1.9    0      0     0         
ATOM   3448  C   VAL P  27     -14.978  -8.450   2.460  1.7    0      0     0         
ATOM   3449  O   VAL P  27     -14.173  -8.661   3.371  1.4    0.404  3.756 0         
ATOM   3450  CB  VAL P  27     -16.474  -6.472   2.865  1.9    2.206  8.212 0         
ATOM   3451  CG1 VAL P  27     -16.114  -6.496   4.346  1.9    3.995  9.331 0         
ATOM   3452  CG2 VAL P  27     -16.811  -5.057   2.438  1.9    0      0     0         
ATOM   3453  N   GLU P  28     -15.601  -9.419   1.802  1.7    0.304  1.678 0         
ATOM   3454  CA  GLU P  28     -15.404 -10.828   2.108  1.9    8.583  10.82 0         
ATOM   3455  C   GLU P  28     -13.986 -11.279   1.753  1.7    0      0     0         
ATOM   3456  O   GLU P  28     -13.360 -12.025   2.508  1.4    23.81  14.32 0         
ATOM   3457  CB  GLU P  28     -16.427 -11.655   1.328  1.9    2.618  7.525 0         
ATOM   3458  CG  GLU P  28     -16.452 -13.133   1.654  1.9    28.8   21.47 0         
ATOM   3459  CD  GLU P  28     -17.459 -13.886   0.805  1.7    5.992  4.920 0         
ATOM   3460  OE1 GLU P  28     -18.673 -13.612   0.937  1.4    14.95  9.232 0         
ATOM   3461  OE2 GLU P  28     -17.037 -14.743  -0.002  1.4    31.00  13.24 0         
ATOM   3462  N   GLU P  29     -13.487 -10.812   0.611  1.7    0      0     0         
ATOM   3463  CA  GLU P  29     -12.153 -11.173   0.135  1.9    6.368  7.896 0         
ATOM   3464  C   GLU P  29     -11.054 -10.199   0.574  1.7    0      0     0         
ATOM   3465  O   GLU P  29     -10.090 -10.599   1.224  1.4    21.28  13.24 0         
ATOM   3466  CB  GLU P  29     -12.163 -11.314  -1.392  1.9    9.970  16.79 0         
ATOM   3467  CG  GLU P  29     -10.860 -11.831  -1.986  1.9    24.25  18.69 0         
ATOM   3468  CD  GLU P  29     -10.950 -12.057  -3.484  1.7    8.596  8.404 0         
ATOM   3469  OE1 GLU P  29     -10.718 -11.097  -4.247  1.4    25.80  13.73 0         
ATOM   3470  OE2 GLU P  29     -11.252 -13.195  -3.897  1.4    43.25  13.52 0         
ATOM   3471  N   LYS P  30     -11.199  -8.928   0.209  1.7    0      0     0         
ATOM   3472  CA  LYS P  30     -10.222  -7.892   0.550  1.9    3.975  8.292 0         
ATOM   3473  C   LYS P  30     -10.162  -7.568   2.048  1.7    0.468  1.896 0         
ATOM   3474  O   LYS P  30      -9.224  -6.907   2.509  1.4    3.023  4.143 0         
ATOM   3475  CB  LYS P  30     -10.517  -6.609  -0.235  1.9    0      0     0         
ATOM   3476  CG  LYS P  30     -10.578  -6.789  -1.744  1.9    1.063  13.26 0         
ATOM   3477  CD  LYS P  30      -9.265  -7.305  -2.302  1.9    3.756  6.89  0         
ATOM   3478  CE  LYS P  30      -9.291  -7.330  -3.820  1.9    21.42  20.56 0         
ATOM   3479  NZ  LYS P  30      -7.991  -7.768  -4.393  1.7    41.02  21.85 0         
ATOM   3480  N   ALA P  31     -11.159  -8.031   2.799  1.7    0      0     0         
ATOM   3481  CA  ALA P  31     -11.235  -7.795   4.240  1.9    0.172  3.177 0         
ATOM   3482  C   ALA P  31     -11.157  -6.304   4.560  1.7    0      0     0         
ATOM   3483  O   ALA P  31     -12.163  -5.598   4.474  1.4    0      0     0         
ATOM   3484  CB  ALA P  31     -10.137  -8.570   4.974  1.9    42.91  35.8  0         
ATOM   3485  N   PHE P  32      -9.967  -5.824   4.912  1.7    1.405  4.001 0         
ATOM   3486  CA  PHE P  32      -9.776  -4.415   5.234  1.9    0.043  0.450 0         
ATOM   3487  C   PHE P  32      -8.429  -3.860   4.800  1.7    1.826  3.332 0         
ATOM   3488  O   PHE P  32      -7.881  -2.956   5.436  1.4    0.975  3.791 0         
ATOM   3489  CB  PHE P  32     -10.016  -4.154   6.724  1.9    0.376  2.847 0         
ATOM   3490  CG  PHE P  32     -11.439  -3.814   7.047  1.7    0      0     0         
ATOM   3491  CD1 PHE P  32     -12.081  -2.771   6.381  1.7    0      0     0         
ATOM   3492  CD2 PHE P  32     -12.150  -4.546   7.993  1.7    0.035  5.912 0         
ATOM   3493  CE1 PHE P  32     -13.410  -2.465   6.648  1.7    0      0     0         
ATOM   3494  CE2 PHE P  32     -13.482  -4.248   8.268  1.7    0      0     0         
ATOM   3495  CZ  PHE P  32     -14.114  -3.205   7.595  1.7    0      0     0         
ATOM   3496  N   SER P  33      -7.894  -4.406   3.715  1.7    1.932  3.220 0         
ATOM   3497  CA  SER P  33      -6.625  -3.942   3.186  1.9    7.196  7.228 0         
ATOM   3498  C   SER P  33      -6.873  -2.550   2.606  1.7    0      0     0         
ATOM   3499  O   SER P  33      -7.993  -2.232   2.209  1.4    0      0     0         
ATOM   3500  CB  SER P  33      -6.134  -4.900   2.102  1.9    28.29  20.66 0         
ATOM   3501  OG  SER P  33      -7.121  -5.075   1.105  1.4    0.322  1.582 0         
ATOM   3502  N   PRO P  34      -5.827  -1.713   2.514  1.7    0      0     0         
ATOM   3503  CA  PRO P  34      -5.984  -0.358   1.972  1.9    0.086  3.749 0         
ATOM   3504  C   PRO P  34      -6.616  -0.281   0.581  1.7    0.732  1.639 0         
ATOM   3505  O   PRO P  34      -7.073   0.785   0.164  1.4    8.118  8.446 0         
ATOM   3506  CB  PRO P  34      -4.549   0.180   1.977  1.9    31.18  18.61 0         
ATOM   3507  CG  PRO P  34      -3.712  -1.061   1.852  1.9    39.27  20.93 0         
ATOM   3508  CD  PRO P  34      -4.410  -1.994   2.802  1.9    17.37  14.60 0         
ATOM   3509  N   GLU P  35      -6.677  -1.413  -0.115  1.7    0.221  1.351 0         
ATOM   3510  CA  GLU P  35      -7.248  -1.461  -1.458  1.9    5.278  7.314 0         
ATOM   3511  C   GLU P  35      -8.784  -1.466  -1.484  1.7    0      0     0         
ATOM   3512  O   GLU P  35      -9.393  -1.251  -2.536  1.4    3.251  6.451 0         
ATOM   3513  CB  GLU P  35      -6.696  -2.673  -2.217  1.9    26.30  18.38 0         
ATOM   3514  CG  GLU P  35      -7.078  -4.014  -1.607  1.9    1.032  9.147 0         
ATOM   3515  CD  GLU P  35      -6.421  -5.199  -2.295  1.7    4.934  5.105 0         
ATOM   3516  OE1 GLU P  35      -6.218  -5.149  -3.527  1.4    23.91  11.52 0         
ATOM   3517  OE2 GLU P  35      -6.117  -6.192  -1.600  1.4    20.91  12.03 0         
ATOM   3518  N   VAL P  36      -9.405  -1.679  -0.326  1.7    0      0     0         
ATOM   3519  CA  VAL P  36     -10.863  -1.715  -0.230  1.9    0      0     0         
ATOM   3520  C   VAL P  36     -11.501  -0.341  -0.436  1.7    0      0     0         
ATOM   3521  O   VAL P  36     -12.511  -0.216  -1.128  1.4    0      0     0         
ATOM   3522  CB  VAL P  36     -11.337  -2.316   1.129  1.9    0      0     0         
ATOM   3523  CG1 VAL P  36     -11.074  -1.352   2.283  1.9    0      0     0         
ATOM   3524  CG2 VAL P  36     -12.807  -2.689   1.062  1.9    0      0     0         
ATOM   3525  N   ILE P  37     -10.891   0.691   0.138  1.7    0      0     0         
ATOM   3526  CA  ILE P  37     -11.408   2.052   0.029  1.9    0      0     0         
ATOM   3527  C   ILE P  37     -11.722   2.467  -1.410  1.7    0      0     0         
ATOM   3528  O   ILE P  37     -12.835   2.910  -1.694  1.4    0      0     0         
ATOM   3529  CB  ILE P  37     -10.464   3.071   0.714  1.9    1.303  3.358 0         
ATOM   3530  CG1 ILE P  37     -10.405   2.777   2.217  1.9    0      0     0         
ATOM   3531  CG2 ILE P  37     -10.940   4.501   0.463  1.9    17.78  18.80 0         
ATOM   3532  CD1 ILE P  37      -9.487   3.683   3.001  1.9    9.362  14.93 0         
ATOM   3533  N   PRO P  38     -10.761   2.307  -2.340  1.7    0      0     0         
ATOM   3534  CA  PRO P  38     -11.024   2.686  -3.732  1.9    7.937  9.846 0         
ATOM   3535  C   PRO P  38     -12.288   2.001  -4.243  1.7    0.876  3.509 0         
ATOM   3536  O   PRO P  38     -13.107   2.614  -4.933  1.4    4.567  5.182 0         
ATOM   3537  CB  PRO P  38      -9.782   2.177  -4.455  1.9    32.22  19.60 0         
ATOM   3538  CG  PRO P  38      -8.716   2.374  -3.433  1.9    36.68  21.31 0         
ATOM   3539  CD  PRO P  38      -9.369   1.848  -2.183  1.9    0.993  3.018 0         
ATOM   3540  N   MET P  39     -12.451   0.735  -3.866  1.7    0      0     0         
ATOM   3541  CA  MET P  39     -13.617  -0.046  -4.258  1.9    0.004  1.771 0         
ATOM   3542  C   MET P  39     -14.873   0.621  -3.715  1.7    0      0     0         
ATOM   3543  O   MET P  39     -15.777   0.973  -4.474  1.4    0      0     0         
ATOM   3544  CB  MET P  39     -13.517  -1.459  -3.692  1.9    0      0     0         
ATOM   3545  CG  MET P  39     -12.588  -2.382  -4.443  1.9    5.707  13.78 0         
ATOM   3546  SD  MET P  39     -13.425  -3.225  -5.785  1.8    14.49  16.79 0         
ATOM   3547  CE  MET P  39     -12.912  -2.307  -7.178  1.9    60.19  34.91 0         
ATOM   3548  N   PHE P  40     -14.901   0.823  -2.400  1.7    0      0     0         
ATOM   3549  CA  PHE P  40     -16.036   1.449  -1.735  1.9    0      0     0         
ATOM   3550  C   PHE P  40     -16.473   2.715  -2.467  1.7    0      0     0         
ATOM   3551  O   PHE P  40     -17.665   2.910  -2.713  1.4    0      0     0         
ATOM   3552  CB  PHE P  40     -15.688   1.772  -0.277  1.9    0      0     0         
ATOM   3553  CG  PHE P  40     -16.785   2.480   0.473  1.7    0      0     0         
ATOM   3554  CD1 PHE P  40     -17.789   1.760   1.110  1.7    0      0     0         
ATOM   3555  CD2 PHE P  40     -16.813   3.871   0.547  1.7    0      0     0         
ATOM   3556  CE1 PHE P  40     -18.806   2.412   1.813  1.7    0      0     0         
ATOM   3557  CE2 PHE P  40     -17.825   4.532   1.247  1.7    0      0     0         
ATOM   3558  CZ  PHE P  40     -18.822   3.799   1.880  1.7    0      0     0         
ATOM   3559  N   SER P  41     -15.510   3.552  -2.843  1.7    0      0     0         
ATOM   3560  CA  SER P  41     -15.815   4.795  -3.540  1.9    0      0     0         
ATOM   3561  C   SER P  41     -16.463   4.551  -4.893  1.7    0.810  1.753 0         
ATOM   3562  O   SER P  41     -17.497   5.140  -5.204  1.4    1.104  3.701 0         
ATOM   3563  CB  SER P  41     -14.554   5.641  -3.709  1.9    26.94  21.16 0         
ATOM   3564  OG  SER P  41     -14.027   5.997  -2.444  1.4    9.904  8.644 0         
ATOM   3565  N   ALA P  42     -15.859   3.674  -5.690  1.7    0.798  2.502 0         
ATOM   3566  CA  ALA P  42     -16.377   3.360  -7.022  1.9    9.519  11.30 0         
ATOM   3567  C   ALA P  42     -17.795   2.813  -6.944  1.7    0.657  1.581 0         
ATOM   3568  O   ALA P  42     -18.662   3.187  -7.730  1.4    16.09  10.00 0         
ATOM   3569  CB  ALA P  42     -15.486   2.348  -7.705  1.9    43.21  29.35 0         
ATOM   3570  N   LEU P  43     -18.013   1.910  -5.993  1.7    0.004  0.921 0         
ATOM   3571  CA  LEU P  43     -19.315   1.280  -5.790  1.9    4.124  7.261 0         
ATOM   3572  C   LEU P  43     -20.366   2.265  -5.267  1.7    0      0     0         
ATOM   3573  O   LEU P  43     -21.513   2.259  -5.706  1.4    10.46  14.74 0         
ATOM   3574  CB  LEU P  43     -19.211   0.150  -4.757  1.9    0      0     0         
ATOM   3575  CG  LEU P  43     -18.390  -1.132  -4.858  1.9    0      0     0         
ATOM   3576  CD1 LEU P  43     -18.609  -2.057  -3.667  1.9    0      0     0         
ATOM   3577  CD2 LEU P  43     -18.684  -1.868  -6.023  1.9    23.02  25.79 0         
ATOM   3578  N   SER P  44     -19.960   3.131  -4.347  1.7    0      0     0         
ATOM   3579  CA  SER P  44     -20.873   4.088  -3.725  1.9    0.017  4.744 0         
ATOM   3580  C   SER P  44     -20.979   5.422  -4.468  1.7    0      0     0         
ATOM   3581  O   SER P  44     -21.440   6.418  -3.894  1.4    0.204  4.944 0         
ATOM   3582  CB  SER P  44     -20.432   4.349  -2.275  1.9    0      0     0         
ATOM   3583  OG  SER P  44     -21.420   5.047  -1.532  1.4    0      0     0         
ATOM   3584  N   GLU P  45     -20.612   5.463  -5.744  1.7    0.097  2.416 0         
ATOM   3585  CA  GLU P  45     -20.689   6.726  -6.470  1.9    0      0     0         
ATOM   3586  C   GLU P  45     -22.146   7.164  -6.656  1.7    0.543  2.328 0         
ATOM   3587  O   GLU P  45     -23.009   6.370  -7.056  1.4    20.96  13.63 0         
ATOM   3588  CB  GLU P  45     -19.976   6.635  -7.823  1.9    9.064  13.42 0         
ATOM   3589  CG  GLU P  45     -19.397   7.974  -8.275  1.9    21.52  20.99 0         
ATOM   3590  CD  GLU P  45     -19.042   8.011  -9.754  1.7    8.639  8.473 0         
ATOM   3591  OE1 GLU P  45     -19.955   8.205 -10.586  1.4    42.24  14.68 0         
ATOM   3592  OE2 GLU P  45     -17.848   7.867 -10.089  1.4    42.05  15.47 0         
ATOM   3593  N   GLY P  46     -22.418   8.411  -6.277  1.7    1.924  10.79 0         
ATOM   3594  CA  GLY P  46     -23.749   8.979  -6.412  1.9    36.08  25.91 0         
ATOM   3595  C   GLY P  46     -24.860   8.424  -5.538  1.7    2.455  4.119 0         
ATOM   3596  O   GLY P  46     -26.008   8.861  -5.649  1.4    23.62  15.02 0         
ATOM   3597  N   ALA P  47     -24.536   7.482  -4.661  1.7    0.546  3.160 0         
ATOM   3598  CA  ALA P  47     -25.541   6.893  -3.790  1.9    5.932  8.624 0         
ATOM   3599  C   ALA P  47     -26.081   7.892  -2.761  1.7    0      0     0         
ATOM   3600  O   ALA P  47     -25.430   8.889  -2.441  1.4    4.207  11.69 0         
ATOM   3601  CB  ALA P  47     -24.975   5.660  -3.102  1.9    5.330  13.85 0         
ATOM   3602  N   THR P  48     -27.287   7.629  -2.265  1.7    0      0     0         
ATOM   3603  CA  THR P  48     -27.926   8.487  -1.267  1.9    0      0     0         
ATOM   3604  C   THR P  48     -27.486   8.031   0.121  1.7    0      0     0         
ATOM   3605  O   THR P  48     -27.000   6.907   0.284  1.4    0      0     0         
ATOM   3606  CB  THR P  48     -29.477   8.382  -1.333  1.9    0      0     0         
ATOM   3607  OG1 THR P  48     -29.900   7.093  -0.860  1.4    0      0     0         
ATOM   3608  CG2 THR P  48     -29.962   8.570  -2.762  1.9    10.13  32.38 0         
ATOM   3609  N   PRO P  49     -27.655   8.890   1.142  1.7    0      0     0         
ATOM   3610  CA  PRO P  49     -27.262   8.515   2.504  1.9    0      0     0         
ATOM   3611  C   PRO P  49     -27.901   7.188   2.901  1.7    0      0     0         
ATOM   3612  O   PRO P  49     -27.311   6.402   3.644  1.4    0      0     0         
ATOM   3613  CB  PRO P  49     -27.804   9.668   3.338  1.9    0      0     0         
ATOM   3614  CG  PRO P  49     -27.615  10.833   2.426  1.9    0      0     0         
ATOM   3615  CD  PRO P  49     -28.108  10.291   1.098  1.9    0      0     0         
ATOM   3616  N   GLN P  50     -29.098   6.933   2.379  1.7    0      0     0         
ATOM   3617  CA  GLN P  50     -29.803   5.691   2.661  1.9    2.608  7.276 0         
ATOM   3618  C   GLN P  50     -29.040   4.523   2.034  1.7    0      0     0         
ATOM   3619  O   GLN P  50     -28.722   3.547   2.715  1.4    0.540  3.066 0         
ATOM   3620  CB  GLN P  50     -31.235   5.746   2.114  1.9    0.252  1.408 0         
ATOM   3621  CG  GLN P  50     -32.066   4.511   2.453  1.9    19.15  21.24 0         
ATOM   3622  CD  GLN P  50     -33.482   4.573   1.912  1.7    3.301  2.786 0         
ATOM   3623  OE1 GLN P  50     -33.701   4.833   0.730  1.4    11.68  19.30 0         
ATOM   3624  NE2 GLN P  50     -34.451   4.312   2.776  1.7    50.71  26.76 0         
ATOM   3627  N   ASP P  51     -28.712   4.653   0.749  1.7    0      0     0         
ATOM   3628  CA  ASP P  51     -27.982   3.615   0.018  1.9    0      0     0         
ATOM   3629  C   ASP P  51     -26.675   3.232   0.708  1.7    0      0     0         
ATOM   3630  O   ASP P  51     -26.373   2.046   0.867  1.4    0      0     0         
ATOM   3631  CB  ASP P  51     -27.689   4.070  -1.416  1.9    0      0     0         
ATOM   3632  CG  ASP P  51     -28.948   4.238  -2.253  1.7    0      0     0         
ATOM   3633  OD1 ASP P  51     -29.974   3.589  -1.950  1.4    3.784  14.89 0         
ATOM   3634  OD2 ASP P  51     -28.902   5.015  -3.230  1.4    4.416  20.21 0         
ATOM   3635  N   LEU P  52     -25.901   4.238   1.103  1.7    0      0     0         
ATOM   3636  CA  LEU P  52     -24.635   4.003   1.786  1.9    0      0     0         
ATOM   3637  C   LEU P  52     -24.880   3.126   3.006  1.7    0      0     0         
ATOM   3638  O   LEU P  52     -24.247   2.080   3.175  1.4    0      0     0         
ATOM   3639  CB  LEU P  52     -23.997   5.327   2.221  1.9    0      0     0         
ATOM   3640  CG  LEU P  52     -23.165   6.120   1.210  1.9    0      0     0         
ATOM   3641  CD1 LEU P  52     -23.986   6.481  -0.002  1.9    0.191  6.394 0         
ATOM   3642  CD2 LEU P  52     -22.644   7.379   1.865  1.9    0      0     0         
ATOM   3643  N   ASN P  53     -25.838   3.536   3.830  1.7    0      0     0         
ATOM   3644  CA  ASN P  53     -26.175   2.795   5.034  1.9    0.037  1.878 0         
ATOM   3645  C   ASN P  53     -26.509   1.342   4.740  1.7    0.653  2.076 0         
ATOM   3646  O   ASN P  53     -26.153   0.453   5.514  1.4    1.481  4.193 0         
ATOM   3647  CB  ASN P  53     -27.326   3.469   5.779  1.9    20.09  16.09 0         
ATOM   3648  CG  ASN P  53     -26.850   4.579   6.685  1.7    3.665  2.970 0         
ATOM   3649  OD1 ASN P  53     -26.161   4.333   7.675  1.4    20.18  11.76 0         
ATOM   3650  ND2 ASN P  53     -27.178   5.811   6.335  1.7    3      8.005 0         
ATOM   3651  N   THR P  54     -27.174   1.097   3.615  1.7    0.623  2.291 0         
ATOM   3652  CA  THR P  54     -27.527  -0.262   3.227  1.9    6.844  8.482 0         
ATOM   3653  C   THR P  54     -26.240  -1.068   3.114  1.7    0      0     0         
ATOM   3654  O   THR P  54     -26.088  -2.101   3.767  1.4    0.526  3.048 0         
ATOM   3655  CB  THR P  54     -28.246  -0.286   1.871  1.9    0.011  0.322 0         
ATOM   3656  OG1 THR P  54     -29.315   0.669   1.884  1.4    11.96  12.46 0         
ATOM   3657  CG2 THR P  54     -28.807  -1.676   1.591  1.9    33.02  23.44 0         
ATOM   3658  N   MET P  55     -25.290  -0.535   2.349  1.7    0      0     0         
ATOM   3659  CA  MET P  55     -23.998  -1.179   2.139  1.9    0      0     0         
ATOM   3660  C   MET P  55     -23.318  -1.473   3.469  1.7    0      0     0         
ATOM   3661  O   MET P  55     -22.876  -2.596   3.714  1.4    0      0     0         
ATOM   3662  CB  MET P  55     -23.088  -0.282   1.303  1.9    0      0     0         
ATOM   3663  CG  MET P  55     -23.672   0.126  -0.027  1.9    0      0     0         
ATOM   3664  SD  MET P  55     -22.598   1.275  -0.892  1.8    0      0     0         
ATOM   3665  CE  MET P  55     -21.451   0.141  -1.667  1.9    0      0     0         
ATOM   3666  N   LEU P  56     -23.250  -0.463   4.330  1.7    0      0     0         
ATOM   3667  CA  LEU P  56     -22.622  -0.619   5.636  1.9    0      0     0         
ATOM   3668  C   LEU P  56     -23.286  -1.723   6.451  1.7    0.410  2.103 0         
ATOM   3669  O   LEU P  56     -22.607  -2.584   7.009  1.4    0.051  2.079 0         
ATOM   3670  CB  LEU P  56     -22.659   0.696   6.420  1.9    8.361  12.33 0         
ATOM   3671  CG  LEU P  56     -21.913   1.891   5.825  1.9    0      0     0         
ATOM   3672  CD1 LEU P  56     -21.953   3.053   6.802  1.9    9.692  13.5  0         
ATOM   3673  CD2 LEU P  56     -20.476   1.512   5.514  1.9    0      0     0         
ATOM   3674  N   ASN P  57     -24.615  -1.724   6.487  1.7    0.523  2.250 0         
ATOM   3675  CA  ASN P  57     -25.341  -2.732   7.249  1.9    6.822  9.533 0         
ATOM   3676  C   ASN P  57     -25.226  -4.109   6.606  1.7    0.590  1.461 0         
ATOM   3677  O   ASN P  57     -25.488  -5.125   7.251  1.4    15.33  11.73 0         
ATOM   3678  CB  ASN P  57     -26.811  -2.347   7.402  1.9    16.81  18.47 0         
ATOM   3679  CG  ASN P  57     -27.342  -2.638   8.792  1.7    5.737  5.649 0         
ATOM   3680  OD1 ASN P  57     -27.917  -1.765   9.441  1.4    42.55  12.84 0         
ATOM   3681  ND2 ASN P  57     -27.129  -3.859   9.270  1.7    47.47  21.98 0         
ATOM   3682  N   THR P  58     -24.849  -4.134   5.330  1.7    0.221  1.633 0         
ATOM   3683  CA  THR P  58     -24.681  -5.378   4.584  1.9    9.443  9.072 0         
ATOM   3684  C   THR P  58     -23.402  -6.118   4.995  1.7    0.554  4.950 0         
ATOM   3685  O   THR P  58     -23.227  -7.299   4.687  1.4    10.32  17.63 0         
ATOM   3686  CB  THR P  58     -24.649  -5.102   3.058  1.9    0.009  0.314 0         
ATOM   3687  OG1 THR P  58     -25.884  -4.500   2.649  1.4    4.849  5.707 0         
ATOM   3688  CG2 THR P  58     -24.458  -6.383   2.283  1.9    14.15  16.86 0         
ATOM   3689  N   VAL P  59     -22.514  -5.425   5.698  1.7    0      0     0         
ATOM   3690  CA  VAL P  59     -21.259  -6.017   6.142  1.9    3.216  15.17 0         
ATOM   3691  C   VAL P  59     -21.428  -6.876   7.393  1.7    0.013  1.961 0         
ATOM   3692  O   VAL P  59     -21.610  -6.358   8.497  1.4    10.69  12.36 0         
ATOM   3693  CB  VAL P  59     -20.203  -4.932   6.423  1.9    0      0     0         
ATOM   3694  CG1 VAL P  59     -18.939  -5.562   6.989  1.9    0.310  3.408 0         
ATOM   3695  CG2 VAL P  59     -19.893  -4.170   5.149  1.9    0.241  8.671 0         
ATOM   3696  N   GLY P  60     -21.361  -8.190   7.209  1.7    8.471  13.25 0         
ATOM   3697  CA  GLY P  60     -21.493  -9.106   8.328  1.9    38.86  22.14 0         
ATOM   3698  C   GLY P  60     -20.178  -9.348   9.045  1.7    2.831  2.542 0         
ATOM   3699  O   GLY P  60     -19.107  -9.313   8.433  1.4    11.13  8.965 0         
ATOM   3700  N   GLY P  61     -20.263  -9.639  10.340  1.7    17.67  9.942 0         
ATOM   3701  CA  GLY P  61     -19.072  -9.883  11.136  1.9    38.65  23.81 0         
ATOM   3702  C   GLY P  61     -18.271  -8.604  11.299  1.7    0      0     0         
ATOM   3703  O   GLY P  61     -18.826  -7.513  11.197  1.4    3.231  6.851 0         
ATOM   3704  N   HIS P  62     -16.977  -8.734  11.583  1.7    12.30  8.661 0         
ATOM   3705  CA  HIS P  62     -16.091  -7.579  11.743  1.9    9.314  11.68 0         
ATOM   3706  C   HIS P  62     -16.650  -6.521  12.695  1.7    0      0     0         
ATOM   3707  O   HIS P  62     -16.306  -5.346  12.577  1.4    0      0     0         
ATOM   3708  CB  HIS P  62     -15.842  -6.895  10.393  1.9    0      0     0         
ATOM   3709  CG  HIS P  62     -15.274  -7.792   9.338  1.7    0      0     0         
ATOM   3710  ND1 HIS P  62     -13.931  -8.092   9.258  1.7    8.079  9.191 0         
ATOM   3711  CD2 HIS P  62     -15.862  -8.416   8.290  1.7    1.411  5.997 0         
ATOM   3712  CE1 HIS P  62     -13.715  -8.857   8.203  1.7    18.76  14.71 0         
ATOM   3713  NE2 HIS P  62     -14.869  -9.068   7.598  1.7    19.29  15.22 0         
ATOM   3714  N   GLN P  63     -17.467  -6.936  13.658  1.7    3.332  5.354 0         
ATOM   3715  CA  GLN P  63     -18.085  -5.997  14.594  1.9    2.023  5.766 0         
ATOM   3716  C   GLN P  63     -17.108  -5.002  15.216  1.7    0      0     0         
ATOM   3717  O   GLN P  63     -17.484  -3.865  15.504  1.4    2.622  6.768 0         
ATOM   3718  CB  GLN P  63     -18.867  -6.747  15.681  1.9    23.00  17.93 0         
ATOM   3719  CG  GLN P  63     -18.148  -6.884  17.012  1.9    19.22  18.72 0         
ATOM   3720  CD  GLN P  63     -19.076  -7.330  18.127  1.7    5.665  5.643 0         
ATOM   3721  OE1 GLN P  63     -18.798  -8.300  18.829  1.4    42.58  12.85 0         
ATOM   3722  NE2 GLN P  63     -20.187  -6.620  18.297  1.7    56.29  23.63 0         
ATOM   3725  N   ALA P  64     -15.858  -5.430  15.393  1.7    0.923  3.021 0         
ATOM   3726  CA  ALA P  64     -14.816  -4.582  15.970  1.9    7.748  9.249 0         
ATOM   3727  C   ALA P  64     -14.600  -3.330  15.114  1.7    0.099  2.058 0         
ATOM   3728  O   ALA P  64     -14.715  -2.205  15.599  1.4    3.734  6.500 0         
ATOM   3729  CB  ALA P  64     -13.510  -5.365  16.098  1.9    46.65  31.57 0         
ATOM   3730  N   ALA P  65     -14.324  -3.545  13.831  1.7    0      0     0         
ATOM   3731  CA  ALA P  65     -14.094  -2.444  12.904  1.9    0      0     0         
ATOM   3732  C   ALA P  65     -15.321  -1.543  12.837  1.7    0      0     0         
ATOM   3733  O   ALA P  65     -15.205  -0.313  12.795  1.4    0      0     0         
ATOM   3734  CB  ALA P  65     -13.776  -2.994  11.528  1.9    0      0     0         
ATOM   3735  N   MET P  66     -16.497  -2.166  12.849  1.7    0      0     0         
ATOM   3736  CA  MET P  66     -17.762  -1.443  12.779  1.9    0.081  1.939 0         
ATOM   3737  C   MET P  66     -17.954  -0.483  13.944  1.7    0.678  2.149 0         
ATOM   3738  O   MET P  66     -18.428   0.639  13.756  1.4    1.640  3.923 0         
ATOM   3739  CB  MET P  66     -18.931  -2.421  12.681  1.9    19.22  14.81 0         
ATOM   3740  CG  MET P  66     -18.858  -3.298  11.443  1.9    5.365  8.113 0         
ATOM   3741  SD  MET P  66     -18.531  -2.329   9.948  1.8    0.002  1.160 0         
ATOM   3742  CE  MET P  66     -20.122  -2.396   9.139  1.9    14.76  17.85 0         
ATOM   3743  N   GLN P  67     -17.566  -0.912  15.141  1.7    0.692  1.978 0         
ATOM   3744  CA  GLN P  67     -17.683  -0.064  16.323  1.9    4.789  7.237 0         
ATOM   3745  C   GLN P  67     -16.966   1.257  16.046  1.7    0      0     0         
ATOM   3746  O   GLN P  67     -17.465   2.332  16.387  1.4    0      0     0         
ATOM   3747  CB  GLN P  67     -17.068  -0.760  17.544  1.9    11.98  14.93 0         
ATOM   3748  CG  GLN P  67     -16.968   0.112  18.794  1.9    26.57  19.04 0         
ATOM   3749  CD  GLN P  67     -18.318   0.553  19.327  1.7    4.205  5.476 0         
ATOM   3750  OE1 GLN P  67     -18.875  -0.077  20.222  1.4    41.52  13.25 0         
ATOM   3751  NE2 GLN P  67     -18.840   1.653  18.796  1.7    17.54  17.67 0         
ATOM   3754  N   MET P  68     -15.805   1.164  15.404  1.7    0      0     0         
ATOM   3755  CA  MET P  68     -15.020   2.341  15.061  1.9    0.013  4.385 0         
ATOM   3756  C   MET P  68     -15.773   3.204  14.067  1.7    0      0     0         
ATOM   3757  O   MET P  68     -16.030   4.380  14.329  1.4    0      0     0         
ATOM   3758  CB  MET P  68     -13.676   1.944  14.451  1.9    0.058  3.377 0         
ATOM   3759  CG  MET P  68     -12.636   1.466  15.441  1.9    16.67  17.93 0         
ATOM   3760  SD  MET P  68     -11.042   1.291  14.619  1.8    3.074  4.286 0         
ATOM   3761  CE  MET P  68     -10.521   3.006  14.535  1.9    25.12  23.32 0         
ATOM   3762  N   LEU P  69     -16.138   2.611  12.932  1.7    0      0     0         
ATOM   3763  CA  LEU P  69     -16.856   3.326  11.881  1.9    0      0     0         
ATOM   3764  C   LEU P  69     -18.026   4.118  12.456  1.7    0.009  1.512 0         
ATOM   3765  O   LEU P  69     -18.190   5.302  12.161  1.4    0      0     0         
ATOM   3766  CB  LEU P  69     -17.368   2.347  10.826  1.9    3.003  6.720 0         
ATOM   3767  CG  LEU P  69     -17.158   2.745   9.363  1.9    0      0     0         
ATOM   3768  CD1 LEU P  69     -17.825   1.719   8.461  1.9    1.606  6.302 0         
ATOM   3769  CD2 LEU P  69     -17.707   4.133   9.089  1.9    0.590  4.305 0         
ATOM   3770  N   LYS P  70     -18.795   3.467  13.321  1.7    0.769  2.425 0         
ATOM   3771  CA  LYS P  70     -19.954   4.079  13.954  1.9    5.235  6.841 0         
ATOM   3772  C   LYS P  70     -19.580   5.348  14.717  1.7    0      0     0         
ATOM   3773  O   LYS P  70     -20.018   6.445  14.365  1.4    0      0     0         
ATOM   3774  CB  LYS P  70     -20.621   3.076  14.897  1.9    5.895  7.369 0         
ATOM   3775  CG  LYS P  70     -21.984   3.503  15.413  1.9    13.49  17.62 0         
ATOM   3776  CD  LYS P  70     -22.575   2.441  16.329  1.9    18.37  17.75 0         
ATOM   3777  CE  LYS P  70     -23.995   2.790  16.748  1.9    36.87  22.82 0         
ATOM   3778  NZ  LYS P  70     -24.528   1.837  17.760  1.7    61.05  21.25 0         
ATOM   3779  N   GLU P  71     -18.733   5.204  15.731  1.7    0.014  1.628 0         
ATOM   3780  CA  GLU P  71     -18.326   6.349  16.534  1.9    2.841  8.429 0         
ATOM   3781  C   GLU P  71     -17.698   7.457  15.688  1.7    0      0     0         
ATOM   3782  O   GLU P  71     -17.911   8.637  15.963  1.4    0.246  2.112 0         
ATOM   3783  CB  GLU P  71     -17.379   5.921  17.657  1.9    20.28  17.63 0         
ATOM   3784  CG  GLU P  71     -16.100   5.259  17.185  1.9    0.000  1.795 0         
ATOM   3785  CD  GLU P  71     -15.131   4.977  18.315  1.7    4.982  11.00 0         
ATOM   3786  OE1 GLU P  71     -15.563   4.420  19.349  1.4    27.12  12.84 0         
ATOM   3787  OE2 GLU P  71     -13.936   5.312  18.167  1.4    29.15  26.88 0         
ATOM   3788  N   THR P  72     -16.953   7.078  14.652  1.7    0      0     0         
ATOM   3789  CA  THR P  72     -16.321   8.059  13.771  1.9    0      0     0         
ATOM   3790  C   THR P  72     -17.414   8.896  13.108  1.7    0      0     0         
ATOM   3791  O   THR P  72     -17.294  10.123  13.006  1.4    0      0     0         
ATOM   3792  CB  THR P  72     -15.445   7.385  12.681  1.9    0      0     0         
ATOM   3793  OG1 THR P  72     -14.417   6.601  13.304  1.4    0.491  8.720 0         
ATOM   3794  CG2 THR P  72     -14.789   8.437  11.790  1.9    1.458  10.11 0         
ATOM   3795  N   ILE P  73     -18.487   8.227  12.689  1.7    0      0     0         
ATOM   3796  CA  ILE P  73     -19.620   8.897  12.059  1.9    0      0     0         
ATOM   3797  C   ILE P  73     -20.138   9.922  13.061  1.7    0      0     0         
ATOM   3798  O   ILE P  73     -20.205  11.118  12.766  1.4    0      0     0         
ATOM   3799  CB  ILE P  73     -20.756   7.891  11.713  1.9    1.031  3.977 0         
ATOM   3800  CG1 ILE P  73     -20.284   6.877  10.666  1.9    5.071  10.39 0         
ATOM   3801  CG2 ILE P  73     -21.987   8.624  11.204  1.9    9.817  14.91 0         
ATOM   3802  CD1 ILE P  73     -19.869   7.490   9.345  1.9    0      0     0         
ATOM   3803  N   ASN P  74     -20.417   9.451  14.272  1.7    0      0     0         
ATOM   3804  CA  ASN P  74     -20.920  10.307  15.340  1.9    3.299  7.478 0         
ATOM   3805  C   ASN P  74     -20.038  11.520  15.603  1.7    0.558  1.472 0         
ATOM   3806  O   ASN P  74     -20.541  12.600  15.917  1.4    4.157  5.952 0         
ATOM   3807  CB  ASN P  74     -21.099   9.507  16.632  1.9    17.49  15.77 0         
ATOM   3808  CG  ASN P  74     -22.190   8.464  16.522  1.7    1.970  2.484 0         
ATOM   3809  OD1 ASN P  74     -22.337   7.810  15.491  1.4    9.603  9.840 0         
ATOM   3810  ND2 ASN P  74     -22.976   8.315  17.580  1.7    55.90  27.52 0         
ATOM   3811  N   GLU P  75     -18.727  11.341  15.479  1.7    0.056  0.945 0         
ATOM   3812  CA  GLU P  75     -17.784  12.429  15.705  1.9    6.907  8.303 0         
ATOM   3813  C   GLU P  75     -17.955  13.510  14.647  1.7    0.364  3.243 0         
ATOM   3814  O   GLU P  75     -18.148  14.683  14.971  1.4    5.050  5.168 0         
ATOM   3815  CB  GLU P  75     -16.342  11.913  15.688  1.9    10.37  9.894 0         
ATOM   3816  CG  GLU P  75     -15.997  10.940  16.814  1.9    19.8   16.14 0         
ATOM   3817  CD  GLU P  75     -14.560  10.441  16.748  1.7    4.446  6.671 0         
ATOM   3818  OE1 GLU P  75     -14.082  10.107  15.640  1.4    3.171  11.08 0         
ATOM   3819  OE2 GLU P  75     -13.908  10.378  17.813  1.4    38.19  17.58 0         
ATOM   3820  N   GLU P  76     -17.915  13.107  13.381  1.7    0      0     0         
ATOM   3821  CA  GLU P  76     -18.056  14.048  12.277  1.9    0.162  2.246 0         
ATOM   3822  C   GLU P  76     -19.424  14.715  12.270  1.7    0      0     0         
ATOM   3823  O   GLU P  76     -19.538  15.907  11.969  1.4    1.851  5.498 0         
ATOM   3824  CB  GLU P  76     -17.797  13.347  10.945  1.9    0.462  3.037 0         
ATOM   3825  CG  GLU P  76     -16.414  12.712  10.834  1.9    0      0     0         
ATOM   3826  CD  GLU P  76     -15.284  13.704  11.070  1.7    0.149  4.940 0         
ATOM   3827  OE1 GLU P  76     -14.999  14.511  10.159  1.4    20.46  15.08 0         
ATOM   3828  OE2 GLU P  76     -14.681  13.673  12.166  1.4    24.62  18.23 0         
ATOM   3829  N   ALA P  77     -20.452  13.951  12.630  1.7    0      0     0         
ATOM   3830  CA  ALA P  77     -21.819  14.461  12.677  1.9    0      0     0         
ATOM   3831  C   ALA P  77     -21.932  15.572  13.716  1.7    0.034  1.397 0         
ATOM   3832  O   ALA P  77     -22.469  16.645  13.431  1.4    0      0     0         
ATOM   3833  CB  ALA P  77     -22.794  13.336  12.994  1.9    12.71  18.63 0         
ATOM   3834  N   ALA P  78     -21.405  15.315  14.911  1.7    0.821  2.419 0         
ATOM   3835  CA  ALA P  78     -21.429  16.289  15.997  1.9    5.365  8.201 0         
ATOM   3836  C   ALA P  78     -20.695  17.550  15.551  1.7    0.851  1.770 0         
ATOM   3837  O   ALA P  78     -21.146  18.669  15.802  1.4    6.902  6.911 0         
ATOM   3838  CB  ALA P  78     -20.776  15.705  17.239  1.9    50.95  27.34 0         
ATOM   3839  N   GLU P  79     -19.581  17.354  14.855  1.7    0.737  2.320 0         
ATOM   3840  CA  GLU P  79     -18.776  18.456  14.346  1.9    5.754  8.193 0         
ATOM   3841  C   GLU P  79     -19.619  19.334  13.429  1.7    0      0     0         
ATOM   3842  O   GLU P  79     -19.630  20.562  13.562  1.4    0      0     0         
ATOM   3843  CB  GLU P  79     -17.572  17.911  13.575  1.9    5.054  11.54 0         
ATOM   3844  CG  GLU P  79     -16.676  18.979  12.966  1.9    28.11  22.16 0         
ATOM   3845  CD  GLU P  79     -16.117  19.935  14.005  1.7    3.414  5.573 0         
ATOM   3846  OE1 GLU P  79     -15.218  19.527  14.771  1.4    33.51  14.38 0         
ATOM   3847  OE2 GLU P  79     -16.583  21.093  14.056  1.4    0.781  2.757 0         
ATOM   3848  N   TRP P  80     -20.345  18.690  12.519  1.7    0.203  1.479 0         
ATOM   3849  CA  TRP P  80     -21.204  19.382  11.564  1.9    2.087  5.727 0         
ATOM   3850  C   TRP P  80     -22.144  20.368  12.247  1.7    0      0     0         
ATOM   3851  O   TRP P  80     -22.324  21.495  11.776  1.4    0      0     0         
ATOM   3852  CB  TRP P  80     -22.028  18.371  10.764  1.9    0.414  2.890 0         
ATOM   3853  CG  TRP P  80     -22.975  19.013   9.806  1.7    0      0     0         
ATOM   3854  CD1 TRP P  80     -24.292  19.303  10.022  1.7    0.233  4.468 0         
ATOM   3855  CD2 TRP P  80     -22.675  19.465   8.483  1.7    0      0     0         
ATOM   3856  NE1 TRP P  80     -24.830  19.911   8.913  1.7    0.990  6.667 0         
ATOM   3857  CE2 TRP P  80     -23.860  20.024   7.953  1.7    0      0     0         
ATOM   3858  CE3 TRP P  80     -21.519  19.453   7.690  1.7    8.348  11.18 0         
ATOM   3859  CZ2 TRP P  80     -23.923  20.565   6.664  1.7    6.831  10.70 0         
ATOM   3860  CZ3 TRP P  80     -21.581  19.991   6.408  1.7    12.63  12.03 0         
ATOM   3861  CH2 TRP P  80     -22.776  20.539   5.908  1.7    9.932  9.848 0         
ATOM   3862  N   ASP P  81     -22.740  19.934  13.354  1.7    0      0     0         
ATOM   3863  CA  ASP P  81     -23.673  20.766  14.102  1.9    0.586  6.167 0         
ATOM   3864  C   ASP P  81     -23.051  22.054  14.636  1.7    0.656  1.571 0         
ATOM   3865  O   ASP P  81     -23.722  23.085  14.698  1.4    4.761  5.734 0         
ATOM   3866  CB  ASP P  81     -24.309  19.962  15.241  1.9    25.61  18.10 0         
ATOM   3867  CG  ASP P  81     -25.164  18.804  14.737  1.7    4.600  5.569 0         
ATOM   3868  OD1 ASP P  81     -25.785  18.934  13.657  1.4    2.378  7.470 0         
ATOM   3869  OD2 ASP P  81     -25.221  17.762  15.427  1.4    25.24  15.28 0         
ATOM   3870  N   ARG P  82     -21.769  22.003  14.996  1.7    0.862  2.569 0         
ATOM   3871  CA  ARG P  82     -21.075  23.181  15.514  1.9    10.91  9.509 0         
ATOM   3872  C   ARG P  82     -20.927  24.263  14.448  1.7    0      0     0         
ATOM   3873  O   ARG P  82     -21.288  25.420  14.668  1.4    11.89  9.362 0         
ATOM   3874  CB  ARG P  82     -19.686  22.819  16.056  1.9    11.44  10.92 0         
ATOM   3875  CG  ARG P  82     -18.836  24.048  16.382  1.9    17.01  13.56 0         
ATOM   3876  CD  ARG P  82     -17.508  23.712  17.024  1.9    34.71  18.04 0         
ATOM   3877  NE  ARG P  82     -16.514  23.194  16.085  1.7    6.819  7.293 0         
ATOM   3878  CZ  ARG P  82     -15.646  23.949  15.411  1.7    2.152  2.030 0         
ATOM   3879  NH1 ARG P  82     -15.645  25.269  15.560  1.7    47.22  23.00 0         
ATOM   3880  NH2 ARG P  82     -14.754  23.376  14.609  1.7    41.51  23.13 0         
ATOM   3881  N   VAL P  83     -20.383  23.884  13.297  1.7    0      0     0         
ATOM   3882  CA  VAL P  83     -20.168  24.824  12.201  1.9    7.645  9.413 0         
ATOM   3883  C   VAL P  83     -21.458  25.154  11.422  1.7    0.020  0.588 0         
ATOM   3884  O   VAL P  83     -21.474  26.047  10.570  1.4    12.66  8.599 0         
ATOM   3885  CB  VAL P  83     -19.010  24.316  11.272  1.9    5.163  7.455 0         
ATOM   3886  CG1 VAL P  83     -19.223  22.858  10.912  1.9    14.43  16.50 0         
ATOM   3887  CG2 VAL P  83     -18.875  25.166  10.015  1.9    46.23  24.40 0         
ATOM   3888  N   HIS P  84     -22.552  24.465  11.734  1.7    0      0     0         
ATOM   3889  CA  HIS P  84     -23.821  24.719  11.053  1.9    1.810  5.540 0         
ATOM   3890  C   HIS P  84     -25.023  24.702  11.994  1.7    0      0     0         
ATOM   3891  O   HIS P  84     -25.917  23.867  11.855  1.4    10.55  23.03 0         
ATOM   3892  CB  HIS P  84     -24.033  23.709   9.923  1.9    2.152  7.209 0         
ATOM   3893  CG  HIS P  84     -23.078  23.869   8.785  1.7    0.021  0.707 0         
ATOM   3894  ND1 HIS P  84     -23.087  24.969   7.954  1.7    18.91  14.06 0         
ATOM   3895  CD2 HIS P  84     -22.073  23.076   8.347  1.7    0      0     0         
ATOM   3896  CE1 HIS P  84     -22.130  24.846   7.053  1.7    32.13  16.34 0         
ATOM   3897  NE2 HIS P  84     -21.499  23.706   7.269  1.7    14.35  12.45 0         
ATOM   3898  N   PRO P  85     -25.091  25.664  12.930  1.7    0      0     0         
ATOM   3899  CA  PRO P  85     -26.199  25.741  13.887  1.9    9.268  9.100 0         
ATOM   3900  C   PRO P  85     -27.460  26.410  13.329  1.7    2.121  3.341 0         
ATOM   3901  O   PRO P  85     -28.387  26.705  14.086  1.4    9.471  11.01 0         
ATOM   3902  CB  PRO P  85     -25.593  26.562  15.019  1.9    31.93  19.17 0         
ATOM   3903  CG  PRO P  85     -24.750  27.547  14.274  1.9    37.47  20.48 0         
ATOM   3904  CD  PRO P  85     -24.071  26.688  13.224  1.9    11.82  11.50 0         
ATOM   3905  N   VAL P  86     -27.497  26.596  12.008  1.7    1.342  4.211 0         
ATOM   3906  CA  VAL P  86     -28.604  27.239  11.289  1.9    10.33  9.947 0         
ATOM   3907  C   VAL P  86     -29.686  27.873  12.170  1.7    0      0     0         
ATOM   3908  O   VAL P  86     -29.544  29.026  12.587  1.4    10.64  9.961 0         
ATOM   3909  CB  VAL P  86     -29.252  26.287  10.251  1.9    5.323  7.238 0         
ATOM   3910  CG1 VAL P  86     -30.213  27.071   9.359  1.9    24.31  21.68 0         
ATOM   3911  CG2 VAL P  86     -28.174  25.610   9.404  1.9    20.62  29.16 0         
ATOM   3912  N   HIS P  87     -30.748  27.124  12.462  1.7    2.311  5.495 0         
ATOM   3913  CA  HIS P  87     -31.843  27.609  13.301  1.9    2.568  6.192 0         
ATOM   3914  C   HIS P  87     -32.637  26.470  13.930  1.7    1.256  4.516 0         
ATOM   3915  O   HIS P  87     -33.544  25.904  13.316  1.4    9.300  9.556 0         
ATOM   3916  CB  HIS P  87     -32.771  28.538  12.514  1.9    17.31  20.12 0         
ATOM   3917  CG  HIS P  87     -32.215  29.912  12.317  1.7    1.883  1.603 0         
ATOM   3918  ND1 HIS P  87     -31.665  30.644  13.347  1.7    21.10  11.57 0         
ATOM   3919  CD2 HIS P  87     -32.073  30.669  11.201  1.7    23.7   14.55 0         
ATOM   3920  CE1 HIS P  87     -31.206  31.789  12.878  1.7    34.42  15.03 0         
ATOM   3921  NE2 HIS P  87     -31.441  31.829  11.580  1.7    36.33  15.64 0         
ATOM   3922  N   ALA P  88     -32.257  26.119  15.153  1.7    6.731  9.390 0         
ATOM   3923  CA  ALA P  88     -32.906  25.049  15.901  1.9    0.640  3.078 0         
ATOM   3924  C   ALA P  88     -34.343  25.418  16.259  1.7    1.297  3.821 0         
ATOM   3925  O   ALA P  88     -34.575  26.240  17.143  1.4    26.46  12.56 0         
ATOM   3926  CB  ALA P  88     -32.108  24.741  17.162  1.9    51.39  29.07 0         
ATOM   3927  N   GLY P  89     -35.295  24.820  15.548  1.7    2.720  6.470 0         
ATOM   3928  CA  GLY P  89     -36.698  25.094  15.799  1.9    33.28  20.09 0         
ATOM   3929  C   GLY P  89     -37.239  26.121  14.827  1.7    0.817  4.138 0         
ATOM   3930  O   GLY P  89     -37.576  27.235  15.229  1.4    9.894  11.12 0         
ATOM   3931  N   PRO P  90     -37.368  25.761  13.540  1.7    0.226  0.882 0         
ATOM   3932  CA  PRO P  90     -37.876  26.670  12.510  1.9    6.817  10.42 0         
ATOM   3933  C   PRO P  90     -39.338  27.076  12.692  1.7    1.135  2.735 0         
ATOM   3934  O   PRO P  90     -40.241  26.486  12.094  1.4    13.51  10.26 0         
ATOM   3935  CB  PRO P  90     -37.652  25.879  11.222  1.9    27.62  23.02 0         
ATOM   3936  CG  PRO P  90     -37.823  24.471  11.666  1.9    23.38  19.15 0         
ATOM   3937  CD  PRO P  90     -37.057  24.441  12.962  1.9    22.44  16.96 0         
ATOM   3938  N   ILE P  91     -39.568  28.052  13.562  1.7    0.628  3.482 0         
ATOM   3939  CA  ILE P  91     -40.916  28.551  13.790  1.9    6.053  6.888 0         
ATOM   3940  C   ILE P  91     -41.298  29.335  12.539  1.7    0      0     0         
ATOM   3941  O   ILE P  91     -40.483  30.098  12.016  1.4    10.67  8.528 0         
ATOM   3942  CB  ILE P  91     -40.997  29.453  15.046  1.9    8.701  7.909 0         
ATOM   3943  CG1 ILE P  91     -39.898  30.517  15.027  1.9    15.27  14.28 0         
ATOM   3944  CG2 ILE P  91     -40.894  28.602  16.295  1.9    50.12  26.61 0         
ATOM   3945  CD1 ILE P  91     -39.940  31.448  16.220  1.9    69.85  29.74 0         
ATOM   3946  N   ALA P  92     -42.525  29.130  12.065  1.7    11.48  9.370 0         
ATOM   3947  CA  ALA P  92     -43.016  29.783  10.853  1.9    6.185  5.811 0         
ATOM   3948  C   ALA P  92     -42.323  29.140   9.647  1.7    0      0     0         
ATOM   3949  O   ALA P  92     -41.167  29.442   9.340  1.4    13.08  12.42 0         
ATOM   3950  CB  ALA P  92     -42.759  31.296  10.896  1.9    58.01  30.75 0         
ATOM   3951  N   PRO P  93     -43.025  28.230   8.955  1.7    0.011  0.844 0         
ATOM   3952  CA  PRO P  93     -42.521  27.512   7.781  1.9    7.854  10.80 0         
ATOM   3953  C   PRO P  93     -42.025  28.412   6.649  1.7    0.660  1.724 0         
ATOM   3954  O   PRO P  93     -42.423  29.571   6.541  1.4    21.50  12.46 0         
ATOM   3955  CB  PRO P  93     -43.716  26.651   7.363  1.9    37.47  18.74 0         
ATOM   3956  CG  PRO P  93     -44.894  27.438   7.842  1.9    41.05  19.37 0         
ATOM   3957  CD  PRO P  93     -44.444  27.904   9.196  1.9    29.85  19.83 0         
ATOM   3958  N   GLY P  94     -41.175  27.857   5.793  1.7    10.96  11.22 0         
ATOM   3959  CA  GLY P  94     -40.635  28.628   4.689  1.9    25.60  23.03 0         
ATOM   3960  C   GLY P  94     -40.485  27.815   3.423  1.7    1.684  3.171 0         
ATOM   3961  O   GLY P  94     -41.255  27.994   2.479  1.4    31.65  12.07 0         
ATOM   3962  N   GLN P  95     -39.478  26.946   3.385  1.7    3.856  7.640 0         
ATOM   3963  CA  GLN P  95     -39.240  26.121   2.208  1.9    9.029  9.508 0         
ATOM   3964  C   GLN P  95     -38.853  24.705   2.605  1.7    2.191  4.335 0         
ATOM   3965  O   GLN P  95     -39.647  23.777   2.472  1.4    33.29  12.10 0         
ATOM   3966  CB  GLN P  95     -38.133  26.712   1.321  1.9    25.25  24.89 0         
ATOM   3967  CG  GLN P  95     -37.796  28.182   1.547  1.9    28.55  17.15 0         
ATOM   3968  CD  GLN P  95     -36.734  28.382   2.612  1.7    3.656  4.328 0         
ATOM   3969  OE1 GLN P  95     -36.049  27.441   3.008  1.4    17.34  14.30 0         
ATOM   3970  NE2 GLN P  95     -36.592  29.613   3.081  1.7    54.51  24.06 0         
ATOM   3973  N   MET P  96     -37.627  24.547   3.095  1.7    1.274  3.815 0         
ATOM   3974  CA  MET P  96     -37.119  23.242   3.504  1.9    6.491  8.009 0         
ATOM   3975  C   MET P  96     -36.149  23.373   4.675  1.7    1.876  2.585 0         
ATOM   3976  O   MET P  96     -35.236  24.200   4.649  1.4    5.598  11.59 0         
ATOM   3977  CB  MET P  96     -36.422  22.557   2.324  1.9    13.84  24.30 0         
ATOM   3978  CG  MET P  96     -35.663  21.288   2.694  1.9    4.922  11.39 0         
ATOM   3979  SD  MET P  96     -34.991  20.402   1.274  1.8    4.817  12.19 0         
ATOM   3980  CE  MET P  96     -35.740  18.751   1.481  1.9    22.97  23.04 0         
ATOM   3981  N   ARG P  97     -36.345  22.546   5.696  1.7    7.537  6.531 0         
ATOM   3982  CA  ARG P  97     -35.490  22.578   6.876  1.9    7.798  10.00 0         
ATOM   3983  C   ARG P  97     -34.060  22.201   6.526  1.7    0      0     0         
ATOM   3984  O   ARG P  97     -33.825  21.373   5.641  1.4    0.232  4.108 0         
ATOM   3985  CB  ARG P  97     -36.017  21.636   7.957  1.9    11.34  16.92 0         
ATOM   3986  CG  ARG P  97     -36.035  20.172   7.579  1.9    7.052  12.21 0         
ATOM   3987  CD  ARG P  97     -36.624  19.372   8.715  1.9    28.27  19.29 0         
ATOM   3988  NE  ARG P  97     -36.618  17.936   8.457  1.7    8.038  6.559 0         
ATOM   3989  CZ  ARG P  97     -35.739  17.085   8.973  1.7    2.227  2.067 0         
ATOM   3990  NH1 ARG P  97     -34.783  17.522   9.779  1.7    18.88  17.18 0         
ATOM   3991  NH2 ARG P  97     -35.830  15.789   8.692  1.7    12.87  10.58 0         
ATOM   3992  N   GLU P  98     -33.111  22.808   7.232  1.7    5.076  5.947 0         
ATOM   3993  CA  GLU P  98     -31.698  22.543   7.007  1.9    0.021  1.553 0         
ATOM   3994  C   GLU P  98     -31.297  21.204   7.631  1.7    0.027  0.744 0         
ATOM   3995  O   GLU P  98     -31.699  20.882   8.753  1.4    6.323  11.20 0         
ATOM   3996  CB  GLU P  98     -30.848  23.697   7.551  1.9    6.004  17.01 0         
ATOM   3997  CG  GLU P  98     -31.112  25.046   6.863  1.9    10.95  13.93 0         
ATOM   3998  CD  GLU P  98     -30.821  25.042   5.363  1.7    6.212  6.759 0         
ATOM   3999  OE1 GLU P  98     -29.657  24.802   4.972  1.4    21.42  17.21 0         
ATOM   4000  OE2 GLU P  98     -31.758  25.296   4.575  1.4    27.33  17.31 0         
ATOM   4001  N   PRO P  99     -30.515  20.400   6.892  1.7    0      0     0         
ATOM   4002  CA  PRO P  99     -30.041  19.082   7.322  1.9    0      0     0         
ATOM   4003  C   PRO P  99     -29.067  19.098   8.490  1.7    0.129  2.211 0         
ATOM   4004  O   PRO P  99     -28.012  19.731   8.423  1.4    4.955  13.35 0         
ATOM   4005  CB  PRO P  99     -29.376  18.538   6.058  1.9    0      0     0         
ATOM   4006  CG  PRO P  99     -28.827  19.772   5.421  1.9    2.688  6.807 0         
ATOM   4007  CD  PRO P  99     -29.981  20.733   5.559  1.9    1.951  12.84 0         
ATOM   4008  N   ARG P 100     -29.435  18.410   9.565  1.7    0      0     0         
ATOM   4009  CA  ARG P 100     -28.580  18.310  10.739  1.9    1.646  5.306 0         
ATOM   4010  C   ARG P 100     -27.679  17.089  10.576  1.7    0      0     0         
ATOM   4011  O   ARG P 100     -27.885  16.279   9.669  1.4    0      0     0         
ATOM   4012  CB  ARG P 100     -29.421  18.180  12.005  1.9    1.531  5.976 0         
ATOM   4013  CG  ARG P 100     -30.095  19.467  12.424  1.9    13.88  28.28 0         
ATOM   4014  CD  ARG P 100     -30.849  19.278  13.723  1.9    19.20  22.60 0         
ATOM   4015  NE  ARG P 100     -31.326  20.545  14.272  1.7    17.87  10.64 0         
ATOM   4016  CZ  ARG P 100     -32.072  20.661  15.369  1.7    4.646  4.244 0         
ATOM   4017  NH1 ARG P 100     -32.443  19.583  16.052  1.7    53.56  21.98 0         
ATOM   4018  NH2 ARG P 100     -32.439  21.865  15.788  1.7    16.65  20.04 0         
ATOM   4019  N   GLY P 101     -26.697  16.952  11.460  1.7    0.096  2.560 0         
ATOM   4020  CA  GLY P 101     -25.780  15.826  11.387  1.9    0.097  3.055 0         
ATOM   4021  C   GLY P 101     -26.480  14.490  11.223  1.7    0      0     0         
ATOM   4022  O   GLY P 101     -26.282  13.789  10.224  1.4    0      0     0         
ATOM   4023  N   SER P 102     -27.352  14.170  12.174  1.7    3.693  7.601 0         
ATOM   4024  CA  SER P 102     -28.103  12.920  12.169  1.9    3.701  7.885 0         
ATOM   4025  C   SER P 102     -28.892  12.709  10.879  1.7    0      0     0         
ATOM   4026  O   SER P 102     -29.186  11.572  10.498  1.4    0      0     0         
ATOM   4027  CB  SER P 102     -29.035  12.880  13.380  1.9    26.67  18.08 0         
ATOM   4028  OG  SER P 102     -29.703  14.123  13.532  1.4    18.05  12.39 0         
ATOM   4029  N   ASP P 103     -29.257  13.808  10.226  1.7    0      0     0         
ATOM   4030  CA  ASP P 103     -30.001  13.748   8.973  1.9    0      0     0         
ATOM   4031  C   ASP P 103     -29.077  13.315   7.847  1.7    0      0     0         
ATOM   4032  O   ASP P 103     -29.430  12.453   7.048  1.4    0      0     0         
ATOM   4033  CB  ASP P 103     -30.616  15.110   8.640  1.9    0      0     0         
ATOM   4034  CG  ASP P 103     -31.724  15.499   9.595  1.7    0      0     0         
ATOM   4035  OD1 ASP P 103     -31.422  15.873  10.747  1.4    3.496  8.543 0         
ATOM   4036  OD2 ASP P 103     -32.901  15.434   9.188  1.4    0.069  2.046 0         
ATOM   4037  N   ILE P 104     -27.888  13.908   7.795  1.7    0      0     0         
ATOM   4038  CA  ILE P 104     -26.911  13.569   6.765  1.9    0      0     0         
ATOM   4039  C   ILE P 104     -26.586  12.086   6.881  1.7    0      0     0         
ATOM   4040  O   ILE P 104     -26.558  11.361   5.886  1.4    0      0     0         
ATOM   4041  CB  ILE P 104     -25.620  14.402   6.918  1.9    0      0     0         
ATOM   4042  CG1 ILE P 104     -25.961  15.894   6.872  1.9    0      0     0         
ATOM   4043  CG2 ILE P 104     -24.623  14.049   5.811  1.9    0      0     0         
ATOM   4044  CD1 ILE P 104     -24.782  16.797   7.071  1.9    0      0     0         
ATOM   4045  N   ALA P 105     -26.395  11.635   8.115  1.7    0      0     0         
ATOM   4046  CA  ALA P 105     -26.096  10.238   8.388  1.9    0      0     0         
ATOM   4047  C   ALA P 105     -27.256   9.347   7.954  1.7    0      0     0         
ATOM   4048  O   ALA P 105     -27.104   8.133   7.841  1.4    1.031  5.542 0         
ATOM   4049  CB  ALA P 105     -25.807  10.045   9.866  1.9    6.243  15.45 0         
ATOM   4050  N   GLY P 106     -28.419   9.956   7.736  1.7    0      0     0         
ATOM   4051  CA  GLY P 106     -29.596   9.215   7.311  1.9    0.222  4.360 0         
ATOM   4052  C   GLY P 106     -30.360   8.561   8.446  1.7    0.683  2.349 0         
ATOM   4053  O   GLY P 106     -31.355   7.871   8.226  1.4    18.84  13.05 0         
ATOM   4054  N   THR P 107     -29.907   8.797   9.669  1.7    0.156  1.906 0         
ATOM   4055  CA  THR P 107     -30.542   8.221  10.839  1.9    8.673  8.519 0         
ATOM   4056  C   THR P 107     -31.896   8.870  11.108  1.7    0      0     0         
ATOM   4057  O   THR P 107     -32.832   8.210  11.561  1.4    24.07  12.99 0         
ATOM   4058  CB  THR P 107     -29.645   8.395  12.073  1.9    1.549  3.919 0         
ATOM   4059  OG1 THR P 107     -28.300   8.030  11.737  1.4    18.51  11.20 0         
ATOM   4060  CG2 THR P 107     -30.125   7.517  13.206  1.9    58.58  30.73 0         
ATOM   4061  N   THR P 108     -32.005  10.158  10.801  1.7    0      0     0         
ATOM   4062  CA  THR P 108     -33.239  10.901  11.030  1.9    8.045  7.255 0         
ATOM   4063  C   THR P 108     -33.694  11.655   9.783  1.7    2.950  2.726 0         
ATOM   4064  O   THR P 108     -34.003  12.847   9.844  1.4    4.460  6.189 0         
ATOM   4065  CB  THR P 108     -33.063  11.906  12.189  1.9    14.93  11.69 0         
ATOM   4066  OG1 THR P 108     -31.964  12.783  11.900  1.4    1.445  2.044 0         
ATOM   4067  CG2 THR P 108     -32.787  11.176  13.489  1.9    43.3   24.93 0         
ATOM   4068  N   SER P 109     -33.754  10.958   8.654  1.7    5.043  6.405 0         
ATOM   4069  CA  SER P 109     -34.168  11.593   7.411  1.9    1.681  4.787 0         
ATOM   4070  C   SER P 109     -34.756  10.586   6.439  1.7    1.656  3.156 0         
ATOM   4071  O   SER P 109     -34.223   9.493   6.273  1.4    10.30  8.629 0         
ATOM   4072  CB  SER P 109     -32.980  12.310   6.768  1.9    0      0     0         
ATOM   4073  OG  SER P 109     -31.891  11.423   6.589  1.4    0      0     0         
ATOM   4074  N   THR P 110     -35.876  10.943   5.823  1.7    0      0     0         
ATOM   4075  CA  THR P 110     -36.524  10.055   4.868  1.9    6.996  7.190 0         
ATOM   4076  C   THR P 110     -35.784  10.139   3.541  1.7    0      0     0         
ATOM   4077  O   THR P 110     -35.116  11.140   3.256  1.4    0      0     0         
ATOM   4078  CB  THR P 110     -38.011  10.431   4.642  1.9    4.115  5.957 0         
ATOM   4079  OG1 THR P 110     -38.094  11.732   4.045  1.4    1.642  2.936 0         
ATOM   4080  CG2 THR P 110     -38.768  10.435   5.966  1.9    61.26  31.37 0         
ATOM   4081  N   LEU P 111     -35.936   9.097   2.728  1.7    3.778  10.64 0         
ATOM   4082  CA  LEU P 111     -35.306   9.018   1.417  1.9    0      0     0         
ATOM   4083  C   LEU P 111     -35.667  10.254   0.596  1.7    0      0     0         
ATOM   4084  O   LEU P 111     -34.848  10.775  -0.164  1.4    0      0     0         
ATOM   4085  CB  LEU P 111     -35.772   7.738   0.707  1.9    6.659  8.527 0         
ATOM   4086  CG  LEU P 111     -35.286   7.373  -0.700  1.9    6.184  7.031 0         
ATOM   4087  CD1 LEU P 111     -36.093   8.093  -1.768  1.9    14.36  17.36 0         
ATOM   4088  CD2 LEU P 111     -33.801   7.662  -0.831  1.9    0.001  4.128 0         
ATOM   4089  N   GLN P 112     -36.886  10.742   0.800  1.7    0      0     0         
ATOM   4090  CA  GLN P 112     -37.394  11.911   0.089  1.9    3.707  7.083 0         
ATOM   4091  C   GLN P 112     -36.616  13.164   0.466  1.7    0.764  1.706 0         
ATOM   4092  O   GLN P 112     -36.166  13.908  -0.405  1.4    5.497  6.418 0         
ATOM   4093  CB  GLN P 112     -38.892  12.134   0.370  1.9    26.46  16.32 0         
ATOM   4094  CG  GLN P 112     -39.621  11.007   1.109  1.9    23.08  15.75 0         
ATOM   4095  CD  GLN P 112     -39.479   9.654   0.431  1.7    3.567  2.927 0         
ATOM   4096  OE1 GLN P 112     -38.894   8.728   0.995  1.4    14.74  8.999 0         
ATOM   4097  NE2 GLN P 112     -39.993   9.539  -0.786  1.7    46.22  22.14 0         
ATOM   4100  N   GLU P 113     -36.465  13.395   1.767  1.7    0.099  1.079 0         
ATOM   4101  CA  GLU P 113     -35.744  14.564   2.268  1.9    1.965  4.400 0         
ATOM   4102  C   GLU P 113     -34.319  14.590   1.729  1.7    0      0     0         
ATOM   4103  O   GLU P 113     -33.843  15.626   1.259  1.4    0      0     0         
ATOM   4104  CB  GLU P 113     -35.739  14.574   3.802  1.9    0      0     0         
ATOM   4105  CG  GLU P 113     -37.136  14.665   4.409  1.9    17.03  19.11 0         
ATOM   4106  CD  GLU P 113     -37.138  14.711   5.928  1.7    2.628  4.791 0         
ATOM   4107  OE1 GLU P 113     -36.575  13.795   6.563  1.4    2.969  4.834 0         
ATOM   4108  OE2 GLU P 113     -37.724  15.660   6.491  1.4    19.84  12.00 0         
ATOM   4109  N   GLN P 114     -33.662  13.434   1.768  1.7    0      0     0         
ATOM   4110  CA  GLN P 114     -32.297  13.301   1.277  1.9    0      0     0         
ATOM   4111  C   GLN P 114     -32.242  13.735  -0.181  1.7    0      0     0         
ATOM   4112  O   GLN P 114     -31.487  14.642  -0.535  1.4    0      0     0         
ATOM   4113  CB  GLN P 114     -31.823  11.856   1.430  1.9    0      0     0         
ATOM   4114  CG  GLN P 114     -31.697  11.412   2.886  1.9    0      0     0         
ATOM   4115  CD  GLN P 114     -31.449   9.921   3.040  1.7    0      0     0         
ATOM   4116  OE1 GLN P 114     -31.040   9.235   2.090  1.4    0      0     0         
ATOM   4117  NE2 GLN P 114     -31.698   9.406   4.240  1.7    2.302  11.15 0         
ATOM   4120  N   ILE P 115     -33.084  13.124  -1.010  1.7    0      0     0         
ATOM   4121  CA  ILE P 115     -33.150  13.460  -2.431  1.9    0      0     0         
ATOM   4122  C   ILE P 115     -33.464  14.946  -2.591  1.7    0      0     0         
ATOM   4123  O   ILE P 115     -32.962  15.606  -3.502  1.4    0      0     0         
ATOM   4124  CB  ILE P 115     -34.252  12.650  -3.147  1.9    1.618  4.504 0         
ATOM   4125  CG1 ILE P 115     -33.934  11.156  -3.098  1.9    1.198  4.226 0         
ATOM   4126  CG2 ILE P 115     -34.409  13.122  -4.583  1.9    40.02  29.47 0         
ATOM   4127  CD1 ILE P 115     -32.634  10.781  -3.776  1.9    14.23  15.24 0         
ATOM   4128  N   GLY P 116     -34.287  15.465  -1.686  1.7    0.135  1.370 0         
ATOM   4129  CA  GLY P 116     -34.662  16.863  -1.731  1.9    19.29  18.23 0         
ATOM   4130  C   GLY P 116     -33.456  17.764  -1.595  1.7    0      0     0         
ATOM   4131  O   GLY P 116     -33.213  18.610  -2.454  1.4    0.707  3.493 0         
ATOM   4132  N   TRP P 117     -32.675  17.552  -0.540  1.7    0      0     0         
ATOM   4133  CA  TRP P 117     -31.483  18.357  -0.291  1.9    0.031  3.527 0         
ATOM   4134  C   TRP P 117     -30.494  18.334  -1.453  1.7    0      0     0         
ATOM   4135  O   TRP P 117     -29.864  19.349  -1.761  1.4    0      0     0         
ATOM   4136  CB  TRP P 117     -30.790  17.908   0.995  1.9    0      0     0         
ATOM   4137  CG  TRP P 117     -31.542  18.257   2.238  1.7    0      0     0         
ATOM   4138  CD1 TRP P 117     -32.028  19.486   2.587  1.7    4.113  8.873 0         
ATOM   4139  CD2 TRP P 117     -31.891  17.371   3.307  1.7    0      0     0         
ATOM   4140  NE1 TRP P 117     -32.656  19.418   3.807  1.7    0.113  1.877 0         
ATOM   4141  CE2 TRP P 117     -32.588  18.132   4.272  1.7    0      0     0         
ATOM   4142  CE3 TRP P 117     -31.682  16.005   3.543  1.7    0      0     0         
ATOM   4143  CZ2 TRP P 117     -33.077  17.571   5.458  1.7    0.239  7.314 0         
ATOM   4144  CZ3 TRP P 117     -32.168  15.449   4.722  1.7    0      0     0         
ATOM   4145  CH2 TRP P 117     -32.858  16.233   5.665  1.7    0      0     0         
ATOM   4146  N   MET P 118     -30.367  17.181  -2.101  1.7    0      0     0         
ATOM   4147  CA  MET P 118     -29.456  17.035  -3.229  1.9    0.499  4.368 0         
ATOM   4148  C   MET P 118     -29.919  17.814  -4.460  1.7    0      0     0         
ATOM   4149  O   MET P 118     -29.095  18.299  -5.239  1.4    12.47  9.475 0         
ATOM   4150  CB  MET P 118     -29.260  15.557  -3.566  1.9    13.66  17.07 0         
ATOM   4151  CG  MET P 118     -28.544  14.784  -2.469  1.9    1.619  3.209 0         
ATOM   4152  SD  MET P 118     -28.281  13.045  -2.857  1.8    19.37  21.44 0         
ATOM   4153  CE  MET P 118     -29.465  12.277  -1.780  1.9    0      0     0         
ATOM   4154  N   THR P 119     -31.232  17.920  -4.639  1.7    0      0     0         
ATOM   4155  CA  THR P 119     -31.799  18.658  -5.764  1.9    5.323  6.448 0         
ATOM   4156  C   THR P 119     -32.575  19.859  -5.245  1.7    2.528  2.570 0         
ATOM   4157  O   THR P 119     -33.807  19.869  -5.224  1.4    20.24  11.04 0         
ATOM   4158  CB  THR P 119     -32.729  17.776  -6.610  1.9    14.94  10.60 0         
ATOM   4159  OG1 THR P 119     -33.513  16.941  -5.748  1.4    10.11  8.037 0         
ATOM   4160  CG2 THR P 119     -31.919  16.909  -7.563  1.9    59.32  31.84 0         
ATOM   4161  N   ASN P 120     -31.831  20.872  -4.833  1.7    2.178  3.871 0         
ATOM   4162  CA  ASN P 120     -32.394  22.099  -4.298  1.9    9.769  9.685 0         
ATOM   4163  C   ASN P 120     -31.400  23.180  -4.691  1.7    2.132  2.738 0         
ATOM   4164  O   ASN P 120     -30.271  22.874  -5.076  1.4    4.904  4.688 0         
ATOM   4165  CB  ASN P 120     -32.471  21.993  -2.769  1.9    1.601  11.21 0         
ATOM   4166  CG  ASN P 120     -33.047  23.239  -2.115  1.7    2.551  5.180 0         
ATOM   4167  OD1 ASN P 120     -34.202  23.252  -1.686  1.4    23.72  22.91 0         
ATOM   4168  ND2 ASN P 120     -32.237  24.286  -2.015  1.7    18.3   16.00 0         
ATOM   4169  N   ASN P 121     -31.815  24.438  -4.639  1.7    5.738  6.112 0         
ATOM   4170  CA  ASN P 121     -30.900  25.523  -4.969  1.9    0.037  1.010 0         
ATOM   4171  C   ASN P 121     -30.705  26.429  -3.759  1.7    0      0     0         
ATOM   4172  O   ASN P 121     -31.653  27.068  -3.303  1.4    17.46  10.16 0         
ATOM   4173  CB  ASN P 121     -31.421  26.343  -6.149  1.9    33.28  21.33 0         
ATOM   4174  CG  ASN P 121     -30.518  27.516  -6.481  1.7    3.623  2.956 0         
ATOM   4175  OD1 ASN P 121     -29.636  27.411  -7.332  1.4    35.93  15.15 0         
ATOM   4176  ND2 ASN P 121     -30.715  28.632  -5.789  1.7    41.68  21.23 0         
ATOM   4177  N   PRO P 122     -29.487  26.464  -3.196  1.7    0      0     0         
ATOM   4178  CA  PRO P 122     -28.297  25.712  -3.619  1.9    0.584  3.022 0         
ATOM   4179  C   PRO P 122     -28.375  24.262  -3.139  1.7    0      0     0         
ATOM   4180  O   PRO P 122     -29.020  23.969  -2.127  1.4    0.677  3.900 0         
ATOM   4181  CB  PRO P 122     -27.155  26.452  -2.915  1.9    25.62  18.40 0         
ATOM   4182  CG  PRO P 122     -27.723  27.825  -2.641  1.9    39.90  20.15 0         
ATOM   4183  CD  PRO P 122     -29.114  27.484  -2.204  1.9    30.34  20.23 0         
ATOM   4184  N   PRO P 123     -27.747  23.334  -3.879  1.7    0      0     0         
ATOM   4185  CA  PRO P 123     -27.767  21.921  -3.492  1.9    0      0     0         
ATOM   4186  C   PRO P 123     -26.864  21.595  -2.302  1.7    0      0     0         
ATOM   4187  O   PRO P 123     -25.760  22.129  -2.176  1.4    9.771  9.593 0         
ATOM   4188  CB  PRO P 123     -27.298  21.220  -4.767  1.9    11.41  15.80 0         
ATOM   4189  CG  PRO P 123     -26.347  22.210  -5.356  1.9    38.12  19.24 0         
ATOM   4190  CD  PRO P 123     -27.095  23.512  -5.188  1.9    20.96  17.41 0         
ATOM   4191  N   ILE P 124     -27.364  20.742  -1.413  1.7    0      0     0         
ATOM   4192  CA  ILE P 124     -26.619  20.300  -0.239  1.9    0.001  0.713 0         
ATOM   4193  C   ILE P 124     -26.369  18.810  -0.487  1.7    0      0     0         
ATOM   4194  O   ILE P 124     -27.234  17.974  -0.222  1.4    0      0     0         
ATOM   4195  CB  ILE P 124     -27.448  20.477   1.060  1.9    0      0     0         
ATOM   4196  CG1 ILE P 124     -28.005  21.903   1.151  1.9    6.533  14.03 0         
ATOM   4197  CG2 ILE P 124     -26.596  20.153   2.281  1.9    4.740  11.95 0         
ATOM   4198  CD1 ILE P 124     -26.952  22.997   1.141  1.9    37.66  30.01 0         
ATOM   4199  N   PRO P 125     -25.190  18.459  -1.024  1.7    0      0     0         
ATOM   4200  CA  PRO P 125     -24.809  17.075  -1.331  1.9    2.501  10.40 0         
ATOM   4201  C   PRO P 125     -24.597  16.181  -0.108  1.7    0      0     0         
ATOM   4202  O   PRO P 125     -23.516  15.619   0.078  1.4    0      0     0         
ATOM   4203  CB  PRO P 125     -23.520  17.257  -2.126  1.9    24.76  16.09 0         
ATOM   4204  CG  PRO P 125     -22.900  18.442  -1.450  1.9    25.25  19.61 0         
ATOM   4205  CD  PRO P 125     -24.075  19.382  -1.314  1.9    14.45  15.82 0         
ATOM   4206  N   VAL P 126     -25.648  15.996   0.681  1.7    0      0     0         
ATOM   4207  CA  VAL P 126     -25.571  15.175   1.882  1.9    0      0     0         
ATOM   4208  C   VAL P 126     -25.062  13.766   1.595  1.7    0      0     0         
ATOM   4209  O   VAL P 126     -24.335  13.190   2.404  1.4    0      0     0         
ATOM   4210  CB  VAL P 126     -26.931  15.103   2.610  1.9    0      0     0         
ATOM   4211  CG1 VAL P 126     -27.330  16.487   3.110  1.9    0      0     0         
ATOM   4212  CG2 VAL P 126     -28.003  14.533   1.690  1.9    0      0     0         
ATOM   4213  N   GLY P 127     -25.414  13.234   0.429  1.7    0.045  2.492 0         
ATOM   4214  CA  GLY P 127     -24.975  11.900   0.059  1.9    1.690  5.616 0         
ATOM   4215  C   GLY P 127     -23.462  11.811   0.013  1.7    0.892  4.343 0         
ATOM   4216  O   GLY P 127     -22.865  10.857   0.515  1.4    0.309  3.947 0         
ATOM   4217  N   GLU P 128     -22.841  12.846  -0.541  1.7    2.718  5.540 0         
ATOM   4218  CA  GLU P 128     -21.391  12.901  -0.662  1.9    0.046  2.206 0         
ATOM   4219  C   GLU P 128     -20.733  13.223   0.682  1.7    0      0     0         
ATOM   4220  O   GLU P 128     -19.688  12.662   1.023  1.4    0      0     0         
ATOM   4221  CB  GLU P 128     -21.001  13.950  -1.706  1.9    3.231  12.22 0         
ATOM   4222  CG  GLU P 128     -19.757  13.608  -2.511  1.9    26.64  21.76 0         
ATOM   4223  CD  GLU P 128     -19.931  12.367  -3.371  1.7    5.830  4.829 0         
ATOM   4224  OE1 GLU P 128     -20.993  12.220  -4.018  1.4    21.53  17.39 0         
ATOM   4225  OE2 GLU P 128     -18.997  11.537  -3.404  1.4    17.13  11.37 0         
ATOM   4226  N   ILE P 129     -21.357  14.115   1.446  1.7    0      0     0         
ATOM   4227  CA  ILE P 129     -20.841  14.520   2.751  1.9    0      0     0         
ATOM   4228  C   ILE P 129     -20.710  13.319   3.691  1.7    0      0     0         
ATOM   4229  O   ILE P 129     -19.660  13.115   4.304  1.4    0      0     0         
ATOM   4230  CB  ILE P 129     -21.748  15.597   3.394  1.9    0      0     0         
ATOM   4231  CG1 ILE P 129     -21.831  16.819   2.476  1.9    0.658  4.445 0         
ATOM   4232  CG2 ILE P 129     -21.209  16.005   4.762  1.9    0.678  5.601 0         
ATOM   4233  CD1 ILE P 129     -22.763  17.905   2.967  1.9    7.753  12.45 0         
ATOM   4234  N   TYR P 130     -21.773  12.523   3.783  1.7    0      0     0         
ATOM   4235  CA  TYR P 130     -21.791  11.334   4.630  1.9    0      0     0         
ATOM   4236  C   TYR P 130     -20.702  10.382   4.161  1.7    0      0     0         
ATOM   4237  O   TYR P 130     -19.957   9.827   4.968  1.4    0      0     0         
ATOM   4238  CB  TYR P 130     -23.152  10.638   4.528  1.9    0      0     0         
ATOM   4239  CG  TYR P 130     -23.341   9.445   5.449  1.7    0      0     0         
ATOM   4240  CD1 TYR P 130     -23.044   9.535   6.806  1.7    0      0     0         
ATOM   4241  CD2 TYR P 130     -23.853   8.239   4.968  1.7    0      0     0         
ATOM   4242  CE1 TYR P 130     -23.254   8.458   7.665  1.7    0      0     0         
ATOM   4243  CE2 TYR P 130     -24.068   7.150   5.820  1.7    0      0     0         
ATOM   4244  CZ  TYR P 130     -23.767   7.270   7.169  1.7    0      0     0         
ATOM   4245  OH  TYR P 130     -23.996   6.225   8.039  1.4    7.038  10.90 0         
ATOM   4246  N   LYS P 131     -20.613  10.215   2.846  1.7    0      0     0         
ATOM   4247  CA  LYS P 131     -19.630   9.337   2.226  1.9    0      0     0         
ATOM   4248  C   LYS P 131     -18.230   9.683   2.726  1.7    0      0     0         
ATOM   4249  O   LYS P 131     -17.513   8.807   3.212  1.4    0      0     0         
ATOM   4250  CB  LYS P 131     -19.720   9.479   0.703  1.9    0.056  3.606 0         
ATOM   4251  CG  LYS P 131     -18.951   8.457  -0.110  1.9    0.250  3.130 0         
ATOM   4252  CD  LYS P 131     -19.214   8.677  -1.599  1.9    3.315  14.53 0         
ATOM   4253  CE  LYS P 131     -18.435   7.707  -2.477  1.9    2.827  6.330 0         
ATOM   4254  NZ  LYS P 131     -18.629   8.028  -3.920  1.7    8.142  12.66 0         
ATOM   4255  N   ARG P 132     -17.873  10.966   2.669  1.7    0      0     0         
ATOM   4256  CA  ARG P 132     -16.559  11.417   3.124  1.9    0.390  3.487 0         
ATOM   4257  C   ARG P 132     -16.287  10.938   4.544  1.7    0      0     0         
ATOM   4258  O   ARG P 132     -15.224  10.382   4.826  1.4    0      0     0         
ATOM   4259  CB  ARG P 132     -16.443  12.945   3.057  1.9    5.262  10.96 0         
ATOM   4260  CG  ARG P 132     -16.549  13.514   1.646  1.9    9.989  13.92 0         
ATOM   4261  CD  ARG P 132     -15.978  14.926   1.548  1.9    31.52  18.29 0         
ATOM   4262  NE  ARG P 132     -16.692  15.897   2.375  1.7    9.677  8.137 0         
ATOM   4263  CZ  ARG P 132     -17.337  16.962   1.901  1.7    2.204  2.059 0         
ATOM   4264  NH1 ARG P 132     -17.365  17.195   0.593  1.7    37.10  24.60 0         
ATOM   4265  NH2 ARG P 132     -17.934  17.805   2.738  1.7    34.43  22.16 0         
ATOM   4266  N   TRP P 133     -17.272  11.109   5.420  1.7    0      0     0         
ATOM   4267  CA  TRP P 133     -17.146  10.688   6.811  1.9    0      0     0         
ATOM   4268  C   TRP P 133     -16.880   9.191   6.894  1.7    0      0     0         
ATOM   4269  O   TRP P 133     -16.035   8.750   7.671  1.4    0      0     0         
ATOM   4270  CB  TRP P 133     -18.422  11.010   7.590  1.9    0      0     0         
ATOM   4271  CG  TRP P 133     -18.798  12.459   7.606  1.7    0      0     0         
ATOM   4272  CD1 TRP P 133     -18.071  13.508   7.115  1.7    3.183  8.987 0         
ATOM   4273  CD2 TRP P 133     -20.001  13.021   8.139  1.7    0      0     0         
ATOM   4274  NE1 TRP P 133     -18.750  14.685   7.311  1.7    14.14  14.97 0         
ATOM   4275  CE2 TRP P 133     -19.940  14.416   7.937  1.7    0      0     0         
ATOM   4276  CE3 TRP P 133     -21.130  12.478   8.771  1.7    0      0     0         
ATOM   4277  CZ2 TRP P 133     -20.961  15.280   8.342  1.7    0.778  4.156 0         
ATOM   4278  CZ3 TRP P 133     -22.146  13.336   9.175  1.7    0      0     0         
ATOM   4279  CH2 TRP P 133     -22.053  14.723   8.957  1.7    0      0     0         
ATOM   4280  N   ILE P 134     -17.602   8.411   6.095  1.7    0      0     0         
ATOM   4281  CA  ILE P 134     -17.428   6.963   6.093  1.9    0      0     0         
ATOM   4282  C   ILE P 134     -16.002   6.614   5.694  1.7    0      0     0         
ATOM   4283  O   ILE P 134     -15.387   5.724   6.283  1.4    0      0     0         
ATOM   4284  CB  ILE P 134     -18.401   6.262   5.121  1.9    0      0     0         
ATOM   4285  CG1 ILE P 134     -19.846   6.485   5.566  1.9    0      0     0         
ATOM   4286  CG2 ILE P 134     -18.102   4.772   5.065  1.9    0      0     0         
ATOM   4287  CD1 ILE P 134     -20.862   5.798   4.687  1.9    0      0     0         
ATOM   4288  N   ILE P 135     -15.479   7.332   4.703  1.7    0      0     0         
ATOM   4289  CA  ILE P 135     -14.119   7.109   4.223  1.9    0      0     0         
ATOM   4290  C   ILE P 135     -13.121   7.303   5.365  1.7    0      0     0         
ATOM   4291  O   ILE P 135     -12.272   6.440   5.607  1.4    0      0     0         
ATOM   4292  CB  ILE P 135     -13.769   8.057   3.054  1.9    0.146  2.518 0         
ATOM   4293  CG1 ILE P 135     -14.721   7.813   1.879  1.9    0      0     0         
ATOM   4294  CG2 ILE P 135     -12.326   7.840   2.612  1.9    15.82  15.51 0         
ATOM   4295  CD1 ILE P 135     -14.546   8.785   0.730  1.9    26.08  25.04 0         
ATOM   4296  N   LEU P 136     -13.233   8.426   6.072  1.7    0      0     0         
ATOM   4297  CA  LEU P 136     -12.348   8.712   7.202  1.9    1.035  3.487 0         
ATOM   4298  C   LEU P 136     -12.397   7.553   8.188  1.7    0      0     0         
ATOM   4299  O   LEU P 136     -11.361   7.103   8.681  1.4    1.158  4.541 0         
ATOM   4300  CB  LEU P 136     -12.756  10.009   7.907  1.9    3.303  7.511 0         
ATOM   4301  CG  LEU P 136     -12.251  11.335   7.327  1.9    13.05  8.665 0         
ATOM   4302  CD1 LEU P 136     -12.662  11.492   5.868  1.9    26.32  22.80 0         
ATOM   4303  CD2 LEU P 136     -12.784  12.487   8.167  1.9    34.49  25.26 0         
ATOM   4304  N   GLY P 137     -13.605   7.060   8.443  1.7    0      0     0         
ATOM   4305  CA  GLY P 137     -13.780   5.943   9.350  1.9    0      0     0         
ATOM   4306  C   GLY P 137     -13.071   4.710   8.826  1.7    0      0     0         
ATOM   4307  O   GLY P 137     -12.424   3.986   9.582  1.4    0      0     0         
ATOM   4308  N   LEU P 138     -13.173   4.475   7.523  1.7    0      0     0         
ATOM   4309  CA  LEU P 138     -12.525   3.325   6.915  1.9    0      0     0         
ATOM   4310  C   LEU P 138     -11.012   3.426   7.044  1.7    0      0     0         
ATOM   4311  O   LEU P 138     -10.344   2.434   7.339  1.4    0      0     0         
ATOM   4312  CB  LEU P 138     -12.930   3.187   5.450  1.9    0      0     0         
ATOM   4313  CG  LEU P 138     -14.359   2.691   5.240  1.9    0      0     0         
ATOM   4314  CD1 LEU P 138     -14.670   2.620   3.756  1.9    0      0     0         
ATOM   4315  CD2 LEU P 138     -14.525   1.324   5.893  1.9    0      0     0         
ATOM   4316  N   ASN P 139     -10.476   4.629   6.855  1.7    0      0     0         
ATOM   4317  CA  ASN P 139      -9.038   4.847   6.973  1.9    1.098  4.683 0         
ATOM   4318  C   ASN P 139      -8.569   4.418   8.360  1.7    0.733  3.187 0         
ATOM   4319  O   ASN P 139      -7.607   3.658   8.489  1.4    3.638  5.272 0         
ATOM   4320  CB  ASN P 139      -8.683   6.317   6.723  1.9    21.73  16.34 0         
ATOM   4321  CG  ASN P 139      -8.713   6.685   5.249  1.7    3.405  2.841 0         
ATOM   4322  OD1 ASN P 139      -8.039   6.067   4.428  1.4    21.82  10.21 0         
ATOM   4323  ND2 ASN P 139      -9.494   7.700   4.908  1.7    20.46  16.28 0         
ATOM   4324  N   LYS P 140      -9.283   4.855   9.394  1.7    0.187  1.235 0         
ATOM   4325  CA  LYS P 140      -8.930   4.497  10.764  1.9    2.458  16.76 0         
ATOM   4326  C   LYS P 140      -8.919   2.988  10.958  1.7    0      0     0         
ATOM   4327  O   LYS P 140      -8.051   2.449  11.649  1.4    1.315  4.544 0         
ATOM   4328  CB  LYS P 140      -9.912   5.105  11.760  1.9    0.981  2.381 0         
ATOM   4329  CG  LYS P 140      -9.761   6.587  11.990  1.9    17.94  25.19 0         
ATOM   4330  CD  LYS P 140     -10.711   7.014  13.092  1.9    6.959  9.277 0         
ATOM   4331  CE  LYS P 140     -10.693   8.512  13.307  1.9    32.18  20.56 0         
ATOM   4332  NZ  LYS P 140     -11.622   8.888  14.413  1.7    23.34  25.58 0         
ATOM   4333  N   ILE P 141      -9.900   2.314  10.366  1.7    0      0     0         
ATOM   4334  CA  ILE P 141     -10.007   0.864  10.478  1.9    0      0     0         
ATOM   4335  C   ILE P 141      -8.777   0.193   9.880  1.7    0      0     0         
ATOM   4336  O   ILE P 141      -8.165  -0.665  10.517  1.4    0      0     0         
ATOM   4337  CB  ILE P 141     -11.270   0.317   9.769  1.9    0      0     0         
ATOM   4338  CG1 ILE P 141     -12.536   0.875  10.420  1.9    0      0     0         
ATOM   4339  CG2 ILE P 141     -11.293  -1.200   9.841  1.9    0      0     0         
ATOM   4340  CD1 ILE P 141     -13.816   0.464   9.716  1.9    0      0     0         
ATOM   4341  N   VAL P 142      -8.410   0.601   8.667  1.7    0      0     0         
ATOM   4342  CA  VAL P 142      -7.248   0.038   7.980  1.9    0      0     0         
ATOM   4343  C   VAL P 142      -5.994   0.191   8.840  1.7    0      0     0         
ATOM   4344  O   VAL P 142      -5.174  -0.727   8.929  1.4    0.019  1.357 0         
ATOM   4345  CB  VAL P 142      -7.022   0.707   6.599  1.9    2.676  6.163 0         
ATOM   4346  CG1 VAL P 142      -5.794   0.120   5.918  1.9    12.43  21.60 0         
ATOM   4347  CG2 VAL P 142      -8.249   0.516   5.715  1.9    0.000  0.389 0         
ATOM   4348  N   ARG P 143      -5.886   1.333   9.514  1.7    0.535  2.200 0         
ATOM   4349  CA  ARG P 143      -4.752   1.617  10.385  1.9    2.680  6.096 0         
ATOM   4350  C   ARG P 143      -4.584   0.533  11.451  1.7    0      0     0         
ATOM   4351  O   ARG P 143      -3.527  -0.088  11.544  1.4    6.731  8.136 0         
ATOM   4352  CB  ARG P 143      -4.929   2.973  11.072  1.9    2.571  7.787 0         
ATOM   4353  CG  ARG P 143      -3.704   3.433  11.851  1.9    24.86  17.43 0         
ATOM   4354  CD  ARG P 143      -2.767   4.230  10.965  1.9    29.14  19.13 0         
ATOM   4355  NE  ARG P 143      -3.357   5.519  10.617  1.7    12.36  13.22 0         
ATOM   4356  CZ  ARG P 143      -3.046   6.671  11.206  1.7    3.942  4.259 0         
ATOM   4357  NH1 ARG P 143      -2.134   6.702  12.174  1.7    51.34  21.99 0         
ATOM   4358  NH2 ARG P 143      -3.679   7.785  10.852  1.7    60.79  38.13 0         
ATOM   4359  N   MET P 144      -5.635   0.289  12.232  1.7    0.212  2.083 0         
ATOM   4360  CA  MET P 144      -5.576  -0.717  13.291  1.9    12.31  11.11 0         
ATOM   4361  C   MET P 144      -5.403  -2.133  12.744  1.7    0.202  1.378 0         
ATOM   4362  O   MET P 144      -5.184  -3.072  13.507  1.4    21.37  12.53 0         
ATOM   4363  CB  MET P 144      -6.817  -0.657  14.190  1.9    21.49  16.30 0         
ATOM   4364  CG  MET P 144      -8.081  -1.201  13.549  1.9    0      0     0         
ATOM   4365  SD  MET P 144      -9.308  -1.758  14.747  1.8    8.130  11.02 0         
ATOM   4366  CE  MET P 144      -8.585  -3.312  15.290  1.9    44.05  28.63 0         
ATOM   4367  N   TYR P 145      -5.555  -2.291  11.434  1.7    0      0     0         
ATOM   4368  CA  TYR P 145      -5.395  -3.593  10.798  1.9    5.889  7.765 0         
ATOM   4369  C   TYR P 145      -4.038  -3.707  10.102  1.7    1.388  4.059 0         
ATOM   4370  O   TYR P 145      -3.606  -4.804   9.747  1.4    25.43  12.66 0         
ATOM   4371  CB  TYR P 145      -6.536  -3.857   9.805  1.9    6.400  12.49 0         
ATOM   4372  CG  TYR P 145      -7.800  -4.427  10.431  1.7    0.498  1.109 0         
ATOM   4373  CD1 TYR P 145      -8.481  -3.737  11.435  1.7    0.505  2.684 0         
ATOM   4374  CD2 TYR P 145      -8.307  -5.663  10.023  1.7    17.31  13.38 0         
ATOM   4375  CE1 TYR P 145      -9.632  -4.263  12.020  1.7    0.326  1.174 0         
ATOM   4376  CE2 TYR P 145      -9.456  -6.198  10.602  1.7    19.13  17.26 0         
ATOM   4377  CZ  TYR P 145     -10.113  -5.493  11.599  1.7    3.901  4.467 0         
ATOM   4378  OH  TYR P 145     -11.246  -6.021  12.178  1.4    11.69  12.37 0         
ATOM   4379  N   SER P 146      -3.369  -2.576   9.906  1.7    0.115  1.604 0         
ATOM   4380  CA  SER P 146      -2.064  -2.565   9.261  1.9    3.597  5.764 0         
ATOM   4381  C   SER P 146      -0.984  -3.087  10.207  1.7    0.111  1.095 0         
ATOM   4382  O   SER P 146      -1.032  -2.847  11.417  1.4    13.32  15.20 0         
ATOM   4383  CB  SER P 146      -1.719  -1.151   8.783  1.9    24.30  22.15 0         
ATOM   4384  OG  SER P 146      -2.618  -0.721   7.773  1.4    16.92  11.45 0         
ATOM   4385  N   PRO P 147      -0.012  -3.841   9.673  1.7    0.030  0.654 0         
ATOM   4386  CA  PRO P 147       1.083  -4.403  10.471  1.9    11.45  9.327 0         
ATOM   4387  C   PRO P 147       1.978  -3.329  11.092  1.7    0.008  1.067 0         
ATOM   4388  O   PRO P 147       2.243  -2.295  10.476  1.4    11.37  12.54 0         
ATOM   4389  CB  PRO P 147       1.843  -5.255   9.454  1.9    37.84  20.25 0         
ATOM   4390  CG  PRO P 147       1.588  -4.543   8.154  1.9    39.88  18.94 0         
ATOM   4391  CD  PRO P 147       0.122  -4.227   8.255  1.9    25.80  18.10 0         
ATOM   4392  N   THR P 148       2.454  -3.591  12.304  1.7    3.897  9.121 0         
ATOM   4393  CA  THR P 148       3.314  -2.654  13.021  1.9    5.507  7.322 0         
ATOM   4394  C   THR P 148       4.729  -2.593  12.448  1.7    0.233  1.738 0         
ATOM   4395  O   THR P 148       5.504  -3.535  12.596  1.4    1.532  6.243 0         
ATOM   4396  CB  THR P 148       3.409  -3.037  14.507  1.9    2.418  13.42 0         
ATOM   4397  OG1 THR P 148       3.536  -4.461  14.623  1.4    8.296  10.22 0         
ATOM   4398  CG2 THR P 148       2.169  -2.591  15.249  1.9    66.33  32.27 0         
ATOM   4399  N   SER P 149       5.062  -1.487  11.791  1.7    5.653  7.963 0         
ATOM   4400  CA  SER P 149       6.391  -1.312  11.212  1.9    4.100  7.544 0         
ATOM   4401  C   SER P 149       7.353  -0.800  12.278  1.7    0      0     0         
ATOM   4402  O   SER P 149       7.112   0.235  12.903  1.4    2.316  8.529 0         
ATOM   4403  CB  SER P 149       6.348  -0.324  10.044  1.9    26.60  19.61 0         
ATOM   4404  OG  SER P 149       7.612  -0.232   9.411  1.4    15.90  10.89 0         
ATOM   4405  N   ILE P 150       8.455  -1.514  12.463  1.7    0.396  4.189 0         
ATOM   4406  CA  ILE P 150       9.450  -1.134  13.458  1.9    0      0     0         
ATOM   4407  C   ILE P 150      10.181   0.158  13.077  1.7    0      0     0         
ATOM   4408  O   ILE P 150      10.689   0.872  13.941  1.4    0      0     0         
ATOM   4409  CB  ILE P 150      10.461  -2.280  13.688  1.9    0      0     0         
ATOM   4410  CG1 ILE P 150      11.259  -2.038  14.970  1.9    0      0     0         
ATOM   4411  CG2 ILE P 150      11.378  -2.429  12.481  1.9    2.763  8.392 0         
ATOM   4412  CD1 ILE P 150      12.049  -3.242  15.421  1.9    0      0     0         
ATOM   4413  N   LEU P 151      10.167   0.485  11.789  1.7    0      0     0         
ATOM   4414  CA  LEU P 151      10.831   1.683  11.279  1.9    0.624  3.809 0         
ATOM   4415  C   LEU P 151      10.252   2.987  11.825  1.7    0      0     0         
ATOM   4416  O   LEU P 151      10.854   4.051  11.677  1.4    4.729  10.04 0         
ATOM   4417  CB  LEU P 151      10.762   1.708   9.752  1.9    12.69  14.25 0         
ATOM   4418  CG  LEU P 151      11.268   0.454   9.044  1.9    3.146  5.557 0         
ATOM   4419  CD1 LEU P 151      11.105   0.614   7.543  1.9    62.37  29.16 0         
ATOM   4420  CD2 LEU P 151      12.718   0.214   9.407  1.9    15.57  20.53 0         
ATOM   4421  N   ASP P 152       9.079   2.908  12.441  1.7    0      0     0         
ATOM   4422  CA  ASP P 152       8.429   4.094  12.979  1.9    2.260  6.619 0         
ATOM   4423  C   ASP P 152       8.603   4.253  14.485  1.7    0      0     0         
ATOM   4424  O   ASP P 152       8.199   5.264  15.060  1.4    15.66  10.73 0         
ATOM   4425  CB  ASP P 152       6.946   4.086  12.604  1.9    25.71  19.49 0         
ATOM   4426  CG  ASP P 152       6.726   4.001  11.099  1.7    6.088  6.125 0         
ATOM   4427  OD1 ASP P 152       7.135   4.938  10.381  1.4    36.59  14.60 0         
ATOM   4428  OD2 ASP P 152       6.156   2.991  10.632  1.4    18.56  11.45 0         
ATOM   4429  N   ILE P 153       9.224   3.267  15.121  1.7    0      0     0         
ATOM   4430  CA  ILE P 153       9.445   3.323  16.562  1.9    0.893  3.797 0         
ATOM   4431  C   ILE P 153      10.662   4.189  16.880  1.7    0      0     0         
ATOM   4432  O   ILE P 153      11.805   3.734  16.791  1.4    0      0     0         
ATOM   4433  CB  ILE P 153       9.635   1.909  17.160  1.9    0      0     0         
ATOM   4434  CG1 ILE P 153       8.472   1.000  16.744  1.9    0      0     0         
ATOM   4435  CG2 ILE P 153       9.749   1.985  18.683  1.9    0      0     0         
ATOM   4436  CD1 ILE P 153       7.100   1.531  17.119  1.9    31.46  33.67 0         
ATOM   4437  N   ARG P 154      10.410   5.450  17.207  1.7    3.052  5.794 0         
ATOM   4438  CA  ARG P 154      11.471   6.394  17.541  1.9    0      0     0         
ATOM   4439  C   ARG P 154      11.449   6.589  19.052  1.7    0.581  2.149 0         
ATOM   4440  O   ARG P 154      10.570   6.060  19.733  1.4    3.497  4.363 0         
ATOM   4441  CB  ARG P 154      11.214   7.736  16.848  1.9    20.51  16.81 0         
ATOM   4442  CG  ARG P 154      10.939   7.640  15.349  1.9    16.59  11.96 0         
ATOM   4443  CD  ARG P 154      12.200   7.795  14.509  1.9    9.571  10.06 0         
ATOM   4444  NE  ARG P 154      11.917   7.632  13.081  1.7    5.953  6.205 0         
ATOM   4445  CZ  ARG P 154      12.691   8.082  12.094  1.7    2.484  2.786 0         
ATOM   4446  NH1 ARG P 154      13.813   8.743  12.364  1.7    42.62  23.05 0         
ATOM   4447  NH2 ARG P 154      12.353   7.845  10.829  1.7    53.60  27.02 0         
ATOM   4448  N   GLN P 155      12.421   7.323  19.579  1.7    0.021  1.366 0         
ATOM   4449  CA  GLN P 155      12.476   7.579  21.013  1.9    0      0     0         
ATOM   4450  C   GLN P 155      12.069   9.018  21.281  1.7    0.870  2.643 0         
ATOM   4451  O   GLN P 155      12.535   9.936  20.605  1.4    10.53  11.72 0         
ATOM   4452  CB  GLN P 155      13.886   7.344  21.559  1.9    0      0     0         
ATOM   4453  CG  GLN P 155      13.997   7.524  23.070  1.9    0      0     0         
ATOM   4454  CD  GLN P 155      15.432   7.556  23.563  1.7    0      0     0         
ATOM   4455  OE1 GLN P 155      16.376   7.577  22.773  1.4    0      0     0         
ATOM   4456  NE2 GLN P 155      15.601   7.588  24.877  1.7    0.201  3.475 0         
ATOM   4459  N   GLY P 156      11.207   9.212  22.274  1.7    3.117  5.051 0         
ATOM   4460  CA  GLY P 156      10.759  10.550  22.620  1.9    24.34  17.75 0         
ATOM   4461  C   GLY P 156      11.869  11.307  23.321  1.7    0      0     0         
ATOM   4462  O   GLY P 156      12.597  10.714  24.119  1.4    0      0     0         
ATOM   4463  N   PRO P 157      12.001  12.625  23.085  1.7    0      0     0         
ATOM   4464  CA  PRO P 157      13.037  13.461  23.702  1.9    1.017  3.134 0         
ATOM   4465  C   PRO P 157      13.120  13.380  25.227  1.7    0      0     0         
ATOM   4466  O   PRO P 157      14.131  13.757  25.815  1.4    23.59  13.56 0         
ATOM   4467  CB  PRO P 157      12.676  14.870  23.217  1.9    33.97  22.47 0         
ATOM   4468  CG  PRO P 157      11.205  14.785  22.957  1.9    34.75  19.09 0         
ATOM   4469  CD  PRO P 157      11.094  13.453  22.273  1.9    29.64  19.94 0         
ATOM   4470  N   LYS P 158      12.062  12.887  25.864  1.7    0.860  3.450 0         
ATOM   4471  CA  LYS P 158      12.038  12.756  27.317  1.9    8.058  10.35 0         
ATOM   4472  C   LYS P 158      11.835  11.307  27.742  1.7    2.238  4.175 0         
ATOM   4473  O   LYS P 158      11.803  11.001  28.933  1.4    19.43  11.52 0         
ATOM   4474  CB  LYS P 158      10.926  13.622  27.914  1.9    23.29  17.58 0         
ATOM   4475  CG  LYS P 158      11.124  15.112  27.722  1.9    12.54  13.82 0         
ATOM   4476  CD  LYS P 158      10.033  15.905  28.412  1.9    30.71  17.89 0         
ATOM   4477  CE  LYS P 158      10.278  17.397  28.270  1.9    40.36  22.04 0         
ATOM   4478  NZ  LYS P 158       9.243  18.197  28.975  1.7    60.97  21.21 0         
ATOM   4479  N   GLU P 159      11.696  10.419  26.764  1.7    1.995  3.642 0         
ATOM   4480  CA  GLU P 159      11.478   9.006  27.042  1.9    4.410  4.925 0         
ATOM   4481  C   GLU P 159      12.736   8.300  27.525  1.7    0.329  1.672 0         
ATOM   4482  O   GLU P 159      13.790   8.386  26.892  1.4    4.398  6.668 0         
ATOM   4483  CB  GLU P 159      10.945   8.288  25.801  1.9    8.945  7.895 0         
ATOM   4484  CG  GLU P 159      10.766   6.788  26.004  1.9    6.607  7.513 0         
ATOM   4485  CD  GLU P 159      10.333   6.056  24.749  1.7    3.709  4.214 0         
ATOM   4486  OE1 GLU P 159      10.653   6.518  23.633  1.4    0.685  2.217 0         
ATOM   4487  OE2 GLU P 159       9.676   5.004  24.886  1.4    4.237  4.876 0         
ATOM   4488  N   PRO P 160      12.639   7.594  28.665  1.7    0      0     0         
ATOM   4489  CA  PRO P 160      13.775   6.860  29.233  1.9    11.51  9.668 0         
ATOM   4490  C   PRO P 160      14.239   5.798  28.233  1.7    0      0     0         
ATOM   4491  O   PRO P 160      13.411   5.117  27.616  1.4    0      0     0         
ATOM   4492  CB  PRO P 160      13.166   6.226  30.484  1.9    19.02  13.91 0         
ATOM   4493  CG  PRO P 160      12.123   7.226  30.891  1.9    36.84  20.36 0         
ATOM   4494  CD  PRO P 160      11.478   7.542  29.568  1.9    12.01  10.99 0         
ATOM   4495  N   PHE P 161      15.554   5.646  28.083  1.7    4.184  10.67 0         
ATOM   4496  CA  PHE P 161      16.104   4.681  27.134  1.9    0      0     0         
ATOM   4497  C   PHE P 161      15.564   3.264  27.319  1.7    0      0     0         
ATOM   4498  O   PHE P 161      15.257   2.584  26.340  1.4    0      0     0         
ATOM   4499  CB  PHE P 161      17.637   4.676  27.176  1.9    1.199  8.510 0         
ATOM   4500  CG  PHE P 161      18.276   4.028  25.971  1.7    0      0     0         
ATOM   4501  CD1 PHE P 161      18.287   4.680  24.741  1.7    0      0     0         
ATOM   4502  CD2 PHE P 161      18.844   2.759  26.060  1.7    0      0     0         
ATOM   4503  CE1 PHE P 161      18.853   4.077  23.615  1.7    0      0     0         
ATOM   4504  CE2 PHE P 161      19.412   2.147  24.938  1.7    0      0     0         
ATOM   4505  CZ  PHE P 161      19.415   2.808  23.714  1.7    0      0     0         
ATOM   4506  N   ARG P 162      15.425   2.827  28.568  1.7    3.390  8.599 0         
ATOM   4507  CA  ARG P 162      14.913   1.487  28.844  1.9    0.000  1.338 0         
ATOM   4508  C   ARG P 162      13.514   1.280  28.264  1.7    0      0     0         
ATOM   4509  O   ARG P 162      13.225   0.238  27.670  1.4    0      0     0         
ATOM   4510  CB  ARG P 162      14.898   1.202  30.349  1.9    23.26  17.24 0         
ATOM   4511  CG  ARG P 162      14.313  -0.162  30.681  1.9    16.48  14.61 0         
ATOM   4512  CD  ARG P 162      15.072  -1.269  29.951  1.9    3.413  6.000 0         
ATOM   4513  NE  ARG P 162      14.246  -2.459  29.751  1.7    1.582  5.773 0         
ATOM   4514  CZ  ARG P 162      13.956  -3.349  30.698  1.7    2.298  4.890 0         
ATOM   4515  NH1 ARG P 162      14.426  -3.197  31.931  1.7    48.02  21.90 0         
ATOM   4516  NH2 ARG P 162      13.184  -4.393  30.410  1.7    44.55  21.49 0         
ATOM   4517  N   ASP P 163      12.654   2.277  28.443  1.7    0      0     0         
ATOM   4518  CA  ASP P 163      11.286   2.224  27.943  1.9    3.116  6.179 0         
ATOM   4519  C   ASP P 163      11.308   2.028  26.430  1.7    0      0     0         
ATOM   4520  O   ASP P 163      10.618   1.157  25.894  1.4    0.262  2.429 0         
ATOM   4521  CB  ASP P 163      10.547   3.518  28.290  1.9    10.03  11.59 0         
ATOM   4522  CG  ASP P 163      10.441   3.754  29.791  1.7    5.362  4.791 0         
ATOM   4523  OD1 ASP P 163      11.261   3.206  30.562  1.4    16.82  11.85 0         
ATOM   4524  OD2 ASP P 163       9.531   4.504  30.203  1.4    30.4   13.09 0         
ATOM   4525  N   TYR P 164      12.123   2.834  25.756  1.7    0      0     0         
ATOM   4526  CA  TYR P 164      12.279   2.769  24.306  1.9    0      0     0         
ATOM   4527  C   TYR P 164      12.680   1.356  23.870  1.7    0      0     0         
ATOM   4528  O   TYR P 164      12.129   0.819  22.908  1.4    0      0     0         
ATOM   4529  CB  TYR P 164      13.325   3.806  23.861  1.9    0      0     0         
ATOM   4530  CG  TYR P 164      13.813   3.688  22.429  1.7    0      0     0         
ATOM   4531  CD1 TYR P 164      12.919   3.561  21.365  1.7    0      0     0         
ATOM   4532  CD2 TYR P 164      15.179   3.714  22.138  1.7    0      0     0         
ATOM   4533  CE1 TYR P 164      13.376   3.459  20.049  1.7    0      0     0         
ATOM   4534  CE2 TYR P 164      15.643   3.615  20.831  1.7    0      0     0         
ATOM   4535  CZ  TYR P 164      14.739   3.488  19.793  1.7    0      0     0         
ATOM   4536  OH  TYR P 164      15.202   3.392  18.503  1.4    0      0     0         
ATOM   4537  N   VAL P 165      13.615   0.752  24.599  1.7    0      0     0         
ATOM   4538  CA  VAL P 165      14.084  -0.598  24.294  1.9    0      0     0         
ATOM   4539  C   VAL P 165      12.946  -1.609  24.387  1.7    0      0     0         
ATOM   4540  O   VAL P 165      12.772  -2.437  23.489  1.4    0      0     0         
ATOM   4541  CB  VAL P 165      15.228  -1.032  25.243  1.9    0      0     0         
ATOM   4542  CG1 VAL P 165      15.594  -2.491  25.006  1.9    8.064  15.48 0         
ATOM   4543  CG2 VAL P 165      16.448  -0.149  25.034  1.9    0      0     0         
ATOM   4544  N   ASP P 166      12.176  -1.535  25.470  1.7    0      0     0         
ATOM   4545  CA  ASP P 166      11.053  -2.443  25.674  1.9    4.495  9.012 0         
ATOM   4546  C   ASP P 166      10.094  -2.398  24.490  1.7    0      0     0         
ATOM   4547  O   ASP P 166       9.711  -3.440  23.954  1.4    0.575  5.340 0         
ATOM   4548  CB  ASP P 166      10.309  -2.103  26.967  1.9    15.99  19.73 0         
ATOM   4549  CG  ASP P 166      11.134  -2.386  28.205  1.7    5.128  4.401 0         
ATOM   4550  OD1 ASP P 166      11.753  -3.468  28.268  1.4    11.75  8.521 0         
ATOM   4551  OD2 ASP P 166      11.162  -1.530  29.114  1.4    14.54  9.950 0         
ATOM   4552  N   ARG P 167       9.731  -1.190  24.069  1.7    0      0     0         
ATOM   4553  CA  ARG P 167       8.826  -1.021  22.936  1.9    1.372  4.220 0         
ATOM   4554  C   ARG P 167       9.462  -1.547  21.652  1.7    0      0     0         
ATOM   4555  O   ARG P 167       8.859  -2.352  20.937  1.4    0.505  2.765 0         
ATOM   4556  CB  ARG P 167       8.436   0.451  22.754  1.9    4.118  7.969 0         
ATOM   4557  CG  ARG P 167       7.676   1.052  23.927  1.9    15.66  17.76 0         
ATOM   4558  CD  ARG P 167       6.958   2.341  23.547  1.9    35.46  19.97 0         
ATOM   4559  NE  ARG P 167       7.867   3.419  23.157  1.7    4.530  4.122 0         
ATOM   4560  CZ  ARG P 167       8.052   3.843  21.909  1.7    2.429  2.18  0         
ATOM   4561  NH1 ARG P 167       7.411   3.264  20.902  1.7    19.73  15.47 0         
ATOM   4562  NH2 ARG P 167       8.902   4.840  21.675  1.7    11.43  10.78 0         
ATOM   4563  N   PHE P 168      10.692  -1.116  21.387  1.7    0      0     0         
ATOM   4564  CA  PHE P 168      11.422  -1.523  20.192  1.9    0      0     0         
ATOM   4565  C   PHE P 168      11.402  -3.042  20.033  1.7    0      0     0         
ATOM   4566  O   PHE P 168      11.002  -3.564  18.989  1.4    0      0     0         
ATOM   4567  CB  PHE P 168      12.868  -1.014  20.263  1.9    0      0     0         
ATOM   4568  CG  PHE P 168      13.640  -1.172  18.977  1.7    0      0     0         
ATOM   4569  CD1 PHE P 168      14.319  -2.356  18.695  1.7    0      0     0         
ATOM   4570  CD2 PHE P 168      13.693  -0.134  18.050  1.7    0      0     0         
ATOM   4571  CE1 PHE P 168      15.036  -2.504  17.509  1.7    0      0     0         
ATOM   4572  CE2 PHE P 168      14.408  -0.273  16.859  1.7    0      0     0         
ATOM   4573  CZ  PHE P 168      15.080  -1.461  16.589  1.7    0      0     0         
ATOM   4574  N   TYR P 169      11.795  -3.750  21.085  1.7    0      0     0         
ATOM   4575  CA  TYR P 169      11.831  -5.204  21.046  1.9    0      0     0         
ATOM   4576  C   TYR P 169      10.470  -5.868  20.950  1.7    0      0     0         
ATOM   4577  O   TYR P 169      10.339  -6.931  20.337  1.4    0.108  3.709 0         
ATOM   4578  CB  TYR P 169      12.620  -5.754  22.231  1.9    6.662  11.69 0         
ATOM   4579  CG  TYR P 169      14.092  -5.877  21.929  1.7    1.037  3.917 0         
ATOM   4580  CD1 TYR P 169      14.870  -4.746  21.684  1.7    0      0     0         
ATOM   4581  CD2 TYR P 169      14.698  -7.129  21.832  1.7    17.98  17.57 0         
ATOM   4582  CE1 TYR P 169      16.211  -4.858  21.347  1.7    0      0     0         
ATOM   4583  CE2 TYR P 169      16.040  -7.252  21.497  1.7    21.52  15.28 0         
ATOM   4584  CZ  TYR P 169      16.789  -6.113  21.254  1.7    0      0     0         
ATOM   4585  OH  TYR P 169      18.117  -6.231  20.923  1.4    4.040  8.511 0         
ATOM   4586  N   LYS P 170       9.458  -5.237  21.537  1.7    0      0     0         
ATOM   4587  CA  LYS P 170       8.102  -5.774  21.499  1.9    0      0     0         
ATOM   4588  C   LYS P 170       7.690  -5.882  20.030  1.7    0.260  1.291 0         
ATOM   4589  O   LYS P 170       7.350  -6.966  19.548  1.4    2.702  6.844 0         
ATOM   4590  CB  LYS P 170       7.145  -4.864  22.279  1.9    2.130  5.097 0         
ATOM   4591  CG  LYS P 170       5.829  -5.526  22.679  1.9    22.07  16.73 0         
ATOM   4592  CD  LYS P 170       5.070  -4.705  23.725  1.9    35.25  19.86 0         
ATOM   4593  CE  LYS P 170       5.910  -4.473  24.981  1.9    11.75  14.52 0         
ATOM   4594  NZ  LYS P 170       5.152  -3.759  26.045  1.7    54.66  25.68 0         
ATOM   4595  N   THR P 171       7.806  -4.775  19.303  1.7    0.347  1.689 0         
ATOM   4596  CA  THR P 171       7.468  -4.747  17.887  1.9    5.829  9.664 0         
ATOM   4597  C   THR P 171       8.295  -5.790  17.142  1.7    0      0     0         
ATOM   4598  O   THR P 171       7.783  -6.516  16.291  1.4    0      0     0         
ATOM   4599  CB  THR P 171       7.767  -3.368  17.281  1.9    0.005  0.942 0         
ATOM   4600  OG1 THR P 171       7.101  -2.358  18.049  1.4    11.23  13.08 0         
ATOM   4601  CG2 THR P 171       7.307  -3.300  15.825  1.9    0.010  6.755 0         
ATOM   4602  N   LEU P 172       9.575  -5.874  17.488  1.7    0      0     0         
ATOM   4603  CA  LEU P 172      10.477  -6.820  16.852  1.9    0      0     0         
ATOM   4604  C   LEU P 172       9.938  -8.243  16.958  1.7    0.009  0.570 0         
ATOM   4605  O   LEU P 172       9.985  -9.000  15.988  1.4    0.098  2.430 0         
ATOM   4606  CB  LEU P 172      11.874  -6.729  17.471  1.9    0.211  3.502 0         
ATOM   4607  CG  LEU P 172      12.985  -7.501  16.757  1.9    4.139  7.905 0         
ATOM   4608  CD1 LEU P 172      13.101  -7.044  15.308  1.9    0      0     0         
ATOM   4609  CD2 LEU P 172      14.299  -7.294  17.488  1.9    11.99  14.13 0         
ATOM   4610  N   ARG P 173       9.392  -8.591  18.120  1.7    0      0     0         
ATOM   4611  CA  ARG P 173       8.837  -9.925  18.321  1.9    6.159  9.760 0         
ATOM   4612  C   ARG P 173       7.670 -10.193  17.375  1.7    0.289  1.440 0         
ATOM   4613  O   ARG P 173       7.317 -11.345  17.124  1.4    28.91  17.14 0         
ATOM   4614  CB  ARG P 173       8.391 -10.125  19.772  1.9    12.27  12.87 0         
ATOM   4615  CG  ARG P 173       9.528 -10.442  20.730  1.9    21.26  17.36 0         
ATOM   4616  CD  ARG P 173       9.006 -10.853  22.102  1.9    37.35  18.80 0         
ATOM   4617  NE  ARG P 173       8.366  -9.747  22.813  1.7    14.72  10.16 0         
ATOM   4618  CZ  ARG P 173       9.024  -8.774  23.440  1.7    2.271  2.095 0         
ATOM   4619  NH1 ARG P 173      10.353  -8.758  23.447  1.7    24.99  16.51 0         
ATOM   4620  NH2 ARG P 173       8.351  -7.818  24.071  1.7    23.32  17.39 0         
ATOM   4621  N   ALA P 174       7.073  -9.128  16.856  1.7    0      0     0         
ATOM   4622  CA  ALA P 174       5.955  -9.252  15.935  1.9    9.005  7.843 0         
ATOM   4623  C   ALA P 174       6.346  -8.691  14.569  1.7    2.953  2.730 0         
ATOM   4624  O   ALA P 174       5.719  -7.756  14.067  1.4    10.39  9.516 0         
ATOM   4625  CB  ALA P 174       4.740  -8.517  16.491  1.9    48.04  29.43 0         
ATOM   4626  N   GLU P 175       7.379  -9.271  13.966  1.7    3.141  8.685 0         
ATOM   4627  CA  GLU P 175       7.861  -8.827  12.658  1.9    3.399  7.062 0         
ATOM   4628  C   GLU P 175       8.196  -9.993  11.733  1.7    0.643  2.922 0         
ATOM   4629  O   GLU P 175       8.728 -11.014  12.167  1.4    7.517  10.73 0         
ATOM   4630  CB  GLU P 175       9.100  -7.938  12.821  1.9    0      0     0         
ATOM   4631  CG  GLU P 175       8.812  -6.451  13.026  1.9    0      0     0         
ATOM   4632  CD  GLU P 175       8.747  -5.669  11.718  1.7    1.512  3.842 0         
ATOM   4633  OE1 GLU P 175       9.693  -5.773  10.906  1.4    13.54  12.93 0         
ATOM   4634  OE2 GLU P 175       7.759  -4.936  11.508  1.4    12.10  10.07 0         
ATOM   4635  N   GLN P 176       7.849  -9.843  10.458  1.7    6.083  8.266 0         
ATOM   4636  CA  GLN P 176       8.126 -10.864   9.454  1.9    0.266  2.713 0         
ATOM   4637  C   GLN P 176       9.362 -10.461   8.663  1.7    1.622  2.764 0         
ATOM   4638  O   GLN P 176       9.282  -9.646   7.741  1.4    24.08  12.80 0         
ATOM   4639  CB  GLN P 176       6.931 -11.046   8.509  1.9    25.27  16.81 0         
ATOM   4640  CG  GLN P 176       5.868 -12.008   9.015  1.9    35.83  19.56 0         
ATOM   4641  CD  GLN P 176       6.365 -13.442   9.093  1.7    3.709  4.290 0         
ATOM   4642  OE1 GLN P 176       6.725 -14.043   8.082  1.4    38.23  13.77 0         
ATOM   4643  NE2 GLN P 176       6.385 -13.995  10.296  1.7    53.18  24.48 0         
ATOM   4646  N   ALA P 177      10.509 -11.005   9.054  1.7    4.693  7.705 0         
ATOM   4647  CA  ALA P 177      11.770 -10.707   8.389  1.9    10.38  9.642 0         
ATOM   4648  C   ALA P 177      12.775 -11.811   8.671  1.7    2.561  2.635 0         
ATOM   4649  O   ALA P 177      12.665 -12.518   9.676  1.4    12.39  8.655 0         
ATOM   4650  CB  ALA P 177      12.316  -9.366   8.867  1.9    9.084  12.29 0         
ATOM   4651  N   SER P 178      13.739 -11.971   7.771  1.7    6.917  6.221 0         
ATOM   4652  CA  SER P 178      14.769 -12.989   7.926  1.9    11.23  8.570 0         
ATOM   4653  C   SER P 178      15.659 -12.626   9.109  1.7    0      0     0         
ATOM   4654  O   SER P 178      15.836 -11.445   9.424  1.4    0      0     0         
ATOM   4655  CB  SER P 178      15.609 -13.089   6.652  1.9    38.15  23.75 0         
ATOM   4656  OG  SER P 178      16.271 -11.865   6.384  1.4    9.915  6.970 0         
ATOM   4657  N   GLN P 179      16.246 -13.641   9.734  1.7    8.922  11    0         
ATOM   4658  CA  GLN P 179      17.113 -13.440  10.889  1.9    0.319  2.344 0         
ATOM   4659  C   GLN P 179      18.202 -12.401  10.636  1.7    0      0     0         
ATOM   4660  O   GLN P 179      18.573 -11.645  11.538  1.4    0      0     0         
ATOM   4661  CB  GLN P 179      17.747 -14.766  11.321  1.9    27.34  17.61 0         
ATOM   4662  CG  GLN P 179      18.505 -14.687  12.641  1.9    30.77  19.84 0         
ATOM   4663  CD  GLN P 179      17.654 -14.132  13.771  1.7    3.471  2.877 0         
ATOM   4664  OE1 GLN P 179      16.444 -14.347  13.816  1.4    20.38  11.28 0         
ATOM   4665  NE2 GLN P 179      18.284 -13.410  14.686  1.7    34.44  19.28 0         
ATOM   4668  N   GLU P 180      18.696 -12.361   9.402  1.7    0.000  0.654 0         
ATOM   4669  CA  GLU P 180      19.743 -11.423   9.010  1.9    2.162  8.444 0         
ATOM   4670  C   GLU P 180      19.271  -9.974   9.111  1.7    0.813  1.746 0         
ATOM   4671  O   GLU P 180      19.984  -9.117   9.636  1.4    7.149  6.658 0         
ATOM   4672  CB  GLU P 180      20.213 -11.729   7.589  1.9    17.50  15.96 0         
ATOM   4673  CG  GLU P 180      20.853 -13.100   7.450  1.9    28.31  21.35 0         
ATOM   4674  CD  GLU P 180      21.113 -13.481   6.009  1.7    8.610  8.424 0         
ATOM   4675  OE1 GLU P 180      22.155 -13.066   5.459  1.4    42.58  13.45 0         
ATOM   4676  OE2 GLU P 180      20.275 -14.200   5.426  1.4    37.15  15.00 0         
ATOM   4677  N   VAL P 181      18.057  -9.709   8.635  1.7    0.042  0.861 0         
ATOM   4678  CA  VAL P 181      17.500  -8.361   8.683  1.9    3.794  6.112 0         
ATOM   4679  C   VAL P 181      17.255  -7.962  10.135  1.7    0      0     0         
ATOM   4680  O   VAL P 181      17.520  -6.825  10.524  1.4    0      0     0         
ATOM   4681  CB  VAL P 181      16.185  -8.258   7.886  1.9    0      0     0         
ATOM   4682  CG1 VAL P 181      15.693  -6.819   7.864  1.9    23.33  19.66 0         
ATOM   4683  CG2 VAL P 181      16.393  -8.758   6.468  1.9    39.26  24.69 0         
ATOM   4684  N   LYS P 182      16.768  -8.909  10.935  1.7    0      0     0         
ATOM   4685  CA  LYS P 182      16.516  -8.646  12.348  1.9    0      0     0         
ATOM   4686  C   LYS P 182      17.803  -8.175  13.029  1.7    0.166  2.555 0         
ATOM   4687  O   LYS P 182      17.777  -7.260  13.842  1.4    0      0     0         
ATOM   4688  CB  LYS P 182      15.973  -9.895  13.049  1.9    2.956  8.58  0         
ATOM   4689  CG  LYS P 182      14.540 -10.237  12.701  1.9    0      0     0         
ATOM   4690  CD  LYS P 182      14.012 -11.312  13.633  1.9    7.044  12.41 0         
ATOM   4691  CE  LYS P 182      12.529 -11.546  13.417  1.9    2.388  8.249 0         
ATOM   4692  NZ  LYS P 182      11.982 -12.515  14.405  1.7    43.53  28.77 0         
ATOM   4693  N   ASN P 183      18.921  -8.796  12.655  1.7    0      0     0         
ATOM   4694  CA  ASN P 183      20.228  -8.434  13.200  1.9    1.115  7.626 0         
ATOM   4695  C   ASN P 183      20.489  -6.935  13.042  1.7    0      0     0         
ATOM   4696  O   ASN P 183      20.805  -6.249  14.024  1.4    0      0     0         
ATOM   4697  CB  ASN P 183      21.343  -9.205  12.501  1.9    10.49  12.27 0         
ATOM   4698  CG  ASN P 183      21.469 -10.629  13.001  1.7    1.674  3.659 0         
ATOM   4699  OD1 ASN P 183      22.451 -11.306  12.717  1.4    35.75  16.83 0         
ATOM   4700  ND2 ASN P 183      20.477 -11.091  13.758  1.7    17.00  14.36 0         
ATOM   4701  N   TRP P 184      20.350  -6.454  11.802  1.7    0.946  3.855 0         
ATOM   4702  CA  TRP P 184      20.545  -5.048  11.464  1.9    5.752  8.993 0         
ATOM   4703  C   TRP P 184      19.683  -4.153  12.373  1.7    0      0     0         
ATOM   4704  O   TRP P 184      20.152  -3.148  12.905  1.4    0      0     0         
ATOM   4705  CB  TRP P 184      20.219  -4.794   9.989  1.9    18.25  15.06 0         
ATOM   4706  CG  TRP P 184      20.005  -3.346   9.618  1.7    2.251  1.824 0         
ATOM   4707  CD1 TRP P 184      20.964  -2.365   9.595  1.7    16.92  11.38 0         
ATOM   4708  CD2 TRP P 184      18.754  -2.709   9.343  1.7    3.022  2.744 0         
ATOM   4709  NE1 TRP P 184      20.361  -1.134   9.405  1.7    14.10  10.30 0         
ATOM   4710  CE2 TRP P 184      19.007  -1.317   9.239  1.7    2.877  2.854 0         
ATOM   4711  CE3 TRP P 184      17.438  -3.170   9.216  1.7    3.961  4.974 0         
ATOM   4712  CZ2 TRP P 184      17.953  -0.369   9.026  1.7    15.83  12.80 0         
ATOM   4713  CZ3 TRP P 184      16.391  -2.243   8.994  1.7    11.38  12.23 0         
ATOM   4714  CH2 TRP P 184      16.669  -0.861   8.900  1.7    13.01  10.03 0         
ATOM   4715  N   MET P 185      18.433  -4.552  12.577  1.7    0      0     0         
ATOM   4716  CA  MET P 185      17.500  -3.800  13.408  1.9    0      0     0         
ATOM   4717  C   MET P 185      17.969  -3.707  14.856  1.7    0      0     0         
ATOM   4718  O   MET P 185      18.071  -2.612  15.427  1.4    0      0     0         
ATOM   4719  CB  MET P 185      16.108  -4.420  13.347  1.9    0      0     0         
ATOM   4720  CG  MET P 185      15.493  -4.348  11.957  1.9    0      0     0         
ATOM   4721  SD  MET P 185      13.804  -4.937  11.920  1.8    0.576  4.235 0         
ATOM   4722  CE  MET P 185      13.920  -6.238  10.724  1.9    6.166  10.25 0         
ATOM   4723  N   THR P 186      18.300  -4.855  15.433  1.7    0      0     0         
ATOM   4724  CA  THR P 186      18.769  -4.952  16.807  1.9    0      0     0         
ATOM   4725  C   THR P 186      20.006  -4.100  17.087  1.7    0      0     0         
ATOM   4726  O   THR P 186      20.051  -3.362  18.074  1.4    4.042  6.129 0         
ATOM   4727  CB  THR P 186      19.082  -6.422  17.150  1.9    2.420  6.079 0         
ATOM   4728  OG1 THR P 186      17.868  -7.181  17.140  1.4    8.897  9.305 0         
ATOM   4729  CG2 THR P 186      19.752  -6.538  18.512  1.9    32.32  29.07 0         
ATOM   4730  N   GLU P 187      20.997  -4.197  16.207  1.7    0      0     0         
ATOM   4731  CA  GLU P 187      22.257  -3.479  16.358  1.9    7.495  9.462 0         
ATOM   4732  C   GLU P 187      22.241  -2.010  15.948  1.7    1.532  2.485 0         
ATOM   4733  O   GLU P 187      22.329  -1.110  16.787  1.4    3.365  9.902 0         
ATOM   4734  CB  GLU P 187      23.346  -4.191  15.556  1.9    5.943  15.98 0         
ATOM   4735  CG  GLU P 187      23.565  -5.647  15.930  1.9    21.08  17.24 0         
ATOM   4736  CD  GLU P 187      24.402  -6.391  14.903  1.7    6.548  8.600 0         
ATOM   4737  OE1 GLU P 187      25.182  -5.741  14.168  1.4    34.86  20.97 0         
ATOM   4738  OE2 GLU P 187      24.273  -7.631  14.825  1.4    26.53  13.37 0         
ATOM   4739  N   THR P 188      22.126  -1.780  14.645  1.7    0.059  0.898 0         
ATOM   4740  CA  THR P 188      22.151  -0.439  14.078  1.9    5.057  7.258 0         
ATOM   4741  C   THR P 188      20.893   0.422  14.258  1.7    0      0     0         
ATOM   4742  O   THR P 188      20.963   1.529  14.807  1.4    0.045  1.985 0         
ATOM   4743  CB  THR P 188      22.506  -0.513  12.581  1.9    0.006  0.293 0         
ATOM   4744  OG1 THR P 188      23.587  -1.438  12.395  1.4    21.23  14.03 0         
ATOM   4745  CG2 THR P 188      22.931   0.853  12.064  1.9    37.10  25.18 0         
ATOM   4746  N   LEU P 189      19.748  -0.092  13.812  1.7    0      0     0         
ATOM   4747  CA  LEU P 189      18.485   0.642  13.884  1.9    0      0     0         
ATOM   4748  C   LEU P 189      18.123   1.158  15.277  1.7    0      0     0         
ATOM   4749  O   LEU P 189      17.800   2.339  15.429  1.4    0      0     0         
ATOM   4750  CB  LEU P 189      17.341  -0.198  13.308  1.9    0      0     0         
ATOM   4751  CG  LEU P 189      16.165   0.534  12.646  1.9    2.540  6.827 0         
ATOM   4752  CD1 LEU P 189      15.239  -0.480  12.014  1.9    0      0     0         
ATOM   4753  CD2 LEU P 189      15.396   1.383  13.638  1.9    1.733  6.948 0         
ATOM   4754  N   LEU P 190      18.176   0.291  16.285  1.7    0      0     0         
ATOM   4755  CA  LEU P 190      17.851   0.694  17.650  1.9    0      0     0         
ATOM   4756  C   LEU P 190      18.563   1.995  18.003  1.7    0      0     0         
ATOM   4757  O   LEU P 190      17.979   2.887  18.612  1.4    0      0     0         
ATOM   4758  CB  LEU P 190      18.240  -0.402  18.645  1.9    0      0     0         
ATOM   4759  CG  LEU P 190      18.031  -0.096  20.133  1.9    0      0     0         
ATOM   4760  CD1 LEU P 190      16.564   0.107  20.441  1.9    0      0     0         
ATOM   4761  CD2 LEU P 190      18.577  -1.230  20.968  1.9    0.701  12.04 0         
ATOM   4762  N   VAL P 191      19.817   2.110  17.581  1.7    0      0     0         
ATOM   4763  CA  VAL P 191      20.605   3.305  17.849  1.9    0      0     0         
ATOM   4764  C   VAL P 191      20.121   4.471  16.989  1.7    0      0     0         
ATOM   4765  O   VAL P 191      19.935   5.582  17.491  1.4    0      0     0         
ATOM   4766  CB  VAL P 191      22.108   3.054  17.587  1.9    2.928  5.753 0         
ATOM   4767  CG1 VAL P 191      22.923   4.285  17.946  1.9    5.950  16.34 0         
ATOM   4768  CG2 VAL P 191      22.584   1.856  18.387  1.9    6.212  11.76 0         
ATOM   4769  N   GLN P 192      19.878   4.202  15.708  1.7    0      0     0         
ATOM   4770  CA  GLN P 192      19.423   5.226  14.764  1.9    0.152  2.921 0         
ATOM   4771  C   GLN P 192      18.180   6.009  15.174  1.7    0      0     0         
ATOM   4772  O   GLN P 192      18.076   7.199  14.878  1.4    6.424  10.49 0         
ATOM   4773  CB  GLN P 192      19.185   4.625  13.374  1.9    1.735  5.656 0         
ATOM   4774  CG  GLN P 192      20.448   4.411  12.555  1.9    14.84  20.10 0         
ATOM   4775  CD  GLN P 192      20.171   3.974  11.122  1.7    3.396  2.838 0         
ATOM   4776  OE1 GLN P 192      20.986   3.287  10.509  1.4    18.96  11.08 0         
ATOM   4777  NE2 GLN P 192      19.027   4.374  10.582  1.7    41.40  24.13 0         
ATOM   4780  N   ASN P 193      17.240   5.344  15.837  1.7    0      0     0         
ATOM   4781  CA  ASN P 193      16.001   5.997  16.242  1.9    1.467  5.619 0         
ATOM   4782  C   ASN P 193      15.999   6.604  17.638  1.7    0.412  1.307 0         
ATOM   4783  O   ASN P 193      14.978   7.137  18.088  1.4    3.049  6.682 0         
ATOM   4784  CB  ASN P 193      14.824   5.038  16.085  1.9    0      0     0         
ATOM   4785  CG  ASN P 193      14.576   4.652  14.640  1.7    0      0     0         
ATOM   4786  OD1 ASN P 193      15.356   4.988  13.744  1.4    6.454  11.22 0         
ATOM   4787  ND2 ASN P 193      13.488   3.934  14.406  1.7    0.813  5.775 0         
ATOM   4788  N   ALA P 194      17.129   6.516  18.331  1.7    0      0     0         
ATOM   4789  CA  ALA P 194      17.239   7.079  19.671  1.9    0      0     0         
ATOM   4790  C   ALA P 194      17.287   8.599  19.550  1.7    0.017  0.696 0         
ATOM   4791  O   ALA P 194      17.691   9.131  18.512  1.4    6.514  9.011 0         
ATOM   4792  CB  ALA P 194      18.488   6.556  20.366  1.9    0      0     0         
ATOM   4793  N   ASN P 195      16.856   9.298  20.596  1.7    0      0     0         
ATOM   4794  CA  ASN P 195      16.859  10.757  20.575  1.9    3.635  7.145 0         
ATOM   4795  C   ASN P 195      18.296  11.279  20.563  1.7    0      0     0         
ATOM   4796  O   ASN P 195      19.211  10.592  21.019  1.4    0      0     0         
ATOM   4797  CB  ASN P 195      16.054  11.336  21.753  1.9    2.352  9.974 0         
ATOM   4798  CG  ASN P 195      16.724  11.122  23.097  1.7    1.020  3.615 0         
ATOM   4799  OD1 ASN P 195      17.865  11.532  23.309  1.4    2.135  5.420 0         
ATOM   4800  ND2 ASN P 195      15.999  10.515  24.026  1.7    5.802  10.38 0         
ATOM   4801  N   PRO P 196      18.509  12.505  20.055  1.7    0      0     0         
ATOM   4802  CA  PRO P 196      19.815  13.168  19.955  1.9    4.703  6.753 0         
ATOM   4803  C   PRO P 196      20.806  12.965  21.106  1.7    0.724  2.357 0         
ATOM   4804  O   PRO P 196      21.985  12.698  20.867  1.4    5.990  6.254 0         
ATOM   4805  CB  PRO P 196      19.427  14.632  19.792  1.9    30.51  19.03 0         
ATOM   4806  CG  PRO P 196      18.226  14.529  18.924  1.9    44.22  20.23 0         
ATOM   4807  CD  PRO P 196      17.443  13.401  19.565  1.9    23.34  21.31 0         
ATOM   4808  N   ASP P 197      20.340  13.094  22.344  1.7    0.513  3.160 0         
ATOM   4809  CA  ASP P 197      21.216  12.926  23.500  1.9    1.451  5.676 0         
ATOM   4810  C   ASP P 197      21.738  11.505  23.658  1.7    0      0     0         
ATOM   4811  O   ASP P 197      22.948  11.288  23.684  1.4    0.044  2.321 0         
ATOM   4812  CB  ASP P 197      20.519  13.384  24.783  1.9    20.74  22.07 0         
ATOM   4813  CG  ASP P 197      20.453  14.900  24.907  1.7    11.15  9.852 0         
ATOM   4814  OD1 ASP P 197      20.573  15.603  23.876  1.4    28.75  12.81 0         
ATOM   4815  OD2 ASP P 197      20.282  15.389  26.046  1.4    44.34  13.09 0         
ATOM   4816  N   CYS P 198      20.833  10.536  23.750  1.7    0.086  2.286 0         
ATOM   4817  CA  CYS P 198      21.231   9.139  23.900  1.9    0.041  1.461 0         
ATOM   4818  C   CYS P 198      22.069   8.693  22.707  1.7    0      0     0         
ATOM   4819  O   CYS P 198      23.070   7.995  22.863  1.4    0      0     0         
ATOM   4820  CB  CYS P 198      20.002   8.239  24.043  1.9    0      0     0         
ATOM   4821  SG  CYS P 198      19.096   8.452  25.594  1.8    11.94  22.30 0         
ATOM   4822  N   LYS P 199      21.677   9.141  21.522  1.7    0      0     0         
ATOM   4823  CA  LYS P 199      22.379   8.812  20.291  1.9    0      0     0         
ATOM   4824  C   LYS P 199      23.832   9.280  20.405  1.7    0.014  1.467 0         
ATOM   4825  O   LYS P 199      24.760   8.562  20.026  1.4    0      0     0         
ATOM   4826  CB  LYS P 199      21.679   9.497  19.113  1.9    1.256  3.689 0         
ATOM   4827  CG  LYS P 199      22.032   8.953  17.745  1.9    4.504  6.642 0         
ATOM   4828  CD  LYS P 199      21.018   9.411  16.708  1.9    11.74  12.67 0         
ATOM   4829  CE  LYS P 199      21.325   8.827  15.342  1.9    14.94  17.04 0         
ATOM   4830  NZ  LYS P 199      20.259   9.142  14.354  1.7    38.73  19.80 0         
ATOM   4831  N   THR P 200      24.025  10.459  20.987  1.7    0.377  1.793 0         
ATOM   4832  CA  THR P 200      25.356  11.023  21.159  1.9    5.796  9.182 0         
ATOM   4833  C   THR P 200      26.216  10.128  22.067  1.7    0      0     0         
ATOM   4834  O   THR P 200      27.402   9.914  21.799  1.4    8.383  9.421 0         
ATOM   4835  CB  THR P 200      25.272  12.492  21.689  1.9    6.432  8.946 0         
ATOM   4836  OG1 THR P 200      26.198  13.315  20.970  1.4    40.04  13.46 0         
ATOM   4837  CG2 THR P 200      25.581  12.581  23.182  1.9    34.87  23.38 0         
ATOM   4838  N   ILE P 201      25.596   9.554  23.095  1.7    0      0     0         
ATOM   4839  CA  ILE P 201      26.297   8.678  24.031  1.9    2.227  5.623 0         
ATOM   4840  C   ILE P 201      26.575   7.310  23.411  1.7    0      0     0         
ATOM   4841  O   ILE P 201      27.639   6.726  23.621  1.4    0      0     0         
ATOM   4842  CB  ILE P 201      25.493   8.500  25.337  1.9    0      0     0         
ATOM   4843  CG1 ILE P 201      25.344   9.848  26.043  1.9    12.64  10.90 0         
ATOM   4844  CG2 ILE P 201      26.181   7.497  26.254  1.9    14.46  16.06 0         
ATOM   4845  CD1 ILE P 201      24.483   9.800  27.285  1.9    36.38  31.94 0         
ATOM   4846  N   LEU P 202      25.622   6.805  22.638  1.7    0      0     0         
ATOM   4847  CA  LEU P 202      25.779   5.511  21.988  1.9    0      0     0         
ATOM   4848  C   LEU P 202      26.903   5.548  20.950  1.7    0.147  2.730 0         
ATOM   4849  O   LEU P 202      27.637   4.570  20.779  1.4    2.878  7.473 0         
ATOM   4850  CB  LEU P 202      24.460   5.076  21.345  1.9    0.079  3.094 0         
ATOM   4851  CG  LEU P 202      23.296   4.858  22.315  1.9    0      0     0         
ATOM   4852  CD1 LEU P 202      22.055   4.458  21.544  1.9    0      0     0         
ATOM   4853  CD2 LEU P 202      23.660   3.794  23.338  1.9    0      0     0         
ATOM   4854  N   LYS P 203      27.050   6.686  20.279  1.7    0      0     0         
ATOM   4855  CA  LYS P 203      28.096   6.857  19.277  1.9    1.197  6.168 0         
ATOM   4856  C   LYS P 203      29.482   6.875  19.923  1.7    0.609  1.494 0         
ATOM   4857  O   LYS P 203      30.491   6.639  19.259  1.4    20.08  12.29 0         
ATOM   4858  CB  LYS P 203      27.868   8.143  18.476  1.9    18.51  14.18 0         
ATOM   4859  CG  LYS P 203      26.693   8.070  17.505  1.9    12.28  10.63 0         
ATOM   4860  CD  LYS P 203      26.925   6.996  16.450  1.9    20.09  17.32 0         
ATOM   4861  CE  LYS P 203      25.821   6.969  15.402  1.9    15.29  16.05 0         
ATOM   4862  NZ  LYS P 203      26.117   5.967  14.336  1.7    55.39  25.57 0         
ATOM   4863  N   ALA P 204      29.526   7.149  21.222  1.7    0.302  1.592 0         
ATOM   4864  CA  ALA P 204      30.789   7.179  21.950  1.9    11.51  9.742 0         
ATOM   4865  C   ALA P 204      31.294   5.768  22.237  1.7    0.016  1.053 0         
ATOM   4866  O   ALA P 204      32.499   5.555  22.383  1.4    30.00  14.29 0         
ATOM   4867  CB  ALA P 204      30.631   7.953  23.249  1.9    44.27  28.11 0         
ATOM   4868  N   LEU P 205      30.372   4.810  22.311  1.7    0      0     0         
ATOM   4869  CA  LEU P 205      30.713   3.416  22.588  1.9    4.079  6.273 0         
ATOM   4870  C   LEU P 205      31.177   2.654  21.345  1.7    1.149  3.034 0         
ATOM   4871  O   LEU P 205      31.862   1.629  21.449  1.4    25.34  12.84 0         
ATOM   4872  CB  LEU P 205      29.516   2.690  23.211  1.9    1.412  3.580 0         
ATOM   4873  CG  LEU P 205      28.915   3.263  24.494  1.9    0      0     0         
ATOM   4874  CD1 LEU P 205      27.760   2.399  24.951  1.9    0.396  5.702 0         
ATOM   4875  CD2 LEU P 205      29.971   3.331  25.574  1.9    46.9   31.22 0         
ATOM   4876  N   GLY P 206      30.782   3.139  20.172  1.7    0.149  2.268 0         
ATOM   4877  CA  GLY P 206      31.165   2.483  18.935  1.9    18.66  19.17 0         
ATOM   4878  C   GLY P 206      30.138   1.487  18.414  1.7    2.431  4.159 0         
ATOM   4879  O   GLY P 206      29.275   1.019  19.163  1.4    2.045  5.677 0         
ATOM   4880  N   PRO P 207      30.255   1.092  17.135  1.7    0.853  1.228 0         
ATOM   4881  CA  PRO P 207      29.389   0.153  16.410  1.9    14.09  12.44 0         
ATOM   4882  C   PRO P 207      29.197  -1.242  17.003  1.7    0.313  3.850 0         
ATOM   4883  O   PRO P 207      28.293  -1.964  16.585  1.4    24.24  24.92 0         
ATOM   4884  CB  PRO P 207      30.072   0.052  15.044  1.9    34.94  19.62 0         
ATOM   4885  CG  PRO P 207      30.720   1.385  14.888  1.9    44.74  19.57 0         
ATOM   4886  CD  PRO P 207      31.321   1.590  16.248  1.9    29.72  18.03 0         
ATOM   4887  N   ALA P 208      30.026  -1.630  17.965  1.7    1.573  6.162 0         
ATOM   4888  CA  ALA P 208      29.918  -2.969  18.531  1.9    7.030  8.330 0         
ATOM   4889  C   ALA P 208      29.513  -3.083  19.993  1.7    1.571  3.088 0         
ATOM   4890  O   ALA P 208      29.602  -4.168  20.567  1.4    17.77  12.62 0         
ATOM   4891  CB  ALA P 208      31.212  -3.742  18.282  1.9    67.32  32.04 0         
ATOM   4892  N   ALA P 209      29.069  -1.991  20.605  1.7    1.051  6.987 0         
ATOM   4893  CA  ALA P 209      28.668  -2.049  22.011  1.9    5.552  7.502 0         
ATOM   4894  C   ALA P 209      27.493  -3.016  22.199  1.7    0      0     0         
ATOM   4895  O   ALA P 209      26.704  -3.225  21.277  1.4    14.16  12.52 0         
ATOM   4896  CB  ALA P 209      28.307  -0.662  22.517  1.9    2.364  7.048 0         
ATOM   4897  N   THR P 210      27.400  -3.638  23.371  1.7    0      0     0         
ATOM   4898  CA  THR P 210      26.311  -4.574  23.648  1.9    5.808  7.352 0         
ATOM   4899  C   THR P 210      25.077  -3.820  24.148  1.7    0      0     0         
ATOM   4900  O   THR P 210      25.175  -2.674  24.604  1.4    0      0     0         
ATOM   4901  CB  THR P 210      26.717  -5.624  24.705  1.9    3.371  6.401 0         
ATOM   4902  OG1 THR P 210      27.083  -4.956  25.918  1.4    3.732  4.939 0         
ATOM   4903  CG2 THR P 210      27.891  -6.457  24.212  1.9    57.54  31.07 0         
ATOM   4904  N   LEU P 211      23.924  -4.477  24.089  1.7    7.902  9.240 0         
ATOM   4905  CA  LEU P 211      22.676  -3.868  24.533  1.9    0.833  2.732 0         
ATOM   4906  C   LEU P 211      22.760  -3.451  25.997  1.7    0      0     0         
ATOM   4907  O   LEU P 211      22.428  -2.317  26.342  1.4    0      0     0         
ATOM   4908  CB  LEU P 211      21.504  -4.833  24.332  1.9    13.48  16.71 0         
ATOM   4909  CG  LEU P 211      20.131  -4.292  24.742  1.9    0      0     0         
ATOM   4910  CD1 LEU P 211      19.817  -3.049  23.930  1.9    1.521  8.662 0         
ATOM   4911  CD2 LEU P 211      19.051  -5.346  24.548  1.9    22.44  22.55 0         
ATOM   4912  N   GLU P 212      23.217  -4.367  26.848  1.7    0      0     0         
ATOM   4913  CA  GLU P 212      23.349  -4.099  28.277  1.9    1.406  3.999 0         
ATOM   4914  C   GLU P 212      24.197  -2.855  28.509  1.7    0.361  2.054 0         
ATOM   4915  O   GLU P 212      23.850  -1.998  29.329  1.4    0.811  2.968 0         
ATOM   4916  CB  GLU P 212      23.988  -5.290  29.003  1.9    22.58  16.87 0         
ATOM   4917  CG  GLU P 212      23.153  -6.570  29.043  1.9    36.05  20.21 0         
ATOM   4918  CD  GLU P 212      23.056  -7.271  27.695  1.7    5.809  4.818 0         
ATOM   4919  OE1 GLU P 212      24.058  -7.292  26.945  1.4    17.71  11.42 0         
ATOM   4920  OE2 GLU P 212      21.972  -7.811  27.390  1.4    30.12  14.61 0         
ATOM   4921  N   GLU P 213      25.302  -2.761  27.774  1.7    0.067  0.988 0         
ATOM   4922  CA  GLU P 213      26.208  -1.626  27.882  1.9    4.370  7.630 0         
ATOM   4923  C   GLU P 213      25.510  -0.331  27.505  1.7    0      0     0         
ATOM   4924  O   GLU P 213      25.609   0.662  28.227  1.4    2.412  5.092 0         
ATOM   4925  CB  GLU P 213      27.448  -1.833  27.007  1.9    3.982  8.229 0         
ATOM   4926  CG  GLU P 213      28.431  -2.856  27.560  1.9    25.13  17.87 0         
ATOM   4927  CD  GLU P 213      29.643  -3.045  26.671  1.7    7.303  10.07 0         
ATOM   4928  OE1 GLU P 213      29.461  -3.202  25.445  1.4    8.220  7.635 0         
ATOM   4929  OE2 GLU P 213      30.778  -3.038  27.198  1.4    44.47  13.11 0         
ATOM   4930  N   MET P 214      24.773  -0.355  26.398  1.7    0      0     0         
ATOM   4931  CA  MET P 214      24.050   0.825  25.932  1.9    0      0     0         
ATOM   4932  C   MET P 214      23.058   1.321  26.983  1.7    0      0     0         
ATOM   4933  O   MET P 214      23.004   2.517  27.283  1.4    0      0     0         
ATOM   4934  CB  MET P 214      23.314   0.521  24.628  1.9    0      0     0         
ATOM   4935  CG  MET P 214      24.224   0.063  23.518  1.9    0      0     0         
ATOM   4936  SD  MET P 214      23.362  -0.221  21.978  1.8    4.628  11.06 0         
ATOM   4937  CE  MET P 214      24.654   0.193  20.793  1.9    9.879  26.80 0         
ATOM   4938  N   MET P 215      22.292   0.397  27.558  1.7    0      0     0         
ATOM   4939  CA  MET P 215      21.308   0.751  28.573  1.9    0.382  4.699 0         
ATOM   4940  C   MET P 215      21.963   1.391  29.788  1.7    0.037  1.096 0         
ATOM   4941  O   MET P 215      21.505   2.428  30.271  1.4    1.717  6.337 0         
ATOM   4942  CB  MET P 215      20.487  -0.471  28.989  1.9    13.50  18.09 0         
ATOM   4943  CG  MET P 215      19.545  -0.975  27.907  1.9    0      0     0         
ATOM   4944  SD  MET P 215      18.404  -2.230  28.510  1.8    4.587  8.642 0         
ATOM   4945  CE  MET P 215      19.328  -3.722  28.197  1.9    25.97  22.03 0         
ATOM   4946  N   THR P 216      23.063   0.804  30.248  1.7    0.254  2.176 0         
ATOM   4947  CA  THR P 216      23.779   1.336  31.404  1.9    0.223  1.622 0         
ATOM   4948  C   THR P 216      24.345   2.731  31.101  1.7    0.143  1.241 0         
ATOM   4949  O   THR P 216      24.452   3.578  31.990  1.4    9.973  8.700 0         
ATOM   4950  CB  THR P 216      24.922   0.391  31.839  1.9    6.109  7.893 0         
ATOM   4951  OG1 THR P 216      24.425  -0.951  31.922  1.4    21.66  13.14 0         
ATOM   4952  CG2 THR P 216      25.459   0.794  33.207  1.9    52.07  28.71 0         
ATOM   4953  N   ALA P 217      24.663   2.974  29.833  1.7    0.371  1.986 0         
ATOM   4954  CA  ALA P 217      25.210   4.257  29.411  1.9    10.93  9.551 0         
ATOM   4955  C   ALA P 217      24.141   5.335  29.282  1.7    0      0     0         
ATOM   4956  O   ALA P 217      24.405   6.508  29.540  1.4    15.06  11.89 0         
ATOM   4957  CB  ALA P 217      25.958   4.101  28.093  1.9    10.95  12.25 0         
ATOM   4958  N   CYS P 218      22.933   4.942  28.895  1.7    0      0     0         
ATOM   4959  CA  CYS P 218      21.849   5.903  28.718  1.9    0.408  12.94 0         
ATOM   4960  C   CYS P 218      20.789   5.905  29.822  1.7    0      0     0         
ATOM   4961  O   CYS P 218      19.638   6.277  29.581  1.4    3.501  9.771 0         
ATOM   4962  CB  CYS P 218      21.188   5.699  27.354  1.9    0      0     0         
ATOM   4963  SG  CYS P 218      22.293   5.922  25.944  1.8    0      0     0         
ATOM   4964  N   GLN P 219      21.166   5.486  31.026  1.7    0.379  3.407 0         
ATOM   4965  CA  GLN P 219      20.230   5.473  32.148  1.9    9.795  10.43 0         
ATOM   4966  C   GLN P 219      20.376   6.758  32.970  1.7    4.268  5.099 0         
ATOM   4967  O   GLN P 219      20.597   6.724  34.185  1.4    23.31  10.78 0         
ATOM   4968  CB  GLN P 219      20.430   4.228  33.023  1.9    22.78  15.55 0         
ATOM   4969  CG  GLN P 219      21.834   4.054  33.571  1.9    5.693  8.578 0         
ATOM   4970  CD  GLN P 219      21.974   2.824  34.446  1.7    1.687  2.247 0         
ATOM   4971  OE1 GLN P 219      21.554   1.729  34.074  1.4    22.66  12.97 0         
ATOM   4972  NE2 GLN P 219      22.570   2.999  35.616  1.7    52.42  25.25 0         
ATOM   4975  N   GLY P 220      20.255   7.890  32.282  1.7    4.731  7.732 0         
ATOM   4976  CA  GLY P 220      20.367   9.188  32.921  1.9    43.55  24.38 0         
ATOM   4977  C   GLY P 220      19.984  10.307  31.966  1.7    38.74  16.59 0         
ATOM   4978  OXT GLY P 220      20.043  10.093  30.733  1.4    26.06  21.48 0         
CAVITY 1
ATOM   3420  CZ2 TRP P  23     -18.587  -1.939   2.585  1.7    3.039  5.841 0         
ATOM   3422  CH2 TRP P  23     -17.414  -1.534   2.002  1.7    3.603  14.18 0         
ATOM   3451  CG1 VAL P  27     -16.114  -6.496   4.346  1.9    0.194  4.425 0         
ATOM   3452  CG2 VAL P  27     -16.811  -5.057   2.438  1.9    1.130  9.533 0         
ATOM   3493  CE1 PHE P  32     -13.410  -2.465   6.648  1.7    3.935  11.69 0         
ATOM   3495  CZ  PHE P  32     -14.114  -3.205   7.595  1.7    3.551  11.81 0         
ATOM   3523  CG1 VAL P  36     -11.074  -1.352   2.283  1.9    0.018  5.130 0         
ATOM   3524  CG2 VAL P  36     -12.807  -2.689   1.062  1.9    1.179  13.82 0         
ATOM   3556  CE1 PHE P  40     -18.806   2.412   1.813  1.7    0.022  3.978 0         
ATOM   3673  CD2 LEU P  56     -20.476   1.512   5.514  1.9    1.814  12.61 0         
ATOM   3694  CG1 VAL P  59     -18.939  -5.562   6.989  1.9    0.341  5.478 0         
ATOM   3695  CG2 VAL P  59     -19.893  -4.170   5.149  1.9    3.563  9.554 0         
ATOM   3741  SD  MET P  66     -18.531  -2.329   9.948  1.8    1.356  7.649 0         
ATOM   3742  CE  MET P  66     -20.122  -2.396   9.139  1.9    0.748  5.217 0         
ATOM   3768  CD1 LEU P  69     -17.825   1.719   8.461  1.9    2.187  10.55 0         
ATOM   4314  CD1 LEU P 138     -14.670   2.620   3.756  1.9    0.161  11.12 0         
ATOM   4315  CD2 LEU P 138     -14.525   1.324   5.893  1.9    4.554  17.84 0         
CAVITY 2
ATOM   3452  CG2 VAL P  27     -16.811  -5.057   2.438  1.9    0.002  7.189 0         
ATOM   3483  O   ALA P  31     -12.163  -5.598   4.474  1.4    0.000  5.177 0         
ATOM   3493  CE1 PHE P  32     -13.410  -2.465   6.648  1.7    0.002  7.118 0         
ATOM   3524  CG2 VAL P  36     -12.807  -2.689   1.062  1.9    0.001  6.375 0         
CAVITY 3
ATOM   3491  CD1 PHE P  32     -12.081  -2.771   6.381  1.7    0.004  5.576 0         
ATOM   3523  CG1 VAL P  36     -11.074  -1.352   2.283  1.9    0.007  5.831 0         
ATOM   4312  CB  LEU P 138     -12.930   3.187   5.450  1.9    0.000  3.571 0         
ATOM   4315  CD2 LEU P 138     -14.525   1.324   5.893  1.9    0.016  6.021 0         
ATOM   4347  CG2 VAL P 142      -8.249   0.516   5.715  1.9    0.015  6.888 0         
CAVITY 4
ATOM   3784  CG  GLU P  71     -16.100   5.259  17.185  1.9    0.080  4.119 0         
ATOM   3787  OE2 GLU P  71     -13.936   5.312  18.167  1.4    0.066  10.30 0         
ATOM   3793  OG1 THR P  72     -14.417   6.601  13.304  1.4    0.004  6.497 0         
ATOM   3818  OE1 GLU P  75     -14.082  10.107  15.640  1.4    0.039  8.474 0         
ATOM   4332  NZ  LYS P 140     -11.622   8.888  14.413  1.7    0.111  9.247 0         
CAVITY 5
ATOM   4032  O   ASP P 103     -29.430  12.453   7.048  1.4    0.092  7.090 0         
ATOM   4038  CA  ILE P 104     -26.911  13.569   6.765  1.9    0.009  4.920 0         
ATOM   4114  CG  GLN P 114     -31.697  11.412   2.886  1.9    0.020  6.263 0         
ATOM   4144  CZ3 TRP P 117     -32.168  15.449   4.722  1.7    0.051  7.306 0         
ATOM   4212  CG2 VAL P 126     -28.003  14.533   1.690  1.9    0.097  9.375 0         
CAVITY 6
ATOM   4505  CZ  PHE P 161      19.415   2.808  23.714  1.7    0.000  4.534 0         
ATOM   4759  CG  LEU P 190      18.031  -0.096  20.133  1.9    0.000  7.319 0         
ATOM   4852  CD1 LEU P 202      22.055   4.458  21.544  1.9    0.000  6.309 0         
ATOM   4936  SD  MET P 214      23.362  -0.221  21.978  1.8    0.000  7.135 0         
