# Supplementary material for: Pep-3D-Search: a method for B-cell epitope prediction based on mimotope analysis
Source: BMC Bioinformatics. 2008 Dec 16;9:538. doi: 10.1186/1471-2105-9-538 (PMC2639436; doi:10.1186/1471-2105-9-538)
Supplement: Additional file 2 — Source code, test datasets, Pep-3D-Search toolkit and operation manual. The file is a ZIP archive containing the Visual Basic source code for Pep-3D-Search, licensed under the GNU General Public License. It also contains the test datasets, the Pep-3D-Search toolkit and the operation manual (in PDF format) of Pep-3D-Search. Updated versions will be available at . [file 1471-2105-9-538-S2.zip › Additional_file_2/Pep-3D-Search-20081205/Test_datasets/Epitope_Prediction_based_on_mimotope_analysis/1E6J_P/FAB13B5_1E6J_mimotopes.txt]

>
CAHFPPRSQMIADC
>
CAHFAPGTAMYSDC
>
CRQFPHSSSMYTDC
>
CRESRAALERGWWC
>
CEARTHNEARRRRC
>
CAAARSTGETSAHY
>
CYYRMGANYTVGEC
>
CSVSPLYAYDDPLC
>
CTQMHEMDPNFPPC
>
CVTALGPNYTGQEC
>
CYVQQPWWVLEREC
>
CADVMGPLVTAAEC
>
CADVMGPLVTAGEC
>
CVVFLDVSEAFRDC
>
VWRCNWF
>
AASWNGR
