# Supplementary material for: Pep-3D-Search: a method for B-cell epitope prediction based on mimotope analysis
Source: BMC Bioinformatics. 2008 Dec 16;9:538. doi: 10.1186/1471-2105-9-538 (PMC2639436; doi:10.1186/1471-2105-9-538)
Supplement: Additional file 2 — Source code, test datasets, Pep-3D-Search toolkit and operation manual. The file is a ZIP archive containing the Visual Basic source code for Pep-3D-Search, licensed under the GNU General Public License. It also contains the test datasets, the Pep-3D-Search toolkit and the operation manual (in PDF format) of Pep-3D-Search. Updated versions will be available at . [file 1471-2105-9-538-S2.zip › Additional_file_2/Pep-3D-Search-20081205/Test_datasets/Epitope_Prediction_based_on_mimotope_analysis/1HX1_B/1hx1_b.txt]

ATOM   2895  N   GLY B 150      -1.152  51.604  60.792  1.7    51.18  21.68 0         
ATOM   2896  CA  GLY B 150      -0.292  51.157  59.652  1.9    50.11  25.93 0         
ATOM   2897  C   GLY B 150      -1.077  50.849  58.379  1.7    3.718  4.489 0         
ATOM   2898  O   GLY B 150      -0.572  50.151  57.494  1.4    21.29  11.43 0         
ATOM   2899  N   ASN B 151      -2.301  51.371  58.285  1.7    4.512  7.276 0         
ATOM   2900  CA  ASN B 151      -3.159  51.174  57.102  1.9    3.554  8.453 0         
ATOM   2901  C   ASN B 151      -2.413  51.500  55.828  1.7    0.331  1.543 0         
ATOM   2902  O   ASN B 151      -1.857  52.580  55.681  1.4    23.49  13.59 0         
ATOM   2903  CB  ASN B 151      -4.405  52.052  57.189  1.9    26.76  23.61 0         
ATOM   2904  CG  ASN B 151      -5.199  51.805  58.430  1.7    3.676  4.374 0         
ATOM   2905  OD1 ASN B 151      -5.023  52.489  59.430  1.4    32.23  13.20 0         
ATOM   2906  ND2 ASN B 151      -6.096  50.818  58.383  1.7    35.76  29.34 0         
ATOM   2907  N   SER B 152      -2.412  50.563  54.887  1.7    1.422  8.451 0         
ATOM   2908  CA  SER B 152      -1.682  50.770  53.653  1.9    1.212  3.348 0         
ATOM   2909  C   SER B 152      -2.540  50.930  52.394  1.7    2.190  4.607 0         
ATOM   2910  O   SER B 152      -3.662  50.451  52.327  1.4    1.542  6.374 0         
ATOM   2911  CB  SER B 152      -0.731  49.595  53.421  1.9    22.08  18.52 0         
ATOM   2912  OG  SER B 152      -1.472  48.459  53.013  1.4    1.012  4.598 0         
ATOM   2913  N   PRO B 153      -2.002  51.621  51.384  1.7    0.146  0.413 0         
ATOM   2914  CA  PRO B 153      -2.760  51.799  50.138  1.9    2.944  6.791 0         
ATOM   2915  C   PRO B 153      -2.945  50.464  49.440  1.7    0.822  1.717 0         
ATOM   2916  O   PRO B 153      -3.917  50.276  48.717  1.4    3.065  5.540 0         
ATOM   2917  CB  PRO B 153      -1.914  52.781  49.341  1.9    39.24  20.02 0         
ATOM   2918  CG  PRO B 153      -0.578  52.756  50.002  1.9    29.80  17.00 0         
ATOM   2919  CD  PRO B 153      -0.881  52.569  51.452  1.9    26.54  17.66 0         
ATOM   2920  N   GLN B 154      -2.025  49.517  49.674  1.7    0.150  1.116 0         
ATOM   2921  CA  GLN B 154      -2.171  48.202  49.055  1.9    3.188  7.282 0         
ATOM   2922  C   GLN B 154      -3.410  47.477  49.546  1.7    0      0     0         
ATOM   2923  O   GLN B 154      -4.066  46.803  48.761  1.4    1.215  5.692 0         
ATOM   2924  CB  GLN B 154      -0.943  47.306  49.295  1.9    12.22  12.25 0         
ATOM   2925  CG  GLN B 154       0.322  47.824  48.629  1.9    40.82  21.74 0         
ATOM   2926  CD  GLN B 154       0.978  48.909  49.452  1.7    3.590  4.401 0         
ATOM   2927  OE1 GLN B 154       1.990  49.485  49.053  1.4    37.06  13.58 0         
ATOM   2928  NE2 GLN B 154       0.415  49.183  50.615  1.7    10.22  10.46 0         
ATOM   2929  N   GLU B 155      -3.724  47.590  50.838  1.7    0      0     0         
ATOM   2930  CA  GLU B 155      -4.907  46.932  51.370  1.9    0      0     0         
ATOM   2931  C   GLU B 155      -6.194  47.532  50.769  1.7    0      0     0         
ATOM   2932  O   GLU B 155      -7.206  46.848  50.661  1.4    0      0     0         
ATOM   2933  CB  GLU B 155      -4.936  47.004  52.901  1.9    0.887  7.095 0         
ATOM   2934  CG  GLU B 155      -6.220  46.453  53.525  1.9    1.478  4.308 0         
ATOM   2935  CD  GLU B 155      -6.078  46.040  54.993  1.7    0.338  2.492 0         
ATOM   2936  OE1 GLU B 155      -5.361  46.734  55.756  1.4    7.873  23.94 0         
ATOM   2937  OE2 GLU B 155      -6.706  45.024  55.393  1.4    0      0     0         
ATOM   2938  N   GLU B 156      -6.149  48.802  50.380  1.7    0      0     0         
ATOM   2939  CA  GLU B 156      -7.315  49.444  49.751  1.9    0      0     0         
ATOM   2940  C   GLU B 156      -7.639  48.706  48.461  1.7    0.502  1.401 0         
ATOM   2941  O   GLU B 156      -8.800  48.483  48.137  1.4    3.150  6.611 0         
ATOM   2942  CB  GLU B 156      -7.017  50.898  49.400  1.9    17.51  14.50 0         
ATOM   2943  CG  GLU B 156      -6.932  51.824  50.601  1.9    21.66  15.61 0         
ATOM   2944  CD  GLU B 156      -8.168  51.764  51.488  1.7    5.795  4.776 0         
ATOM   2945  OE1 GLU B 156      -9.307  51.886  50.984  1.4    29.1   17.36 0         
ATOM   2946  OE2 GLU B 156      -8.007  51.596  52.710  1.4    24.75  16.99 0         
ATOM   2947  N   VAL B 157      -6.609  48.335  47.712  1.7    0.016  0.692 0         
ATOM   2948  CA  VAL B 157      -6.852  47.621  46.474  1.9    4.121  7.257 0         
ATOM   2949  C   VAL B 157      -7.599  46.303  46.767  1.7    0      0     0         
ATOM   2950  O   VAL B 157      -8.484  45.896  46.014  1.4    1.161  3.819 0         
ATOM   2951  CB  VAL B 157      -5.519  47.359  45.733  1.9    1.729  4.479 0         
ATOM   2952  CG1 VAL B 157      -5.708  46.294  44.662  1.9    33.00  22.89 0         
ATOM   2953  CG2 VAL B 157      -5.026  48.653  45.096  1.9    51.86  28.12 0         
ATOM   2954  N   GLU B 158      -7.251  45.643  47.872  1.7    0      0     0         
ATOM   2955  CA  GLU B 158      -7.910  44.397  48.246  1.9    0      0     0         
ATOM   2956  C   GLU B 158      -9.313  44.647  48.776  1.7    0      0     0         
ATOM   2957  O   GLU B 158     -10.229  43.859  48.541  1.4    0      0     0         
ATOM   2958  CB  GLU B 158      -7.114  43.635  49.318  1.9    0      0     0         
ATOM   2959  CG  GLU B 158      -5.715  43.283  48.924  1.9    1.717  8.859 0         
ATOM   2960  CD  GLU B 158      -5.644  42.605  47.573  1.7    2.004  4.819 0         
ATOM   2961  OE1 GLU B 158      -6.537  41.786  47.272  1.4    1.47   5.864 0         
ATOM   2962  OE2 GLU B 158      -4.689  42.882  46.816  1.4    22.20  12.23 0         
ATOM   2963  N   LEU B 159      -9.492  45.737  49.500  1.7    0      0     0         
ATOM   2964  CA  LEU B 159     -10.816  46.028  50.048  1.9    0      0     0         
ATOM   2965  C   LEU B 159     -11.797  46.363  48.933  1.7    0      0     0         
ATOM   2966  O   LEU B 159     -13.003  46.130  49.051  1.4    0      0     0         
ATOM   2967  CB  LEU B 159     -10.744  47.193  51.019  1.9    1.670  10.07 0         
ATOM   2968  CG  LEU B 159     -10.099  46.849  52.364  1.9    0      0     0         
ATOM   2969  CD1 LEU B 159      -9.776  48.139  53.109  1.9    20.66  23.80 0         
ATOM   2970  CD2 LEU B 159     -11.016  45.951  53.176  1.9    6.640  11.89 0         
ATOM   2971  N   LYS B 160     -11.281  46.905  47.848  1.7    0.443  2.983 0         
ATOM   2972  CA  LYS B 160     -12.192  47.252  46.753  1.9    0.501  2.207 0         
ATOM   2973  C   LYS B 160     -12.692  45.978  46.100  1.7    0      0     0         
ATOM   2974  O   LYS B 160     -13.871  45.882  45.752  1.4    0      0     0         
ATOM   2975  CB  LYS B 160     -11.509  48.132  45.724  1.9    12.92  14.86 0         
ATOM   2976  CG  LYS B 160     -12.536  48.770  44.770  1.9    18.64  13.64 0         
ATOM   2977  CD  LYS B 160     -13.556  49.562  45.579  1.9    8.666  8.610 0         
ATOM   2978  CE  LYS B 160     -14.414  50.481  44.723  1.9    26.64  17.33 0         
ATOM   2979  NZ  LYS B 160     -15.433  51.137  45.594  1.7    34.68  19.89 0         
ATOM   2980  N   LYS B 161     -11.800  44.995  45.962  1.7    0.238  2.619 0         
ATOM   2981  CA  LYS B 161     -12.181  43.700  45.374  1.9    4.061  7.834 0         
ATOM   2982  C   LYS B 161     -13.307  43.102  46.194  1.7    0      0     0         
ATOM   2983  O   LYS B 161     -14.319  42.633  45.656  1.4    0.602  3.197 0         
ATOM   2984  CB  LYS B 161     -11.000  42.724  45.365  1.9    3.469  6.878 0         
ATOM   2985  CG  LYS B 161      -9.906  43.038  44.375  1.9    18.94  13.95 0         
ATOM   2986  CD  LYS B 161      -8.804  41.981  44.462  1.9    8.729  7.252 0         
ATOM   2987  CE  LYS B 161      -7.551  42.450  43.760  1.9    22.93  14.61 0         
ATOM   2988  NZ  LYS B 161      -6.354  41.619  44.082  1.7    34.51  18.92 0         
ATOM   2989  N   LEU B 162     -13.131  43.110  47.514  1.7    0      0     0         
ATOM   2990  CA  LEU B 162     -14.141  42.577  48.410  1.9    0      0     0         
ATOM   2991  C   LEU B 162     -15.473  43.336  48.299  1.7    0      0     0         
ATOM   2992  O   LEU B 162     -16.556  42.727  48.342  1.4    0      0     0         
ATOM   2993  CB  LEU B 162     -13.615  42.608  49.849  1.9    0      0     0         
ATOM   2994  CG  LEU B 162     -12.499  41.563  50.062  1.9    0      0     0         
ATOM   2995  CD1 LEU B 162     -11.794  41.803  51.411  1.9    0      0     0         
ATOM   2996  CD2 LEU B 162     -13.119  40.164  50.023  1.9    0      0     0         
ATOM   2997  N   LYS B 163     -15.408  44.654  48.170  1.7    0      0     0         
ATOM   2998  CA  LYS B 163     -16.641  45.442  48.039  1.9    0.052  1.561 0         
ATOM   2999  C   LYS B 163     -17.397  45.061  46.761  1.7    0      0     0         
ATOM   3000  O   LYS B 163     -18.610  44.998  46.778  1.4    0.221  2.323 0         
ATOM   3001  CB  LYS B 163     -16.343  46.948  48.028  1.9    1.641  4.495 0         
ATOM   3002  CG  LYS B 163     -15.896  47.471  49.376  1.9    2.511  5.197 0         
ATOM   3003  CD  LYS B 163     -15.568  48.962  49.342  1.9    7.892  12.72 0         
ATOM   3004  CE  LYS B 163     -15.336  49.482  50.763  1.9    22.03  20.18 0         
ATOM   3005  NZ  LYS B 163     -14.845  50.891  50.767  1.7    53.90  29.50 0         
ATOM   3006  N   HIS B 164     -16.697  44.822  45.660  1.7    0      0     0         
ATOM   3007  CA  HIS B 164     -17.394  44.405  44.435  1.9    0.226  2.461 0         
ATOM   3008  C   HIS B 164     -18.037  43.061  44.656  1.7    0.256  1.898 0         
ATOM   3009  O   HIS B 164     -19.182  42.838  44.250  1.4    1.726  3.992 0         
ATOM   3010  CB  HIS B 164     -16.440  44.322  43.245  1.9    20.23  17.10 0         
ATOM   3011  CG  HIS B 164     -16.177  45.648  42.609  1.7    1.827  1.573 0         
ATOM   3012  ND1 HIS B 164     -14.905  46.135  42.389  1.7    14.21  10.83 0         
ATOM   3013  CD2 HIS B 164     -17.029  46.612  42.183  1.7    15.00  10.14 0         
ATOM   3014  CE1 HIS B 164     -14.985  47.344  41.860  1.7    21.44  11.77 0         
ATOM   3015  NE2 HIS B 164     -16.262  47.656  41.726  1.7    25.03  13.63 0         
ATOM   3016  N   LEU B 165     -17.300  42.155  45.309  1.7    0.009  0.863 0         
ATOM   3017  CA  LEU B 165     -17.834  40.822  45.606  1.9    0.060  1.918 0         
ATOM   3018  C   LEU B 165     -19.055  40.934  46.530  1.7    0      0     0         
ATOM   3019  O   LEU B 165     -20.060  40.238  46.366  1.4    0      0     0         
ATOM   3020  CB  LEU B 165     -16.723  39.945  46.231  1.9    0      0     0         
ATOM   3021  CG  LEU B 165     -15.716  39.522  45.162  1.9    2.961  5.876 0         
ATOM   3022  CD1 LEU B 165     -14.439  38.946  45.832  1.9    3.360  11.18 0         
ATOM   3023  CD2 LEU B 165     -16.381  38.484  44.225  1.9    5.248  10.05 0         
ATOM   3024  N   GLU B 166     -18.968  41.835  47.496  1.7    0      0     0         
ATOM   3025  CA  GLU B 166     -20.047  42.100  48.424  1.9    0      0     0         
ATOM   3026  C   GLU B 166     -21.326  42.517  47.639  1.7    0      0     0         
ATOM   3027  O   GLU B 166     -22.441  42.069  47.954  1.4    0.463  4.401 0         
ATOM   3028  CB  GLU B 166     -19.601  43.242  49.338  1.9    1.082  5.637 0         
ATOM   3029  CG  GLU B 166     -20.008  43.163  50.782  1.9    15.74  20.62 0         
ATOM   3030  CD  GLU B 166     -19.122  44.062  51.656  1.7    5.758  4.912 0         
ATOM   3031  OE1 GLU B 166     -18.787  45.186  51.208  1.4    13.90  8.761 0         
ATOM   3032  OE2 GLU B 166     -18.765  43.653  52.781  1.4    19.51  13.30 0         
ATOM   3033  N   LYS B 167     -21.140  43.378  46.640  1.7    0      0     0         
ATOM   3034  CA  LYS B 167     -22.246  43.870  45.803  1.9    0.590  2.75  0         
ATOM   3035  C   LYS B 167     -22.847  42.730  45.000  1.7    0      0     0         
ATOM   3036  O   LYS B 167     -24.054  42.611  44.881  1.4    0.787  2.982 0         
ATOM   3037  CB  LYS B 167     -21.746  44.966  44.852  1.9    15.24  15.46 0         
ATOM   3038  CG  LYS B 167     -21.231  46.216  45.555  1.9    12.63  13.30 0         
ATOM   3039  CD  LYS B 167     -20.411  47.121  44.608  1.9    20.22  14.14 0         
ATOM   3040  CE  LYS B 167     -19.496  48.083  45.397  1.9    21.58  16.17 0         
ATOM   3041  NZ  LYS B 167     -18.533  48.868  44.541  1.7    19.14  13.34 0         
ATOM   3042  N   SER B 168     -21.989  41.879  44.455  1.7    0.169  2.910 0         
ATOM   3043  CA  SER B 168     -22.446  40.730  43.678  1.9    0.023  0.873 0         
ATOM   3044  C   SER B 168     -23.298  39.861  44.555  1.7    0      0     0         
ATOM   3045  O   SER B 168     -24.350  39.390  44.131  1.4    0.170  2.689 0         
ATOM   3046  CB  SER B 168     -21.268  39.896  43.174  1.9    7.439  10.56 0         
ATOM   3047  OG  SER B 168     -20.469  40.636  42.293  1.4    23.10  15.95 0         
ATOM   3048  N   VAL B 169     -22.840  39.631  45.786  1.7    0      0     0         
ATOM   3049  CA  VAL B 169     -23.592  38.797  46.717  1.9    0      0     0         
ATOM   3050  C   VAL B 169     -24.953  39.422  47.019  1.7    0      0     0         
ATOM   3051  O   VAL B 169     -25.952  38.722  47.135  1.4    0      0     0         
ATOM   3052  CB  VAL B 169     -22.764  38.560  48.029  1.9    0.003  1.313 0         
ATOM   3053  CG1 VAL B 169     -23.619  37.969  49.124  1.9    0.751  14.49 0         
ATOM   3054  CG2 VAL B 169     -21.609  37.620  47.725  1.9    0      0     0         
ATOM   3055  N   GLU B 170     -25.004  40.744  47.150  1.7    0      0     0         
ATOM   3056  CA  GLU B 170     -26.287  41.392  47.426  1.9    4.447  8.827 0         
ATOM   3057  C   GLU B 170     -27.261  41.066  46.272  1.7    0      0     0         
ATOM   3058  O   GLU B 170     -28.415  40.738  46.512  1.4    0.253  2.591 0         
ATOM   3059  CB  GLU B 170     -26.098  42.912  47.567  1.9    17.73  18.32 0         
ATOM   3060  CG  GLU B 170     -24.996  43.299  48.566  1.9    12.93  23.06 0         
ATOM   3061  CD  GLU B 170     -24.896  44.807  48.858  1.7    7.847  9.785 0         
ATOM   3062  OE1 GLU B 170     -25.804  45.356  49.518  1.4    41.77  13.42 0         
ATOM   3063  OE2 GLU B 170     -23.901  45.451  48.434  1.4    18.64  11.99 0         
ATOM   3064  N   LYS B 171     -26.779  41.129  45.033  1.7    0.066  2.019 0         
ATOM   3065  CA  LYS B 171     -27.614  40.837  43.867  1.9    0.950  4.376 0         
ATOM   3066  C   LYS B 171     -28.147  39.414  43.864  1.7    0      0     0         
ATOM   3067  O   LYS B 171     -29.313  39.184  43.560  1.4    0.909  3.323 0         
ATOM   3068  CB  LYS B 171     -26.839  41.084  42.577  1.9    7.493  13.04 0         
ATOM   3069  CG  LYS B 171     -26.573  42.560  42.308  1.9    21.71  16.67 0         
ATOM   3070  CD  LYS B 171     -25.830  42.773  41.020  1.9    35.34  19.07 0         
ATOM   3071  CE  LYS B 171     -24.470  42.119  41.071  1.9    7.285  12.60 0         
ATOM   3072  NZ  LYS B 171     -23.796  42.125  39.750  1.7    54.7   22.77 0         
ATOM   3073  N   ILE B 172     -27.298  38.451  44.209  1.7    0.009  1.955 0         
ATOM   3074  CA  ILE B 172     -27.753  37.069  44.235  1.9    0.001  1.118 0         
ATOM   3075  C   ILE B 172     -28.763  36.916  45.359  1.7    0      0     0         
ATOM   3076  O   ILE B 172     -29.748  36.186  45.234  1.4    0      0     0         
ATOM   3077  CB  ILE B 172     -26.565  36.082  44.481  1.9    0      0     0         
ATOM   3078  CG1 ILE B 172     -25.444  36.370  43.491  1.9    4.439  10.18 0         
ATOM   3079  CG2 ILE B 172     -27.081  34.626  44.403  1.9    0      0     0         
ATOM   3080  CD1 ILE B 172     -24.141  35.558  43.711  1.9    4.122  7.906 0         
ATOM   3081  N   ALA B 173     -28.526  37.621  46.466  1.7    0      0     0         
ATOM   3082  CA  ALA B 173     -29.420  37.536  47.610  1.9    0.023  2.973 0         
ATOM   3083  C   ALA B 173     -30.806  38.050  47.244  1.7    0.603  2.178 0         
ATOM   3084  O   ALA B 173     -31.798  37.520  47.727  1.4    4.416  6.660 0         
ATOM   3085  CB  ALA B 173     -28.855  38.336  48.811  1.9    15.31  17.47 0         
ATOM   3086  N   ASP B 174     -30.869  39.067  46.390  1.7    0      0     0         
ATOM   3087  CA  ASP B 174     -32.171  39.607  45.968  1.9    2.052  7.127 0         
ATOM   3088  C   ASP B 174     -32.933  38.542  45.201  1.7    0.451  1.946 0         
ATOM   3089  O   ASP B 174     -34.133  38.372  45.384  1.4    2.794  4.294 0         
ATOM   3090  CB  ASP B 174     -32.001  40.816  45.053  1.9    23.30  17.40 0         
ATOM   3091  CG  ASP B 174     -31.435  42.019  45.774  1.7    5.625  4.717 0         
ATOM   3092  OD1 ASP B 174     -31.561  42.141  46.994  1.4    31.54  15.00 0         
ATOM   3093  OD2 ASP B 174     -30.831  42.931  45.018  1.4    29.53  15.13 0         
ATOM   3094  N   GLN B 175     -32.219  37.829  44.332  1.7    0.041  0.974 0         
ATOM   3095  CA  GLN B 175     -32.835  36.784  43.540  1.9    4.307  8.921 0         
ATOM   3096  C   GLN B 175     -33.363  35.719  44.471  1.7    0.001  1.144 0         
ATOM   3097  O   GLN B 175     -34.448  35.197  44.252  1.4    0.957  5.608 0         
ATOM   3098  CB  GLN B 175     -31.825  36.210  42.554  1.9    13.51  11.97 0         
ATOM   3099  CG  GLN B 175     -30.908  37.299  42.015  1.9    6.990  8.372 0         
ATOM   3100  CD  GLN B 175     -30.124  36.888  40.797  1.7    2.360  2.666 0         
ATOM   3101  OE1 GLN B 175     -29.669  35.753  40.688  1.4    5.363  6.097 0         
ATOM   3102  NE2 GLN B 175     -29.941  37.824  39.875  1.7    49.67  28.30 0         
ATOM   3103  N   LEU B 176     -32.609  35.407  45.527  1.7    0      0     0         
ATOM   3104  CA  LEU B 176     -33.050  34.403  46.491  1.9    0      0     0         
ATOM   3105  C   LEU B 176     -34.325  34.877  47.185  1.7    0      0     0         
ATOM   3106  O   LEU B 176     -35.182  34.082  47.541  1.4    0      0     0         
ATOM   3107  CB  LEU B 176     -31.965  34.146  47.556  1.9    0.001  0.361 0         
ATOM   3108  CG  LEU B 176     -32.412  33.253  48.722  1.9    2.188  5.966 0         
ATOM   3109  CD1 LEU B 176     -33.048  31.979  48.195  1.9    0.000  3.908 0         
ATOM   3110  CD2 LEU B 176     -31.224  32.921  49.626  1.9    1.837  7.417 0         
ATOM   3111  N   GLU B 177     -34.423  36.180  47.422  1.7    0.175  1.706 0         
ATOM   3112  CA  GLU B 177     -35.617  36.719  48.060  1.9    3.447  7.965 0         
ATOM   3113  C   GLU B 177     -36.771  36.625  47.044  1.7    0      0     0         
ATOM   3114  O   GLU B 177     -37.847  36.141  47.373  1.4    0.117  1.680 0         
ATOM   3115  CB  GLU B 177     -35.380  38.177  48.483  1.9    44.03  28.58 0         
ATOM   3116  N   GLU B 178     -36.529  37.069  45.809  1.7    1.054  4.067 0         
ATOM   3117  CA  GLU B 178     -37.558  37.003  44.756  1.9    5.685  8.796 0         
ATOM   3118  C   GLU B 178     -38.011  35.554  44.689  1.7    0      0     0         
ATOM   3119  O   GLU B 178     -39.193  35.256  44.668  1.4    2.781  5.974 0         
ATOM   3120  CB  GLU B 178     -36.986  37.436  43.408  1.9    40.70  25.96 0         
ATOM   3121  N   LEU B 179     -37.046  34.649  44.691  1.7    0      0     0         
ATOM   3122  CA  LEU B 179     -37.339  33.230  44.651  1.9    0      0     0         
ATOM   3123  C   LEU B 179     -38.202  32.812  45.839  1.7    0      0     0         
ATOM   3124  O   LEU B 179     -39.132  32.013  45.689  1.4    0      0     0         
ATOM   3125  CB  LEU B 179     -36.031  32.444  44.646  1.9    1.350  7.350 0         
ATOM   3126  CG  LEU B 179     -36.102  30.922  44.590  1.9    0      0     0         
ATOM   3127  CD1 LEU B 179     -36.929  30.441  43.391  1.9    0      0     0         
ATOM   3128  CD2 LEU B 179     -34.668  30.411  44.497  1.9    0.324  3.359 0         
ATOM   3129  N   ASN B 180     -37.898  33.341  47.020  1.7    0      0     0         
ATOM   3130  CA  ASN B 180     -38.681  33.009  48.210  1.9    0      0     0         
ATOM   3131  C   ASN B 180     -40.124  33.546  48.138  1.7    0.511  1.414 0         
ATOM   3132  O   ASN B 180     -41.059  32.901  48.600  1.4    1.302  6.311 0         
ATOM   3133  CB  ASN B 180     -38.007  33.559  49.464  1.9    20.15  17.33 0         
ATOM   3134  CG  ASN B 180     -36.876  32.689  49.942  1.7    3.385  2.824 0         
ATOM   3135  OD1 ASN B 180     -37.077  31.530  50.301  1.4    13.50  8.809 0         
ATOM   3136  ND2 ASN B 180     -35.675  33.245  49.954  1.7    12.33  15.91 0         
ATOM   3137  N   LYS B 181     -40.304  34.734  47.577  1.7    0.051  0.916 0         
ATOM   3138  CA  LYS B 181     -41.657  35.270  47.469  1.9    4.992  7.754 0         
ATOM   3139  C   LYS B 181     -42.459  34.384  46.508  1.7    0.743  1.672 0         
ATOM   3140  O   LYS B 181     -43.609  34.065  46.762  1.4    5.488  6.082 0         
ATOM   3141  CB  LYS B 181     -41.633  36.715  46.959  1.9    17.50  14.19 0         
ATOM   3142  CG  LYS B 181     -41.014  37.701  47.943  1.9    15.50  13.61 0         
ATOM   3143  CD  LYS B 181     -41.145  39.154  47.461  1.9    25.27  17.34 0         
ATOM   3144  CE  LYS B 181     -40.623  40.127  48.524  1.9    32.97  23.16 0         
ATOM   3145  NZ  LYS B 181     -40.644  41.559  48.091  1.7    61.56  21.43 0         
ATOM   3146  N   GLU B 182     -41.831  33.984  45.407  1.7    0.795  2.470 0         
ATOM   3147  CA  GLU B 182     -42.483  33.138  44.415  1.9    10.34  9.224 0         
ATOM   3148  C   GLU B 182     -42.835  31.792  45.043  1.7    0      0     0         
ATOM   3149  O   GLU B 182     -43.868  31.195  44.719  1.4    0.403  2.531 0         
ATOM   3150  CB  GLU B 182     -41.559  32.977  43.200  1.9    6.382  8.704 0         
ATOM   3151  CG  GLU B 182     -41.939  31.872  42.236  1.9    1.588  4.085 0         
ATOM   3152  CD  GLU B 182     -41.953  32.332  40.779  1.7    4.921  5.196 0         
ATOM   3153  OE1 GLU B 182     -41.108  33.179  40.407  1.4    17.36  8.775 0         
ATOM   3154  OE2 GLU B 182     -42.802  31.840  39.997  1.4    34.30  15.63 0         
ATOM   3155  N   LEU B 183     -41.989  31.334  45.964  1.7    0      0     0         
ATOM   3156  CA  LEU B 183     -42.208  30.063  46.662  1.9    0      0     0         
ATOM   3157  C   LEU B 183     -43.447  30.132  47.536  1.7    0      0     0         
ATOM   3158  O   LEU B 183     -44.285  29.235  47.521  1.4    0      0     0         
ATOM   3159  CB  LEU B 183     -40.995  29.705  47.546  1.9    0      0     0         
ATOM   3160  CG  LEU B 183     -41.241  28.608  48.600  1.9    0      0     0         
ATOM   3161  CD1 LEU B 183     -41.605  27.299  47.926  1.9    0.554  8.032 0         
ATOM   3162  CD2 LEU B 183     -39.981  28.415  49.446  1.9    18.33  25.32 0         
ATOM   3163  N   THR B 184     -43.547  31.203  48.308  1.7    0      0     0         
ATOM   3164  CA  THR B 184     -44.676  31.410  49.206  1.9    0.003  0.548 0         
ATOM   3165  C   THR B 184     -45.935  31.673  48.386  1.7    0      0     0         
ATOM   3166  O   THR B 184     -47.021  31.223  48.749  1.4    0      0     0         
ATOM   3167  CB  THR B 184     -44.423  32.606  50.126  1.9    3.784  7.607 0         
ATOM   3168  OG1 THR B 184     -43.418  32.259  51.094  1.4    26.90  14.35 0         
ATOM   3169  CG2 THR B 184     -45.722  33.027  50.827  1.9    42.49  29.02 0         
ATOM   3170  N   GLY B 185     -45.762  32.400  47.285  1.7    0.218  1.455 0         
ATOM   3171  CA  GLY B 185     -46.877  32.700  46.398  1.9    30.28  21.81 0         
ATOM   3172  C   GLY B 185     -47.485  31.414  45.876  1.7    3.083  2.972 0         
ATOM   3173  O   GLY B 185     -48.695  31.285  45.786  1.4    7.923  6.131 0         
ATOM   3174  N   ILE B 186     -46.637  30.448  45.537  1.7    0.140  1.492 0         
ATOM   3175  CA  ILE B 186     -47.114  29.165  45.034  1.9    3.348  8.895 0         
ATOM   3176  C   ILE B 186     -47.787  28.385  46.166  1.7    0      0     0         
ATOM   3177  O   ILE B 186     -48.849  27.791  45.973  1.4    0      0     0         
ATOM   3178  CB  ILE B 186     -45.947  28.346  44.423  1.9    0      0     0         
ATOM   3179  CG1 ILE B 186     -45.400  29.094  43.202  1.9    13.29  13.59 0         
ATOM   3180  CG2 ILE B 186     -46.410  26.923  44.060  1.9    0      0     0         
ATOM   3181  CD1 ILE B 186     -44.268  28.379  42.500  1.9    4.158  8.017 0         
ATOM   3182  N   GLN B 187     -47.168  28.393  47.344  1.7    0      0     0         
ATOM   3183  CA  GLN B 187     -47.718  27.714  48.516  1.9    0.340  2.076 0         
ATOM   3184  C   GLN B 187     -49.078  28.326  48.878  1.7    0.097  1.576 0         
ATOM   3185  O   GLN B 187     -49.979  27.644  49.369  1.4    19.79  13.40 0         
ATOM   3186  CB  GLN B 187     -46.768  27.875  49.707  1.9    12.19  13.93 0         
ATOM   3187  CG  GLN B 187     -45.572  26.939  49.717  1.9    9.637  13.4  0         
ATOM   3188  CD  GLN B 187     -44.485  27.396  50.687  1.7    1.011  3.156 0         
ATOM   3189  OE1 GLN B 187     -43.775  28.372  50.429  1.4    3.422  6.067 0         
ATOM   3190  NE2 GLN B 187     -44.359  26.698  51.810  1.7    48.81  31.07 0         
ATOM   3191  N   GLN B 188     -49.215  29.622  48.629  1.7    0      0     0         
ATOM   3192  CA  GLN B 188     -50.451  30.334  48.934  1.9    2.512  5.939 0         
ATOM   3193  C   GLN B 188     -51.442  30.254  47.779  1.7    0.658  3.053 0         
ATOM   3194  O   GLN B 188     -52.622  30.519  47.955  1.4    23.57  13.00 0         
ATOM   3195  CB  GLN B 188     -50.149  31.806  49.218  1.9    16.35  14.68 0         
ATOM   3196  CG  GLN B 188     -49.371  32.064  50.489  1.9    5.233  10.67 0         
ATOM   3197  CD  GLN B 188     -50.254  32.067  51.714  1.7    4.471  5.232 0         
ATOM   3198  OE1 GLN B 188     -50.739  31.020  52.140  1.4    33.45  14.24 0         
ATOM   3199  NE2 GLN B 188     -50.481  33.252  52.284  1.7    59.57  25.45 0         
ATOM   3200  N   GLY B 189     -50.945  29.888  46.604  1.7    0.039  0.947 0         
ATOM   3201  CA  GLY B 189     -51.781  29.809  45.421  1.9    20.04  20.09 0         
ATOM   3202  C   GLY B 189     -52.955  28.849  45.426  1.7    0      0     0         
ATOM   3203  O   GLY B 189     -53.099  27.994  46.307  1.4    14.05  14.57 0         
ATOM   3204  N   PHE B 190     -53.798  29.010  44.410  1.7    6.593  7.456 0         
ATOM   3205  CA  PHE B 190     -54.984  28.193  44.219  1.9    5.563  7.755 0         
ATOM   3206  C   PHE B 190     -54.713  26.977  43.337  1.7    1.083  2.791 0         
ATOM   3207  O   PHE B 190     -55.638  26.230  43.013  1.4    17.89  12.48 0         
ATOM   3208  CB  PHE B 190     -56.081  29.025  43.564  1.9    27.30  17.21 0         
ATOM   3209  CG  PHE B 190     -57.234  29.310  44.458  1.7    2.061  2.481 0         
ATOM   3210  CD1 PHE B 190     -57.070  30.082  45.594  1.7    16.85  15.10 0         
ATOM   3211  CD2 PHE B 190     -58.497  28.805  44.162  1.7    24.60  15.09 0         
ATOM   3212  CE1 PHE B 190     -58.157  30.344  46.423  1.7    35.42  15.25 0         
ATOM   3213  CE2 PHE B 190     -59.579  29.063  44.981  1.7    35.29  14.77 0         
ATOM   3214  CZ  PHE B 190     -59.413  29.829  46.108  1.7    35.28  15.04 0         
ATOM   3215  N   LEU B 191     -53.458  26.789  42.930  1.7    0.762  3.319 0         
ATOM   3216  CA  LEU B 191     -53.112  25.650  42.083  1.9    1.022  3.117 0         
ATOM   3217  C   LEU B 191     -53.467  24.347  42.776  1.7    0      0     0         
ATOM   3218  O   LEU B 191     -53.338  24.219  43.995  1.4    8.539  12.12 0         
ATOM   3219  CB  LEU B 191     -51.615  25.636  41.748  1.9    0      0     0         
ATOM   3220  CG  LEU B 191     -51.023  26.747  40.880  1.9    6.486  9.762 0         
ATOM   3221  CD1 LEU B 191     -49.537  26.483  40.678  1.9    15.76  16.51 0         
ATOM   3222  CD2 LEU B 191     -51.736  26.798  39.537  1.9    46.69  26.39 0         
ATOM   3223  N   PRO B 192     -53.951  23.364  42.007  1.7    0      0     0         
ATOM   3224  CA  PRO B 192     -54.304  22.079  42.618  1.9    10.35  9.510 0         
ATOM   3225  C   PRO B 192     -53.025  21.395  43.127  1.7    0      0     0         
ATOM   3226  O   PRO B 192     -52.028  21.323  42.406  1.4    0      0     0         
ATOM   3227  CB  PRO B 192     -54.982  21.322  41.468  1.9    29.99  17.33 0         
ATOM   3228  CG  PRO B 192     -54.355  21.938  40.222  1.9    11.86  10.09 0         
ATOM   3229  CD  PRO B 192     -54.311  23.400  40.576  1.9    16.09  13.79 0         
ATOM   3230  N   LYS B 193     -53.065  20.923  44.373  1.7    4.300  8.934 0         
ATOM   3231  CA  LYS B 193     -51.932  20.256  45.016  1.9    0      0     0         
ATOM   3232  C   LYS B 193     -50.911  19.592  44.086  1.7    0.486  1.404 0         
ATOM   3233  O   LYS B 193     -49.715  19.600  44.378  1.4    5.653  7.652 0         
ATOM   3234  CB  LYS B 193     -52.444  19.220  46.017  1.9    27.05  17.39 0         
ATOM   3235  CG  LYS B 193     -53.142  19.815  47.229  1.9    28.20  16.36 0         
ATOM   3236  CD  LYS B 193     -52.156  20.488  48.170  1.9    13.62  14.69 0         
ATOM   3237  CE  LYS B 193     -52.843  20.913  49.456  1.9    40.13  21.49 0         
ATOM   3238  NZ  LYS B 193     -51.887  21.477  50.461  1.7    54.90  22.49 0         
ATOM   3239  N   ASP B 194     -51.368  19.016  42.978  1.7    0.401  2.860 0         
ATOM   3240  CA  ASP B 194     -50.449  18.362  42.054  1.9    5.584  7.127 0         
ATOM   3241  C   ASP B 194     -49.749  19.326  41.079  1.7    0      0     0         
ATOM   3242  O   ASP B 194     -48.552  19.165  40.821  1.4    0.938  3.310 0         
ATOM   3243  CB  ASP B 194     -51.161  17.225  41.304  1.9    34.78  20.18 0         
ATOM   3244  CG  ASP B 194     -52.344  17.703  40.485  1.7    5.939  4.907 0         
ATOM   3245  OD1 ASP B 194     -52.127  18.213  39.359  1.4    12.68  9.149 0         
ATOM   3246  OD2 ASP B 194     -53.491  17.569  40.974  1.4    28.43  13.93 0         
ATOM   3247  N   LEU B 195     -50.466  20.322  40.548  1.7    0      0     0         
ATOM   3248  CA  LEU B 195     -49.848  21.306  39.636  1.9    0.003  1.205 0         
ATOM   3249  C   LEU B 195     -49.007  22.269  40.474  1.7    0      0     0         
ATOM   3250  O   LEU B 195     -48.105  22.945  39.975  1.4    2.93   5.223 0         
ATOM   3251  CB  LEU B 195     -50.909  22.102  38.870  1.9    3.846  6.795 0         
ATOM   3252  CG  LEU B 195     -51.748  21.332  37.850  1.9    1.229  3.051 0         
ATOM   3253  CD1 LEU B 195     -52.694  22.294  37.150  1.9    45.04  25.38 0         
ATOM   3254  CD2 LEU B 195     -50.838  20.650  36.841  1.9    35.50  23.95 0         
ATOM   3255  N   GLN B 196     -49.340  22.322  41.757  1.7    0      0     0         
ATOM   3256  CA  GLN B 196     -48.642  23.146  42.727  1.9    0      0     0         
ATOM   3257  C   GLN B 196     -47.279  22.495  42.943  1.7    0      0     0         
ATOM   3258  O   GLN B 196     -46.232  23.109  42.702  1.4    0      0     0         
ATOM   3259  CB  GLN B 196     -49.445  23.162  44.024  1.9    0      0     0         
ATOM   3260  CG  GLN B 196     -48.682  23.584  45.254  1.9    1.205  4.856 0         
ATOM   3261  CD  GLN B 196     -49.550  23.494  46.483  1.7    3.144  4.609 0         
ATOM   3262  OE1 GLN B 196     -50.167  22.461  46.732  1.4    4.649  7.521 0         
ATOM   3263  NE2 GLN B 196     -49.609  24.574  47.261  1.7    14.22  21.84 0         
ATOM   3264  N   ALA B 197     -47.300  21.241  43.390  1.7    0.003  1.077 0         
ATOM   3265  CA  ALA B 197     -46.057  20.508  43.602  1.9    2.663  7.476 0         
ATOM   3266  C   ALA B 197     -45.234  20.674  42.334  1.7    0.722  2.187 0         
ATOM   3267  O   ALA B 197     -44.014  20.794  42.398  1.4    2.297  6.763 0         
ATOM   3268  CB  ALA B 197     -46.338  19.028  43.862  1.9    49.63  27.69 0         
ATOM   3269  N   GLU B 198     -45.915  20.718  41.188  1.7    0      0     0         
ATOM   3270  CA  GLU B 198     -45.250  20.877  39.897  1.9    3.290  6.941 0         
ATOM   3271  C   GLU B 198     -44.671  22.279  39.654  1.7    0.612  1.516 0         
ATOM   3272  O   GLU B 198     -43.635  22.416  39.009  1.4    6.957  6.821 0         
ATOM   3273  CB  GLU B 198     -46.211  20.485  38.758  1.9    11.99  12.82 0         
ATOM   3274  CG  GLU B 198     -46.480  18.973  38.678  1.9    25.90  17.2  0         
ATOM   3275  CD  GLU B 198     -47.532  18.597  37.637  1.7    5.821  4.829 0         
ATOM   3276  OE1 GLU B 198     -47.407  19.041  36.472  1.4    30.04  12.52 0         
ATOM   3277  OE2 GLU B 198     -48.482  17.848  37.983  1.4    19.50  11.37 0         
ATOM   3278  N   ALA B 199     -45.320  23.320  40.167  1.7    0.267  1.345 0         
ATOM   3279  CA  ALA B 199     -44.802  24.680  39.986  1.9    5.199  7.108 0         
ATOM   3280  C   ALA B 199     -43.600  24.854  40.917  1.7    0      0     0         
ATOM   3281  O   ALA B 199     -42.654  25.584  40.625  1.4    0.684  3.379 0         
ATOM   3282  CB  ALA B 199     -45.880  25.709  40.330  1.9    17.33  14.53 0         
ATOM   3283  N   LEU B 200     -43.675  24.180  42.054  1.7    0      0     0         
ATOM   3284  CA  LEU B 200     -42.612  24.214  43.045  1.9    0      0     0         
ATOM   3285  C   LEU B 200     -41.373  23.569  42.457  1.7    0      0     0         
ATOM   3286  O   LEU B 200     -40.322  24.205  42.335  1.4    0      0     0         
ATOM   3287  CB  LEU B 200     -43.044  23.470  44.315  1.9    0.484  4.684 0         
ATOM   3288  CG  LEU B 200     -44.083  24.203  45.167  1.9    0      0     0         
ATOM   3289  CD1 LEU B 200     -44.321  23.452  46.471  1.9    20.77  25.15 0         
ATOM   3290  CD2 LEU B 200     -43.591  25.624  45.463  1.9    0      0     0         
ATOM   3291  N   CYS B 201     -41.491  22.309  42.066  1.7    0      0     0         
ATOM   3292  CA  CYS B 201     -40.331  21.640  41.504  1.9    0      0     0         
ATOM   3293  C   CYS B 201     -39.914  22.418  40.266  1.7    0.681  1.783 0         
ATOM   3294  O   CYS B 201     -38.773  22.344  39.810  1.4    5.562  6.193 0         
ATOM   3295  CB  CYS B 201     -40.644  20.173  41.171  1.9    13.89  14.54 0         
ATOM   3296  SG  CYS B 201     -39.123  19.223  40.842  1.8    32.89  18.42 0         
ATOM   3297  N   LYS B 202     -40.847  23.202  39.742  1.7    0.254  1.43  0         
ATOM   3298  CA  LYS B 202     -40.570  24.014  38.569  1.9    12.97  10.24 0         
ATOM   3299  C   LYS B 202     -39.579  25.105  38.949  1.7    0.090  1.422 0         
ATOM   3300  O   LYS B 202     -38.902  25.646  38.089  1.4    15.85  16.65 0         
ATOM   3301  CB  LYS B 202     -41.871  24.626  38.035  1.9    37.23  22.72 0         
ATOM   3302  N   LEU B 203     -39.504  25.407  40.245  1.7    0      0     0         
ATOM   3303  CA  LEU B 203     -38.595  26.427  40.792  1.9    0      0     0         
ATOM   3304  C   LEU B 203     -37.215  25.855  41.086  1.7    0      0     0         
ATOM   3305  O   LEU B 203     -36.330  26.560  41.577  1.4    0      0     0         
ATOM   3306  CB  LEU B 203     -39.131  26.978  42.107  1.9    0      0     0         
ATOM   3307  CG  LEU B 203     -40.467  27.712  42.165  1.9    0      0     0         
ATOM   3308  CD1 LEU B 203     -40.723  28.128  43.614  1.9    0      0     0         
ATOM   3309  CD2 LEU B 203     -40.432  28.922  41.255  1.9    7.190  13.54 0         
ATOM   3310  N   ASP B 204     -37.054  24.569  40.810  1.7    0      0     0         
ATOM   3311  CA  ASP B 204     -35.796  23.878  41.044  1.9    0      0     0         
ATOM   3312  C   ASP B 204     -34.645  24.504  40.275  1.7    0      0     0         
ATOM   3313  O   ASP B 204     -33.555  24.692  40.808  1.4    0      0     0         
ATOM   3314  CB  ASP B 204     -35.932  22.417  40.636  1.9    3.936  8.469 0         
ATOM   3315  CG  ASP B 204     -34.685  21.621  40.913  1.7    1.355  4.163 0         
ATOM   3316  OD1 ASP B 204     -34.285  21.563  42.095  1.4    5.387  9.034 0         
ATOM   3317  OD2 ASP B 204     -34.108  21.057  39.951  1.4    19.34  11.67 0         
ATOM   3318  N   ARG B 205     -34.886  24.816  39.012  1.7    0.050  2.965 0         
ATOM   3319  CA  ARG B 205     -33.854  25.397  38.191  1.9    2.078  5.808 0         
ATOM   3320  C   ARG B 205     -33.315  26.709  38.767  1.7    0.612  2.057 0         
ATOM   3321  O   ARG B 205     -32.109  26.961  38.742  1.4    4.610  6.036 0         
ATOM   3322  CB  ARG B 205     -34.383  25.615  36.760  1.9    13.92  16.89 0         
ATOM   3323  CG  ARG B 205     -34.469  24.325  35.926  1.9    14.04  17.74 0         
ATOM   3324  CD  ARG B 205     -34.798  24.580  34.445  1.9    35.15  20.12 0         
ATOM   3325  NE  ARG B 205     -34.462  23.438  33.577  1.7    21.44  10.72 0         
ATOM   3326  CZ  ARG B 205     -33.220  23.032  33.293  1.7    3.825  4.149 0         
ATOM   3327  NH1 ARG B 205     -32.165  23.660  33.802  1.7    46.73  21.63 0         
ATOM   3328  NH2 ARG B 205     -33.023  21.997  32.480  1.7    62.50  24.10 0         
ATOM   3329  N   ARG B 206     -34.196  27.529  39.318  1.7    0      0     0         
ATOM   3330  CA  ARG B 206     -33.772  28.812  39.835  1.9    2.953  6.463 0         
ATOM   3331  C   ARG B 206     -32.975  28.696  41.125  1.7    0      0     0         
ATOM   3332  O   ARG B 206     -32.016  29.445  41.325  1.4    0.970  3.083 0         
ATOM   3333  CB  ARG B 206     -34.994  29.723  40.036  1.9    5.623  8.706 0         
ATOM   3334  CG  ARG B 206     -35.822  29.889  38.752  1.9    20.92  16.32 0         
ATOM   3335  CD  ARG B 206     -37.130  30.643  39.010  1.9    18.07  13.75 0         
ATOM   3336  NE  ARG B 206     -36.892  31.993  39.503  1.7    12.59  9.686 0         
ATOM   3337  CZ  ARG B 206     -37.810  32.730  40.122  1.7    2.383  2.153 0         
ATOM   3338  NH1 ARG B 206     -39.019  32.233  40.320  1.7    4.598  6.363 0         
ATOM   3339  NH2 ARG B 206     -37.520  33.952  40.549  1.7    27.68  23.29 0         
ATOM   3340  N   VAL B 207     -33.359  27.779  41.999  1.7    0      0     0         
ATOM   3341  CA  VAL B 207     -32.627  27.636  43.263  1.9    0      0     0         
ATOM   3342  C   VAL B 207     -31.234  27.109  42.956  1.7    0      0     0         
ATOM   3343  O   VAL B 207     -30.258  27.577  43.532  1.4    0      0     0         
ATOM   3344  CB  VAL B 207     -33.343  26.697  44.280  1.9    0      0     0         
ATOM   3345  CG1 VAL B 207     -34.778  27.134  44.458  1.9    0      0     0         
ATOM   3346  CG2 VAL B 207     -33.297  25.248  43.828  1.9    0      0     0         
ATOM   3347  N   LYS B 208     -31.142  26.162  42.020  1.7    0      0     0         
ATOM   3348  CA  LYS B 208     -29.844  25.597  41.627  1.9    1.020  3.621 0         
ATOM   3349  C   LYS B 208     -28.998  26.668  40.985  1.7    0.607  1.502 0         
ATOM   3350  O   LYS B 208     -27.781  26.697  41.166  1.4    4.164  6.116 0         
ATOM   3351  CB  LYS B 208     -30.021  24.412  40.666  1.9    16.66  13.93 0         
ATOM   3352  CG  LYS B 208     -30.705  23.208  41.312  1.9    3.140  5.661 0         
ATOM   3353  CD  LYS B 208     -30.695  22.000  40.389  1.9    27.44  18.42 0         
ATOM   3354  CE  LYS B 208     -31.409  20.814  41.017  1.9    22.59  14.29 0         
ATOM   3355  NZ  LYS B 208     -30.947  20.575  42.410  1.7    31.28  16.95 0         
ATOM   3356  N   ALA B 209     -29.616  27.576  40.231  1.7    0.622  2.109 0         
ATOM   3357  CA  ALA B 209     -28.843  28.660  39.630  1.9    7.007  7.982 0         
ATOM   3358  C   ALA B 209     -28.355  29.646  40.707  1.7    0      0     0         
ATOM   3359  O   ALA B 209     -27.286  30.246  40.585  1.4    0.551  2.753 0         
ATOM   3360  CB  ALA B 209     -29.687  29.427  38.578  1.9    42.79  27.91 0         
ATOM   3361  N   THR B 210     -29.148  29.841  41.749  1.7    0.006  1.880 0         
ATOM   3362  CA  THR B 210     -28.742  30.757  42.807  1.9    0      0     0         
ATOM   3363  C   THR B 210     -27.567  30.115  43.587  1.7    0      0     0         
ATOM   3364  O   THR B 210     -26.579  30.760  43.896  1.4    0      0     0         
ATOM   3365  CB  THR B 210     -29.927  31.042  43.756  1.9    0      0     0         
ATOM   3366  OG1 THR B 210     -31.016  31.614  43.002  1.4    4.839  12.82 0         
ATOM   3367  CG2 THR B 210     -29.521  32.026  44.837  1.9    0      0     0         
ATOM   3368  N   ILE B 211     -27.695  28.831  43.861  1.7    0      0     0         
ATOM   3369  CA  ILE B 211     -26.649  28.108  44.575  1.9    0      0     0         
ATOM   3370  C   ILE B 211     -25.341  28.201  43.815  1.7    0      0     0         
ATOM   3371  O   ILE B 211     -24.296  28.519  44.400  1.4    0      0     0         
ATOM   3372  CB  ILE B 211     -27.042  26.644  44.772  1.9    0.102  2.196 0         
ATOM   3373  CG1 ILE B 211     -28.173  26.576  45.805  1.9    0      0     0         
ATOM   3374  CG2 ILE B 211     -25.808  25.820  45.209  1.9    28.15  23.10 0         
ATOM   3375  CD1 ILE B 211     -28.819  25.173  45.969  1.9    5.772  11.53 0         
ATOM   3376  N   GLU B 212     -25.405  27.971  42.504  1.7    0.089  1.505 0         
ATOM   3377  CA  GLU B 212     -24.240  28.034  41.641  1.9    0.449  4.137 0         
ATOM   3378  C   GLU B 212     -23.594  29.414  41.636  1.7    0      0     0         
ATOM   3379  O   GLU B 212     -22.378  29.513  41.642  1.4    0      0     0         
ATOM   3380  CB  GLU B 212     -24.588  27.628  40.194  1.9    11.45  14.01 0         
ATOM   3381  CG  GLU B 212     -23.398  27.773  39.251  1.9    19.00  15.46 0         
ATOM   3382  CD  GLU B 212     -22.194  26.896  39.670  1.7    6.015  5.215 0         
ATOM   3383  OE1 GLU B 212     -21.105  27.104  39.137  1.4    17.47  13.10 0         
ATOM   3384  OE2 GLU B 212     -22.357  26.019  40.532  1.4    24.57  11.98 0         
ATOM   3385  N   GLN B 213     -24.397  30.484  41.651  1.7    0      0     0         
ATOM   3386  CA  GLN B 213     -23.824  31.829  41.658  1.9    1.467  8.215 0         
ATOM   3387  C   GLN B 213     -23.084  32.084  42.974  1.7    0      0     0         
ATOM   3388  O   GLN B 213     -22.046  32.740  42.981  1.4    0.984  3.555 0         
ATOM   3389  CB  GLN B 213     -24.918  32.914  41.475  1.9    1.585  3.464 0         
ATOM   3390  CG  GLN B 213     -25.449  32.979  40.060  1.9    24.50  19.68 0         
ATOM   3391  CD  GLN B 213     -26.571  33.994  39.929  1.7    3.594  2.941 0         
ATOM   3392  OE1 GLN B 213     -26.338  35.207  39.935  1.4    19.59  12.07 0         
ATOM   3393  NE2 GLN B 213     -27.791  33.502  39.835  1.7    16.03  15.94 0         
ATOM   3394  N   PHE B 214     -23.648  31.627  44.079  1.7    0      0     0         
ATOM   3395  CA  PHE B 214     -22.979  31.798  45.371  1.9    0      0     0         
ATOM   3396  C   PHE B 214     -21.655  31.011  45.348  1.7    0      0     0         
ATOM   3397  O   PHE B 214     -20.622  31.506  45.820  1.4    0      0     0         
ATOM   3398  CB  PHE B 214     -23.867  31.308  46.530  1.9    0      0     0         
ATOM   3399  CG  PHE B 214     -24.927  32.312  46.949  1.7    0      0     0         
ATOM   3400  CD1 PHE B 214     -26.237  31.915  47.162  1.7    0      0     0         
ATOM   3401  CD2 PHE B 214     -24.602  33.633  47.149  1.7    0      0     0         
ATOM   3402  CE1 PHE B 214     -27.207  32.835  47.575  1.7    0      0     0         
ATOM   3403  CE2 PHE B 214     -25.578  34.565  47.562  1.7    0      0     0         
ATOM   3404  CZ  PHE B 214     -26.859  34.166  47.773  1.7    0      0     0         
ATOM   3405  N   MET B 215     -21.679  29.798  44.796  1.7    0      0     0         
ATOM   3406  CA  MET B 215     -20.448  28.994  44.733  1.9    0      0     0         
ATOM   3407  C   MET B 215     -19.362  29.677  43.914  1.7    0      0     0         
ATOM   3408  O   MET B 215     -18.174  29.629  44.274  1.4    0      0     0         
ATOM   3409  CB  MET B 215     -20.752  27.602  44.177  1.9    4.289  11.01 0         
ATOM   3410  CG  MET B 215     -21.493  26.690  45.141  1.9    9.583  11.37 0         
ATOM   3411  SD  MET B 215     -20.573  26.372  46.711  1.8    13.76  11.64 0         
ATOM   3412  CE  MET B 215     -19.136  25.714  46.022  1.9    50.56  30.60 0         
ATOM   3413  N   LYS B 216     -19.746  30.352  42.820  1.7    0      0     0         
ATOM   3414  CA  LYS B 216     -18.756  31.034  42.009  1.9    0.220  2.076 0         
ATOM   3415  C   LYS B 216     -18.177  32.211  42.780  1.7    0.363  1.993 0         
ATOM   3416  O   LYS B 216     -17.021  32.558  42.599  1.4    4.311  6.866 0         
ATOM   3417  CB  LYS B 216     -19.334  31.520  40.662  1.9    14.26  15.33 0         
ATOM   3418  CG  LYS B 216     -19.599  30.386  39.655  1.9    1.293  9.921 0         
ATOM   3419  CD  LYS B 216     -19.689  30.942  38.221  1.9    31.20  20.28 0         
ATOM   3420  CE  LYS B 216     -19.760  29.828  37.151  1.9    42.28  21.45 0         
ATOM   3421  NZ  LYS B 216     -21.048  29.046  37.116  1.7    29.48  16.46 0         
ATOM   3422  N   ILE B 217     -18.984  32.830  43.626  1.7    0      0     0         
ATOM   3423  CA  ILE B 217     -18.487  33.934  44.419  1.9    0.017  2.469 0         
ATOM   3424  C   ILE B 217     -17.452  33.381  45.409  1.7    0      0     0         
ATOM   3425  O   ILE B 217     -16.394  33.953  45.567  1.4    0      0     0         
ATOM   3426  CB  ILE B 217     -19.601  34.615  45.233  1.9    0      0     0         
ATOM   3427  CG1 ILE B 217     -20.550  35.392  44.298  1.9    0.121  2.853 0         
ATOM   3428  CG2 ILE B 217     -18.966  35.613  46.196  1.9    0      0     0         
ATOM   3429  CD1 ILE B 217     -19.824  36.506  43.541  1.9    14.41  16.93 0         
ATOM   3430  N   LEU B 218     -17.792  32.296  46.093  1.7    0      0     0         
ATOM   3431  CA  LEU B 218     -16.836  31.684  47.041  1.9    0      0     0         
ATOM   3432  C   LEU B 218     -15.530  31.362  46.329  1.7    0      0     0         
ATOM   3433  O   LEU B 218     -14.451  31.624  46.858  1.4    0      0     0         
ATOM   3434  CB  LEU B 218     -17.428  30.414  47.678  1.9    4.071  12.60 0         
ATOM   3435  CG  LEU B 218     -18.564  30.518  48.708  1.9    0      0     0         
ATOM   3436  CD1 LEU B 218     -18.890  29.149  49.275  1.9    15.44  17.65 0         
ATOM   3437  CD2 LEU B 218     -18.212  31.461  49.855  1.9    1.808  8.016 0         
ATOM   3438  N   GLU B 219     -15.612  30.821  45.114  1.7    0      0     0         
ATOM   3439  CA  GLU B 219     -14.414  30.473  44.350  1.9    1.198  3.863 0         
ATOM   3440  C   GLU B 219     -13.609  31.715  44.017  1.7    0.601  1.919 0         
ATOM   3441  O   GLU B 219     -12.376  31.686  43.993  1.4    3.528  5.006 0         
ATOM   3442  CB  GLU B 219     -14.776  29.711  43.066  1.9    17.05  14.15 0         
ATOM   3443  CG  GLU B 219     -15.336  28.327  43.331  1.9    16.18  17.82 0         
ATOM   3444  CD  GLU B 219     -15.762  27.594  42.054  1.7    6.068  9.388 0         
ATOM   3445  OE1 GLU B 219     -16.392  28.230  41.181  1.4    17.99  15.21 0         
ATOM   3446  OE2 GLU B 219     -15.479  26.379  41.921  1.4    42.92  14.52 0         
ATOM   3447  N   GLU B 220     -14.299  32.825  43.785  1.7    0.447  1.941 0         
ATOM   3448  CA  GLU B 220     -13.572  34.039  43.488  1.9    3.806  5.131 0         
ATOM   3449  C   GLU B 220     -12.923  34.589  44.777  1.7    0      0     0         
ATOM   3450  O   GLU B 220     -11.789  35.053  44.719  1.4    0.380  4.957 0         
ATOM   3451  CB  GLU B 220     -14.505  35.082  42.845  1.9    6.240  6.785 0         
ATOM   3452  CG  GLU B 220     -13.812  36.397  42.544  1.9    11.74  14.59 0         
ATOM   3453  CD  GLU B 220     -14.503  37.213  41.442  1.7    5.820  6.138 0         
ATOM   3454  OE1 GLU B 220     -15.693  36.952  41.154  1.4    24.31  13.43 0         
ATOM   3455  OE2 GLU B 220     -13.848  38.124  40.877  1.4    41.95  15.02 0         
ATOM   3456  N   ILE B 221     -13.616  34.527  45.914  1.7    0      0     0         
ATOM   3457  CA  ILE B 221     -13.075  35.007  47.191  1.9    0      0     0         
ATOM   3458  C   ILE B 221     -11.838  34.151  47.533  1.7    0      0     0         
ATOM   3459  O   ILE B 221     -10.849  34.662  48.064  1.4    0.008  2.043 0         
ATOM   3460  CB  ILE B 221     -14.113  34.899  48.344  1.9    0      0     0         
ATOM   3461  CG1 ILE B 221     -15.218  35.940  48.162  1.9    0      0     0         
ATOM   3462  CG2 ILE B 221     -13.444  35.134  49.691  1.9    0.727  5.905 0         
ATOM   3463  CD1 ILE B 221     -16.492  35.596  48.905  1.9    0      0     0         
ATOM   3464  N   ASP B 222     -11.901  32.865  47.192  1.7    0      0     0         
ATOM   3465  CA  ASP B 222     -10.794  31.930  47.431  1.9    6.887  12.85 0         
ATOM   3466  C   ASP B 222      -9.517  32.181  46.632  1.7    0.182  1.397 0         
ATOM   3467  O   ASP B 222      -8.510  31.497  46.842  1.4    24.57  16.11 0         
ATOM   3468  CB  ASP B 222     -11.256  30.497  47.163  1.9    21.09  16.98 0         
ATOM   3469  CG  ASP B 222     -12.342  30.052  48.112  1.7    5.800  4.864 0         
ATOM   3470  OD1 ASP B 222     -12.477  30.695  49.186  1.4    21.43  15.67 0         
ATOM   3471  OD2 ASP B 222     -13.048  29.047  47.786  1.4    26.17  14.14 0         
ATOM   3472  N   THR B 223      -9.536  33.129  45.699  1.7    0      0     0         
ATOM   3473  CA  THR B 223      -8.325  33.427  44.932  1.9    8.585  8.213 0         
ATOM   3474  C   THR B 223      -7.530  34.547  45.629  1.7    0.393  3.997 0         
ATOM   3475  O   THR B 223      -6.420  34.861  45.231  1.4    20.88  13.13 0         
ATOM   3476  CB  THR B 223      -8.636  33.916  43.507  1.9    17.13  11.55 0         
ATOM   3477  OG1 THR B 223      -9.194  35.237  43.579  1.4    16.08  11.67 0         
ATOM   3478  CG2 THR B 223      -9.632  32.938  42.798  1.9    43.19  25.26 0         
ATOM   3479  N   LEU B 224      -8.100  35.139  46.668  1.7    0      0     0         
ATOM   3480  CA  LEU B 224      -7.418  36.212  47.368  1.9    1.323  3.452 0         
ATOM   3481  C   LEU B 224      -6.393  35.706  48.381  1.7    0      0     0         
ATOM   3482  O   LEU B 224      -6.591  34.697  49.049  1.4    3.218  8.121 0         
ATOM   3483  CB  LEU B 224      -8.425  37.084  48.099  1.9    0      0     0         
ATOM   3484  CG  LEU B 224      -9.428  37.878  47.254  1.9    0.192  3.037 0         
ATOM   3485  CD1 LEU B 224     -10.462  38.479  48.199  1.9    0      0     0         
ATOM   3486  CD2 LEU B 224      -8.716  38.966  46.449  1.9    9.559  19.53 0         
ATOM   3487  N   ILE B 225      -5.284  36.416  48.470  1.7    4.969  9.371 0         
ATOM   3488  CA  ILE B 225      -4.268  36.095  49.449  1.9    0.083  1.84  0         
ATOM   3489  C   ILE B 225      -4.110  37.371  50.244  1.7    0      0     0         
ATOM   3490  O   ILE B 225      -3.670  38.406  49.717  1.4    10.52  12.36 0         
ATOM   3491  CB  ILE B 225      -2.947  35.717  48.801  1.9    10.65  7.727 0         
ATOM   3492  CG1 ILE B 225      -3.068  34.326  48.179  1.9    26.87  16.48 0         
ATOM   3493  CG2 ILE B 225      -1.831  35.724  49.859  1.9    43.67  26.96 0         
ATOM   3494  CD1 ILE B 225      -3.455  33.241  49.202  1.9    54.07  31.68 0         
ATOM   3495  N   LEU B 226      -4.501  37.302  51.511  1.7    2.190  5.945 0         
ATOM   3496  CA  LEU B 226      -4.433  38.453  52.387  1.9    0      0     0         
ATOM   3497  C   LEU B 226      -3.457  38.279  53.553  1.7    0.391  2.283 0         
ATOM   3498  O   LEU B 226      -3.696  37.496  54.466  1.4    1.577  4.689 0         
ATOM   3499  CB  LEU B 226      -5.823  38.767  52.930  1.9    0      0     0         
ATOM   3500  CG  LEU B 226      -6.896  39.051  51.863  1.9    0      0     0         
ATOM   3501  CD1 LEU B 226      -8.236  39.249  52.548  1.9    0      0     0         
ATOM   3502  CD2 LEU B 226      -6.510  40.302  51.049  1.9    0      0     0         
ATOM   3503  N   PRO B 227      -2.367  39.051  53.543  1.7    0      0     0         
ATOM   3504  CA  PRO B 227      -1.315  39.048  54.558  1.9    10.58  10.40 0         
ATOM   3505  C   PRO B 227      -1.917  39.151  55.938  1.7    0      0     0         
ATOM   3506  O   PRO B 227      -3.035  39.648  56.097  1.4    0      0     0         
ATOM   3507  CB  PRO B 227      -0.507  40.286  54.206  1.9    9.277  9.349 0         
ATOM   3508  CG  PRO B 227      -0.616  40.336  52.739  1.9    32.53  19.64 0         
ATOM   3509  CD  PRO B 227      -2.079  40.059  52.510  1.9    3.016  8.497 0         
ATOM   3510  N   GLU B 228      -1.168  38.714  56.950  1.7    5.146  6.679 0         
ATOM   3511  CA  GLU B 228      -1.681  38.780  58.313  1.9    0.261  2.570 0         
ATOM   3512  C   GLU B 228      -1.935  40.220  58.774  1.7    0.519  1.443 0         
ATOM   3513  O   GLU B 228      -2.826  40.465  59.578  1.4    14.63  11.35 0         
ATOM   3514  CB  GLU B 228      -0.714  38.077  59.289  1.9    21.92  18.44 0         
ATOM   3515  CG  GLU B 228      -0.887  36.558  59.333  1.9    11.52  17.01 0         
ATOM   3516  CD  GLU B 228       0.030  35.872  60.340  1.7    10.17  9.400 0         
ATOM   3517  OE1 GLU B 228       0.119  36.352  61.491  1.4    39.73  12.84 0         
ATOM   3518  OE2 GLU B 228       0.652  34.844  59.982  1.4    44.48  13.13 0         
ATOM   3519  N   ASN B 229      -1.154  41.161  58.265  1.7    0.803  2.867 0         
ATOM   3520  CA  ASN B 229      -1.306  42.561  58.657  1.9    10.19  9.610 0         
ATOM   3521  C   ASN B 229      -2.476  43.309  57.996  1.7    0      0     0         
ATOM   3522  O   ASN B 229      -2.760  44.449  58.364  1.4    18.68  14.03 0         
ATOM   3523  CB  ASN B 229       0.000  43.332  58.427  1.9    36.48  19.91 0         
ATOM   3524  CG  ASN B 229       0.451  43.304  56.994  1.7    3.318  2.786 0         
ATOM   3525  OD1 ASN B 229       0.653  44.352  56.375  1.4    27.23  12.88 0         
ATOM   3526  ND2 ASN B 229       0.628  42.106  56.450  1.7    20.84  14.5  0         
ATOM   3527  N   PHE B 230      -3.145  42.672  57.028  1.7    0      0     0         
ATOM   3528  CA  PHE B 230      -4.317  43.274  56.372  1.9    0      0     0         
ATOM   3529  C   PHE B 230      -5.473  42.741  57.169  1.7    0      0     0         
ATOM   3530  O   PHE B 230      -6.270  41.932  56.669  1.4    0      0     0         
ATOM   3531  CB  PHE B 230      -4.477  42.799  54.931  1.9    0      0     0         
ATOM   3532  CG  PHE B 230      -3.582  43.476  53.945  1.7    0      0     0         
ATOM   3533  CD1 PHE B 230      -3.785  43.288  52.583  1.7    0      0     0         
ATOM   3534  CD2 PHE B 230      -2.518  44.272  54.352  1.7    1.563  6.080 0         
ATOM   3535  CE1 PHE B 230      -2.955  43.870  51.647  1.7    5.209  8.471 0         
ATOM   3536  CE2 PHE B 230      -1.684  44.855  53.416  1.7    7.056  12.45 0         
ATOM   3537  CZ  PHE B 230      -1.901  44.654  52.059  1.7    7.927  8.444 0         
ATOM   3538  N   LYS B 231      -5.548  43.161  58.426  1.7    0.782  3.790 0         
ATOM   3539  CA  LYS B 231      -6.592  42.712  59.335  1.9    3.119  6.781 0         
ATOM   3540  C   LYS B 231      -7.995  43.042  58.851  1.7    0.596  2.676 0         
ATOM   3541  O   LYS B 231      -8.896  42.182  58.865  1.4    2.654  4.414 0         
ATOM   3542  CB  LYS B 231      -6.367  43.311  60.751  1.9    57.57  32.97 0         
ATOM   3543  N   ASP B 232      -8.188  44.295  58.444  1.7    0.669  3.892 0         
ATOM   3544  CA  ASP B 232      -9.488  44.732  57.959  1.9    1.587  8.268 0         
ATOM   3545  C   ASP B 232      -9.912  43.913  56.742  1.7    0      0     0         
ATOM   3546  O   ASP B 232     -11.053  43.492  56.678  1.4    2.989  6.364 0         
ATOM   3547  CB  ASP B 232      -9.462  46.220  57.615  1.9    9.931  14.35 0         
ATOM   3548  CG  ASP B 232      -9.316  47.106  58.854  1.7    9.526  13.39 0         
ATOM   3549  OD1 ASP B 232      -9.407  46.573  59.998  1.4    28.95  15.55 0         
ATOM   3550  OD2 ASP B 232      -9.126  48.336  58.673  1.4    25.30  15.56 0         
ATOM   3551  N   SER B 233      -8.993  43.678  55.811  1.7    0      0     0         
ATOM   3552  CA  SER B 233      -9.289  42.883  54.611  1.9    0      0     0         
ATOM   3553  C   SER B 233      -9.636  41.447  55.025  1.7    0      0     0         
ATOM   3554  O   SER B 233     -10.606  40.864  54.541  1.4    0      0     0         
ATOM   3555  CB  SER B 233      -8.093  42.861  53.657  1.9    0      0     0         
ATOM   3556  OG  SER B 233      -7.991  44.044  52.897  1.4    0      0     0         
ATOM   3557  N   ARG B 234      -8.841  40.866  55.927  1.7    0      0     0         
ATOM   3558  CA  ARG B 234      -9.130  39.508  56.396  1.9    0.009  1.974 0         
ATOM   3559  C   ARG B 234     -10.489  39.392  57.074  1.7    0.579  1.487 0         
ATOM   3560  O   ARG B 234     -11.223  38.419  56.873  1.4    2.484  7.425 0         
ATOM   3561  CB  ARG B 234      -8.045  39.020  57.361  1.9    12.54  13.37 0         
ATOM   3562  CG  ARG B 234      -6.775  38.641  56.672  1.9    0      0     0         
ATOM   3563  CD  ARG B 234      -5.914  37.768  57.599  1.9    13.40  15.99 0         
ATOM   3564  NE  ARG B 234      -4.781  37.209  56.873  1.7    0      0     0         
ATOM   3565  CZ  ARG B 234      -4.085  36.153  57.290  1.7    0.322  1.494 0         
ATOM   3566  NH1 ARG B 234      -4.426  35.557  58.428  1.7    39.94  21.08 0         
ATOM   3567  NH2 ARG B 234      -3.056  35.705  56.576  1.7    28.20  17.95 0         
ATOM   3568  N   LEU B 235     -10.844  40.377  57.887  1.7    0.733  2.277 0         
ATOM   3569  CA  LEU B 235     -12.137  40.353  58.548  1.9    3.996  6.235 0         
ATOM   3570  C   LEU B 235     -13.256  40.522  57.528  1.7    0      0     0         
ATOM   3571  O   LEU B 235     -14.337  39.941  57.665  1.4    1.037  3.331 0         
ATOM   3572  CB  LEU B 235     -12.245  41.477  59.592  1.9    7.968  9.568 0         
ATOM   3573  CG  LEU B 235     -13.637  41.676  60.203  1.9    6.725  7.774 0         
ATOM   3574  CD1 LEU B 235     -14.088  40.393  60.910  1.9    43.29  28.02 0         
ATOM   3575  CD2 LEU B 235     -13.615  42.857  61.191  1.9    64.52  32.99 0         
ATOM   3576  N   LYS B 236     -13.014  41.340  56.519  1.7    0.202  1.740 0         
ATOM   3577  CA  LYS B 236     -14.051  41.535  55.513  1.9    7.942  9.219 0         
ATOM   3578  C   LYS B 236     -14.255  40.211  54.758  1.7    0      0     0         
ATOM   3579  O   LYS B 236     -15.380  39.787  54.551  1.4    1.064  5.826 0         
ATOM   3580  CB  LYS B 236     -13.652  42.655  54.560  1.9    4.063  6.124 0         
ATOM   3581  CG  LYS B 236     -14.792  43.132  53.653  1.9    3.318  6.914 0         
ATOM   3582  CD  LYS B 236     -14.329  44.322  52.807  1.9    0.516  2.334 0         
ATOM   3583  CE  LYS B 236     -15.491  45.215  52.373  1.9    0.207  2.984 0         
ATOM   3584  NZ  LYS B 236     -16.269  45.746  53.547  1.7    35.19  21.85 0         
ATOM   3585  N   ARG B 237     -13.162  39.571  54.359  1.7    0      0     0         
ATOM   3586  CA  ARG B 237     -13.271  38.291  53.677  1.9    0      0     0         
ATOM   3587  C   ARG B 237     -14.054  37.275  54.507  1.7    0      0     0         
ATOM   3588  O   ARG B 237     -14.994  36.650  53.998  1.4    0      0     0         
ATOM   3589  CB  ARG B 237     -11.886  37.730  53.339  1.9    0      0     0         
ATOM   3590  CG  ARG B 237     -11.954  36.345  52.687  1.9    2.548  5.940 0         
ATOM   3591  CD  ARG B 237     -10.622  35.927  52.142  1.9    6.215  8.734 0         
ATOM   3592  NE  ARG B 237      -9.649  35.722  53.218  1.7    9.283  8.937 0         
ATOM   3593  CZ  ARG B 237      -8.374  35.450  53.010  1.7    2.536  2.232 0         
ATOM   3594  NH1 ARG B 237      -7.915  35.347  51.776  1.7    9.965  13.78 0         
ATOM   3595  NH2 ARG B 237      -7.539  35.319  54.047  1.7    27.14  20.08 0         
ATOM   3596  N   LYS B 238     -13.709  37.119  55.792  1.7    0.262  2.702 0         
ATOM   3597  CA  LYS B 238     -14.415  36.152  56.650  1.9    4.105  8.312 0         
ATOM   3598  C   LYS B 238     -15.899  36.459  56.761  1.7    0      0     0         
ATOM   3599  O   LYS B 238     -16.746  35.554  56.685  1.4    0      0     0         
ATOM   3600  CB  LYS B 238     -13.810  36.131  58.060  1.9    0.497  6.605 0         
ATOM   3601  CG  LYS B 238     -14.314  34.998  58.960  1.9    5.211  14.32 0         
ATOM   3602  CD  LYS B 238     -13.538  34.983  60.307  1.9    28.81  19.82 0         
ATOM   3603  CE  LYS B 238     -12.451  33.869  60.355  1.9    41.75  22.47 0         
ATOM   3604  NZ  LYS B 238     -11.568  33.812  59.137  1.7    48.93  21.16 0         
ATOM   3605  N   GLY B 239     -16.222  37.730  56.970  1.7    0.139  2.152 0         
ATOM   3606  CA  GLY B 239     -17.620  38.107  57.080  1.9    30.99  23.54 0         
ATOM   3607  C   GLY B 239     -18.419  37.777  55.813  1.7    3.162  2.729 0         
ATOM   3608  O   GLY B 239     -19.545  37.276  55.888  1.4    5.578  5.641 0         
ATOM   3609  N   LEU B 240     -17.824  38.033  54.656  1.7    2.192  2.801 0         
ATOM   3610  CA  LEU B 240     -18.510  37.782  53.379  1.9    2.688  5.243 0         
ATOM   3611  C   LEU B 240     -18.737  36.262  53.139  1.7    0      0     0         
ATOM   3612  O   LEU B 240     -19.831  35.815  52.746  1.4    0      0     0         
ATOM   3613  CB  LEU B 240     -17.685  38.413  52.250  1.9    0.259  5.189 0         
ATOM   3614  CG  LEU B 240     -18.321  38.395  50.853  1.9    0      0     0         
ATOM   3615  CD1 LEU B 240     -19.742  38.914  50.949  1.9    1.350  11.60 0         
ATOM   3616  CD2 LEU B 240     -17.507  39.227  49.887  1.9    0      0     0         
ATOM   3617  N   VAL B 241     -17.699  35.467  53.400  1.7    0      0     0         
ATOM   3618  CA  VAL B 241     -17.811  34.015  53.236  1.9    0      0     0         
ATOM   3619  C   VAL B 241     -18.925  33.485  54.128  1.7    0      0     0         
ATOM   3620  O   VAL B 241     -19.796  32.740  53.673  1.4    0      0     0         
ATOM   3621  CB  VAL B 241     -16.439  33.316  53.553  1.9    1.495  5.940 0         
ATOM   3622  CG1 VAL B 241     -16.638  31.782  53.615  1.9    20.80  18.64 0         
ATOM   3623  CG2 VAL B 241     -15.400  33.666  52.481  1.9    8.995  15.53 0         
ATOM   3624  N   LYS B 242     -18.942  33.889  55.403  1.7    0      0     0         
ATOM   3625  CA  LYS B 242     -19.992  33.454  56.319  1.9    0.345  2.497 0         
ATOM   3626  C   LYS B 242     -21.384  33.890  55.833  1.7    0.612  1.531 0         
ATOM   3627  O   LYS B 242     -22.335  33.133  55.936  1.4    3.841  5.715 0         
ATOM   3628  CB  LYS B 242     -19.756  33.992  57.739  1.9    21.05  15.00 0         
ATOM   3629  CG  LYS B 242     -18.437  33.523  58.373  1.9    11.18  9.747 0         
ATOM   3630  CD  LYS B 242     -18.399  32.014  58.613  1.9    15.57  12.87 0         
ATOM   3631  CE  LYS B 242     -17.012  31.558  59.096  1.9    15.28  21.89 0         
ATOM   3632  NZ  LYS B 242     -17.043  30.340  59.979  1.7    59.69  23.33 0         
ATOM   3633  N   LYS B 243     -21.504  35.096  55.294  1.7    0.726  2.294 0         
ATOM   3634  CA  LYS B 243     -22.820  35.538  54.799  1.9    7.229  7.693 0         
ATOM   3635  C   LYS B 243     -23.223  34.637  53.619  1.7    0      0     0         
ATOM   3636  O   LYS B 243     -24.359  34.152  53.542  1.4    0.201  3.844 0         
ATOM   3637  CB  LYS B 243     -22.753  37.003  54.358  1.9    6.195  9.240 0         
ATOM   3638  CG  LYS B 243     -23.985  37.470  53.607  1.9    1.732  5.977 0         
ATOM   3639  CD  LYS B 243     -23.937  38.981  53.309  1.9    9.717  27.39 0         
ATOM   3640  CE  LYS B 243     -24.648  39.770  54.398  1.9    42.99  21.18 0         
ATOM   3641  NZ  LYS B 243     -26.082  39.324  54.536  1.7    39.52  18.93 0         
ATOM   3642  N   VAL B 244     -22.296  34.406  52.698  1.7    0      0     0         
ATOM   3643  CA  VAL B 244     -22.614  33.545  51.561  1.9    0      0     0         
ATOM   3644  C   VAL B 244     -22.999  32.152  52.043  1.7    0      0     0         
ATOM   3645  O   VAL B 244     -23.980  31.563  51.570  1.4    0      0     0         
ATOM   3646  CB  VAL B 244     -21.452  33.422  50.582  1.9    0      0     0         
ATOM   3647  CG1 VAL B 244     -21.832  32.401  49.470  1.9    0      0     0         
ATOM   3648  CG2 VAL B 244     -21.093  34.809  49.995  1.9    0      0     0         
ATOM   3649  N   GLN B 245     -22.247  31.606  52.999  1.7    0      0     0         
ATOM   3650  CA  GLN B 245     -22.587  30.288  53.494  1.9    0.303  2.697 0         
ATOM   3651  C   GLN B 245     -23.966  30.274  54.159  1.7    0.690  1.610 0         
ATOM   3652  O   GLN B 245     -24.718  29.291  54.056  1.4    4.933  5.974 0         
ATOM   3653  CB  GLN B 245     -21.483  29.789  54.443  1.9    16.93  14.93 0         
ATOM   3654  CG  GLN B 245     -20.197  29.543  53.678  1.9    3.318  6.380 0         
ATOM   3655  CD  GLN B 245     -19.102  28.939  54.553  1.7    2.450  2.720 0         
ATOM   3656  OE1 GLN B 245     -18.993  29.296  55.719  1.4    12.63  10.84 0         
ATOM   3657  NE2 GLN B 245     -18.277  28.044  53.979  1.7    47.36  24.19 0         
ATOM   3658  N   ALA B 246     -24.336  31.356  54.825  1.7    0.721  2.196 0         
ATOM   3659  CA  ALA B 246     -25.660  31.355  55.440  1.9    6.150  7.707 0         
ATOM   3660  C   ALA B 246     -26.720  31.423  54.323  1.7    0      0     0         
ATOM   3661  O   ALA B 246     -27.779  30.814  54.446  1.4    1.193  4.261 0         
ATOM   3662  CB  ALA B 246     -25.819  32.522  56.433  1.9    48.61  30.83 0         
ATOM   3663  N   PHE B 247     -26.440  32.138  53.235  1.7    0      0     0         
ATOM   3664  CA  PHE B 247     -27.414  32.173  52.119  1.9    0      0     0         
ATOM   3665  C   PHE B 247     -27.505  30.762  51.490  1.7    0      0     0         
ATOM   3666  O   PHE B 247     -28.583  30.280  51.135  1.4    0      0     0         
ATOM   3667  CB  PHE B 247     -26.978  33.184  51.069  1.9    0      0     0         
ATOM   3668  CG  PHE B 247     -27.244  34.601  51.453  1.7    0      0     0         
ATOM   3669  CD1 PHE B 247     -26.309  35.587  51.190  1.7    0      0     0         
ATOM   3670  CD2 PHE B 247     -28.461  34.960  52.041  1.7    0.508  5.169 0         
ATOM   3671  CE1 PHE B 247     -26.574  36.926  51.504  1.7    0.600  4.267 0         
ATOM   3672  CE2 PHE B 247     -28.731  36.290  52.359  1.7    23.08  20.81 0         
ATOM   3673  CZ  PHE B 247     -27.779  37.275  52.085  1.7    7.131  9.169 0         
ATOM   3674  N   LEU B 248     -26.365  30.089  51.372  1.7    0      0     0         
ATOM   3675  CA  LEU B 248     -26.377  28.737  50.833  1.9    0      0     0         
ATOM   3676  C   LEU B 248     -27.241  27.818  51.662  1.7    0      0     0         
ATOM   3677  O   LEU B 248     -27.982  26.980  51.104  1.4    0      0     0         
ATOM   3678  CB  LEU B 248     -24.958  28.181  50.711  1.9    8.873  12.47 0         
ATOM   3679  CG  LEU B 248     -24.274  28.631  49.429  1.9    0      0     0         
ATOM   3680  CD1 LEU B 248     -22.788  28.282  49.504  1.9    11.26  12.50 0         
ATOM   3681  CD2 LEU B 248     -24.962  27.936  48.196  1.9    4.298  9.296 0         
ATOM   3682  N   ALA B 249     -27.169  27.954  52.994  1.7    0.776  3.345 0         
ATOM   3683  CA  ALA B 249     -27.985  27.144  53.882  1.9    3.870  7.124 0         
ATOM   3684  C   ALA B 249     -29.487  27.425  53.643  1.7    0.634  2.049 0         
ATOM   3685  O   ALA B 249     -30.304  26.522  53.695  1.4    2.571  5.182 0         
ATOM   3686  CB  ALA B 249     -27.610  27.418  55.378  1.9    51.07  28.28 0         
ATOM   3687  N   GLU B 250     -29.854  28.670  53.396  1.7    0.080  0.979 0         
ATOM   3688  CA  GLU B 250     -31.263  28.967  53.107  1.9    1.413  5.963 0         
ATOM   3689  C   GLU B 250     -31.668  28.352  51.763  1.7    0      0     0         
ATOM   3690  O   GLU B 250     -32.817  27.891  51.592  1.4    0.764  3.190 0         
ATOM   3691  CB  GLU B 250     -31.476  30.473  53.062  1.9    4.207  9.295 0         
ATOM   3692  CG  GLU B 250     -31.522  31.111  54.433  1.9    28.98  18.80 0         
ATOM   3693  CD  GLU B 250     -31.453  32.612  54.356  1.7    5.913  4.888 0         
ATOM   3694  OE1 GLU B 250     -32.234  33.200  53.570  1.4    21.24  14.27 0         
ATOM   3695  OE2 GLU B 250     -30.619  33.206  55.076  1.4    23.60  14.49 0         
ATOM   3696  N   CYS B 251     -30.740  28.344  50.803  1.7    0      0     0         
ATOM   3697  CA  CYS B 251     -31.046  27.747  49.511  1.9    0      0     0         
ATOM   3698  C   CYS B 251     -31.310  26.265  49.714  1.7    0      0     0         
ATOM   3699  O   CYS B 251     -32.200  25.683  49.093  1.4    0      0     0         
ATOM   3700  CB  CYS B 251     -29.895  27.909  48.516  1.9    0      0     0         
ATOM   3701  SG  CYS B 251     -29.595  29.592  47.914  1.8    0      0     0         
ATOM   3702  N   ASP B 252     -30.512  25.639  50.572  1.7    0      0     0         
ATOM   3703  CA  ASP B 252     -30.682  24.215  50.811  1.9    0.390  3.659 0         
ATOM   3704  C   ASP B 252     -32.042  23.945  51.468  1.7    0      0     0         
ATOM   3705  O   ASP B 252     -32.687  22.930  51.214  1.4    0.402  2.313 0         
ATOM   3706  CB  ASP B 252     -29.541  23.681  51.695  1.9    19.10  18.75 0         
ATOM   3707  CG  ASP B 252     -28.180  23.681  50.986  1.7    5.702  4.741 0         
ATOM   3708  OD1 ASP B 252     -28.111  23.724  49.734  1.4    13.49  13.57 0         
ATOM   3709  OD2 ASP B 252     -27.156  23.618  51.702  1.4    31.65  14.73 0         
ATOM   3710  N   THR B 253     -32.478  24.863  52.313  1.7    0.252  3.135 0         
ATOM   3711  CA  THR B 253     -33.765  24.714  52.964  1.9    0.088  1.394 0         
ATOM   3712  C   THR B 253     -34.872  24.753  51.880  1.7    0      0     0         
ATOM   3713  O   THR B 253     -35.860  24.036  51.971  1.4    0      0     0         
ATOM   3714  CB  THR B 253     -33.942  25.828  54.019  1.9    1.612  4.672 0         
ATOM   3715  OG1 THR B 253     -33.056  25.560  55.117  1.4    24.30  13.61 0         
ATOM   3716  CG2 THR B 253     -35.364  25.885  54.531  1.9    47.07  30.54 0         
ATOM   3717  N   VAL B 254     -34.676  25.576  50.856  1.7    0      0     0         
ATOM   3718  CA  VAL B 254     -35.636  25.670  49.751  1.9    0.777  6.226 0         
ATOM   3719  C   VAL B 254     -35.609  24.354  48.969  1.7    0      0     0         
ATOM   3720  O   VAL B 254     -36.644  23.800  48.637  1.4    0      0     0         
ATOM   3721  CB  VAL B 254     -35.273  26.800  48.795  1.9    0      0     0         
ATOM   3722  CG1 VAL B 254     -36.221  26.803  47.595  1.9    0      0     0         
ATOM   3723  CG2 VAL B 254     -35.315  28.135  49.539  1.9    5.370  14.17 0         
ATOM   3724  N   GLU B 255     -34.419  23.846  48.676  1.7    0      0     0         
ATOM   3725  CA  GLU B 255     -34.339  22.582  47.965  1.9    0.184  1.828 0         
ATOM   3726  C   GLU B 255     -35.036  21.469  48.749  1.7    0      0     0         
ATOM   3727  O   GLU B 255     -35.502  20.506  48.158  1.4    3.507  5.874 0         
ATOM   3728  CB  GLU B 255     -32.891  22.198  47.694  1.9    11.10  15.59 0         
ATOM   3729  CG  GLU B 255     -32.282  22.976  46.569  1.9    0.158  3.674 0         
ATOM   3730  CD  GLU B 255     -31.283  22.155  45.795  1.7    3.027  6.132 0         
ATOM   3731  OE1 GLU B 255     -30.267  21.734  46.396  1.4    24.45  14.32 0         
ATOM   3732  OE2 GLU B 255     -31.516  21.928  44.584  1.4    1.929  3.480 0         
ATOM   3733  N   GLN B 256     -35.123  21.615  50.072  1.7    0      0     0         
ATOM   3734  CA  GLN B 256     -35.788  20.628  50.938  1.9    0      0     0         
ATOM   3735  C   GLN B 256     -37.322  20.724  50.918  1.7    0      0     0         
ATOM   3736  O   GLN B 256     -38.014  19.842  51.413  1.4    9.911  9.061 0         
ATOM   3737  CB  GLN B 256     -35.334  20.802  52.395  1.9    8.812  11.15 0         
ATOM   3738  CG  GLN B 256     -33.847  20.555  52.640  1.9    12.31  16.50 0         
ATOM   3739  CD  GLN B 256     -33.463  20.692  54.113  1.7    2.971  6.085 0         
ATOM   3740  OE1 GLN B 256     -34.035  21.505  54.847  1.4    21.09  12.78 0         
ATOM   3741  NE2 GLN B 256     -32.480  19.907  54.544  1.7    59.11  25.17 0         
ATOM   3742  N   ASN B 257     -37.843  21.819  50.389  1.7    0      0     0         
ATOM   3743  CA  ASN B 257     -39.279  22.021  50.338  1.9    4.587  7.546 0         
ATOM   3744  C   ASN B 257     -39.855  21.833  48.924  1.7    0.017  0.898 0         
ATOM   3745  O   ASN B 257     -41.073  21.910  48.741  1.4    14.09  13.91 0         
ATOM   3746  CB  ASN B 257     -39.617  23.427  50.858  1.9    2.212  15.45 0         
ATOM   3747  CG  ASN B 257     -39.726  23.485  52.384  1.7    3.689  6.934 0         
ATOM   3748  OD1 ASN B 257     -40.815  23.337  52.939  1.4    34.33  14.49 0         
ATOM   3749  ND2 ASN B 257     -38.597  23.691  53.062  1.7    23.14  21.35 0         
ATOM   3750  N   ILE B 258     -38.994  21.596  47.933  1.7    0      0     0         
ATOM   3751  CA  ILE B 258     -39.475  21.417  46.562  1.9    0.772  4.549 0         
ATOM   3752  C   ILE B 258     -38.999  20.094  45.975  1.7    0      0     0         
ATOM   3753  O   ILE B 258     -37.982  19.540  46.401  1.4    1.132  4.685 0         
ATOM   3754  CB  ILE B 258     -39.046  22.593  45.631  1.9    0      0     0         
ATOM   3755  CG1 ILE B 258     -37.552  22.538  45.340  1.9    1.083  7.558 0         
ATOM   3756  CG2 ILE B 258     -39.385  23.927  46.283  1.9    0      0     0         
ATOM   3757  CD1 ILE B 258     -37.098  23.617  44.371  1.9    0      0     0         
ATOM   3758  N   CYS B 259     -39.744  19.595  44.994  1.7    2.562  5.448 0         
ATOM   3759  CA  CYS B 259     -39.460  18.309  44.371  1.9    9.920  10.17 0         
ATOM   3760  C   CYS B 259     -39.420  17.256  45.480  1.7    0.707  1.854 0         
ATOM   3761  O   CYS B 259     -38.684  16.271  45.388  1.4    16.15  10.81 0         
ATOM   3762  CB  CYS B 259     -38.126  18.334  43.636  1.9    24.06  18.51 0         
ATOM   3763  SG  CYS B 259     -37.910  19.676  42.419  1.8    3.812  7.497 0         
ATOM   3764  N   GLN B 260     -40.216  17.494  46.524  1.7    6.536  6.554 0         
ATOM   3765  CA  GLN B 260     -40.331  16.622  47.698  1.9    9.734  10.13 0         
ATOM   3766  C   GLN B 260     -39.370  16.934  48.852  1.7    0.052  0.788 0         
ATOM   3767  O   GLN B 260     -39.814  17.264  49.955  1.4    18.48  11.29 0         
ATOM   3768  CB  GLN B 260     -40.209  15.145  47.306  1.9    10.99  13.49 0         
ATOM   3769  CG  GLN B 260     -41.541  14.513  46.915  1.9    29.66  19.64 0         
ATOM   3770  CD  GLN B 260     -41.465  13.000  46.784  1.7    4.576  4.680 0         
ATOM   3771  OE1 GLN B 260     -41.009  12.471  45.765  1.4    40.11  13.93 0         
ATOM   3772  NE2 GLN B 260     -41.908  12.295  47.823  1.7    61.08  24.28 0         
ATOM   3773  N   GLU B 261     -38.064  16.833  48.605  1.7    1.527  3.520 0         
ATOM   3774  CA  GLU B 261     -37.077  17.110  49.646  1.9    0.003  0.262 0         
ATOM   3775  C   GLU B 261     -35.639  16.901  49.163  1.7    28.40  18.20 0         
ATOM   3776  O   GLU B 261     -34.836  17.855  49.273  1.4    17.08  11.27 0         
ATOM   3777  CB  GLU B 261     -37.352  16.235  50.870  1.9    52.11  30.02 0         
CAVITY 1
ATOM   2992  O   LEU B 162     -16.556  42.727  48.342  1.4    0.001  4.430 0         
ATOM   2993  CB  LEU B 162     -13.615  42.608  49.849  1.9    0.000  2.636 0         
ATOM   3030  CD  GLU B 166     -19.122  44.062  51.656  1.7    0.001  5.958 0         
ATOM   3581  CG  LYS B 236     -14.792  43.132  53.653  1.9    0.002  6.638 0         
ATOM   3616  CD2 LEU B 240     -17.507  39.227  49.887  1.9    0.001  6.189 0         
CAVITY 2
ATOM   3109  CD1 LEU B 176     -33.048  31.979  48.195  1.9    0.120  4.803 0         
ATOM   3128  CD2 LEU B 179     -34.668  30.411  44.497  1.9    0.199  7.558 0         
ATOM   3344  CB  VAL B 207     -33.343  26.697  44.280  1.9    0.190  6.758 0         
ATOM   3345  CG1 VAL B 207     -34.778  27.134  44.458  1.9    0.003  1.220 0         
ATOM   3697  CA  CYS B 251     -31.046  27.747  49.511  1.9    0.202  4.677 0         
ATOM   3700  CB  CYS B 251     -29.895  27.909  48.516  1.9    0.021  1.412 0         
ATOM   3701  SG  CYS B 251     -29.595  29.592  47.914  1.8    0.072  5.425 0         
ATOM   3721  CB  VAL B 254     -35.273  26.800  48.795  1.9    0.032  3.427 0         
ATOM   3723  CG2 VAL B 254     -35.315  28.135  49.539  1.9    0.034  3.214 0         
CAVITY 3
ATOM   3126  CG  LEU B 179     -36.102  30.922  44.590  1.9    0.117  8.228 0         
ATOM   3130  CA  ASN B 180     -38.681  33.009  48.210  1.9    0.158  7.141 0         
ATOM   3159  CB  LEU B 183     -40.995  29.705  47.546  1.9    0.057  5.058 0         
ATOM   3162  CD2 LEU B 183     -39.981  28.415  49.446  1.9    0.041  3.573 0         
ATOM   3722  CG1 VAL B 254     -36.221  26.803  47.595  1.9    0.125  4.884 0         
ATOM   3723  CG2 VAL B 254     -35.315  28.135  49.539  1.9    0.077  6.243 0         
CAVITY 4
ATOM   3127  CD1 LEU B 179     -36.929  30.441  43.391  1.9    0.008  6.992 0         
ATOM   3159  CB  LEU B 183     -40.995  29.705  47.546  1.9    0.007  6.769 0         
ATOM   3308  CD1 LEU B 203     -40.723  28.128  43.614  1.9    0.004  5.530 0         
ATOM   3722  CG1 VAL B 254     -36.221  26.803  47.595  1.9    0.009  7.933 0         
CAVITY 5
ATOM   3177  O   ILE B 186     -48.849  27.791  45.973  1.4    0.054  5.983 0         
ATOM   3202  C   GLY B 189     -52.955  28.849  45.426  1.7    0.032  2.915 0         
ATOM   3203  O   GLY B 189     -53.099  27.994  46.307  1.4    0.087  4.783 0         
ATOM   3215  N   LEU B 191     -53.458  26.789  42.930  1.7    0.082  1.743 0         
ATOM   3218  O   LEU B 191     -53.338  24.219  43.995  1.4    0.008  4.653 0         
ATOM   3219  CB  LEU B 191     -51.615  25.636  41.748  1.9    0.099  6.624 0         
ATOM   3263  NE2 GLN B 196     -49.609  24.574  47.261  1.7    0.165  7.797 0         
