# Supplementary material for: Pep-3D-Search: a method for B-cell epitope prediction based on mimotope analysis
Source: BMC Bioinformatics. 2008 Dec 16;9:538. doi: 10.1186/1471-2105-9-538 (PMC2639436; doi:10.1186/1471-2105-9-538)
Supplement: Additional file 2 — Source code, test datasets, Pep-3D-Search toolkit and operation manual. The file is a ZIP archive containing the Visual Basic source code for Pep-3D-Search, licensed under the GNU General Public License. It also contains the test datasets, the Pep-3D-Search toolkit and the operation manual (in PDF format) of Pep-3D-Search. Updated versions will be available at . [file 1471-2105-9-538-S2.zip › Additional_file_2/Pep-3D-Search-20081205/Test_datasets/Epitope_Prediction_based_on_mimotope_analysis/1HX1_B/Interacting sites(1HX1).txt]

1HX1: Interacting sites (analyzed using Contact Map Analysis (http://ligin.weizmann.ac.il/cma/))

R205 K208 A209 I211 E212 M215 K216 L218 E219 I221 D222 T223 L224 I225 L226 R234 R237 K238 V241 K242 Q245 L248 D252 E255
