# Supplementary material for: Pep-3D-Search: a method for B-cell epitope prediction based on mimotope analysis
Source: BMC Bioinformatics. 2008 Dec 16;9:538. doi: 10.1186/1471-2105-9-538 (PMC2639436; doi:10.1186/1471-2105-9-538)
Supplement: Additional file 2 — Source code, test datasets, Pep-3D-Search toolkit and operation manual. The file is a ZIP archive containing the Visual Basic source code for Pep-3D-Search, licensed under the GNU General Public License. It also contains the test datasets, the Pep-3D-Search toolkit and the operation manual (in PDF format) of Pep-3D-Search. Updated versions will be available at . [file 1471-2105-9-538-S2.zip › Additional_file_2/Pep-3D-Search-20081205/Test_datasets/Epitope_Prediction_based_on_mimotope_analysis/1IQD_C/1IQD.pdb]

HEADER    IMMUNE SYSTEM/BLOOD CLOTTING            21-JUL-01   1IQD              
TITLE     HUMAN FACTOR VIII C2 DOMAIN COMPLEXED TO HUMAN MONOCLONAL             
TITLE    2 BO2C11 FAB.                                                          
COMPND    MOL_ID: 1;                                                            
COMPND   2 MOLECULE: HUMAN MONOCLONAL BO2C11 FAB LIGHT CHAIN;                   
COMPND   3 CHAIN: A;                                                            
COMPND   4 MOL_ID: 2;                                                           
COMPND   5 MOLECULE: HUMAN MONOCLONAL BO2C11 FAB HEAVY CHAIN;                   
COMPND   6 CHAIN: B;                                                            
COMPND   7 MOL_ID: 3;                                                           
COMPND   8 MOLECULE: HUMAN FACTOR VIII;                                         
COMPND   9 CHAIN: C;                                                            
COMPND  10 FRAGMENT: C-TERMINAL DOMAIN;                                         
COMPND  11 SYNONYM: COAGULATION FACTOR VII;                                     
COMPND  12 ENGINEERED: YES;                                                     
COMPND  13 MUTATION: YES                                                        
SOURCE    MOL_ID: 1;                                                            
SOURCE   2 ORGANISM_SCIENTIFIC: HOMO SAPIENS;                                   
SOURCE   3 ORGANISM_COMMON: HUMAN;                                              
SOURCE   4 STRAIN: BO2C11;                                                      
SOURCE   5 MOL_ID: 2;                                                           
SOURCE   6 ORGANISM_SCIENTIFIC: HOMO SAPIENS;                                   
SOURCE   7 ORGANISM_COMMON: HUMAN;                                              
SOURCE   8 STRAIN: BO2C11;                                                      
SOURCE   9 MOL_ID: 3;                                                           
SOURCE  10 ORGANISM_SCIENTIFIC: HOMO SAPIENS;                                   
SOURCE  11 ORGANISM_COMMON: HUMAN;                                              
SOURCE  12 EXPRESSION_SYSTEM: PICHIA PASTORIS;                                  
SOURCE  13 EXPRESSION_SYSTEM_COMMON: FUNGI;                                     
SOURCE  14 EXPRESSION_SYSTEM_STRAIN: GS115;                                     
SOURCE  15 EXPRESSION_SYSTEM_VECTOR_TYPE: PLASMID;                              
SOURCE  16 EXPRESSION_SYSTEM_PLASMID: PPIC9K                                    
KEYWDS    FACTOR VIII, C2 DOMAIN, ANTIBODY, BLOOD COAGULATION,                  
KEYWDS   2 INHIBITOR, BO2C11                                                    
EXPDTA    X-RAY DIFFRACTION                                                     
AUTHOR    P.C.SPIEGEL JR.,M.JACQUEMIN,J.M.SAINT-REMY,B.L.STODDARD,              
AUTHOR   2 K.P.PRATT                                                            
REVDAT   2   14-JAN-03 1IQD    1       REMARK                                   
REVDAT   1   15-AUG-01 1IQD    0                                                
JRNL        AUTH   P.C.SPIEGEL JR.,M.JACQUEMIN,J.M.SAINT-REMY,                  
JRNL        AUTH 2 B.L.STODDARD,K.P.PRATT                                       
JRNL        TITL   STRUCTURE OF A FACTOR VIII C2                                
JRNL        TITL 2 DOMAIN-IMMUNOGLOBULIN G4KAPPA FAB COMPLEX:                   
JRNL        TITL 3 IDENTIFICATION OF AN INHIBITORY ANTIBODY EPITOPE             
JRNL        TITL 4 ON THE SURFACE OF FACTOR VIII.                               
JRNL        REF    BLOOD                         V.  98    13 2001              
JRNL        REFN                US ISSN 0006-4971                               
REMARK   1                                                                      
REMARK   1 REFERENCE 1                                                          
REMARK   1  AUTH   K.P.PRATT,B.W.SHEN,K.TAKESHIMA,E.W.DAVIE,                    
REMARK   1  AUTH 2 K.FUJIKAWA,B.L.STODDARD                                      
REMARK   1  TITL   STRUCTURE OF THE C2 DOMAIN OF HUMAN FACTOR VIII AT           
REMARK   1  TITL 2 1.5 A RESOLUTION                                             
REMARK   1  REF    NATURE                        V. 402   439 1999              
REMARK   1  REFN   ASTM NATUAS  UK ISSN 0028-0836                               
REMARK   1 REFERENCE 2                                                          
REMARK   1  AUTH   M.L.LIU,B.W.SHEN,S.NAKAYA,K.P.PRATT,K.FUJIKAWA,              
REMARK   1  AUTH 2 E.W.DAVIE,B.L.STODDARD,A.R.THOMPSON                          
REMARK   1  TITL   HEMOPHILIC FACTOR VIII C1- AND C2-DOMAIN MISSENSE            
REMARK   1  TITL 2 MUTATIONS AND THEIR MODELING TO THE 1.5-ANGSTROM             
REMARK   1  TITL 3 HUMAN C2-DOMAIN CRYSTAL STRUCTURE                            
REMARK   1  REF    BLOOD                         V.  96   979 2000              
REMARK   1  REFN                US ISSN 0006-4971                               
REMARK   2                                                                      
REMARK   2 RESOLUTION. 2.00 ANGSTROMS.                                          
REMARK   3                                                                      
REMARK   3 REFINEMENT.                                                          
REMARK   3   PROGRAM     : CNS 1.0                                              
REMARK   3   AUTHORS     : BRUNGER,ADAMS,CLORE,DELANO,GROS,GROSSE-              
REMARK   3               : KUNSTLEVE,JIANG,KUSZEWSKI,NILGES, PANNU,             
REMARK   3               : READ,RICE,SIMONSON,WARREN                            
REMARK   3                                                                      
REMARK   3  REFINEMENT TARGET : ENGH & HUBER                                    
REMARK   3                                                                      
REMARK   3  DATA USED IN REFINEMENT.                                            
REMARK   3   RESOLUTION RANGE HIGH (ANGSTROMS) : 2.00                           
REMARK   3   RESOLUTION RANGE LOW  (ANGSTROMS) : 19.58                          
REMARK   3   DATA CUTOFF            (SIGMA(F)) : 0.000                          
REMARK   3   DATA CUTOFF HIGH         (ABS(F)) : 225052.780                     
REMARK   3   DATA CUTOFF LOW          (ABS(F)) : 0.0000                         
REMARK   3   COMPLETENESS (WORKING+TEST)   (%) : 97.3                           
REMARK   3   NUMBER OF REFLECTIONS             : 35941                          
REMARK   3                                                                      
REMARK   3  FIT TO DATA USED IN REFINEMENT.                                     
REMARK   3   CROSS-VALIDATION METHOD          : THROUGHOUT                      
REMARK   3   FREE R VALUE TEST SET SELECTION  : RANDOM                          
REMARK   3   R VALUE            (WORKING SET) : 0.203                           
REMARK   3   FREE R VALUE                     : 0.253                           
REMARK   3   FREE R VALUE TEST SET SIZE   (%) : 9.900                           
REMARK   3   FREE R VALUE TEST SET COUNT      : 3566                            
REMARK   3   ESTIMATED ERROR OF FREE R VALUE  : 0.004                           
REMARK   3                                                                      
REMARK   3  FIT IN THE HIGHEST RESOLUTION BIN.                                  
REMARK   3   TOTAL NUMBER OF BINS USED           : 6                            
REMARK   3   BIN RESOLUTION RANGE HIGH       (A) : 2.00                         
REMARK   3   BIN RESOLUTION RANGE LOW        (A) : 2.13                         
REMARK   3   BIN COMPLETENESS (WORKING+TEST) (%) : 92.50                        
REMARK   3   REFLECTIONS IN BIN    (WORKING SET) : 5068                         
REMARK   3   BIN R VALUE           (WORKING SET) : 0.2130                       
REMARK   3   BIN FREE R VALUE                    : 0.2710                       
REMARK   3   BIN FREE R VALUE TEST SET SIZE  (%) : 9.40                         
REMARK   3   BIN FREE R VALUE TEST SET COUNT     : 524                          
REMARK   3   ESTIMATED ERROR OF BIN FREE R VALUE : 0.012                        
REMARK   3                                                                      
REMARK   3  NUMBER OF NON-HYDROGEN ATOMS USED IN REFINEMENT.                    
REMARK   3   PROTEIN ATOMS            : 4335                                    
REMARK   3   NUCLEIC ACID ATOMS       : 0                                       
REMARK   3   HETEROGEN ATOMS          : 0                                       
REMARK   3   SOLVENT ATOMS            : 477                                     
REMARK   3                                                                      
REMARK   3  B VALUES.                                                           
REMARK   3   FROM WILSON PLOT           (A**2) : 10.90                          
REMARK   3   MEAN B VALUE      (OVERALL, A**2) : 24.50                          
REMARK   3   OVERALL ANISOTROPIC B VALUE.                                       
REMARK   3    B11 (A**2) : 2.52000                                              
REMARK   3    B22 (A**2) : -1.19000                                             
REMARK   3    B33 (A**2) : -1.33000                                             
REMARK   3    B12 (A**2) : 0.00000                                              
REMARK   3    B13 (A**2) : 0.00000                                              
REMARK   3    B23 (A**2) : 0.00000                                              
REMARK   3                                                                      
REMARK   3  ESTIMATED COORDINATE ERROR.                                         
REMARK   3   ESD FROM LUZZATI PLOT        (A) : 0.22                            
REMARK   3   ESD FROM SIGMAA              (A) : 0.11                            
REMARK   3   LOW RESOLUTION CUTOFF        (A) : 5.00                            
REMARK   3                                                                      
REMARK   3  CROSS-VALIDATED ESTIMATED COORDINATE ERROR.                         
REMARK   3   ESD FROM C-V LUZZATI PLOT    (A) : 0.29                            
REMARK   3   ESD FROM C-V SIGMAA          (A) : 0.20                            
REMARK   3                                                                      
REMARK   3  RMS DEVIATIONS FROM IDEAL VALUES.                                   
REMARK   3   BOND LENGTHS                 (A) : 0.005                           
REMARK   3   BOND ANGLES            (DEGREES) : 1.30                            
REMARK   3   DIHEDRAL ANGLES        (DEGREES) : 26.80                           
REMARK   3   IMPROPER ANGLES        (DEGREES) : 0.85                            
REMARK   3                                                                      
REMARK   3  ISOTROPIC THERMAL MODEL : RESTRAINED                                
REMARK   3                                                                      
REMARK   3  ISOTROPIC THERMAL FACTOR RESTRAINTS.    RMS    SIGMA                
REMARK   3   MAIN-CHAIN BOND              (A**2) : 1.330 ; 1.500                
REMARK   3   MAIN-CHAIN ANGLE             (A**2) : 1.950 ; 2.000                
REMARK   3   SIDE-CHAIN BOND              (A**2) : 2.220 ; 2.000                
REMARK   3   SIDE-CHAIN ANGLE             (A**2) : 3.060 ; 2.500                
REMARK   3                                                                      
REMARK   3  BULK SOLVENT MODELING.                                              
REMARK   3   METHOD USED : FLAT MODEL                                           
REMARK   3   KSOL        : 0.36                                                 
REMARK   3   BSOL        : 55.97                                                
REMARK   3                                                                      
REMARK   3  NCS MODEL : NULL                                                    
REMARK   3                                                                      
REMARK   3  NCS RESTRAINTS.                         RMS   SIGMA/WEIGHT          
REMARK   3   GROUP  1  POSITIONAL            (A) : NULL  ; NULL                 
REMARK   3   GROUP  1  B-FACTOR           (A**2) : NULL  ; NULL                 
REMARK   3                                                                      
REMARK   3  PARAMETER FILE  1  : PROTEIN_REP.PARAM                              
REMARK   3  PARAMETER FILE  2  : WATER_REP.PARAM                                
REMARK   3  PARAMETER FILE  3  : NULL                                           
REMARK   3  TOPOLOGY FILE  1   : PROTEIN.TOP                                    
REMARK   3  TOPOLOGY FILE  2   : WATER.TOP                                      
REMARK   3  TOPOLOGY FILE  3   : NULL                                           
REMARK   3                                                                      
REMARK   3  OTHER REFINEMENT REMARKS: NULL                                      
REMARK   4                                                                      
REMARK   4 1IQD COMPLIES WITH FORMAT V. 3.0, 1-DEC-2006                         
REMARK   4                                                                      
REMARK   4 THIS IS THE REMEDIATED VERSION OF THIS PDB ENTRY.                    
REMARK   4 REMEDIATED DATA FILE REVISION 3.100 (2007-03-17)                     
REMARK 100                                                                      
REMARK 100 THIS ENTRY HAS BEEN PROCESSED BY PDBJ .                              
REMARK 100 THE RCSB ID CODE IS RCSB005177.                                      
REMARK 200                                                                      
REMARK 200 EXPERIMENTAL DETAILS                                                 
REMARK 200  EXPERIMENT TYPE                : X-RAY DIFFRACTION                  
REMARK 200  DATE OF DATA COLLECTION        : 10-MAY-2000                        
REMARK 200  TEMPERATURE           (KELVIN) : 100.0                              
REMARK 200  PH                             : 7.00                               
REMARK 200  NUMBER OF CRYSTALS USED        : 1                                  
REMARK 200                                                                      
REMARK 200  SYNCHROTRON              (Y/N) : Y                                  
REMARK 200  RADIATION SOURCE               : ALS                                
REMARK 200  BEAMLINE                       : 5.0.2                              
REMARK 200  X-RAY GENERATOR MODEL          : NULL                               
REMARK 200  MONOCHROMATIC OR LAUE    (M/L) : M                                  
REMARK 200  WAVELENGTH OR RANGE        (A) : 1.10                               
REMARK 200  MONOCHROMATOR                  : ALS 5.0.2                          
REMARK 200  OPTICS                         : NULL                               
REMARK 200                                                                      
REMARK 200  DETECTOR TYPE                  : CCD                                
REMARK 200  DETECTOR MANUFACTURER          : ADSC QUANTUM 4                     
REMARK 200  INTENSITY-INTEGRATION SOFTWARE : DENZO                              
REMARK 200  DATA SCALING SOFTWARE          : SCALEPACK                          
REMARK 200                                                                      
REMARK 200  NUMBER OF UNIQUE REFLECTIONS   : 284362                             
REMARK 200  RESOLUTION RANGE HIGH      (A) : 2.000                              
REMARK 200  RESOLUTION RANGE LOW       (A) : 50.000                             
REMARK 200  REJECTION CRITERIA  (SIGMA(I)) : 0.000                              
REMARK 200                                                                      
REMARK 200 OVERALL.                                                             
REMARK 200  COMPLETENESS FOR RANGE     (%) : 99.6                               
REMARK 200  DATA REDUNDANCY                : NULL                               
REMARK 200  R MERGE                    (I) : NULL                               
REMARK 200  R SYM                      (I) : NULL                               
REMARK 200  <I/SIGMA(I)> FOR THE DATA SET  : NULL                               
REMARK 200                                                                      
REMARK 200 IN THE HIGHEST RESOLUTION SHELL.                                     
REMARK 200  HIGHEST RESOLUTION SHELL, RANGE HIGH (A) : 2.00                     
REMARK 200  HIGHEST RESOLUTION SHELL, RANGE LOW  (A) : 2.03                     
REMARK 200  COMPLETENESS FOR SHELL     (%) : 98.8                               
REMARK 200  DATA REDUNDANCY IN SHELL       : NULL                               
REMARK 200  R MERGE FOR SHELL          (I) : NULL                               
REMARK 200  R SYM FOR SHELL            (I) : NULL                               
REMARK 200  <I/SIGMA(I)> FOR SHELL         : NULL                               
REMARK 200                                                                      
REMARK 200 DIFFRACTION PROTOCOL: SINGLE WAVELENGTH                              
REMARK 200 METHOD USED TO DETERMINE THE STRUCTURE: MOLECULAR REPLACEMENT        
REMARK 200 SOFTWARE USED: XFIT                                                  
REMARK 200 STARTING MODEL: NULL                                                 
REMARK 200                                                                      
REMARK 200 REMARK: NULL                                                         
REMARK 280                                                                      
REMARK 280 CRYSTAL                                                              
REMARK 280 SOLVENT CONTENT, VS   (%): 41.62                                     
REMARK 280 MATTHEWS COEFFICIENT, VM (ANGSTROMS**3/DA): 2.11                     
REMARK 280                                                                      
REMARK 280 CRYSTALLIZATION CONDITIONS: PEG8000, SODIUM CHLORIDE, HEPES, PH      
REMARK 280  7.0, VAPOR DIFFUSION, HANGING DROP, TEMPERATURE 298K                
REMARK 290                                                                      
REMARK 290 CRYSTALLOGRAPHIC SYMMETRY                                            
REMARK 290 SYMMETRY OPERATORS FOR SPACE GROUP: P 21 21 21                       
REMARK 290                                                                      
REMARK 290      SYMOP   SYMMETRY                                                
REMARK 290     NNNMMM   OPERATOR                                                
REMARK 290       1555   X,Y,Z                                                   
REMARK 290       2555   1/2-X,-Y,1/2+Z                                          
REMARK 290       3555   -X,1/2+Y,1/2-Z                                          
REMARK 290       4555   1/2+X,1/2-Y,-Z                                          
REMARK 290                                                                      
REMARK 290     WHERE NNN -> OPERATOR NUMBER                                     
REMARK 290           MMM -> TRANSLATION VECTOR                                  
REMARK 290                                                                      
REMARK 290 CRYSTALLOGRAPHIC SYMMETRY TRANSFORMATIONS                            
REMARK 290 THE FOLLOWING TRANSFORMATIONS OPERATE ON THE ATOM/HETATM             
REMARK 290 RECORDS IN THIS ENTRY TO PRODUCE CRYSTALLOGRAPHICALLY                
REMARK 290 RELATED MOLECULES.                                                   
REMARK 290   SMTRY1   1  1.000000  0.000000  0.000000        0.00000            
REMARK 290   SMTRY2   1  0.000000  1.000000  0.000000        0.00000            
REMARK 290   SMTRY3   1  0.000000  0.000000  1.000000        0.00000            
REMARK 290   SMTRY1   2 -1.000000  0.000000  0.000000       32.26750            
REMARK 290   SMTRY2   2  0.000000 -1.000000  0.000000        0.00000            
REMARK 290   SMTRY3   2  0.000000  0.000000  1.000000       56.19750            
REMARK 290   SMTRY1   3 -1.000000  0.000000  0.000000        0.00000            
REMARK 290   SMTRY2   3  0.000000  1.000000  0.000000       36.85050            
REMARK 290   SMTRY3   3  0.000000  0.000000 -1.000000       56.19750            
REMARK 290   SMTRY1   4  1.000000  0.000000  0.000000       32.26750            
REMARK 290   SMTRY2   4  0.000000 -1.000000  0.000000       36.85050            
REMARK 290   SMTRY3   4  0.000000  0.000000 -1.000000        0.00000            
REMARK 290                                                                      
REMARK 290 REMARK: NULL                                                         
REMARK 300                                                                      
REMARK 300 BIOMOLECULE: 1                                                       
REMARK 300 THIS ENTRY CONTAINS THE CRYSTALLOGRAPHIC ASYMMETRIC UNIT             
REMARK 300 WHICH CONSISTS OF 3 CHAIN(S). SEE REMARK 350 FOR                     
REMARK 300 INFORMATION ON GENERATING THE BIOLOGICAL MOLECULE(S).                
REMARK 350                                                                      
REMARK 350 GENERATING THE BIOMOLECULE                                           
REMARK 350 COORDINATES FOR A COMPLETE MULTIMER REPRESENTING THE KNOWN           
REMARK 350 BIOLOGICALLY SIGNIFICANT OLIGOMERIZATION STATE OF THE                
REMARK 350 MOLECULE CAN BE GENERATED BY APPLYING BIOMT TRANSFORMATIONS          
REMARK 350 GIVEN BELOW.  BOTH NON-CRYSTALLOGRAPHIC AND                          
REMARK 350 CRYSTALLOGRAPHIC OPERATIONS ARE GIVEN.                               
REMARK 350                                                                      
REMARK 350 BIOMOLECULE: 1                                                       
REMARK 350 APPLY THE FOLLOWING TO CHAINS: A, B, C                               
REMARK 350   BIOMT1   1  1.000000  0.000000  0.000000        0.00000            
REMARK 350   BIOMT2   1  0.000000  1.000000  0.000000        0.00000            
REMARK 350   BIOMT3   1  0.000000  0.000000  1.000000        0.00000            
REMARK 465                                                                      
REMARK 465 MISSING RESIDUES                                                     
REMARK 465 THE FOLLOWING RESIDUES WERE NOT LOCATED IN THE                       
REMARK 465 EXPERIMENT. (M=MODEL NUMBER; RES=RESIDUE NAME; C=CHAIN               
REMARK 465 IDENTIFIER; SSSEQ=SEQUENCE NUMBER; I=INSERTION CODE.)                
REMARK 465                                                                      
REMARK 465   M RES C SSSEQI                                                     
REMARK 465     SER A   203                                                      
REMARK 465     SER A   204                                                      
REMARK 465     PRO A   205                                                      
REMARK 465     PRO B   127                                                      
REMARK 465     CYS B   128                                                      
REMARK 465     SER B   129                                                      
REMARK 465     ARG B   130                                                      
REMARK 465     SER B   131                                                      
REMARK 465     THR B   132                                                      
REMARK 465     SER B   133                                                      
REMARK 465     GLU B   134                                                      
REMARK 465     SER B   135                                                      
REMARK 465     PRO B   186                                                      
REMARK 465     SER B   187                                                      
REMARK 465     SER B   188                                                      
REMARK 465     SER B   189                                                      
REMARK 465     LEU B   190                                                      
REMARK 465     GLY B   191                                                      
REMARK 470                                                                      
REMARK 470 MISSING ATOM                                                         
REMARK 470 THE FOLLOWING RESIDUES HAVE MISSING ATOMS(M=MODEL NUMBER;            
REMARK 470 RES=RESIDUE NAME; C=CHAIN IDENTIFIER; SSEQ=SEQUENCE NUMBER;          
REMARK 470 I=INSERTION CODE):                                                   
REMARK 470   M RES CSSEQI  ATOMS                                                
REMARK 470     ALA B 126    CB                                                  
REMARK 500                                                                      
REMARK 500 GEOMETRY AND STEREOCHEMISTRY                                         
REMARK 500 SUBTOPIC: COVALENT BOND LENGTHS                                      
REMARK 500                                                                      
REMARK 500 THE STEREOCHEMICAL PARAMETERS OF THE FOLLOWING RESIDUES              
REMARK 500 HAVE VALUES WHICH DEVIATE FROM EXPECTED VALUES BY MORE               
REMARK 500 THAN 6*RMSD (M=MODEL NUMBER; RES=RESIDUE NAME; C=CHAIN               
REMARK 500 IDENTIFIER; SSEQ=SEQUENCE NUMBER; I=INSERTION CODE).                 
REMARK 500                                                                      
REMARK 500 STANDARD TABLE:                                                      
REMARK 500 FORMAT: (10X,I3,1X,2(A3,1X,A1,I4,A1,1X,A4,3X),F6.3)                  
REMARK 500                                                                      
REMARK 500 EXPECTED VALUES: ENGH AND HUBER, 1991                                
REMARK 500                                                                      
REMARK 500  M RES CSSEQI ATM1   RES CSSEQI ATM2   DEVIATION                     
REMARK 500    GLN A  90   CB    GLN A  90   CG    -0.037                        
REMARK 500    PRO B  98   CG    PRO B  98   CD     0.039                        
REMARK 500    PRO B 150   CG    PRO B 150   CD     0.037                        
REMARK 500                                                                      
REMARK 500 GEOMETRY AND STEREOCHEMISTRY                                         
REMARK 500 SUBTOPIC: COVALENT BOND ANGLES                                       
REMARK 500                                                                      
REMARK 500 THE STEREOCHEMICAL PARAMETERS OF THE FOLLOWING RESIDUES              
REMARK 500 HAVE VALUES WHICH DEVIATE FROM EXPECTED VALUES BY MORE               
REMARK 500 THAN 6*RMSD (M=MODEL NUMBER; RES=RESIDUE NAME; C=CHAIN               
REMARK 500 IDENTIFIER; SSEQ=SEQUENCE NUMBER; I=INSERTION CODE).                 
REMARK 500                                                                      
REMARK 500 STANDARD TABLE:                                                      
REMARK 500 FORMAT: (10X,I3,1X,A3,1X,A1,I4,A1,3(1X,A4,2X),12X,F5.1)              
REMARK 500                                                                      
REMARK 500 EXPECTED VALUES: ENGH AND HUBER, 1991                                
REMARK 500                                                                      
REMARK 500  M RES CSSEQI ATM1   ATM2   ATM3                                     
REMARK 500    GLY A 100   N   -  CA  -  C   ANGL. DEV. = -8.9 DEGREES           
REMARK 500    SER A 115   N   -  CA  -  C   ANGL. DEV. =-11.5 DEGREES           
REMARK 500    LEU A 137   N   -  CA  -  C   ANGL. DEV. = -9.7 DEGREES           
REMARK 500    CYS B  93   N   -  CA  -  C   ANGL. DEV. = -9.3 DEGREES           
REMARK 500    ASP B  99   N   -  CA  -  C   ANGL. DEV. = 11.8 DEGREES           
REMARK 500    PHE B 101   N   -  CA  -  C   ANGL. DEV. = -8.5 DEGREES           
REMARK 500    SER B 121   N   -  CA  -  C   ANGL. DEV. =-10.8 DEGREES           
REMARK 500    ASP B 145   N   -  CA  -  C   ANGL. DEV. =  8.3 DEGREES           
REMARK 500    GLY C2179   N   -  CA  -  C   ANGL. DEV. =  9.5 DEGREES           
REMARK 500    ILE C2185   N   -  CA  -  C   ANGL. DEV. = -9.3 DEGREES           
REMARK 500    LEU C2302   N   -  CA  -  C   ANGL. DEV. = -8.7 DEGREES           
REMARK 500    ILE C2317   N   -  CA  -  C   ANGL. DEV. = -9.0 DEGREES           
REMARK 500    ARG C2320   N   -  CA  -  C   ANGL. DEV. =-13.0 DEGREES           
REMARK 500                                                                      
REMARK 500 GEOMETRY AND STEREOCHEMISTRY                                         
REMARK 500 SUBTOPIC: TORSION ANGLES                                             
REMARK 500                                                                      
REMARK 500 TORSION ANGLES OUTSIDE THE EXPECTED RAMACHANDRAN REGIONS:            
REMARK 500 (M=MODEL NUMBER; RES=RESIDUE NAME; C=CHAIN IDENTIFIER;               
REMARK 500 SSEQ=SEQUENCE NUMBER; I=INSERTION CODE).                             
REMARK 500                                                                      
REMARK 500 STANDARD TABLE:                                                      
REMARK 500 FORMAT:(10X,I3,1X,A3,1X,A1,I4,A1,4X,F7.2,3X,F7.2)                    
REMARK 500                                                                      
REMARK 500  M RES CSSEQI        PSI       PHI                                   
REMARK 500    ALA A  52      -33.08     65.71                                   
REMARK 500    HIS C2315      -63.77     72.47                                   
REMARK 525                                                                      
REMARK 525 SOLVENT                                                              
REMARK 525 THE FOLLOWING SOLVENT MOLECULES LIE FARTHER THAN EXPECTED            
REMARK 525 FROM THE PROTEIN OR NUCLEIC ACID MOLECULE AND MAY BE                 
REMARK 525 ASSOCIATED WITH A SYMMETRY RELATED MOLECULE (M=MODEL                 
REMARK 525 NUMBER; RES=RESIDUE NAME; C=CHAIN IDENTIFIER; SSEQ=SEQUENCE          
REMARK 525 NUMBER; I=INSERTION CODE):                                           
REMARK 525                                                                      
REMARK 525  M RES CSSEQI                                                        
REMARK 525    HOH  3458        DISTANCE =  6.04 ANGSTROMS                       
REMARK 900                                                                      
REMARK 900 RELATED ENTRIES                                                      
REMARK 900 RELATED ID: 1D7P   RELATED DB: PDB                                   
REMARK 900 1D7P CONTAINS CRYSTAL STRUCTURE OF FREE FACTOR VIII C2               
REMARK 900 DOMAIN.                                                              
DBREF  1IQD C 2174  2329  UNP    P00451   FA8_HUMAN     2193   2348             
SEQADV 1IQD CYS C 2296  UNP  P00451    SER  2315 ENGINEERED                     
SEQRES   1 A  211  ILE ALA LEU THR GLN SER PRO GLY THR LEU SER LEU SER          
SEQRES   2 A  211  PRO GLY GLU ARG ALA THR LEU SER CYS ARG ALA SER GLN          
SEQRES   3 A  211  SER PHE SER SER SER TYR LEU ALA TRP TYR GLN GLN LYS          
SEQRES   4 A  211  PRO GLY GLN ALA PRO ARG LEU LEU ILE TYR GLY ALA SER          
SEQRES   5 A  211  THR ARG ALA THR GLY ILE PRO ASP ARG PHE SER GLY SER          
SEQRES   6 A  211  GLY SER GLY THR ASP PHE THR LEU THR ILE SER ARG LEU          
SEQRES   7 A  211  GLU PRO GLU ASP PHE ALA VAL TYR TYR CYS GLN LYS TYR          
SEQRES   8 A  211  GLY THR SER ALA ILE THR PHE GLY GLN GLY THR ARG LEU          
SEQRES   9 A  211  GLU ILE LYS GLY THR VAL ALA ALA PRO SER VAL PHE ILE          
SEQRES  10 A  211  PHE PRO PRO SER ASP GLU GLN LEU LYS SER GLY THR ALA          
SEQRES  11 A  211  SER VAL VAL CYS LEU LEU ASN ASN PHE TYR PRO ARG GLU          
SEQRES  12 A  211  ALA LYS VAL GLN TRP LYS VAL ASP ASN ALA LEU GLN SER          
SEQRES  13 A  211  GLY ASN SER GLN GLU SER VAL THR GLU GLN ASP SER LYS          
SEQRES  14 A  211  ASP SER THR TYR SER LEU SER SER THR LEU THR LEU SER          
SEQRES  15 A  211  LYS ALA ASP TYR GLU LYS HIS LYS VAL TYR ALA CYS GLU          
SEQRES  16 A  211  VAL THR HIS GLN GLY LEU SER SER PRO VAL THR LYS SER          
SEQRES  17 A  211  PHE ASN ARG                                                  
SEQRES   1 B  215  GLN VAL GLN LEU VAL GLN SER GLY ALA GLU VAL LYS LYS          
SEQRES   2 B  215  PRO GLY ALA SER VAL LYS VAL SER CYS LYS VAL SER GLY          
SEQRES   3 B  215  TYR THR LEU THR GLU LEU PRO VAL HIS TRP VAL ARG GLN          
SEQRES   4 B  215  ALA PRO GLY LYS GLY LEU GLU TRP VAL GLY SER PHE ASP          
SEQRES   5 B  215  PRO GLU SER GLY GLU SER ILE TYR ALA ARG GLU PHE GLN          
SEQRES   6 B  215  GLY SER VAL THR MET THR ALA ASP THR SER THR ASN ILE          
SEQRES   7 B  215  ALA TYR MET GLU LEU SER SER LEU ARG SER ASP ASP THR          
SEQRES   8 B  215  ALA VAL TYR TYR CYS ALA VAL PRO ASP PRO ASP ALA PHE          
SEQRES   9 B  215  ASP ILE TRP GLY GLN GLY THR MET VAL THR VAL SER SER          
SEQRES  10 B  215  ALA SER THR LYS GLY PRO SER VAL PHE PRO LEU ALA PRO          
SEQRES  11 B  215  CYS SER ARG SER THR SER GLU SER THR ALA ALA LEU GLY          
SEQRES  12 B  215  CYS LEU VAL LYS ASP TYR PHE PRO GLU PRO VAL THR VAL          
SEQRES  13 B  215  SER TRP ASN SER GLY ALA LEU THR SER GLY VAL HIS THR          
SEQRES  14 B  215  PHE PRO ALA VAL LEU GLN SER SER GLY LEU TYR SER LEU          
SEQRES  15 B  215  SER SER VAL VAL THR VAL PRO SER SER SER LEU GLY THR          
SEQRES  16 B  215  ALA THR TYR THR CYS ASN VAL ASP HIS LYS PRO SER ASN          
SEQRES  17 B  215  THR LYS VAL ASP LYS ARG VAL                                  
SEQRES   1 C  156  CYS SER MET PRO LEU GLY MET GLU SER LYS ALA ILE SER          
SEQRES   2 C  156  ASP ALA GLN ILE THR ALA SER SER TYR PHE THR ASN MET          
SEQRES   3 C  156  PHE ALA THR TRP SER PRO SER LYS ALA ARG LEU HIS LEU          
SEQRES   4 C  156  GLN GLY ARG SER ASN ALA TRP ARG PRO GLN VAL ASN ASN          
SEQRES   5 C  156  PRO LYS GLU TRP LEU GLN VAL ASP PHE GLN LYS THR MET          
SEQRES   6 C  156  LYS VAL THR GLY VAL THR THR GLN GLY VAL LYS SER LEU          
SEQRES   7 C  156  LEU THR SER MET TYR VAL LYS GLU PHE LEU ILE SER SER          
SEQRES   8 C  156  SER GLN ASP GLY HIS GLN TRP THR LEU PHE PHE GLN ASN          
SEQRES   9 C  156  GLY LYS VAL LYS VAL PHE GLN GLY ASN GLN ASP SER PHE          
SEQRES  10 C  156  THR PRO VAL VAL ASN CYS LEU ASP PRO PRO LEU LEU THR          
SEQRES  11 C  156  ARG TYR LEU ARG ILE HIS PRO GLN SER TRP VAL HIS GLN          
SEQRES  12 C  156  ILE ALA LEU ARG MET GLU VAL LEU GLY CYS GLU ALA GLN          
FORMUL   4  HOH   *477(H2 O)                                                    
HELIX    1   1 SER A   30  SER A   32  5                                   3    
HELIX    2   2 GLU A   80  PHE A   84  5                                   5    
HELIX    3   3 SER A  122  LYS A  127  1                                   6    
HELIX    4   4 LYS A  184  GLU A  188  1                                   5    
HELIX    5   5 THR B   28  LEU B   32  5                                   5    
HELIX    6   6 ARG B   62  GLN B   65  5                                   4    
HELIX    7   7 ARG B   84  THR B   88  5                                   5    
HELIX    8   8 SER B  157  ALA B  159  5                                   3    
HELIX    9   9 LYS B  202  ASN B  205  5                                   4    
HELIX   10  10 SER C 2186  ALA C 2188  5                                   3    
HELIX   11  11 SER C 2204  ALA C 2208  5                                   5    
SHEET    1   A 3 LEU A   4  SER A   7  0                                        
SHEET    2   A 3 ALA A  19  PHE A  29 -1  N  SER A  22   O  SER A   7           
SHEET    3   A 3 PHE A  63  ILE A  76 -1  O  GLY A  69   N  PHE A  29           
SHEET    1   B 8 THR A  10  LEU A  13  0                                        
SHEET    2   B 8 THR A 103  ILE A 107  1  O  ARG A 104   N  LEU A  11           
SHEET    3   B 8 VAL A  86  LYS A  91 -1  N  TYR A  87   O  THR A 103           
SHEET    4   B 8 THR A  98  PHE A  99 -1  O  THR A  98   N  LYS A  91           
SHEET    5   B 8 VAL A  86  LYS A  91 -1  N  LYS A  91   O  THR A  98           
SHEET    6   B 8 LEU A  34  GLN A  39 -1  N  ALA A  35   O  GLN A  90           
SHEET    7   B 8 ARG A  46  TYR A  50 -1  N  ARG A  46   O  GLN A  38           
SHEET    8   B 8 THR A  54  ARG A  55 -1  O  THR A  54   N  TYR A  50           
SHEET    1   C 4 SER A 115  PHE A 119  0                                        
SHEET    2   C 4 THR A 130  PHE A 140 -1  O  VAL A 134   N  PHE A 119           
SHEET    3   C 4 TYR A 174  SER A 183 -1  O  TYR A 174   N  PHE A 140           
SHEET    4   C 4 SER A 160  VAL A 164 -1  O  GLN A 161   N  THR A 179           
SHEET    1   D 4 ALA A 154  LEU A 155  0                                        
SHEET    2   D 4 LYS A 146  VAL A 151 -1  O  VAL A 151   N  ALA A 154           
SHEET    3   D 4 VAL A 192  THR A 198 -1  N  ALA A 194   O  LYS A 150           
SHEET    4   D 4 THR A 207  ASN A 211 -1  O  LYS A 208   N  CYS A 195           
SHEET    1   E 4 GLN B   3  GLN B   6  0                                        
SHEET    2   E 4 VAL B  18  SER B  25 -1  N  LYS B  23   O  VAL B   5           
SHEET    3   E 4 ILE B  78  LEU B  83 -1  N  ALA B  79   O  CYS B  22           
SHEET    4   E 4 VAL B  68  ASP B  73 -1  O  THR B  69   N  GLU B  82           
SHEET    1   F 8 GLU B  10  LYS B  12  0                                        
SHEET    2   F 8 THR B 108  VAL B 112  1  O  MET B 109   N  GLU B  10           
SHEET    3   F 8 ALA B  89  VAL B  95 -1  O  ALA B  89   N  VAL B 110           
SHEET    4   F 8 ILE B 103  TRP B 104 -1  N  ILE B 103   O  VAL B  95           
SHEET    5   F 8 ALA B  89  VAL B  95 -1  N  VAL B  95   O  ILE B 103           
SHEET    6   F 8 VAL B  34  GLN B  39 -1  N  HIS B  35   O  ALA B  94           
SHEET    7   F 8 LEU B  45  PHE B  51 -1  O  GLU B  46   N  ARG B  38           
SHEET    8   F 8 SER B  58  TYR B  60 -1  O  ILE B  59   N  SER B  50           
SHEET    1   G 6 SER B 121  LEU B 125  0                                        
SHEET    2   G 6 ALA B 138  TYR B 146 -1  O  GLY B 140   N  LEU B 125           
SHEET    3   G 6 TYR B 177  THR B 184 -1  N  TYR B 177   O  TYR B 146           
SHEET    4   G 6 VAL B 164  THR B 166 -1  N  HIS B 165   O  VAL B 182           
SHEET    5   G 6 TYR B 177  THR B 184 -1  O  VAL B 182   N  HIS B 165           
SHEET    6   G 6 VAL B 170  LEU B 171 -1  N  VAL B 170   O  SER B 178           
SHEET    1   H 3 THR B 152  TRP B 155  0                                        
SHEET    2   H 3 TYR B 195  HIS B 201 -1  N  ASN B 198   O  SER B 154           
SHEET    3   H 3 THR B 206  VAL B 212 -1  O  THR B 206   N  HIS B 201           
SHEET    1   I12 MET C2176  PRO C2177  0                                        
SHEET    2   I12 ARG C2320  GLU C2327 -1  N  GLY C2325   O  MET C2176           
SHEET    3   I12 LEU C2230  GLN C2246 -1  N  LYS C2239   O  CYS C2326           
SHEET    4   I12 ILE C2190  ALA C2192 -1  O  THR C2191   N  GLN C2231           
SHEET    5   I12 LEU C2230  GLN C2246 -1  N  GLN C2231   O  THR C2191           
SHEET    6   I12 VAL C2293  VAL C2314 -1  N  VAL C2293   O  THR C2245           
SHEET    7   I12 SER C2254  SER C2265 -1  O  TYR C2256   N  VAL C2314           
SHEET    8   I12 VAL C2248  LYS C2249 -1  N  VAL C2248   O  MET C2255           
SHEET    9   I12 SER C2254  SER C2265 -1  O  MET C2255   N  VAL C2248           
SHEET   10   I12 THR C2272  LEU C2273 -1  O  THR C2272   N  SER C2264           
SHEET   11   I12 SER C2254  SER C2265 -1  N  SER C2264   O  THR C2272           
SHEET   12   I12 PHE C2283  GLN C2284 -1  N  PHE C2283   O  PHE C2260           
SHEET    1   J 2 THR C2197  ASN C2198  0                                        
SHEET    2   J 2 ALA C2201  THR C2202 -1  N  ALA C2201   O  ASN C2198           
SHEET    1   K 2 PHE C2275  GLN C2276  0                                        
SHEET    2   K 2 LYS C2279  VAL C2280 -1  O  LYS C2279   N  GLN C2276           
SSBOND   1 CYS A   23    CYS A   89                                             
SSBOND   2 CYS A  135    CYS A  195                                             
SSBOND   3 CYS B   22    CYS B   93                                             
SSBOND   4 CYS B  141    CYS B  197                                             
SSBOND   5 CYS C 2174    CYS C 2326                                             
CISPEP   1 SER A    7    PRO A    8          0        -0.21                     
CISPEP   2 TYR A  141    PRO A  142          0         0.10                     
CISPEP   3 ASP B   97    PRO B   98          0         0.30                     
CISPEP   4 PHE B  147    PRO B  148          0         0.31                     
CISPEP   5 GLU B  149    PRO B  150          0         0.47                     
CISPEP   6 ASP C 2298    PRO C 2299          0         0.05                     
CRYST1   64.535   73.701  112.395  90.00  90.00  90.00 P 21 21 21    4          
ORIGX1      1.000000  0.000000  0.000000        0.00000                         
ORIGX2      0.000000  1.000000  0.000000        0.00000                         
ORIGX3      0.000000  0.000000  1.000000        0.00000                         
SCALE1      0.015495  0.000000  0.000000        0.00000                         
SCALE2      0.000000  0.013568  0.000000        0.00000                         
SCALE3      0.000000  0.000000  0.008897        0.00000                         
ATOM      1  N   ILE A   2      39.470  13.827  77.168  1.00 30.94           N  
ATOM      2  CA  ILE A   2      39.232  15.298  77.149  1.00 30.21           C  
ATOM      3  C   ILE A   2      38.246  15.728  78.230  1.00 30.57           C  
ATOM      4  O   ILE A   2      37.181  15.129  78.386  1.00 33.22           O  
ATOM      5  CB  ILE A   2      38.683  15.749  75.784  1.00 31.26           C  
ATOM      6  CG1 ILE A   2      39.688  15.392  74.684  1.00 31.96           C  
ATOM      7  CG2 ILE A   2      38.400  17.249  75.804  1.00 31.28           C  
ATOM      8  CD1 ILE A   2      39.279  15.848  73.305  1.00 30.81           C  
ATOM      9  N   ALA A   3      38.608  16.772  78.971  1.00 28.07           N  
ATOM     10  CA  ALA A   3      37.766  17.306  80.040  1.00 26.33           C  
ATOM     11  C   ALA A   3      37.259  18.692  79.661  1.00 24.85           C  
ATOM     12  O   ALA A   3      37.980  19.474  79.036  1.00 23.25           O  
ATOM     13  CB  ALA A   3      38.564  17.389  81.335  1.00 27.67           C  
ATOM     14  N   LEU A   4      36.021  18.993  80.042  1.00 21.83           N  
ATOM     15  CA  LEU A   4      35.419  20.292  79.745  1.00 21.52           C  
ATOM     16  C   LEU A   4      35.180  21.094  81.017  1.00 21.62           C  
ATOM     17  O   LEU A   4      34.665  20.567  82.001  1.00 22.71           O  
ATOM     18  CB  LEU A   4      34.094  20.106  78.998  1.00 19.16           C  
ATOM     19  CG  LEU A   4      34.154  19.431  77.623  1.00 20.11           C  
ATOM     20  CD1 LEU A   4      32.744  19.305  77.039  1.00 17.60           C  
ATOM     21  CD2 LEU A   4      35.045  20.237  76.699  1.00 16.67           C  
ATOM     22  N   THR A   5      35.556  22.371  80.991  1.00 20.51           N  
ATOM     23  CA  THR A   5      35.386  23.258  82.146  1.00 22.28           C  
ATOM     24  C   THR A   5      34.476  24.423  81.785  1.00 20.64           C  
ATOM     25  O   THR A   5      34.750  25.145  80.835  1.00 21.42           O  
ATOM     26  CB  THR A   5      36.735  23.842  82.604  1.00 22.67           C  
ATOM     27  OG1 THR A   5      37.632  22.773  82.925  1.00 29.69           O  
ATOM     28  CG2 THR A   5      36.542  24.719  83.832  1.00 26.33           C  
ATOM     29  N   GLN A   6      33.402  24.608  82.545  1.00 21.39           N  
ATOM     30  CA  GLN A   6      32.471  25.695  82.280  1.00 21.39           C  
ATOM     31  C   GLN A   6      32.641  26.876  83.232  1.00 22.70           C  
ATOM     32  O   GLN A   6      33.050  26.709  84.379  1.00 22.11           O  
ATOM     33  CB  GLN A   6      31.027  25.195  82.358  1.00 18.96           C  
ATOM     34  CG  GLN A   6      30.567  24.428  81.134  1.00 18.69           C  
ATOM     35  CD  GLN A   6      29.128  23.958  81.257  1.00 15.96           C  
ATOM     36  OE1 GLN A   6      28.864  22.762  81.374  1.00 15.95           O  
ATOM     37  NE2 GLN A   6      28.191  24.902  81.235  1.00 15.78           N  
ATOM     38  N   SER A   7      32.315  28.066  82.738  1.00 25.34           N  
ATOM     39  CA  SER A   7      32.411  29.292  83.517  1.00 28.95           C  
ATOM     40  C   SER A   7      31.341  30.280  83.064  1.00 30.29           C  
ATOM     41  O   SER A   7      31.045  30.391  81.868  1.00 30.33           O  
ATOM     42  CB  SER A   7      33.798  29.920  83.349  1.00 31.84           C  
ATOM     43  OG  SER A   7      34.099  30.132  81.979  1.00 34.96           O  
ATOM     44  N   PRO A   8      30.747  31.018  84.016  1.00 31.43           N  
ATOM     45  CA  PRO A   8      31.033  30.955  85.453  1.00 31.44           C  
ATOM     46  C   PRO A   8      30.191  29.888  86.146  1.00 31.32           C  
ATOM     47  O   PRO A   8      29.320  29.277  85.525  1.00 30.87           O  
ATOM     48  CB  PRO A   8      30.671  32.356  85.921  1.00 32.08           C  
ATOM     49  CG  PRO A   8      29.434  32.629  85.117  1.00 32.01           C  
ATOM     50  CD  PRO A   8      29.798  32.112  83.724  1.00 31.79           C  
ATOM     51  N   GLY A   9      30.452  29.662  87.431  1.00 29.56           N  
ATOM     52  CA  GLY A   9      29.671  28.680  88.163  1.00 28.26           C  
ATOM     53  C   GLY A   9      28.228  29.161  88.213  1.00 27.89           C  
ATOM     54  O   GLY A   9      27.289  28.395  87.997  1.00 24.94           O  
ATOM     55  N   THR A  10      28.068  30.449  88.501  1.00 26.60           N  
ATOM     56  CA  THR A  10      26.761  31.092  88.579  1.00 27.43           C  
ATOM     57  C   THR A  10      26.839  32.454  87.894  1.00 26.61           C  
ATOM     58  O   THR A  10      27.674  33.289  88.240  1.00 27.80           O  
ATOM     59  CB  THR A  10      26.315  31.314  90.041  1.00 27.35           C  
ATOM     60  OG1 THR A  10      26.048  30.053  90.660  1.00 28.99           O  
ATOM     61  CG2 THR A  10      25.059  32.180  90.095  1.00 29.32           C  
ATOM     62  N   LEU A  11      25.975  32.667  86.913  1.00 26.09           N  
ATOM     63  CA  LEU A  11      25.941  33.926  86.191  1.00 23.93           C  
ATOM     64  C   LEU A  11      24.672  34.662  86.606  1.00 23.54           C  
ATOM     65  O   LEU A  11      23.572  34.110  86.521  1.00 19.78           O  
ATOM     66  CB  LEU A  11      25.929  33.658  84.683  1.00 26.08           C  
ATOM     67  CG  LEU A  11      25.898  34.868  83.739  1.00 27.63           C  
ATOM     68  CD1 LEU A  11      27.117  35.745  83.998  1.00 29.96           C  
ATOM     69  CD2 LEU A  11      25.883  34.395  82.291  1.00 27.62           C  
ATOM     70  N   SER A  12      24.828  35.899  87.071  1.00 20.86           N  
ATOM     71  CA  SER A  12      23.687  36.703  87.495  1.00 20.78           C  
ATOM     72  C   SER A  12      23.483  37.868  86.531  1.00 20.72           C  
ATOM     73  O   SER A  12      24.326  38.761  86.436  1.00 20.52           O  
ATOM     74  CB  SER A  12      23.917  37.234  88.914  1.00 21.13           C  
ATOM     75  OG  SER A  12      24.213  36.172  89.810  1.00 22.64           O  
ATOM     76  N   LEU A  13      22.367  37.846  85.812  1.00 19.87           N  
ATOM     77  CA  LEU A  13      22.045  38.894  84.849  1.00 20.69           C  
ATOM     78  C   LEU A  13      20.567  39.267  84.910  1.00 21.30           C  
ATOM     79  O   LEU A  13      19.754  38.562  85.515  1.00 18.27           O  
ATOM     80  CB  LEU A  13      22.402  38.434  83.432  1.00 21.74           C  
ATOM     81  CG  LEU A  13      23.897  38.250  83.111  1.00 20.92           C  
ATOM     82  CD1 LEU A  13      24.061  37.548  81.764  1.00 20.87           C  
ATOM     83  CD2 LEU A  13      24.580  39.601  83.090  1.00 22.19           C  
ATOM     84  N   SER A  14      20.226  40.379  84.271  1.00 21.72           N  
ATOM     85  CA  SER A  14      18.853  40.860  84.253  1.00 22.75           C  
ATOM     86  C   SER A  14      18.206  40.601  82.906  1.00 22.32           C  
ATOM     87  O   SER A  14      18.893  40.502  81.885  1.00 22.54           O  
ATOM     88  CB  SER A  14      18.825  42.365  84.543  1.00 22.88           C  
ATOM     89  OG  SER A  14      19.545  42.664  85.722  1.00 26.65           O  
ATOM     90  N   PRO A  15      16.870  40.469  82.888  1.00 22.21           N  
ATOM     91  CA  PRO A  15      16.131  40.229  81.647  1.00 23.02           C  
ATOM     92  C   PRO A  15      16.492  41.316  80.641  1.00 24.16           C  
ATOM     93  O   PRO A  15      16.646  42.478  81.013  1.00 24.54           O  
ATOM     94  CB  PRO A  15      14.678  40.333  82.091  1.00 24.02           C  
ATOM     95  CG  PRO A  15      14.724  39.810  83.487  1.00 23.38           C  
ATOM     96  CD  PRO A  15      15.965  40.456  84.050  1.00 23.41           C  
ATOM     97  N   GLY A  16      16.638  40.937  79.375  1.00 24.60           N  
ATOM     98  CA  GLY A  16      16.978  41.907  78.353  1.00 25.80           C  
ATOM     99  C   GLY A  16      18.469  42.010  78.088  1.00 27.90           C  
ATOM    100  O   GLY A  16      18.889  42.553  77.064  1.00 28.41           O  
ATOM    101  N   GLU A  17      19.272  41.487  79.008  1.00 27.95           N  
ATOM    102  CA  GLU A  17      20.724  41.527  78.863  1.00 29.21           C  
ATOM    103  C   GLU A  17      21.278  40.409  77.991  1.00 29.20           C  
ATOM    104  O   GLU A  17      20.630  39.386  77.769  1.00 28.09           O  
ATOM    105  CB  GLU A  17      21.406  41.446  80.229  1.00 29.61           C  
ATOM    106  CG  GLU A  17      21.716  42.776  80.871  1.00 35.08           C  
ATOM    107  CD  GLU A  17      22.575  42.620  82.107  1.00 36.95           C  
ATOM    108  OE1 GLU A  17      22.105  42.003  83.088  1.00 35.09           O  
ATOM    109  OE2 GLU A  17      23.730  43.106  82.097  1.00 40.31           O  
ATOM    110  N   ARG A  18      22.496  40.624  77.509  1.00 28.82           N  
ATOM    111  CA  ARG A  18      23.201  39.657  76.679  1.00 28.30           C  
ATOM    112  C   ARG A  18      23.935  38.699  77.618  1.00 26.50           C  
ATOM    113  O   ARG A  18      24.679  39.132  78.500  1.00 26.65           O  
ATOM    114  CB  ARG A  18      24.213  40.385  75.785  1.00 29.44           C  
ATOM    115  CG  ARG A  18      25.159  39.483  74.987  1.00 34.02           C  
ATOM    116  CD  ARG A  18      24.633  39.190  73.582  1.00 39.10           C  
ATOM    117  NE  ARG A  18      24.365  40.414  72.823  1.00 41.18           N  
ATOM    118  CZ  ARG A  18      24.015  40.445  71.539  1.00 42.44           C  
ATOM    119  NH1 ARG A  18      23.889  39.317  70.850  1.00 41.95           N  
ATOM    120  NH2 ARG A  18      23.778  41.607  70.945  1.00 43.99           N  
ATOM    121  N   ALA A  19      23.727  37.400  77.439  1.00 23.20           N  
ATOM    122  CA  ALA A  19      24.398  36.422  78.291  1.00 22.48           C  
ATOM    123  C   ALA A  19      25.461  35.672  77.501  1.00 21.06           C  
ATOM    124  O   ALA A  19      25.237  35.304  76.352  1.00 21.54           O  
ATOM    125  CB  ALA A  19      23.380  35.442  78.868  1.00 20.27           C  
ATOM    126  N   THR A  20      26.617  35.456  78.118  1.00 20.89           N  
ATOM    127  CA  THR A  20      27.711  34.737  77.471  1.00 22.69           C  
ATOM    128  C   THR A  20      28.259  33.658  78.400  1.00 21.62           C  
ATOM    129  O   THR A  20      28.705  33.956  79.507  1.00 20.84           O  
ATOM    130  CB  THR A  20      28.870  35.688  77.094  1.00 24.24           C  
ATOM    131  OG1 THR A  20      28.408  36.653  76.141  1.00 26.69           O  
ATOM    132  CG2 THR A  20      30.027  34.901  76.491  1.00 25.22           C  
ATOM    133  N   LEU A  21      28.212  32.406  77.948  1.00 20.96           N  
ATOM    134  CA  LEU A  21      28.705  31.273  78.731  1.00 21.09           C  
ATOM    135  C   LEU A  21      29.855  30.597  78.003  1.00 20.67           C  
ATOM    136  O   LEU A  21      29.800  30.411  76.783  1.00 19.72           O  
ATOM    137  CB  LEU A  21      27.591  30.251  78.954  1.00 23.60           C  
ATOM    138  CG  LEU A  21      26.351  30.743  79.699  1.00 24.30           C  
ATOM    139  CD1 LEU A  21      25.393  29.581  79.923  1.00 23.24           C  
ATOM    140  CD2 LEU A  21      26.774  31.341  81.026  1.00 28.90           C  
ATOM    141  N   SER A  22      30.887  30.213  78.749  1.00 19.79           N  
ATOM    142  CA  SER A  22      32.049  29.575  78.140  1.00 20.62           C  
ATOM    143  C   SER A  22      32.253  28.122  78.534  1.00 19.06           C  
ATOM    144  O   SER A  22      31.801  27.675  79.585  1.00 20.32           O  
ATOM    145  CB  SER A  22      33.315  30.377  78.450  1.00 20.82           C  
ATOM    146  OG  SER A  22      33.277  31.626  77.771  1.00 25.41           O  
ATOM    147  N   CYS A  23      32.946  27.400  77.664  1.00 18.57           N  
ATOM    148  CA  CYS A  23      33.240  25.983  77.841  1.00 19.91           C  
ATOM    149  C   CYS A  23      34.661  25.791  77.316  1.00 19.47           C  
ATOM    150  O   CYS A  23      34.918  25.979  76.123  1.00 19.49           O  
ATOM    151  CB  CYS A  23      32.236  25.178  77.020  1.00 19.15           C  
ATOM    152  SG  CYS A  23      32.378  23.360  76.952  1.00 22.46           S  
ATOM    153  N   ARG A  24      35.578  25.447  78.217  1.00 20.96           N  
ATOM    154  CA  ARG A  24      36.984  25.243  77.869  1.00 22.20           C  
ATOM    155  C   ARG A  24      37.332  23.767  77.878  1.00 21.14           C  
ATOM    156  O   ARG A  24      36.954  23.038  78.795  1.00 22.56           O  
ATOM    157  CB  ARG A  24      37.901  25.975  78.854  1.00 23.28           C  
ATOM    158  CG  ARG A  24      37.834  27.489  78.786  1.00 30.75           C  
ATOM    159  CD  ARG A  24      36.567  28.037  79.422  1.00 35.20           C  
ATOM    160  NE  ARG A  24      36.486  27.734  80.853  1.00 40.57           N  
ATOM    161  CZ  ARG A  24      37.367  28.149  81.760  1.00 42.11           C  
ATOM    162  NH1 ARG A  24      38.406  28.886  81.391  1.00 44.59           N  
ATOM    163  NH2 ARG A  24      37.206  27.836  83.039  1.00 44.32           N  
ATOM    164  N   ALA A  25      38.070  23.340  76.859  1.00 20.57           N  
ATOM    165  CA  ALA A  25      38.469  21.946  76.722  1.00 20.75           C  
ATOM    166  C   ALA A  25      39.938  21.712  77.063  1.00 23.12           C  
ATOM    167  O   ALA A  25      40.767  22.616  76.954  1.00 21.83           O  
ATOM    168  CB  ALA A  25      38.190  21.470  75.301  1.00 19.79           C  
ATOM    169  N   SER A  26      40.242  20.480  77.461  1.00 23.21           N  
ATOM    170  CA  SER A  26      41.593  20.069  77.830  1.00 27.84           C  
ATOM    171  C   SER A  26      42.496  19.981  76.605  1.00 28.28           C  
ATOM    172  O   SER A  26      43.699  20.227  76.683  1.00 29.53           O  
ATOM    173  CB  SER A  26      41.554  18.700  78.512  1.00 27.18           C  
ATOM    174  OG  SER A  26      40.737  18.730  79.670  1.00 34.73           O  
ATOM    175  N   GLN A  27      41.901  19.605  75.481  1.00 28.25           N  
ATOM    176  CA  GLN A  27      42.619  19.471  74.223  1.00 27.70           C  
ATOM    177  C   GLN A  27      41.715  19.999  73.123  1.00 26.28           C  
ATOM    178  O   GLN A  27      40.492  19.990  73.266  1.00 23.65           O  
ATOM    179  CB  GLN A  27      42.946  18.002  73.946  1.00 31.38           C  
ATOM    180  CG  GLN A  27      43.789  17.341  75.014  1.00 38.00           C  
ATOM    181  CD  GLN A  27      44.300  15.980  74.584  1.00 41.61           C  
ATOM    182  OE1 GLN A  27      43.523  15.035  74.406  1.00 42.10           O  
ATOM    183  NE2 GLN A  27      45.615  15.874  74.407  1.00 42.47           N  
ATOM    184  N   SER A  28      42.319  20.451  72.029  1.00 23.11           N  
ATOM    185  CA  SER A  28      41.564  20.986  70.903  1.00 24.07           C  
ATOM    186  C   SER A  28      40.831  19.876  70.171  1.00 22.65           C  
ATOM    187  O   SER A  28      41.331  18.760  70.076  1.00 22.79           O  
ATOM    188  CB  SER A  28      42.498  21.682  69.911  1.00 23.72           C  
ATOM    189  OG  SER A  28      43.211  22.734  70.528  1.00 31.34           O  
ATOM    190  N   PHE A  29      39.644  20.180  69.658  1.00 21.41           N  
ATOM    191  CA  PHE A  29      38.888  19.189  68.907  1.00 19.84           C  
ATOM    192  C   PHE A  29      37.941  19.874  67.927  1.00 19.64           C  
ATOM    193  O   PHE A  29      37.694  21.076  68.025  1.00 20.18           O  
ATOM    194  CB  PHE A  29      38.147  18.238  69.866  1.00 20.46           C  
ATOM    195  CG  PHE A  29      37.087  18.901  70.704  1.00 19.93           C  
ATOM    196  CD1 PHE A  29      35.813  19.115  70.194  1.00 20.17           C  
ATOM    197  CD2 PHE A  29      37.360  19.304  72.007  1.00 19.86           C  
ATOM    198  CE1 PHE A  29      34.824  19.720  70.970  1.00 21.54           C  
ATOM    199  CE2 PHE A  29      36.377  19.911  72.789  1.00 21.84           C  
ATOM    200  CZ  PHE A  29      35.108  20.117  72.268  1.00 20.00           C  
ATOM    201  N   SER A  30      37.435  19.112  66.965  1.00 19.70           N  
ATOM    202  CA  SER A  30      36.536  19.651  65.945  1.00 20.00           C  
ATOM    203  C   SER A  30      35.286  20.294  66.534  1.00 18.67           C  
ATOM    204  O   SER A  30      34.646  19.730  67.417  1.00 20.38           O  
ATOM    205  CB  SER A  30      36.123  18.541  64.974  1.00 17.62           C  
ATOM    206  OG  SER A  30      35.345  19.065  63.919  1.00 17.02           O  
ATOM    207  N   SER A  31      34.936  21.472  66.033  1.00 17.74           N  
ATOM    208  CA  SER A  31      33.751  22.174  66.511  1.00 18.42           C  
ATOM    209  C   SER A  31      32.470  21.387  66.217  1.00 17.70           C  
ATOM    210  O   SER A  31      31.407  21.690  66.763  1.00 15.92           O  
ATOM    211  CB  SER A  31      33.666  23.556  65.863  1.00 19.19           C  
ATOM    212  OG  SER A  31      33.592  23.449  64.450  1.00 21.27           O  
ATOM    213  N   SER A  32      32.572  20.376  65.359  1.00 16.06           N  
ATOM    214  CA  SER A  32      31.409  19.560  65.018  1.00 16.85           C  
ATOM    215  C   SER A  32      31.054  18.539  66.106  1.00 16.14           C  
ATOM    216  O   SER A  32      30.161  17.706  65.919  1.00 16.01           O  
ATOM    217  CB  SER A  32      31.640  18.839  63.687  1.00 15.63           C  
ATOM    218  OG  SER A  32      32.713  17.920  63.784  1.00 17.26           O  
ATOM    219  N   TYR A  33      31.749  18.609  67.241  1.00 13.33           N  
ATOM    220  CA  TYR A  33      31.491  17.695  68.354  1.00 15.43           C  
ATOM    221  C   TYR A  33      31.056  18.406  69.635  1.00 14.94           C  
ATOM    222  O   TYR A  33      31.035  17.800  70.703  1.00 14.82           O  
ATOM    223  CB  TYR A  33      32.734  16.847  68.660  1.00 13.21           C  
ATOM    224  CG  TYR A  33      33.098  15.893  67.548  1.00 15.75           C  
ATOM    225  CD1 TYR A  33      32.156  14.998  67.046  1.00 13.68           C  
ATOM    226  CD2 TYR A  33      34.371  15.910  66.968  1.00 15.50           C  
ATOM    227  CE1 TYR A  33      32.462  14.147  65.996  1.00 16.12           C  
ATOM    228  CE2 TYR A  33      34.690  15.058  65.911  1.00 17.46           C  
ATOM    229  CZ  TYR A  33      33.729  14.179  65.431  1.00 15.73           C  
ATOM    230  OH  TYR A  33      34.017  13.328  64.391  1.00 15.42           O  
ATOM    231  N   LEU A  34      30.692  19.679  69.528  1.00 15.07           N  
ATOM    232  CA  LEU A  34      30.293  20.443  70.707  1.00 15.93           C  
ATOM    233  C   LEU A  34      28.792  20.713  70.768  1.00 15.43           C  
ATOM    234  O   LEU A  34      28.203  21.187  69.798  1.00 11.27           O  
ATOM    235  CB  LEU A  34      31.067  21.766  70.736  1.00 16.86           C  
ATOM    236  CG  LEU A  34      31.119  22.620  72.007  1.00 20.65           C  
ATOM    237  CD1 LEU A  34      29.750  23.214  72.298  1.00 20.48           C  
ATOM    238  CD2 LEU A  34      31.605  21.776  73.176  1.00 20.20           C  
ATOM    239  N   ALA A  35      28.172  20.412  71.908  1.00 14.03           N  
ATOM    240  CA  ALA A  35      26.741  20.666  72.062  1.00 13.13           C  
ATOM    241  C   ALA A  35      26.458  21.433  73.347  1.00 12.95           C  
ATOM    242  O   ALA A  35      27.227  21.365  74.303  1.00 11.46           O  
ATOM    243  CB  ALA A  35      25.954  19.351  72.052  1.00 11.85           C  
ATOM    244  N   TRP A  36      25.352  22.173  73.350  1.00 13.60           N  
ATOM    245  CA  TRP A  36      24.925  22.940  74.514  1.00 13.81           C  
ATOM    246  C   TRP A  36      23.525  22.495  74.902  1.00 13.37           C  
ATOM    247  O   TRP A  36      22.666  22.323  74.037  1.00 14.13           O  
ATOM    248  CB  TRP A  36      24.879  24.442  74.221  1.00 12.96           C  
ATOM    249  CG  TRP A  36      26.215  25.098  74.153  1.00 13.67           C  
ATOM    250  CD1 TRP A  36      26.963  25.323  73.035  1.00 15.81           C  
ATOM    251  CD2 TRP A  36      26.962  25.625  75.251  1.00 13.99           C  
ATOM    252  NE1 TRP A  36      28.131  25.964  73.367  1.00 16.96           N  
ATOM    253  CE2 TRP A  36      28.158  26.162  74.723  1.00 17.30           C  
ATOM    254  CE3 TRP A  36      26.736  25.700  76.634  1.00 15.96           C  
ATOM    255  CZ2 TRP A  36      29.133  26.766  75.530  1.00 15.51           C  
ATOM    256  CZ3 TRP A  36      27.703  26.300  77.437  1.00 14.33           C  
ATOM    257  CH2 TRP A  36      28.888  26.827  76.879  1.00 15.70           C  
ATOM    258  N   TYR A  37      23.300  22.318  76.201  1.00 12.85           N  
ATOM    259  CA  TYR A  37      21.997  21.908  76.715  1.00 12.38           C  
ATOM    260  C   TYR A  37      21.507  22.865  77.794  1.00 14.92           C  
ATOM    261  O   TYR A  37      22.301  23.489  78.497  1.00 11.79           O  
ATOM    262  CB  TYR A  37      22.059  20.499  77.323  1.00 13.02           C  
ATOM    263  CG  TYR A  37      22.506  19.418  76.370  1.00 11.56           C  
ATOM    264  CD1 TYR A  37      23.848  19.282  76.024  1.00 12.54           C  
ATOM    265  CD2 TYR A  37      21.584  18.555  75.784  1.00 11.57           C  
ATOM    266  CE1 TYR A  37      24.265  18.316  75.113  1.00 11.82           C  
ATOM    267  CE2 TYR A  37      21.988  17.585  74.868  1.00 13.71           C  
ATOM    268  CZ  TYR A  37      23.325  17.471  74.534  1.00 14.40           C  
ATOM    269  OH  TYR A  37      23.713  16.531  73.601  1.00 11.88           O  
ATOM    270  N   GLN A  38      20.188  22.962  77.921  1.00 14.65           N  
ATOM    271  CA  GLN A  38      19.565  23.806  78.928  1.00 14.72           C  
ATOM    272  C   GLN A  38      18.721  22.876  79.785  1.00 15.17           C  
ATOM    273  O   GLN A  38      18.093  21.953  79.265  1.00 14.41           O  
ATOM    274  CB  GLN A  38      18.650  24.832  78.268  1.00 16.74           C  
ATOM    275  CG  GLN A  38      17.977  25.788  79.235  1.00 17.60           C  
ATOM    276  CD  GLN A  38      16.769  26.468  78.613  1.00 20.22           C  
ATOM    277  OE1 GLN A  38      15.753  25.823  78.360  1.00 23.03           O  
ATOM    278  NE2 GLN A  38      16.878  27.769  78.352  1.00 17.55           N  
ATOM    279  N   GLN A  39      18.705  23.103  81.090  1.00 13.87           N  
ATOM    280  CA  GLN A  39      17.904  22.261  81.955  1.00 16.06           C  
ATOM    281  C   GLN A  39      17.234  23.054  83.064  1.00 16.90           C  
ATOM    282  O   GLN A  39      17.872  23.844  83.754  1.00 14.39           O  
ATOM    283  CB  GLN A  39      18.747  21.132  82.563  1.00 15.26           C  
ATOM    284  CG  GLN A  39      17.925  20.193  83.458  1.00 15.99           C  
ATOM    285  CD  GLN A  39      18.759  19.095  84.104  1.00 15.14           C  
ATOM    286  OE1 GLN A  39      19.844  19.353  84.619  1.00 15.42           O  
ATOM    287  NE2 GLN A  39      18.240  17.869  84.100  1.00 14.86           N  
ATOM    288  N   LYS A  40      15.931  22.838  83.202  1.00 17.28           N  
ATOM    289  CA  LYS A  40      15.132  23.492  84.215  1.00 19.47           C  
ATOM    290  C   LYS A  40      14.759  22.452  85.266  1.00 21.08           C  
ATOM    291  O   LYS A  40      14.617  21.266  84.956  1.00 19.42           O  
ATOM    292  CB  LYS A  40      13.877  24.092  83.579  1.00 20.92           C  
ATOM    293  CG  LYS A  40      14.194  25.238  82.636  1.00 23.03           C  
ATOM    294  CD  LYS A  40      12.952  25.771  81.964  1.00 26.20           C  
ATOM    295  CE  LYS A  40      13.301  26.915  81.034  1.00 23.65           C  
ATOM    296  NZ  LYS A  40      12.113  27.379  80.273  1.00 26.16           N  
ATOM    297  N   PRO A  41      14.589  22.885  86.525  1.00 23.37           N  
ATOM    298  CA  PRO A  41      14.236  21.962  87.607  1.00 23.58           C  
ATOM    299  C   PRO A  41      13.122  20.980  87.274  1.00 23.28           C  
ATOM    300  O   PRO A  41      12.111  21.343  86.670  1.00 22.32           O  
ATOM    301  CB  PRO A  41      13.877  22.901  88.762  1.00 25.33           C  
ATOM    302  CG  PRO A  41      13.422  24.144  88.072  1.00 26.66           C  
ATOM    303  CD  PRO A  41      14.430  24.283  86.962  1.00 23.91           C  
ATOM    304  N   GLY A  42      13.330  19.728  87.672  1.00 21.82           N  
ATOM    305  CA  GLY A  42      12.349  18.685  87.432  1.00 23.15           C  
ATOM    306  C   GLY A  42      12.151  18.306  85.974  1.00 23.03           C  
ATOM    307  O   GLY A  42      11.201  17.596  85.653  1.00 25.65           O  
ATOM    308  N   GLN A  43      13.037  18.761  85.091  1.00 19.24           N  
ATOM    309  CA  GLN A  43      12.919  18.452  83.665  1.00 18.94           C  
ATOM    310  C   GLN A  43      14.198  17.821  83.106  1.00 17.56           C  
ATOM    311  O   GLN A  43      15.284  18.049  83.625  1.00 16.96           O  
ATOM    312  CB  GLN A  43      12.635  19.732  82.861  1.00 19.13           C  
ATOM    313  CG  GLN A  43      11.336  20.472  83.179  1.00 17.61           C  
ATOM    314  CD  GLN A  43      11.176  21.744  82.341  1.00 21.35           C  
ATOM    315  OE1 GLN A  43      11.766  21.868  81.263  1.00 22.15           O  
ATOM    316  NE2 GLN A  43      10.369  22.687  82.829  1.00 19.77           N  
ATOM    317  N   ALA A  44      14.069  17.027  82.049  1.00 18.03           N  
ATOM    318  CA  ALA A  44      15.251  16.440  81.435  1.00 18.86           C  
ATOM    319  C   ALA A  44      15.929  17.581  80.676  1.00 17.78           C  
ATOM    320  O   ALA A  44      15.318  18.623  80.436  1.00 17.10           O  
ATOM    321  CB  ALA A  44      14.866  15.333  80.469  1.00 17.86           C  
ATOM    322  N   PRO A  45      17.207  17.408  80.312  1.00 16.71           N  
ATOM    323  CA  PRO A  45      17.948  18.433  79.574  1.00 16.41           C  
ATOM    324  C   PRO A  45      17.334  18.639  78.190  1.00 18.16           C  
ATOM    325  O   PRO A  45      16.667  17.750  77.651  1.00 15.61           O  
ATOM    326  CB  PRO A  45      19.356  17.848  79.490  1.00 18.99           C  
ATOM    327  CG  PRO A  45      19.457  17.016  80.739  1.00 15.90           C  
ATOM    328  CD  PRO A  45      18.110  16.341  80.787  1.00 17.57           C  
ATOM    329  N   ARG A  46      17.565  19.816  77.623  1.00 17.46           N  
ATOM    330  CA  ARG A  46      17.055  20.156  76.300  1.00 17.87           C  
ATOM    331  C   ARG A  46      18.224  20.637  75.442  1.00 16.95           C  
ATOM    332  O   ARG A  46      18.902  21.586  75.808  1.00 15.51           O  
ATOM    333  CB  ARG A  46      16.006  21.269  76.406  1.00 18.76           C  
ATOM    334  CG  ARG A  46      15.558  21.808  75.066  1.00 19.33           C  
ATOM    335  CD  ARG A  46      14.383  22.781  75.175  1.00 22.05           C  
ATOM    336  NE  ARG A  46      14.708  24.039  75.838  1.00 22.25           N  
ATOM    337  CZ  ARG A  46      14.313  25.231  75.393  1.00 23.59           C  
ATOM    338  NH1 ARG A  46      13.594  25.317  74.286  1.00 23.50           N  
ATOM    339  NH2 ARG A  46      14.611  26.339  76.061  1.00 25.12           N  
ATOM    340  N   LEU A  47      18.459  19.980  74.310  1.00 16.08           N  
ATOM    341  CA  LEU A  47      19.548  20.370  73.426  1.00 15.58           C  
ATOM    342  C   LEU A  47      19.211  21.700  72.747  1.00 16.48           C  
ATOM    343  O   LEU A  47      18.152  21.846  72.132  1.00 15.71           O  
ATOM    344  CB  LEU A  47      19.792  19.279  72.375  1.00 17.46           C  
ATOM    345  CG  LEU A  47      20.943  19.353  71.351  1.00 16.96           C  
ATOM    346  CD1 LEU A  47      20.621  20.352  70.271  1.00 19.63           C  
ATOM    347  CD2 LEU A  47      22.248  19.696  72.042  1.00 20.13           C  
ATOM    348  N   LEU A  48      20.116  22.668  72.873  1.00 15.36           N  
ATOM    349  CA  LEU A  48      19.931  23.986  72.280  1.00 16.08           C  
ATOM    350  C   LEU A  48      20.714  24.118  70.983  1.00 15.52           C  
ATOM    351  O   LEU A  48      20.186  24.564  69.965  1.00 15.19           O  
ATOM    352  CB  LEU A  48      20.419  25.073  73.244  1.00 18.54           C  
ATOM    353  CG  LEU A  48      19.733  25.202  74.601  1.00 19.52           C  
ATOM    354  CD1 LEU A  48      20.509  26.176  75.469  1.00 19.44           C  
ATOM    355  CD2 LEU A  48      18.300  25.665  74.410  1.00 18.53           C  
ATOM    356  N   ILE A  49      21.982  23.722  71.040  1.00 14.04           N  
ATOM    357  CA  ILE A  49      22.893  23.824  69.906  1.00 14.47           C  
ATOM    358  C   ILE A  49      23.827  22.613  69.814  1.00 14.18           C  
ATOM    359  O   ILE A  49      24.194  22.028  70.829  1.00 13.39           O  
ATOM    360  CB  ILE A  49      23.743  25.110  70.051  1.00 16.01           C  
ATOM    361  CG1 ILE A  49      22.823  26.332  69.961  1.00 17.54           C  
ATOM    362  CG2 ILE A  49      24.839  25.160  68.989  1.00 16.76           C  
ATOM    363  CD1 ILE A  49      23.508  27.641  70.212  1.00 22.05           C  
ATOM    364  N   TYR A  50      24.194  22.230  68.595  1.00 14.93           N  
ATOM    365  CA  TYR A  50      25.111  21.113  68.395  1.00 14.93           C  
ATOM    366  C   TYR A  50      26.058  21.487  67.259  1.00 15.47           C  
ATOM    367  O   TYR A  50      25.786  22.418  66.494  1.00 16.14           O  
ATOM    368  CB  TYR A  50      24.342  19.810  68.098  1.00 13.31           C  
ATOM    369  CG  TYR A  50      23.654  19.762  66.754  1.00 12.94           C  
ATOM    370  CD1 TYR A  50      24.245  19.110  65.670  1.00 10.80           C  
ATOM    371  CD2 TYR A  50      22.429  20.401  66.555  1.00 11.01           C  
ATOM    372  CE1 TYR A  50      23.635  19.100  64.417  1.00 13.82           C  
ATOM    373  CE2 TYR A  50      21.811  20.401  65.307  1.00 15.69           C  
ATOM    374  CZ  TYR A  50      22.425  19.748  64.242  1.00 14.58           C  
ATOM    375  OH  TYR A  50      21.832  19.776  63.006  1.00 20.62           O  
ATOM    376  N   GLY A  51      27.178  20.782  67.149  1.00 15.86           N  
ATOM    377  CA  GLY A  51      28.132  21.123  66.110  1.00 16.71           C  
ATOM    378  C   GLY A  51      28.598  22.546  66.360  1.00 17.28           C  
ATOM    379  O   GLY A  51      28.914  23.287  65.430  1.00 17.34           O  
ATOM    380  N   ALA A  52      28.608  22.912  67.642  1.00 16.33           N  
ATOM    381  CA  ALA A  52      29.025  24.226  68.133  1.00 16.81           C  
ATOM    382  C   ALA A  52      28.175  25.430  67.742  1.00 17.17           C  
ATOM    383  O   ALA A  52      28.045  26.374  68.522  1.00 16.07           O  
ATOM    384  CB  ALA A  52      30.476  24.496  67.737  1.00 16.64           C  
ATOM    385  N   SER A  53      27.584  25.413  66.555  1.00 19.09           N  
ATOM    386  CA  SER A  53      26.821  26.579  66.129  1.00 19.49           C  
ATOM    387  C   SER A  53      25.445  26.324  65.542  1.00 20.00           C  
ATOM    388  O   SER A  53      24.698  27.265  65.280  1.00 19.94           O  
ATOM    389  CB  SER A  53      27.650  27.366  65.116  1.00 20.59           C  
ATOM    390  OG  SER A  53      27.983  26.549  64.006  1.00 19.78           O  
ATOM    391  N   THR A  54      25.096  25.066  65.328  1.00 19.90           N  
ATOM    392  CA  THR A  54      23.796  24.780  64.752  1.00 21.23           C  
ATOM    393  C   THR A  54      22.712  24.663  65.812  1.00 21.56           C  
ATOM    394  O   THR A  54      22.848  23.903  66.770  1.00 20.96           O  
ATOM    395  CB  THR A  54      23.837  23.487  63.923  1.00 21.33           C  
ATOM    396  OG1 THR A  54      24.816  23.623  62.885  1.00 21.55           O  
ATOM    397  CG2 THR A  54      22.480  23.215  63.297  1.00 20.77           C  
ATOM    398  N   ARG A  55      21.640  25.431  65.643  1.00 21.65           N  
ATOM    399  CA  ARG A  55      20.524  25.393  66.583  1.00 21.00           C  
ATOM    400  C   ARG A  55      19.609  24.226  66.250  1.00 21.18           C  
ATOM    401  O   ARG A  55      19.418  23.893  65.081  1.00 19.65           O  
ATOM    402  CB  ARG A  55      19.709  26.687  66.512  1.00 23.16           C  
ATOM    403  CG  ARG A  55      20.295  27.861  67.263  1.00 25.37           C  
ATOM    404  CD  ARG A  55      19.338  29.048  67.209  1.00 27.86           C  
ATOM    405  NE  ARG A  55      19.308  29.662  65.885  1.00 31.02           N  
ATOM    406  CZ  ARG A  55      20.292  30.404  65.384  1.00 34.29           C  
ATOM    407  NH1 ARG A  55      20.185  30.917  64.166  1.00 36.65           N  
ATOM    408  NH2 ARG A  55      21.378  30.648  66.105  1.00 31.66           N  
ATOM    409  N   ALA A  56      19.048  23.599  67.277  1.00 19.67           N  
ATOM    410  CA  ALA A  56      18.129  22.494  67.060  1.00 20.38           C  
ATOM    411  C   ALA A  56      16.786  23.099  66.665  1.00 22.01           C  
ATOM    412  O   ALA A  56      16.492  24.249  66.996  1.00 21.14           O  
ATOM    413  CB  ALA A  56      17.981  21.670  68.329  1.00 21.79           C  
ATOM    414  N   THR A  57      15.976  22.333  65.948  1.00 23.95           N  
ATOM    415  CA  THR A  57      14.672  22.817  65.521  1.00 26.75           C  
ATOM    416  C   THR A  57      13.883  23.303  66.739  1.00 25.91           C  
ATOM    417  O   THR A  57      13.984  22.730  67.826  1.00 25.90           O  
ATOM    418  CB  THR A  57      13.895  21.692  64.792  1.00 29.39           C  
ATOM    419  OG1 THR A  57      14.692  21.195  63.707  1.00 32.07           O  
ATOM    420  CG2 THR A  57      12.580  22.217  64.233  1.00 31.87           C  
ATOM    421  N   GLY A  58      13.125  24.381  66.564  1.00 25.96           N  
ATOM    422  CA  GLY A  58      12.332  24.915  67.660  1.00 26.27           C  
ATOM    423  C   GLY A  58      13.054  25.852  68.613  1.00 27.35           C  
ATOM    424  O   GLY A  58      12.419  26.469  69.464  1.00 30.17           O  
ATOM    425  N   ILE A  59      14.371  25.967  68.481  1.00 24.76           N  
ATOM    426  CA  ILE A  59      15.142  26.839  69.359  1.00 24.01           C  
ATOM    427  C   ILE A  59      15.157  28.274  68.821  1.00 25.23           C  
ATOM    428  O   ILE A  59      15.586  28.523  67.692  1.00 24.17           O  
ATOM    429  CB  ILE A  59      16.597  26.319  69.509  1.00 22.48           C  
ATOM    430  CG1 ILE A  59      16.584  24.895  70.079  1.00 18.17           C  
ATOM    431  CG2 ILE A  59      17.400  27.250  70.411  1.00 20.82           C  
ATOM    432  CD1 ILE A  59      15.866  24.758  71.422  1.00 15.88           C  
ATOM    433  N   PRO A  60      14.695  29.241  69.632  1.00 27.07           N  
ATOM    434  CA  PRO A  60      14.668  30.640  69.194  1.00 29.59           C  
ATOM    435  C   PRO A  60      16.001  31.158  68.676  1.00 31.43           C  
ATOM    436  O   PRO A  60      17.067  30.790  69.174  1.00 30.27           O  
ATOM    437  CB  PRO A  60      14.177  31.388  70.435  1.00 29.69           C  
ATOM    438  CG  PRO A  60      14.620  30.516  71.564  1.00 31.00           C  
ATOM    439  CD  PRO A  60      14.311  29.131  71.050  1.00 27.98           C  
ATOM    440  N   ASP A  61      15.926  32.014  67.663  1.00 31.72           N  
ATOM    441  CA  ASP A  61      17.114  32.590  67.048  1.00 33.49           C  
ATOM    442  C   ASP A  61      17.911  33.355  68.101  1.00 32.58           C  
ATOM    443  O   ASP A  61      19.053  33.750  67.871  1.00 32.34           O  
ATOM    444  CB  ASP A  61      16.702  33.527  65.906  1.00 38.51           C  
ATOM    445  CG  ASP A  61      17.822  33.765  64.912  1.00 41.79           C  
ATOM    446  OD1 ASP A  61      17.591  34.486  63.915  1.00 44.09           O  
ATOM    447  OD2 ASP A  61      18.932  33.225  65.126  1.00 44.96           O  
ATOM    448  N   ARG A  62      17.288  33.549  69.258  1.00 30.38           N  
ATOM    449  CA  ARG A  62      17.890  34.246  70.387  1.00 29.42           C  
ATOM    450  C   ARG A  62      19.203  33.585  70.817  1.00 28.76           C  
ATOM    451  O   ARG A  62      20.153  34.259  71.235  1.00 26.66           O  
ATOM    452  CB  ARG A  62      16.890  34.255  71.551  1.00 31.14           C  
ATOM    453  CG  ARG A  62      17.445  34.717  72.870  1.00 30.40           C  
ATOM    454  CD  ARG A  62      16.337  35.173  73.815  1.00 30.63           C  
ATOM    455  NE  ARG A  62      15.566  34.102  74.442  1.00 28.91           N  
ATOM    456  CZ  ARG A  62      14.405  33.635  73.991  1.00 26.80           C  
ATOM    457  NH1 ARG A  62      13.861  34.130  72.889  1.00 28.41           N  
ATOM    458  NH2 ARG A  62      13.763  32.693  74.670  1.00 26.57           N  
ATOM    459  N   PHE A  63      19.245  32.260  70.714  1.00 25.30           N  
ATOM    460  CA  PHE A  63      20.430  31.492  71.082  1.00 24.52           C  
ATOM    461  C   PHE A  63      21.345  31.283  69.882  1.00 24.77           C  
ATOM    462  O   PHE A  63      20.879  30.972  68.787  1.00 25.09           O  
ATOM    463  CB  PHE A  63      20.035  30.116  71.639  1.00 20.62           C  
ATOM    464  CG  PHE A  63      19.204  30.175  72.885  1.00 20.32           C  
ATOM    465  CD1 PHE A  63      17.840  30.442  72.819  1.00 19.27           C  
ATOM    466  CD2 PHE A  63      19.789  29.963  74.131  1.00 18.01           C  
ATOM    467  CE1 PHE A  63      17.068  30.492  73.982  1.00 19.59           C  
ATOM    468  CE2 PHE A  63      19.031  30.013  75.298  1.00 18.01           C  
ATOM    469  CZ  PHE A  63      17.667  30.278  75.227  1.00 19.38           C  
ATOM    470  N   SER A  64      22.644  31.467  70.093  1.00 23.97           N  
ATOM    471  CA  SER A  64      23.636  31.264  69.043  1.00 23.42           C  
ATOM    472  C   SER A  64      24.911  30.727  69.695  1.00 22.23           C  
ATOM    473  O   SER A  64      25.198  31.018  70.857  1.00 21.62           O  
ATOM    474  CB  SER A  64      23.940  32.577  68.303  1.00 24.29           C  
ATOM    475  OG  SER A  64      24.714  33.460  69.093  1.00 28.35           O  
ATOM    476  N   GLY A  65      25.666  29.934  68.947  1.00 20.64           N  
ATOM    477  CA  GLY A  65      26.888  29.377  69.484  1.00 19.39           C  
ATOM    478  C   GLY A  65      28.044  29.568  68.529  1.00 19.43           C  
ATOM    479  O   GLY A  65      27.852  29.669  67.318  1.00 19.43           O  
ATOM    480  N   SER A  66      29.250  29.617  69.074  1.00 19.77           N  
ATOM    481  CA  SER A  66      30.438  29.797  68.257  1.00 23.15           C  
ATOM    482  C   SER A  66      31.635  29.198  68.974  1.00 23.20           C  
ATOM    483  O   SER A  66      31.499  28.623  70.054  1.00 23.95           O  
ATOM    484  CB  SER A  66      30.678  31.288  68.002  1.00 25.07           C  
ATOM    485  OG  SER A  66      30.853  31.989  69.220  1.00 26.03           O  
ATOM    486  N   GLY A  67      32.807  29.329  68.365  1.00 23.77           N  
ATOM    487  CA  GLY A  67      34.014  28.801  68.971  1.00 23.18           C  
ATOM    488  C   GLY A  67      34.579  27.592  68.257  1.00 23.81           C  
ATOM    489  O   GLY A  67      33.933  27.003  67.392  1.00 24.53           O  
ATOM    490  N   SER A  68      35.798  27.223  68.629  1.00 24.53           N  
ATOM    491  CA  SER A  68      36.472  26.078  68.035  1.00 25.57           C  
ATOM    492  C   SER A  68      37.772  25.818  68.792  1.00 25.28           C  
ATOM    493  O   SER A  68      38.225  26.662  69.563  1.00 24.95           O  
ATOM    494  CB  SER A  68      36.788  26.352  66.564  1.00 26.56           C  
ATOM    495  OG  SER A  68      37.694  27.430  66.441  1.00 26.60           O  
ATOM    496  N   GLY A  69      38.364  24.651  68.566  1.00 23.62           N  
ATOM    497  CA  GLY A  69      39.601  24.310  69.238  1.00 24.93           C  
ATOM    498  C   GLY A  69      39.380  23.919  70.687  1.00 24.79           C  
ATOM    499  O   GLY A  69      38.943  22.806  70.976  1.00 25.34           O  
ATOM    500  N   THR A  70      39.679  24.839  71.598  1.00 24.42           N  
ATOM    501  CA  THR A  70      39.514  24.592  73.028  1.00 24.60           C  
ATOM    502  C   THR A  70      38.581  25.610  73.676  1.00 22.78           C  
ATOM    503  O   THR A  70      38.356  25.566  74.886  1.00 22.55           O  
ATOM    504  CB  THR A  70      40.856  24.672  73.772  1.00 26.27           C  
ATOM    505  OG1 THR A  70      41.429  25.968  73.565  1.00 27.48           O  
ATOM    506  CG2 THR A  70      41.821  23.603  73.273  1.00 28.10           C  
ATOM    507  N   ASP A  71      38.053  26.535  72.884  1.00 20.87           N  
ATOM    508  CA  ASP A  71      37.163  27.552  73.431  1.00 21.92           C  
ATOM    509  C   ASP A  71      35.837  27.640  72.697  1.00 20.62           C  
ATOM    510  O   ASP A  71      35.796  27.889  71.493  1.00 19.93           O  
ATOM    511  CB  ASP A  71      37.831  28.930  73.403  1.00 24.75           C  
ATOM    512  CG  ASP A  71      36.944  30.014  73.997  1.00 26.17           C  
ATOM    513  OD1 ASP A  71      36.731  29.997  75.227  1.00 30.16           O  
ATOM    514  OD2 ASP A  71      36.450  30.874  73.235  1.00 26.46           O  
ATOM    515  N   PHE A  72      34.748  27.447  73.431  1.00 19.52           N  
ATOM    516  CA  PHE A  72      33.427  27.519  72.833  1.00 18.64           C  
ATOM    517  C   PHE A  72      32.531  28.469  73.617  1.00 19.23           C  
ATOM    518  O   PHE A  72      32.698  28.636  74.823  1.00 17.93           O  
ATOM    519  CB  PHE A  72      32.834  26.116  72.737  1.00 19.36           C  
ATOM    520  CG  PHE A  72      33.645  25.190  71.872  1.00 19.00           C  
ATOM    521  CD1 PHE A  72      34.718  24.478  72.402  1.00 17.60           C  
ATOM    522  CD2 PHE A  72      33.363  25.063  70.515  1.00 18.58           C  
ATOM    523  CE1 PHE A  72      35.496  23.656  71.593  1.00 17.11           C  
ATOM    524  CE2 PHE A  72      34.138  24.242  69.699  1.00 18.95           C  
ATOM    525  CZ  PHE A  72      35.205  23.538  70.239  1.00 18.39           C  
ATOM    526  N   THR A  73      31.585  29.096  72.924  1.00 18.97           N  
ATOM    527  CA  THR A  73      30.717  30.069  73.562  1.00 19.50           C  
ATOM    528  C   THR A  73      29.245  29.955  73.199  1.00 19.80           C  
ATOM    529  O   THR A  73      28.892  29.765  72.034  1.00 20.10           O  
ATOM    530  CB  THR A  73      31.177  31.512  73.217  1.00 21.28           C  
ATOM    531  OG1 THR A  73      32.548  31.678  73.590  1.00 18.92           O  
ATOM    532  CG2 THR A  73      30.327  32.542  73.959  1.00 21.28           C  
ATOM    533  N   LEU A  74      28.397  30.060  74.217  1.00 18.02           N  
ATOM    534  CA  LEU A  74      26.955  30.033  74.035  1.00 18.13           C  
ATOM    535  C   LEU A  74      26.535  31.464  74.330  1.00 17.68           C  
ATOM    536  O   LEU A  74      26.834  31.989  75.401  1.00 17.73           O  
ATOM    537  CB  LEU A  74      26.287  29.090  75.039  1.00 18.09           C  
ATOM    538  CG  LEU A  74      24.753  29.189  75.096  1.00 20.27           C  
ATOM    539  CD1 LEU A  74      24.158  28.775  73.751  1.00 19.76           C  
ATOM    540  CD2 LEU A  74      24.223  28.292  76.204  1.00 20.15           C  
ATOM    541  N   THR A  75      25.865  32.106  73.384  1.00 18.61           N  
ATOM    542  CA  THR A  75      25.437  33.478  73.594  1.00 20.38           C  
ATOM    543  C   THR A  75      23.930  33.611  73.460  1.00 19.98           C  
ATOM    544  O   THR A  75      23.302  32.969  72.615  1.00 19.19           O  
ATOM    545  CB  THR A  75      26.116  34.448  72.588  1.00 20.40           C  
ATOM    546  OG1 THR A  75      27.540  34.297  72.659  1.00 24.15           O  
ATOM    547  CG2 THR A  75      25.763  35.902  72.917  1.00 21.98           C  
ATOM    548  N   ILE A  76      23.351  34.437  74.321  1.00 22.49           N  
ATOM    549  CA  ILE A  76      21.918  34.704  74.295  1.00 21.91           C  
ATOM    550  C   ILE A  76      21.845  36.214  74.107  1.00 23.11           C  
ATOM    551  O   ILE A  76      22.158  36.973  75.021  1.00 25.38           O  
ATOM    552  CB  ILE A  76      21.256  34.282  75.612  1.00 20.48           C  
ATOM    553  CG1 ILE A  76      21.569  32.803  75.879  1.00 21.43           C  
ATOM    554  CG2 ILE A  76      19.749  34.496  75.536  1.00 19.85           C  
ATOM    555  CD1 ILE A  76      21.057  32.291  77.206  1.00 24.83           C  
ATOM    556  N   SER A  77      21.452  36.641  72.910  1.00 24.72           N  
ATOM    557  CA  SER A  77      21.385  38.063  72.572  1.00 26.12           C  
ATOM    558  C   SER A  77      20.637  38.931  73.573  1.00 27.21           C  
ATOM    559  O   SER A  77      21.178  39.918  74.068  1.00 27.15           O  
ATOM    560  CB  SER A  77      20.774  38.253  71.179  1.00 25.07           C  
ATOM    561  OG  SER A  77      19.422  37.842  71.133  1.00 23.84           O  
ATOM    562  N   ARG A  78      19.392  38.562  73.850  1.00 27.69           N  
ATOM    563  CA  ARG A  78      18.548  39.294  74.784  1.00 28.44           C  
ATOM    564  C   ARG A  78      17.850  38.275  75.682  1.00 26.84           C  
ATOM    565  O   ARG A  78      17.003  37.515  75.221  1.00 26.69           O  
ATOM    566  CB  ARG A  78      17.513  40.119  74.012  1.00 31.55           C  
ATOM    567  CG  ARG A  78      16.610  40.982  74.880  1.00 37.34           C  
ATOM    568  CD  ARG A  78      15.863  42.011  74.039  1.00 41.63           C  
ATOM    569  NE  ARG A  78      14.943  41.395  73.086  1.00 46.00           N  
ATOM    570  CZ  ARG A  78      13.710  40.994  73.382  1.00 46.93           C  
ATOM    571  NH1 ARG A  78      13.234  41.144  74.611  1.00 47.11           N  
ATOM    572  NH2 ARG A  78      12.951  40.441  72.446  1.00 48.84           N  
ATOM    573  N   LEU A  79      18.207  38.262  76.961  1.00 24.34           N  
ATOM    574  CA  LEU A  79      17.626  37.309  77.899  1.00 24.14           C  
ATOM    575  C   LEU A  79      16.151  37.513  78.221  1.00 25.93           C  
ATOM    576  O   LEU A  79      15.720  38.613  78.585  1.00 23.19           O  
ATOM    577  CB  LEU A  79      18.415  37.308  79.211  1.00 22.36           C  
ATOM    578  CG  LEU A  79      19.808  36.682  79.235  1.00 23.24           C  
ATOM    579  CD1 LEU A  79      20.517  37.107  80.517  1.00 23.37           C  
ATOM    580  CD2 LEU A  79      19.708  35.168  79.152  1.00 22.22           C  
ATOM    581  N   GLU A  80      15.390  36.430  78.087  1.00 26.01           N  
ATOM    582  CA  GLU A  80      13.965  36.413  78.400  1.00 27.14           C  
ATOM    583  C   GLU A  80      13.867  35.659  79.722  1.00 25.06           C  
ATOM    584  O   GLU A  80      14.714  34.826  80.024  1.00 23.33           O  
ATOM    585  CB  GLU A  80      13.179  35.648  77.329  1.00 28.31           C  
ATOM    586  CG  GLU A  80      13.202  36.274  75.947  1.00 32.52           C  
ATOM    587  CD  GLU A  80      12.365  37.537  75.860  1.00 35.00           C  
ATOM    588  OE1 GLU A  80      11.158  37.472  76.173  1.00 35.74           O  
ATOM    589  OE2 GLU A  80      12.915  38.590  75.473  1.00 36.45           O  
ATOM    590  N   PRO A  81      12.831  35.933  80.525  1.00 26.12           N  
ATOM    591  CA  PRO A  81      12.716  35.220  81.802  1.00 25.40           C  
ATOM    592  C   PRO A  81      12.765  33.695  81.681  1.00 24.90           C  
ATOM    593  O   PRO A  81      13.219  33.016  82.598  1.00 21.82           O  
ATOM    594  CB  PRO A  81      11.391  35.740  82.374  1.00 26.45           C  
ATOM    595  CG  PRO A  81      10.621  36.154  81.164  1.00 27.30           C  
ATOM    596  CD  PRO A  81      11.669  36.809  80.303  1.00 25.39           C  
ATOM    597  N   GLU A  82      12.324  33.161  80.543  1.00 25.28           N  
ATOM    598  CA  GLU A  82      12.333  31.710  80.338  1.00 24.28           C  
ATOM    599  C   GLU A  82      13.744  31.152  80.108  1.00 24.27           C  
ATOM    600  O   GLU A  82      13.932  29.932  80.048  1.00 23.18           O  
ATOM    601  CB  GLU A  82      11.451  31.327  79.145  1.00 25.30           C  
ATOM    602  CG  GLU A  82      12.054  31.699  77.790  1.00 27.85           C  
ATOM    603  CD  GLU A  82      11.260  31.158  76.610  1.00 30.85           C  
ATOM    604  OE1 GLU A  82      10.795  30.000  76.680  1.00 31.67           O  
ATOM    605  OE2 GLU A  82      11.116  31.884  75.603  1.00 32.85           O  
ATOM    606  N   ASP A  83      14.730  32.036  79.983  1.00 21.31           N  
ATOM    607  CA  ASP A  83      16.105  31.597  79.735  1.00 20.46           C  
ATOM    608  C   ASP A  83      16.931  31.362  81.001  1.00 19.17           C  
ATOM    609  O   ASP A  83      18.049  30.857  80.932  1.00 17.98           O  
ATOM    610  CB  ASP A  83      16.848  32.603  78.842  1.00 19.77           C  
ATOM    611  CG  ASP A  83      16.137  32.873  77.531  1.00 22.43           C  
ATOM    612  OD1 ASP A  83      15.530  31.942  76.957  1.00 21.43           O  
ATOM    613  OD2 ASP A  83      16.199  34.031  77.055  1.00 24.90           O  
ATOM    614  N   PHE A  84      16.392  31.729  82.157  1.00 17.25           N  
ATOM    615  CA  PHE A  84      17.131  31.531  83.390  1.00 15.96           C  
ATOM    616  C   PHE A  84      17.013  30.069  83.804  1.00 17.88           C  
ATOM    617  O   PHE A  84      15.923  29.556  84.069  1.00 19.90           O  
ATOM    618  CB  PHE A  84      16.620  32.505  84.451  1.00 16.22           C  
ATOM    619  CG  PHE A  84      16.959  33.943  84.137  1.00 14.20           C  
ATOM    620  CD1 PHE A  84      18.236  34.433  84.378  1.00 13.91           C  
ATOM    621  CD2 PHE A  84      16.028  34.778  83.530  1.00 15.62           C  
ATOM    622  CE1 PHE A  84      18.588  35.738  84.014  1.00 14.81           C  
ATOM    623  CE2 PHE A  84      16.364  36.085  83.160  1.00 17.28           C  
ATOM    624  CZ  PHE A  84      17.646  36.559  83.404  1.00 16.28           C  
ATOM    625  N   ALA A  85      18.156  29.393  83.816  1.00 17.05           N  
ATOM    626  CA  ALA A  85      18.210  27.976  84.148  1.00 18.03           C  
ATOM    627  C   ALA A  85      19.662  27.517  84.210  1.00 16.98           C  
ATOM    628  O   ALA A  85      20.579  28.325  84.344  1.00 17.43           O  
ATOM    629  CB  ALA A  85      17.467  27.188  83.081  1.00 17.59           C  
ATOM    630  N   VAL A  86      19.868  26.210  84.105  1.00 17.20           N  
ATOM    631  CA  VAL A  86      21.216  25.665  84.129  1.00 15.59           C  
ATOM    632  C   VAL A  86      21.616  25.227  82.725  1.00 18.27           C  
ATOM    633  O   VAL A  86      20.825  24.600  82.012  1.00 19.30           O  
ATOM    634  CB  VAL A  86      21.318  24.451  85.081  1.00 16.75           C  
ATOM    635  CG1 VAL A  86      22.727  23.896  85.062  1.00 11.70           C  
ATOM    636  CG2 VAL A  86      20.931  24.871  86.498  1.00 13.96           C  
ATOM    637  N   TYR A  87      22.841  25.565  82.332  1.00 16.96           N  
ATOM    638  CA  TYR A  87      23.355  25.207  81.013  1.00 16.39           C  
ATOM    639  C   TYR A  87      24.570  24.292  81.105  1.00 17.15           C  
ATOM    640  O   TYR A  87      25.433  24.466  81.969  1.00 18.28           O  
ATOM    641  CB  TYR A  87      23.717  26.463  80.215  1.00 15.62           C  
ATOM    642  CG  TYR A  87      22.524  27.327  79.901  1.00 16.46           C  
ATOM    643  CD1 TYR A  87      21.910  28.084  80.893  1.00 14.19           C  
ATOM    644  CD2 TYR A  87      21.986  27.360  78.613  1.00 13.63           C  
ATOM    645  CE1 TYR A  87      20.785  28.856  80.611  1.00 14.65           C  
ATOM    646  CE2 TYR A  87      20.866  28.125  78.321  1.00 14.21           C  
ATOM    647  CZ  TYR A  87      20.270  28.872  79.324  1.00 13.77           C  
ATOM    648  OH  TYR A  87      19.171  29.640  79.025  1.00 12.86           O  
ATOM    649  N   TYR A  88      24.620  23.318  80.203  1.00 16.22           N  
ATOM    650  CA  TYR A  88      25.706  22.339  80.149  1.00 14.99           C  
ATOM    651  C   TYR A  88      26.272  22.240  78.741  1.00 15.52           C  
ATOM    652  O   TYR A  88      25.520  22.267  77.770  1.00 15.00           O  
ATOM    653  CB  TYR A  88      25.192  20.937  80.505  1.00 15.30           C  
ATOM    654  CG  TYR A  88      24.746  20.719  81.936  1.00 15.78           C  
ATOM    655  CD1 TYR A  88      25.672  20.478  82.949  1.00 13.42           C  
ATOM    656  CD2 TYR A  88      23.395  20.726  82.268  1.00 14.40           C  
ATOM    657  CE1 TYR A  88      25.256  20.246  84.261  1.00 16.53           C  
ATOM    658  CE2 TYR A  88      22.969  20.498  83.571  1.00 15.90           C  
ATOM    659  CZ  TYR A  88      23.900  20.260  84.562  1.00 14.94           C  
ATOM    660  OH  TYR A  88      23.474  20.057  85.850  1.00 14.41           O  
ATOM    661  N   CYS A  89      27.589  22.136  78.617  1.00 13.99           N  
ATOM    662  CA  CYS A  89      28.176  21.939  77.297  1.00 15.57           C  
ATOM    663  C   CYS A  89      28.653  20.509  77.342  1.00 14.26           C  
ATOM    664  O   CYS A  89      28.683  19.883  78.407  1.00 13.06           O  
ATOM    665  CB  CYS A  89      29.367  22.870  77.024  1.00 15.14           C  
ATOM    666  SG  CYS A  89      30.818  22.733  78.120  1.00 18.92           S  
ATOM    667  N   GLN A  90      29.023  19.983  76.191  1.00 15.80           N  
ATOM    668  CA  GLN A  90      29.503  18.623  76.162  1.00 18.79           C  
ATOM    669  C   GLN A  90      30.088  18.290  74.812  1.00 17.87           C  
ATOM    670  O   GLN A  90      29.758  18.910  73.797  1.00 16.93           O  
ATOM    671  CB  GLN A  90      28.367  17.668  76.508  1.00 21.60           C  
ATOM    672  CG  GLN A  90      27.287  17.640  75.492  1.00 22.50           C  
ATOM    673  CD  GLN A  90      27.313  16.363  74.698  1.00 25.99           C  
ATOM    674  OE1 GLN A  90      28.279  15.602  74.770  1.00 30.90           O  
ATOM    675  NE2 GLN A  90      26.256  16.114  73.932  1.00 16.38           N  
ATOM    676  N   LYS A  91      30.997  17.328  74.822  1.00 15.91           N  
ATOM    677  CA  LYS A  91      31.641  16.887  73.607  1.00 17.46           C  
ATOM    678  C   LYS A  91      31.191  15.471  73.347  1.00 16.97           C  
ATOM    679  O   LYS A  91      31.200  14.634  74.248  1.00 18.75           O  
ATOM    680  CB  LYS A  91      33.165  16.886  73.746  1.00 18.78           C  
ATOM    681  CG  LYS A  91      33.834  16.382  72.472  1.00 22.40           C  
ATOM    682  CD  LYS A  91      35.298  16.060  72.634  1.00 23.40           C  
ATOM    683  CE  LYS A  91      35.886  15.603  71.294  1.00 27.66           C  
ATOM    684  NZ  LYS A  91      35.136  14.439  70.692  1.00 28.77           N  
ATOM    685  N   TYR A  92      30.773  15.204  72.121  1.00 15.73           N  
ATOM    686  CA  TYR A  92      30.372  13.862  71.771  1.00 15.54           C  
ATOM    687  C   TYR A  92      31.373  13.415  70.722  1.00 16.63           C  
ATOM    688  O   TYR A  92      32.317  14.143  70.421  1.00 18.12           O  
ATOM    689  CB  TYR A  92      28.937  13.828  71.234  1.00 14.71           C  
ATOM    690  CG  TYR A  92      28.580  14.938  70.272  1.00 13.67           C  
ATOM    691  CD1 TYR A  92      28.210  16.200  70.734  1.00 15.43           C  
ATOM    692  CD2 TYR A  92      28.588  14.716  68.894  1.00 15.16           C  
ATOM    693  CE1 TYR A  92      27.852  17.217  69.844  1.00 15.36           C  
ATOM    694  CE2 TYR A  92      28.233  15.725  67.997  1.00 14.35           C  
ATOM    695  CZ  TYR A  92      27.865  16.969  68.482  1.00 15.73           C  
ATOM    696  OH  TYR A  92      27.497  17.957  67.595  1.00 17.34           O  
ATOM    697  N   GLY A  93      31.192  12.225  70.174  1.00 16.75           N  
ATOM    698  CA  GLY A  93      32.138  11.762  69.182  1.00 17.95           C  
ATOM    699  C   GLY A  93      32.030  10.279  68.957  1.00 17.18           C  
ATOM    700  O   GLY A  93      31.106   9.636  69.441  1.00 16.25           O  
ATOM    701  N   THR A  94      32.994   9.736  68.229  1.00 20.50           N  
ATOM    702  CA  THR A  94      33.013   8.322  67.890  1.00 23.02           C  
ATOM    703  C   THR A  94      33.393   7.388  69.034  1.00 22.21           C  
ATOM    704  O   THR A  94      32.969   6.236  69.049  1.00 22.82           O  
ATOM    705  CB  THR A  94      34.000   8.065  66.729  1.00 25.69           C  
ATOM    706  OG1 THR A  94      33.669   8.911  65.617  1.00 30.08           O  
ATOM    707  CG2 THR A  94      33.936   6.612  66.286  1.00 30.80           C  
ATOM    708  N   SER A  95      34.169   7.882  69.996  1.00 22.42           N  
ATOM    709  CA  SER A  95      34.640   7.021  71.078  1.00 23.00           C  
ATOM    710  C   SER A  95      34.279   7.396  72.513  1.00 21.88           C  
ATOM    711  O   SER A  95      34.374   6.561  73.412  1.00 18.94           O  
ATOM    712  CB  SER A  95      36.160   6.899  70.992  1.00 26.29           C  
ATOM    713  OG  SER A  95      36.763   8.127  71.376  1.00 30.43           O  
ATOM    714  N   ALA A  96      33.891   8.643  72.744  1.00 21.51           N  
ATOM    715  CA  ALA A  96      33.551   9.052  74.094  1.00 21.77           C  
ATOM    716  C   ALA A  96      32.800  10.369  74.148  1.00 22.10           C  
ATOM    717  O   ALA A  96      32.841  11.174  73.217  1.00 22.81           O  
ATOM    718  CB  ALA A  96      34.813   9.142  74.946  1.00 23.31           C  
ATOM    719  N   ILE A  97      32.109  10.580  75.258  1.00 21.51           N  
ATOM    720  CA  ILE A  97      31.343  11.790  75.447  1.00 21.64           C  
ATOM    721  C   ILE A  97      31.597  12.296  76.860  1.00 21.18           C  
ATOM    722  O   ILE A  97      31.788  11.513  77.790  1.00 18.88           O  
ATOM    723  CB  ILE A  97      29.825  11.523  75.168  1.00 24.73           C  
ATOM    724  CG1 ILE A  97      28.965  11.936  76.353  1.00 24.87           C  
ATOM    725  CG2 ILE A  97      29.600  10.063  74.823  1.00 29.88           C  
ATOM    726  CD1 ILE A  97      28.712  13.402  76.415  1.00 25.56           C  
ATOM    727  N   THR A  98      31.629  13.613  77.012  1.00 20.63           N  
ATOM    728  CA  THR A  98      31.876  14.211  78.314  1.00 19.99           C  
ATOM    729  C   THR A  98      31.081  15.513  78.447  1.00 18.71           C  
ATOM    730  O   THR A  98      30.715  16.129  77.444  1.00 16.54           O  
ATOM    731  CB  THR A  98      33.394  14.467  78.507  1.00 22.19           C  
ATOM    732  OG1 THR A  98      33.624  15.055  79.790  1.00 26.13           O  
ATOM    733  CG2 THR A  98      33.930  15.380  77.417  1.00 20.61           C  
ATOM    734  N   PHE A  99      30.797  15.907  79.686  1.00 15.77           N  
ATOM    735  CA  PHE A  99      30.031  17.120  79.964  1.00 16.08           C  
ATOM    736  C   PHE A  99      30.803  18.095  80.843  1.00 16.76           C  
ATOM    737  O   PHE A  99      31.641  17.690  81.653  1.00 14.28           O  
ATOM    738  CB  PHE A  99      28.730  16.808  80.720  1.00 16.97           C  
ATOM    739  CG  PHE A  99      27.706  16.037  79.935  1.00 18.16           C  
ATOM    740  CD1 PHE A  99      27.701  14.643  79.942  1.00 18.84           C  
ATOM    741  CD2 PHE A  99      26.689  16.706  79.260  1.00 18.97           C  
ATOM    742  CE1 PHE A  99      26.689  13.927  79.295  1.00 19.20           C  
ATOM    743  CE2 PHE A  99      25.676  16.003  78.611  1.00 19.76           C  
ATOM    744  CZ  PHE A  99      25.674  14.607  78.629  1.00 20.83           C  
ATOM    745  N   GLY A 100      30.506  19.381  80.683  1.00 14.99           N  
ATOM    746  CA  GLY A 100      31.123  20.382  81.529  1.00 16.28           C  
ATOM    747  C   GLY A 100      30.359  20.263  82.841  1.00 17.44           C  
ATOM    748  O   GLY A 100      29.326  19.585  82.880  1.00 15.73           O  
ATOM    749  N   GLN A 101      30.832  20.916  83.902  1.00 16.13           N  
ATOM    750  CA  GLN A 101      30.172  20.824  85.204  1.00 18.95           C  
ATOM    751  C   GLN A 101      28.867  21.610  85.292  1.00 20.26           C  
ATOM    752  O   GLN A 101      28.094  21.434  86.234  1.00 19.29           O  
ATOM    753  CB  GLN A 101      31.109  21.293  86.320  1.00 23.88           C  
ATOM    754  CG  GLN A 101      31.306  22.795  86.364  1.00 26.17           C  
ATOM    755  CD  GLN A 101      32.337  23.291  85.368  1.00 29.09           C  
ATOM    756  OE1 GLN A 101      32.622  22.638  84.365  1.00 26.50           O  
ATOM    757  NE2 GLN A 101      32.904  24.462  85.645  1.00 34.02           N  
ATOM    758  N   GLY A 102      28.632  22.487  84.319  1.00 19.47           N  
ATOM    759  CA  GLY A 102      27.410  23.268  84.304  1.00 18.25           C  
ATOM    760  C   GLY A 102      27.489  24.700  84.805  1.00 19.77           C  
ATOM    761  O   GLY A 102      28.293  25.031  85.679  1.00 19.35           O  
ATOM    762  N   THR A 103      26.648  25.558  84.229  1.00 18.30           N  
ATOM    763  CA  THR A 103      26.581  26.963  84.621  1.00 18.43           C  
ATOM    764  C   THR A 103      25.136  27.346  84.901  1.00 17.24           C  
ATOM    765  O   THR A 103      24.251  27.132  84.073  1.00 18.73           O  
ATOM    766  CB  THR A 103      27.131  27.892  83.522  1.00 18.64           C  
ATOM    767  OG1 THR A 103      28.546  27.697  83.394  1.00 21.37           O  
ATOM    768  CG2 THR A 103      26.859  29.347  83.872  1.00 22.26           C  
ATOM    769  N   ARG A 104      24.901  27.919  86.074  1.00 15.73           N  
ATOM    770  CA  ARG A 104      23.562  28.330  86.455  1.00 16.75           C  
ATOM    771  C   ARG A 104      23.349  29.820  86.213  1.00 17.99           C  
ATOM    772  O   ARG A 104      24.065  30.662  86.752  1.00 18.51           O  
ATOM    773  CB  ARG A 104      23.319  27.986  87.922  1.00 18.37           C  
ATOM    774  CG  ARG A 104      21.990  28.459  88.469  1.00 25.25           C  
ATOM    775  CD  ARG A 104      21.563  27.593  89.643  1.00 29.63           C  
ATOM    776  NE  ARG A 104      20.451  28.189  90.369  1.00 34.76           N  
ATOM    777  CZ  ARG A 104      20.567  29.241  91.173  1.00 37.81           C  
ATOM    778  NH1 ARG A 104      21.751  29.811  91.360  1.00 38.55           N  
ATOM    779  NH2 ARG A 104      19.496  29.730  91.781  1.00 39.85           N  
ATOM    780  N   LEU A 105      22.362  30.133  85.384  1.00 16.18           N  
ATOM    781  CA  LEU A 105      22.049  31.513  85.057  1.00 18.89           C  
ATOM    782  C   LEU A 105      20.852  31.967  85.894  1.00 18.94           C  
ATOM    783  O   LEU A 105      19.725  31.544  85.647  1.00 17.89           O  
ATOM    784  CB  LEU A 105      21.740  31.625  83.558  1.00 17.91           C  
ATOM    785  CG  LEU A 105      21.346  32.973  82.963  1.00 21.43           C  
ATOM    786  CD1 LEU A 105      22.441  34.005  83.188  1.00 24.43           C  
ATOM    787  CD2 LEU A 105      21.087  32.787  81.473  1.00 21.46           C  
ATOM    788  N   GLU A 106      21.113  32.805  86.898  1.00 18.95           N  
ATOM    789  CA  GLU A 106      20.066  33.320  87.776  1.00 19.72           C  
ATOM    790  C   GLU A 106      19.777  34.782  87.486  1.00 19.73           C  
ATOM    791  O   GLU A 106      20.583  35.478  86.868  1.00 16.87           O  
ATOM    792  CB  GLU A 106      20.469  33.200  89.247  1.00 19.97           C  
ATOM    793  CG  GLU A 106      21.660  34.063  89.639  1.00 22.55           C  
ATOM    794  CD  GLU A 106      21.507  34.709  91.013  1.00 23.87           C  
ATOM    795  OE1 GLU A 106      20.916  34.080  91.924  1.00 22.99           O  
ATOM    796  OE2 GLU A 106      21.995  35.850  91.186  1.00 24.08           O  
ATOM    797  N   ILE A 107      18.622  35.240  87.952  1.00 18.36           N  
ATOM    798  CA  ILE A 107      18.212  36.617  87.764  1.00 20.44           C  
ATOM    799  C   ILE A 107      18.879  37.500  88.810  1.00 21.25           C  
ATOM    800  O   ILE A 107      18.895  37.175  90.000  1.00 19.25           O  
ATOM    801  CB  ILE A 107      16.689  36.769  87.905  1.00 20.26           C  
ATOM    802  CG1 ILE A 107      15.982  35.886  86.881  1.00 20.42           C  
ATOM    803  CG2 ILE A 107      16.292  38.233  87.695  1.00 22.51           C  
ATOM    804  CD1 ILE A 107      14.497  35.785  87.103  1.00 24.31           C  
ATOM    805  N   LYS A 108      19.432  38.615  88.352  1.00 22.08           N  
ATOM    806  CA  LYS A 108      20.085  39.566  89.236  1.00 23.93           C  
ATOM    807  C   LYS A 108      18.971  40.322  89.944  1.00 23.84           C  
ATOM    808  O   LYS A 108      18.330  41.192  89.351  1.00 24.14           O  
ATOM    809  CB  LYS A 108      20.937  40.536  88.414  1.00 25.14           C  
ATOM    810  CG  LYS A 108      21.637  41.616  89.223  1.00 27.73           C  
ATOM    811  CD  LYS A 108      22.784  41.054  90.050  1.00 29.33           C  
ATOM    812  CE  LYS A 108      23.515  42.169  90.798  1.00 29.79           C  
ATOM    813  NZ  LYS A 108      24.610  41.653  91.657  1.00 31.15           N  
ATOM    814  N   GLY A 109      18.732  39.980  91.205  1.00 24.42           N  
ATOM    815  CA  GLY A 109      17.675  40.632  91.954  1.00 26.20           C  
ATOM    816  C   GLY A 109      18.156  41.750  92.854  1.00 26.46           C  
ATOM    817  O   GLY A 109      19.330  42.127  92.830  1.00 24.43           O  
ATOM    818  N   THR A 110      17.237  42.284  93.651  1.00 26.98           N  
ATOM    819  CA  THR A 110      17.557  43.363  94.580  1.00 26.89           C  
ATOM    820  C   THR A 110      17.949  42.750  95.918  1.00 26.07           C  
ATOM    821  O   THR A 110      17.307  41.813  96.389  1.00 26.14           O  
ATOM    822  CB  THR A 110      16.340  44.285  94.804  1.00 26.69           C  
ATOM    823  OG1 THR A 110      15.834  44.722  93.538  1.00 28.67           O  
ATOM    824  CG2 THR A 110      16.739  45.506  95.629  1.00 29.76           C  
ATOM    825  N   VAL A 111      19.013  43.268  96.517  1.00 25.12           N  
ATOM    826  CA  VAL A 111      19.456  42.769  97.803  1.00 25.62           C  
ATOM    827  C   VAL A 111      18.314  42.977  98.795  1.00 27.43           C  
ATOM    828  O   VAL A 111      17.797  44.087  98.939  1.00 26.91           O  
ATOM    829  CB  VAL A 111      20.711  43.524  98.285  1.00 26.85           C  
ATOM    830  CG1 VAL A 111      21.076  43.093  99.694  1.00 25.52           C  
ATOM    831  CG2 VAL A 111      21.870  43.252  97.327  1.00 26.43           C  
ATOM    832  N   ALA A 112      17.902  41.900  99.454  1.00 26.29           N  
ATOM    833  CA  ALA A 112      16.817  41.969 100.423  1.00 27.06           C  
ATOM    834  C   ALA A 112      17.068  40.973 101.541  1.00 27.58           C  
ATOM    835  O   ALA A 112      17.314  39.790 101.294  1.00 26.34           O  
ATOM    836  CB  ALA A 112      15.487  41.670  99.742  1.00 27.65           C  
ATOM    837  N   ALA A 113      17.012  41.460 102.774  1.00 27.13           N  
ATOM    838  CA  ALA A 113      17.232  40.611 103.935  1.00 26.30           C  
ATOM    839  C   ALA A 113      16.061  39.652 104.058  1.00 23.86           C  
ATOM    840  O   ALA A 113      14.952  39.962 103.651  1.00 22.99           O  
ATOM    841  CB  ALA A 113      17.343  41.459 105.192  1.00 27.08           C  
ATOM    842  N   PRO A 114      16.295  38.466 104.624  1.00 24.17           N  
ATOM    843  CA  PRO A 114      15.190  37.517 104.760  1.00 23.80           C  
ATOM    844  C   PRO A 114      14.326  37.802 105.981  1.00 24.01           C  
ATOM    845  O   PRO A 114      14.791  38.394 106.954  1.00 23.84           O  
ATOM    846  CB  PRO A 114      15.909  36.182 104.876  1.00 25.00           C  
ATOM    847  CG  PRO A 114      17.139  36.550 105.657  1.00 24.30           C  
ATOM    848  CD  PRO A 114      17.582  37.840 104.984  1.00 23.56           C  
ATOM    849  N   SER A 115      13.058  37.415 105.907  1.00 22.78           N  
ATOM    850  CA  SER A 115      12.160  37.555 107.043  1.00 23.43           C  
ATOM    851  C   SER A 115      12.370  36.198 107.704  1.00 22.26           C  
ATOM    852  O   SER A 115      12.201  35.159 107.060  1.00 19.78           O  
ATOM    853  CB  SER A 115      10.703  37.698 106.591  1.00 25.26           C  
ATOM    854  OG  SER A 115      10.514  38.871 105.816  1.00 31.56           O  
ATOM    855  N   VAL A 116      12.754  36.210 108.976  1.00 20.06           N  
ATOM    856  CA  VAL A 116      13.040  34.983 109.713  1.00 19.91           C  
ATOM    857  C   VAL A 116      11.922  34.545 110.655  1.00 19.95           C  
ATOM    858  O   VAL A 116      11.315  35.364 111.342  1.00 19.98           O  
ATOM    859  CB  VAL A 116      14.341  35.150 110.542  1.00 20.10           C  
ATOM    860  CG1 VAL A 116      14.706  33.841 111.228  1.00 20.71           C  
ATOM    861  CG2 VAL A 116      15.472  35.622 109.639  1.00 19.69           C  
ATOM    862  N   PHE A 117      11.662  33.241 110.679  1.00 19.13           N  
ATOM    863  CA  PHE A 117      10.640  32.660 111.544  1.00 19.28           C  
ATOM    864  C   PHE A 117      11.217  31.394 112.178  1.00 20.16           C  
ATOM    865  O   PHE A 117      12.006  30.683 111.552  1.00 18.77           O  
ATOM    866  CB  PHE A 117       9.387  32.260 110.754  1.00 19.75           C  
ATOM    867  CG  PHE A 117       8.767  33.373 109.963  1.00 20.17           C  
ATOM    868  CD1 PHE A 117       9.280  33.734 108.721  1.00 19.71           C  
ATOM    869  CD2 PHE A 117       7.635  34.030 110.437  1.00 21.53           C  
ATOM    870  CE1 PHE A 117       8.670  34.731 107.956  1.00 21.71           C  
ATOM    871  CE2 PHE A 117       7.017  35.027 109.683  1.00 20.86           C  
ATOM    872  CZ  PHE A 117       7.535  35.379 108.438  1.00 21.95           C  
ATOM    873  N   ILE A 118      10.826  31.110 113.416  1.00 20.67           N  
ATOM    874  CA  ILE A 118      11.305  29.915 114.085  1.00 22.39           C  
ATOM    875  C   ILE A 118      10.119  29.090 114.565  1.00 23.45           C  
ATOM    876  O   ILE A 118       9.159  29.621 115.134  1.00 23.05           O  
ATOM    877  CB  ILE A 118      12.243  30.257 115.271  1.00 24.16           C  
ATOM    878  CG1 ILE A 118      12.833  28.963 115.843  1.00 26.54           C  
ATOM    879  CG2 ILE A 118      11.492  31.040 116.341  1.00 24.54           C  
ATOM    880  CD1 ILE A 118      13.972  29.185 116.814  1.00 27.97           C  
ATOM    881  N   PHE A 119      10.180  27.789 114.306  1.00 20.89           N  
ATOM    882  CA  PHE A 119       9.109  26.885 114.696  1.00 21.52           C  
ATOM    883  C   PHE A 119       9.607  25.830 115.673  1.00 21.18           C  
ATOM    884  O   PHE A 119      10.545  25.094 115.375  1.00 19.95           O  
ATOM    885  CB  PHE A 119       8.541  26.171 113.461  1.00 20.18           C  
ATOM    886  CG  PHE A 119       8.011  27.098 112.409  1.00 21.68           C  
ATOM    887  CD1 PHE A 119       6.723  27.615 112.501  1.00 22.89           C  
ATOM    888  CD2 PHE A 119       8.801  27.458 111.325  1.00 22.31           C  
ATOM    889  CE1 PHE A 119       6.229  28.482 111.525  1.00 21.86           C  
ATOM    890  CE2 PHE A 119       8.316  28.326 110.342  1.00 24.37           C  
ATOM    891  CZ  PHE A 119       7.024  28.838 110.445  1.00 22.18           C  
ATOM    892  N   PRO A 120       8.993  25.759 116.863  1.00 21.70           N  
ATOM    893  CA  PRO A 120       9.384  24.771 117.874  1.00 20.86           C  
ATOM    894  C   PRO A 120       8.844  23.417 117.431  1.00 20.74           C  
ATOM    895  O   PRO A 120       7.949  23.353 116.595  1.00 20.14           O  
ATOM    896  CB  PRO A 120       8.667  25.262 119.137  1.00 20.98           C  
ATOM    897  CG  PRO A 120       8.553  26.727 118.923  1.00 22.62           C  
ATOM    898  CD  PRO A 120       8.161  26.816 117.462  1.00 21.35           C  
ATOM    899  N   PRO A 121       9.388  22.319 117.968  1.00 20.94           N  
ATOM    900  CA  PRO A 121       8.865  21.019 117.556  1.00 20.47           C  
ATOM    901  C   PRO A 121       7.429  20.886 118.058  1.00 23.68           C  
ATOM    902  O   PRO A 121       7.094  21.375 119.140  1.00 22.76           O  
ATOM    903  CB  PRO A 121       9.822  20.031 118.225  1.00 22.84           C  
ATOM    904  CG  PRO A 121      10.283  20.779 119.442  1.00 22.06           C  
ATOM    905  CD  PRO A 121      10.510  22.164 118.908  1.00 21.11           C  
ATOM    906  N   SER A 122       6.580  20.246 117.260  1.00 22.80           N  
ATOM    907  CA  SER A 122       5.183  20.059 117.627  1.00 24.77           C  
ATOM    908  C   SER A 122       5.059  18.999 118.714  1.00 26.60           C  
ATOM    909  O   SER A 122       5.910  18.119 118.831  1.00 24.44           O  
ATOM    910  CB  SER A 122       4.383  19.606 116.412  1.00 25.35           C  
ATOM    911  OG  SER A 122       4.804  18.314 116.005  1.00 27.01           O  
ATOM    912  N   ASP A 123       3.990  19.079 119.496  1.00 27.69           N  
ATOM    913  CA  ASP A 123       3.760  18.110 120.555  1.00 30.41           C  
ATOM    914  C   ASP A 123       3.578  16.735 119.938  1.00 30.30           C  
ATOM    915  O   ASP A 123       3.975  15.722 120.515  1.00 30.09           O  
ATOM    916  CB  ASP A 123       2.516  18.479 121.364  1.00 33.61           C  
ATOM    917  CG  ASP A 123       2.674  19.793 122.100  1.00 36.73           C  
ATOM    918  OD1 ASP A 123       3.745  20.007 122.710  1.00 38.82           O  
ATOM    919  OD2 ASP A 123       1.730  20.606 122.080  1.00 38.37           O  
ATOM    920  N   GLU A 124       2.979  16.702 118.753  1.00 29.68           N  
ATOM    921  CA  GLU A 124       2.760  15.441 118.063  1.00 29.38           C  
ATOM    922  C   GLU A 124       4.102  14.763 117.786  1.00 29.03           C  
ATOM    923  O   GLU A 124       4.253  13.562 118.010  1.00 28.91           O  
ATOM    924  CB  GLU A 124       2.006  15.678 116.749  1.00 31.20           C  
ATOM    925  CG  GLU A 124       1.622  14.393 116.026  1.00 36.29           C  
ATOM    926  CD  GLU A 124       0.893  14.637 114.712  1.00 40.17           C  
ATOM    927  OE1 GLU A 124       0.470  13.641 114.083  1.00 41.05           O  
ATOM    928  OE2 GLU A 124       0.748  15.817 114.307  1.00 41.52           O  
ATOM    929  N   GLN A 125       5.082  15.524 117.305  1.00 28.30           N  
ATOM    930  CA  GLN A 125       6.390  14.934 117.024  1.00 28.21           C  
ATOM    931  C   GLN A 125       7.082  14.520 118.320  1.00 29.14           C  
ATOM    932  O   GLN A 125       7.651  13.434 118.406  1.00 29.41           O  
ATOM    933  CB  GLN A 125       7.287  15.904 116.247  1.00 26.80           C  
ATOM    934  CG  GLN A 125       8.708  15.365 116.056  1.00 26.43           C  
ATOM    935  CD  GLN A 125       9.597  16.274 115.225  1.00 25.61           C  
ATOM    936  OE1 GLN A 125       9.569  17.496 115.368  1.00 23.78           O  
ATOM    937  NE2 GLN A 125      10.412  15.672 114.362  1.00 25.06           N  
ATOM    938  N   LEU A 126       7.028  15.390 119.325  1.00 28.81           N  
ATOM    939  CA  LEU A 126       7.644  15.106 120.618  1.00 30.67           C  
ATOM    940  C   LEU A 126       7.196  13.751 121.152  1.00 32.64           C  
ATOM    941  O   LEU A 126       7.975  13.033 121.778  1.00 32.50           O  
ATOM    942  CB  LEU A 126       7.292  16.207 121.619  1.00 30.50           C  
ATOM    943  CG  LEU A 126       7.976  17.545 121.354  1.00 30.82           C  
ATOM    944  CD1 LEU A 126       7.458  18.608 122.318  1.00 31.73           C  
ATOM    945  CD2 LEU A 126       9.481  17.370 121.505  1.00 32.58           C  
ATOM    946  N   LYS A 127       5.938  13.406 120.894  1.00 34.08           N  
ATOM    947  CA  LYS A 127       5.383  12.132 121.331  1.00 36.79           C  
ATOM    948  C   LYS A 127       6.117  10.963 120.675  1.00 37.75           C  
ATOM    949  O   LYS A 127       6.140   9.858 121.213  1.00 38.57           O  
ATOM    950  CB  LYS A 127       3.889  12.050 120.989  1.00 38.19           C  
ATOM    951  CG  LYS A 127       2.935  12.435 122.123  1.00 39.24           C  
ATOM    952  CD  LYS A 127       3.060  13.897 122.531  1.00 42.24           C  
ATOM    953  CE  LYS A 127       2.034  14.270 123.605  1.00 43.69           C  
ATOM    954  NZ  LYS A 127       2.123  15.708 124.005  1.00 44.02           N  
ATOM    955  N   SER A 128       6.717  11.211 119.514  1.00 38.59           N  
ATOM    956  CA  SER A 128       7.441  10.170 118.792  1.00 38.04           C  
ATOM    957  C   SER A 128       8.854  10.006 119.336  1.00 38.18           C  
ATOM    958  O   SER A 128       9.570   9.074 118.964  1.00 39.18           O  
ATOM    959  CB  SER A 128       7.502  10.499 117.297  1.00 39.03           C  
ATOM    960  OG  SER A 128       8.416  11.551 117.032  1.00 40.37           O  
ATOM    961  N   GLY A 129       9.256  10.919 120.213  1.00 37.81           N  
ATOM    962  CA  GLY A 129      10.583  10.847 120.795  1.00 37.43           C  
ATOM    963  C   GLY A 129      11.635  11.655 120.059  1.00 36.91           C  
ATOM    964  O   GLY A 129      12.810  11.620 120.427  1.00 38.67           O  
ATOM    965  N   THR A 130      11.223  12.382 119.024  1.00 35.21           N  
ATOM    966  CA  THR A 130      12.153  13.203 118.249  1.00 32.78           C  
ATOM    967  C   THR A 130      11.734  14.668 118.255  1.00 30.39           C  
ATOM    968  O   THR A 130      10.551  14.975 118.319  1.00 30.68           O  
ATOM    969  CB  THR A 130      12.236  12.739 116.781  1.00 34.00           C  
ATOM    970  OG1 THR A 130      12.687  11.381 116.728  1.00 33.80           O  
ATOM    971  CG2 THR A 130      13.212  13.618 116.001  1.00 35.06           C  
ATOM    972  N   ALA A 131      12.709  15.568 118.182  1.00 28.39           N  
ATOM    973  CA  ALA A 131      12.424  16.995 118.175  1.00 26.81           C  
ATOM    974  C   ALA A 131      13.118  17.719 117.019  1.00 25.99           C  
ATOM    975  O   ALA A 131      14.349  17.726 116.913  1.00 23.53           O  
ATOM    976  CB  ALA A 131      12.840  17.618 119.499  1.00 27.81           C  
ATOM    977  N   SER A 132      12.316  18.331 116.154  1.00 21.96           N  
ATOM    978  CA  SER A 132      12.847  19.076 115.025  1.00 21.06           C  
ATOM    979  C   SER A 132      12.513  20.550 115.212  1.00 20.36           C  
ATOM    980  O   SER A 132      11.346  20.915 115.395  1.00 19.95           O  
ATOM    981  CB  SER A 132      12.241  18.577 113.706  1.00 21.36           C  
ATOM    982  OG  SER A 132      12.504  17.199 113.500  1.00 19.86           O  
ATOM    983  N   VAL A 133      13.544  21.389 115.190  1.00 19.99           N  
ATOM    984  CA  VAL A 133      13.371  22.833 115.324  1.00 18.97           C  
ATOM    985  C   VAL A 133      13.636  23.406 113.939  1.00 20.04           C  
ATOM    986  O   VAL A 133      14.692  23.160 113.352  1.00 19.38           O  
ATOM    987  CB  VAL A 133      14.385  23.456 116.309  1.00 19.93           C  
ATOM    988  CG1 VAL A 133      13.891  24.831 116.741  1.00 21.10           C  
ATOM    989  CG2 VAL A 133      14.581  22.559 117.517  1.00 18.66           C  
ATOM    990  N   VAL A 134      12.682  24.167 113.415  1.00 19.44           N  
ATOM    991  CA  VAL A 134      12.831  24.730 112.081  1.00 19.03           C  
ATOM    992  C   VAL A 134      12.971  26.246 112.047  1.00 19.64           C  
ATOM    993  O   VAL A 134      12.280  26.980 112.757  1.00 18.86           O  
ATOM    994  CB  VAL A 134      11.642  24.322 111.171  1.00 19.82           C  
ATOM    995  CG1 VAL A 134      11.860  24.833 109.753  1.00 18.62           C  
ATOM    996  CG2 VAL A 134      11.492  22.813 111.167  1.00 18.67           C  
ATOM    997  N   CYS A 135      13.895  26.702 111.214  1.00 18.53           N  
ATOM    998  CA  CYS A 135      14.131  28.114 111.044  1.00 19.44           C  
ATOM    999  C   CYS A 135      13.947  28.430 109.568  1.00 21.16           C  
ATOM   1000  O   CYS A 135      14.610  27.840 108.710  1.00 20.28           O  
ATOM   1001  CB  CYS A 135      15.546  28.469 111.475  1.00 23.09           C  
ATOM   1002  SG  CYS A 135      15.852  30.256 111.453  1.00 29.29           S  
ATOM   1003  N   LEU A 136      13.036  29.352 109.278  1.00 19.95           N  
ATOM   1004  CA  LEU A 136      12.751  29.751 107.904  1.00 18.40           C  
ATOM   1005  C   LEU A 136      13.244  31.155 107.593  1.00 18.97           C  
ATOM   1006  O   LEU A 136      12.997  32.090 108.353  1.00 19.08           O  
ATOM   1007  CB  LEU A 136      11.239  29.690 107.640  1.00 18.76           C  
ATOM   1008  CG  LEU A 136      10.702  30.470 106.424  1.00 18.34           C  
ATOM   1009  CD1 LEU A 136      11.032  29.726 105.140  1.00 19.77           C  
ATOM   1010  CD2 LEU A 136       9.184  30.629 106.552  1.00 19.41           C  
ATOM   1011  N   LEU A 137      13.964  31.278 106.481  1.00 16.76           N  
ATOM   1012  CA  LEU A 137      14.459  32.560 105.982  1.00 17.24           C  
ATOM   1013  C   LEU A 137      13.667  32.710 104.696  1.00 17.82           C  
ATOM   1014  O   LEU A 137      13.882  31.964 103.740  1.00 16.54           O  
ATOM   1015  CB  LEU A 137      15.946  32.501 105.635  1.00 16.24           C  
ATOM   1016  CG  LEU A 137      16.971  32.624 106.761  1.00 19.18           C  
ATOM   1017  CD1 LEU A 137      16.767  31.500 107.767  1.00 17.12           C  
ATOM   1018  CD2 LEU A 137      18.379  32.570 106.160  1.00 16.96           C  
ATOM   1019  N   ASN A 138      12.756  33.669 104.669  1.00 18.31           N  
ATOM   1020  CA  ASN A 138      11.903  33.852 103.512  1.00 19.46           C  
ATOM   1021  C   ASN A 138      12.197  35.059 102.620  1.00 18.53           C  
ATOM   1022  O   ASN A 138      12.542  36.138 103.102  1.00 17.07           O  
ATOM   1023  CB  ASN A 138      10.450  33.916 103.993  1.00 21.76           C  
ATOM   1024  CG  ASN A 138       9.460  33.661 102.888  1.00 25.37           C  
ATOM   1025  OD1 ASN A 138       9.429  32.577 102.302  1.00 25.80           O  
ATOM   1026  ND2 ASN A 138       8.635  34.658 102.596  1.00 29.01           N  
ATOM   1027  N   ASN A 139      12.061  34.849 101.311  1.00 18.51           N  
ATOM   1028  CA  ASN A 139      12.235  35.891 100.301  1.00 18.79           C  
ATOM   1029  C   ASN A 139      13.429  36.830 100.426  1.00 19.33           C  
ATOM   1030  O   ASN A 139      13.261  38.032 100.642  1.00 18.50           O  
ATOM   1031  CB  ASN A 139      10.963  36.730 100.225  1.00 20.40           C  
ATOM   1032  CG  ASN A 139       9.756  35.916  99.821  1.00 23.24           C  
ATOM   1033  OD1 ASN A 139       8.634  36.420  99.800  1.00 27.85           O  
ATOM   1034  ND2 ASN A 139       9.978  34.652  99.493  1.00 21.28           N  
ATOM   1035  N   PHE A 140      14.630  36.291 100.249  1.00 19.10           N  
ATOM   1036  CA  PHE A 140      15.835  37.094 100.351  1.00 17.01           C  
ATOM   1037  C   PHE A 140      16.689  36.974  99.097  1.00 17.98           C  
ATOM   1038  O   PHE A 140      16.451  36.112  98.255  1.00 16.89           O  
ATOM   1039  CB  PHE A 140      16.647  36.659 101.571  1.00 17.54           C  
ATOM   1040  CG  PHE A 140      17.136  35.234 101.505  1.00 16.41           C  
ATOM   1041  CD1 PHE A 140      16.364  34.186 102.004  1.00 16.25           C  
ATOM   1042  CD2 PHE A 140      18.377  34.944 100.949  1.00 18.78           C  
ATOM   1043  CE1 PHE A 140      16.828  32.871 101.957  1.00 16.16           C  
ATOM   1044  CE2 PHE A 140      18.852  33.633 100.895  1.00 18.43           C  
ATOM   1045  CZ  PHE A 140      18.075  32.595 101.400  1.00 14.98           C  
ATOM   1046  N   TYR A 141      17.677  37.855  98.977  1.00 17.54           N  
ATOM   1047  CA  TYR A 141      18.596  37.854  97.840  1.00 19.17           C  
ATOM   1048  C   TYR A 141      19.812  38.705  98.215  1.00 19.22           C  
ATOM   1049  O   TYR A 141      19.663  39.749  98.842  1.00 19.31           O  
ATOM   1050  CB  TYR A 141      17.910  38.423  96.590  1.00 18.73           C  
ATOM   1051  CG  TYR A 141      18.798  38.387  95.374  1.00 18.57           C  
ATOM   1052  CD1 TYR A 141      19.748  39.387  95.155  1.00 16.88           C  
ATOM   1053  CD2 TYR A 141      18.776  37.291  94.501  1.00 19.45           C  
ATOM   1054  CE1 TYR A 141      20.659  39.295  94.113  1.00 16.48           C  
ATOM   1055  CE2 TYR A 141      19.687  37.190  93.453  1.00 15.59           C  
ATOM   1056  CZ  TYR A 141      20.629  38.196  93.269  1.00 17.41           C  
ATOM   1057  OH  TYR A 141      21.558  38.093  92.262  1.00 16.46           O  
ATOM   1058  N   PRO A 142      21.032  38.269  97.842  1.00 20.36           N  
ATOM   1059  CA  PRO A 142      21.376  37.052  97.099  1.00 19.57           C  
ATOM   1060  C   PRO A 142      21.105  35.759  97.857  1.00 21.29           C  
ATOM   1061  O   PRO A 142      20.724  35.775  99.030  1.00 22.42           O  
ATOM   1062  CB  PRO A 142      22.858  37.245  96.798  1.00 19.89           C  
ATOM   1063  CG  PRO A 142      23.336  37.956  98.015  1.00 18.15           C  
ATOM   1064  CD  PRO A 142      22.257  38.996  98.225  1.00 19.35           C  
ATOM   1065  N   ARG A 143      21.313  34.643  97.163  1.00 21.64           N  
ATOM   1066  CA  ARG A 143      21.090  33.303  97.698  1.00 22.64           C  
ATOM   1067  C   ARG A 143      21.944  32.950  98.911  1.00 22.25           C  
ATOM   1068  O   ARG A 143      21.524  32.164  99.761  1.00 22.16           O  
ATOM   1069  CB  ARG A 143      21.327  32.274  96.584  1.00 23.35           C  
ATOM   1070  CG  ARG A 143      21.073  30.822  96.963  1.00 26.76           C  
ATOM   1071  CD  ARG A 143      21.210  29.923  95.729  1.00 29.52           C  
ATOM   1072  NE  ARG A 143      20.910  28.520  96.011  1.00 31.06           N  
ATOM   1073  CZ  ARG A 143      21.689  27.715  96.726  1.00 32.46           C  
ATOM   1074  NH1 ARG A 143      22.826  28.166  97.239  1.00 32.30           N  
ATOM   1075  NH2 ARG A 143      21.332  26.455  96.924  1.00 33.22           N  
ATOM   1076  N   GLU A 144      23.140  33.523  98.992  1.00 21.45           N  
ATOM   1077  CA  GLU A 144      24.030  33.231 100.111  1.00 24.27           C  
ATOM   1078  C   GLU A 144      23.523  33.781 101.438  1.00 24.66           C  
ATOM   1079  O   GLU A 144      23.120  34.939 101.538  1.00 24.82           O  
ATOM   1080  CB  GLU A 144      25.436  33.764  99.824  1.00 25.30           C  
ATOM   1081  CG  GLU A 144      26.115  33.049  98.664  1.00 29.08           C  
ATOM   1082  CD  GLU A 144      25.508  33.412  97.322  1.00 31.08           C  
ATOM   1083  OE1 GLU A 144      25.511  32.553  96.415  1.00 34.28           O  
ATOM   1084  OE2 GLU A 144      25.039  34.560  97.172  1.00 31.69           O  
ATOM   1085  N   ALA A 145      23.550  32.931 102.455  1.00 24.94           N  
ATOM   1086  CA  ALA A 145      23.094  33.294 103.788  1.00 25.87           C  
ATOM   1087  C   ALA A 145      23.642  32.262 104.755  1.00 27.51           C  
ATOM   1088  O   ALA A 145      23.882  31.119 104.368  1.00 29.54           O  
ATOM   1089  CB  ALA A 145      21.571  33.301 103.839  1.00 22.03           C  
ATOM   1090  N   LYS A 146      23.845  32.654 106.009  1.00 28.14           N  
ATOM   1091  CA  LYS A 146      24.368  31.719 106.992  1.00 28.29           C  
ATOM   1092  C   LYS A 146      23.460  31.659 108.216  1.00 27.55           C  
ATOM   1093  O   LYS A 146      23.073  32.689 108.772  1.00 26.49           O  
ATOM   1094  CB  LYS A 146      25.799  32.109 107.389  1.00 30.09           C  
ATOM   1095  CG  LYS A 146      25.916  33.023 108.599  1.00 34.05           C  
ATOM   1096  CD  LYS A 146      26.089  32.217 109.883  1.00 35.64           C  
ATOM   1097  CE  LYS A 146      25.955  33.095 111.125  1.00 34.53           C  
ATOM   1098  NZ  LYS A 146      24.566  33.613 111.307  1.00 28.26           N  
ATOM   1099  N   VAL A 147      23.108  30.440 108.610  1.00 26.16           N  
ATOM   1100  CA  VAL A 147      22.254  30.202 109.769  1.00 27.45           C  
ATOM   1101  C   VAL A 147      23.098  29.530 110.853  1.00 25.88           C  
ATOM   1102  O   VAL A 147      23.831  28.588 110.567  1.00 25.36           O  
ATOM   1103  CB  VAL A 147      21.075  29.266 109.407  1.00 28.55           C  
ATOM   1104  CG1 VAL A 147      20.164  29.084 110.610  1.00 31.00           C  
ATOM   1105  CG2 VAL A 147      20.302  29.833 108.230  1.00 28.64           C  
ATOM   1106  N   GLN A 148      23.001  30.022 112.084  1.00 25.38           N  
ATOM   1107  CA  GLN A 148      23.752  29.461 113.204  1.00 26.70           C  
ATOM   1108  C   GLN A 148      22.809  29.083 114.337  1.00 25.51           C  
ATOM   1109  O   GLN A 148      22.203  29.949 114.965  1.00 26.57           O  
ATOM   1110  CB  GLN A 148      24.779  30.470 113.727  1.00 28.08           C  
ATOM   1111  CG  GLN A 148      26.224  30.038 113.537  1.00 32.09           C  
ATOM   1112  CD  GLN A 148      26.581  28.780 114.316  1.00 33.37           C  
ATOM   1113  OE1 GLN A 148      27.531  28.080 113.975  1.00 35.88           O  
ATOM   1114  NE2 GLN A 148      25.826  28.495 115.372  1.00 35.78           N  
ATOM   1115  N   TRP A 149      22.682  27.787 114.594  1.00 24.39           N  
ATOM   1116  CA  TRP A 149      21.814  27.321 115.659  1.00 23.90           C  
ATOM   1117  C   TRP A 149      22.510  27.437 117.015  1.00 25.03           C  
ATOM   1118  O   TRP A 149      23.681  27.083 117.156  1.00 23.62           O  
ATOM   1119  CB  TRP A 149      21.402  25.867 115.412  1.00 23.54           C  
ATOM   1120  CG  TRP A 149      20.333  25.698 114.368  1.00 23.66           C  
ATOM   1121  CD1 TRP A 149      20.499  25.339 113.054  1.00 22.51           C  
ATOM   1122  CD2 TRP A 149      18.928  25.885 114.558  1.00 22.40           C  
ATOM   1123  NE1 TRP A 149      19.277  25.288 112.420  1.00 22.52           N  
ATOM   1124  CE2 TRP A 149      18.298  25.620 113.321  1.00 22.47           C  
ATOM   1125  CE3 TRP A 149      18.137  26.252 115.656  1.00 22.10           C  
ATOM   1126  CZ2 TRP A 149      16.914  25.709 113.154  1.00 22.27           C  
ATOM   1127  CZ3 TRP A 149      16.757  26.342 115.488  1.00 23.36           C  
ATOM   1128  CH2 TRP A 149      16.162  26.070 114.244  1.00 23.05           C  
ATOM   1129  N   LYS A 150      21.789  27.945 118.010  1.00 25.29           N  
ATOM   1130  CA  LYS A 150      22.341  28.081 119.350  1.00 24.32           C  
ATOM   1131  C   LYS A 150      21.347  27.535 120.364  1.00 26.12           C  
ATOM   1132  O   LYS A 150      20.182  27.936 120.394  1.00 24.91           O  
ATOM   1133  CB  LYS A 150      22.668  29.550 119.671  1.00 25.74           C  
ATOM   1134  CG  LYS A 150      23.778  30.157 118.815  1.00 30.13           C  
ATOM   1135  CD  LYS A 150      24.129  31.589 119.234  1.00 32.94           C  
ATOM   1136  CE  LYS A 150      24.739  31.639 120.638  1.00 38.91           C  
ATOM   1137  NZ  LYS A 150      25.112  33.023 121.073  1.00 39.71           N  
ATOM   1138  N   VAL A 151      21.815  26.595 121.174  1.00 25.84           N  
ATOM   1139  CA  VAL A 151      21.007  25.977 122.216  1.00 25.66           C  
ATOM   1140  C   VAL A 151      21.704  26.366 123.516  1.00 27.67           C  
ATOM   1141  O   VAL A 151      22.828  25.928 123.783  1.00 25.26           O  
ATOM   1142  CB  VAL A 151      20.989  24.447 122.067  1.00 26.37           C  
ATOM   1143  CG1 VAL A 151      20.130  23.833 123.150  1.00 25.49           C  
ATOM   1144  CG2 VAL A 151      20.455  24.067 120.695  1.00 25.38           C  
ATOM   1145  N   ASP A 152      21.036  27.197 124.309  1.00 26.80           N  
ATOM   1146  CA  ASP A 152      21.607  27.693 125.553  1.00 29.48           C  
ATOM   1147  C   ASP A 152      22.972  28.292 125.243  1.00 29.56           C  
ATOM   1148  O   ASP A 152      23.962  28.033 125.931  1.00 28.52           O  
ATOM   1149  CB  ASP A 152      21.733  26.578 126.597  1.00 30.10           C  
ATOM   1150  CG  ASP A 152      20.392  26.163 127.166  1.00 30.86           C  
ATOM   1151  OD1 ASP A 152      19.548  27.051 127.412  1.00 31.80           O  
ATOM   1152  OD2 ASP A 152      20.176  24.954 127.380  1.00 33.97           O  
ATOM   1153  N   ASN A 153      23.002  29.085 124.175  1.00 29.30           N  
ATOM   1154  CA  ASN A 153      24.201  29.772 123.712  1.00 28.50           C  
ATOM   1155  C   ASN A 153      25.302  28.895 123.130  1.00 28.69           C  
ATOM   1156  O   ASN A 153      26.345  29.406 122.713  1.00 28.19           O  
ATOM   1157  CB  ASN A 153      24.768  30.647 124.832  1.00 31.28           C  
ATOM   1158  CG  ASN A 153      23.888  31.853 125.125  1.00 33.23           C  
ATOM   1159  OD1 ASN A 153      23.583  32.640 124.228  1.00 34.38           O  
ATOM   1160  ND2 ASN A 153      23.478  32.004 126.383  1.00 35.37           N  
ATOM   1161  N   ALA A 154      25.074  27.586 123.087  1.00 26.37           N  
ATOM   1162  CA  ALA A 154      26.061  26.664 122.532  1.00 24.64           C  
ATOM   1163  C   ALA A 154      25.872  26.544 121.024  1.00 25.01           C  
ATOM   1164  O   ALA A 154      24.817  26.112 120.560  1.00 25.54           O  
ATOM   1165  CB  ALA A 154      25.921  25.289 123.184  1.00 25.32           C  
ATOM   1166  N   LEU A 155      26.894  26.920 120.260  1.00 23.70           N  
ATOM   1167  CA  LEU A 155      26.825  26.850 118.803  1.00 24.96           C  
ATOM   1168  C   LEU A 155      26.685  25.402 118.336  1.00 24.34           C  
ATOM   1169  O   LEU A 155      27.505  24.549 118.679  1.00 23.38           O  
ATOM   1170  CB  LEU A 155      28.082  27.471 118.189  1.00 27.22           C  
ATOM   1171  CG  LEU A 155      28.366  28.940 118.527  1.00 30.10           C  
ATOM   1172  CD1 LEU A 155      29.753  29.317 118.017  1.00 31.31           C  
ATOM   1173  CD2 LEU A 155      27.305  29.834 117.902  1.00 32.23           C  
ATOM   1174  N   GLN A 156      25.644  25.131 117.554  1.00 24.04           N  
ATOM   1175  CA  GLN A 156      25.394  23.786 117.044  1.00 23.12           C  
ATOM   1176  C   GLN A 156      26.074  23.590 115.703  1.00 22.72           C  
ATOM   1177  O   GLN A 156      26.117  24.503 114.880  1.00 24.20           O  
ATOM   1178  CB  GLN A 156      23.893  23.540 116.884  1.00 23.99           C  
ATOM   1179  CG  GLN A 156      23.112  23.711 118.163  1.00 23.81           C  
ATOM   1180  CD  GLN A 156      23.627  22.819 119.268  1.00 23.06           C  
ATOM   1181  OE1 GLN A 156      23.529  21.598 119.189  1.00 23.56           O  
ATOM   1182  NE2 GLN A 156      24.188  23.425 120.304  1.00 25.33           N  
ATOM   1183  N   SER A 157      26.605  22.396 115.481  1.00 19.73           N  
ATOM   1184  CA  SER A 157      27.280  22.102 114.227  1.00 21.91           C  
ATOM   1185  C   SER A 157      27.169  20.621 113.878  1.00 21.15           C  
ATOM   1186  O   SER A 157      27.469  19.759 114.702  1.00 21.61           O  
ATOM   1187  CB  SER A 157      28.754  22.508 114.324  1.00 20.31           C  
ATOM   1188  OG  SER A 157      29.457  22.139 113.145  1.00 24.33           O  
ATOM   1189  N   GLY A 158      26.732  20.337 112.655  1.00 20.92           N  
ATOM   1190  CA  GLY A 158      26.603  18.963 112.213  1.00 20.35           C  
ATOM   1191  C   GLY A 158      25.279  18.289 112.518  1.00 21.76           C  
ATOM   1192  O   GLY A 158      25.021  17.191 112.023  1.00 22.34           O  
ATOM   1193  N   ASN A 159      24.434  18.921 113.328  1.00 21.50           N  
ATOM   1194  CA  ASN A 159      23.141  18.322 113.661  1.00 22.10           C  
ATOM   1195  C   ASN A 159      21.966  19.070 113.049  1.00 22.57           C  
ATOM   1196  O   ASN A 159      20.863  19.064 113.599  1.00 22.16           O  
ATOM   1197  CB  ASN A 159      22.951  18.236 115.177  1.00 20.94           C  
ATOM   1198  CG  ASN A 159      23.239  19.546 115.879  1.00 21.07           C  
ATOM   1199  OD1 ASN A 159      23.369  20.591 115.246  1.00 19.84           O  
ATOM   1200  ND2 ASN A 159      23.335  19.493 117.206  1.00 22.86           N  
ATOM   1201  N   SER A 160      22.209  19.720 111.915  1.00 22.45           N  
ATOM   1202  CA  SER A 160      21.163  20.457 111.220  1.00 21.85           C  
ATOM   1203  C   SER A 160      21.365  20.348 109.717  1.00 22.96           C  
ATOM   1204  O   SER A 160      22.486  20.165 109.238  1.00 21.50           O  
ATOM   1205  CB  SER A 160      21.172  21.935 111.618  1.00 22.33           C  
ATOM   1206  OG  SER A 160      22.303  22.606 111.088  1.00 20.85           O  
ATOM   1207  N   GLN A 161      20.271  20.453 108.974  1.00 20.96           N  
ATOM   1208  CA  GLN A 161      20.340  20.386 107.526  1.00 22.56           C  
ATOM   1209  C   GLN A 161      19.485  21.490 106.932  1.00 22.05           C  
ATOM   1210  O   GLN A 161      18.446  21.852 107.485  1.00 18.22           O  
ATOM   1211  CB  GLN A 161      19.897  19.004 107.029  1.00 25.92           C  
ATOM   1212  CG  GLN A 161      18.537  18.528 107.526  1.00 29.71           C  
ATOM   1213  CD  GLN A 161      18.541  17.043 107.887  1.00 33.90           C  
ATOM   1214  OE1 GLN A 161      19.140  16.216 107.185  1.00 27.75           O  
ATOM   1215  NE2 GLN A 161      17.864  16.699 108.984  1.00 34.54           N  
ATOM   1216  N   GLU A 162      19.938  22.051 105.818  1.00 20.68           N  
ATOM   1217  CA  GLU A 162      19.191  23.123 105.191  1.00 22.39           C  
ATOM   1218  C   GLU A 162      19.008  22.866 103.708  1.00 20.86           C  
ATOM   1219  O   GLU A 162      19.743  22.088 103.101  1.00 20.75           O  
ATOM   1220  CB  GLU A 162      19.906  24.461 105.411  1.00 23.37           C  
ATOM   1221  CG  GLU A 162      21.252  24.580 104.723  1.00 26.78           C  
ATOM   1222  CD  GLU A 162      21.990  25.860 105.093  1.00 30.04           C  
ATOM   1223  OE1 GLU A 162      22.911  26.254 104.347  1.00 29.39           O  
ATOM   1224  OE2 GLU A 162      21.659  26.465 106.134  1.00 28.96           O  
ATOM   1225  N   SER A 163      17.993  23.496 103.136  1.00 18.96           N  
ATOM   1226  CA  SER A 163      17.728  23.370 101.713  1.00 18.50           C  
ATOM   1227  C   SER A 163      17.176  24.714 101.271  1.00 17.28           C  
ATOM   1228  O   SER A 163      16.576  25.437 102.065  1.00 16.45           O  
ATOM   1229  CB  SER A 163      16.734  22.234 101.425  1.00 18.15           C  
ATOM   1230  OG  SER A 163      15.491  22.445 102.054  1.00 24.69           O  
ATOM   1231  N   VAL A 164      17.405  25.046 100.006  1.00 18.21           N  
ATOM   1232  CA  VAL A 164      16.980  26.316  99.432  1.00 17.56           C  
ATOM   1233  C   VAL A 164      16.079  26.081  98.226  1.00 18.26           C  
ATOM   1234  O   VAL A 164      16.327  25.191  97.410  1.00 15.10           O  
ATOM   1235  CB  VAL A 164      18.213  27.133  98.971  1.00 19.02           C  
ATOM   1236  CG1 VAL A 164      17.783  28.477  98.397  1.00 18.89           C  
ATOM   1237  CG2 VAL A 164      19.168  27.324 100.132  1.00 20.09           C  
ATOM   1238  N   THR A 165      15.032  26.888  98.117  1.00 17.61           N  
ATOM   1239  CA  THR A 165      14.105  26.771  97.008  1.00 19.37           C  
ATOM   1240  C   THR A 165      14.748  27.291  95.734  1.00 19.66           C  
ATOM   1241  O   THR A 165      15.809  27.916  95.765  1.00 20.04           O  
ATOM   1242  CB  THR A 165      12.831  27.590  97.259  1.00 19.59           C  
ATOM   1243  OG1 THR A 165      13.193  28.946  97.557  1.00 21.73           O  
ATOM   1244  CG2 THR A 165      12.040  27.005  98.415  1.00 19.01           C  
ATOM   1245  N   GLU A 166      14.091  27.029  94.613  1.00 18.92           N  
ATOM   1246  CA  GLU A 166      14.563  27.495  93.320  1.00 20.26           C  
ATOM   1247  C   GLU A 166      14.249  28.993  93.339  1.00 19.98           C  
ATOM   1248  O   GLU A 166      13.311  29.413  94.013  1.00 18.32           O  
ATOM   1249  CB  GLU A 166      13.769  26.795  92.213  1.00 23.17           C  
ATOM   1250  CG  GLU A 166      14.510  26.625  90.910  1.00 30.15           C  
ATOM   1251  CD  GLU A 166      15.812  25.857  91.076  1.00 31.91           C  
ATOM   1252  OE1 GLU A 166      15.806  24.774  91.699  1.00 34.74           O  
ATOM   1253  OE2 GLU A 166      16.841  26.340  90.577  1.00 36.16           O  
ATOM   1254  N   GLN A 167      15.025  29.804  92.628  1.00 18.87           N  
ATOM   1255  CA  GLN A 167      14.759  31.239  92.622  1.00 18.81           C  
ATOM   1256  C   GLN A 167      13.333  31.525  92.142  1.00 19.13           C  
ATOM   1257  O   GLN A 167      12.841  30.887  91.208  1.00 18.29           O  
ATOM   1258  CB  GLN A 167      15.763  31.961  91.722  1.00 19.58           C  
ATOM   1259  CG  GLN A 167      15.628  33.473  91.727  1.00 18.56           C  
ATOM   1260  CD  GLN A 167      16.694  34.146  90.890  1.00 18.58           C  
ATOM   1261  OE1 GLN A 167      16.941  33.745  89.756  1.00 16.02           O  
ATOM   1262  NE2 GLN A 167      17.333  35.180  91.446  1.00 15.54           N  
ATOM   1263  N   ASP A 168      12.668  32.477  92.790  1.00 19.87           N  
ATOM   1264  CA  ASP A 168      11.308  32.857  92.413  1.00 20.37           C  
ATOM   1265  C   ASP A 168      11.390  33.687  91.133  1.00 20.42           C  
ATOM   1266  O   ASP A 168      12.030  34.736  91.115  1.00 20.18           O  
ATOM   1267  CB  ASP A 168      10.673  33.699  93.517  1.00 22.18           C  
ATOM   1268  CG  ASP A 168       9.193  33.941  93.287  1.00 24.77           C  
ATOM   1269  OD1 ASP A 168       8.375  33.218  93.885  1.00 27.51           O  
ATOM   1270  OD2 ASP A 168       8.855  34.843  92.496  1.00 26.68           O  
ATOM   1271  N   SER A 169      10.740  33.230  90.069  1.00 20.64           N  
ATOM   1272  CA  SER A 169      10.782  33.947  88.794  1.00 23.30           C  
ATOM   1273  C   SER A 169      10.156  35.341  88.860  1.00 22.16           C  
ATOM   1274  O   SER A 169      10.571  36.248  88.140  1.00 23.24           O  
ATOM   1275  CB  SER A 169      10.074  33.131  87.712  1.00 25.42           C  
ATOM   1276  OG  SER A 169      10.683  31.854  87.565  1.00 33.05           O  
ATOM   1277  N   LYS A 170       9.169  35.501  89.736  1.00 22.40           N  
ATOM   1278  CA  LYS A 170       8.463  36.766  89.894  1.00 22.64           C  
ATOM   1279  C   LYS A 170       9.224  37.859  90.640  1.00 21.44           C  
ATOM   1280  O   LYS A 170       9.265  39.006  90.188  1.00 22.38           O  
ATOM   1281  CB  LYS A 170       7.129  36.529  90.596  1.00 26.59           C  
ATOM   1282  CG  LYS A 170       6.245  35.471  89.951  1.00 29.64           C  
ATOM   1283  CD  LYS A 170       4.919  35.378  90.691  1.00 31.08           C  
ATOM   1284  CE  LYS A 170       4.015  34.300  90.115  1.00 33.10           C  
ATOM   1285  NZ  LYS A 170       4.547  32.934  90.366  1.00 36.34           N  
ATOM   1286  N   ASP A 171       9.809  37.527  91.786  1.00 20.38           N  
ATOM   1287  CA  ASP A 171      10.540  38.533  92.556  1.00 20.63           C  
ATOM   1288  C   ASP A 171      12.043  38.303  92.647  1.00 18.93           C  
ATOM   1289  O   ASP A 171      12.745  39.065  93.306  1.00 18.26           O  
ATOM   1290  CB  ASP A 171       9.952  38.676  93.971  1.00 21.79           C  
ATOM   1291  CG  ASP A 171       9.981  37.381  94.761  1.00 23.51           C  
ATOM   1292  OD1 ASP A 171      10.902  36.566  94.553  1.00 25.48           O  
ATOM   1293  OD2 ASP A 171       9.082  37.190  95.610  1.00 21.89           O  
ATOM   1294  N   SER A 172      12.531  37.255  91.989  1.00 18.68           N  
ATOM   1295  CA  SER A 172      13.963  36.955  91.970  1.00 18.60           C  
ATOM   1296  C   SER A 172      14.546  36.551  93.317  1.00 16.23           C  
ATOM   1297  O   SER A 172      15.763  36.425  93.449  1.00 17.55           O  
ATOM   1298  CB  SER A 172      14.744  38.169  91.446  1.00 17.54           C  
ATOM   1299  OG  SER A 172      14.260  38.574  90.180  1.00 21.99           O  
ATOM   1300  N   THR A 173      13.696  36.336  94.313  1.00 15.20           N  
ATOM   1301  CA  THR A 173      14.193  35.966  95.631  1.00 15.87           C  
ATOM   1302  C   THR A 173      14.318  34.469  95.859  1.00 14.93           C  
ATOM   1303  O   THR A 173      13.881  33.650  95.045  1.00 15.58           O  
ATOM   1304  CB  THR A 173      13.301  36.531  96.759  1.00 15.73           C  
ATOM   1305  OG1 THR A 173      12.057  35.821  96.784  1.00 18.07           O  
ATOM   1306  CG2 THR A 173      13.039  38.012  96.541  1.00 17.59           C  
ATOM   1307  N   TYR A 174      14.919  34.135  96.994  1.00 12.81           N  
ATOM   1308  CA  TYR A 174      15.127  32.753  97.412  1.00 14.12           C  
ATOM   1309  C   TYR A 174      14.571  32.620  98.819  1.00 15.01           C  
ATOM   1310  O   TYR A 174      14.346  33.619  99.503  1.00 14.55           O  
ATOM   1311  CB  TYR A 174      16.624  32.434  97.480  1.00 14.64           C  
ATOM   1312  CG  TYR A 174      17.332  32.360  96.148  1.00 13.73           C  
ATOM   1313  CD1 TYR A 174      17.358  31.172  95.417  1.00 14.26           C  
ATOM   1314  CD2 TYR A 174      17.974  33.475  95.617  1.00 16.48           C  
ATOM   1315  CE1 TYR A 174      18.006  31.095  94.189  1.00 15.63           C  
ATOM   1316  CE2 TYR A 174      18.624  33.413  94.389  1.00 14.90           C  
ATOM   1317  CZ  TYR A 174      18.634  32.220  93.680  1.00 16.55           C  
ATOM   1318  OH  TYR A 174      19.249  32.164  92.453  1.00 15.00           O  
ATOM   1319  N   SER A 175      14.343  31.382  99.237  1.00 14.77           N  
ATOM   1320  CA  SER A 175      13.897  31.092 100.591  1.00 16.75           C  
ATOM   1321  C   SER A 175      14.697  29.880 101.045  1.00 16.84           C  
ATOM   1322  O   SER A 175      15.109  29.050 100.229  1.00 15.74           O  
ATOM   1323  CB  SER A 175      12.391  30.824 100.657  1.00 16.51           C  
ATOM   1324  OG  SER A 175      11.669  32.037 100.610  1.00 16.07           O  
ATOM   1325  N   LEU A 176      14.939  29.802 102.349  1.00 18.11           N  
ATOM   1326  CA  LEU A 176      15.731  28.728 102.926  1.00 18.39           C  
ATOM   1327  C   LEU A 176      15.145  28.262 104.248  1.00 18.36           C  
ATOM   1328  O   LEU A 176      14.598  29.054 105.014  1.00 16.81           O  
ATOM   1329  CB  LEU A 176      17.169  29.217 103.146  1.00 19.42           C  
ATOM   1330  CG  LEU A 176      18.189  28.267 103.783  1.00 22.88           C  
ATOM   1331  CD1 LEU A 176      19.593  28.701 103.403  1.00 22.64           C  
ATOM   1332  CD2 LEU A 176      18.022  28.245 105.297  1.00 23.06           C  
ATOM   1333  N   SER A 177      15.257  26.966 104.501  1.00 17.73           N  
ATOM   1334  CA  SER A 177      14.775  26.390 105.743  1.00 20.63           C  
ATOM   1335  C   SER A 177      15.905  25.564 106.332  1.00 19.98           C  
ATOM   1336  O   SER A 177      16.578  24.821 105.617  1.00 22.48           O  
ATOM   1337  CB  SER A 177      13.568  25.486 105.490  1.00 20.41           C  
ATOM   1338  OG  SER A 177      13.946  24.372 104.704  1.00 27.26           O  
ATOM   1339  N   SER A 178      16.123  25.714 107.632  1.00 20.99           N  
ATOM   1340  CA  SER A 178      17.157  24.963 108.330  1.00 20.39           C  
ATOM   1341  C   SER A 178      16.466  24.194 109.436  1.00 22.08           C  
ATOM   1342  O   SER A 178      15.690  24.762 110.205  1.00 24.00           O  
ATOM   1343  CB  SER A 178      18.197  25.903 108.932  1.00 21.61           C  
ATOM   1344  OG  SER A 178      19.144  25.174 109.693  1.00 25.47           O  
ATOM   1345  N   THR A 179      16.745  22.899 109.508  1.00 21.20           N  
ATOM   1346  CA  THR A 179      16.141  22.050 110.519  1.00 20.81           C  
ATOM   1347  C   THR A 179      17.182  21.487 111.476  1.00 20.55           C  
ATOM   1348  O   THR A 179      18.141  20.834 111.057  1.00 19.33           O  
ATOM   1349  CB  THR A 179      15.400  20.860 109.881  1.00 20.10           C  
ATOM   1350  OG1 THR A 179      14.500  21.340 108.876  1.00 22.62           O  
ATOM   1351  CG2 THR A 179      14.608  20.103 110.937  1.00 22.50           C  
ATOM   1352  N   LEU A 180      16.983  21.754 112.762  1.00 19.78           N  
ATOM   1353  CA  LEU A 180      17.864  21.258 113.806  1.00 19.64           C  
ATOM   1354  C   LEU A 180      17.167  20.030 114.368  1.00 19.75           C  
ATOM   1355  O   LEU A 180      16.012  20.107 114.780  1.00 18.52           O  
ATOM   1356  CB  LEU A 180      18.032  22.305 114.909  1.00 19.42           C  
ATOM   1357  CG  LEU A 180      18.800  21.829 116.147  1.00 19.21           C  
ATOM   1358  CD1 LEU A 180      20.260  21.588 115.767  1.00 19.25           C  
ATOM   1359  CD2 LEU A 180      18.695  22.868 117.253  1.00 19.76           C  
ATOM   1360  N   THR A 181      17.852  18.896 114.373  1.00 21.68           N  
ATOM   1361  CA  THR A 181      17.245  17.677 114.874  1.00 25.65           C  
ATOM   1362  C   THR A 181      17.908  17.163 116.145  1.00 27.13           C  
ATOM   1363  O   THR A 181      19.115  16.908 116.181  1.00 27.47           O  
ATOM   1364  CB  THR A 181      17.287  16.573 113.803  1.00 27.50           C  
ATOM   1365  OG1 THR A 181      16.668  17.054 112.604  1.00 29.86           O  
ATOM   1366  CG2 THR A 181      16.549  15.334 114.284  1.00 27.63           C  
ATOM   1367  N   LEU A 182      17.100  17.008 117.187  1.00 28.41           N  
ATOM   1368  CA  LEU A 182      17.580  16.516 118.473  1.00 28.95           C  
ATOM   1369  C   LEU A 182      16.632  15.439 118.986  1.00 29.62           C  
ATOM   1370  O   LEU A 182      15.467  15.389 118.597  1.00 29.66           O  
ATOM   1371  CB  LEU A 182      17.641  17.667 119.478  1.00 28.70           C  
ATOM   1372  CG  LEU A 182      18.593  18.819 119.139  1.00 29.84           C  
ATOM   1373  CD1 LEU A 182      18.247  20.027 119.990  1.00 31.59           C  
ATOM   1374  CD2 LEU A 182      20.033  18.387 119.362  1.00 31.16           C  
ATOM   1375  N   SER A 183      17.139  14.562 119.842  1.00 28.43           N  
ATOM   1376  CA  SER A 183      16.306  13.520 120.420  1.00 28.19           C  
ATOM   1377  C   SER A 183      15.391  14.242 121.398  1.00 27.95           C  
ATOM   1378  O   SER A 183      15.706  15.351 121.830  1.00 27.67           O  
ATOM   1379  CB  SER A 183      17.169  12.519 121.182  1.00 28.92           C  
ATOM   1380  OG  SER A 183      17.912  13.186 122.190  1.00 27.69           O  
ATOM   1381  N   LYS A 184      14.264  13.632 121.751  1.00 28.22           N  
ATOM   1382  CA  LYS A 184      13.353  14.271 122.695  1.00 28.84           C  
ATOM   1383  C   LYS A 184      14.105  14.501 124.001  1.00 29.00           C  
ATOM   1384  O   LYS A 184      14.004  15.565 124.610  1.00 27.86           O  
ATOM   1385  CB  LYS A 184      12.132  13.387 122.955  1.00 28.57           C  
ATOM   1386  CG  LYS A 184      11.108  13.997 123.910  1.00 28.99           C  
ATOM   1387  CD  LYS A 184      10.103  12.945 124.373  1.00 31.64           C  
ATOM   1388  CE  LYS A 184       9.049  13.527 125.304  1.00 33.20           C  
ATOM   1389  NZ  LYS A 184       8.124  14.451 124.588  1.00 37.04           N  
ATOM   1390  N   ALA A 185      14.872  13.496 124.412  1.00 30.99           N  
ATOM   1391  CA  ALA A 185      15.646  13.561 125.644  1.00 33.29           C  
ATOM   1392  C   ALA A 185      16.567  14.775 125.670  1.00 33.91           C  
ATOM   1393  O   ALA A 185      16.502  15.585 126.590  1.00 35.96           O  
ATOM   1394  CB  ALA A 185      16.460  12.276 125.814  1.00 34.03           C  
ATOM   1395  N   ASP A 186      17.424  14.904 124.662  1.00 34.25           N  
ATOM   1396  CA  ASP A 186      18.345  16.035 124.604  1.00 34.23           C  
ATOM   1397  C   ASP A 186      17.616  17.365 124.463  1.00 32.84           C  
ATOM   1398  O   ASP A 186      18.000  18.356 125.081  1.00 33.41           O  
ATOM   1399  CB  ASP A 186      19.333  15.858 123.450  1.00 38.65           C  
ATOM   1400  CG  ASP A 186      20.325  14.738 123.703  1.00 42.21           C  
ATOM   1401  OD1 ASP A 186      19.889  13.578 123.868  1.00 44.82           O  
ATOM   1402  OD2 ASP A 186      21.542  15.020 123.743  1.00 45.87           O  
ATOM   1403  N   TYR A 187      16.567  17.385 123.647  1.00 31.24           N  
ATOM   1404  CA  TYR A 187      15.788  18.600 123.440  1.00 29.59           C  
ATOM   1405  C   TYR A 187      15.287  19.161 124.765  1.00 30.93           C  
ATOM   1406  O   TYR A 187      15.319  20.370 124.999  1.00 29.74           O  
ATOM   1407  CB  TYR A 187      14.585  18.314 122.537  1.00 27.36           C  
ATOM   1408  CG  TYR A 187      13.628  19.482 122.421  1.00 24.68           C  
ATOM   1409  CD1 TYR A 187      13.996  20.644 121.744  1.00 26.04           C  
ATOM   1410  CD2 TYR A 187      12.366  19.438 123.013  1.00 24.16           C  
ATOM   1411  CE1 TYR A 187      13.134  21.735 121.659  1.00 25.82           C  
ATOM   1412  CE2 TYR A 187      11.494  20.524 122.935  1.00 23.77           C  
ATOM   1413  CZ  TYR A 187      11.885  21.667 122.258  1.00 25.47           C  
ATOM   1414  OH  TYR A 187      11.037  22.747 122.174  1.00 27.10           O  
ATOM   1415  N   GLU A 188      14.823  18.272 125.632  1.00 31.89           N  
ATOM   1416  CA  GLU A 188      14.291  18.681 126.922  1.00 34.21           C  
ATOM   1417  C   GLU A 188      15.359  19.027 127.952  1.00 34.25           C  
ATOM   1418  O   GLU A 188      15.038  19.457 129.059  1.00 33.58           O  
ATOM   1419  CB  GLU A 188      13.366  17.587 127.453  1.00 35.90           C  
ATOM   1420  CG  GLU A 188      12.220  17.294 126.499  1.00 39.00           C  
ATOM   1421  CD  GLU A 188      11.238  16.283 127.038  1.00 40.90           C  
ATOM   1422  OE1 GLU A 188      11.647  15.130 127.289  1.00 43.68           O  
ATOM   1423  OE2 GLU A 188      10.056  16.645 127.208  1.00 41.89           O  
ATOM   1424  N   LYS A 189      16.624  18.854 127.580  1.00 34.86           N  
ATOM   1425  CA  LYS A 189      17.735  19.158 128.475  1.00 34.53           C  
ATOM   1426  C   LYS A 189      18.122  20.624 128.383  1.00 33.39           C  
ATOM   1427  O   LYS A 189      18.943  21.103 129.162  1.00 31.95           O  
ATOM   1428  CB  LYS A 189      18.966  18.318 128.123  1.00 37.15           C  
ATOM   1429  CG  LYS A 189      18.802  16.817 128.260  1.00 40.28           C  
ATOM   1430  CD  LYS A 189      20.139  16.121 128.023  1.00 43.86           C  
ATOM   1431  CE  LYS A 189      20.014  14.607 128.106  1.00 45.66           C  
ATOM   1432  NZ  LYS A 189      19.108  14.066 127.049  1.00 48.78           N  
ATOM   1433  N   HIS A 190      17.534  21.335 127.427  1.00 32.19           N  
ATOM   1434  CA  HIS A 190      17.854  22.743 127.227  1.00 31.61           C  
ATOM   1435  C   HIS A 190      16.605  23.605 127.211  1.00 30.25           C  
ATOM   1436  O   HIS A 190      15.494  23.093 127.076  1.00 29.68           O  
ATOM   1437  CB  HIS A 190      18.612  22.897 125.914  1.00 33.90           C  
ATOM   1438  CG  HIS A 190      19.772  21.962 125.786  1.00 36.12           C  
ATOM   1439  ND1 HIS A 190      20.901  22.066 126.569  1.00 37.25           N  
ATOM   1440  CD2 HIS A 190      19.961  20.880 124.993  1.00 36.58           C  
ATOM   1441  CE1 HIS A 190      21.736  21.088 126.265  1.00 37.21           C  
ATOM   1442  NE2 HIS A 190      21.189  20.354 125.313  1.00 37.08           N  
ATOM   1443  N   LYS A 191      16.790  24.915 127.341  1.00 29.02           N  
ATOM   1444  CA  LYS A 191      15.658  25.832 127.359  1.00 30.82           C  
ATOM   1445  C   LYS A 191      15.610  26.857 126.230  1.00 29.82           C  
ATOM   1446  O   LYS A 191      14.544  27.106 125.665  1.00 30.68           O  
ATOM   1447  CB  LYS A 191      15.594  26.566 128.707  1.00 33.84           C  
ATOM   1448  CG  LYS A 191      14.573  27.703 128.739  1.00 37.72           C  
ATOM   1449  CD  LYS A 191      14.124  28.060 130.156  1.00 41.02           C  
ATOM   1450  CE  LYS A 191      15.256  28.603 131.020  1.00 41.58           C  
ATOM   1451  NZ  LYS A 191      14.769  28.955 132.385  1.00 40.03           N  
ATOM   1452  N   VAL A 192      16.750  27.447 125.894  1.00 27.44           N  
ATOM   1453  CA  VAL A 192      16.773  28.461 124.849  1.00 28.05           C  
ATOM   1454  C   VAL A 192      17.262  27.967 123.491  1.00 28.21           C  
ATOM   1455  O   VAL A 192      18.398  27.511 123.344  1.00 26.04           O  
ATOM   1456  CB  VAL A 192      17.629  29.673 125.273  1.00 27.85           C  
ATOM   1457  CG1 VAL A 192      17.542  30.768 124.224  1.00 28.25           C  
ATOM   1458  CG2 VAL A 192      17.156  30.191 126.619  1.00 29.14           C  
ATOM   1459  N   TYR A 193      16.383  28.070 122.499  1.00 26.75           N  
ATOM   1460  CA  TYR A 193      16.695  27.659 121.136  1.00 25.74           C  
ATOM   1461  C   TYR A 193      16.642  28.885 120.243  1.00 25.02           C  
ATOM   1462  O   TYR A 193      15.609  29.542 120.140  1.00 25.66           O  
ATOM   1463  CB  TYR A 193      15.689  26.603 120.671  1.00 26.06           C  
ATOM   1464  CG  TYR A 193      15.909  25.257 121.320  1.00 27.11           C  
ATOM   1465  CD1 TYR A 193      16.727  24.298 120.717  1.00 26.92           C  
ATOM   1466  CD2 TYR A 193      15.337  24.955 122.560  1.00 27.55           C  
ATOM   1467  CE1 TYR A 193      16.973  23.073 121.332  1.00 24.96           C  
ATOM   1468  CE2 TYR A 193      15.580  23.731 123.186  1.00 27.30           C  
ATOM   1469  CZ  TYR A 193      16.399  22.798 122.565  1.00 27.69           C  
ATOM   1470  OH  TYR A 193      16.647  21.588 123.174  1.00 27.23           O  
ATOM   1471  N   ALA A 194      17.763  29.199 119.606  1.00 24.40           N  
ATOM   1472  CA  ALA A 194      17.820  30.367 118.747  1.00 26.36           C  
ATOM   1473  C   ALA A 194      18.388  30.089 117.363  1.00 27.59           C  
ATOM   1474  O   ALA A 194      19.153  29.140 117.150  1.00 25.64           O  
ATOM   1475  CB  ALA A 194      18.625  31.470 119.423  1.00 27.38           C  
ATOM   1476  N   CYS A 195      17.993  30.946 116.432  1.00 27.53           N  
ATOM   1477  CA  CYS A 195      18.421  30.867 115.052  1.00 28.36           C  
ATOM   1478  C   CYS A 195      19.057  32.205 114.689  1.00 28.39           C  
ATOM   1479  O   CYS A 195      18.365  33.214 114.564  1.00 29.60           O  
ATOM   1480  CB  CYS A 195      17.210  30.599 114.151  1.00 28.28           C  
ATOM   1481  SG  CYS A 195      17.639  30.440 112.396  1.00 34.42           S  
ATOM   1482  N   GLU A 196      20.376  32.215 114.543  1.00 28.40           N  
ATOM   1483  CA  GLU A 196      21.096  33.431 114.193  1.00 27.85           C  
ATOM   1484  C   GLU A 196      21.350  33.460 112.693  1.00 27.06           C  
ATOM   1485  O   GLU A 196      22.071  32.614 112.153  1.00 23.63           O  
ATOM   1486  CB  GLU A 196      22.423  33.493 114.950  1.00 29.88           C  
ATOM   1487  CG  GLU A 196      23.314  34.657 114.563  1.00 34.41           C  
ATOM   1488  CD  GLU A 196      24.580  34.718 115.401  1.00 36.25           C  
ATOM   1489  OE1 GLU A 196      24.484  35.076 116.593  1.00 37.53           O  
ATOM   1490  OE2 GLU A 196      25.663  34.392 114.870  1.00 39.61           O  
ATOM   1491  N   VAL A 197      20.754  34.443 112.027  1.00 25.20           N  
ATOM   1492  CA  VAL A 197      20.877  34.583 110.582  1.00 26.05           C  
ATOM   1493  C   VAL A 197      21.719  35.763 110.127  1.00 25.77           C  
ATOM   1494  O   VAL A 197      21.479  36.902 110.521  1.00 26.56           O  
ATOM   1495  CB  VAL A 197      19.490  34.731 109.928  1.00 25.52           C  
ATOM   1496  CG1 VAL A 197      19.644  34.951 108.432  1.00 26.16           C  
ATOM   1497  CG2 VAL A 197      18.655  33.499 110.211  1.00 25.89           C  
ATOM   1498  N   THR A 198      22.695  35.485 109.275  1.00 26.58           N  
ATOM   1499  CA  THR A 198      23.562  36.522 108.743  1.00 27.84           C  
ATOM   1500  C   THR A 198      23.365  36.600 107.228  1.00 28.12           C  
ATOM   1501  O   THR A 198      23.449  35.588 106.527  1.00 28.04           O  
ATOM   1502  CB  THR A 198      25.036  36.212 109.062  1.00 27.70           C  
ATOM   1503  OG1 THR A 198      25.191  36.074 110.480  1.00 29.77           O  
ATOM   1504  CG2 THR A 198      25.935  37.326 108.568  1.00 29.51           C  
ATOM   1505  N   HIS A 199      23.088  37.802 106.732  1.00 26.89           N  
ATOM   1506  CA  HIS A 199      22.867  38.026 105.303  1.00 27.66           C  
ATOM   1507  C   HIS A 199      23.289  39.455 104.960  1.00 29.58           C  
ATOM   1508  O   HIS A 199      23.078  40.371 105.752  1.00 29.72           O  
ATOM   1509  CB  HIS A 199      21.383  37.804 104.972  1.00 25.57           C  
ATOM   1510  CG  HIS A 199      21.057  37.911 103.513  1.00 24.79           C  
ATOM   1511  ND1 HIS A 199      20.758  39.110 102.900  1.00 24.63           N  
ATOM   1512  CD2 HIS A 199      20.974  36.965 102.547  1.00 23.52           C  
ATOM   1513  CE1 HIS A 199      20.501  38.897 101.621  1.00 22.75           C  
ATOM   1514  NE2 HIS A 199      20.625  37.604 101.381  1.00 23.79           N  
ATOM   1515  N   GLN A 200      23.876  39.646 103.783  1.00 31.48           N  
ATOM   1516  CA  GLN A 200      24.343  40.967 103.380  1.00 34.57           C  
ATOM   1517  C   GLN A 200      23.235  42.011 103.328  1.00 35.67           C  
ATOM   1518  O   GLN A 200      23.503  43.197 103.139  1.00 36.40           O  
ATOM   1519  CB  GLN A 200      25.049  40.901 102.024  1.00 36.34           C  
ATOM   1520  CG  GLN A 200      24.125  40.879 100.827  1.00 38.95           C  
ATOM   1521  CD  GLN A 200      24.871  41.152  99.536  1.00 40.88           C  
ATOM   1522  OE1 GLN A 200      25.718  40.366  99.119  1.00 40.09           O  
ATOM   1523  NE2 GLN A 200      24.565  42.278  98.900  1.00 42.53           N  
ATOM   1524  N   GLY A 201      21.994  41.567 103.496  1.00 37.19           N  
ATOM   1525  CA  GLY A 201      20.870  42.484 103.481  1.00 38.04           C  
ATOM   1526  C   GLY A 201      20.503  42.931 104.885  1.00 39.53           C  
ATOM   1527  O   GLY A 201      19.542  43.673 105.080  1.00 40.10           O  
ATOM   1528  N   LEU A 202      21.272  42.471 105.869  1.00 40.26           N  
ATOM   1529  CA  LEU A 202      21.038  42.827 107.265  1.00 40.91           C  
ATOM   1530  C   LEU A 202      22.223  43.616 107.816  1.00 41.76           C  
ATOM   1531  O   LEU A 202      23.372  43.186 107.703  1.00 42.25           O  
ATOM   1532  CB  LEU A 202      20.826  41.564 108.104  1.00 39.69           C  
ATOM   1533  CG  LEU A 202      19.566  40.743 107.811  1.00 39.32           C  
ATOM   1534  CD1 LEU A 202      19.723  39.341 108.379  1.00 38.09           C  
ATOM   1535  CD2 LEU A 202      18.349  41.436 108.395  1.00 36.93           C  
ATOM   1536  N   VAL A 206      20.524  39.034 112.832  1.00 30.20           N  
ATOM   1537  CA  VAL A 206      19.164  38.822 113.317  1.00 30.71           C  
ATOM   1538  C   VAL A 206      19.042  37.487 114.043  1.00 30.86           C  
ATOM   1539  O   VAL A 206      19.571  36.471 113.590  1.00 31.24           O  
ATOM   1540  CB  VAL A 206      18.142  38.859 112.153  1.00 31.46           C  
ATOM   1541  CG1 VAL A 206      18.515  37.833 111.095  1.00 33.28           C  
ATOM   1542  CG2 VAL A 206      16.744  38.588 112.679  1.00 30.98           C  
ATOM   1543  N   THR A 207      18.339  37.489 115.170  1.00 29.57           N  
ATOM   1544  CA  THR A 207      18.171  36.271 115.941  1.00 29.35           C  
ATOM   1545  C   THR A 207      16.728  36.062 116.375  1.00 30.86           C  
ATOM   1546  O   THR A 207      16.081  36.976 116.887  1.00 30.46           O  
ATOM   1547  CB  THR A 207      19.076  36.283 117.192  1.00 29.10           C  
ATOM   1548  OG1 THR A 207      20.441  36.458 116.793  1.00 29.10           O  
ATOM   1549  CG2 THR A 207      18.946  34.981 117.960  1.00 28.19           C  
ATOM   1550  N   LYS A 208      16.224  34.852 116.147  1.00 30.76           N  
ATOM   1551  CA  LYS A 208      14.864  34.493 116.526  1.00 31.40           C  
ATOM   1552  C   LYS A 208      14.978  33.317 117.483  1.00 31.26           C  
ATOM   1553  O   LYS A 208      15.701  32.361 117.208  1.00 30.19           O  
ATOM   1554  CB  LYS A 208      14.053  34.076 115.297  1.00 32.88           C  
ATOM   1555  CG  LYS A 208      12.833  34.938 115.026  1.00 34.28           C  
ATOM   1556  CD  LYS A 208      13.223  36.364 114.687  1.00 35.57           C  
ATOM   1557  CE  LYS A 208      11.996  37.196 114.339  1.00 36.65           C  
ATOM   1558  NZ  LYS A 208      12.363  38.552 113.855  1.00 36.90           N  
ATOM   1559  N   SER A 209      14.272  33.377 118.604  1.00 31.50           N  
ATOM   1560  CA  SER A 209      14.355  32.291 119.564  1.00 31.96           C  
ATOM   1561  C   SER A 209      13.083  32.109 120.371  1.00 32.41           C  
ATOM   1562  O   SER A 209      12.156  32.914 120.282  1.00 32.85           O  
ATOM   1563  CB  SER A 209      15.531  32.537 120.512  1.00 33.63           C  
ATOM   1564  OG  SER A 209      15.361  33.755 121.219  1.00 34.93           O  
ATOM   1565  N   PHE A 210      13.050  31.035 121.154  1.00 32.20           N  
ATOM   1566  CA  PHE A 210      11.915  30.727 122.012  1.00 33.15           C  
ATOM   1567  C   PHE A 210      12.404  29.898 123.197  1.00 35.56           C  
ATOM   1568  O   PHE A 210      13.492  29.321 123.153  1.00 36.86           O  
ATOM   1569  CB  PHE A 210      10.843  29.934 121.249  1.00 29.76           C  
ATOM   1570  CG  PHE A 210      11.287  28.561 120.812  1.00 27.28           C  
ATOM   1571  CD1 PHE A 210      11.967  28.382 119.611  1.00 26.95           C  
ATOM   1572  CD2 PHE A 210      11.044  27.450 121.616  1.00 25.90           C  
ATOM   1573  CE1 PHE A 210      12.399  27.116 119.215  1.00 24.01           C  
ATOM   1574  CE2 PHE A 210      11.472  26.182 121.230  1.00 27.41           C  
ATOM   1575  CZ  PHE A 210      12.153  26.015 120.026  1.00 24.66           C  
ATOM   1576  N   ASN A 211      11.598  29.848 124.253  1.00 37.19           N  
ATOM   1577  CA  ASN A 211      11.934  29.074 125.443  1.00 38.87           C  
ATOM   1578  C   ASN A 211      11.122  27.791 125.414  1.00 39.31           C  
ATOM   1579  O   ASN A 211       9.897  27.828 125.290  1.00 39.09           O  
ATOM   1580  CB  ASN A 211      11.608  29.868 126.713  1.00 40.20           C  
ATOM   1581  CG  ASN A 211      12.443  31.127 126.846  1.00 41.76           C  
ATOM   1582  OD1 ASN A 211      13.668  31.069 126.900  1.00 42.96           O  
ATOM   1583  ND2 ASN A 211      11.779  32.276 126.896  1.00 43.90           N  
ATOM   1584  N   ARG A 212      11.804  26.656 125.527  1.00 40.03           N  
ATOM   1585  CA  ARG A 212      11.131  25.361 125.496  1.00 42.12           C  
ATOM   1586  C   ARG A 212      10.030  25.286 126.552  1.00 43.83           C  
ATOM   1587  O   ARG A 212      10.179  25.939 127.605  1.00 44.25           O  
ATOM   1588  CB  ARG A 212      12.145  24.239 125.729  1.00 40.92           C  
ATOM   1589  CG  ARG A 212      11.552  22.846 125.647  1.00 41.86           C  
ATOM   1590  CD  ARG A 212      12.610  21.791 125.892  1.00 42.11           C  
ATOM   1591  NE  ARG A 212      13.149  21.867 127.245  1.00 44.09           N  
ATOM   1592  CZ  ARG A 212      12.450  21.588 128.339  1.00 44.40           C  
ATOM   1593  NH1 ARG A 212      11.182  21.210 128.240  1.00 45.44           N  
ATOM   1594  NH2 ARG A 212      13.019  21.688 129.530  1.00 45.58           N  
ATOM   1595  OXT ARG A 212       9.039  24.564 126.313  1.00 45.86           O  
TER    1596      ARG A 212                                                      
ATOM   1597  N   GLN B   1       7.177  12.874  65.649  1.00 47.65           N  
ATOM   1598  CA  GLN B   1       6.258  12.085  66.520  1.00 46.94           C  
ATOM   1599  C   GLN B   1       6.996  10.890  67.124  1.00 45.74           C  
ATOM   1600  O   GLN B   1       6.494   9.767  67.117  1.00 46.16           O  
ATOM   1601  CB  GLN B   1       5.055  11.600  65.703  1.00 49.14           C  
ATOM   1602  CG  GLN B   1       3.723  11.573  66.459  1.00 50.63           C  
ATOM   1603  CD  GLN B   1       3.677  10.550  67.583  1.00 51.13           C  
ATOM   1604  OE1 GLN B   1       4.394  10.665  68.575  1.00 51.97           O  
ATOM   1605  NE2 GLN B   1       2.824   9.542  67.429  1.00 50.44           N  
ATOM   1606  N   VAL B   2       8.193  11.141  67.642  1.00 43.32           N  
ATOM   1607  CA  VAL B   2       9.000  10.098  68.265  1.00 40.18           C  
ATOM   1608  C   VAL B   2       8.861  10.218  69.781  1.00 38.46           C  
ATOM   1609  O   VAL B   2       8.642  11.312  70.300  1.00 39.66           O  
ATOM   1610  CB  VAL B   2      10.488  10.247  67.874  1.00 40.02           C  
ATOM   1611  CG1 VAL B   2      11.314   9.149  68.521  1.00 39.28           C  
ATOM   1612  CG2 VAL B   2      10.631  10.197  66.360  1.00 39.27           C  
ATOM   1613  N   GLN B   3       8.978   9.101  70.491  1.00 36.72           N  
ATOM   1614  CA  GLN B   3       8.858   9.123  71.946  1.00 34.64           C  
ATOM   1615  C   GLN B   3       9.689   8.017  72.601  1.00 31.84           C  
ATOM   1616  O   GLN B   3       9.742   6.891  72.110  1.00 29.03           O  
ATOM   1617  CB  GLN B   3       7.388   8.961  72.346  1.00 37.26           C  
ATOM   1618  CG  GLN B   3       7.082   9.266  73.805  1.00 40.34           C  
ATOM   1619  CD  GLN B   3       5.665   8.864  74.200  1.00 41.00           C  
ATOM   1620  OE1 GLN B   3       5.159   9.264  75.249  1.00 40.92           O  
ATOM   1621  NE2 GLN B   3       5.024   8.059  73.359  1.00 43.19           N  
ATOM   1622  N   LEU B   4      10.346   8.352  73.704  1.00 28.73           N  
ATOM   1623  CA  LEU B   4      11.146   7.383  74.436  1.00 26.99           C  
ATOM   1624  C   LEU B   4      10.508   7.266  75.811  1.00 26.31           C  
ATOM   1625  O   LEU B   4      10.457   8.243  76.561  1.00 26.24           O  
ATOM   1626  CB  LEU B   4      12.596   7.855  74.581  1.00 25.67           C  
ATOM   1627  CG  LEU B   4      13.324   8.355  73.331  1.00 29.36           C  
ATOM   1628  CD1 LEU B   4      14.809   8.534  73.650  1.00 27.87           C  
ATOM   1629  CD2 LEU B   4      13.145   7.379  72.187  1.00 28.57           C  
ATOM   1630  N   VAL B   5      10.011   6.078  76.133  1.00 25.17           N  
ATOM   1631  CA  VAL B   5       9.361   5.853  77.416  1.00 24.55           C  
ATOM   1632  C   VAL B   5      10.188   4.909  78.272  1.00 23.86           C  
ATOM   1633  O   VAL B   5      10.407   3.754  77.906  1.00 23.29           O  
ATOM   1634  CB  VAL B   5       7.950   5.263  77.218  1.00 25.70           C  
ATOM   1635  CG1 VAL B   5       7.241   5.141  78.555  1.00 24.59           C  
ATOM   1636  CG2 VAL B   5       7.154   6.148  76.269  1.00 24.49           C  
ATOM   1637  N   GLN B   6      10.650   5.405  79.415  1.00 21.91           N  
ATOM   1638  CA  GLN B   6      11.463   4.594  80.305  1.00 21.81           C  
ATOM   1639  C   GLN B   6      10.610   3.941  81.382  1.00 21.96           C  
ATOM   1640  O   GLN B   6       9.466   4.329  81.612  1.00 22.82           O  
ATOM   1641  CB  GLN B   6      12.556   5.450  80.957  1.00 20.30           C  
ATOM   1642  CG  GLN B   6      13.345   6.283  79.967  1.00 19.67           C  
ATOM   1643  CD  GLN B   6      14.545   6.989  80.586  1.00 19.91           C  
ATOM   1644  OE1 GLN B   6      15.070   7.934  80.010  1.00 16.93           O  
ATOM   1645  NE2 GLN B   6      14.990   6.522  81.755  1.00 19.43           N  
ATOM   1646  N   SER B   7      11.183   2.938  82.031  1.00 22.18           N  
ATOM   1647  CA  SER B   7      10.498   2.216  83.085  1.00 22.40           C  
ATOM   1648  C   SER B   7      10.330   3.080  84.338  1.00 21.98           C  
ATOM   1649  O   SER B   7      10.985   4.117  84.487  1.00 20.26           O  
ATOM   1650  CB  SER B   7      11.276   0.941  83.407  1.00 21.73           C  
ATOM   1651  OG  SER B   7      12.671   1.190  83.397  1.00 20.80           O  
ATOM   1652  N   GLY B   8       9.450   2.634  85.234  1.00 22.45           N  
ATOM   1653  CA  GLY B   8       9.170   3.358  86.466  1.00 19.92           C  
ATOM   1654  C   GLY B   8      10.309   3.425  87.466  1.00 19.04           C  
ATOM   1655  O   GLY B   8      11.307   2.720  87.330  1.00 16.94           O  
ATOM   1656  N   ALA B   9      10.145   4.269  88.483  1.00 16.91           N  
ATOM   1657  CA  ALA B   9      11.162   4.463  89.518  1.00 18.95           C  
ATOM   1658  C   ALA B   9      11.581   3.167  90.194  1.00 18.57           C  
ATOM   1659  O   ALA B   9      10.790   2.238  90.343  1.00 18.21           O  
ATOM   1660  CB  ALA B   9      10.660   5.458  90.573  1.00 18.48           C  
ATOM   1661  N   GLU B  10      12.836   3.116  90.619  1.00 19.56           N  
ATOM   1662  CA  GLU B  10      13.343   1.925  91.263  1.00 18.70           C  
ATOM   1663  C   GLU B  10      13.917   2.244  92.628  1.00 19.87           C  
ATOM   1664  O   GLU B  10      14.477   3.321  92.846  1.00 17.92           O  
ATOM   1665  CB  GLU B  10      14.426   1.278  90.391  1.00 20.73           C  
ATOM   1666  CG  GLU B  10      13.987   0.937  88.967  1.00 20.61           C  
ATOM   1667  CD  GLU B  10      13.312  -0.424  88.849  1.00 22.27           C  
ATOM   1668  OE1 GLU B  10      13.258  -1.162  89.858  1.00 23.23           O  
ATOM   1669  OE2 GLU B  10      12.842  -0.761  87.738  1.00 24.80           O  
ATOM   1670  N   VAL B  11      13.745   1.298  93.544  1.00 18.64           N  
ATOM   1671  CA  VAL B  11      14.259   1.399  94.899  1.00 21.10           C  
ATOM   1672  C   VAL B  11      15.097   0.133  95.053  1.00 21.63           C  
ATOM   1673  O   VAL B  11      14.601  -0.970  94.827  1.00 22.34           O  
ATOM   1674  CB  VAL B  11      13.124   1.375  95.947  1.00 23.66           C  
ATOM   1675  CG1 VAL B  11      13.660   1.829  97.284  1.00 25.24           C  
ATOM   1676  CG2 VAL B  11      11.976   2.272  95.505  1.00 28.25           C  
ATOM   1677  N   LYS B  12      16.363   0.288  95.417  1.00 20.70           N  
ATOM   1678  CA  LYS B  12      17.248  -0.860  95.559  1.00 21.53           C  
ATOM   1679  C   LYS B  12      18.169  -0.748  96.762  1.00 21.25           C  
ATOM   1680  O   LYS B  12      18.451   0.348  97.243  1.00 21.66           O  
ATOM   1681  CB  LYS B  12      18.115  -1.019  94.302  1.00 21.46           C  
ATOM   1682  CG  LYS B  12      17.351  -1.312  93.018  1.00 21.74           C  
ATOM   1683  CD  LYS B  12      16.712  -2.693  93.050  1.00 23.66           C  
ATOM   1684  CE  LYS B  12      15.936  -2.973  91.776  1.00 24.50           C  
ATOM   1685  NZ  LYS B  12      15.284  -4.315  91.803  1.00 25.14           N  
ATOM   1686  N   LYS B  13      18.638  -1.893  97.242  1.00 19.89           N  
ATOM   1687  CA  LYS B  13      19.557  -1.921  98.368  1.00 21.23           C  
ATOM   1688  C   LYS B  13      20.964  -2.128  97.820  1.00 20.82           C  
ATOM   1689  O   LYS B  13      21.133  -2.616  96.708  1.00 21.11           O  
ATOM   1690  CB  LYS B  13      19.165  -3.034  99.340  1.00 22.23           C  
ATOM   1691  CG  LYS B  13      17.876  -2.718 100.098  1.00 22.99           C  
ATOM   1692  CD  LYS B  13      17.590  -3.733 101.184  1.00 22.80           C  
ATOM   1693  CE  LYS B  13      16.438  -3.272 102.074  1.00 22.10           C  
ATOM   1694  NZ  LYS B  13      15.138  -3.173 101.327  1.00 23.42           N  
ATOM   1695  N   PRO B  14      21.995  -1.740  98.585  1.00 23.60           N  
ATOM   1696  CA  PRO B  14      23.373  -1.906  98.113  1.00 24.38           C  
ATOM   1697  C   PRO B  14      23.686  -3.329  97.661  1.00 24.19           C  
ATOM   1698  O   PRO B  14      23.273  -4.293  98.299  1.00 25.07           O  
ATOM   1699  CB  PRO B  14      24.201  -1.472  99.320  1.00 23.19           C  
ATOM   1700  CG  PRO B  14      23.337  -0.422  99.943  1.00 24.91           C  
ATOM   1701  CD  PRO B  14      21.971  -1.076  99.900  1.00 23.15           C  
ATOM   1702  N   GLY B  15      24.409  -3.448  96.551  1.00 24.93           N  
ATOM   1703  CA  GLY B  15      24.764  -4.757  96.037  1.00 24.11           C  
ATOM   1704  C   GLY B  15      23.727  -5.320  95.089  1.00 24.88           C  
ATOM   1705  O   GLY B  15      23.977  -6.323  94.426  1.00 24.99           O  
ATOM   1706  N   ALA B  16      22.561  -4.686  95.015  1.00 23.88           N  
ATOM   1707  CA  ALA B  16      21.514  -5.169  94.125  1.00 24.56           C  
ATOM   1708  C   ALA B  16      21.787  -4.742  92.686  1.00 25.62           C  
ATOM   1709  O   ALA B  16      22.775  -4.057  92.405  1.00 26.07           O  
ATOM   1710  CB  ALA B  16      20.154  -4.644  94.576  1.00 25.64           C  
ATOM   1711  N   SER B  17      20.904  -5.153  91.783  1.00 27.05           N  
ATOM   1712  CA  SER B  17      21.020  -4.813  90.372  1.00 29.32           C  
ATOM   1713  C   SER B  17      19.688  -4.250  89.888  1.00 30.09           C  
ATOM   1714  O   SER B  17      18.624  -4.700  90.313  1.00 31.11           O  
ATOM   1715  CB  SER B  17      21.382  -6.053  89.549  1.00 30.51           C  
ATOM   1716  OG  SER B  17      22.667  -6.543  89.903  1.00 34.26           O  
ATOM   1717  N   VAL B  18      19.752  -3.258  89.005  1.00 29.41           N  
ATOM   1718  CA  VAL B  18      18.554  -2.638  88.462  1.00 27.76           C  
ATOM   1719  C   VAL B  18      18.631  -2.617  86.942  1.00 27.02           C  
ATOM   1720  O   VAL B  18      19.682  -2.332  86.370  1.00 26.75           O  
ATOM   1721  CB  VAL B  18      18.386  -1.190  88.991  1.00 27.26           C  
ATOM   1722  CG1 VAL B  18      19.615  -0.363  88.660  1.00 28.82           C  
ATOM   1723  CG2 VAL B  18      17.137  -0.561  88.391  1.00 28.40           C  
ATOM   1724  N   LYS B  19      17.517  -2.933  86.291  1.00 25.54           N  
ATOM   1725  CA  LYS B  19      17.465  -2.948  84.834  1.00 26.00           C  
ATOM   1726  C   LYS B  19      16.469  -1.909  84.329  1.00 25.27           C  
ATOM   1727  O   LYS B  19      15.255  -2.095  84.427  1.00 26.06           O  
ATOM   1728  CB  LYS B  19      17.070  -4.348  84.343  1.00 27.68           C  
ATOM   1729  CG  LYS B  19      17.176  -4.563  82.836  1.00 30.25           C  
ATOM   1730  CD  LYS B  19      17.477  -6.028  82.544  1.00 33.44           C  
ATOM   1731  CE  LYS B  19      17.578  -6.326  81.055  1.00 35.72           C  
ATOM   1732  NZ  LYS B  19      16.242  -6.368  80.397  1.00 38.99           N  
ATOM   1733  N   VAL B  20      16.993  -0.809  83.800  1.00 23.58           N  
ATOM   1734  CA  VAL B  20      16.157   0.259  83.279  1.00 23.28           C  
ATOM   1735  C   VAL B  20      15.845   0.009  81.813  1.00 22.91           C  
ATOM   1736  O   VAL B  20      16.714  -0.405  81.043  1.00 21.39           O  
ATOM   1737  CB  VAL B  20      16.856   1.626  83.409  1.00 23.72           C  
ATOM   1738  CG1 VAL B  20      15.933   2.734  82.929  1.00 24.59           C  
ATOM   1739  CG2 VAL B  20      17.264   1.858  84.861  1.00 25.38           C  
ATOM   1740  N   SER B  21      14.599   0.257  81.431  1.00 22.50           N  
ATOM   1741  CA  SER B  21      14.188   0.058  80.055  1.00 24.20           C  
ATOM   1742  C   SER B  21      13.890   1.395  79.382  1.00 24.18           C  
ATOM   1743  O   SER B  21      13.608   2.393  80.048  1.00 23.74           O  
ATOM   1744  CB  SER B  21      12.955  -0.848  80.000  1.00 25.75           C  
ATOM   1745  OG  SER B  21      11.787  -0.163  80.407  1.00 29.89           O  
ATOM   1746  N   CYS B  22      13.962   1.403  78.056  1.00 24.11           N  
ATOM   1747  CA  CYS B  22      13.709   2.596  77.260  1.00 24.72           C  
ATOM   1748  C   CYS B  22      13.034   2.147  75.966  1.00 25.87           C  
ATOM   1749  O   CYS B  22      13.700   1.677  75.043  1.00 25.71           O  
ATOM   1750  CB  CYS B  22      15.041   3.289  76.961  1.00 25.17           C  
ATOM   1751  SG  CYS B  22      15.033   4.748  75.864  1.00 27.72           S  
ATOM   1752  N   LYS B  23      11.709   2.271  75.920  1.00 26.29           N  
ATOM   1753  CA  LYS B  23      10.934   1.877  74.752  1.00 29.02           C  
ATOM   1754  C   LYS B  23      10.774   3.047  73.798  1.00 28.90           C  
ATOM   1755  O   LYS B  23      10.337   4.130  74.193  1.00 27.63           O  
ATOM   1756  CB  LYS B  23       9.542   1.383  75.159  1.00 32.04           C  
ATOM   1757  CG  LYS B  23       9.530   0.136  76.023  1.00 35.48           C  
ATOM   1758  CD  LYS B  23       8.107  -0.399  76.222  1.00 39.15           C  
ATOM   1759  CE  LYS B  23       7.580  -1.110  74.975  1.00 41.00           C  
ATOM   1760  NZ  LYS B  23       7.577  -0.263  73.746  1.00 42.37           N  
ATOM   1761  N   VAL B  24      11.123   2.823  72.536  1.00 28.95           N  
ATOM   1762  CA  VAL B  24      11.016   3.868  71.534  1.00 29.26           C  
ATOM   1763  C   VAL B  24       9.803   3.630  70.648  1.00 30.91           C  
ATOM   1764  O   VAL B  24       9.428   2.489  70.380  1.00 31.44           O  
ATOM   1765  CB  VAL B  24      12.276   3.926  70.648  1.00 29.52           C  
ATOM   1766  CG1 VAL B  24      13.507   4.167  71.512  1.00 26.78           C  
ATOM   1767  CG2 VAL B  24      12.423   2.635  69.862  1.00 30.07           C  
ATOM   1768  N   SER B  25       9.193   4.724  70.209  1.00 30.65           N  
ATOM   1769  CA  SER B  25       8.024   4.674  69.344  1.00 32.34           C  
ATOM   1770  C   SER B  25       8.188   5.701  68.226  1.00 32.23           C  
ATOM   1771  O   SER B  25       8.607   6.834  68.472  1.00 31.53           O  
ATOM   1772  CB  SER B  25       6.755   4.991  70.143  1.00 32.84           C  
ATOM   1773  OG  SER B  25       6.478   3.986  71.098  1.00 35.79           O  
ATOM   1774  N   GLY B  26       7.852   5.301  67.003  1.00 30.68           N  
ATOM   1775  CA  GLY B  26       7.965   6.209  65.881  1.00 31.71           C  
ATOM   1776  C   GLY B  26       9.129   5.887  64.971  1.00 31.35           C  
ATOM   1777  O   GLY B  26       9.365   6.585  63.986  1.00 32.19           O  
ATOM   1778  N   TYR B  27       9.865   4.834  65.305  1.00 32.13           N  
ATOM   1779  CA  TYR B  27      11.001   4.414  64.498  1.00 32.23           C  
ATOM   1780  C   TYR B  27      11.533   3.088  65.026  1.00 31.91           C  
ATOM   1781  O   TYR B  27      11.170   2.656  66.122  1.00 32.04           O  
ATOM   1782  CB  TYR B  27      12.102   5.486  64.534  1.00 31.73           C  
ATOM   1783  CG  TYR B  27      12.979   5.459  65.769  1.00 30.16           C  
ATOM   1784  CD1 TYR B  27      14.243   4.869  65.735  1.00 30.86           C  
ATOM   1785  CD2 TYR B  27      12.540   6.007  66.975  1.00 31.93           C  
ATOM   1786  CE1 TYR B  27      15.052   4.825  66.871  1.00 31.06           C  
ATOM   1787  CE2 TYR B  27      13.337   5.967  68.118  1.00 31.43           C  
ATOM   1788  CZ  TYR B  27      14.591   5.374  68.058  1.00 32.60           C  
ATOM   1789  OH  TYR B  27      15.378   5.319  69.185  1.00 31.39           O  
ATOM   1790  N   THR B  28      12.387   2.444  64.239  1.00 31.29           N  
ATOM   1791  CA  THR B  28      12.975   1.173  64.636  1.00 30.86           C  
ATOM   1792  C   THR B  28      14.241   1.437  65.437  1.00 30.59           C  
ATOM   1793  O   THR B  28      15.155   2.126  64.974  1.00 29.48           O  
ATOM   1794  CB  THR B  28      13.316   0.306  63.406  1.00 31.67           C  
ATOM   1795  OG1 THR B  28      12.104  -0.079  62.747  1.00 34.06           O  
ATOM   1796  CG2 THR B  28      14.074  -0.944  63.823  1.00 31.40           C  
ATOM   1797  N   LEU B  29      14.275   0.890  66.646  1.00 29.57           N  
ATOM   1798  CA  LEU B  29      15.403   1.052  67.557  1.00 30.60           C  
ATOM   1799  C   LEU B  29      16.753   0.852  66.860  1.00 29.25           C  
ATOM   1800  O   LEU B  29      17.685   1.631  67.051  1.00 29.03           O  
ATOM   1801  CB  LEU B  29      15.273   0.048  68.709  1.00 31.40           C  
ATOM   1802  CG  LEU B  29      15.833   0.400  70.088  1.00 33.24           C  
ATOM   1803  CD1 LEU B  29      15.807  -0.848  70.948  1.00 33.63           C  
ATOM   1804  CD2 LEU B  29      17.249   0.932  69.980  1.00 34.07           C  
ATOM   1805  N   THR B  30      16.839  -0.198  66.051  1.00 28.40           N  
ATOM   1806  CA  THR B  30      18.058  -0.551  65.331  1.00 29.60           C  
ATOM   1807  C   THR B  30      18.639   0.562  64.454  1.00 29.11           C  
ATOM   1808  O   THR B  30      19.843   0.591  64.189  1.00 27.75           O  
ATOM   1809  CB  THR B  30      17.814  -1.805  64.464  1.00 30.46           C  
ATOM   1810  OG1 THR B  30      17.467  -2.902  65.317  1.00 34.15           O  
ATOM   1811  CG2 THR B  30      19.063  -2.168  63.671  1.00 33.08           C  
ATOM   1812  N   GLU B  31      17.778   1.476  64.019  1.00 27.65           N  
ATOM   1813  CA  GLU B  31      18.184   2.584  63.168  1.00 28.47           C  
ATOM   1814  C   GLU B  31      19.171   3.549  63.832  1.00 27.14           C  
ATOM   1815  O   GLU B  31      19.930   4.239  63.150  1.00 25.91           O  
ATOM   1816  CB  GLU B  31      16.947   3.369  62.708  1.00 30.70           C  
ATOM   1817  CG  GLU B  31      15.965   2.562  61.861  1.00 35.16           C  
ATOM   1818  CD  GLU B  31      14.740   3.366  61.429  1.00 38.54           C  
ATOM   1819  OE1 GLU B  31      13.924   2.838  60.638  1.00 42.28           O  
ATOM   1820  OE2 GLU B  31      14.589   4.522  61.880  1.00 38.61           O  
ATOM   1821  N   LEU B  32      19.179   3.595  65.158  1.00 24.47           N  
ATOM   1822  CA  LEU B  32      20.065   4.526  65.840  1.00 24.35           C  
ATOM   1823  C   LEU B  32      20.675   4.018  67.133  1.00 23.07           C  
ATOM   1824  O   LEU B  32      20.191   3.062  67.738  1.00 21.40           O  
ATOM   1825  CB  LEU B  32      19.309   5.825  66.140  1.00 23.81           C  
ATOM   1826  CG  LEU B  32      18.863   6.688  64.954  1.00 24.83           C  
ATOM   1827  CD1 LEU B  32      17.759   7.629  65.394  1.00 22.44           C  
ATOM   1828  CD2 LEU B  32      20.051   7.461  64.409  1.00 22.87           C  
ATOM   1829  N   PRO B  33      21.776   4.646  67.562  1.00 22.35           N  
ATOM   1830  CA  PRO B  33      22.403   4.218  68.809  1.00 21.92           C  
ATOM   1831  C   PRO B  33      21.560   4.742  69.967  1.00 19.84           C  
ATOM   1832  O   PRO B  33      20.682   5.582  69.774  1.00 17.07           O  
ATOM   1833  CB  PRO B  33      23.783   4.867  68.744  1.00 24.93           C  
ATOM   1834  CG  PRO B  33      23.538   6.107  67.958  1.00 22.86           C  
ATOM   1835  CD  PRO B  33      22.621   5.625  66.856  1.00 23.62           C  
ATOM   1836  N   VAL B  34      21.821   4.228  71.160  1.00 17.52           N  
ATOM   1837  CA  VAL B  34      21.104   4.640  72.354  1.00 15.55           C  
ATOM   1838  C   VAL B  34      22.146   5.095  73.369  1.00 14.82           C  
ATOM   1839  O   VAL B  34      23.071   4.347  73.702  1.00 16.21           O  
ATOM   1840  CB  VAL B  34      20.292   3.465  72.945  1.00 16.46           C  
ATOM   1841  CG1 VAL B  34      19.495   3.931  74.155  1.00 17.14           C  
ATOM   1842  CG2 VAL B  34      19.356   2.898  71.880  1.00 18.81           C  
ATOM   1843  N   HIS B  35      22.005   6.331  73.837  1.00 13.74           N  
ATOM   1844  CA  HIS B  35      22.925   6.900  74.815  1.00 13.98           C  
ATOM   1845  C   HIS B  35      22.319   6.855  76.211  1.00 14.09           C  
ATOM   1846  O   HIS B  35      21.115   7.037  76.375  1.00 13.30           O  
ATOM   1847  CB  HIS B  35      23.242   8.358  74.456  1.00 13.57           C  
ATOM   1848  CG  HIS B  35      23.937   8.525  73.144  1.00 14.76           C  
ATOM   1849  ND1 HIS B  35      25.202   8.024  72.902  1.00 13.50           N  
ATOM   1850  CD2 HIS B  35      23.556   9.146  72.002  1.00 14.62           C  
ATOM   1851  CE1 HIS B  35      25.564   8.329  71.673  1.00 14.15           C  
ATOM   1852  NE2 HIS B  35      24.583   9.012  71.102  1.00 14.35           N  
ATOM   1853  N   TRP B  36      23.152   6.612  77.218  1.00 15.40           N  
ATOM   1854  CA  TRP B  36      22.669   6.570  78.591  1.00 14.10           C  
ATOM   1855  C   TRP B  36      23.424   7.583  79.452  1.00 15.79           C  
ATOM   1856  O   TRP B  36      24.654   7.676  79.407  1.00 15.13           O  
ATOM   1857  CB  TRP B  36      22.821   5.160  79.180  1.00 15.13           C  
ATOM   1858  CG  TRP B  36      21.983   4.109  78.498  1.00 13.51           C  
ATOM   1859  CD1 TRP B  36      22.365   3.293  77.472  1.00 12.85           C  
ATOM   1860  CD2 TRP B  36      20.624   3.761  78.804  1.00 15.39           C  
ATOM   1861  NE1 TRP B  36      21.333   2.455  77.121  1.00 15.91           N  
ATOM   1862  CE2 TRP B  36      20.252   2.721  77.922  1.00 16.00           C  
ATOM   1863  CE3 TRP B  36      19.684   4.226  79.739  1.00 17.12           C  
ATOM   1864  CZ2 TRP B  36      18.977   2.133  77.946  1.00 15.56           C  
ATOM   1865  CZ3 TRP B  36      18.414   3.641  79.762  1.00 14.29           C  
ATOM   1866  CH2 TRP B  36      18.077   2.604  78.868  1.00 16.43           C  
ATOM   1867  N   VAL B  37      22.670   8.337  80.243  1.00 16.51           N  
ATOM   1868  CA  VAL B  37      23.243   9.360  81.103  1.00 16.90           C  
ATOM   1869  C   VAL B  37      22.502   9.400  82.424  1.00 15.35           C  
ATOM   1870  O   VAL B  37      21.346   8.994  82.503  1.00 15.13           O  
ATOM   1871  CB  VAL B  37      23.148  10.747  80.432  1.00 19.17           C  
ATOM   1872  CG1 VAL B  37      24.203  10.866  79.347  1.00 25.47           C  
ATOM   1873  CG2 VAL B  37      21.775  10.931  79.827  1.00 21.63           C  
ATOM   1874  N   ARG B  38      23.169   9.863  83.472  1.00 14.08           N  
ATOM   1875  CA  ARG B  38      22.506   9.945  84.767  1.00 16.45           C  
ATOM   1876  C   ARG B  38      22.809  11.285  85.407  1.00 15.44           C  
ATOM   1877  O   ARG B  38      23.721  11.997  84.990  1.00 14.24           O  
ATOM   1878  CB  ARG B  38      22.985   8.831  85.695  1.00 18.90           C  
ATOM   1879  CG  ARG B  38      24.344   9.095  86.300  1.00 21.21           C  
ATOM   1880  CD  ARG B  38      24.665   8.065  87.350  1.00 24.11           C  
ATOM   1881  NE  ARG B  38      25.874   8.413  88.084  1.00 27.37           N  
ATOM   1882  CZ  ARG B  38      26.431   7.634  89.001  1.00 29.27           C  
ATOM   1883  NH1 ARG B  38      25.883   6.458  89.292  1.00 28.78           N  
ATOM   1884  NH2 ARG B  38      27.533   8.031  89.624  1.00 31.02           N  
ATOM   1885  N   GLN B  39      22.035  11.622  86.425  1.00 15.55           N  
ATOM   1886  CA  GLN B  39      22.229  12.869  87.134  1.00 17.09           C  
ATOM   1887  C   GLN B  39      21.897  12.634  88.593  1.00 17.66           C  
ATOM   1888  O   GLN B  39      20.752  12.330  88.942  1.00 17.63           O  
ATOM   1889  CB  GLN B  39      21.338  13.970  86.544  1.00 15.06           C  
ATOM   1890  CG  GLN B  39      21.483  15.324  87.234  1.00 17.59           C  
ATOM   1891  CD  GLN B  39      20.760  16.434  86.502  1.00 17.03           C  
ATOM   1892  OE1 GLN B  39      19.639  16.253  86.030  1.00 20.61           O  
ATOM   1893  NE2 GLN B  39      21.395  17.590  86.407  1.00 14.91           N  
ATOM   1894  N   ALA B  40      22.922  12.738  89.435  1.00 20.14           N  
ATOM   1895  CA  ALA B  40      22.769  12.553  90.871  1.00 20.84           C  
ATOM   1896  C   ALA B  40      22.031  13.772  91.419  1.00 23.41           C  
ATOM   1897  O   ALA B  40      22.186  14.878  90.900  1.00 21.87           O  
ATOM   1898  CB  ALA B  40      24.142  12.420  91.527  1.00 23.39           C  
ATOM   1899  N   PRO B  41      21.240  13.586  92.490  1.00 26.10           N  
ATOM   1900  CA  PRO B  41      20.439  14.617  93.158  1.00 28.94           C  
ATOM   1901  C   PRO B  41      20.785  16.082  92.904  1.00 30.15           C  
ATOM   1902  O   PRO B  41      19.974  16.824  92.349  1.00 33.45           O  
ATOM   1903  CB  PRO B  41      20.538  14.216  94.624  1.00 28.48           C  
ATOM   1904  CG  PRO B  41      20.418  12.729  94.521  1.00 27.49           C  
ATOM   1905  CD  PRO B  41      21.348  12.391  93.351  1.00 26.63           C  
ATOM   1906  N   GLY B  42      21.972  16.518  93.301  1.00 30.75           N  
ATOM   1907  CA  GLY B  42      22.319  17.913  93.068  1.00 29.57           C  
ATOM   1908  C   GLY B  42      23.579  18.089  92.244  1.00 29.78           C  
ATOM   1909  O   GLY B  42      24.337  19.034  92.454  1.00 30.03           O  
ATOM   1910  N   LYS B  43      23.802  17.182  91.300  1.00 27.29           N  
ATOM   1911  CA  LYS B  43      24.992  17.246  90.468  1.00 26.16           C  
ATOM   1912  C   LYS B  43      24.659  17.435  88.995  1.00 23.90           C  
ATOM   1913  O   LYS B  43      23.494  17.588  88.619  1.00 22.78           O  
ATOM   1914  CB  LYS B  43      25.829  15.977  90.648  1.00 26.87           C  
ATOM   1915  CG  LYS B  43      26.159  15.642  92.108  1.00 32.90           C  
ATOM   1916  CD  LYS B  43      27.167  14.493  92.211  1.00 34.78           C  
ATOM   1917  CE  LYS B  43      28.511  14.881  91.594  1.00 36.93           C  
ATOM   1918  NZ  LYS B  43      29.533  13.790  91.624  1.00 38.73           N  
ATOM   1919  N   GLY B  44      25.696  17.413  88.164  1.00 21.17           N  
ATOM   1920  CA  GLY B  44      25.506  17.599  86.740  1.00 20.78           C  
ATOM   1921  C   GLY B  44      25.228  16.322  85.979  1.00 19.18           C  
ATOM   1922  O   GLY B  44      24.924  15.279  86.558  1.00 20.46           O  
ATOM   1923  N   LEU B  45      25.333  16.412  84.662  1.00 18.76           N  
ATOM   1924  CA  LEU B  45      25.095  15.273  83.799  1.00 18.19           C  
ATOM   1925  C   LEU B  45      26.366  14.447  83.704  1.00 19.72           C  
ATOM   1926  O   LEU B  45      27.475  14.991  83.723  1.00 18.96           O  
ATOM   1927  CB  LEU B  45      24.684  15.747  82.404  1.00 18.75           C  
ATOM   1928  CG  LEU B  45      23.556  16.781  82.348  1.00 19.53           C  
ATOM   1929  CD1 LEU B  45      23.257  17.113  80.892  1.00 19.48           C  
ATOM   1930  CD2 LEU B  45      22.313  16.248  83.045  1.00 19.49           C  
ATOM   1931  N   GLU B  46      26.190  13.132  83.606  1.00 18.21           N  
ATOM   1932  CA  GLU B  46      27.298  12.194  83.500  1.00 20.76           C  
ATOM   1933  C   GLU B  46      26.933  11.079  82.525  1.00 20.14           C  
ATOM   1934  O   GLU B  46      25.929  10.387  82.700  1.00 18.29           O  
ATOM   1935  CB  GLU B  46      27.612  11.575  84.868  1.00 24.03           C  
ATOM   1936  CG  GLU B  46      27.908  12.588  85.966  1.00 31.03           C  
ATOM   1937  CD  GLU B  46      28.223  11.935  87.303  1.00 36.99           C  
ATOM   1938  OE1 GLU B  46      27.393  11.143  87.800  1.00 37.78           O  
ATOM   1939  OE2 GLU B  46      29.302  12.225  87.863  1.00 42.34           O  
ATOM   1940  N   TRP B  47      27.753  10.914  81.493  1.00 17.93           N  
ATOM   1941  CA  TRP B  47      27.537   9.870  80.504  1.00 16.90           C  
ATOM   1942  C   TRP B  47      27.829   8.526  81.162  1.00 19.14           C  
ATOM   1943  O   TRP B  47      28.818   8.388  81.886  1.00 19.44           O  
ATOM   1944  CB  TRP B  47      28.474  10.092  79.319  1.00 18.05           C  
ATOM   1945  CG  TRP B  47      28.461   9.003  78.306  1.00 18.09           C  
ATOM   1946  CD1 TRP B  47      27.375   8.497  77.655  1.00 20.65           C  
ATOM   1947  CD2 TRP B  47      29.601   8.319  77.778  1.00 20.31           C  
ATOM   1948  NE1 TRP B  47      27.768   7.540  76.749  1.00 21.51           N  
ATOM   1949  CE2 TRP B  47      29.131   7.412  76.805  1.00 20.12           C  
ATOM   1950  CE3 TRP B  47      30.977   8.387  78.034  1.00 20.12           C  
ATOM   1951  CZ2 TRP B  47      29.989   6.576  76.082  1.00 21.74           C  
ATOM   1952  CZ3 TRP B  47      31.833   7.553  77.313  1.00 21.11           C  
ATOM   1953  CH2 TRP B  47      31.333   6.661  76.349  1.00 22.05           C  
ATOM   1954  N   VAL B  48      26.971   7.540  80.922  1.00 17.68           N  
ATOM   1955  CA  VAL B  48      27.160   6.218  81.508  1.00 19.40           C  
ATOM   1956  C   VAL B  48      27.678   5.239  80.462  1.00 19.77           C  
ATOM   1957  O   VAL B  48      28.607   4.474  80.722  1.00 22.88           O  
ATOM   1958  CB  VAL B  48      25.844   5.679  82.112  1.00 19.76           C  
ATOM   1959  CG1 VAL B  48      26.053   4.275  82.665  1.00 21.45           C  
ATOM   1960  CG2 VAL B  48      25.374   6.612  83.219  1.00 19.67           C  
ATOM   1961  N   GLY B  49      27.084   5.289  79.275  1.00 19.46           N  
ATOM   1962  CA  GLY B  49      27.493   4.406  78.200  1.00 18.47           C  
ATOM   1963  C   GLY B  49      26.566   4.526  77.011  1.00 16.63           C  
ATOM   1964  O   GLY B  49      25.485   5.107  77.119  1.00 16.46           O  
ATOM   1965  N   SER B  50      26.990   3.988  75.871  1.00 16.29           N  
ATOM   1966  CA  SER B  50      26.185   4.022  74.656  1.00 16.84           C  
ATOM   1967  C   SER B  50      26.155   2.637  74.038  1.00 17.14           C  
ATOM   1968  O   SER B  50      27.091   1.850  74.199  1.00 18.46           O  
ATOM   1969  CB  SER B  50      26.750   5.042  73.665  1.00 15.34           C  
ATOM   1970  OG  SER B  50      26.679   6.348  74.207  1.00 17.06           O  
ATOM   1971  N   PHE B  51      25.081   2.352  73.317  1.00 18.39           N  
ATOM   1972  CA  PHE B  51      24.879   1.040  72.720  1.00 18.43           C  
ATOM   1973  C   PHE B  51      24.341   1.127  71.299  1.00 18.98           C  
ATOM   1974  O   PHE B  51      23.578   2.035  70.969  1.00 18.60           O  
ATOM   1975  CB  PHE B  51      23.905   0.256  73.613  1.00 18.20           C  
ATOM   1976  CG  PHE B  51      23.581  -1.130  73.125  1.00 19.51           C  
ATOM   1977  CD1 PHE B  51      22.382  -1.389  72.465  1.00 22.57           C  
ATOM   1978  CD2 PHE B  51      24.447  -2.186  73.376  1.00 21.94           C  
ATOM   1979  CE1 PHE B  51      22.047  -2.686  72.072  1.00 23.57           C  
ATOM   1980  CE2 PHE B  51      24.125  -3.485  72.988  1.00 20.24           C  
ATOM   1981  CZ  PHE B  51      22.922  -3.735  72.334  1.00 23.48           C  
ATOM   1982  N   ASP B  52      24.750   0.180  70.459  1.00 19.65           N  
ATOM   1983  CA  ASP B  52      24.290   0.131  69.074  1.00 22.03           C  
ATOM   1984  C   ASP B  52      23.417  -1.117  68.897  1.00 23.46           C  
ATOM   1985  O   ASP B  52      23.932  -2.221  68.725  1.00 24.06           O  
ATOM   1986  CB  ASP B  52      25.479   0.056  68.108  1.00 21.55           C  
ATOM   1987  CG  ASP B  52      25.050   0.144  66.651  1.00 22.61           C  
ATOM   1988  OD1 ASP B  52      23.886  -0.193  66.355  1.00 22.23           O  
ATOM   1989  OD2 ASP B  52      25.872   0.543  65.799  1.00 23.19           O  
ATOM   1990  N   PRO B  53      22.084  -0.957  68.944  1.00 24.38           N  
ATOM   1991  CA  PRO B  53      21.157  -2.084  68.788  1.00 25.75           C  
ATOM   1992  C   PRO B  53      21.295  -2.828  67.462  1.00 28.17           C  
ATOM   1993  O   PRO B  53      20.753  -3.918  67.296  1.00 29.02           O  
ATOM   1994  CB  PRO B  53      19.785  -1.425  68.934  1.00 26.09           C  
ATOM   1995  CG  PRO B  53      20.031  -0.030  68.440  1.00 28.12           C  
ATOM   1996  CD  PRO B  53      21.340   0.304  69.098  1.00 24.69           C  
ATOM   1997  N   GLU B  54      22.017  -2.237  66.519  1.00 28.16           N  
ATOM   1998  CA  GLU B  54      22.207  -2.857  65.217  1.00 30.03           C  
ATOM   1999  C   GLU B  54      23.292  -3.931  65.237  1.00 29.33           C  
ATOM   2000  O   GLU B  54      23.133  -4.990  64.630  1.00 29.31           O  
ATOM   2001  CB  GLU B  54      22.543  -1.780  64.179  1.00 32.56           C  
ATOM   2002  CG  GLU B  54      23.127  -2.298  62.872  1.00 37.90           C  
ATOM   2003  CD  GLU B  54      24.651  -2.259  62.860  1.00 41.02           C  
ATOM   2004  OE1 GLU B  54      25.224  -1.150  63.018  1.00 40.16           O  
ATOM   2005  OE2 GLU B  54      25.277  -3.330  62.692  1.00 41.30           O  
ATOM   2006  N   SER B  55      24.376  -3.661  65.957  1.00 28.37           N  
ATOM   2007  CA  SER B  55      25.505  -4.582  66.042  1.00 27.81           C  
ATOM   2008  C   SER B  55      25.712  -5.154  67.436  1.00 28.05           C  
ATOM   2009  O   SER B  55      26.496  -6.086  67.621  1.00 27.07           O  
ATOM   2010  CB  SER B  55      26.781  -3.858  65.639  1.00 27.14           C  
ATOM   2011  OG  SER B  55      27.089  -2.873  66.610  1.00 26.84           O  
ATOM   2012  N   GLY B  56      25.025  -4.586  68.419  1.00 26.65           N  
ATOM   2013  CA  GLY B  56      25.182  -5.057  69.780  1.00 24.75           C  
ATOM   2014  C   GLY B  56      26.469  -4.544  70.398  1.00 25.49           C  
ATOM   2015  O   GLY B  56      26.909  -5.035  71.439  1.00 24.82           O  
ATOM   2016  N   GLU B  57      27.083  -3.554  69.758  1.00 25.57           N  
ATOM   2017  CA  GLU B  57      28.322  -2.986  70.277  1.00 25.37           C  
ATOM   2018  C   GLU B  57      28.043  -1.998  71.401  1.00 24.89           C  
ATOM   2019  O   GLU B  57      27.073  -1.244  71.353  1.00 26.32           O  
ATOM   2020  CB  GLU B  57      29.099  -2.267  69.170  1.00 27.09           C  
ATOM   2021  CG  GLU B  57      30.375  -1.617  69.682  1.00 25.53           C  
ATOM   2022  CD  GLU B  57      31.089  -0.785  68.639  1.00 27.27           C  
ATOM   2023  OE1 GLU B  57      32.149  -0.215  68.977  1.00 26.74           O  
ATOM   2024  OE2 GLU B  57      30.599  -0.694  67.490  1.00 27.71           O  
ATOM   2025  N   SER B  58      28.895  -2.006  72.415  1.00 24.05           N  
ATOM   2026  CA  SER B  58      28.735  -1.092  73.534  1.00 25.21           C  
ATOM   2027  C   SER B  58      30.048  -0.375  73.796  1.00 24.50           C  
ATOM   2028  O   SER B  58      31.124  -0.896  73.495  1.00 21.08           O  
ATOM   2029  CB  SER B  58      28.326  -1.850  74.804  1.00 24.06           C  
ATOM   2030  OG  SER B  58      27.106  -2.547  74.625  1.00 29.66           O  
ATOM   2031  N   ILE B  59      29.950   0.838  74.327  1.00 24.55           N  
ATOM   2032  CA  ILE B  59      31.133   1.600  74.700  1.00 24.70           C  
ATOM   2033  C   ILE B  59      30.784   2.198  76.054  1.00 22.93           C  
ATOM   2034  O   ILE B  59      29.725   2.807  76.220  1.00 20.59           O  
ATOM   2035  CB  ILE B  59      31.477   2.722  73.690  1.00 25.86           C  
ATOM   2036  CG1 ILE B  59      30.486   3.867  73.795  1.00 29.93           C  
ATOM   2037  CG2 ILE B  59      31.465   2.171  72.271  1.00 25.59           C  
ATOM   2038  CD1 ILE B  59      31.049   5.120  73.232  1.00 33.92           C  
ATOM   2039  N   TYR B  60      31.667   2.009  77.024  1.00 22.13           N  
ATOM   2040  CA  TYR B  60      31.418   2.490  78.372  1.00 23.55           C  
ATOM   2041  C   TYR B  60      32.189   3.737  78.753  1.00 22.78           C  
ATOM   2042  O   TYR B  60      33.212   4.061  78.158  1.00 22.74           O  
ATOM   2043  CB  TYR B  60      31.750   1.389  79.383  1.00 25.72           C  
ATOM   2044  CG  TYR B  60      31.216   0.028  79.013  1.00 27.95           C  
ATOM   2045  CD1 TYR B  60      31.914  -0.805  78.138  1.00 30.84           C  
ATOM   2046  CD2 TYR B  60      30.005  -0.423  79.525  1.00 27.93           C  
ATOM   2047  CE1 TYR B  60      31.413  -2.057  77.784  1.00 32.02           C  
ATOM   2048  CE2 TYR B  60      29.494  -1.670  79.178  1.00 30.98           C  
ATOM   2049  CZ  TYR B  60      30.198  -2.481  78.310  1.00 31.55           C  
ATOM   2050  OH  TYR B  60      29.681  -3.710  77.966  1.00 32.37           O  
ATOM   2051  N   ALA B  61      31.679   4.440  79.756  1.00 22.21           N  
ATOM   2052  CA  ALA B  61      32.347   5.627  80.248  1.00 23.93           C  
ATOM   2053  C   ALA B  61      33.403   5.101  81.219  1.00 24.25           C  
ATOM   2054  O   ALA B  61      33.193   4.080  81.876  1.00 22.25           O  
ATOM   2055  CB  ALA B  61      31.358   6.538  80.966  1.00 23.17           C  
ATOM   2056  N   ARG B  62      34.532   5.793  81.301  1.00 26.21           N  
ATOM   2057  CA  ARG B  62      35.627   5.388  82.174  1.00 29.63           C  
ATOM   2058  C   ARG B  62      35.184   4.937  83.568  1.00 30.47           C  
ATOM   2059  O   ARG B  62      35.590   3.871  84.036  1.00 28.14           O  
ATOM   2060  CB  ARG B  62      36.635   6.534  82.286  1.00 32.00           C  
ATOM   2061  CG  ARG B  62      37.907   6.199  83.044  1.00 34.82           C  
ATOM   2062  CD  ARG B  62      39.004   7.191  82.680  1.00 39.54           C  
ATOM   2063  NE  ARG B  62      40.243   6.970  83.423  1.00 42.82           N  
ATOM   2064  CZ  ARG B  62      41.412   7.511  83.095  1.00 43.16           C  
ATOM   2065  NH1 ARG B  62      41.502   8.302  82.032  1.00 43.83           N  
ATOM   2066  NH2 ARG B  62      42.488   7.269  83.830  1.00 44.05           N  
ATOM   2067  N   GLU B  63      34.339   5.737  84.215  1.00 32.27           N  
ATOM   2068  CA  GLU B  63      33.859   5.435  85.563  1.00 34.13           C  
ATOM   2069  C   GLU B  63      32.780   4.353  85.677  1.00 33.00           C  
ATOM   2070  O   GLU B  63      32.492   3.886  86.779  1.00 33.08           O  
ATOM   2071  CB  GLU B  63      33.347   6.713  86.236  1.00 37.39           C  
ATOM   2072  CG  GLU B  63      34.375   7.832  86.316  1.00 42.58           C  
ATOM   2073  CD  GLU B  63      33.875   9.048  87.086  1.00 45.95           C  
ATOM   2074  OE1 GLU B  63      34.528  10.111  87.007  1.00 47.48           O  
ATOM   2075  OE2 GLU B  63      32.836   8.946  87.775  1.00 48.65           O  
ATOM   2076  N   PHE B  64      32.186   3.945  84.561  1.00 31.19           N  
ATOM   2077  CA  PHE B  64      31.136   2.929  84.611  1.00 32.13           C  
ATOM   2078  C   PHE B  64      31.490   1.653  83.861  1.00 32.62           C  
ATOM   2079  O   PHE B  64      30.614   0.871  83.496  1.00 32.73           O  
ATOM   2080  CB  PHE B  64      29.829   3.492  84.042  1.00 31.56           C  
ATOM   2081  CG  PHE B  64      29.307   4.687  84.781  1.00 31.32           C  
ATOM   2082  CD1 PHE B  64      29.800   5.960  84.513  1.00 31.42           C  
ATOM   2083  CD2 PHE B  64      28.321   4.538  85.751  1.00 31.45           C  
ATOM   2084  CE1 PHE B  64      29.319   7.071  85.201  1.00 31.79           C  
ATOM   2085  CE2 PHE B  64      27.834   5.640  86.444  1.00 31.63           C  
ATOM   2086  CZ  PHE B  64      28.333   6.911  86.170  1.00 32.59           C  
ATOM   2087  N   GLN B  65      32.779   1.434  83.650  1.00 33.76           N  
ATOM   2088  CA  GLN B  65      33.244   0.265  82.914  1.00 34.78           C  
ATOM   2089  C   GLN B  65      32.738  -1.096  83.367  1.00 35.98           C  
ATOM   2090  O   GLN B  65      32.259  -1.882  82.550  1.00 36.87           O  
ATOM   2091  CB  GLN B  65      34.766   0.251  82.896  1.00 32.70           C  
ATOM   2092  CG  GLN B  65      35.346   1.402  82.119  1.00 30.70           C  
ATOM   2093  CD  GLN B  65      36.840   1.315  82.015  1.00 29.17           C  
ATOM   2094  OE1 GLN B  65      37.567   2.077  82.657  1.00 30.76           O  
ATOM   2095  NE2 GLN B  65      37.317   0.376  81.206  1.00 26.58           N  
ATOM   2096  N   GLY B  66      32.845  -1.385  84.658  1.00 37.27           N  
ATOM   2097  CA  GLY B  66      32.407  -2.682  85.135  1.00 38.59           C  
ATOM   2098  C   GLY B  66      31.148  -2.744  85.973  1.00 39.77           C  
ATOM   2099  O   GLY B  66      31.012  -3.644  86.801  1.00 40.70           O  
ATOM   2100  N   SER B  67      30.223  -1.813  85.766  1.00 38.76           N  
ATOM   2101  CA  SER B  67      28.987  -1.815  86.534  1.00 38.61           C  
ATOM   2102  C   SER B  67      27.749  -1.688  85.654  1.00 37.89           C  
ATOM   2103  O   SER B  67      26.621  -1.750  86.146  1.00 38.14           O  
ATOM   2104  CB  SER B  67      29.006  -0.685  87.569  1.00 41.04           C  
ATOM   2105  OG  SER B  67      29.192   0.581  86.956  1.00 43.90           O  
ATOM   2106  N   VAL B  68      27.956  -1.523  84.351  1.00 36.64           N  
ATOM   2107  CA  VAL B  68      26.835  -1.376  83.430  1.00 34.56           C  
ATOM   2108  C   VAL B  68      26.833  -2.369  82.275  1.00 31.36           C  
ATOM   2109  O   VAL B  68      27.874  -2.692  81.699  1.00 32.55           O  
ATOM   2110  CB  VAL B  68      26.770   0.060  82.851  1.00 35.89           C  
ATOM   2111  CG1 VAL B  68      28.052   0.386  82.111  1.00 37.33           C  
ATOM   2112  CG2 VAL B  68      25.576   0.193  81.915  1.00 37.70           C  
ATOM   2113  N   THR B  69      25.639  -2.847  81.952  1.00 28.06           N  
ATOM   2114  CA  THR B  69      25.444  -3.796  80.872  1.00 26.39           C  
ATOM   2115  C   THR B  69      24.299  -3.296  80.013  1.00 24.28           C  
ATOM   2116  O   THR B  69      23.178  -3.125  80.499  1.00 25.03           O  
ATOM   2117  CB  THR B  69      25.098  -5.187  81.428  1.00 26.45           C  
ATOM   2118  OG1 THR B  69      26.202  -5.671  82.202  1.00 26.61           O  
ATOM   2119  CG2 THR B  69      24.805  -6.157  80.308  1.00 27.64           C  
ATOM   2120  N   MET B  70      24.579  -3.057  78.736  1.00 22.22           N  
ATOM   2121  CA  MET B  70      23.556  -2.557  77.823  1.00 21.48           C  
ATOM   2122  C   MET B  70      23.119  -3.601  76.807  1.00 21.27           C  
ATOM   2123  O   MET B  70      23.943  -4.286  76.218  1.00 21.86           O  
ATOM   2124  CB  MET B  70      24.074  -1.300  77.109  1.00 21.29           C  
ATOM   2125  CG  MET B  70      24.356  -0.132  78.058  1.00 19.33           C  
ATOM   2126  SD  MET B  70      25.216   1.269  77.281  1.00 22.34           S  
ATOM   2127  CE  MET B  70      26.933   0.784  77.528  1.00 21.94           C  
ATOM   2128  N   THR B  71      21.810  -3.715  76.615  1.00 22.42           N  
ATOM   2129  CA  THR B  71      21.239  -4.670  75.673  1.00 25.26           C  
ATOM   2130  C   THR B  71      20.035  -4.034  75.007  1.00 26.45           C  
ATOM   2131  O   THR B  71      19.673  -2.900  75.322  1.00 25.38           O  
ATOM   2132  CB  THR B  71      20.760  -5.943  76.392  1.00 25.65           C  
ATOM   2133  OG1 THR B  71      19.927  -5.573  77.502  1.00 24.67           O  
ATOM   2134  CG2 THR B  71      21.941  -6.754  76.881  1.00 24.77           C  
ATOM   2135  N   ALA B  72      19.407  -4.769  74.096  1.00 27.83           N  
ATOM   2136  CA  ALA B  72      18.233  -4.260  73.404  1.00 31.60           C  
ATOM   2137  C   ALA B  72      17.402  -5.371  72.777  1.00 34.97           C  
ATOM   2138  O   ALA B  72      17.939  -6.335  72.228  1.00 34.45           O  
ATOM   2139  CB  ALA B  72      18.654  -3.264  72.335  1.00 31.39           C  
ATOM   2140  N   ASP B  73      16.083  -5.233  72.871  1.00 37.80           N  
ATOM   2141  CA  ASP B  73      15.173  -6.208  72.283  1.00 40.23           C  
ATOM   2142  C   ASP B  73      14.733  -5.611  70.954  1.00 40.31           C  
ATOM   2143  O   ASP B  73      13.785  -4.829  70.887  1.00 40.88           O  
ATOM   2144  CB  ASP B  73      13.964  -6.441  73.191  1.00 43.68           C  
ATOM   2145  CG  ASP B  73      13.096  -7.596  72.720  1.00 46.01           C  
ATOM   2146  OD1 ASP B  73      12.092  -7.901  73.395  1.00 48.93           O  
ATOM   2147  OD2 ASP B  73      13.416  -8.200  71.674  1.00 47.67           O  
ATOM   2148  N   THR B  74      15.448  -5.984  69.901  1.00 40.33           N  
ATOM   2149  CA  THR B  74      15.195  -5.490  68.555  1.00 41.52           C  
ATOM   2150  C   THR B  74      13.749  -5.619  68.091  1.00 41.51           C  
ATOM   2151  O   THR B  74      13.230  -4.738  67.402  1.00 41.88           O  
ATOM   2152  CB  THR B  74      16.091  -6.222  67.548  1.00 42.73           C  
ATOM   2153  OG1 THR B  74      17.431  -6.271  68.053  1.00 43.15           O  
ATOM   2154  CG2 THR B  74      16.085  -5.502  66.211  1.00 43.80           C  
ATOM   2155  N   SER B  75      13.101  -6.717  68.459  1.00 40.84           N  
ATOM   2156  CA  SER B  75      11.721  -6.950  68.051  1.00 40.52           C  
ATOM   2157  C   SER B  75      10.725  -6.004  68.716  1.00 38.51           C  
ATOM   2158  O   SER B  75       9.824  -5.486  68.058  1.00 38.22           O  
ATOM   2159  CB  SER B  75      11.327  -8.397  68.347  1.00 41.70           C  
ATOM   2160  OG  SER B  75      11.455  -8.681  69.727  1.00 45.71           O  
ATOM   2161  N   THR B  76      10.889  -5.776  70.016  1.00 36.17           N  
ATOM   2162  CA  THR B  76       9.982  -4.902  70.752  1.00 35.34           C  
ATOM   2163  C   THR B  76      10.431  -3.446  70.789  1.00 33.89           C  
ATOM   2164  O   THR B  76       9.744  -2.603  71.367  1.00 34.50           O  
ATOM   2165  CB  THR B  76       9.808  -5.373  72.207  1.00 35.11           C  
ATOM   2166  OG1 THR B  76      11.071  -5.308  72.881  1.00 37.15           O  
ATOM   2167  CG2 THR B  76       9.287  -6.801  72.250  1.00 35.20           C  
ATOM   2168  N   ASN B  77      11.577  -3.156  70.176  1.00 32.37           N  
ATOM   2169  CA  ASN B  77      12.134  -1.800  70.144  1.00 31.08           C  
ATOM   2170  C   ASN B  77      12.358  -1.236  71.544  1.00 29.96           C  
ATOM   2171  O   ASN B  77      11.978  -0.097  71.831  1.00 29.83           O  
ATOM   2172  CB  ASN B  77      11.218  -0.848  69.372  1.00 30.33           C  
ATOM   2173  CG  ASN B  77      11.102  -1.206  67.901  1.00 33.66           C  
ATOM   2174  OD1 ASN B  77      12.101  -1.270  67.183  1.00 30.26           O  
ATOM   2175  ND2 ASN B  77       9.871  -1.432  67.443  1.00 31.26           N  
ATOM   2176  N   ILE B  78      12.978  -2.031  72.411  1.00 28.40           N  
ATOM   2177  CA  ILE B  78      13.245  -1.604  73.781  1.00 27.83           C  
ATOM   2178  C   ILE B  78      14.722  -1.743  74.122  1.00 26.38           C  
ATOM   2179  O   ILE B  78      15.292  -2.827  74.013  1.00 26.74           O  
ATOM   2180  CB  ILE B  78      12.431  -2.444  74.784  1.00 30.07           C  
ATOM   2181  CG1 ILE B  78      10.948  -2.409  74.399  1.00 31.45           C  
ATOM   2182  CG2 ILE B  78      12.634  -1.915  76.193  1.00 28.09           C  
ATOM   2183  CD1 ILE B  78      10.081  -3.356  75.206  1.00 35.48           C  
ATOM   2184  N   ALA B  79      15.344  -0.639  74.524  1.00 25.41           N  
ATOM   2185  CA  ALA B  79      16.754  -0.652  74.898  1.00 24.16           C  
ATOM   2186  C   ALA B  79      16.829  -0.821  76.411  1.00 23.74           C  
ATOM   2187  O   ALA B  79      16.000  -0.282  77.142  1.00 23.18           O  
ATOM   2188  CB  ALA B  79      17.420   0.645  74.474  1.00 23.23           C  
ATOM   2189  N   TYR B  80      17.818  -1.571  76.877  1.00 23.62           N  
ATOM   2190  CA  TYR B  80      17.964  -1.824  78.303  1.00 25.77           C  
ATOM   2191  C   TYR B  80      19.297  -1.346  78.856  1.00 25.54           C  
ATOM   2192  O   TYR B  80      20.297  -1.277  78.144  1.00 27.07           O  
ATOM   2193  CB  TYR B  80      17.816  -3.324  78.588  1.00 28.45           C  
ATOM   2194  CG  TYR B  80      16.449  -3.904  78.282  1.00 30.73           C  
ATOM   2195  CD1 TYR B  80      15.381  -3.734  79.163  1.00 32.44           C  
ATOM   2196  CD2 TYR B  80      16.227  -4.633  77.115  1.00 33.01           C  
ATOM   2197  CE1 TYR B  80      14.125  -4.280  78.890  1.00 32.81           C  
ATOM   2198  CE2 TYR B  80      14.977  -5.181  76.831  1.00 34.33           C  
ATOM   2199  CZ  TYR B  80      13.929  -5.000  77.722  1.00 34.73           C  
ATOM   2200  OH  TYR B  80      12.686  -5.519  77.429  1.00 34.44           O  
ATOM   2201  N   MET B  81      19.302  -1.019  80.140  1.00 25.15           N  
ATOM   2202  CA  MET B  81      20.508  -0.567  80.806  1.00 26.39           C  
ATOM   2203  C   MET B  81      20.490  -1.174  82.205  1.00 27.08           C  
ATOM   2204  O   MET B  81      19.721  -0.750  83.067  1.00 24.84           O  
ATOM   2205  CB  MET B  81      20.524   0.959  80.872  1.00 27.94           C  
ATOM   2206  CG  MET B  81      21.880   1.558  81.163  1.00 31.86           C  
ATOM   2207  SD  MET B  81      22.390   1.283  82.850  1.00 39.07           S  
ATOM   2208  CE  MET B  81      21.464   2.583  83.686  1.00 34.89           C  
ATOM   2209  N   GLU B  82      21.331  -2.182  82.415  1.00 27.67           N  
ATOM   2210  CA  GLU B  82      21.401  -2.864  83.699  1.00 29.55           C  
ATOM   2211  C   GLU B  82      22.618  -2.436  84.508  1.00 30.53           C  
ATOM   2212  O   GLU B  82      23.758  -2.629  84.086  1.00 30.28           O  
ATOM   2213  CB  GLU B  82      21.432  -4.379  83.482  1.00 31.95           C  
ATOM   2214  CG  GLU B  82      21.448  -5.200  84.761  1.00 35.02           C  
ATOM   2215  CD  GLU B  82      21.435  -6.698  84.491  1.00 37.66           C  
ATOM   2216  OE1 GLU B  82      22.442  -7.222  83.967  1.00 38.51           O  
ATOM   2217  OE2 GLU B  82      20.416  -7.348  84.797  1.00 37.67           O  
ATOM   2218  N   LEU B  83      22.366  -1.848  85.673  1.00 29.98           N  
ATOM   2219  CA  LEU B  83      23.437  -1.402  86.551  1.00 32.11           C  
ATOM   2220  C   LEU B  83      23.481  -2.340  87.756  1.00 32.39           C  
ATOM   2221  O   LEU B  83      22.506  -2.454  88.502  1.00 31.74           O  
ATOM   2222  CB  LEU B  83      23.178   0.038  87.005  1.00 34.97           C  
ATOM   2223  CG  LEU B  83      24.393   0.923  87.306  1.00 38.06           C  
ATOM   2224  CD1 LEU B  83      23.913   2.324  87.668  1.00 40.77           C  
ATOM   2225  CD2 LEU B  83      25.217   0.339  88.438  1.00 39.23           C  
ATOM   2226  N   SER B  83A     24.611  -3.018  87.931  1.00 31.83           N  
ATOM   2227  CA  SER B  83A     24.784  -3.955  89.036  1.00 31.77           C  
ATOM   2228  C   SER B  83A     25.743  -3.405  90.085  1.00 31.32           C  
ATOM   2229  O   SER B  83A     26.328  -2.335  89.906  1.00 30.38           O  
ATOM   2230  CB  SER B  83A     25.307  -5.296  88.515  1.00 31.96           C  
ATOM   2231  OG  SER B  83A     26.593  -5.150  87.938  1.00 34.32           O  
ATOM   2232  N   SER B  83B     25.903  -4.157  91.171  1.00 31.45           N  
ATOM   2233  CA  SER B  83B     26.766  -3.777  92.286  1.00 31.82           C  
ATOM   2234  C   SER B  83B     26.403  -2.376  92.749  1.00 29.35           C  
ATOM   2235  O   SER B  83B     27.264  -1.604  93.164  1.00 26.84           O  
ATOM   2236  CB  SER B  83B     28.243  -3.813  91.878  1.00 34.50           C  
ATOM   2237  OG  SER B  83B     28.564  -2.700  91.059  1.00 42.09           O  
ATOM   2238  N   LEU B  83C     25.115  -2.058  92.686  1.00 28.99           N  
ATOM   2239  CA  LEU B  83C     24.632  -0.739  93.077  1.00 27.50           C  
ATOM   2240  C   LEU B  83C     25.142  -0.260  94.423  1.00 28.55           C  
ATOM   2241  O   LEU B  83C     25.238  -1.026  95.380  1.00 29.56           O  
ATOM   2242  CB  LEU B  83C     23.105  -0.722  93.090  1.00 25.40           C  
ATOM   2243  CG  LEU B  83C     22.412  -0.786  91.731  1.00 24.00           C  
ATOM   2244  CD1 LEU B  83C     20.917  -0.967  91.939  1.00 24.31           C  
ATOM   2245  CD2 LEU B  83C     22.701   0.487  90.942  1.00 23.48           C  
ATOM   2246  N   ARG B  84      25.475   1.022  94.482  1.00 28.75           N  
ATOM   2247  CA  ARG B  84      25.942   1.639  95.711  1.00 30.11           C  
ATOM   2248  C   ARG B  84      25.057   2.852  95.947  1.00 29.33           C  
ATOM   2249  O   ARG B  84      24.384   3.327  95.029  1.00 27.99           O  
ATOM   2250  CB  ARG B  84      27.399   2.086  95.586  1.00 33.48           C  
ATOM   2251  CG  ARG B  84      28.368   0.982  95.210  1.00 38.66           C  
ATOM   2252  CD  ARG B  84      29.809   1.473  95.279  1.00 44.46           C  
ATOM   2253  NE  ARG B  84      30.034   2.661  94.457  1.00 48.46           N  
ATOM   2254  CZ  ARG B  84      31.171   3.351  94.436  1.00 50.13           C  
ATOM   2255  NH1 ARG B  84      32.193   2.975  95.194  1.00 51.07           N  
ATOM   2256  NH2 ARG B  84      31.287   4.420  93.657  1.00 51.61           N  
ATOM   2257  N   SER B  85      25.061   3.354  97.175  1.00 28.82           N  
ATOM   2258  CA  SER B  85      24.243   4.508  97.513  1.00 29.92           C  
ATOM   2259  C   SER B  85      24.551   5.704  96.612  1.00 29.21           C  
ATOM   2260  O   SER B  85      23.649   6.465  96.264  1.00 27.44           O  
ATOM   2261  CB  SER B  85      24.451   4.894  98.981  1.00 30.41           C  
ATOM   2262  OG  SER B  85      25.794   5.267  99.224  1.00 33.78           O  
ATOM   2263  N   ASP B  86      25.814   5.863  96.225  1.00 28.40           N  
ATOM   2264  CA  ASP B  86      26.202   6.985  95.371  1.00 30.29           C  
ATOM   2265  C   ASP B  86      25.712   6.823  93.937  1.00 28.05           C  
ATOM   2266  O   ASP B  86      25.913   7.705  93.104  1.00 27.53           O  
ATOM   2267  CB  ASP B  86      27.720   7.166  95.370  1.00 33.66           C  
ATOM   2268  CG  ASP B  86      28.446   5.945  94.868  1.00 37.01           C  
ATOM   2269  OD1 ASP B  86      28.443   4.922  95.580  1.00 42.64           O  
ATOM   2270  OD2 ASP B  86      29.014   6.003  93.758  1.00 41.72           O  
ATOM   2271  N   ASP B  87      25.089   5.682  93.653  1.00 26.22           N  
ATOM   2272  CA  ASP B  87      24.533   5.403  92.330  1.00 22.90           C  
ATOM   2273  C   ASP B  87      23.110   5.960  92.285  1.00 20.31           C  
ATOM   2274  O   ASP B  87      22.394   5.807  91.293  1.00 19.14           O  
ATOM   2275  CB  ASP B  87      24.495   3.895  92.069  1.00 24.34           C  
ATOM   2276  CG  ASP B  87      25.845   3.340  91.631  1.00 28.57           C  
ATOM   2277  OD1 ASP B  87      26.152   2.175  91.963  1.00 28.20           O  
ATOM   2278  OD2 ASP B  87      26.589   4.065  90.933  1.00 31.17           O  
ATOM   2279  N   THR B  88      22.698   6.590  93.379  1.00 17.43           N  
ATOM   2280  CA  THR B  88      21.368   7.172  93.458  1.00 16.96           C  
ATOM   2281  C   THR B  88      21.300   8.352  92.498  1.00 16.87           C  
ATOM   2282  O   THR B  88      22.064   9.312  92.615  1.00 15.59           O  
ATOM   2283  CB  THR B  88      21.051   7.629  94.907  1.00 16.54           C  
ATOM   2284  OG1 THR B  88      20.898   6.473  95.742  1.00 15.27           O  
ATOM   2285  CG2 THR B  88      19.764   8.452  94.957  1.00 17.32           C  
ATOM   2286  N   ALA B  89      20.385   8.271  91.538  1.00 16.64           N  
ATOM   2287  CA  ALA B  89      20.232   9.335  90.551  1.00 16.94           C  
ATOM   2288  C   ALA B  89      19.117   9.038  89.566  1.00 15.47           C  
ATOM   2289  O   ALA B  89      18.489   7.978  89.614  1.00 15.42           O  
ATOM   2290  CB  ALA B  89      21.545   9.516  89.781  1.00 17.17           C  
ATOM   2291  N   VAL B  90      18.876   9.995  88.678  1.00 15.04           N  
ATOM   2292  CA  VAL B  90      17.879   9.833  87.633  1.00 15.50           C  
ATOM   2293  C   VAL B  90      18.686   9.404  86.412  1.00 15.04           C  
ATOM   2294  O   VAL B  90      19.687  10.037  86.072  1.00 16.74           O  
ATOM   2295  CB  VAL B  90      17.134  11.158  87.335  1.00 14.01           C  
ATOM   2296  CG1 VAL B  90      16.251  10.988  86.114  1.00 13.06           C  
ATOM   2297  CG2 VAL B  90      16.272  11.555  88.543  1.00 12.50           C  
ATOM   2298  N   TYR B  91      18.260   8.313  85.785  1.00 15.69           N  
ATOM   2299  CA  TYR B  91      18.925   7.765  84.607  1.00 15.57           C  
ATOM   2300  C   TYR B  91      18.092   8.054  83.367  1.00 14.98           C  
ATOM   2301  O   TYR B  91      16.881   7.856  83.371  1.00 17.13           O  
ATOM   2302  CB  TYR B  91      19.110   6.254  84.769  1.00 14.70           C  
ATOM   2303  CG  TYR B  91      20.148   5.907  85.802  1.00 15.65           C  
ATOM   2304  CD1 TYR B  91      21.466   5.636  85.429  1.00 14.03           C  
ATOM   2305  CD2 TYR B  91      19.837   5.932  87.162  1.00 12.91           C  
ATOM   2306  CE1 TYR B  91      22.451   5.406  86.383  1.00 16.00           C  
ATOM   2307  CE2 TYR B  91      20.816   5.705  88.123  1.00 14.57           C  
ATOM   2308  CZ  TYR B  91      22.122   5.448  87.724  1.00 13.96           C  
ATOM   2309  OH  TYR B  91      23.105   5.285  88.669  1.00 17.71           O  
ATOM   2310  N   TYR B  92      18.751   8.510  82.308  1.00 15.05           N  
ATOM   2311  CA  TYR B  92      18.069   8.853  81.066  1.00 14.84           C  
ATOM   2312  C   TYR B  92      18.636   8.116  79.855  1.00 16.81           C  
ATOM   2313  O   TYR B  92      19.804   7.729  79.842  1.00 17.93           O  
ATOM   2314  CB  TYR B  92      18.236  10.348  80.761  1.00 15.22           C  
ATOM   2315  CG  TYR B  92      17.674  11.338  81.760  1.00 16.83           C  
ATOM   2316  CD1 TYR B  92      16.345  11.758  81.685  1.00 15.26           C  
ATOM   2317  CD2 TYR B  92      18.494  11.911  82.736  1.00 16.55           C  
ATOM   2318  CE1 TYR B  92      15.847  12.733  82.555  1.00 17.73           C  
ATOM   2319  CE2 TYR B  92      18.008  12.885  83.611  1.00 17.98           C  
ATOM   2320  CZ  TYR B  92      16.685  13.292  83.514  1.00 19.82           C  
ATOM   2321  OH  TYR B  92      16.206  14.251  84.382  1.00 20.27           O  
ATOM   2322  N   CYS B  93      17.796   7.927  78.844  1.00 16.27           N  
ATOM   2323  CA  CYS B  93      18.234   7.357  77.582  1.00 17.12           C  
ATOM   2324  C   CYS B  93      17.975   8.504  76.613  1.00 16.50           C  
ATOM   2325  O   CYS B  93      17.091   9.336  76.846  1.00 15.19           O  
ATOM   2326  CB  CYS B  93      17.422   6.119  77.160  1.00 19.35           C  
ATOM   2327  SG  CYS B  93      15.606   6.271  77.090  1.00 21.59           S  
ATOM   2328  N   ALA B  94      18.751   8.562  75.539  1.00 14.10           N  
ATOM   2329  CA  ALA B  94      18.594   9.620  74.554  1.00 14.25           C  
ATOM   2330  C   ALA B  94      19.166   9.129  73.236  1.00 14.25           C  
ATOM   2331  O   ALA B  94      20.090   8.315  73.225  1.00 15.08           O  
ATOM   2332  CB  ALA B  94      19.343  10.868  75.024  1.00 12.18           C  
ATOM   2333  N   VAL B  95      18.616   9.596  72.121  1.00 15.17           N  
ATOM   2334  CA  VAL B  95      19.147   9.180  70.827  1.00 14.45           C  
ATOM   2335  C   VAL B  95      19.511  10.419  70.008  1.00 14.84           C  
ATOM   2336  O   VAL B  95      18.988  11.514  70.255  1.00 13.04           O  
ATOM   2337  CB  VAL B  95      18.148   8.256  70.048  1.00 16.51           C  
ATOM   2338  CG1 VAL B  95      17.648   7.133  70.955  1.00 14.62           C  
ATOM   2339  CG2 VAL B  95      16.989   9.046  69.494  1.00 17.83           C  
ATOM   2340  N   PRO B  96      20.437  10.274  69.048  1.00 15.43           N  
ATOM   2341  CA  PRO B  96      20.845  11.412  68.223  1.00 16.71           C  
ATOM   2342  C   PRO B  96      19.830  11.765  67.128  1.00 18.10           C  
ATOM   2343  O   PRO B  96      19.116  10.897  66.628  1.00 19.21           O  
ATOM   2344  CB  PRO B  96      22.191  10.955  67.660  1.00 17.23           C  
ATOM   2345  CG  PRO B  96      21.994   9.473  67.504  1.00 19.07           C  
ATOM   2346  CD  PRO B  96      21.276   9.091  68.779  1.00 15.04           C  
ATOM   2347  N   ASP B  97      19.763  13.047  66.780  1.00 18.21           N  
ATOM   2348  CA  ASP B  97      18.866  13.560  65.736  1.00 18.81           C  
ATOM   2349  C   ASP B  97      19.382  14.949  65.376  1.00 18.32           C  
ATOM   2350  O   ASP B  97      18.807  15.962  65.779  1.00 20.80           O  
ATOM   2351  CB  ASP B  97      17.418  13.662  66.244  1.00 20.58           C  
ATOM   2352  CG  ASP B  97      16.457  14.243  65.194  1.00 24.54           C  
ATOM   2353  OD1 ASP B  97      15.481  14.912  65.587  1.00 27.13           O  
ATOM   2354  OD2 ASP B  97      16.663  14.022  63.976  1.00 22.48           O  
ATOM   2355  N   PRO B  98      20.466  15.009  64.591  1.00 15.96           N  
ATOM   2356  CA  PRO B  98      21.156  13.823  64.071  1.00 15.67           C  
ATOM   2357  C   PRO B  98      22.464  13.393  64.747  1.00 14.77           C  
ATOM   2358  O   PRO B  98      22.971  12.311  64.454  1.00 15.98           O  
ATOM   2359  CB  PRO B  98      21.420  14.214  62.634  1.00 15.73           C  
ATOM   2360  CG  PRO B  98      21.875  15.642  62.816  1.00 17.42           C  
ATOM   2361  CD  PRO B  98      20.827  16.201  63.800  1.00 15.19           C  
ATOM   2362  N   ASP B  99      22.999  14.212  65.650  1.00 15.13           N  
ATOM   2363  CA  ASP B  99      24.306  13.912  66.243  1.00 14.51           C  
ATOM   2364  C   ASP B  99      24.518  13.752  67.740  1.00 14.56           C  
ATOM   2365  O   ASP B  99      25.434  13.037  68.155  1.00 13.21           O  
ATOM   2366  CB  ASP B  99      25.313  14.971  65.797  1.00 14.68           C  
ATOM   2367  CG  ASP B  99      25.404  15.104  64.299  1.00 16.69           C  
ATOM   2368  OD1 ASP B  99      25.959  16.132  63.846  1.00 14.62           O  
ATOM   2369  OD2 ASP B  99      24.939  14.187  63.584  1.00 14.35           O  
ATOM   2370  N   ALA B 100      23.725  14.419  68.564  1.00 14.91           N  
ATOM   2371  CA  ALA B 100      23.985  14.333  69.994  1.00 13.62           C  
ATOM   2372  C   ALA B 100      22.898  13.676  70.825  1.00 15.94           C  
ATOM   2373  O   ALA B 100      22.458  12.568  70.521  1.00 16.07           O  
ATOM   2374  CB  ALA B 100      24.292  15.730  70.514  1.00 16.77           C  
ATOM   2375  N   PHE B 101      22.503  14.325  71.913  1.00 14.24           N  
ATOM   2376  CA  PHE B 101      21.430  13.788  72.745  1.00 16.24           C  
ATOM   2377  C   PHE B 101      20.270  14.725  72.443  1.00 14.79           C  
ATOM   2378  O   PHE B 101      19.960  15.630  73.214  1.00 16.48           O  
ATOM   2379  CB  PHE B 101      21.805  13.845  74.231  1.00 12.48           C  
ATOM   2380  CG  PHE B 101      22.925  12.910  74.626  1.00 16.30           C  
ATOM   2381  CD1 PHE B 101      23.680  12.238  73.667  1.00 15.14           C  
ATOM   2382  CD2 PHE B 101      23.255  12.744  75.969  1.00 11.14           C  
ATOM   2383  CE1 PHE B 101      24.747  11.426  74.042  1.00 15.95           C  
ATOM   2384  CE2 PHE B 101      24.323  11.933  76.349  1.00 14.55           C  
ATOM   2385  CZ  PHE B 101      25.071  11.272  75.387  1.00 15.00           C  
ATOM   2386  N   ASP B 102      19.652  14.505  71.289  1.00 17.93           N  
ATOM   2387  CA  ASP B 102      18.554  15.332  70.819  1.00 17.61           C  
ATOM   2388  C   ASP B 102      17.184  15.002  71.398  1.00 18.61           C  
ATOM   2389  O   ASP B 102      16.427  15.905  71.732  1.00 15.47           O  
ATOM   2390  CB  ASP B 102      18.501  15.278  69.294  1.00 18.70           C  
ATOM   2391  CG  ASP B 102      19.821  15.674  68.660  1.00 22.30           C  
ATOM   2392  OD1 ASP B 102      20.741  14.828  68.615  1.00 21.18           O  
ATOM   2393  OD2 ASP B 102      19.948  16.835  68.214  1.00 28.75           O  
ATOM   2394  N   ILE B 103      16.855  13.718  71.495  1.00 18.53           N  
ATOM   2395  CA  ILE B 103      15.569  13.319  72.058  1.00 20.53           C  
ATOM   2396  C   ILE B 103      15.819  12.518  73.325  1.00 19.65           C  
ATOM   2397  O   ILE B 103      16.610  11.573  73.322  1.00 19.75           O  
ATOM   2398  CB  ILE B 103      14.738  12.481  71.063  1.00 22.41           C  
ATOM   2399  CG1 ILE B 103      13.478  11.954  71.748  1.00 23.04           C  
ATOM   2400  CG2 ILE B 103      15.552  11.338  70.553  1.00 26.93           C  
ATOM   2401  CD1 ILE B 103      12.652  13.037  72.407  1.00 26.04           C  
ATOM   2402  N   TRP B 104      15.139  12.900  74.405  1.00 17.56           N  
ATOM   2403  CA  TRP B 104      15.311  12.245  75.701  1.00 15.97           C  
ATOM   2404  C   TRP B 104      14.092  11.509  76.249  1.00 15.96           C  
ATOM   2405  O   TRP B 104      12.951  11.872  75.965  1.00 14.97           O  
ATOM   2406  CB  TRP B 104      15.713  13.269  76.761  1.00 14.06           C  
ATOM   2407  CG  TRP B 104      16.991  13.995  76.517  1.00 13.88           C  
ATOM   2408  CD1 TRP B 104      17.279  14.835  75.477  1.00 13.39           C  
ATOM   2409  CD2 TRP B 104      18.142  13.988  77.361  1.00 12.79           C  
ATOM   2410  NE1 TRP B 104      18.541  15.354  75.625  1.00 11.45           N  
ATOM   2411  CE2 TRP B 104      19.095  14.851  76.773  1.00 13.33           C  
ATOM   2412  CE3 TRP B 104      18.464  13.337  78.564  1.00 12.80           C  
ATOM   2413  CZ2 TRP B 104      20.353  15.083  77.346  1.00 13.77           C  
ATOM   2414  CZ3 TRP B 104      19.715  13.570  79.130  1.00  9.76           C  
ATOM   2415  CH2 TRP B 104      20.641  14.436  78.517  1.00  9.88           C  
ATOM   2416  N   GLY B 105      14.353  10.474  77.047  1.00 14.39           N  
ATOM   2417  CA  GLY B 105      13.279   9.738  77.692  1.00 14.66           C  
ATOM   2418  C   GLY B 105      12.880  10.605  78.878  1.00 16.10           C  
ATOM   2419  O   GLY B 105      13.524  11.627  79.115  1.00 15.41           O  
ATOM   2420  N   GLN B 106      11.851  10.228  79.635  1.00 16.67           N  
ATOM   2421  CA  GLN B 106      11.434  11.056  80.772  1.00 17.84           C  
ATOM   2422  C   GLN B 106      12.346  10.884  81.986  1.00 18.71           C  
ATOM   2423  O   GLN B 106      12.274  11.653  82.947  1.00 18.61           O  
ATOM   2424  CB  GLN B 106       9.987  10.740  81.184  1.00 18.76           C  
ATOM   2425  CG  GLN B 106       9.825   9.477  82.018  1.00 18.45           C  
ATOM   2426  CD  GLN B 106       9.762   8.220  81.182  1.00 15.56           C  
ATOM   2427  OE1 GLN B 106      10.267   8.180  80.069  1.00 18.66           O  
ATOM   2428  NE2 GLN B 106       9.149   7.177  81.727  1.00 19.74           N  
ATOM   2429  N   GLY B 107      13.196   9.864  81.938  1.00 17.47           N  
ATOM   2430  CA  GLY B 107      14.108   9.608  83.034  1.00 17.91           C  
ATOM   2431  C   GLY B 107      13.564   8.589  84.016  1.00 17.34           C  
ATOM   2432  O   GLY B 107      12.353   8.454  84.179  1.00 17.94           O  
ATOM   2433  N   THR B 108      14.464   7.856  84.660  1.00 17.31           N  
ATOM   2434  CA  THR B 108      14.067   6.860  85.643  1.00 18.45           C  
ATOM   2435  C   THR B 108      14.834   7.114  86.925  1.00 18.08           C  
ATOM   2436  O   THR B 108      16.066   7.109  86.940  1.00 15.98           O  
ATOM   2437  CB  THR B 108      14.367   5.426  85.176  1.00 17.79           C  
ATOM   2438  OG1 THR B 108      13.562   5.117  84.034  1.00 19.05           O  
ATOM   2439  CG2 THR B 108      14.053   4.428  86.287  1.00 16.35           C  
ATOM   2440  N   MET B 109      14.101   7.348  88.004  1.00 17.39           N  
ATOM   2441  CA  MET B 109      14.741   7.595  89.279  1.00 19.54           C  
ATOM   2442  C   MET B 109      15.151   6.265  89.896  1.00 17.77           C  
ATOM   2443  O   MET B 109      14.358   5.331  89.954  1.00 18.66           O  
ATOM   2444  CB  MET B 109      13.784   8.334  90.217  1.00 23.20           C  
ATOM   2445  CG  MET B 109      14.351   8.580  91.609  1.00 29.54           C  
ATOM   2446  SD  MET B 109      15.883   9.543  91.598  1.00 38.32           S  
ATOM   2447  CE  MET B 109      15.242  11.208  91.866  1.00 37.63           C  
ATOM   2448  N   VAL B 110      16.396   6.176  90.342  1.00 17.08           N  
ATOM   2449  CA  VAL B 110      16.877   4.956  90.977  1.00 17.45           C  
ATOM   2450  C   VAL B 110      17.500   5.336  92.315  1.00 16.64           C  
ATOM   2451  O   VAL B 110      18.500   6.049  92.363  1.00 16.21           O  
ATOM   2452  CB  VAL B 110      17.924   4.219  90.092  1.00 16.06           C  
ATOM   2453  CG1 VAL B 110      18.403   2.943  90.791  1.00 16.82           C  
ATOM   2454  CG2 VAL B 110      17.304   3.856  88.742  1.00 16.41           C  
ATOM   2455  N   THR B 111      16.889   4.883  93.406  1.00 15.75           N  
ATOM   2456  CA  THR B 111      17.410   5.190  94.729  1.00 16.02           C  
ATOM   2457  C   THR B 111      18.026   3.938  95.354  1.00 17.97           C  
ATOM   2458  O   THR B 111      17.379   2.891  95.450  1.00 17.53           O  
ATOM   2459  CB  THR B 111      16.302   5.744  95.662  1.00 18.19           C  
ATOM   2460  OG1 THR B 111      15.633   6.832  95.013  1.00 16.55           O  
ATOM   2461  CG2 THR B 111      16.906   6.251  96.963  1.00 15.81           C  
ATOM   2462  N   VAL B 112      19.288   4.053  95.754  1.00 17.47           N  
ATOM   2463  CA  VAL B 112      20.011   2.952  96.373  1.00 19.92           C  
ATOM   2464  C   VAL B 112      20.303   3.298  97.828  1.00 19.92           C  
ATOM   2465  O   VAL B 112      20.960   4.300  98.126  1.00 21.75           O  
ATOM   2466  CB  VAL B 112      21.345   2.663  95.636  1.00 20.09           C  
ATOM   2467  CG1 VAL B 112      22.066   1.492  96.289  1.00 20.07           C  
ATOM   2468  CG2 VAL B 112      21.073   2.356  94.167  1.00 20.89           C  
ATOM   2469  N   SER B 113      19.801   2.460  98.729  1.00 20.01           N  
ATOM   2470  CA  SER B 113      19.988   2.659 100.164  1.00 19.84           C  
ATOM   2471  C   SER B 113      19.653   1.402 100.959  1.00 20.10           C  
ATOM   2472  O   SER B 113      18.941   0.516 100.478  1.00 20.04           O  
ATOM   2473  CB  SER B 113      19.102   3.813 100.647  1.00 18.64           C  
ATOM   2474  OG  SER B 113      19.152   3.941 102.056  1.00 18.79           O  
ATOM   2475  N   SER B 114      20.170   1.336 102.183  1.00 19.84           N  
ATOM   2476  CA  SER B 114      19.910   0.205 103.069  1.00 21.37           C  
ATOM   2477  C   SER B 114      18.480   0.327 103.598  1.00 19.95           C  
ATOM   2478  O   SER B 114      17.878  -0.656 104.024  1.00 19.89           O  
ATOM   2479  CB  SER B 114      20.888   0.209 104.256  1.00 23.76           C  
ATOM   2480  OG  SER B 114      22.239   0.191 103.826  1.00 30.00           O  
ATOM   2481  N   ALA B 115      17.938   1.542 103.562  1.00 18.85           N  
ATOM   2482  CA  ALA B 115      16.581   1.784 104.044  1.00 17.31           C  
ATOM   2483  C   ALA B 115      15.530   1.131 103.154  1.00 16.80           C  
ATOM   2484  O   ALA B 115      15.806   0.766 102.014  1.00 16.49           O  
ATOM   2485  CB  ALA B 115      16.319   3.285 104.132  1.00 17.75           C  
ATOM   2486  N   SER B 116      14.326   0.978 103.692  1.00 16.60           N  
ATOM   2487  CA  SER B 116      13.227   0.389 102.946  1.00 18.66           C  
ATOM   2488  C   SER B 116      12.115   1.421 102.841  1.00 18.08           C  
ATOM   2489  O   SER B 116      12.040   2.355 103.642  1.00 16.16           O  
ATOM   2490  CB  SER B 116      12.719  -0.868 103.648  1.00 18.81           C  
ATOM   2491  OG  SER B 116      13.724  -1.871 103.638  1.00 29.40           O  
ATOM   2492  N   THR B 117      11.253   1.246 101.850  1.00 15.88           N  
ATOM   2493  CA  THR B 117      10.161   2.176 101.618  1.00 16.74           C  
ATOM   2494  C   THR B 117       9.250   2.341 102.828  1.00 16.77           C  
ATOM   2495  O   THR B 117       8.903   1.371 103.504  1.00 15.10           O  
ATOM   2496  CB  THR B 117       9.348   1.730 100.394  1.00 15.64           C  
ATOM   2497  OG1 THR B 117      10.228   1.627  99.266  1.00 16.13           O  
ATOM   2498  CG2 THR B 117       8.245   2.730 100.076  1.00 14.26           C  
ATOM   2499  N   LYS B 118       8.881   3.586 103.105  1.00 17.64           N  
ATOM   2500  CA  LYS B 118       7.999   3.888 104.221  1.00 20.64           C  
ATOM   2501  C   LYS B 118       7.432   5.293 104.090  1.00 20.26           C  
ATOM   2502  O   LYS B 118       8.130   6.224 103.680  1.00 21.73           O  
ATOM   2503  CB  LYS B 118       8.741   3.756 105.551  1.00 24.19           C  
ATOM   2504  CG  LYS B 118       9.889   4.720 105.730  1.00 27.19           C  
ATOM   2505  CD  LYS B 118      10.023   5.117 107.191  1.00 32.45           C  
ATOM   2506  CE  LYS B 118      10.310   3.918 108.073  1.00 35.05           C  
ATOM   2507  NZ  LYS B 118      10.144   4.252 109.520  1.00 38.08           N  
ATOM   2508  N   GLY B 119       6.155   5.430 104.436  1.00 19.56           N  
ATOM   2509  CA  GLY B 119       5.486   6.714 104.353  1.00 20.27           C  
ATOM   2510  C   GLY B 119       5.977   7.686 105.408  1.00 20.57           C  
ATOM   2511  O   GLY B 119       6.537   7.278 106.427  1.00 21.23           O  
ATOM   2512  N   PRO B 120       5.765   8.990 105.198  1.00 19.91           N  
ATOM   2513  CA  PRO B 120       6.211   9.997 106.156  1.00 19.96           C  
ATOM   2514  C   PRO B 120       5.212  10.323 107.256  1.00 20.04           C  
ATOM   2515  O   PRO B 120       4.038   9.948 107.194  1.00 16.40           O  
ATOM   2516  CB  PRO B 120       6.438  11.207 105.275  1.00 20.65           C  
ATOM   2517  CG  PRO B 120       5.244  11.118 104.360  1.00 21.42           C  
ATOM   2518  CD  PRO B 120       5.225   9.633 103.985  1.00 19.89           C  
ATOM   2519  N   SER B 121       5.710  11.017 108.272  1.00 18.77           N  
ATOM   2520  CA  SER B 121       4.873  11.494 109.358  1.00 19.96           C  
ATOM   2521  C   SER B 121       4.810  12.980 109.023  1.00 20.71           C  
ATOM   2522  O   SER B 121       5.819  13.572 108.624  1.00 21.84           O  
ATOM   2523  CB  SER B 121       5.540  11.287 110.722  1.00 22.33           C  
ATOM   2524  OG  SER B 121       5.462   9.930 111.137  1.00 25.15           O  
ATOM   2525  N   VAL B 122       3.629  13.573 109.143  1.00 19.51           N  
ATOM   2526  CA  VAL B 122       3.459  14.989 108.839  1.00 19.00           C  
ATOM   2527  C   VAL B 122       3.157  15.754 110.114  1.00 20.20           C  
ATOM   2528  O   VAL B 122       2.140  15.522 110.766  1.00 19.82           O  
ATOM   2529  CB  VAL B 122       2.304  15.214 107.836  1.00 18.33           C  
ATOM   2530  CG1 VAL B 122       2.257  16.677 107.411  1.00 17.50           C  
ATOM   2531  CG2 VAL B 122       2.483  14.309 106.634  1.00 18.62           C  
ATOM   2532  N   PHE B 123       4.055  16.661 110.473  1.00 19.95           N  
ATOM   2533  CA  PHE B 123       3.884  17.453 111.680  1.00 18.96           C  
ATOM   2534  C   PHE B 123       3.588  18.901 111.328  1.00 18.68           C  
ATOM   2535  O   PHE B 123       4.029  19.408 110.287  1.00 19.17           O  
ATOM   2536  CB  PHE B 123       5.146  17.347 112.538  1.00 19.35           C  
ATOM   2537  CG  PHE B 123       5.507  15.930 112.896  1.00 20.25           C  
ATOM   2538  CD1 PHE B 123       4.647  15.152 113.671  1.00 21.51           C  
ATOM   2539  CD2 PHE B 123       6.689  15.363 112.438  1.00 19.53           C  
ATOM   2540  CE1 PHE B 123       4.961  13.824 113.981  1.00 22.29           C  
ATOM   2541  CE2 PHE B 123       7.012  14.040 112.741  1.00 20.39           C  
ATOM   2542  CZ  PHE B 123       6.146  13.269 113.516  1.00 20.78           C  
ATOM   2543  N   PRO B 124       2.821  19.589 112.185  1.00 18.13           N  
ATOM   2544  CA  PRO B 124       2.482  20.987 111.926  1.00 18.30           C  
ATOM   2545  C   PRO B 124       3.591  21.974 112.299  1.00 19.46           C  
ATOM   2546  O   PRO B 124       4.311  21.771 113.275  1.00 21.23           O  
ATOM   2547  CB  PRO B 124       1.224  21.186 112.767  1.00 19.00           C  
ATOM   2548  CG  PRO B 124       1.518  20.335 113.972  1.00 19.27           C  
ATOM   2549  CD  PRO B 124       2.109  19.080 113.373  1.00 16.39           C  
ATOM   2550  N   LEU B 125       3.735  23.026 111.497  1.00 19.66           N  
ATOM   2551  CA  LEU B 125       4.715  24.074 111.750  1.00 21.92           C  
ATOM   2552  C   LEU B 125       3.942  25.339 112.085  1.00 22.82           C  
ATOM   2553  O   LEU B 125       3.321  25.949 111.211  1.00 22.00           O  
ATOM   2554  CB  LEU B 125       5.597  24.332 110.522  1.00 22.62           C  
ATOM   2555  CG  LEU B 125       6.746  23.368 110.207  1.00 24.58           C  
ATOM   2556  CD1 LEU B 125       7.838  23.453 111.275  1.00 25.30           C  
ATOM   2557  CD2 LEU B 125       6.202  21.965 110.128  1.00 29.28           C  
ATOM   2558  N   ALA B 126       3.970  25.722 113.358  1.00 26.13           N  
ATOM   2559  CA  ALA B 126       3.267  26.921 113.788  1.00 27.47           C  
ATOM   2560  C   ALA B 126       4.071  27.717 114.798  1.00 28.84           C  
ATOM   2561  O   ALA B 126       4.788  27.148 115.630  1.00 28.81           O  
ATOM   2562  N   THR B 136       2.667  39.905 108.018  1.00 40.31           N  
ATOM   2563  CA  THR B 136       2.627  38.578 107.405  1.00 39.97           C  
ATOM   2564  C   THR B 136       3.097  37.495 108.373  1.00 38.57           C  
ATOM   2565  O   THR B 136       4.076  37.683 109.092  1.00 38.39           O  
ATOM   2566  CB  THR B 136       3.531  38.503 106.167  1.00 41.94           C  
ATOM   2567  OG1 THR B 136       4.895  38.673 106.568  1.00 43.90           O  
ATOM   2568  CG2 THR B 136       3.162  39.584 105.162  1.00 43.21           C  
ATOM   2569  N   ALA B 137       2.402  36.359 108.376  1.00 36.11           N  
ATOM   2570  CA  ALA B 137       2.748  35.238 109.247  1.00 32.01           C  
ATOM   2571  C   ALA B 137       3.101  33.997 108.428  1.00 30.47           C  
ATOM   2572  O   ALA B 137       2.721  33.880 107.262  1.00 29.88           O  
ATOM   2573  CB  ALA B 137       1.593  34.928 110.182  1.00 31.73           C  
ATOM   2574  N   ALA B 138       3.819  33.063 109.044  1.00 27.38           N  
ATOM   2575  CA  ALA B 138       4.217  31.846 108.348  1.00 24.59           C  
ATOM   2576  C   ALA B 138       3.757  30.579 109.056  1.00 23.57           C  
ATOM   2577  O   ALA B 138       3.781  30.492 110.284  1.00 24.72           O  
ATOM   2578  CB  ALA B 138       5.732  31.826 108.171  1.00 24.06           C  
ATOM   2579  N   LEU B 139       3.326  29.602 108.264  1.00 23.54           N  
ATOM   2580  CA  LEU B 139       2.862  28.315 108.771  1.00 21.98           C  
ATOM   2581  C   LEU B 139       3.339  27.235 107.809  1.00 20.56           C  
ATOM   2582  O   LEU B 139       3.712  27.532 106.676  1.00 20.01           O  
ATOM   2583  CB  LEU B 139       1.331  28.277 108.849  1.00 27.10           C  
ATOM   2584  CG  LEU B 139       0.606  28.862 110.067  1.00 31.82           C  
ATOM   2585  CD1 LEU B 139       1.105  28.173 111.328  1.00 34.72           C  
ATOM   2586  CD2 LEU B 139       0.837  30.360 110.156  1.00 34.49           C  
ATOM   2587  N   GLY B 140       3.322  25.981 108.244  1.00 19.37           N  
ATOM   2588  CA  GLY B 140       3.770  24.933 107.352  1.00 19.16           C  
ATOM   2589  C   GLY B 140       3.593  23.519 107.854  1.00 19.11           C  
ATOM   2590  O   GLY B 140       2.948  23.267 108.875  1.00 16.46           O  
ATOM   2591  N   CYS B 141       4.177  22.593 107.102  1.00 16.99           N  
ATOM   2592  CA  CYS B 141       4.136  21.173 107.414  1.00 17.89           C  
ATOM   2593  C   CYS B 141       5.523  20.571 107.265  1.00 18.30           C  
ATOM   2594  O   CYS B 141       6.245  20.871 106.310  1.00 16.76           O  
ATOM   2595  CB  CYS B 141       3.193  20.440 106.460  1.00 19.28           C  
ATOM   2596  SG  CYS B 141       1.423  20.506 106.860  1.00 26.75           S  
ATOM   2597  N   LEU B 142       5.882  19.722 108.220  1.00 18.31           N  
ATOM   2598  CA  LEU B 142       7.157  19.032 108.204  1.00 18.77           C  
ATOM   2599  C   LEU B 142       6.845  17.587 107.820  1.00 19.91           C  
ATOM   2600  O   LEU B 142       6.161  16.878 108.560  1.00 19.46           O  
ATOM   2601  CB  LEU B 142       7.811  19.077 109.592  1.00 19.26           C  
ATOM   2602  CG  LEU B 142       9.062  18.210 109.770  1.00 18.98           C  
ATOM   2603  CD1 LEU B 142      10.142  18.687 108.811  1.00 17.72           C  
ATOM   2604  CD2 LEU B 142       9.552  18.278 111.215  1.00 18.83           C  
ATOM   2605  N   VAL B 143       7.317  17.180 106.643  1.00 19.11           N  
ATOM   2606  CA  VAL B 143       7.109  15.832 106.123  1.00 19.06           C  
ATOM   2607  C   VAL B 143       8.404  15.100 106.432  1.00 18.86           C  
ATOM   2608  O   VAL B 143       9.375  15.191 105.683  1.00 17.82           O  
ATOM   2609  CB  VAL B 143       6.863  15.873 104.595  1.00 20.82           C  
ATOM   2610  CG1 VAL B 143       6.555  14.479 104.063  1.00 20.63           C  
ATOM   2611  CG2 VAL B 143       5.716  16.827 104.299  1.00 18.20           C  
ATOM   2612  N   LYS B 144       8.408  14.382 107.548  1.00 17.93           N  
ATOM   2613  CA  LYS B 144       9.604  13.701 108.012  1.00 17.61           C  
ATOM   2614  C   LYS B 144       9.631  12.179 107.938  1.00 18.36           C  
ATOM   2615  O   LYS B 144       8.608  11.498 108.026  1.00 16.46           O  
ATOM   2616  CB  LYS B 144       9.886  14.137 109.460  1.00 18.58           C  
ATOM   2617  CG  LYS B 144      11.291  13.844 109.970  1.00 19.67           C  
ATOM   2618  CD  LYS B 144      11.465  14.332 111.405  1.00 23.15           C  
ATOM   2619  CE  LYS B 144      12.881  14.096 111.918  1.00 24.17           C  
ATOM   2620  NZ  LYS B 144      13.228  12.647 111.984  1.00 27.73           N  
ATOM   2621  N   ASP B 145      10.847  11.679 107.766  1.00 17.82           N  
ATOM   2622  CA  ASP B 145      11.165  10.261 107.716  1.00 19.06           C  
ATOM   2623  C   ASP B 145      10.463   9.372 106.701  1.00 18.06           C  
ATOM   2624  O   ASP B 145       9.856   8.367 107.063  1.00 18.11           O  
ATOM   2625  CB  ASP B 145      11.020   9.663 109.120  1.00 18.21           C  
ATOM   2626  CG  ASP B 145      11.906  10.362 110.137  1.00 19.63           C  
ATOM   2627  OD1 ASP B 145      13.018  10.774 109.761  1.00 23.74           O  
ATOM   2628  OD2 ASP B 145      11.497  10.492 111.308  1.00 21.52           O  
ATOM   2629  N   TYR B 146      10.565   9.729 105.427  1.00 16.06           N  
ATOM   2630  CA  TYR B 146       9.969   8.917 104.382  1.00 16.63           C  
ATOM   2631  C   TYR B 146      11.089   8.444 103.458  1.00 15.65           C  
ATOM   2632  O   TYR B 146      12.198   8.979 103.488  1.00 15.56           O  
ATOM   2633  CB  TYR B 146       8.932   9.721 103.592  1.00 18.07           C  
ATOM   2634  CG  TYR B 146       9.503  10.891 102.829  1.00 17.79           C  
ATOM   2635  CD1 TYR B 146       9.959  10.742 101.518  1.00 18.65           C  
ATOM   2636  CD2 TYR B 146       9.587  12.153 103.421  1.00 16.83           C  
ATOM   2637  CE1 TYR B 146      10.483  11.824 100.814  1.00 17.78           C  
ATOM   2638  CE2 TYR B 146      10.108  13.235 102.730  1.00 16.64           C  
ATOM   2639  CZ  TYR B 146      10.552  13.067 101.428  1.00 17.37           C  
ATOM   2640  OH  TYR B 146      11.049  14.153 100.744  1.00 16.21           O  
ATOM   2641  N   PHE B 147      10.792   7.433 102.653  1.00 15.27           N  
ATOM   2642  CA  PHE B 147      11.756   6.878 101.712  1.00 16.49           C  
ATOM   2643  C   PHE B 147      11.008   6.035 100.695  1.00 16.19           C  
ATOM   2644  O   PHE B 147      10.150   5.235 101.057  1.00 19.89           O  
ATOM   2645  CB  PHE B 147      12.778   5.985 102.429  1.00 16.60           C  
ATOM   2646  CG  PHE B 147      13.752   5.301 101.494  1.00 16.44           C  
ATOM   2647  CD1 PHE B 147      14.951   5.919 101.146  1.00 13.80           C  
ATOM   2648  CD2 PHE B 147      13.458   4.046 100.950  1.00 16.10           C  
ATOM   2649  CE1 PHE B 147      15.845   5.302 100.269  1.00 15.37           C  
ATOM   2650  CE2 PHE B 147      14.346   3.416 100.069  1.00 15.87           C  
ATOM   2651  CZ  PHE B 147      15.544   4.047  99.729  1.00 15.51           C  
ATOM   2652  N   PRO B 148      11.328   6.203  99.406  1.00 17.25           N  
ATOM   2653  CA  PRO B 148      12.346   7.131  98.910  1.00 16.81           C  
ATOM   2654  C   PRO B 148      11.645   8.379  98.370  1.00 17.61           C  
ATOM   2655  O   PRO B 148      10.471   8.598  98.646  1.00 17.07           O  
ATOM   2656  CB  PRO B 148      12.991   6.332  97.799  1.00 18.38           C  
ATOM   2657  CG  PRO B 148      11.777   5.710  97.151  1.00 18.37           C  
ATOM   2658  CD  PRO B 148      10.907   5.278  98.336  1.00 17.32           C  
ATOM   2659  N   GLU B 149      12.370   9.199  97.616  1.00 17.00           N  
ATOM   2660  CA  GLU B 149      11.757  10.366  97.001  1.00 19.86           C  
ATOM   2661  C   GLU B 149      10.872   9.781  95.904  1.00 18.70           C  
ATOM   2662  O   GLU B 149      11.081   8.652  95.483  1.00 19.43           O  
ATOM   2663  CB  GLU B 149      12.816  11.257  96.358  1.00 23.36           C  
ATOM   2664  CG  GLU B 149      13.564  12.128  97.329  1.00 25.21           C  
ATOM   2665  CD  GLU B 149      12.877  13.453  97.524  1.00 30.02           C  
ATOM   2666  OE1 GLU B 149      11.738  13.471  98.050  1.00 32.22           O  
ATOM   2667  OE2 GLU B 149      13.470  14.477  97.133  1.00 27.81           O  
ATOM   2668  N   PRO B 150       9.886  10.545  95.414  1.00 19.24           N  
ATOM   2669  CA  PRO B 150       9.600  11.908  95.848  1.00 19.31           C  
ATOM   2670  C   PRO B 150       8.317  11.982  96.658  1.00 19.93           C  
ATOM   2671  O   PRO B 150       7.577  11.002  96.791  1.00 18.66           O  
ATOM   2672  CB  PRO B 150       9.463  12.647  94.532  1.00 19.42           C  
ATOM   2673  CG  PRO B 150       8.662  11.651  93.725  1.00 19.21           C  
ATOM   2674  CD  PRO B 150       9.227  10.274  94.122  1.00 18.25           C  
ATOM   2675  N   VAL B 151       8.078  13.173  97.187  1.00 20.48           N  
ATOM   2676  CA  VAL B 151       6.889  13.498  97.952  1.00 21.95           C  
ATOM   2677  C   VAL B 151       6.399  14.794  97.321  1.00 22.72           C  
ATOM   2678  O   VAL B 151       7.203  15.676  97.010  1.00 22.45           O  
ATOM   2679  CB  VAL B 151       7.215  13.753  99.449  1.00 24.47           C  
ATOM   2680  CG1 VAL B 151       6.151  14.634 100.079  1.00 25.20           C  
ATOM   2681  CG2 VAL B 151       7.285  12.429 100.198  1.00 22.71           C  
ATOM   2682  N   THR B 152       5.095  14.897  97.096  1.00 20.97           N  
ATOM   2683  CA  THR B 152       4.537  16.113  96.527  1.00 21.60           C  
ATOM   2684  C   THR B 152       3.708  16.761  97.612  1.00 20.82           C  
ATOM   2685  O   THR B 152       3.206  16.089  98.516  1.00 20.40           O  
ATOM   2686  CB  THR B 152       3.629  15.841  95.308  1.00 21.23           C  
ATOM   2687  OG1 THR B 152       2.540  14.996  95.695  1.00 26.70           O  
ATOM   2688  CG2 THR B 152       4.417  15.182  94.194  1.00 23.77           C  
ATOM   2689  N   VAL B 153       3.559  18.074  97.524  1.00 19.25           N  
ATOM   2690  CA  VAL B 153       2.800  18.797  98.524  1.00 18.47           C  
ATOM   2691  C   VAL B 153       2.042  19.936  97.882  1.00 17.30           C  
ATOM   2692  O   VAL B 153       2.548  20.600  96.983  1.00 17.60           O  
ATOM   2693  CB  VAL B 153       3.740  19.384  99.606  1.00 19.10           C  
ATOM   2694  CG1 VAL B 153       2.928  20.103 100.675  1.00 17.77           C  
ATOM   2695  CG2 VAL B 153       4.580  18.281 100.219  1.00 20.01           C  
ATOM   2696  N   SER B 154       0.811  20.136  98.327  1.00 17.02           N  
ATOM   2697  CA  SER B 154       0.002  21.234  97.836  1.00 17.16           C  
ATOM   2698  C   SER B 154      -0.707  21.765  99.064  1.00 18.05           C  
ATOM   2699  O   SER B 154      -0.643  21.152 100.133  1.00 18.34           O  
ATOM   2700  CB  SER B 154      -1.007  20.764  96.775  1.00 16.47           C  
ATOM   2701  OG  SER B 154      -1.973  19.876  97.305  1.00 21.34           O  
ATOM   2702  N   TRP B 155      -1.349  22.917  98.923  1.00 18.28           N  
ATOM   2703  CA  TRP B 155      -2.073  23.517 100.032  1.00 19.64           C  
ATOM   2704  C   TRP B 155      -3.528  23.752  99.662  1.00 20.48           C  
ATOM   2705  O   TRP B 155      -3.841  24.160  98.539  1.00 18.83           O  
ATOM   2706  CB  TRP B 155      -1.414  24.836 100.458  1.00 19.69           C  
ATOM   2707  CG  TRP B 155      -0.133  24.628 101.210  1.00 20.04           C  
ATOM   2708  CD1 TRP B 155       1.114  24.452 100.678  1.00 18.35           C  
ATOM   2709  CD2 TRP B 155       0.014  24.491 102.632  1.00 18.67           C  
ATOM   2710  NE1 TRP B 155       2.024  24.210 101.679  1.00 19.20           N  
ATOM   2711  CE2 TRP B 155       1.376  24.227 102.887  1.00 17.42           C  
ATOM   2712  CE3 TRP B 155      -0.877  24.563 103.713  1.00 18.19           C  
ATOM   2713  CZ2 TRP B 155       1.871  24.032 104.179  1.00 18.91           C  
ATOM   2714  CZ3 TRP B 155      -0.382  24.369 105.002  1.00 17.75           C  
ATOM   2715  CH2 TRP B 155       0.978  24.107 105.221  1.00 19.54           C  
ATOM   2716  N   ASN B 156      -4.409  23.477 100.618  1.00 22.29           N  
ATOM   2717  CA  ASN B 156      -5.844  23.632 100.430  1.00 24.72           C  
ATOM   2718  C   ASN B 156      -6.314  22.990  99.135  1.00 25.89           C  
ATOM   2719  O   ASN B 156      -7.094  23.576  98.384  1.00 24.73           O  
ATOM   2720  CB  ASN B 156      -6.224  25.112 100.462  1.00 25.83           C  
ATOM   2721  CG  ASN B 156      -6.076  25.717 101.845  1.00 26.17           C  
ATOM   2722  OD1 ASN B 156      -6.161  26.937 102.017  1.00 26.62           O  
ATOM   2723  ND2 ASN B 156      -5.859  24.867 102.841  1.00 23.35           N  
ATOM   2724  N   SER B 157      -5.824  21.779  98.881  1.00 26.72           N  
ATOM   2725  CA  SER B 157      -6.193  21.023  97.687  1.00 27.83           C  
ATOM   2726  C   SER B 157      -5.729  21.685  96.396  1.00 29.12           C  
ATOM   2727  O   SER B 157      -6.288  21.431  95.329  1.00 28.92           O  
ATOM   2728  CB  SER B 157      -7.709  20.827  97.646  1.00 28.72           C  
ATOM   2729  OG  SER B 157      -8.161  20.155  98.812  1.00 31.76           O  
ATOM   2730  N   GLY B 158      -4.706  22.528  96.498  1.00 28.58           N  
ATOM   2731  CA  GLY B 158      -4.185  23.204  95.324  1.00 28.72           C  
ATOM   2732  C   GLY B 158      -4.725  24.609  95.145  1.00 29.54           C  
ATOM   2733  O   GLY B 158      -4.224  25.368  94.317  1.00 31.03           O  
ATOM   2734  N   ALA B 159      -5.744  24.959  95.923  1.00 29.21           N  
ATOM   2735  CA  ALA B 159      -6.357  26.281  95.846  1.00 28.99           C  
ATOM   2736  C   ALA B 159      -5.403  27.381  96.299  1.00 30.06           C  
ATOM   2737  O   ALA B 159      -5.536  28.535  95.888  1.00 31.02           O  
ATOM   2738  CB  ALA B 159      -7.629  26.314  96.697  1.00 28.45           C  
ATOM   2739  N   LEU B 160      -4.450  27.030  97.156  1.00 27.51           N  
ATOM   2740  CA  LEU B 160      -3.488  28.005  97.652  1.00 26.74           C  
ATOM   2741  C   LEU B 160      -2.108  27.748  97.060  1.00 25.85           C  
ATOM   2742  O   LEU B 160      -1.497  26.711  97.316  1.00 24.24           O  
ATOM   2743  CB  LEU B 160      -3.421  27.945  99.185  1.00 26.71           C  
ATOM   2744  CG  LEU B 160      -2.389  28.830  99.894  1.00 29.01           C  
ATOM   2745  CD1 LEU B 160      -2.629  30.294  99.566  1.00 28.46           C  
ATOM   2746  CD2 LEU B 160      -2.475  28.595 101.398  1.00 26.50           C  
ATOM   2747  N   THR B 161      -1.622  28.691  96.261  1.00 24.45           N  
ATOM   2748  CA  THR B 161      -0.307  28.553  95.645  1.00 25.03           C  
ATOM   2749  C   THR B 161       0.552  29.779  95.920  1.00 25.02           C  
ATOM   2750  O   THR B 161       1.776  29.694  95.974  1.00 24.13           O  
ATOM   2751  CB  THR B 161      -0.420  28.363  94.113  1.00 26.34           C  
ATOM   2752  OG1 THR B 161      -1.098  29.490  93.542  1.00 26.15           O  
ATOM   2753  CG2 THR B 161      -1.193  27.087  93.784  1.00 21.90           C  
ATOM   2754  N   SER B 162      -0.098  30.921  96.108  1.00 23.92           N  
ATOM   2755  CA  SER B 162       0.612  32.166  96.361  1.00 24.70           C  
ATOM   2756  C   SER B 162       1.332  32.192  97.713  1.00 23.25           C  
ATOM   2757  O   SER B 162       0.727  31.943  98.755  1.00 21.82           O  
ATOM   2758  CB  SER B 162      -0.370  33.337  96.266  1.00 26.73           C  
ATOM   2759  OG  SER B 162       0.275  34.566  96.534  1.00 32.78           O  
ATOM   2760  N   GLY B 163       2.629  32.482  97.683  1.00 21.33           N  
ATOM   2761  CA  GLY B 163       3.402  32.553  98.911  1.00 22.91           C  
ATOM   2762  C   GLY B 163       3.836  31.222  99.505  1.00 21.17           C  
ATOM   2763  O   GLY B 163       4.353  31.180 100.620  1.00 21.83           O  
ATOM   2764  N   VAL B 164       3.630  30.134  98.774  1.00 20.17           N  
ATOM   2765  CA  VAL B 164       4.023  28.819  99.262  1.00 20.54           C  
ATOM   2766  C   VAL B 164       5.451  28.493  98.851  1.00 21.65           C  
ATOM   2767  O   VAL B 164       5.894  28.850  97.755  1.00 21.12           O  
ATOM   2768  CB  VAL B 164       3.099  27.696  98.717  1.00 20.44           C  
ATOM   2769  CG1 VAL B 164       1.658  27.984  99.081  1.00 17.68           C  
ATOM   2770  CG2 VAL B 164       3.257  27.574  97.215  1.00 23.69           C  
ATOM   2771  N   HIS B 165       6.176  27.823  99.743  1.00 19.56           N  
ATOM   2772  CA  HIS B 165       7.547  27.417  99.467  1.00 17.96           C  
ATOM   2773  C   HIS B 165       7.750  26.000  99.948  1.00 19.28           C  
ATOM   2774  O   HIS B 165       7.762  25.740 101.153  1.00 16.63           O  
ATOM   2775  CB  HIS B 165       8.554  28.334 100.166  1.00 19.86           C  
ATOM   2776  CG  HIS B 165       8.681  29.682  99.527  1.00 19.09           C  
ATOM   2777  ND1 HIS B 165       8.545  30.857 100.232  1.00 21.65           N  
ATOM   2778  CD2 HIS B 165       8.916  30.039  98.242  1.00 18.05           C  
ATOM   2779  CE1 HIS B 165       8.687  31.882  99.410  1.00 19.61           C  
ATOM   2780  NE2 HIS B 165       8.913  31.413  98.196  1.00 23.58           N  
ATOM   2781  N   THR B 166       7.890  25.084  98.996  1.00 18.06           N  
ATOM   2782  CA  THR B 166       8.133  23.686  99.312  1.00 18.39           C  
ATOM   2783  C   THR B 166       9.592  23.450  98.964  1.00 17.41           C  
ATOM   2784  O   THR B 166       9.996  23.539  97.805  1.00 17.14           O  
ATOM   2785  CB  THR B 166       7.211  22.755  98.506  1.00 19.16           C  
ATOM   2786  OG1 THR B 166       5.848  23.013  98.874  1.00 21.92           O  
ATOM   2787  CG2 THR B 166       7.529  21.291  98.812  1.00 18.16           C  
ATOM   2788  N   PHE B 167      10.383  23.168  99.990  1.00 17.15           N  
ATOM   2789  CA  PHE B 167      11.808  22.972  99.814  1.00 18.07           C  
ATOM   2790  C   PHE B 167      12.244  21.602  99.340  1.00 18.33           C  
ATOM   2791  O   PHE B 167      11.519  20.614  99.465  1.00 19.37           O  
ATOM   2792  CB  PHE B 167      12.543  23.288 101.120  1.00 17.72           C  
ATOM   2793  CG  PHE B 167      12.275  24.668 101.647  1.00 18.84           C  
ATOM   2794  CD1 PHE B 167      11.133  24.932 102.395  1.00 19.51           C  
ATOM   2795  CD2 PHE B 167      13.173  25.702 101.406  1.00 18.16           C  
ATOM   2796  CE1 PHE B 167      10.890  26.209 102.899  1.00 19.50           C  
ATOM   2797  CE2 PHE B 167      12.941  26.986 101.905  1.00 17.68           C  
ATOM   2798  CZ  PHE B 167      11.799  27.237 102.654  1.00 18.46           C  
ATOM   2799  N   PRO B 168      13.450  21.534  98.764  1.00 18.61           N  
ATOM   2800  CA  PRO B 168      13.978  20.261  98.285  1.00 16.73           C  
ATOM   2801  C   PRO B 168      14.141  19.358  99.506  1.00 16.31           C  
ATOM   2802  O   PRO B 168      14.423  19.841 100.605  1.00 14.86           O  
ATOM   2803  CB  PRO B 168      15.322  20.659  97.678  1.00 17.63           C  
ATOM   2804  CG  PRO B 168      15.056  22.056  97.168  1.00 17.63           C  
ATOM   2805  CD  PRO B 168      14.288  22.662  98.315  1.00 17.59           C  
ATOM   2806  N   ALA B 169      13.947  18.057  99.329  1.00 15.06           N  
ATOM   2807  CA  ALA B 169      14.096  17.136 100.447  1.00 17.44           C  
ATOM   2808  C   ALA B 169      15.567  17.049 100.823  1.00 17.08           C  
ATOM   2809  O   ALA B 169      16.447  17.322 100.003  1.00 14.73           O  
ATOM   2810  CB  ALA B 169      13.581  15.752 100.067  1.00 19.38           C  
ATOM   2811  N   VAL B 170      15.825  16.670 102.068  1.00 14.97           N  
ATOM   2812  CA  VAL B 170      17.185  16.506 102.562  1.00 17.84           C  
ATOM   2813  C   VAL B 170      17.312  15.060 103.030  1.00 18.19           C  
ATOM   2814  O   VAL B 170      16.401  14.528 103.668  1.00 16.76           O  
ATOM   2815  CB  VAL B 170      17.472  17.436 103.764  1.00 17.04           C  
ATOM   2816  CG1 VAL B 170      17.545  18.878 103.306  1.00 20.10           C  
ATOM   2817  CG2 VAL B 170      16.381  17.271 104.819  1.00 18.04           C  
ATOM   2818  N   LEU B 171      18.434  14.425 102.712  1.00 19.25           N  
ATOM   2819  CA  LEU B 171      18.657  13.039 103.112  1.00 22.33           C  
ATOM   2820  C   LEU B 171      19.263  13.021 104.517  1.00 24.59           C  
ATOM   2821  O   LEU B 171      20.333  13.591 104.739  1.00 24.18           O  
ATOM   2822  CB  LEU B 171      19.610  12.357 102.121  1.00 23.72           C  
ATOM   2823  CG  LEU B 171      19.448  10.849 101.891  1.00 26.10           C  
ATOM   2824  CD1 LEU B 171      20.537  10.348 100.941  1.00 26.52           C  
ATOM   2825  CD2 LEU B 171      19.522  10.107 103.206  1.00 27.60           C  
ATOM   2826  N   GLN B 172      18.582  12.375 105.463  1.00 25.87           N  
ATOM   2827  CA  GLN B 172      19.065  12.300 106.846  1.00 29.77           C  
ATOM   2828  C   GLN B 172      20.053  11.151 107.056  1.00 32.08           C  
ATOM   2829  O   GLN B 172      20.236  10.312 106.175  1.00 33.30           O  
ATOM   2830  CB  GLN B 172      17.886  12.134 107.806  1.00 30.22           C  
ATOM   2831  CG  GLN B 172      16.762  13.142 107.585  1.00 33.07           C  
ATOM   2832  CD  GLN B 172      15.579  12.912 108.509  1.00 33.77           C  
ATOM   2833  OE1 GLN B 172      15.571  13.356 109.660  1.00 36.34           O  
ATOM   2834  NE2 GLN B 172      14.577  12.200 108.013  1.00 33.19           N  
ATOM   2835  N   SER B 173      20.682  11.117 108.229  1.00 33.94           N  
ATOM   2836  CA  SER B 173      21.657  10.073 108.556  1.00 35.50           C  
ATOM   2837  C   SER B 173      20.997   8.703 108.649  1.00 35.83           C  
ATOM   2838  O   SER B 173      21.626   7.679 108.385  1.00 36.74           O  
ATOM   2839  CB  SER B 173      22.350  10.385 109.884  1.00 35.16           C  
ATOM   2840  OG  SER B 173      23.028  11.629 109.821  1.00 39.16           O  
ATOM   2841  N   SER B 174      19.728   8.691 109.035  1.00 35.33           N  
ATOM   2842  CA  SER B 174      18.988   7.445 109.158  1.00 34.40           C  
ATOM   2843  C   SER B 174      18.702   6.857 107.785  1.00 33.17           C  
ATOM   2844  O   SER B 174      18.182   5.748 107.675  1.00 34.77           O  
ATOM   2845  CB  SER B 174      17.672   7.691 109.893  1.00 36.11           C  
ATOM   2846  OG  SER B 174      16.893   8.660 109.212  1.00 38.11           O  
ATOM   2847  N   GLY B 175      19.039   7.603 106.738  1.00 30.06           N  
ATOM   2848  CA  GLY B 175      18.795   7.126 105.386  1.00 27.18           C  
ATOM   2849  C   GLY B 175      17.432   7.549 104.862  1.00 25.83           C  
ATOM   2850  O   GLY B 175      17.104   7.329 103.697  1.00 24.76           O  
ATOM   2851  N   LEU B 176      16.633   8.165 105.728  1.00 23.67           N  
ATOM   2852  CA  LEU B 176      15.302   8.625 105.345  1.00 21.85           C  
ATOM   2853  C   LEU B 176      15.336  10.102 104.972  1.00 22.54           C  
ATOM   2854  O   LEU B 176      16.218  10.839 105.405  1.00 24.19           O  
ATOM   2855  CB  LEU B 176      14.324   8.421 106.498  1.00 18.84           C  
ATOM   2856  CG  LEU B 176      14.226   6.995 107.038  1.00 18.94           C  
ATOM   2857  CD1 LEU B 176      13.310   6.979 108.255  1.00 16.34           C  
ATOM   2858  CD2 LEU B 176      13.696   6.069 105.951  1.00 18.16           C  
ATOM   2859  N   TYR B 177      14.356  10.527 104.182  1.00 20.49           N  
ATOM   2860  CA  TYR B 177      14.259  11.908 103.732  1.00 17.72           C  
ATOM   2861  C   TYR B 177      13.327  12.755 104.591  1.00 17.78           C  
ATOM   2862  O   TYR B 177      12.432  12.246 105.267  1.00 16.23           O  
ATOM   2863  CB  TYR B 177      13.766  11.942 102.285  1.00 15.62           C  
ATOM   2864  CG  TYR B 177      14.732  11.348 101.288  1.00 14.60           C  
ATOM   2865  CD1 TYR B 177      15.763  12.111 100.741  1.00 12.73           C  
ATOM   2866  CD2 TYR B 177      14.617  10.015 100.895  1.00 12.70           C  
ATOM   2867  CE1 TYR B 177      16.656  11.556  99.820  1.00 14.23           C  
ATOM   2868  CE2 TYR B 177      15.499   9.456  99.981  1.00 15.10           C  
ATOM   2869  CZ  TYR B 177      16.517  10.235  99.446  1.00 14.48           C  
ATOM   2870  OH  TYR B 177      17.384   9.689  98.529  1.00 16.18           O  
ATOM   2871  N   SER B 178      13.546  14.061 104.541  1.00 16.71           N  
ATOM   2872  CA  SER B 178      12.730  15.002 105.277  1.00 18.45           C  
ATOM   2873  C   SER B 178      12.527  16.224 104.400  1.00 19.46           C  
ATOM   2874  O   SER B 178      13.457  16.711 103.758  1.00 18.45           O  
ATOM   2875  CB  SER B 178      13.415  15.413 106.578  1.00 21.25           C  
ATOM   2876  OG  SER B 178      12.592  16.293 107.312  1.00 22.49           O  
ATOM   2877  N   LEU B 179      11.305  16.729 104.387  1.00 19.54           N  
ATOM   2878  CA  LEU B 179      10.987  17.883 103.570  1.00 20.96           C  
ATOM   2879  C   LEU B 179      10.041  18.811 104.320  1.00 19.16           C  
ATOM   2880  O   LEU B 179       9.185  18.359 105.074  1.00 18.18           O  
ATOM   2881  CB  LEU B 179      10.346  17.388 102.268  1.00 21.39           C  
ATOM   2882  CG  LEU B 179       9.699  18.339 101.275  1.00 24.07           C  
ATOM   2883  CD1 LEU B 179       9.718  17.689  99.903  1.00 23.25           C  
ATOM   2884  CD2 LEU B 179       8.270  18.668 101.694  1.00 23.27           C  
ATOM   2885  N   SER B 180      10.207  20.111 104.122  1.00 18.72           N  
ATOM   2886  CA  SER B 180       9.333  21.084 104.760  1.00 19.25           C  
ATOM   2887  C   SER B 180       8.616  21.906 103.696  1.00 17.61           C  
ATOM   2888  O   SER B 180       9.163  22.166 102.625  1.00 14.61           O  
ATOM   2889  CB  SER B 180      10.137  22.033 105.654  1.00 20.93           C  
ATOM   2890  OG  SER B 180      10.100  21.624 107.010  1.00 25.57           O  
ATOM   2891  N   SER B 181       7.378  22.290 103.979  1.00 14.96           N  
ATOM   2892  CA  SER B 181       6.631  23.137 103.062  1.00 15.75           C  
ATOM   2893  C   SER B 181       6.009  24.220 103.924  1.00 16.72           C  
ATOM   2894  O   SER B 181       5.388  23.930 104.945  1.00 16.84           O  
ATOM   2895  CB  SER B 181       5.537  22.352 102.332  1.00 16.43           C  
ATOM   2896  OG  SER B 181       4.831  23.195 101.428  1.00 18.48           O  
ATOM   2897  N   VAL B 182       6.207  25.472 103.530  1.00 17.88           N  
ATOM   2898  CA  VAL B 182       5.656  26.582 104.284  1.00 19.09           C  
ATOM   2899  C   VAL B 182       4.834  27.492 103.384  1.00 20.82           C  
ATOM   2900  O   VAL B 182       4.881  27.390 102.159  1.00 21.08           O  
ATOM   2901  CB  VAL B 182       6.770  27.435 104.952  1.00 19.80           C  
ATOM   2902  CG1 VAL B 182       7.594  26.570 105.883  1.00 20.78           C  
ATOM   2903  CG2 VAL B 182       7.655  28.078 103.890  1.00 18.36           C  
ATOM   2904  N   VAL B 183       4.067  28.371 104.009  1.00 21.26           N  
ATOM   2905  CA  VAL B 183       3.248  29.320 103.279  1.00 23.46           C  
ATOM   2906  C   VAL B 183       3.200  30.594 104.114  1.00 24.74           C  
ATOM   2907  O   VAL B 183       3.115  30.537 105.339  1.00 25.17           O  
ATOM   2908  CB  VAL B 183       1.809  28.767 103.040  1.00 23.66           C  
ATOM   2909  CG1 VAL B 183       1.130  28.458 104.360  1.00 23.04           C  
ATOM   2910  CG2 VAL B 183       0.996  29.769 102.236  1.00 24.61           C  
ATOM   2911  N   THR B 184       3.313  31.739 103.453  1.00 25.98           N  
ATOM   2912  CA  THR B 184       3.261  33.012 104.149  1.00 29.31           C  
ATOM   2913  C   THR B 184       1.911  33.642 103.859  1.00 29.26           C  
ATOM   2914  O   THR B 184       1.442  33.626 102.720  1.00 28.75           O  
ATOM   2915  CB  THR B 184       4.385  33.968 103.687  1.00 29.64           C  
ATOM   2916  OG1 THR B 184       4.393  34.042 102.256  1.00 33.56           O  
ATOM   2917  CG2 THR B 184       5.741  33.471 104.174  1.00 31.00           C  
ATOM   2918  N   VAL B 185       1.283  34.170 104.904  1.00 30.17           N  
ATOM   2919  CA  VAL B 185      -0.022  34.812 104.791  1.00 31.71           C  
ATOM   2920  C   VAL B 185      -0.014  36.124 105.577  1.00 32.91           C  
ATOM   2921  O   VAL B 185      -0.607  37.119 105.153  1.00 36.40           O  
ATOM   2922  CB  VAL B 185      -1.135  33.912 105.360  1.00 31.04           C  
ATOM   2923  CG1 VAL B 185      -1.244  32.632 104.547  1.00 31.89           C  
ATOM   2924  CG2 VAL B 185      -0.844  33.589 106.816  1.00 32.90           C  
ATOM   2925  N   THR B 192     -10.546  34.993 108.890  1.00 46.59           N  
ATOM   2926  CA  THR B 192      -9.887  33.741 109.243  1.00 45.85           C  
ATOM   2927  C   THR B 192     -10.117  32.692 108.158  1.00 44.31           C  
ATOM   2928  O   THR B 192     -11.175  32.656 107.527  1.00 44.31           O  
ATOM   2929  CB  THR B 192     -10.419  33.192 110.584  1.00 47.14           C  
ATOM   2930  OG1 THR B 192     -10.312  34.207 111.592  1.00 49.00           O  
ATOM   2931  CG2 THR B 192      -9.615  31.976 111.018  1.00 47.92           C  
ATOM   2932  N   ALA B 193      -9.119  31.842 107.947  1.00 41.24           N  
ATOM   2933  CA  ALA B 193      -9.201  30.790 106.943  1.00 38.44           C  
ATOM   2934  C   ALA B 193      -8.493  29.540 107.447  1.00 35.86           C  
ATOM   2935  O   ALA B 193      -7.704  29.601 108.387  1.00 35.76           O  
ATOM   2936  CB  ALA B 193      -8.568  31.262 105.640  1.00 37.88           C  
ATOM   2937  N   THR B 194      -8.782  28.407 106.818  1.00 33.16           N  
ATOM   2938  CA  THR B 194      -8.171  27.140 107.202  1.00 30.69           C  
ATOM   2939  C   THR B 194      -7.016  26.796 106.265  1.00 27.57           C  
ATOM   2940  O   THR B 194      -7.099  27.007 105.056  1.00 25.41           O  
ATOM   2941  CB  THR B 194      -9.203  25.999 107.162  1.00 32.28           C  
ATOM   2942  OG1 THR B 194     -10.206  26.233 108.157  1.00 36.36           O  
ATOM   2943  CG2 THR B 194      -8.534  24.664 107.434  1.00 35.85           C  
ATOM   2944  N   TYR B 195      -5.943  26.255 106.829  1.00 23.74           N  
ATOM   2945  CA  TYR B 195      -4.778  25.895 106.042  1.00 21.47           C  
ATOM   2946  C   TYR B 195      -4.448  24.421 106.216  1.00 22.27           C  
ATOM   2947  O   TYR B 195      -4.196  23.953 107.325  1.00 21.95           O  
ATOM   2948  CB  TYR B 195      -3.602  26.773 106.455  1.00 24.02           C  
ATOM   2949  CG  TYR B 195      -3.837  28.237 106.151  1.00 24.31           C  
ATOM   2950  CD1 TYR B 195      -3.774  28.712 104.842  1.00 23.42           C  
ATOM   2951  CD2 TYR B 195      -4.140  29.145 107.169  1.00 25.04           C  
ATOM   2952  CE1 TYR B 195      -4.002  30.057 104.551  1.00 25.74           C  
ATOM   2953  CE2 TYR B 195      -4.372  30.499 106.887  1.00 25.07           C  
ATOM   2954  CZ  TYR B 195      -4.298  30.943 105.578  1.00 25.73           C  
ATOM   2955  OH  TYR B 195      -4.487  32.276 105.279  1.00 28.00           O  
ATOM   2956  N   THR B 196      -4.463  23.685 105.112  1.00 22.88           N  
ATOM   2957  CA  THR B 196      -4.187  22.258 105.155  1.00 22.47           C  
ATOM   2958  C   THR B 196      -3.179  21.874 104.088  1.00 22.42           C  
ATOM   2959  O   THR B 196      -3.323  22.259 102.930  1.00 23.29           O  
ATOM   2960  CB  THR B 196      -5.477  21.458 104.918  1.00 22.26           C  
ATOM   2961  OG1 THR B 196      -6.465  21.846 105.883  1.00 23.61           O  
ATOM   2962  CG2 THR B 196      -5.207  19.967 105.038  1.00 21.42           C  
ATOM   2963  N   CYS B 197      -2.149  21.125 104.463  1.00 21.78           N  
ATOM   2964  CA  CYS B 197      -1.170  20.712 103.467  1.00 21.91           C  
ATOM   2965  C   CYS B 197      -1.518  19.296 103.024  1.00 22.46           C  
ATOM   2966  O   CYS B 197      -1.773  18.415 103.849  1.00 20.61           O  
ATOM   2967  CB  CYS B 197       0.253  20.760 104.040  1.00 23.55           C  
ATOM   2968  SG  CYS B 197       0.585  19.497 105.304  1.00 24.01           S  
ATOM   2969  N   ASN B 198      -1.549  19.095 101.712  1.00 20.18           N  
ATOM   2970  CA  ASN B 198      -1.865  17.796 101.145  1.00 18.45           C  
ATOM   2971  C   ASN B 198      -0.568  17.129 100.709  1.00 18.89           C  
ATOM   2972  O   ASN B 198       0.095  17.561  99.763  1.00 18.21           O  
ATOM   2973  CB  ASN B 198      -2.822  17.981  99.968  1.00 17.96           C  
ATOM   2974  CG  ASN B 198      -3.911  18.994 100.275  1.00 19.21           C  
ATOM   2975  OD1 ASN B 198      -3.915  20.105  99.741  1.00 21.65           O  
ATOM   2976  ND2 ASN B 198      -4.827  18.624 101.163  1.00 15.57           N  
ATOM   2977  N   VAL B 199      -0.214  16.072 101.425  1.00 17.32           N  
ATOM   2978  CA  VAL B 199       1.015  15.353 101.165  1.00 18.31           C  
ATOM   2979  C   VAL B 199       0.747  14.059 100.439  1.00 18.96           C  
ATOM   2980  O   VAL B 199      -0.210  13.348 100.734  1.00 21.21           O  
ATOM   2981  CB  VAL B 199       1.745  15.054 102.485  1.00 17.76           C  
ATOM   2982  CG1 VAL B 199       3.067  14.349 102.218  1.00 16.29           C  
ATOM   2983  CG2 VAL B 199       1.963  16.349 103.233  1.00 15.62           C  
ATOM   2984  N   ASP B 200       1.594  13.759  99.469  1.00 20.44           N  
ATOM   2985  CA  ASP B 200       1.427  12.544  98.717  1.00 20.51           C  
ATOM   2986  C   ASP B 200       2.763  11.857  98.518  1.00 19.61           C  
ATOM   2987  O   ASP B 200       3.711  12.448  98.000  1.00 18.07           O  
ATOM   2988  CB  ASP B 200       0.778  12.849  97.369  1.00 24.27           C  
ATOM   2989  CG  ASP B 200       0.559  11.606  96.548  1.00 29.17           C  
ATOM   2990  OD1 ASP B 200       1.563  11.007  96.111  1.00 34.20           O  
ATOM   2991  OD2 ASP B 200      -0.605  11.217  96.350  1.00 30.53           O  
ATOM   2992  N   HIS B 201       2.831  10.606  98.957  1.00 18.58           N  
ATOM   2993  CA  HIS B 201       4.034   9.801  98.819  1.00 17.66           C  
ATOM   2994  C   HIS B 201       3.623   8.509  98.123  1.00 19.31           C  
ATOM   2995  O   HIS B 201       3.396   7.490  98.771  1.00 18.14           O  
ATOM   2996  CB  HIS B 201       4.632   9.485 100.192  1.00 16.93           C  
ATOM   2997  CG  HIS B 201       5.941   8.763 100.124  1.00 15.23           C  
ATOM   2998  ND1 HIS B 201       6.163   7.561 100.759  1.00 13.84           N  
ATOM   2999  CD2 HIS B 201       7.098   9.077  99.494  1.00 12.98           C  
ATOM   3000  CE1 HIS B 201       7.403   7.166 100.524  1.00 15.47           C  
ATOM   3001  NE2 HIS B 201       7.991   8.068  99.759  1.00 13.32           N  
ATOM   3002  N   LYS B 202       3.523   8.566  96.800  1.00 21.30           N  
ATOM   3003  CA  LYS B 202       3.123   7.415  96.001  1.00 22.59           C  
ATOM   3004  C   LYS B 202       3.930   6.141  96.219  1.00 21.95           C  
ATOM   3005  O   LYS B 202       3.370   5.050  96.214  1.00 22.36           O  
ATOM   3006  CB  LYS B 202       3.132   7.784  94.512  1.00 24.38           C  
ATOM   3007  CG  LYS B 202       1.988   8.728  94.111  1.00 29.81           C  
ATOM   3008  CD  LYS B 202       1.970   9.028  92.612  1.00 32.14           C  
ATOM   3009  CE  LYS B 202       3.187   9.838  92.183  1.00 36.02           C  
ATOM   3010  NZ  LYS B 202       3.131  10.233  90.738  1.00 39.20           N  
ATOM   3011  N   PRO B 203       5.253   6.253  96.422  1.00 21.94           N  
ATOM   3012  CA  PRO B 203       6.015   5.016  96.627  1.00 21.72           C  
ATOM   3013  C   PRO B 203       5.457   4.112  97.736  1.00 22.60           C  
ATOM   3014  O   PRO B 203       5.491   2.886  97.619  1.00 23.29           O  
ATOM   3015  CB  PRO B 203       7.420   5.527  96.942  1.00 21.72           C  
ATOM   3016  CG  PRO B 203       7.499   6.792  96.141  1.00 23.10           C  
ATOM   3017  CD  PRO B 203       6.145   7.426  96.392  1.00 20.00           C  
ATOM   3018  N   SER B 204       4.934   4.719  98.799  1.00 21.42           N  
ATOM   3019  CA  SER B 204       4.387   3.965  99.927  1.00 21.52           C  
ATOM   3020  C   SER B 204       2.864   3.999  99.956  1.00 23.31           C  
ATOM   3021  O   SER B 204       2.243   3.588 100.939  1.00 22.36           O  
ATOM   3022  CB  SER B 204       4.897   4.542 101.243  1.00 22.31           C  
ATOM   3023  OG  SER B 204       4.291   5.803 101.484  1.00 22.70           O  
ATOM   3024  N   ASN B 205       2.272   4.496  98.878  1.00 23.54           N  
ATOM   3025  CA  ASN B 205       0.825   4.610  98.773  1.00 26.90           C  
ATOM   3026  C   ASN B 205       0.288   5.360  99.989  1.00 26.89           C  
ATOM   3027  O   ASN B 205      -0.734   4.987 100.562  1.00 25.02           O  
ATOM   3028  CB  ASN B 205       0.181   3.229  98.698  1.00 31.57           C  
ATOM   3029  CG  ASN B 205      -0.995   3.196  97.745  1.00 34.98           C  
ATOM   3030  OD1 ASN B 205      -1.885   4.049  97.807  1.00 37.87           O  
ATOM   3031  ND2 ASN B 205      -1.010   2.210  96.859  1.00 36.40           N  
ATOM   3032  N   THR B 206       0.993   6.419 100.378  1.00 25.98           N  
ATOM   3033  CA  THR B 206       0.604   7.226 101.526  1.00 26.32           C  
ATOM   3034  C   THR B 206       0.148   8.620 101.113  1.00 27.70           C  
ATOM   3035  O   THR B 206       0.855   9.325 100.391  1.00 25.97           O  
ATOM   3036  CB  THR B 206       1.776   7.406 102.520  1.00 25.84           C  
ATOM   3037  OG1 THR B 206       2.182   6.131 103.028  1.00 29.32           O  
ATOM   3038  CG2 THR B 206       1.362   8.304 103.678  1.00 26.77           C  
ATOM   3039  N   LYS B 207      -1.036   9.009 101.573  1.00 26.23           N  
ATOM   3040  CA  LYS B 207      -1.567  10.335 101.287  1.00 27.34           C  
ATOM   3041  C   LYS B 207      -2.054  10.894 102.613  1.00 26.60           C  
ATOM   3042  O   LYS B 207      -2.733  10.203 103.369  1.00 25.29           O  
ATOM   3043  CB  LYS B 207      -2.725  10.276 100.287  1.00 31.17           C  
ATOM   3044  CG  LYS B 207      -2.345   9.711  98.926  1.00 34.58           C  
ATOM   3045  CD  LYS B 207      -3.442   9.937  97.887  1.00 38.37           C  
ATOM   3046  CE  LYS B 207      -3.612  11.420  97.570  1.00 41.20           C  
ATOM   3047  NZ  LYS B 207      -4.584  11.666  96.463  1.00 44.77           N  
ATOM   3048  N   VAL B 208      -1.691  12.139 102.899  1.00 23.96           N  
ATOM   3049  CA  VAL B 208      -2.083  12.767 104.149  1.00 23.06           C  
ATOM   3050  C   VAL B 208      -2.460  14.232 103.992  1.00 22.72           C  
ATOM   3051  O   VAL B 208      -1.781  14.993 103.298  1.00 20.99           O  
ATOM   3052  CB  VAL B 208      -0.945  12.688 105.186  1.00 23.38           C  
ATOM   3053  CG1 VAL B 208      -1.392  13.326 106.496  1.00 23.39           C  
ATOM   3054  CG2 VAL B 208      -0.529  11.240 105.404  1.00 22.96           C  
ATOM   3055  N   ASP B 209      -3.553  14.619 104.643  1.00 21.92           N  
ATOM   3056  CA  ASP B 209      -4.012  16.005 104.634  1.00 21.92           C  
ATOM   3057  C   ASP B 209      -3.901  16.472 106.081  1.00 21.38           C  
ATOM   3058  O   ASP B 209      -4.660  16.028 106.943  1.00 20.47           O  
ATOM   3059  CB  ASP B 209      -5.465  16.105 104.163  1.00 24.41           C  
ATOM   3060  CG  ASP B 209      -5.656  15.601 102.744  1.00 26.79           C  
ATOM   3061  OD1 ASP B 209      -4.877  16.007 101.853  1.00 28.04           O  
ATOM   3062  OD2 ASP B 209      -6.595  14.808 102.515  1.00 29.11           O  
ATOM   3063  N   LYS B 210      -2.950  17.362 106.344  1.00 20.54           N  
ATOM   3064  CA  LYS B 210      -2.719  17.866 107.694  1.00 21.46           C  
ATOM   3065  C   LYS B 210      -3.154  19.323 107.827  1.00 22.61           C  
ATOM   3066  O   LYS B 210      -2.610  20.200 107.157  1.00 21.78           O  
ATOM   3067  CB  LYS B 210      -1.226  17.747 108.034  1.00 23.13           C  
ATOM   3068  CG  LYS B 210      -0.890  17.453 109.500  1.00 26.43           C  
ATOM   3069  CD  LYS B 210      -1.349  18.548 110.440  1.00 28.08           C  
ATOM   3070  CE  LYS B 210      -0.899  18.286 111.881  1.00 26.17           C  
ATOM   3071  NZ  LYS B 210      -1.445  17.031 112.464  1.00 26.08           N  
ATOM   3072  N   ARG B 211      -4.141  19.577 108.681  1.00 21.76           N  
ATOM   3073  CA  ARG B 211      -4.601  20.941 108.911  1.00 23.50           C  
ATOM   3074  C   ARG B 211      -3.628  21.553 109.918  1.00 22.70           C  
ATOM   3075  O   ARG B 211      -3.273  20.907 110.903  1.00 25.14           O  
ATOM   3076  CB  ARG B 211      -6.025  20.945 109.479  1.00 26.03           C  
ATOM   3077  CG  ARG B 211      -6.500  22.312 109.969  1.00 29.49           C  
ATOM   3078  CD  ARG B 211      -7.954  22.276 110.423  1.00 34.34           C  
ATOM   3079  NE  ARG B 211      -8.867  22.109 109.295  1.00 36.50           N  
ATOM   3080  CZ  ARG B 211     -10.177  21.912 109.409  1.00 39.67           C  
ATOM   3081  NH1 ARG B 211     -10.743  21.854 110.608  1.00 40.05           N  
ATOM   3082  NH2 ARG B 211     -10.924  21.772 108.320  1.00 40.53           N  
ATOM   3083  N   VAL B 212      -3.183  22.781 109.660  1.00 22.05           N  
ATOM   3084  CA  VAL B 212      -2.238  23.455 110.545  1.00 23.00           C  
ATOM   3085  C   VAL B 212      -2.882  24.626 111.287  1.00 23.12           C  
ATOM   3086  O   VAL B 212      -3.542  25.442 110.620  1.00 22.42           O  
ATOM   3087  CB  VAL B 212      -1.026  24.015 109.761  1.00 23.40           C  
ATOM   3088  CG1 VAL B 212      -0.032  24.644 110.725  1.00 22.89           C  
ATOM   3089  CG2 VAL B 212      -0.369  22.913 108.945  1.00 24.23           C  
ATOM   3090  OXT VAL B 212      -2.701  24.727 112.521  1.00 24.52           O  
TER    3091      VAL B 212                                                      
ATOM   3092  N   CYS C2174      19.960  11.742  26.156  1.00 32.73           N  
ATOM   3093  CA  CYS C2174      21.176  11.819  27.021  1.00 30.94           C  
ATOM   3094  C   CYS C2174      20.816  12.477  28.350  1.00 30.03           C  
ATOM   3095  O   CYS C2174      21.206  13.611  28.629  1.00 29.15           O  
ATOM   3096  CB  CYS C2174      22.272  12.622  26.317  1.00 30.73           C  
ATOM   3097  SG  CYS C2174      23.899  12.579  27.141  1.00 28.98           S  
ATOM   3098  N   SER C2175      20.054  11.758  29.163  1.00 30.24           N  
ATOM   3099  CA  SER C2175      19.633  12.262  30.462  1.00 30.73           C  
ATOM   3100  C   SER C2175      19.370  11.096  31.400  1.00 29.88           C  
ATOM   3101  O   SER C2175      18.485  11.155  32.253  1.00 29.87           O  
ATOM   3102  CB  SER C2175      18.359  13.096  30.313  1.00 31.99           C  
ATOM   3103  OG  SER C2175      17.931  13.586  31.572  1.00 36.28           O  
ATOM   3104  N   MET C2176      20.138  10.028  31.235  1.00 29.03           N  
ATOM   3105  CA  MET C2176      19.967   8.848  32.069  1.00 29.21           C  
ATOM   3106  C   MET C2176      20.911   8.889  33.267  1.00 26.70           C  
ATOM   3107  O   MET C2176      21.970   9.520  33.213  1.00 27.41           O  
ATOM   3108  CB  MET C2176      20.239   7.593  31.245  1.00 33.20           C  
ATOM   3109  CG  MET C2176      21.684   7.451  30.803  1.00 39.29           C  
ATOM   3110  SD  MET C2176      21.918   6.103  29.629  1.00 48.00           S  
ATOM   3111  CE  MET C2176      21.957   7.023  28.082  1.00 45.99           C  
ATOM   3112  N   PRO C2177      20.532   8.225  34.371  1.00 24.31           N  
ATOM   3113  CA  PRO C2177      21.374   8.201  35.572  1.00 22.93           C  
ATOM   3114  C   PRO C2177      22.699   7.533  35.243  1.00 22.23           C  
ATOM   3115  O   PRO C2177      22.714   6.472  34.625  1.00 22.30           O  
ATOM   3116  CB  PRO C2177      20.554   7.370  36.554  1.00 22.28           C  
ATOM   3117  CG  PRO C2177      19.149   7.665  36.152  1.00 24.35           C  
ATOM   3118  CD  PRO C2177      19.220   7.610  34.641  1.00 24.36           C  
ATOM   3119  N   LEU C2178      23.810   8.133  35.657  1.00 20.68           N  
ATOM   3120  CA  LEU C2178      25.117   7.544  35.358  1.00 18.94           C  
ATOM   3121  C   LEU C2178      25.611   6.480  36.348  1.00 17.82           C  
ATOM   3122  O   LEU C2178      26.642   5.854  36.107  1.00 18.68           O  
ATOM   3123  CB  LEU C2178      26.166   8.649  35.207  1.00 19.82           C  
ATOM   3124  CG  LEU C2178      25.830   9.677  34.107  1.00 20.09           C  
ATOM   3125  CD1 LEU C2178      26.959  10.684  33.944  1.00 19.60           C  
ATOM   3126  CD2 LEU C2178      25.582   8.937  32.804  1.00 21.33           C  
ATOM   3127  N   GLY C2179      24.906   6.272  37.460  1.00 16.59           N  
ATOM   3128  CA  GLY C2179      25.349   5.237  38.381  1.00 15.08           C  
ATOM   3129  C   GLY C2179      25.443   5.477  39.878  1.00 15.85           C  
ATOM   3130  O   GLY C2179      25.874   4.579  40.607  1.00 17.82           O  
ATOM   3131  N   MET C2180      25.056   6.656  40.353  1.00 15.96           N  
ATOM   3132  CA  MET C2180      25.120   6.931  41.784  1.00 15.90           C  
ATOM   3133  C   MET C2180      24.091   6.080  42.537  1.00 15.98           C  
ATOM   3134  O   MET C2180      24.425   5.431  43.528  1.00 17.71           O  
ATOM   3135  CB  MET C2180      24.866   8.420  42.059  1.00 15.23           C  
ATOM   3136  CG  MET C2180      25.888   9.370  41.422  1.00 18.90           C  
ATOM   3137  SD  MET C2180      27.548   9.181  42.110  1.00 22.15           S  
ATOM   3138  CE  MET C2180      27.414  10.201  43.580  1.00 20.31           C  
ATOM   3139  N   GLU C2181      22.845   6.071  42.069  1.00 16.28           N  
ATOM   3140  CA  GLU C2181      21.809   5.286  42.743  1.00 16.35           C  
ATOM   3141  C   GLU C2181      21.971   3.772  42.539  1.00 16.59           C  
ATOM   3142  O   GLU C2181      21.816   2.992  43.482  1.00 14.12           O  
ATOM   3143  CB  GLU C2181      20.410   5.725  42.283  1.00 17.48           C  
ATOM   3144  CG  GLU C2181      19.290   5.229  43.193  1.00 15.43           C  
ATOM   3145  CD  GLU C2181      17.909   5.749  42.800  1.00 18.93           C  
ATOM   3146  OE1 GLU C2181      17.820   6.828  42.179  1.00 18.47           O  
ATOM   3147  OE2 GLU C2181      16.908   5.083  43.137  1.00 19.59           O  
ATOM   3148  N   SER C2182      22.308   3.363  41.317  1.00 16.93           N  
ATOM   3149  CA  SER C2182      22.466   1.945  40.981  1.00 17.01           C  
ATOM   3150  C   SER C2182      23.790   1.350  41.440  1.00 18.61           C  
ATOM   3151  O   SER C2182      23.942   0.129  41.507  1.00 18.10           O  
ATOM   3152  CB  SER C2182      22.385   1.758  39.472  1.00 19.42           C  
ATOM   3153  OG  SER C2182      23.550   2.312  38.867  1.00 18.40           O  
ATOM   3154  N   LYS C2183      24.748   2.225  41.718  1.00 18.38           N  
ATOM   3155  CA  LYS C2183      26.086   1.840  42.140  1.00 20.01           C  
ATOM   3156  C   LYS C2183      26.958   1.462  40.944  1.00 20.49           C  
ATOM   3157  O   LYS C2183      28.016   0.844  41.102  1.00 20.25           O  
ATOM   3158  CB  LYS C2183      26.048   0.702  43.169  1.00 19.99           C  
ATOM   3159  CG  LYS C2183      25.308   1.081  44.451  1.00 20.14           C  
ATOM   3160  CD  LYS C2183      25.864   0.369  45.688  1.00 23.12           C  
ATOM   3161  CE  LYS C2183      27.260   0.871  46.027  1.00 25.28           C  
ATOM   3162  NZ  LYS C2183      27.752   0.380  47.346  1.00 23.86           N  
ATOM   3163  N   ALA C2184      26.512   1.835  39.744  1.00 21.23           N  
ATOM   3164  CA  ALA C2184      27.300   1.582  38.535  1.00 20.50           C  
ATOM   3165  C   ALA C2184      28.587   2.368  38.785  1.00 19.76           C  
ATOM   3166  O   ALA C2184      29.639   2.085  38.208  1.00 19.85           O  
ATOM   3167  CB  ALA C2184      26.578   2.112  37.303  1.00 21.09           C  
ATOM   3168  N   ILE C2185      28.469   3.369  39.655  1.00 18.63           N  
ATOM   3169  CA  ILE C2185      29.592   4.194  40.075  1.00 17.97           C  
ATOM   3170  C   ILE C2185      29.907   3.619  41.446  1.00 18.06           C  
ATOM   3171  O   ILE C2185      29.149   3.806  42.399  1.00 17.82           O  
ATOM   3172  CB  ILE C2185      29.193   5.690  40.204  1.00 17.53           C  
ATOM   3173  CG1 ILE C2185      28.883   6.252  38.812  1.00 20.82           C  
ATOM   3174  CG2 ILE C2185      30.316   6.481  40.889  1.00 18.35           C  
ATOM   3175  CD1 ILE C2185      28.421   7.697  38.791  1.00 19.97           C  
ATOM   3176  N   SER C2186      31.017   2.897  41.532  1.00 18.58           N  
ATOM   3177  CA  SER C2186      31.427   2.242  42.771  1.00 18.40           C  
ATOM   3178  C   SER C2186      31.814   3.200  43.885  1.00 18.15           C  
ATOM   3179  O   SER C2186      32.151   4.361  43.640  1.00 16.18           O  
ATOM   3180  CB  SER C2186      32.607   1.312  42.489  1.00 19.00           C  
ATOM   3181  OG  SER C2186      33.725   2.068  42.059  1.00 19.26           O  
ATOM   3182  N   ASP C2187      31.776   2.693  45.114  1.00 17.26           N  
ATOM   3183  CA  ASP C2187      32.132   3.487  46.288  1.00 17.55           C  
ATOM   3184  C   ASP C2187      33.495   4.166  46.132  1.00 17.52           C  
ATOM   3185  O   ASP C2187      33.666   5.327  46.503  1.00 16.72           O  
ATOM   3186  CB  ASP C2187      32.154   2.600  47.535  1.00 14.96           C  
ATOM   3187  CG  ASP C2187      30.770   2.182  47.983  1.00 16.42           C  
ATOM   3188  OD1 ASP C2187      30.681   1.260  48.816  1.00 17.68           O  
ATOM   3189  OD2 ASP C2187      29.774   2.770  47.515  1.00 16.62           O  
ATOM   3190  N   ALA C2188      34.462   3.438  45.581  1.00 18.90           N  
ATOM   3191  CA  ALA C2188      35.818   3.965  45.396  1.00 18.66           C  
ATOM   3192  C   ALA C2188      35.888   5.210  44.518  1.00 17.07           C  
ATOM   3193  O   ALA C2188      36.781   6.042  44.684  1.00 17.34           O  
ATOM   3194  CB  ALA C2188      36.721   2.876  44.821  1.00 20.60           C  
ATOM   3195  N   GLN C2189      34.942   5.330  43.591  1.00 16.53           N  
ATOM   3196  CA  GLN C2189      34.885   6.453  42.656  1.00 16.28           C  
ATOM   3197  C   GLN C2189      34.326   7.738  43.243  1.00 16.52           C  
ATOM   3198  O   GLN C2189      34.339   8.786  42.595  1.00 16.32           O  
ATOM   3199  CB  GLN C2189      34.041   6.066  41.442  1.00 15.96           C  
ATOM   3200  CG  GLN C2189      34.708   5.084  40.497  1.00 16.92           C  
ATOM   3201  CD  GLN C2189      33.722   4.491  39.522  1.00 18.88           C  
ATOM   3202  OE1 GLN C2189      33.220   3.385  39.727  1.00 18.34           O  
ATOM   3203  NE2 GLN C2189      33.417   5.234  38.460  1.00 18.06           N  
ATOM   3204  N   ILE C2190      33.812   7.654  44.461  1.00 16.96           N  
ATOM   3205  CA  ILE C2190      33.237   8.820  45.116  1.00 15.43           C  
ATOM   3206  C   ILE C2190      34.113   9.205  46.298  1.00 14.95           C  
ATOM   3207  O   ILE C2190      34.373   8.381  47.174  1.00 16.23           O  
ATOM   3208  CB  ILE C2190      31.810   8.516  45.621  1.00 15.79           C  
ATOM   3209  CG1 ILE C2190      30.948   8.003  44.459  1.00 17.95           C  
ATOM   3210  CG2 ILE C2190      31.199   9.774  46.236  1.00 17.72           C  
ATOM   3211  CD1 ILE C2190      29.583   7.471  44.874  1.00 18.04           C  
ATOM   3212  N   THR C2191      34.579  10.448  46.315  1.00 13.29           N  
ATOM   3213  CA  THR C2191      35.421  10.927  47.404  1.00 15.19           C  
ATOM   3214  C   THR C2191      34.984  12.330  47.796  1.00 14.77           C  
ATOM   3215  O   THR C2191      34.126  12.916  47.137  1.00 14.32           O  
ATOM   3216  CB  THR C2191      36.914  10.955  46.989  1.00 16.15           C  
ATOM   3217  OG1 THR C2191      37.077  11.777  45.823  1.00 17.85           O  
ATOM   3218  CG2 THR C2191      37.403   9.545  46.679  1.00 16.87           C  
ATOM   3219  N   ALA C2192      35.565  12.868  48.867  1.00 12.89           N  
ATOM   3220  CA  ALA C2192      35.209  14.209  49.323  1.00 14.42           C  
ATOM   3221  C   ALA C2192      36.343  14.896  50.077  1.00 14.67           C  
ATOM   3222  O   ALA C2192      37.303  14.256  50.503  1.00 15.27           O  
ATOM   3223  CB  ALA C2192      33.960  14.136  50.214  1.00 13.95           C  
ATOM   3224  N   SER C2193      36.225  16.207  50.235  1.00 17.66           N  
ATOM   3225  CA  SER C2193      37.232  16.981  50.956  1.00 16.99           C  
ATOM   3226  C   SER C2193      37.359  16.450  52.380  1.00 18.07           C  
ATOM   3227  O   SER C2193      38.436  16.484  52.967  1.00 16.57           O  
ATOM   3228  CB  SER C2193      36.831  18.455  50.971  1.00 17.24           C  
ATOM   3229  OG  SER C2193      35.477  18.609  51.353  1.00 15.64           O  
ATOM   3230  N   SER C2194      36.243  15.956  52.922  1.00 18.30           N  
ATOM   3231  CA  SER C2194      36.195  15.392  54.274  1.00 16.18           C  
ATOM   3232  C   SER C2194      34.806  14.790  54.486  1.00 17.05           C  
ATOM   3233  O   SER C2194      33.915  15.001  53.670  1.00 16.87           O  
ATOM   3234  CB  SER C2194      36.429  16.487  55.323  1.00 17.19           C  
ATOM   3235  OG  SER C2194      35.331  17.387  55.399  1.00 16.51           O  
ATOM   3236  N   TYR C2195      34.624  14.031  55.563  1.00 16.07           N  
ATOM   3237  CA  TYR C2195      33.316  13.461  55.871  1.00 17.39           C  
ATOM   3238  C   TYR C2195      33.162  13.276  57.377  1.00 17.32           C  
ATOM   3239  O   TYR C2195      34.118  12.948  58.087  1.00 17.97           O  
ATOM   3240  CB  TYR C2195      33.073  12.138  55.119  1.00 16.39           C  
ATOM   3241  CG  TYR C2195      33.943  10.981  55.533  1.00 21.19           C  
ATOM   3242  CD1 TYR C2195      33.520  10.076  56.508  1.00 22.71           C  
ATOM   3243  CD2 TYR C2195      35.181  10.774  54.931  1.00 23.21           C  
ATOM   3244  CE1 TYR C2195      34.309   8.988  56.869  1.00 24.44           C  
ATOM   3245  CE2 TYR C2195      35.979   9.696  55.283  1.00 24.49           C  
ATOM   3246  CZ  TYR C2195      35.537   8.806  56.249  1.00 27.09           C  
ATOM   3247  OH  TYR C2195      36.322   7.729  56.584  1.00 27.41           O  
ATOM   3248  N   PHE C2196      31.943  13.495  57.852  1.00 15.27           N  
ATOM   3249  CA  PHE C2196      31.629  13.414  59.272  1.00 14.02           C  
ATOM   3250  C   PHE C2196      31.466  12.003  59.831  1.00 13.66           C  
ATOM   3251  O   PHE C2196      30.737  11.180  59.279  1.00 12.16           O  
ATOM   3252  CB  PHE C2196      30.355  14.225  59.550  1.00 13.17           C  
ATOM   3253  CG  PHE C2196      30.012  14.354  61.012  1.00 12.16           C  
ATOM   3254  CD1 PHE C2196      30.881  14.994  61.892  1.00 12.13           C  
ATOM   3255  CD2 PHE C2196      28.810  13.856  61.503  1.00 14.07           C  
ATOM   3256  CE1 PHE C2196      30.557  15.139  63.244  1.00 13.02           C  
ATOM   3257  CE2 PHE C2196      28.474  13.994  62.852  1.00 12.83           C  
ATOM   3258  CZ  PHE C2196      29.354  14.639  63.721  1.00  9.98           C  
ATOM   3259  N   THR C2197      32.163  11.734  60.932  1.00 13.25           N  
ATOM   3260  CA  THR C2197      32.075  10.447  61.617  1.00 14.03           C  
ATOM   3261  C   THR C2197      31.611  10.760  63.039  1.00 14.04           C  
ATOM   3262  O   THR C2197      31.989  11.780  63.610  1.00 13.19           O  
ATOM   3263  CB  THR C2197      33.439   9.733  61.683  1.00 13.85           C  
ATOM   3264  OG1 THR C2197      34.392  10.587  62.330  1.00 17.35           O  
ATOM   3265  CG2 THR C2197      33.936   9.391  60.278  1.00 15.80           C  
ATOM   3266  N   ASN C2198      30.811   9.871  63.613  1.00 14.26           N  
ATOM   3267  CA  ASN C2198      30.265  10.070  64.954  1.00 14.83           C  
ATOM   3268  C   ASN C2198      30.124   8.670  65.565  1.00 16.12           C  
ATOM   3269  O   ASN C2198      30.400   7.671  64.898  1.00 17.16           O  
ATOM   3270  CB  ASN C2198      28.895  10.764  64.810  1.00 14.39           C  
ATOM   3271  CG  ASN C2198      28.427  11.469  66.077  1.00 13.07           C  
ATOM   3272  OD1 ASN C2198      27.393  12.148  66.070  1.00 15.01           O  
ATOM   3273  ND2 ASN C2198      29.175  11.319  67.163  1.00  9.93           N  
ATOM   3274  N   MET C2199      29.691   8.578  66.817  1.00 16.09           N  
ATOM   3275  CA  MET C2199      29.558   7.264  67.445  1.00 15.99           C  
ATOM   3276  C   MET C2199      28.643   6.343  66.634  1.00 16.57           C  
ATOM   3277  O   MET C2199      27.486   6.675  66.369  1.00 15.17           O  
ATOM   3278  CB  MET C2199      29.030   7.408  68.875  1.00 16.43           C  
ATOM   3279  CG  MET C2199      29.319   6.196  69.762  1.00 16.48           C  
ATOM   3280  SD  MET C2199      28.890   6.520  71.499  1.00 19.67           S  
ATOM   3281  CE  MET C2199      30.191   7.675  71.947  1.00 19.77           C  
ATOM   3282  N   PHE C2200      29.180   5.194  66.230  1.00 14.76           N  
ATOM   3283  CA  PHE C2200      28.430   4.208  65.455  1.00 17.01           C  
ATOM   3284  C   PHE C2200      27.837   4.800  64.173  1.00 16.45           C  
ATOM   3285  O   PHE C2200      26.842   4.297  63.661  1.00 16.53           O  
ATOM   3286  CB  PHE C2200      27.298   3.632  66.315  1.00 17.96           C  
ATOM   3287  CG  PHE C2200      27.738   3.164  67.682  1.00 18.75           C  
ATOM   3288  CD1 PHE C2200      26.941   3.409  68.801  1.00 20.83           C  
ATOM   3289  CD2 PHE C2200      28.927   2.458  67.851  1.00 21.38           C  
ATOM   3290  CE1 PHE C2200      27.323   2.959  70.070  1.00 20.66           C  
ATOM   3291  CE2 PHE C2200      29.318   2.004  69.116  1.00 22.72           C  
ATOM   3292  CZ  PHE C2200      28.511   2.255  70.225  1.00 22.81           C  
ATOM   3293  N   ALA C2201      28.446   5.857  63.648  1.00 17.11           N  
ATOM   3294  CA  ALA C2201      27.918   6.487  62.443  1.00 17.67           C  
ATOM   3295  C   ALA C2201      28.996   7.035  61.519  1.00 16.98           C  
ATOM   3296  O   ALA C2201      30.006   7.574  61.968  1.00 18.16           O  
ATOM   3297  CB  ALA C2201      26.962   7.610  62.830  1.00 15.42           C  
ATOM   3298  N   THR C2202      28.773   6.898  60.219  1.00 16.98           N  
ATOM   3299  CA  THR C2202      29.718   7.419  59.246  1.00 18.42           C  
ATOM   3300  C   THR C2202      28.973   7.910  58.014  1.00 17.46           C  
ATOM   3301  O   THR C2202      28.369   7.122  57.287  1.00 18.21           O  
ATOM   3302  CB  THR C2202      30.756   6.358  58.832  1.00 21.63           C  
ATOM   3303  OG1 THR C2202      31.593   6.894  57.799  1.00 22.67           O  
ATOM   3304  CG2 THR C2202      30.066   5.097  58.331  1.00 20.16           C  
ATOM   3305  N   TRP C2203      29.007   9.224  57.805  1.00 13.90           N  
ATOM   3306  CA  TRP C2203      28.347   9.852  56.666  1.00 13.35           C  
ATOM   3307  C   TRP C2203      29.387   9.990  55.566  1.00 13.70           C  
ATOM   3308  O   TRP C2203      29.731  11.098  55.158  1.00 11.15           O  
ATOM   3309  CB  TRP C2203      27.831  11.240  57.052  1.00 13.32           C  
ATOM   3310  CG  TRP C2203      26.951  11.236  58.261  1.00 13.68           C  
ATOM   3311  CD1 TRP C2203      27.342  11.131  59.568  1.00 12.20           C  
ATOM   3312  CD2 TRP C2203      25.526  11.329  58.273  1.00 13.56           C  
ATOM   3313  NE1 TRP C2203      26.243  11.156  60.395  1.00 14.07           N  
ATOM   3314  CE2 TRP C2203      25.115  11.278  59.625  1.00 12.40           C  
ATOM   3315  CE3 TRP C2203      24.553  11.451  57.270  1.00 13.88           C  
ATOM   3316  CZ2 TRP C2203      23.770  11.347  60.001  1.00 15.61           C  
ATOM   3317  CZ3 TRP C2203      23.216  11.519  57.644  1.00 15.30           C  
ATOM   3318  CH2 TRP C2203      22.838  11.468  59.001  1.00 14.72           C  
ATOM   3319  N   SER C2204      29.885   8.854  55.092  1.00 14.59           N  
ATOM   3320  CA  SER C2204      30.920   8.834  54.073  1.00 15.60           C  
ATOM   3321  C   SER C2204      30.465   9.270  52.682  1.00 16.94           C  
ATOM   3322  O   SER C2204      29.270   9.251  52.362  1.00 13.52           O  
ATOM   3323  CB  SER C2204      31.535   7.431  54.000  1.00 16.08           C  
ATOM   3324  OG  SER C2204      30.550   6.472  53.718  1.00 21.19           O  
ATOM   3325  N   PRO C2205      31.429   9.657  51.826  1.00 16.66           N  
ATOM   3326  CA  PRO C2205      31.110  10.100  50.466  1.00 17.06           C  
ATOM   3327  C   PRO C2205      30.260   9.108  49.682  1.00 16.11           C  
ATOM   3328  O   PRO C2205      29.368   9.505  48.925  1.00 13.04           O  
ATOM   3329  CB  PRO C2205      32.490  10.305  49.836  1.00 16.45           C  
ATOM   3330  CG  PRO C2205      33.337  10.712  51.008  1.00 16.97           C  
ATOM   3331  CD  PRO C2205      32.881   9.729  52.072  1.00 16.86           C  
ATOM   3332  N   SER C2206      30.542   7.819  49.862  1.00 16.74           N  
ATOM   3333  CA  SER C2206      29.811   6.770  49.152  1.00 17.68           C  
ATOM   3334  C   SER C2206      28.346   6.654  49.578  1.00 15.79           C  
ATOM   3335  O   SER C2206      27.594   5.858  49.011  1.00 14.72           O  
ATOM   3336  CB  SER C2206      30.526   5.416  49.308  1.00 17.38           C  
ATOM   3337  OG  SER C2206      30.566   4.987  50.657  1.00 24.15           O  
ATOM   3338  N   LYS C2207      27.941   7.453  50.566  1.00 15.40           N  
ATOM   3339  CA  LYS C2207      26.546   7.453  51.034  1.00 16.07           C  
ATOM   3340  C   LYS C2207      25.740   8.486  50.246  1.00 15.79           C  
ATOM   3341  O   LYS C2207      24.519   8.571  50.391  1.00 16.17           O  
ATOM   3342  CB  LYS C2207      26.446   7.828  52.522  1.00 15.21           C  
ATOM   3343  CG  LYS C2207      27.038   6.847  53.525  1.00 16.96           C  
ATOM   3344  CD  LYS C2207      26.282   5.530  53.572  1.00 19.71           C  
ATOM   3345  CE  LYS C2207      26.760   4.660  54.738  1.00 18.75           C  
ATOM   3346  NZ  LYS C2207      26.475   5.284  56.065  1.00 18.24           N  
ATOM   3347  N   ALA C2208      26.420   9.279  49.422  1.00 14.94           N  
ATOM   3348  CA  ALA C2208      25.745  10.327  48.651  1.00 15.51           C  
ATOM   3349  C   ALA C2208      25.007   9.822  47.412  1.00 15.04           C  
ATOM   3350  O   ALA C2208      25.176  10.365  46.317  1.00 15.12           O  
ATOM   3351  CB  ALA C2208      26.753  11.408  48.253  1.00 13.61           C  
ATOM   3352  N   ARG C2209      24.170   8.803  47.596  1.00 15.20           N  
ATOM   3353  CA  ARG C2209      23.424   8.210  46.488  1.00 14.13           C  
ATOM   3354  C   ARG C2209      21.920   8.469  46.595  1.00 15.26           C  
ATOM   3355  O   ARG C2209      21.303   8.205  47.624  1.00 12.27           O  
ATOM   3356  CB  ARG C2209      23.702   6.703  46.431  1.00 15.23           C  
ATOM   3357  CG  ARG C2209      25.195   6.349  46.365  1.00 12.77           C  
ATOM   3358  CD  ARG C2209      25.413   4.845  46.475  1.00 16.45           C  
ATOM   3359  NE  ARG C2209      26.827   4.445  46.411  1.00 17.78           N  
ATOM   3360  CZ  ARG C2209      27.546   4.361  45.294  1.00 16.97           C  
ATOM   3361  NH1 ARG C2209      27.001   4.651  44.120  1.00 18.05           N  
ATOM   3362  NH2 ARG C2209      28.812   3.969  45.348  1.00 16.08           N  
ATOM   3363  N   LEU C2210      21.345   8.989  45.516  1.00 15.45           N  
ATOM   3364  CA  LEU C2210      19.926   9.309  45.468  1.00 16.15           C  
ATOM   3365  C   LEU C2210      19.034   8.209  46.047  1.00 15.86           C  
ATOM   3366  O   LEU C2210      19.190   7.033  45.722  1.00 17.77           O  
ATOM   3367  CB  LEU C2210      19.511   9.581  44.021  1.00 15.60           C  
ATOM   3368  CG  LEU C2210      18.288  10.488  43.884  1.00 14.69           C  
ATOM   3369  CD1 LEU C2210      18.657  11.903  44.315  1.00 16.64           C  
ATOM   3370  CD2 LEU C2210      17.804  10.482  42.440  1.00 15.69           C  
ATOM   3371  N   HIS C2211      18.106   8.607  46.910  1.00 16.33           N  
ATOM   3372  CA  HIS C2211      17.156   7.687  47.524  1.00 16.93           C  
ATOM   3373  C   HIS C2211      17.718   6.608  48.439  1.00 18.09           C  
ATOM   3374  O   HIS C2211      17.006   5.671  48.798  1.00 20.20           O  
ATOM   3375  CB  HIS C2211      16.305   7.036  46.435  1.00 17.77           C  
ATOM   3376  CG  HIS C2211      15.535   8.022  45.614  1.00 15.17           C  
ATOM   3377  ND1 HIS C2211      14.691   8.954  46.176  1.00 18.55           N  
ATOM   3378  CD2 HIS C2211      15.499   8.237  44.279  1.00 17.38           C  
ATOM   3379  CE1 HIS C2211      14.167   9.705  45.222  1.00 16.26           C  
ATOM   3380  NE2 HIS C2211      14.641   9.290  44.062  1.00 19.39           N  
ATOM   3381  N   LEU C2212      18.980   6.736  48.836  1.00 17.54           N  
ATOM   3382  CA  LEU C2212      19.590   5.742  49.720  1.00 17.45           C  
ATOM   3383  C   LEU C2212      18.947   5.811  51.101  1.00 15.53           C  
ATOM   3384  O   LEU C2212      18.629   6.895  51.590  1.00 16.59           O  
ATOM   3385  CB  LEU C2212      21.096   5.995  49.851  1.00 17.23           C  
ATOM   3386  CG  LEU C2212      21.902   4.986  50.674  1.00 20.30           C  
ATOM   3387  CD1 LEU C2212      21.858   3.609  49.996  1.00 18.89           C  
ATOM   3388  CD2 LEU C2212      23.350   5.454  50.797  1.00 20.07           C  
ATOM   3389  N   GLN C2213      18.758   4.654  51.728  1.00 16.45           N  
ATOM   3390  CA  GLN C2213      18.166   4.597  53.064  1.00 18.71           C  
ATOM   3391  C   GLN C2213      19.176   4.027  54.054  1.00 17.94           C  
ATOM   3392  O   GLN C2213      20.264   3.608  53.660  1.00 19.26           O  
ATOM   3393  CB  GLN C2213      16.909   3.717  53.069  1.00 18.84           C  
ATOM   3394  CG  GLN C2213      15.772   4.213  52.187  1.00 24.36           C  
ATOM   3395  CD  GLN C2213      15.380   5.647  52.493  1.00 26.46           C  
ATOM   3396  OE1 GLN C2213      15.355   6.065  53.654  1.00 30.66           O  
ATOM   3397  NE2 GLN C2213      15.060   6.407  51.450  1.00 27.28           N  
ATOM   3398  N   GLY C2214      18.812   4.008  55.335  1.00 17.07           N  
ATOM   3399  CA  GLY C2214      19.703   3.472  56.352  1.00 17.66           C  
ATOM   3400  C   GLY C2214      20.320   4.528  57.249  1.00 16.46           C  
ATOM   3401  O   GLY C2214      20.088   5.721  57.066  1.00 16.92           O  
ATOM   3402  N   ARG C2215      21.128   4.098  58.211  1.00 16.02           N  
ATOM   3403  CA  ARG C2215      21.756   5.042  59.126  1.00 16.84           C  
ATOM   3404  C   ARG C2215      22.806   5.878  58.405  1.00 15.67           C  
ATOM   3405  O   ARG C2215      23.564   5.357  57.590  1.00 15.79           O  
ATOM   3406  CB  ARG C2215      22.414   4.292  60.291  1.00 16.83           C  
ATOM   3407  CG  ARG C2215      23.033   5.201  61.344  1.00 21.77           C  
ATOM   3408  CD  ARG C2215      23.767   4.393  62.407  1.00 20.34           C  
ATOM   3409  NE  ARG C2215      22.875   3.489  63.129  1.00 18.62           N  
ATOM   3410  CZ  ARG C2215      23.282   2.607  64.036  1.00 18.53           C  
ATOM   3411  NH1 ARG C2215      24.571   2.510  64.334  1.00 17.40           N  
ATOM   3412  NH2 ARG C2215      22.401   1.820  64.643  1.00 17.30           N  
ATOM   3413  N   SER C2216      22.844   7.177  58.702  1.00 14.94           N  
ATOM   3414  CA  SER C2216      23.829   8.062  58.090  1.00 14.69           C  
ATOM   3415  C   SER C2216      23.798   7.928  56.574  1.00 13.63           C  
ATOM   3416  O   SER C2216      24.844   7.828  55.935  1.00 14.88           O  
ATOM   3417  CB  SER C2216      25.226   7.703  58.601  1.00 16.34           C  
ATOM   3418  OG  SER C2216      25.272   7.742  60.020  1.00 16.03           O  
ATOM   3419  N   ASN C2217      22.595   7.944  56.011  1.00 13.16           N  
ATOM   3420  CA  ASN C2217      22.402   7.787  54.579  1.00 14.16           C  
ATOM   3421  C   ASN C2217      22.619   9.027  53.712  1.00 15.29           C  
ATOM   3422  O   ASN C2217      21.743   9.419  52.936  1.00 15.99           O  
ATOM   3423  CB  ASN C2217      21.012   7.190  54.318  1.00 14.00           C  
ATOM   3424  CG  ASN C2217      19.894   8.001  54.948  1.00 14.83           C  
ATOM   3425  OD1 ASN C2217      20.027   8.513  56.060  1.00 16.17           O  
ATOM   3426  ND2 ASN C2217      18.775   8.104  54.244  1.00 12.67           N  
ATOM   3427  N   ALA C2218      23.799   9.628  53.843  1.00 14.13           N  
ATOM   3428  CA  ALA C2218      24.173  10.800  53.061  1.00 13.90           C  
ATOM   3429  C   ALA C2218      25.595  11.229  53.352  1.00 13.70           C  
ATOM   3430  O   ALA C2218      26.148  10.925  54.412  1.00  9.87           O  
ATOM   3431  CB  ALA C2218      23.246  11.958  53.358  1.00 13.31           C  
ATOM   3432  N   TRP C2219      26.195  11.935  52.402  1.00 14.31           N  
ATOM   3433  CA  TRP C2219      27.534  12.442  52.628  1.00 13.99           C  
ATOM   3434  C   TRP C2219      27.373  13.743  53.388  1.00 15.20           C  
ATOM   3435  O   TRP C2219      26.502  14.551  53.070  1.00 14.56           O  
ATOM   3436  CB  TRP C2219      28.255  12.758  51.325  1.00 11.15           C  
ATOM   3437  CG  TRP C2219      29.474  13.604  51.583  1.00 11.58           C  
ATOM   3438  CD1 TRP C2219      30.614  13.224  52.248  1.00 11.71           C  
ATOM   3439  CD2 TRP C2219      29.654  14.987  51.245  1.00 12.36           C  
ATOM   3440  NE1 TRP C2219      31.488  14.285  52.343  1.00 12.31           N  
ATOM   3441  CE2 TRP C2219      30.924  15.378  51.737  1.00 11.92           C  
ATOM   3442  CE3 TRP C2219      28.865  15.936  50.577  1.00 10.96           C  
ATOM   3443  CZ2 TRP C2219      31.422  16.678  51.579  1.00 14.98           C  
ATOM   3444  CZ3 TRP C2219      29.357  17.229  50.419  1.00 11.71           C  
ATOM   3445  CH2 TRP C2219      30.628  17.589  50.918  1.00 10.84           C  
ATOM   3446  N   ARG C2220      28.208  13.923  54.403  1.00 15.25           N  
ATOM   3447  CA  ARG C2220      28.235  15.146  55.195  1.00 16.12           C  
ATOM   3448  C   ARG C2220      29.705  15.408  55.474  1.00 15.19           C  
ATOM   3449  O   ARG C2220      30.442  14.488  55.828  1.00 16.84           O  
ATOM   3450  CB  ARG C2220      27.527  14.977  56.541  1.00 15.13           C  
ATOM   3451  CG  ARG C2220      26.010  14.968  56.510  1.00 14.97           C  
ATOM   3452  CD  ARG C2220      25.499  14.745  57.925  1.00 15.87           C  
ATOM   3453  NE  ARG C2220      26.064  15.714  58.867  1.00 15.96           N  
ATOM   3454  CZ  ARG C2220      25.895  15.659  60.184  1.00 14.38           C  
ATOM   3455  NH1 ARG C2220      25.177  14.675  60.721  1.00 14.64           N  
ATOM   3456  NH2 ARG C2220      26.439  16.587  60.963  1.00 14.96           N  
ATOM   3457  N   PRO C2221      30.158  16.653  55.293  1.00 15.93           N  
ATOM   3458  CA  PRO C2221      31.560  16.995  55.553  1.00 15.63           C  
ATOM   3459  C   PRO C2221      31.791  17.036  57.064  1.00 16.40           C  
ATOM   3460  O   PRO C2221      30.829  17.106  57.838  1.00 13.82           O  
ATOM   3461  CB  PRO C2221      31.699  18.373  54.914  1.00 15.51           C  
ATOM   3462  CG  PRO C2221      30.322  18.947  55.087  1.00 14.93           C  
ATOM   3463  CD  PRO C2221      29.444  17.789  54.688  1.00 14.94           C  
ATOM   3464  N   GLN C2222      33.049  16.992  57.495  1.00 16.97           N  
ATOM   3465  CA  GLN C2222      33.334  17.042  58.931  1.00 18.67           C  
ATOM   3466  C   GLN C2222      32.765  18.319  59.531  1.00 18.57           C  
ATOM   3467  O   GLN C2222      32.094  18.290  60.558  1.00 18.97           O  
ATOM   3468  CB  GLN C2222      34.840  16.977  59.197  1.00 22.85           C  
ATOM   3469  CG  GLN C2222      35.302  15.625  59.709  1.00 30.62           C  
ATOM   3470  CD  GLN C2222      34.716  15.260  61.063  1.00 30.00           C  
ATOM   3471  OE1 GLN C2222      34.503  14.086  61.354  1.00 35.26           O  
ATOM   3472  NE2 GLN C2222      34.466  16.259  61.898  1.00 29.91           N  
ATOM   3473  N   VAL C2223      33.045  19.442  58.885  1.00 17.43           N  
ATOM   3474  CA  VAL C2223      32.536  20.724  59.343  1.00 18.95           C  
ATOM   3475  C   VAL C2223      31.876  21.374  58.142  1.00 18.62           C  
ATOM   3476  O   VAL C2223      32.372  21.249  57.024  1.00 20.18           O  
ATOM   3477  CB  VAL C2223      33.670  21.637  59.858  1.00 22.25           C  
ATOM   3478  CG1 VAL C2223      34.254  21.077  61.150  1.00 21.50           C  
ATOM   3479  CG2 VAL C2223      34.757  21.741  58.807  1.00 24.27           C  
ATOM   3480  N   ASN C2224      30.755  22.051  58.366  1.00 19.59           N  
ATOM   3481  CA  ASN C2224      30.044  22.709  57.277  1.00 19.25           C  
ATOM   3482  C   ASN C2224      30.676  24.050  56.918  1.00 22.57           C  
ATOM   3483  O   ASN C2224      30.719  24.957  57.744  1.00 22.59           O  
ATOM   3484  CB  ASN C2224      28.576  22.938  57.655  1.00 18.58           C  
ATOM   3485  CG  ASN C2224      27.874  21.663  58.090  1.00 16.87           C  
ATOM   3486  OD1 ASN C2224      27.747  20.704  57.319  1.00 16.68           O  
ATOM   3487  ND2 ASN C2224      27.417  21.645  59.336  1.00 16.48           N  
ATOM   3488  N   ASN C2225      31.165  24.169  55.686  1.00 24.14           N  
ATOM   3489  CA  ASN C2225      31.772  25.408  55.203  1.00 27.50           C  
ATOM   3490  C   ASN C2225      31.749  25.398  53.673  1.00 28.81           C  
ATOM   3491  O   ASN C2225      31.603  24.342  53.057  1.00 29.09           O  
ATOM   3492  CB  ASN C2225      33.209  25.543  55.714  1.00 29.41           C  
ATOM   3493  CG  ASN C2225      34.123  24.477  55.159  1.00 32.62           C  
ATOM   3494  OD1 ASN C2225      34.513  24.525  53.991  1.00 34.20           O  
ATOM   3495  ND2 ASN C2225      34.461  23.492  55.992  1.00 32.44           N  
ATOM   3496  N   PRO C2226      31.897  26.575  53.039  1.00 30.21           N  
ATOM   3497  CA  PRO C2226      31.883  26.690  51.577  1.00 29.33           C  
ATOM   3498  C   PRO C2226      33.085  26.114  50.830  1.00 28.41           C  
ATOM   3499  O   PRO C2226      33.131  26.158  49.602  1.00 29.19           O  
ATOM   3500  CB  PRO C2226      31.735  28.191  51.361  1.00 31.75           C  
ATOM   3501  CG  PRO C2226      32.521  28.755  52.498  1.00 32.31           C  
ATOM   3502  CD  PRO C2226      32.071  27.900  53.665  1.00 30.64           C  
ATOM   3503  N   LYS C2227      34.054  25.574  51.557  1.00 26.39           N  
ATOM   3504  CA  LYS C2227      35.229  25.009  50.907  1.00 25.82           C  
ATOM   3505  C   LYS C2227      35.188  23.487  50.815  1.00 25.32           C  
ATOM   3506  O   LYS C2227      36.151  22.862  50.375  1.00 24.57           O  
ATOM   3507  CB  LYS C2227      36.499  25.448  51.639  1.00 27.74           C  
ATOM   3508  CG  LYS C2227      36.701  26.956  51.647  1.00 32.04           C  
ATOM   3509  CD  LYS C2227      38.047  27.346  52.237  1.00 35.75           C  
ATOM   3510  CE  LYS C2227      38.246  28.852  52.182  1.00 37.98           C  
ATOM   3511  NZ  LYS C2227      39.584  29.258  52.686  1.00 41.98           N  
ATOM   3512  N   GLU C2228      34.070  22.892  51.218  1.00 23.07           N  
ATOM   3513  CA  GLU C2228      33.930  21.440  51.176  1.00 20.72           C  
ATOM   3514  C   GLU C2228      33.434  20.992  49.805  1.00 20.47           C  
ATOM   3515  O   GLU C2228      32.816  21.764  49.074  1.00 19.25           O  
ATOM   3516  CB  GLU C2228      32.941  20.972  52.251  1.00 21.58           C  
ATOM   3517  CG  GLU C2228      33.350  21.285  53.682  1.00 21.26           C  
ATOM   3518  CD  GLU C2228      34.644  20.601  54.099  1.00 20.60           C  
ATOM   3519  OE1 GLU C2228      34.829  19.412  53.772  1.00 22.41           O  
ATOM   3520  OE2 GLU C2228      35.470  21.246  54.775  1.00 21.78           O  
ATOM   3521  N   TRP C2229      33.709  19.744  49.448  1.00 17.50           N  
ATOM   3522  CA  TRP C2229      33.254  19.251  48.163  1.00 17.12           C  
ATOM   3523  C   TRP C2229      33.116  17.746  48.117  1.00 16.53           C  
ATOM   3524  O   TRP C2229      33.778  17.020  48.860  1.00 15.64           O  
ATOM   3525  CB  TRP C2229      34.194  19.707  47.031  1.00 17.77           C  
ATOM   3526  CG  TRP C2229      35.654  19.466  47.311  1.00 16.62           C  
ATOM   3527  CD1 TRP C2229      36.554  20.374  47.796  1.00 17.18           C  
ATOM   3528  CD2 TRP C2229      36.361  18.222  47.198  1.00 17.23           C  
ATOM   3529  NE1 TRP C2229      37.773  19.769  47.999  1.00 16.88           N  
ATOM   3530  CE2 TRP C2229      37.680  18.449  47.642  1.00 15.94           C  
ATOM   3531  CE3 TRP C2229      36.004  16.934  46.772  1.00 16.37           C  
ATOM   3532  CZ2 TRP C2229      38.646  17.438  47.671  1.00 17.60           C  
ATOM   3533  CZ3 TRP C2229      36.961  15.928  46.800  1.00 17.56           C  
ATOM   3534  CH2 TRP C2229      38.271  16.186  47.250  1.00 18.73           C  
ATOM   3535  N   LEU C2230      32.219  17.297  47.248  1.00 15.46           N  
ATOM   3536  CA  LEU C2230      31.976  15.884  47.020  1.00 14.14           C  
ATOM   3537  C   LEU C2230      32.437  15.672  45.578  1.00 16.52           C  
ATOM   3538  O   LEU C2230      32.077  16.449  44.694  1.00 16.31           O  
ATOM   3539  CB  LEU C2230      30.489  15.572  47.141  1.00 14.17           C  
ATOM   3540  CG  LEU C2230      30.091  14.126  46.828  1.00 18.22           C  
ATOM   3541  CD1 LEU C2230      30.663  13.166  47.883  1.00 12.81           C  
ATOM   3542  CD2 LEU C2230      28.574  14.040  46.803  1.00 19.02           C  
ATOM   3543  N   GLN C2231      33.231  14.631  45.346  1.00 13.85           N  
ATOM   3544  CA  GLN C2231      33.766  14.356  44.018  1.00 14.47           C  
ATOM   3545  C   GLN C2231      33.374  13.006  43.432  1.00 14.57           C  
ATOM   3546  O   GLN C2231      33.328  11.998  44.138  1.00 13.82           O  
ATOM   3547  CB  GLN C2231      35.297  14.445  44.053  1.00 14.73           C  
ATOM   3548  CG  GLN C2231      35.991  13.999  42.769  1.00 15.20           C  
ATOM   3549  CD  GLN C2231      37.502  14.157  42.849  1.00 17.34           C  
ATOM   3550  OE1 GLN C2231      37.998  15.239  43.146  1.00 18.25           O  
ATOM   3551  NE2 GLN C2231      38.234  13.080  42.586  1.00 14.77           N  
ATOM   3552  N   VAL C2232      33.099  12.995  42.129  1.00 15.56           N  
ATOM   3553  CA  VAL C2232      32.754  11.760  41.433  1.00 15.93           C  
ATOM   3554  C   VAL C2232      33.730  11.553  40.279  1.00 14.47           C  
ATOM   3555  O   VAL C2232      33.983  12.467  39.498  1.00 16.07           O  
ATOM   3556  CB  VAL C2232      31.306  11.797  40.869  1.00 15.81           C  
ATOM   3557  CG1 VAL C2232      31.004  10.494  40.142  1.00 15.28           C  
ATOM   3558  CG2 VAL C2232      30.303  11.992  42.007  1.00 16.56           C  
ATOM   3559  N   ASP C2233      34.299  10.357  40.194  1.00 16.30           N  
ATOM   3560  CA  ASP C2233      35.231  10.027  39.118  1.00 16.13           C  
ATOM   3561  C   ASP C2233      34.565   8.961  38.260  1.00 16.15           C  
ATOM   3562  O   ASP C2233      34.448   7.808  38.679  1.00 16.98           O  
ATOM   3563  CB  ASP C2233      36.551   9.483  39.689  1.00 15.77           C  
ATOM   3564  CG  ASP C2233      37.502   8.998  38.608  1.00 18.63           C  
ATOM   3565  OD1 ASP C2233      38.572   8.432  38.953  1.00 16.48           O  
ATOM   3566  OD2 ASP C2233      37.185   9.183  37.407  1.00 17.73           O  
ATOM   3567  N   PHE C2234      34.126   9.342  37.064  1.00 15.33           N  
ATOM   3568  CA  PHE C2234      33.468   8.398  36.159  1.00 18.36           C  
ATOM   3569  C   PHE C2234      34.455   7.383  35.569  1.00 20.57           C  
ATOM   3570  O   PHE C2234      34.048   6.415  34.932  1.00 19.66           O  
ATOM   3571  CB  PHE C2234      32.767   9.151  35.018  1.00 17.80           C  
ATOM   3572  CG  PHE C2234      31.782  10.189  35.486  1.00 17.13           C  
ATOM   3573  CD1 PHE C2234      31.895  11.511  35.062  1.00 18.48           C  
ATOM   3574  CD2 PHE C2234      30.754   9.852  36.364  1.00 17.74           C  
ATOM   3575  CE1 PHE C2234      31.000  12.488  35.511  1.00 19.81           C  
ATOM   3576  CE2 PHE C2234      29.852  10.821  36.821  1.00 15.59           C  
ATOM   3577  CZ  PHE C2234      29.979  12.141  36.394  1.00 19.32           C  
ATOM   3578  N   GLN C2235      35.747   7.616  35.796  1.00 21.59           N  
ATOM   3579  CA  GLN C2235      36.816   6.748  35.300  1.00 23.99           C  
ATOM   3580  C   GLN C2235      36.915   6.748  33.774  1.00 26.21           C  
ATOM   3581  O   GLN C2235      37.698   5.998  33.182  1.00 26.70           O  
ATOM   3582  CB  GLN C2235      36.636   5.316  35.814  1.00 24.19           C  
ATOM   3583  CG  GLN C2235      36.552   5.222  37.332  1.00 26.83           C  
ATOM   3584  CD  GLN C2235      36.606   3.792  37.836  1.00 28.96           C  
ATOM   3585  OE1 GLN C2235      35.837   2.931  37.396  1.00 29.79           O  
ATOM   3586  NE2 GLN C2235      37.510   3.534  38.771  1.00 26.63           N  
ATOM   3587  N   LYS C2236      36.116   7.603  33.146  1.00 24.93           N  
ATOM   3588  CA  LYS C2236      36.096   7.749  31.697  1.00 25.51           C  
ATOM   3589  C   LYS C2236      35.398   9.063  31.378  1.00 24.54           C  
ATOM   3590  O   LYS C2236      34.724   9.634  32.230  1.00 23.73           O  
ATOM   3591  CB  LYS C2236      35.343   6.585  31.052  1.00 27.10           C  
ATOM   3592  CG  LYS C2236      33.932   6.406  31.574  1.00 29.21           C  
ATOM   3593  CD  LYS C2236      33.254   5.194  30.960  1.00 32.80           C  
ATOM   3594  CE  LYS C2236      31.908   4.943  31.624  1.00 33.26           C  
ATOM   3595  NZ  LYS C2236      31.219   3.760  31.049  1.00 33.99           N  
ATOM   3596  N   THR C2237      35.566   9.547  30.156  1.00 24.80           N  
ATOM   3597  CA  THR C2237      34.939  10.794  29.757  1.00 25.45           C  
ATOM   3598  C   THR C2237      33.461  10.537  29.494  1.00 25.73           C  
ATOM   3599  O   THR C2237      33.109   9.614  28.759  1.00 27.09           O  
ATOM   3600  CB  THR C2237      35.602  11.355  28.492  1.00 26.24           C  
ATOM   3601  OG1 THR C2237      37.003  11.526  28.734  1.00 27.70           O  
ATOM   3602  CG2 THR C2237      34.992  12.698  28.117  1.00 26.12           C  
ATOM   3603  N   MET C2238      32.603  11.344  30.110  1.00 23.21           N  
ATOM   3604  CA  MET C2238      31.159  11.203  29.953  1.00 21.92           C  
ATOM   3605  C   MET C2238      30.546  12.536  29.558  1.00 22.70           C  
ATOM   3606  O   MET C2238      31.155  13.592  29.736  1.00 21.47           O  
ATOM   3607  CB  MET C2238      30.509  10.759  31.268  1.00 21.91           C  
ATOM   3608  CG  MET C2238      31.010   9.448  31.836  1.00 21.41           C  
ATOM   3609  SD  MET C2238      30.512   8.019  30.868  1.00 23.99           S  
ATOM   3610  CE  MET C2238      28.959   7.585  31.665  1.00 25.25           C  
ATOM   3611  N   LYS C2239      29.335  12.473  29.016  1.00 23.16           N  
ATOM   3612  CA  LYS C2239      28.596  13.667  28.638  1.00 24.08           C  
ATOM   3613  C   LYS C2239      27.618  13.909  29.791  1.00 23.03           C  
ATOM   3614  O   LYS C2239      26.692  13.123  29.993  1.00 22.97           O  
ATOM   3615  CB  LYS C2239      27.826  13.425  27.337  1.00 27.62           C  
ATOM   3616  CG  LYS C2239      27.043  14.629  26.828  1.00 30.36           C  
ATOM   3617  CD  LYS C2239      26.331  14.298  25.520  1.00 33.88           C  
ATOM   3618  CE  LYS C2239      25.682  15.525  24.906  1.00 36.52           C  
ATOM   3619  NZ  LYS C2239      25.009  15.191  23.616  1.00 37.26           N  
ATOM   3620  N   VAL C2240      27.838  14.975  30.556  1.00 22.20           N  
ATOM   3621  CA  VAL C2240      26.977  15.303  31.696  1.00 22.07           C  
ATOM   3622  C   VAL C2240      25.972  16.387  31.311  1.00 21.48           C  
ATOM   3623  O   VAL C2240      26.357  17.506  30.971  1.00 20.18           O  
ATOM   3624  CB  VAL C2240      27.817  15.806  32.908  1.00 22.89           C  
ATOM   3625  CG1 VAL C2240      26.916  16.036  34.116  1.00 22.65           C  
ATOM   3626  CG2 VAL C2240      28.909  14.795  33.249  1.00 23.57           C  
ATOM   3627  N   THR C2241      24.686  16.054  31.365  1.00 21.01           N  
ATOM   3628  CA  THR C2241      23.644  17.014  31.012  1.00 21.57           C  
ATOM   3629  C   THR C2241      22.917  17.587  32.229  1.00 20.94           C  
ATOM   3630  O   THR C2241      22.095  18.497  32.105  1.00 19.56           O  
ATOM   3631  CB  THR C2241      22.613  16.387  30.048  1.00 21.53           C  
ATOM   3632  OG1 THR C2241      22.005  15.249  30.664  1.00 21.91           O  
ATOM   3633  CG2 THR C2241      23.298  15.948  28.755  1.00 22.12           C  
ATOM   3634  N   GLY C2242      23.223  17.058  33.408  1.00 19.99           N  
ATOM   3635  CA  GLY C2242      22.582  17.556  34.611  1.00 20.48           C  
ATOM   3636  C   GLY C2242      22.903  16.771  35.870  1.00 18.70           C  
ATOM   3637  O   GLY C2242      23.518  15.708  35.813  1.00 18.30           O  
ATOM   3638  N   VAL C2243      22.486  17.303  37.015  1.00 19.64           N  
ATOM   3639  CA  VAL C2243      22.718  16.648  38.298  1.00 19.39           C  
ATOM   3640  C   VAL C2243      21.439  16.667  39.128  1.00 20.40           C  
ATOM   3641  O   VAL C2243      20.610  17.567  38.991  1.00 20.39           O  
ATOM   3642  CB  VAL C2243      23.852  17.343  39.096  1.00 19.46           C  
ATOM   3643  CG1 VAL C2243      25.168  17.221  38.342  1.00 21.69           C  
ATOM   3644  CG2 VAL C2243      23.511  18.806  39.333  1.00 22.12           C  
ATOM   3645  N   THR C2244      21.265  15.657  39.972  1.00 19.31           N  
ATOM   3646  CA  THR C2244      20.088  15.588  40.826  1.00 18.99           C  
ATOM   3647  C   THR C2244      20.540  15.619  42.282  1.00 19.97           C  
ATOM   3648  O   THR C2244      21.368  14.807  42.691  1.00 18.90           O  
ATOM   3649  CB  THR C2244      19.285  14.293  40.572  1.00 19.73           C  
ATOM   3650  OG1 THR C2244      18.978  14.187  39.176  1.00 18.43           O  
ATOM   3651  CG2 THR C2244      17.980  14.308  41.360  1.00 17.76           C  
ATOM   3652  N   THR C2245      20.019  16.565  43.060  1.00 18.96           N  
ATOM   3653  CA  THR C2245      20.398  16.649  44.466  1.00 18.18           C  
ATOM   3654  C   THR C2245      19.240  16.331  45.388  1.00 18.86           C  
ATOM   3655  O   THR C2245      18.070  16.523  45.050  1.00 16.83           O  
ATOM   3656  CB  THR C2245      20.969  18.035  44.855  1.00 18.85           C  
ATOM   3657  OG1 THR C2245      20.006  19.054  44.583  1.00 18.97           O  
ATOM   3658  CG2 THR C2245      22.255  18.312  44.081  1.00 21.85           C  
ATOM   3659  N   GLN C2246      19.582  15.853  46.573  1.00 15.68           N  
ATOM   3660  CA  GLN C2246      18.583  15.487  47.545  1.00 16.79           C  
ATOM   3661  C   GLN C2246      19.169  15.720  48.928  1.00 17.08           C  
ATOM   3662  O   GLN C2246      20.382  15.629  49.126  1.00 14.29           O  
ATOM   3663  CB  GLN C2246      18.228  14.016  47.327  1.00 17.57           C  
ATOM   3664  CG  GLN C2246      17.119  13.447  48.171  1.00 17.39           C  
ATOM   3665  CD  GLN C2246      16.831  12.000  47.789  1.00 19.67           C  
ATOM   3666  OE1 GLN C2246      17.754  11.200  47.618  1.00 16.94           O  
ATOM   3667  NE2 GLN C2246      15.554  11.658  47.663  1.00 16.35           N  
ATOM   3668  N   GLY C2247      18.304  16.048  49.878  1.00 17.52           N  
ATOM   3669  CA  GLY C2247      18.764  16.270  51.231  1.00 17.35           C  
ATOM   3670  C   GLY C2247      18.669  14.971  52.000  1.00 18.63           C  
ATOM   3671  O   GLY C2247      18.726  13.890  51.414  1.00 17.86           O  
ATOM   3672  N   VAL C2248      18.531  15.069  53.318  1.00 19.25           N  
ATOM   3673  CA  VAL C2248      18.409  13.884  54.162  1.00 20.32           C  
ATOM   3674  C   VAL C2248      17.763  14.264  55.487  1.00 19.06           C  
ATOM   3675  O   VAL C2248      17.909  15.388  55.969  1.00 17.66           O  
ATOM   3676  CB  VAL C2248      19.780  13.247  54.488  1.00 21.76           C  
ATOM   3677  CG1 VAL C2248      19.622  11.753  54.667  1.00 22.32           C  
ATOM   3678  CG2 VAL C2248      20.777  13.559  53.399  1.00 27.70           C  
ATOM   3679  N   LYS C2249      17.056  13.320  56.085  1.00 19.14           N  
ATOM   3680  CA  LYS C2249      16.418  13.588  57.357  1.00 21.64           C  
ATOM   3681  C   LYS C2249      16.795  12.530  58.374  1.00 21.23           C  
ATOM   3682  O   LYS C2249      16.801  11.335  58.073  1.00 20.60           O  
ATOM   3683  CB  LYS C2249      14.896  13.637  57.188  1.00 25.14           C  
ATOM   3684  CG  LYS C2249      14.158  14.141  58.417  1.00 28.39           C  
ATOM   3685  CD  LYS C2249      12.741  14.571  58.069  1.00 33.99           C  
ATOM   3686  CE  LYS C2249      11.914  13.398  57.574  1.00 34.67           C  
ATOM   3687  NZ  LYS C2249      11.799  12.351  58.622  1.00 36.58           N  
ATOM   3688  N   SER C2250      17.150  12.972  59.574  1.00 21.53           N  
ATOM   3689  CA  SER C2250      17.477  12.028  60.630  1.00 24.09           C  
ATOM   3690  C   SER C2250      16.128  11.682  61.259  1.00 25.06           C  
ATOM   3691  O   SER C2250      15.122  11.627  60.553  1.00 27.79           O  
ATOM   3692  CB  SER C2250      18.441  12.660  61.641  1.00 23.37           C  
ATOM   3693  OG  SER C2250      18.098  14.003  61.938  1.00 26.43           O  
ATOM   3694  N   LEU C2251      16.080  11.451  62.562  1.00 25.32           N  
ATOM   3695  CA  LEU C2251      14.808  11.115  63.187  1.00 27.18           C  
ATOM   3696  C   LEU C2251      13.746  12.189  62.939  1.00 26.15           C  
ATOM   3697  O   LEU C2251      12.656  11.884  62.464  1.00 26.72           O  
ATOM   3698  CB  LEU C2251      14.988  10.904  64.696  1.00 29.27           C  
ATOM   3699  CG  LEU C2251      14.873   9.459  65.193  1.00 34.15           C  
ATOM   3700  CD1 LEU C2251      15.016   9.401  66.713  1.00 33.97           C  
ATOM   3701  CD2 LEU C2251      13.526   8.901  64.775  1.00 36.54           C  
ATOM   3702  N   LEU C2252      14.074  13.444  63.240  1.00 24.44           N  
ATOM   3703  CA  LEU C2252      13.124  14.545  63.070  1.00 26.37           C  
ATOM   3704  C   LEU C2252      13.652  15.732  62.258  1.00 26.53           C  
ATOM   3705  O   LEU C2252      12.892  16.400  61.557  1.00 26.75           O  
ATOM   3706  CB  LEU C2252      12.682  15.064  64.444  1.00 24.75           C  
ATOM   3707  CG  LEU C2252      12.053  14.063  65.419  1.00 28.59           C  
ATOM   3708  CD1 LEU C2252      11.882  14.706  66.795  1.00 28.09           C  
ATOM   3709  CD2 LEU C2252      10.715  13.601  64.875  1.00 27.33           C  
ATOM   3710  N   THR C2253      14.950  15.997  62.356  1.00 25.65           N  
ATOM   3711  CA  THR C2253      15.532  17.138  61.663  1.00 25.95           C  
ATOM   3712  C   THR C2253      15.953  16.925  60.214  1.00 23.79           C  
ATOM   3713  O   THR C2253      16.593  15.929  59.861  1.00 22.28           O  
ATOM   3714  CB  THR C2253      16.725  17.715  62.469  1.00 28.06           C  
ATOM   3715  OG1 THR C2253      17.560  18.500  61.606  1.00 29.98           O  
ATOM   3716  CG2 THR C2253      17.537  16.602  63.093  1.00 31.71           C  
ATOM   3717  N   SER C2254      15.571  17.879  59.374  1.00 20.56           N  
ATOM   3718  CA  SER C2254      15.905  17.832  57.963  1.00 21.13           C  
ATOM   3719  C   SER C2254      17.221  18.560  57.731  1.00 20.68           C  
ATOM   3720  O   SER C2254      17.518  19.548  58.402  1.00 22.12           O  
ATOM   3721  CB  SER C2254      14.794  18.480  57.130  1.00 20.01           C  
ATOM   3722  OG  SER C2254      13.636  17.665  57.111  1.00 24.42           O  
ATOM   3723  N   MET C2255      18.013  18.053  56.792  1.00 18.82           N  
ATOM   3724  CA  MET C2255      19.302  18.653  56.446  1.00 17.32           C  
ATOM   3725  C   MET C2255      19.392  18.641  54.929  1.00 16.41           C  
ATOM   3726  O   MET C2255      19.015  17.661  54.299  1.00 17.28           O  
ATOM   3727  CB  MET C2255      20.459  17.827  57.015  1.00 19.57           C  
ATOM   3728  CG  MET C2255      20.444  17.661  58.526  1.00 20.26           C  
ATOM   3729  SD  MET C2255      21.629  16.421  59.083  1.00 20.34           S  
ATOM   3730  CE  MET C2255      20.718  14.933  58.783  1.00 19.20           C  
ATOM   3731  N   TYR C2256      19.885  19.723  54.340  1.00 16.82           N  
ATOM   3732  CA  TYR C2256      20.006  19.776  52.891  1.00 15.73           C  
ATOM   3733  C   TYR C2256      20.770  20.984  52.402  1.00 16.74           C  
ATOM   3734  O   TYR C2256      20.866  22.000  53.085  1.00 18.31           O  
ATOM   3735  CB  TYR C2256      18.620  19.757  52.232  1.00 15.80           C  
ATOM   3736  CG  TYR C2256      17.660  20.798  52.765  1.00 17.44           C  
ATOM   3737  CD1 TYR C2256      17.718  22.126  52.339  1.00 20.30           C  
ATOM   3738  CD2 TYR C2256      16.687  20.450  53.696  1.00 18.00           C  
ATOM   3739  CE1 TYR C2256      16.821  23.078  52.832  1.00 21.25           C  
ATOM   3740  CE2 TYR C2256      15.792  21.387  54.193  1.00 18.36           C  
ATOM   3741  CZ  TYR C2256      15.859  22.697  53.761  1.00 21.13           C  
ATOM   3742  OH  TYR C2256      14.959  23.617  54.258  1.00 24.17           O  
ATOM   3743  N   VAL C2257      21.316  20.860  51.201  1.00 16.25           N  
ATOM   3744  CA  VAL C2257      22.059  21.940  50.589  1.00 17.04           C  
ATOM   3745  C   VAL C2257      21.072  22.788  49.796  1.00 17.45           C  
ATOM   3746  O   VAL C2257      20.284  22.260  49.004  1.00 18.00           O  
ATOM   3747  CB  VAL C2257      23.144  21.366  49.661  1.00 17.01           C  
ATOM   3748  CG1 VAL C2257      23.928  22.487  49.002  1.00 17.48           C  
ATOM   3749  CG2 VAL C2257      24.083  20.475  50.478  1.00 15.82           C  
ATOM   3750  N   LYS C2258      21.105  24.097  50.018  1.00 16.71           N  
ATOM   3751  CA  LYS C2258      20.200  25.007  49.322  1.00 20.09           C  
ATOM   3752  C   LYS C2258      20.764  25.514  48.003  1.00 18.96           C  
ATOM   3753  O   LYS C2258      20.028  25.647  47.028  1.00 20.93           O  
ATOM   3754  CB  LYS C2258      19.859  26.205  50.212  1.00 19.73           C  
ATOM   3755  CG  LYS C2258      18.939  25.880  51.385  1.00 24.33           C  
ATOM   3756  CD  LYS C2258      18.447  27.156  52.077  1.00 25.09           C  
ATOM   3757  CE  LYS C2258      19.584  27.951  52.685  1.00 27.30           C  
ATOM   3758  NZ  LYS C2258      19.096  29.229  53.293  1.00 30.21           N  
ATOM   3759  N   GLU C2259      22.063  25.803  47.995  1.00 17.96           N  
ATOM   3760  CA  GLU C2259      22.768  26.304  46.816  1.00 19.18           C  
ATOM   3761  C   GLU C2259      24.106  25.592  46.671  1.00 16.83           C  
ATOM   3762  O   GLU C2259      24.727  25.237  47.667  1.00 19.85           O  
ATOM   3763  CB  GLU C2259      23.056  27.800  46.957  1.00 20.36           C  
ATOM   3764  CG  GLU C2259      21.841  28.706  46.989  1.00 24.21           C  
ATOM   3765  CD  GLU C2259      22.224  30.164  47.238  1.00 28.08           C  
ATOM   3766  OE1 GLU C2259      22.876  30.440  48.271  1.00 29.34           O  
ATOM   3767  OE2 GLU C2259      21.871  31.028  46.407  1.00 30.60           O  
ATOM   3768  N   PHE C2260      24.565  25.407  45.437  1.00 17.72           N  
ATOM   3769  CA  PHE C2260      25.849  24.756  45.211  1.00 17.04           C  
ATOM   3770  C   PHE C2260      26.473  25.157  43.877  1.00 18.47           C  
ATOM   3771  O   PHE C2260      25.797  25.657  42.976  1.00 18.31           O  
ATOM   3772  CB  PHE C2260      25.686  23.233  45.265  1.00 15.79           C  
ATOM   3773  CG  PHE C2260      24.825  22.678  44.164  1.00 16.92           C  
ATOM   3774  CD1 PHE C2260      25.372  22.363  42.922  1.00 14.64           C  
ATOM   3775  CD2 PHE C2260      23.458  22.499  44.361  1.00 15.17           C  
ATOM   3776  CE1 PHE C2260      24.570  21.875  41.894  1.00 15.38           C  
ATOM   3777  CE2 PHE C2260      22.645  22.012  43.338  1.00 15.23           C  
ATOM   3778  CZ  PHE C2260      23.202  21.699  42.103  1.00 14.22           C  
ATOM   3779  N   LEU C2261      27.777  24.944  43.768  1.00 17.62           N  
ATOM   3780  CA  LEU C2261      28.501  25.247  42.548  1.00 17.80           C  
ATOM   3781  C   LEU C2261      28.939  23.914  41.979  1.00 17.48           C  
ATOM   3782  O   LEU C2261      28.915  22.901  42.677  1.00 16.78           O  
ATOM   3783  CB  LEU C2261      29.747  26.085  42.846  1.00 15.52           C  
ATOM   3784  CG  LEU C2261      29.524  27.393  43.603  1.00 17.88           C  
ATOM   3785  CD1 LEU C2261      30.853  28.105  43.775  1.00 19.86           C  
ATOM   3786  CD2 LEU C2261      28.538  28.263  42.844  1.00 16.40           C  
ATOM   3787  N   ILE C2262      29.342  23.911  40.713  1.00 17.40           N  
ATOM   3788  CA  ILE C2262      29.821  22.690  40.074  1.00 17.83           C  
ATOM   3789  C   ILE C2262      31.149  22.984  39.384  1.00 17.85           C  
ATOM   3790  O   ILE C2262      31.304  24.026  38.758  1.00 19.67           O  
ATOM   3791  CB  ILE C2262      28.822  22.173  39.003  1.00 19.21           C  
ATOM   3792  CG1 ILE C2262      27.557  21.637  39.674  1.00 18.91           C  
ATOM   3793  CG2 ILE C2262      29.480  21.088  38.155  1.00 18.65           C  
ATOM   3794  CD1 ILE C2262      26.475  21.227  38.684  1.00 21.36           C  
ATOM   3795  N   SER C2263      32.113  22.081  39.530  1.00 18.31           N  
ATOM   3796  CA  SER C2263      33.402  22.227  38.860  1.00 18.37           C  
ATOM   3797  C   SER C2263      33.684  20.876  38.204  1.00 17.98           C  
ATOM   3798  O   SER C2263      33.152  19.853  38.643  1.00 17.27           O  
ATOM   3799  CB  SER C2263      34.519  22.596  39.856  1.00 18.86           C  
ATOM   3800  OG  SER C2263      34.910  21.499  40.673  1.00 20.51           O  
ATOM   3801  N   SER C2264      34.490  20.868  37.143  1.00 17.19           N  
ATOM   3802  CA  SER C2264      34.813  19.621  36.451  1.00 17.50           C  
ATOM   3803  C   SER C2264      36.292  19.540  36.098  1.00 17.57           C  
ATOM   3804  O   SER C2264      36.994  20.550  36.089  1.00 17.14           O  
ATOM   3805  CB  SER C2264      33.963  19.471  35.182  1.00 18.57           C  
ATOM   3806  OG  SER C2264      34.133  20.570  34.307  1.00 16.96           O  
ATOM   3807  N   SER C2265      36.758  18.329  35.812  1.00 17.11           N  
ATOM   3808  CA  SER C2265      38.163  18.111  35.485  1.00 19.43           C  
ATOM   3809  C   SER C2265      38.373  16.826  34.693  1.00 18.67           C  
ATOM   3810  O   SER C2265      37.582  15.892  34.800  1.00 19.90           O  
ATOM   3811  CB  SER C2265      38.983  18.036  36.777  1.00 18.38           C  
ATOM   3812  OG  SER C2265      40.327  17.714  36.512  1.00 26.70           O  
ATOM   3813  N   GLN C2266      39.449  16.781  33.909  1.00 19.56           N  
ATOM   3814  CA  GLN C2266      39.773  15.599  33.114  1.00 20.15           C  
ATOM   3815  C   GLN C2266      40.869  14.789  33.797  1.00 19.65           C  
ATOM   3816  O   GLN C2266      41.041  13.609  33.506  1.00 20.18           O  
ATOM   3817  CB  GLN C2266      40.270  16.000  31.719  1.00 22.05           C  
ATOM   3818  CG  GLN C2266      39.439  17.062  31.007  1.00 24.98           C  
ATOM   3819  CD  GLN C2266      38.020  16.621  30.721  1.00 28.56           C  
ATOM   3820  OE1 GLN C2266      37.240  17.369  30.130  1.00 33.83           O  
ATOM   3821  NE2 GLN C2266      37.674  15.405  31.135  1.00 25.10           N  
ATOM   3822  N   ASP C2267      41.605  15.429  34.703  1.00 21.06           N  
ATOM   3823  CA  ASP C2267      42.714  14.780  35.408  1.00 22.76           C  
ATOM   3824  C   ASP C2267      42.517  14.745  36.922  1.00 22.03           C  
ATOM   3825  O   ASP C2267      43.316  14.151  37.642  1.00 24.35           O  
ATOM   3826  CB  ASP C2267      44.017  15.519  35.098  1.00 21.92           C  
ATOM   3827  CG  ASP C2267      44.043  16.909  35.697  1.00 22.60           C  
ATOM   3828  OD1 ASP C2267      42.953  17.488  35.879  1.00 21.92           O  
ATOM   3829  OD2 ASP C2267      45.146  17.424  35.978  1.00 22.60           O  
ATOM   3830  N   GLY C2268      41.464  15.395  37.404  1.00 21.93           N  
ATOM   3831  CA  GLY C2268      41.211  15.409  38.832  1.00 19.43           C  
ATOM   3832  C   GLY C2268      42.009  16.453  39.594  1.00 19.79           C  
ATOM   3833  O   GLY C2268      41.970  16.486  40.824  1.00 19.63           O  
ATOM   3834  N   HIS C2269      42.738  17.306  38.880  1.00 20.00           N  
ATOM   3835  CA  HIS C2269      43.528  18.349  39.533  1.00 20.29           C  
ATOM   3836  C   HIS C2269      43.391  19.733  38.914  1.00 19.68           C  
ATOM   3837  O   HIS C2269      43.535  20.741  39.607  1.00 21.63           O  
ATOM   3838  CB  HIS C2269      45.006  17.963  39.564  1.00 22.36           C  
ATOM   3839  CG  HIS C2269      45.343  16.958  40.618  1.00 24.99           C  
ATOM   3840  ND1 HIS C2269      45.100  15.610  40.467  1.00 26.55           N  
ATOM   3841  CD2 HIS C2269      45.882  17.109  41.851  1.00 26.30           C  
ATOM   3842  CE1 HIS C2269      45.476  14.974  41.563  1.00 27.86           C  
ATOM   3843  NE2 HIS C2269      45.954  15.861  42.418  1.00 29.67           N  
ATOM   3844  N   GLN C2270      43.136  19.787  37.613  1.00 20.90           N  
ATOM   3845  CA  GLN C2270      42.977  21.059  36.914  1.00 20.23           C  
ATOM   3846  C   GLN C2270      41.472  21.305  36.789  1.00 21.85           C  
ATOM   3847  O   GLN C2270      40.848  20.924  35.799  1.00 22.21           O  
ATOM   3848  CB  GLN C2270      43.640  20.971  35.532  1.00 21.62           C  
ATOM   3849  CG  GLN C2270      43.975  22.312  34.898  1.00 21.31           C  
ATOM   3850  CD  GLN C2270      42.781  22.988  34.280  1.00 22.91           C  
ATOM   3851  OE1 GLN C2270      42.268  22.544  33.256  1.00 25.60           O  
ATOM   3852  NE2 GLN C2270      42.323  24.068  34.901  1.00 26.07           N  
ATOM   3853  N   TRP C2271      40.904  21.943  37.808  1.00 20.57           N  
ATOM   3854  CA  TRP C2271      39.468  22.204  37.872  1.00 19.94           C  
ATOM   3855  C   TRP C2271      38.958  23.518  37.291  1.00 18.16           C  
ATOM   3856  O   TRP C2271      39.613  24.551  37.379  1.00 18.04           O  
ATOM   3857  CB  TRP C2271      38.994  22.120  39.326  1.00 20.62           C  
ATOM   3858  CG  TRP C2271      39.286  20.815  39.976  1.00 20.08           C  
ATOM   3859  CD1 TRP C2271      40.401  20.481  40.691  1.00 20.91           C  
ATOM   3860  CD2 TRP C2271      38.473  19.641  39.923  1.00 18.84           C  
ATOM   3861  NE1 TRP C2271      40.332  19.167  41.086  1.00 19.91           N  
ATOM   3862  CE2 TRP C2271      39.158  18.628  40.629  1.00 19.85           C  
ATOM   3863  CE3 TRP C2271      37.228  19.347  39.347  1.00 18.07           C  
ATOM   3864  CZ2 TRP C2271      38.644  17.337  40.773  1.00 18.83           C  
ATOM   3865  CZ3 TRP C2271      36.715  18.061  39.492  1.00 20.40           C  
ATOM   3866  CH2 TRP C2271      37.426  17.073  40.201  1.00 19.46           C  
ATOM   3867  N   THR C2272      37.764  23.459  36.712  0.50 15.89           N  
ATOM   3868  CA  THR C2272      37.123  24.634  36.152  0.50 15.14           C  
ATOM   3869  C   THR C2272      35.678  24.688  36.629  0.50 15.01           C  
ATOM   3870  O   THR C2272      34.925  23.729  36.465  0.50 10.18           O  
ATOM   3871  CB  THR C2272      37.132  24.614  34.613  0.50 15.16           C  
ATOM   3872  OG1 THR C2272      38.469  24.814  34.139  0.50 15.24           O  
ATOM   3873  CG2 THR C2272      36.236  25.717  34.060  0.50 16.03           C  
ATOM   3874  N   LEU C2273      35.301  25.808  37.235  1.00 17.06           N  
ATOM   3875  CA  LEU C2273      33.938  25.988  37.721  1.00 20.62           C  
ATOM   3876  C   LEU C2273      32.999  26.126  36.535  1.00 20.42           C  
ATOM   3877  O   LEU C2273      33.380  26.658  35.493  1.00 22.49           O  
ATOM   3878  CB  LEU C2273      33.848  27.242  38.591  1.00 20.96           C  
ATOM   3879  CG  LEU C2273      34.422  27.126  39.999  1.00 23.03           C  
ATOM   3880  CD1 LEU C2273      34.583  28.507  40.611  1.00 25.02           C  
ATOM   3881  CD2 LEU C2273      33.498  26.258  40.847  1.00 23.33           C  
ATOM   3882  N   PHE C2274      31.776  25.633  36.685  1.00 19.99           N  
ATOM   3883  CA  PHE C2274      30.800  25.734  35.614  1.00 20.29           C  
ATOM   3884  C   PHE C2274      30.307  27.177  35.566  1.00 21.50           C  
ATOM   3885  O   PHE C2274      29.811  27.704  36.561  1.00 19.00           O  
ATOM   3886  CB  PHE C2274      29.615  24.802  35.869  1.00 20.54           C  
ATOM   3887  CG  PHE C2274      28.644  24.741  34.726  1.00 21.52           C  
ATOM   3888  CD1 PHE C2274      28.896  23.927  33.625  1.00 21.95           C  
ATOM   3889  CD2 PHE C2274      27.486  25.514  34.739  1.00 22.85           C  
ATOM   3890  CE1 PHE C2274      28.006  23.882  32.549  1.00 23.28           C  
ATOM   3891  CE2 PHE C2274      26.590  25.479  33.670  1.00 22.89           C  
ATOM   3892  CZ  PHE C2274      26.852  24.660  32.572  1.00 21.57           C  
ATOM   3893  N   PHE C2275      30.455  27.809  34.408  1.00 24.22           N  
ATOM   3894  CA  PHE C2275      30.036  29.191  34.219  1.00 27.38           C  
ATOM   3895  C   PHE C2275      28.775  29.290  33.383  1.00 28.75           C  
ATOM   3896  O   PHE C2275      28.458  28.398  32.595  1.00 28.24           O  
ATOM   3897  CB  PHE C2275      31.129  30.000  33.517  1.00 29.98           C  
ATOM   3898  CG  PHE C2275      32.241  30.442  34.419  1.00 33.62           C  
ATOM   3899  CD1 PHE C2275      33.102  29.515  34.994  1.00 35.43           C  
ATOM   3900  CD2 PHE C2275      32.438  31.796  34.681  1.00 36.28           C  
ATOM   3901  CE1 PHE C2275      34.147  29.929  35.816  1.00 36.28           C  
ATOM   3902  CE2 PHE C2275      33.478  32.221  35.501  1.00 36.69           C  
ATOM   3903  CZ  PHE C2275      34.335  31.285  36.070  1.00 37.28           C  
ATOM   3904  N   GLN C2276      28.064  30.395  33.562  1.00 30.54           N  
ATOM   3905  CA  GLN C2276      26.846  30.663  32.815  1.00 31.01           C  
ATOM   3906  C   GLN C2276      26.770  32.167  32.590  1.00 30.49           C  
ATOM   3907  O   GLN C2276      26.706  32.947  33.542  1.00 28.90           O  
ATOM   3908  CB  GLN C2276      25.627  30.166  33.590  1.00 34.05           C  
ATOM   3909  CG  GLN C2276      24.300  30.606  33.005  1.00 37.59           C  
ATOM   3910  CD  GLN C2276      23.140  29.798  33.544  1.00 39.12           C  
ATOM   3911  OE1 GLN C2276      22.978  28.622  33.204  1.00 40.73           O  
ATOM   3912  NE2 GLN C2276      22.331  30.419  34.401  1.00 38.34           N  
ATOM   3913  N   ASN C2277      26.804  32.560  31.321  1.00 29.81           N  
ATOM   3914  CA  ASN C2277      26.750  33.962  30.919  1.00 30.04           C  
ATOM   3915  C   ASN C2277      27.909  34.785  31.471  1.00 29.38           C  
ATOM   3916  O   ASN C2277      27.734  35.946  31.844  1.00 29.96           O  
ATOM   3917  CB  ASN C2277      25.419  34.594  31.342  1.00 30.10           C  
ATOM   3918  CG  ASN C2277      24.221  33.921  30.693  1.00 32.80           C  
ATOM   3919  OD1 ASN C2277      24.208  33.679  29.487  1.00 33.11           O  
ATOM   3920  ND2 ASN C2277      23.203  33.623  31.494  1.00 34.30           N  
ATOM   3921  N   GLY C2278      29.093  34.183  31.531  1.00 29.58           N  
ATOM   3922  CA  GLY C2278      30.261  34.903  32.015  1.00 29.33           C  
ATOM   3923  C   GLY C2278      30.570  34.841  33.500  1.00 30.68           C  
ATOM   3924  O   GLY C2278      31.615  35.332  33.931  1.00 30.91           O  
ATOM   3925  N   LYS C2279      29.676  34.257  34.292  1.00 28.83           N  
ATOM   3926  CA  LYS C2279      29.911  34.150  35.731  1.00 28.77           C  
ATOM   3927  C   LYS C2279      29.673  32.729  36.226  1.00 26.51           C  
ATOM   3928  O   LYS C2279      28.971  31.946  35.583  1.00 23.04           O  
ATOM   3929  CB  LYS C2279      29.000  35.111  36.499  1.00 32.02           C  
ATOM   3930  CG  LYS C2279      27.517  34.879  36.267  1.00 34.23           C  
ATOM   3931  CD  LYS C2279      26.664  35.837  37.092  1.00 38.79           C  
ATOM   3932  CE  LYS C2279      26.692  35.475  38.567  1.00 40.35           C  
ATOM   3933  NZ  LYS C2279      26.148  34.100  38.788  1.00 43.16           N  
ATOM   3934  N   VAL C2280      30.270  32.403  37.368  1.00 26.15           N  
ATOM   3935  CA  VAL C2280      30.118  31.083  37.966  1.00 25.39           C  
ATOM   3936  C   VAL C2280      28.637  30.896  38.263  1.00 24.81           C  
ATOM   3937  O   VAL C2280      27.989  31.790  38.806  1.00 24.18           O  
ATOM   3938  CB  VAL C2280      30.932  30.969  39.281  1.00 27.26           C  
ATOM   3939  CG1 VAL C2280      30.740  29.594  39.905  1.00 26.64           C  
ATOM   3940  CG2 VAL C2280      32.408  31.215  38.994  1.00 27.79           C  
ATOM   3941  N   LYS C2281      28.095  29.742  37.893  1.00 24.09           N  
ATOM   3942  CA  LYS C2281      26.684  29.485  38.119  1.00 23.63           C  
ATOM   3943  C   LYS C2281      26.365  28.991  39.519  1.00 22.63           C  
ATOM   3944  O   LYS C2281      26.947  28.014  39.998  1.00 20.53           O  
ATOM   3945  CB  LYS C2281      26.140  28.472  37.106  1.00 23.29           C  
ATOM   3946  CG  LYS C2281      24.658  28.169  37.321  1.00 26.34           C  
ATOM   3947  CD  LYS C2281      24.031  27.464  36.138  1.00 30.91           C  
ATOM   3948  CE  LYS C2281      22.550  27.176  36.386  1.00 31.55           C  
ATOM   3949  NZ  LYS C2281      21.765  28.400  36.732  1.00 32.10           N  
ATOM   3950  N   VAL C2282      25.436  29.680  40.174  1.00 21.83           N  
ATOM   3951  CA  VAL C2282      24.999  29.286  41.503  1.00 20.93           C  
ATOM   3952  C   VAL C2282      23.708  28.515  41.291  1.00 21.56           C  
ATOM   3953  O   VAL C2282      22.681  29.094  40.936  1.00 21.41           O  
ATOM   3954  CB  VAL C2282      24.703  30.497  42.408  1.00 21.15           C  
ATOM   3955  CG1 VAL C2282      24.238  30.008  43.775  1.00 19.96           C  
ATOM   3956  CG2 VAL C2282      25.945  31.363  42.550  1.00 22.43           C  
ATOM   3957  N   PHE C2283      23.768  27.204  41.489  1.00 19.82           N  
ATOM   3958  CA  PHE C2283      22.595  26.370  41.311  1.00 19.16           C  
ATOM   3959  C   PHE C2283      21.699  26.380  42.541  1.00 20.26           C  
ATOM   3960  O   PHE C2283      22.179  26.401  43.674  1.00 19.11           O  
ATOM   3961  CB  PHE C2283      22.999  24.925  41.010  1.00 16.88           C  
ATOM   3962  CG  PHE C2283      23.769  24.756  39.732  1.00 15.71           C  
ATOM   3963  CD1 PHE C2283      25.153  24.914  39.710  1.00 13.99           C  
ATOM   3964  CD2 PHE C2283      23.113  24.410  38.554  1.00 12.24           C  
ATOM   3965  CE1 PHE C2283      25.875  24.725  38.535  1.00 15.01           C  
ATOM   3966  CE2 PHE C2283      23.825  24.218  37.370  1.00 15.82           C  
ATOM   3967  CZ  PHE C2283      25.210  24.374  37.361  1.00 15.87           C  
ATOM   3968  N   GLN C2284      20.392  26.373  42.294  1.00 20.52           N  
ATOM   3969  CA  GLN C2284      19.393  26.340  43.347  1.00 21.47           C  
ATOM   3970  C   GLN C2284      19.156  24.864  43.648  1.00 21.33           C  
ATOM   3971  O   GLN C2284      18.718  24.107  42.779  1.00 20.16           O  
ATOM   3972  CB  GLN C2284      18.097  26.997  42.872  1.00 20.08           C  
ATOM   3973  CG  GLN C2284      18.245  28.475  42.578  1.00 24.05           C  
ATOM   3974  CD  GLN C2284      18.814  29.232  43.763  1.00 25.67           C  
ATOM   3975  OE1 GLN C2284      18.287  29.152  44.872  1.00 30.03           O  
ATOM   3976  NE2 GLN C2284      19.893  29.968  43.535  1.00 26.35           N  
ATOM   3977  N   GLY C2285      19.448  24.463  44.879  1.00 22.17           N  
ATOM   3978  CA  GLY C2285      19.296  23.072  45.259  1.00 22.40           C  
ATOM   3979  C   GLY C2285      17.977  22.642  45.869  1.00 23.03           C  
ATOM   3980  O   GLY C2285      16.911  22.799  45.273  1.00 24.26           O  
ATOM   3981  N   ASN C2286      18.056  22.105  47.080  1.00 21.06           N  
ATOM   3982  CA  ASN C2286      16.886  21.591  47.774  1.00 19.90           C  
ATOM   3983  C   ASN C2286      16.279  22.513  48.822  1.00 19.78           C  
ATOM   3984  O   ASN C2286      16.920  23.451  49.299  1.00 19.64           O  
ATOM   3985  CB  ASN C2286      17.250  20.252  48.412  1.00 18.40           C  
ATOM   3986  CG  ASN C2286      17.721  19.235  47.386  1.00 19.98           C  
ATOM   3987  OD1 ASN C2286      16.917  18.659  46.650  1.00 21.54           O  
ATOM   3988  ND2 ASN C2286      19.033  19.023  47.322  1.00 14.52           N  
ATOM   3989  N   GLN C2287      15.028  22.235  49.168  1.00 21.76           N  
ATOM   3990  CA  GLN C2287      14.312  23.011  50.172  1.00 25.19           C  
ATOM   3991  C   GLN C2287      13.656  22.083  51.191  1.00 25.33           C  
ATOM   3992  O   GLN C2287      12.873  22.519  52.033  1.00 27.06           O  
ATOM   3993  CB  GLN C2287      13.265  23.906  49.509  1.00 26.87           C  
ATOM   3994  CG  GLN C2287      12.384  23.202  48.507  1.00 35.00           C  
ATOM   3995  CD  GLN C2287      11.347  24.130  47.898  1.00 38.09           C  
ATOM   3996  OE1 GLN C2287      11.682  25.197  47.375  1.00 40.09           O  
ATOM   3997  NE2 GLN C2287      10.081  23.727  47.960  1.00 38.92           N  
ATOM   3998  N   ASP C2288      13.979  20.798  51.097  1.00 23.26           N  
ATOM   3999  CA  ASP C2288      13.466  19.805  52.025  1.00 23.55           C  
ATOM   4000  C   ASP C2288      14.432  18.618  52.028  1.00 23.37           C  
ATOM   4001  O   ASP C2288      15.456  18.648  51.345  1.00 23.34           O  
ATOM   4002  CB  ASP C2288      12.038  19.378  51.649  1.00 23.85           C  
ATOM   4003  CG  ASP C2288      11.976  18.553  50.380  1.00 24.20           C  
ATOM   4004  OD1 ASP C2288      10.852  18.348  49.876  1.00 26.78           O  
ATOM   4005  OD2 ASP C2288      13.030  18.100  49.892  1.00 22.56           O  
ATOM   4006  N   SER C2289      14.109  17.570  52.773  1.00 21.61           N  
ATOM   4007  CA  SER C2289      15.021  16.439  52.877  1.00 23.12           C  
ATOM   4008  C   SER C2289      14.756  15.214  52.016  1.00 22.67           C  
ATOM   4009  O   SER C2289      15.525  14.255  52.069  1.00 23.32           O  
ATOM   4010  CB  SER C2289      15.085  15.984  54.330  1.00 26.44           C  
ATOM   4011  OG  SER C2289      13.824  15.452  54.721  1.00 29.90           O  
ATOM   4012  N   PHE C2290      13.701  15.226  51.212  1.00 17.85           N  
ATOM   4013  CA  PHE C2290      13.403  14.038  50.430  1.00 18.56           C  
ATOM   4014  C   PHE C2290      13.111  14.263  48.955  1.00 18.03           C  
ATOM   4015  O   PHE C2290      13.197  13.329  48.161  1.00 18.53           O  
ATOM   4016  CB  PHE C2290      12.224  13.307  51.080  1.00 22.20           C  
ATOM   4017  CG  PHE C2290      10.931  14.071  51.016  1.00 24.70           C  
ATOM   4018  CD1 PHE C2290      10.031  13.848  49.980  1.00 27.73           C  
ATOM   4019  CD2 PHE C2290      10.620  15.023  51.979  1.00 26.24           C  
ATOM   4020  CE1 PHE C2290       8.833  14.564  49.902  1.00 28.11           C  
ATOM   4021  CE2 PHE C2290       9.426  15.746  51.911  1.00 27.71           C  
ATOM   4022  CZ  PHE C2290       8.532  15.514  50.870  1.00 27.52           C  
ATOM   4023  N   THR C2291      12.765  15.491  48.584  1.00 17.63           N  
ATOM   4024  CA  THR C2291      12.451  15.784  47.192  1.00 19.76           C  
ATOM   4025  C   THR C2291      13.707  15.957  46.347  1.00 19.26           C  
ATOM   4026  O   THR C2291      14.548  16.794  46.649  1.00 21.59           O  
ATOM   4027  CB  THR C2291      11.593  17.066  47.066  1.00 19.18           C  
ATOM   4028  OG1 THR C2291      10.411  16.930  47.861  1.00 21.56           O  
ATOM   4029  CG2 THR C2291      11.187  17.294  45.620  1.00 19.83           C  
ATOM   4030  N   PRO C2292      13.860  15.148  45.285  1.00 20.64           N  
ATOM   4031  CA  PRO C2292      15.038  15.260  44.416  1.00 19.92           C  
ATOM   4032  C   PRO C2292      14.856  16.458  43.491  1.00 21.25           C  
ATOM   4033  O   PRO C2292      13.786  16.637  42.912  1.00 20.60           O  
ATOM   4034  CB  PRO C2292      15.038  13.932  43.662  1.00 21.14           C  
ATOM   4035  CG  PRO C2292      13.579  13.629  43.529  1.00 23.15           C  
ATOM   4036  CD  PRO C2292      13.027  13.996  44.900  1.00 19.65           C  
ATOM   4037  N   VAL C2293      15.888  17.288  43.368  1.00 19.00           N  
ATOM   4038  CA  VAL C2293      15.813  18.462  42.508  1.00 18.63           C  
ATOM   4039  C   VAL C2293      16.803  18.315  41.358  1.00 20.63           C  
ATOM   4040  O   VAL C2293      18.011  18.185  41.573  1.00 18.44           O  
ATOM   4041  CB  VAL C2293      16.121  19.756  43.302  1.00 18.80           C  
ATOM   4042  CG1 VAL C2293      16.121  20.967  42.370  1.00 20.54           C  
ATOM   4043  CG2 VAL C2293      15.072  19.946  44.391  1.00 19.44           C  
ATOM   4044  N   VAL C2294      16.283  18.323  40.135  1.00 20.25           N  
ATOM   4045  CA  VAL C2294      17.120  18.178  38.950  1.00 21.21           C  
ATOM   4046  C   VAL C2294      17.608  19.523  38.416  1.00 22.23           C  
ATOM   4047  O   VAL C2294      16.830  20.465  38.280  1.00 21.10           O  
ATOM   4048  CB  VAL C2294      16.355  17.459  37.807  1.00 21.16           C  
ATOM   4049  CG1 VAL C2294      17.253  17.324  36.584  1.00 21.57           C  
ATOM   4050  CG2 VAL C2294      15.877  16.092  38.268  1.00 19.30           C  
ATOM   4051  N   ASN C2295      18.903  19.603  38.120  1.00 22.18           N  
ATOM   4052  CA  ASN C2295      19.505  20.813  37.564  1.00 22.18           C  
ATOM   4053  C   ASN C2295      20.229  20.434  36.274  1.00 24.11           C  
ATOM   4054  O   ASN C2295      21.225  19.709  36.300  1.00 22.57           O  
ATOM   4055  CB  ASN C2295      20.510  21.435  38.543  1.00 22.55           C  
ATOM   4056  CG  ASN C2295      19.895  22.523  39.408  1.00 22.76           C  
ATOM   4057  OD1 ASN C2295      19.530  23.597  38.919  1.00 22.54           O  
ATOM   4058  ND2 ASN C2295      19.780  22.251  40.699  1.00 20.76           N  
ATOM   4059  N   CYS C2296      19.720  20.918  35.148  1.00 24.09           N  
ATOM   4060  CA  CYS C2296      20.326  20.630  33.859  1.00 25.74           C  
ATOM   4061  C   CYS C2296      21.530  21.538  33.643  1.00 27.26           C  
ATOM   4062  O   CYS C2296      21.602  22.637  34.198  1.00 27.89           O  
ATOM   4063  CB  CYS C2296      19.311  20.848  32.734  1.00 28.10           C  
ATOM   4064  SG  CYS C2296      17.813  19.839  32.873  1.00 35.64           S  
ATOM   4065  N   LEU C2297      22.477  21.074  32.837  1.00 26.34           N  
ATOM   4066  CA  LEU C2297      23.665  21.857  32.548  1.00 25.87           C  
ATOM   4067  C   LEU C2297      23.628  22.324  31.095  1.00 27.82           C  
ATOM   4068  O   LEU C2297      23.590  21.511  30.169  1.00 27.19           O  
ATOM   4069  CB  LEU C2297      24.920  21.021  32.816  1.00 24.16           C  
ATOM   4070  CG  LEU C2297      25.066  20.508  34.259  1.00 24.38           C  
ATOM   4071  CD1 LEU C2297      26.246  19.560  34.360  1.00 25.11           C  
ATOM   4072  CD2 LEU C2297      25.249  21.684  35.206  1.00 23.71           C  
ATOM   4073  N   ASP C2298      23.610  23.642  30.908  1.00 28.77           N  
ATOM   4074  CA  ASP C2298      23.584  24.238  29.574  1.00 30.57           C  
ATOM   4075  C   ASP C2298      24.743  25.215  29.438  1.00 29.53           C  
ATOM   4076  O   ASP C2298      24.780  26.246  30.104  1.00 31.40           O  
ATOM   4077  CB  ASP C2298      22.261  24.977  29.331  1.00 33.16           C  
ATOM   4078  CG  ASP C2298      22.233  25.713  27.993  1.00 36.48           C  
ATOM   4079  OD1 ASP C2298      21.231  26.408  27.717  1.00 37.31           O  
ATOM   4080  OD2 ASP C2298      23.208  25.599  27.214  1.00 36.04           O  
ATOM   4081  N   PRO C2299      25.710  24.893  28.572  1.00 29.40           N  
ATOM   4082  CA  PRO C2299      25.717  23.674  27.759  1.00 28.28           C  
ATOM   4083  C   PRO C2299      26.167  22.460  28.574  1.00 27.98           C  
ATOM   4084  O   PRO C2299      26.643  22.603  29.701  1.00 27.72           O  
ATOM   4085  CB  PRO C2299      26.700  24.024  26.653  1.00 29.85           C  
ATOM   4086  CG  PRO C2299      27.722  24.829  27.391  1.00 30.78           C  
ATOM   4087  CD  PRO C2299      26.871  25.744  28.252  1.00 30.55           C  
ATOM   4088  N   PRO C2300      26.008  21.247  28.027  1.00 26.87           N  
ATOM   4089  CA  PRO C2300      26.436  20.063  28.778  1.00 26.38           C  
ATOM   4090  C   PRO C2300      27.965  20.035  28.832  1.00 26.45           C  
ATOM   4091  O   PRO C2300      28.623  20.779  28.109  1.00 24.89           O  
ATOM   4092  CB  PRO C2300      25.874  18.907  27.953  1.00 26.97           C  
ATOM   4093  CG  PRO C2300      24.683  19.519  27.262  1.00 28.23           C  
ATOM   4094  CD  PRO C2300      25.226  20.858  26.843  1.00 27.42           C  
ATOM   4095  N   LEU C2301      28.534  19.190  29.682  1.00 26.11           N  
ATOM   4096  CA  LEU C2301      29.980  19.115  29.759  1.00 26.88           C  
ATOM   4097  C   LEU C2301      30.510  17.710  29.531  1.00 26.64           C  
ATOM   4098  O   LEU C2301      29.870  16.718  29.887  1.00 26.86           O  
ATOM   4099  CB  LEU C2301      30.487  19.650  31.106  1.00 30.10           C  
ATOM   4100  CG  LEU C2301      29.584  19.522  32.331  1.00 30.85           C  
ATOM   4101  CD1 LEU C2301      30.386  19.741  33.606  1.00 31.41           C  
ATOM   4102  CD2 LEU C2301      28.462  20.545  32.224  1.00 33.12           C  
ATOM   4103  N   LEU C2302      31.672  17.639  28.890  1.00 24.87           N  
ATOM   4104  CA  LEU C2302      32.341  16.373  28.630  1.00 22.62           C  
ATOM   4105  C   LEU C2302      33.469  16.387  29.638  1.00 22.06           C  
ATOM   4106  O   LEU C2302      34.397  17.188  29.531  1.00 21.10           O  
ATOM   4107  CB  LEU C2302      32.908  16.327  27.210  1.00 23.74           C  
ATOM   4108  CG  LEU C2302      31.940  16.069  26.054  1.00 28.14           C  
ATOM   4109  CD1 LEU C2302      32.668  16.251  24.725  1.00 30.76           C  
ATOM   4110  CD2 LEU C2302      31.380  14.665  26.158  1.00 26.76           C  
ATOM   4111  N   THR C2303      33.380  15.512  30.629  1.00 21.35           N  
ATOM   4112  CA  THR C2303      34.393  15.465  31.665  1.00 20.02           C  
ATOM   4113  C   THR C2303      34.445  14.089  32.297  1.00 18.83           C  
ATOM   4114  O   THR C2303      33.493  13.315  32.199  1.00 17.69           O  
ATOM   4115  CB  THR C2303      34.080  16.489  32.765  1.00 22.31           C  
ATOM   4116  OG1 THR C2303      35.123  16.483  33.748  1.00 25.80           O  
ATOM   4117  CG2 THR C2303      32.754  16.140  33.441  1.00 24.29           C  
ATOM   4118  N   ARG C2304      35.563  13.792  32.950  1.00 16.47           N  
ATOM   4119  CA  ARG C2304      35.733  12.514  33.624  1.00 16.23           C  
ATOM   4120  C   ARG C2304      35.436  12.692  35.110  1.00 15.47           C  
ATOM   4121  O   ARG C2304      34.960  11.768  35.768  1.00 15.08           O  
ATOM   4122  CB  ARG C2304      37.168  11.992  33.458  1.00 14.48           C  
ATOM   4123  CG  ARG C2304      37.453  10.802  34.372  1.00 15.25           C  
ATOM   4124  CD  ARG C2304      38.859  10.225  34.250  1.00 16.71           C  
ATOM   4125  NE  ARG C2304      39.106   9.294  35.355  1.00 16.01           N  
ATOM   4126  CZ  ARG C2304      40.160   8.489  35.453  1.00 18.16           C  
ATOM   4127  NH1 ARG C2304      41.090   8.480  34.506  1.00 15.05           N  
ATOM   4128  NH2 ARG C2304      40.286   7.696  36.508  1.00 18.25           N  
ATOM   4129  N   TYR C2305      35.732  13.884  35.625  1.00 16.20           N  
ATOM   4130  CA  TYR C2305      35.522  14.209  37.035  1.00 17.00           C  
ATOM   4131  C   TYR C2305      34.483  15.308  37.241  1.00 16.93           C  
ATOM   4132  O   TYR C2305      34.367  16.232  36.438  1.00 18.17           O  
ATOM   4133  CB  TYR C2305      36.831  14.670  37.693  1.00 15.51           C  
ATOM   4134  CG  TYR C2305      37.945  13.640  37.736  1.00 19.67           C  
ATOM   4135  CD1 TYR C2305      38.810  13.467  36.653  1.00 19.67           C  
ATOM   4136  CD2 TYR C2305      38.163  12.867  38.883  1.00 17.33           C  
ATOM   4137  CE1 TYR C2305      39.869  12.555  36.712  1.00 19.05           C  
ATOM   4138  CE2 TYR C2305      39.216  11.951  38.953  1.00 19.39           C  
ATOM   4139  CZ  TYR C2305      40.064  11.804  37.862  1.00 20.26           C  
ATOM   4140  OH  TYR C2305      41.099  10.905  37.917  1.00 22.68           O  
ATOM   4141  N   LEU C2306      33.749  15.212  38.344  1.00 17.69           N  
ATOM   4142  CA  LEU C2306      32.722  16.191  38.663  1.00 18.36           C  
ATOM   4143  C   LEU C2306      32.722  16.475  40.160  1.00 18.38           C  
ATOM   4144  O   LEU C2306      32.840  15.554  40.970  1.00 17.43           O  
ATOM   4145  CB  LEU C2306      31.351  15.651  38.244  1.00 18.05           C  
ATOM   4146  CG  LEU C2306      30.135  16.566  38.335  1.00 19.78           C  
ATOM   4147  CD1 LEU C2306      30.201  17.607  37.231  1.00 23.17           C  
ATOM   4148  CD2 LEU C2306      28.863  15.731  38.189  1.00 22.96           C  
ATOM   4149  N   ARG C2307      32.612  17.748  40.529  1.00 17.24           N  
ATOM   4150  CA  ARG C2307      32.559  18.116  41.938  1.00 18.32           C  
ATOM   4151  C   ARG C2307      31.360  19.000  42.219  1.00 19.17           C  
ATOM   4152  O   ARG C2307      30.961  19.816  41.384  1.00 17.86           O  
ATOM   4153  CB  ARG C2307      33.830  18.857  42.379  1.00 18.50           C  
ATOM   4154  CG  ARG C2307      35.028  17.955  42.650  1.00 18.18           C  
ATOM   4155  CD  ARG C2307      36.233  18.764  43.143  1.00 20.35           C  
ATOM   4156  NE  ARG C2307      37.352  17.897  43.489  1.00 18.96           N  
ATOM   4157  CZ  ARG C2307      38.493  18.317  44.023  1.00 19.71           C  
ATOM   4158  NH1 ARG C2307      38.678  19.605  44.278  1.00 18.12           N  
ATOM   4159  NH2 ARG C2307      39.451  17.443  44.303  1.00 20.84           N  
ATOM   4160  N   ILE C2308      30.785  18.808  43.399  1.00 18.37           N  
ATOM   4161  CA  ILE C2308      29.656  19.595  43.860  1.00 19.02           C  
ATOM   4162  C   ILE C2308      30.208  20.392  45.035  1.00 19.38           C  
ATOM   4163  O   ILE C2308      30.825  19.825  45.945  1.00 18.68           O  
ATOM   4164  CB  ILE C2308      28.484  18.705  44.357  1.00 21.62           C  
ATOM   4165  CG1 ILE C2308      28.034  17.757  43.246  1.00 22.79           C  
ATOM   4166  CG2 ILE C2308      27.310  19.575  44.783  1.00 21.16           C  
ATOM   4167  CD1 ILE C2308      27.661  18.451  41.949  1.00 27.05           C  
ATOM   4168  N   HIS C2309      29.997  21.706  44.996  1.00 16.90           N  
ATOM   4169  CA  HIS C2309      30.477  22.623  46.030  1.00 17.65           C  
ATOM   4170  C   HIS C2309      29.311  23.267  46.778  1.00 17.84           C  
ATOM   4171  O   HIS C2309      28.720  24.231  46.297  1.00 16.86           O  
ATOM   4172  CB  HIS C2309      31.321  23.732  45.388  1.00 17.60           C  
ATOM   4173  CG  HIS C2309      32.493  23.227  44.606  1.00 20.58           C  
ATOM   4174  ND1 HIS C2309      33.725  22.992  45.178  1.00 20.73           N  
ATOM   4175  CD2 HIS C2309      32.616  22.899  43.298  1.00 21.16           C  
ATOM   4176  CE1 HIS C2309      34.557  22.543  44.253  1.00 22.73           C  
ATOM   4177  NE2 HIS C2309      33.908  22.478  43.104  1.00 19.47           N  
ATOM   4178  N   PRO C2310      28.960  22.739  47.961  1.00 19.40           N  
ATOM   4179  CA  PRO C2310      27.852  23.307  48.739  1.00 18.96           C  
ATOM   4180  C   PRO C2310      28.149  24.765  49.098  1.00 19.40           C  
ATOM   4181  O   PRO C2310      29.225  25.064  49.612  1.00 19.15           O  
ATOM   4182  CB  PRO C2310      27.813  22.420  49.980  1.00 20.65           C  
ATOM   4183  CG  PRO C2310      28.365  21.110  49.490  1.00 21.51           C  
ATOM   4184  CD  PRO C2310      29.513  21.548  48.625  1.00 19.81           C  
ATOM   4185  N   GLN C2311      27.213  25.670  48.822  1.00 20.07           N  
ATOM   4186  CA  GLN C2311      27.425  27.080  49.145  1.00 21.60           C  
ATOM   4187  C   GLN C2311      26.518  27.527  50.283  1.00 22.01           C  
ATOM   4188  O   GLN C2311      26.922  28.325  51.137  1.00 22.44           O  
ATOM   4189  CB  GLN C2311      27.192  27.965  47.914  1.00 22.13           C  
ATOM   4190  CG  GLN C2311      28.166  27.698  46.763  1.00 24.26           C  
ATOM   4191  CD  GLN C2311      29.621  27.854  47.176  1.00 26.76           C  
ATOM   4192  OE1 GLN C2311      30.109  28.966  47.372  1.00 27.91           O  
ATOM   4193  NE2 GLN C2311      30.320  26.732  47.316  1.00 28.46           N  
ATOM   4194  N   SER C2312      25.297  27.002  50.293  1.00 19.64           N  
ATOM   4195  CA  SER C2312      24.311  27.339  51.320  1.00 22.48           C  
ATOM   4196  C   SER C2312      23.602  26.065  51.773  1.00 18.98           C  
ATOM   4197  O   SER C2312      23.470  25.128  50.997  1.00 18.50           O  
ATOM   4198  CB  SER C2312      23.281  28.328  50.757  1.00 21.13           C  
ATOM   4199  OG  SER C2312      22.449  28.825  51.790  1.00 32.50           O  
ATOM   4200  N   TRP C2313      23.137  26.032  53.019  1.00 18.36           N  
ATOM   4201  CA  TRP C2313      22.474  24.837  53.523  1.00 17.81           C  
ATOM   4202  C   TRP C2313      21.628  25.091  54.764  1.00 16.65           C  
ATOM   4203  O   TRP C2313      21.759  26.125  55.414  1.00 18.21           O  
ATOM   4204  CB  TRP C2313      23.533  23.773  53.831  1.00 18.80           C  
ATOM   4205  CG  TRP C2313      24.582  24.261  54.783  1.00 19.77           C  
ATOM   4206  CD1 TRP C2313      24.537  24.221  56.147  1.00 21.06           C  
ATOM   4207  CD2 TRP C2313      25.806  24.929  54.442  1.00 20.77           C  
ATOM   4208  NE1 TRP C2313      25.653  24.823  56.678  1.00 21.08           N  
ATOM   4209  CE2 TRP C2313      26.448  25.268  55.654  1.00 22.02           C  
ATOM   4210  CE3 TRP C2313      26.419  25.275  53.230  1.00 22.04           C  
ATOM   4211  CZ2 TRP C2313      27.675  25.939  55.691  1.00 23.34           C  
ATOM   4212  CZ3 TRP C2313      27.641  25.942  53.263  1.00 23.95           C  
ATOM   4213  CH2 TRP C2313      28.255  26.268  54.490  1.00 24.07           C  
ATOM   4214  N   VAL C2314      20.758  24.138  55.081  1.00 17.03           N  
ATOM   4215  CA  VAL C2314      19.903  24.224  56.257  1.00 18.12           C  
ATOM   4216  C   VAL C2314      20.320  23.136  57.247  1.00 17.74           C  
ATOM   4217  O   VAL C2314      20.273  21.942  56.931  1.00 18.13           O  
ATOM   4218  CB  VAL C2314      18.409  24.041  55.885  1.00 20.03           C  
ATOM   4219  CG1 VAL C2314      17.583  23.777  57.143  1.00 19.96           C  
ATOM   4220  CG2 VAL C2314      17.886  25.300  55.194  1.00 18.87           C  
ATOM   4221  N   HIS C2315      20.738  23.570  58.435  1.00 19.09           N  
ATOM   4222  CA  HIS C2315      21.182  22.688  59.515  1.00 20.39           C  
ATOM   4223  C   HIS C2315      22.544  22.057  59.241  1.00 19.85           C  
ATOM   4224  O   HIS C2315      23.506  22.312  59.958  1.00 20.17           O  
ATOM   4225  CB  HIS C2315      20.145  21.589  59.781  1.00 22.95           C  
ATOM   4226  CG  HIS C2315      18.835  22.107  60.292  1.00 27.26           C  
ATOM   4227  ND1 HIS C2315      17.669  21.375  60.230  1.00 27.82           N  
ATOM   4228  CD2 HIS C2315      18.505  23.290  60.862  1.00 30.03           C  
ATOM   4229  CE1 HIS C2315      16.676  22.085  60.734  1.00 30.18           C  
ATOM   4230  NE2 HIS C2315      17.157  23.252  61.126  1.00 31.61           N  
ATOM   4231  N   GLN C2316      22.630  21.237  58.199  1.00 20.78           N  
ATOM   4232  CA  GLN C2316      23.885  20.574  57.857  1.00 18.05           C  
ATOM   4233  C   GLN C2316      24.012  20.367  56.356  1.00 18.66           C  
ATOM   4234  O   GLN C2316      23.011  20.253  55.644  1.00 16.56           O  
ATOM   4235  CB  GLN C2316      23.951  19.191  58.515  1.00 18.78           C  
ATOM   4236  CG  GLN C2316      23.910  19.173  60.028  1.00 16.79           C  
ATOM   4237  CD  GLN C2316      25.201  19.633  60.653  1.00 18.59           C  
ATOM   4238  OE1 GLN C2316      26.286  19.303  60.175  1.00 22.60           O  
ATOM   4239  NE2 GLN C2316      25.095  20.384  61.743  1.00 22.54           N  
ATOM   4240  N   ILE C2317      25.251  20.316  55.878  1.00 16.13           N  
ATOM   4241  CA  ILE C2317      25.481  20.038  54.472  1.00 16.28           C  
ATOM   4242  C   ILE C2317      25.277  18.522  54.405  1.00 16.30           C  
ATOM   4243  O   ILE C2317      26.051  17.758  54.982  1.00 16.22           O  
ATOM   4244  CB  ILE C2317      26.925  20.379  54.042  1.00 14.61           C  
ATOM   4245  CG1 ILE C2317      27.140  21.892  54.054  1.00 17.45           C  
ATOM   4246  CG2 ILE C2317      27.200  19.815  52.647  1.00 16.54           C  
ATOM   4247  CD1 ILE C2317      28.590  22.318  53.761  1.00 16.40           C  
ATOM   4248  N   ALA C2318      24.210  18.094  53.738  1.00 17.44           N  
ATOM   4249  CA  ALA C2318      23.907  16.671  53.605  1.00 15.09           C  
ATOM   4250  C   ALA C2318      23.504  16.440  52.160  1.00 16.00           C  
ATOM   4251  O   ALA C2318      22.625  17.128  51.638  1.00 15.84           O  
ATOM   4252  CB  ALA C2318      22.778  16.283  54.550  1.00 14.98           C  
ATOM   4253  N   LEU C2319      24.127  15.461  51.511  1.00 15.45           N  
ATOM   4254  CA  LEU C2319      23.833  15.229  50.106  1.00 15.41           C  
ATOM   4255  C   LEU C2319      23.675  13.779  49.651  1.00 16.09           C  
ATOM   4256  O   LEU C2319      24.418  12.884  50.062  1.00 14.58           O  
ATOM   4257  CB  LEU C2319      24.932  15.891  49.271  1.00 19.86           C  
ATOM   4258  CG  LEU C2319      24.695  16.257  47.811  1.00 24.80           C  
ATOM   4259  CD1 LEU C2319      23.669  17.389  47.738  1.00 22.43           C  
ATOM   4260  CD2 LEU C2319      26.010  16.709  47.182  1.00 25.27           C  
ATOM   4261  N   ARG C2320      22.683  13.577  48.793  1.00 13.15           N  
ATOM   4262  CA  ARG C2320      22.406  12.299  48.153  1.00 14.18           C  
ATOM   4263  C   ARG C2320      22.206  12.808  46.729  1.00 15.05           C  
ATOM   4264  O   ARG C2320      21.481  13.779  46.518  1.00 13.86           O  
ATOM   4265  CB  ARG C2320      21.128  11.655  48.700  1.00 17.02           C  
ATOM   4266  CG  ARG C2320      21.333  10.938  50.026  1.00 15.17           C  
ATOM   4267  CD  ARG C2320      20.077  10.196  50.460  1.00 16.92           C  
ATOM   4268  NE  ARG C2320      18.978  11.114  50.755  1.00 15.42           N  
ATOM   4269  CZ  ARG C2320      17.721  10.729  50.955  1.00 17.21           C  
ATOM   4270  NH1 ARG C2320      17.408   9.440  50.889  1.00 17.53           N  
ATOM   4271  NH2 ARG C2320      16.780  11.628  51.219  1.00 13.97           N  
ATOM   4272  N   MET C2321      22.849  12.186  45.751  1.00 13.72           N  
ATOM   4273  CA  MET C2321      22.735  12.710  44.405  1.00 13.90           C  
ATOM   4274  C   MET C2321      22.775  11.684  43.292  1.00 15.32           C  
ATOM   4275  O   MET C2321      22.911  10.479  43.512  1.00 14.78           O  
ATOM   4276  CB  MET C2321      23.860  13.733  44.171  1.00 16.14           C  
ATOM   4277  CG  MET C2321      25.256  13.094  44.112  1.00 19.53           C  
ATOM   4278  SD  MET C2321      26.644  14.251  43.818  1.00 25.70           S  
ATOM   4279  CE  MET C2321      26.525  14.541  42.048  1.00 24.97           C  
ATOM   4280  N   GLU C2322      22.654  12.198  42.077  1.00 14.42           N  
ATOM   4281  CA  GLU C2322      22.712  11.378  40.887  1.00 16.28           C  
ATOM   4282  C   GLU C2322      23.251  12.288  39.799  1.00 16.50           C  
ATOM   4283  O   GLU C2322      23.133  13.510  39.888  1.00 16.00           O  
ATOM   4284  CB  GLU C2322      21.318  10.860  40.516  1.00 15.97           C  
ATOM   4285  CG  GLU C2322      21.308   9.986  39.267  1.00 15.37           C  
ATOM   4286  CD  GLU C2322      22.210   8.771  39.393  1.00 15.29           C  
ATOM   4287  OE1 GLU C2322      21.758   7.733  39.922  1.00 16.42           O  
ATOM   4288  OE2 GLU C2322      23.382   8.856  38.971  1.00 15.86           O  
ATOM   4289  N   VAL C2323      23.882  11.702  38.793  1.00 17.38           N  
ATOM   4290  CA  VAL C2323      24.403  12.493  37.690  1.00 17.13           C  
ATOM   4291  C   VAL C2323      23.677  11.996  36.457  1.00 17.88           C  
ATOM   4292  O   VAL C2323      23.520  10.794  36.272  1.00 18.50           O  
ATOM   4293  CB  VAL C2323      25.922  12.298  37.508  1.00 16.80           C  
ATOM   4294  CG1 VAL C2323      26.434  13.249  36.431  1.00 17.26           C  
ATOM   4295  CG2 VAL C2323      26.644  12.554  38.827  1.00 18.69           C  
ATOM   4296  N   LEU C2324      23.217  12.925  35.628  1.00 19.12           N  
ATOM   4297  CA  LEU C2324      22.490  12.575  34.414  1.00 17.92           C  
ATOM   4298  C   LEU C2324      23.337  12.837  33.177  1.00 17.24           C  
ATOM   4299  O   LEU C2324      24.036  13.847  33.103  1.00 17.59           O  
ATOM   4300  CB  LEU C2324      21.207  13.399  34.319  1.00 17.69           C  
ATOM   4301  CG  LEU C2324      20.242  13.262  35.498  1.00 19.98           C  
ATOM   4302  CD1 LEU C2324      19.082  14.226  35.323  1.00 21.74           C  
ATOM   4303  CD2 LEU C2324      19.753  11.830  35.591  1.00 17.27           C  
ATOM   4304  N   GLY C2325      23.255  11.932  32.208  1.00 17.85           N  
ATOM   4305  CA  GLY C2325      24.014  12.083  30.981  1.00 20.13           C  
ATOM   4306  C   GLY C2325      24.040  10.820  30.139  1.00 21.19           C  
ATOM   4307  O   GLY C2325      23.080  10.049  30.133  1.00 20.04           O  
ATOM   4308  N   CYS C2326      25.143  10.610  29.424  1.00 22.36           N  
ATOM   4309  CA  CYS C2326      25.305   9.436  28.574  1.00 24.39           C  
ATOM   4310  C   CYS C2326      26.773   9.232  28.200  1.00 24.37           C  
ATOM   4311  O   CYS C2326      27.623  10.065  28.513  1.00 22.66           O  
ATOM   4312  CB  CYS C2326      24.459   9.586  27.300  1.00 25.95           C  
ATOM   4313  SG  CYS C2326      24.873  11.026  26.256  1.00 29.39           S  
ATOM   4314  N   GLU C2327      27.066   8.115  27.542  1.00 26.34           N  
ATOM   4315  CA  GLU C2327      28.429   7.812  27.109  1.00 30.25           C  
ATOM   4316  C   GLU C2327      28.875   8.831  26.063  1.00 31.38           C  
ATOM   4317  O   GLU C2327      28.059   9.338  25.293  1.00 30.78           O  
ATOM   4318  CB  GLU C2327      28.492   6.407  26.502  1.00 33.06           C  
ATOM   4319  CG  GLU C2327      28.272   5.270  27.493  1.00 35.16           C  
ATOM   4320  CD  GLU C2327      29.415   5.136  28.481  1.00 37.48           C  
ATOM   4321  OE1 GLU C2327      30.586   5.245  28.054  1.00 36.47           O  
ATOM   4322  OE2 GLU C2327      29.144   4.908  29.679  1.00 38.64           O  
ATOM   4323  N   ALA C2328      30.169   9.130  26.040  1.00 33.72           N  
ATOM   4324  CA  ALA C2328      30.714  10.083  25.079  1.00 36.60           C  
ATOM   4325  C   ALA C2328      30.933   9.427  23.709  1.00 37.72           C  
ATOM   4326  O   ALA C2328      31.121  10.117  22.706  1.00 37.22           O  
ATOM   4327  CB  ALA C2328      32.029  10.664  25.603  1.00 37.16           C  
ATOM   4328  N   GLN C2329      30.908   8.095  23.680  1.00 39.84           N  
ATOM   4329  CA  GLN C2329      31.093   7.330  22.447  1.00 41.76           C  
ATOM   4330  C   GLN C2329      30.227   6.070  22.438  1.00 42.36           C  
ATOM   4331  O   GLN C2329      30.028   5.494  21.346  1.00 41.38           O  
ATOM   4332  CB  GLN C2329      32.559   6.926  22.268  1.00 43.91           C  
ATOM   4333  CG  GLN C2329      33.532   8.084  22.162  1.00 47.45           C  
ATOM   4334  CD  GLN C2329      34.879   7.655  21.602  1.00 49.86           C  
ATOM   4335  OE1 GLN C2329      35.447   6.642  22.021  1.00 49.88           O  
ATOM   4336  NE2 GLN C2329      35.401   8.430  20.652  1.00 50.41           N  
ATOM   4337  OXT GLN C2329      29.775   5.657  23.528  1.00 42.86           O  
TER    4338      GLN C2329                                                      
HETATM 4339  O   HOH  3001      16.157   0.547  99.149  1.00 17.68           O  
HETATM 4340  O   HOH  3002      15.732  16.690  49.137  1.00 15.18           O  
HETATM 4341  O   HOH  3003      11.677  33.096  97.503  1.00 16.60           O  
HETATM 4342  O   HOH  3004      29.614  26.716  70.807  1.00 15.97           O  
HETATM 4343  O   HOH  3005      14.774  21.408  80.633  1.00 16.32           O  
HETATM 4344  O   HOH  3006      22.338  16.834  67.039  1.00 17.06           O  
HETATM 4345  O   HOH  3007      13.568   6.047  93.621  1.00 13.55           O  
HETATM 4346  O   HOH  3008      26.034  14.297  75.403  1.00 23.29           O  
HETATM 4347  O   HOH  3009      14.170  19.807  47.842  1.00 18.97           O  
HETATM 4348  O   HOH  3010      36.522  10.440  43.357  1.00 18.83           O  
HETATM 4349  O   HOH  3011      12.403  -1.044  92.712  1.00 19.65           O  
HETATM 4350  O   HOH  3012      16.314  18.090  73.252  1.00  9.26           O  
HETATM 4351  O   HOH  3013      18.052  30.106  87.513  1.00 21.26           O  
HETATM 4352  O   HOH  3014      27.587  17.750  64.969  1.00 15.42           O  
HETATM 4353  O   HOH  3015      12.587  -4.288 102.795  1.00 19.48           O  
HETATM 4354  O   HOH  3016      37.127  12.568  52.615  1.00 20.09           O  
HETATM 4355  O   HOH  3017       5.076  10.580  95.242  1.00 21.96           O  
HETATM 4356  O   HOH  3018      37.947  16.218  67.226  1.00 16.03           O  
HETATM 4357  O   HOH  3019      25.957  11.540  63.574  1.00 15.38           O  
HETATM 4358  O   HOH  3020      47.012  19.357  36.652  1.00 19.25           O  
HETATM 4359  O   HOH  3021      29.045  26.360  39.183  1.00 17.91           O  
HETATM 4360  O   HOH  3022      28.287  10.795  69.976  1.00 21.41           O  
HETATM 4361  O   HOH  3023      13.798  15.270  74.275  1.00 14.59           O  
HETATM 4362  O   HOH  3024      25.902  10.325  68.790  1.00 16.57           O  
HETATM 4363  O   HOH  3025      11.048   6.944  93.493  1.00 15.60           O  
HETATM 4364  O   HOH  3026      20.365   0.800  43.742  1.00 15.42           O  
HETATM 4365  O   HOH  3027      21.078  21.081  86.279  1.00 19.02           O  
HETATM 4366  O   HOH  3028      12.186  17.952  54.902  1.00 16.66           O  
HETATM 4367  O   HOH  3029      37.215  13.392  57.032  1.00 15.92           O  
HETATM 4368  O   HOH  3030      27.655  19.702  63.052  1.00 22.03           O  
HETATM 4369  O   HOH  3031      25.920   8.930  66.646  1.00 17.65           O  
HETATM 4370  O   HOH  3032      30.711  -0.162  45.215  1.00 17.32           O  
HETATM 4371  O   HOH  3033      24.530  29.814  66.302  1.00 19.89           O  
HETATM 4372  O   HOH  3034      27.387  22.907  63.160  1.00 19.28           O  
HETATM 4373  O   HOH  3035      31.099   9.698  82.833  1.00 28.39           O  
HETATM 4374  O   HOH  3036      24.131   9.732  64.554  1.00 19.60           O  
HETATM 4375  O   HOH  3037      14.450  -1.455  99.090  1.00 19.77           O  
HETATM 4376  O   HOH  3038      15.065  27.281  85.711  1.00 23.53           O  
HETATM 4377  O   HOH  3039      23.552   8.474  62.158  1.00 17.78           O  
HETATM 4378  O   HOH  3040      22.174   3.323  46.141  1.00 19.37           O  
HETATM 4379  O   HOH  3041      29.186  27.738  80.818  1.00 21.41           O  
HETATM 4380  O   HOH  3042      32.665  22.881  34.770  1.00 24.11           O  
HETATM 4381  O   HOH  3043      22.117   5.260  38.937  1.00 17.64           O  
HETATM 4382  O   HOH  3044      -0.801  24.349  96.412  1.00 16.67           O  
HETATM 4383  O   HOH  3045      20.143  19.900  41.902  1.00 22.10           O  
HETATM 4384  O   HOH  3046       9.267  -1.057 103.817  1.00 22.76           O  
HETATM 4385  O   HOH  3047      20.912  -0.281  75.695  1.00 19.93           O  
HETATM 4386  O   HOH  3048      25.550  13.289  88.509  1.00 17.48           O  
HETATM 4387  O   HOH  3049      20.741  18.662  49.677  1.00 16.37           O  
HETATM 4388  O   HOH  3050      27.871  -5.143  73.992  1.00 25.97           O  
HETATM 4389  O   HOH  3051      15.045   9.101  96.650  1.00 15.96           O  
HETATM 4390  O   HOH  3052      35.521  12.160  60.503  1.00 29.50           O  
HETATM 4391  O   HOH  3053      18.941   7.536  39.830  1.00 19.79           O  
HETATM 4392  O   HOH  3054       9.128  33.324 114.613  1.00 19.23           O  
HETATM 4393  O   HOH  3055      14.948  29.258  76.856  1.00 19.99           O  
HETATM 4394  O   HOH  3056      14.735  23.438  78.913  1.00 13.19           O  
HETATM 4395  O   HOH  3057      13.343  17.037  96.840  1.00 20.37           O  
HETATM 4396  O   HOH  3058      17.668  14.712  86.569  1.00 17.23           O  
HETATM 4397  O   HOH  3059       1.299  11.929 109.759  1.00 31.73           O  
HETATM 4398  O   HOH  3060      26.410   1.763  99.412  1.00 19.97           O  
HETATM 4399  O   HOH  3061      30.912  23.273  63.606  1.00 24.61           O  
HETATM 4400  O   HOH  3062      28.214  18.174  58.382  1.00 22.24           O  
HETATM 4401  O   HOH  3063      18.531   7.685  99.958  1.00 22.16           O  
HETATM 4402  O   HOH  3064      29.281  19.062  60.926  1.00 24.88           O  
HETATM 4403  O   HOH  3065      12.301  28.032  77.654  1.00 22.01           O  
HETATM 4404  O   HOH  3066      44.135  20.930  42.086  1.00 21.28           O  
HETATM 4405  O   HOH  3067       5.506  19.236  95.854  1.00 23.52           O  
HETATM 4406  O   HOH  3068       7.373  18.840 114.759  1.00 18.91           O  
HETATM 4407  O   HOH  3069      36.866  22.715  63.827  1.00 23.37           O  
HETATM 4408  O   HOH  3070      31.798   4.572  67.167  1.00 20.59           O  
HETATM 4409  O   HOH  3071      30.315  12.381  81.721  1.00 23.02           O  
HETATM 4410  O   HOH  3072      10.415   6.815  85.303  1.00 25.88           O  
HETATM 4411  O   HOH  3073      28.046  17.540  84.326  1.00 18.15           O  
HETATM 4412  O   HOH  3074      14.385  -2.870  96.563  1.00 23.17           O  
HETATM 4413  O   HOH  3075      43.098  11.007  35.995  1.00 30.29           O  
HETATM 4414  O   HOH  3076      16.973  12.308  38.768  1.00 18.15           O  
HETATM 4415  O   HOH  3077      12.044  30.885  96.023  1.00 21.15           O  
HETATM 4416  O   HOH  3078      11.269   7.455  88.023  1.00 24.18           O  
HETATM 4417  O   HOH  3079      18.864   6.483 102.108  1.00 24.15           O  
HETATM 4418  O   HOH  3080       6.961   1.421  96.067  1.00 22.94           O  
HETATM 4419  O   HOH  3081      24.198  32.191  39.187  1.00 21.92           O  
HETATM 4420  O   HOH  3082       4.224  23.031  96.836  1.00 25.31           O
[truncated: 32,968 more chars]
