# Supplementary material for: Pep-3D-Search: a method for B-cell epitope prediction based on mimotope analysis
Source: BMC Bioinformatics. 2008 Dec 16;9:538. doi: 10.1186/1471-2105-9-538 (PMC2639436; doi:10.1186/1471-2105-9-538)
Supplement: Additional file 2 — Source code, test datasets, Pep-3D-Search toolkit and operation manual. The file is a ZIP archive containing the Visual Basic source code for Pep-3D-Search, licensed under the GNU General Public License. It also contains the test datasets, the Pep-3D-Search toolkit and the operation manual (in PDF format) of Pep-3D-Search. Updated versions will be available at . [file 1471-2105-9-538-S2.zip › Additional_file_2/Pep-3D-Search-20081205/Test_datasets/Epitope_Prediction_based_on_mimotope_analysis/1IQD_C/Bo2C11_1IQD_mimotopes.txt]

>
CMKWSNRSSRWC
>
QCSKWVNRSRCA
>
CSKWHNRSKRHC
>
CSKWANRLVSIC
>3
NCGKWTNRRTCL
>
QCSRWSNRTSCT
>2
KCSRWTNRHLCD
>2
KCTRWTNRHLCS
>2
KCTRWTNRAHCP
>13
ECTRWSNRSRCF
>3
CGRWFNRSDLHC
>4
QCGRWSNRSYCS
>8
KCGRWSNRSSCT
>2
TCHRWGNRTSCQ
>
QCHRWANRISCS
>13
QCHTWSNRRSCL
>4
ACTTWSNRSKCP
>
RCTQWTNRAYCP
>
ACTQWSNRHMCG
>2
SCHAWSNRRTCR
>8
RCHAWSNRKSCV
>2
ACHEWSNRSTCT
>
KCGPWSNRSSCT
>
TCHPFSNRSTCT
>7
KCEPDDPWPQCI
>2
ACKRNHRWGACV
>
ECGSHAWGRRCK
