# Supplementary material for: Pep-3D-Search: a method for B-cell epitope prediction based on mimotope analysis
Source: BMC Bioinformatics. 2008 Dec 16;9:538. doi: 10.1186/1471-2105-9-538 (PMC2639436; doi:10.1186/1471-2105-9-538)
Supplement: Additional file 2 — Source code, test datasets, Pep-3D-Search toolkit and operation manual. The file is a ZIP archive containing the Visual Basic source code for Pep-3D-Search, licensed under the GNU General Public License. It also contains the test datasets, the Pep-3D-Search toolkit and the operation manual (in PDF format) of Pep-3D-Search. Updated versions will be available at . [file 1471-2105-9-538-S2.zip › Additional_file_2/Pep-3D-Search-20081205/Test_datasets/Epitope_Prediction_based_on_mimotope_analysis/1JRH_I/1JRH.pdb]

HEADER    COMPLEX (ANTIBODY/ANTIGEN)              23-SEP-97   1JRH              
TITLE     COMPLEX (ANTIBODY/ANTIGEN)                                            
COMPND    MOL_ID: 1;                                                            
COMPND   2 MOLECULE: ANTIBODY A6;                                               
COMPND   3 CHAIN: L;                                                            
COMPND   4 FRAGMENT: FAB FRAGMENT;PEPSIN DIGESTION OF INTACT ANTIBODY;          
COMPND   5 MOL_ID: 2;                                                           
COMPND   6 MOLECULE: ANTIBODY A6;                                               
COMPND   7 CHAIN: H;                                                            
COMPND   8 FRAGMENT: FAB FRAGMENT;PEPSIN DIGESTION OF INTACT ANTIBODY;          
COMPND   9 MOL_ID: 3;                                                           
COMPND  10 MOLECULE: INTERFERON-GAMMA RECEPTOR ALPHA CHAIN;                     
COMPND  11 CHAIN: I;                                                            
COMPND  12 FRAGMENT: N-TERMINAL DOMAIN;                                         
COMPND  13 ENGINEERED: YES;                                                     
COMPND  14 MUTATION: YES                                                        
SOURCE    MOL_ID: 1;                                                            
SOURCE   2 ORGANISM_SCIENTIFIC: MUS MUSCULUS;                                   
SOURCE   3 ORGANISM_COMMON: MOUSE;                                              
SOURCE   4 MOL_ID: 2;                                                           
SOURCE   5 ORGANISM_SCIENTIFIC: MUS MUSCULUS;                                   
SOURCE   6 ORGANISM_COMMON: MOUSE;                                              
SOURCE   7 MOL_ID: 3;                                                           
SOURCE   8 ORGANISM_SCIENTIFIC: HOMO SAPIENS;                                   
SOURCE   9 ORGANISM_COMMON: HUMAN;                                              
SOURCE  10 GENE: CDNA;                                                          
SOURCE  11 EXPRESSION_SYSTEM: ESCHERICHIA COLI;                                 
SOURCE  12 OTHER_DETAILS: ESCHERICHIA COLI HIOREDOXIN GENE FUSION               
SOURCE  13 EXPRESSION SYSTEM, BOVINE ENTEROKINASE CLEAVAGE                      
KEYWDS    CYTOKINE RECEPTOR, COMPLEX (ANTIBODY/ANTIGEN),                        
KEYWDS   2 TRANSMEMBRANE, GLYCOPROTEIN                                          
EXPDTA    X-RAY DIFFRACTION                                                     
AUTHOR    F.K.WINKLER,S.SOGABE                                                  
REVDAT   1   25-MAR-98 1JRH    0                                                
JRNL        AUTH   S.SOGABE,F.STUART,C.HENKE,A.BRIDGES,G.WILLIAMS,              
JRNL        AUTH 2 A.BIRCH,F.K.WINKLER,J.A.ROBINSON                             
JRNL        TITL   NEUTRALIZING EPITOPES ON THE EXTRACELLULAR                   
JRNL        TITL 2 INTERFERON GAMMA RECEPTOR (IFNGAMMAR) ALPHA-CHAIN            
JRNL        TITL 3 CHARACTERIZED BY HOMOLOG SCANNING MUTAGENESIS AND            
JRNL        TITL 4 X-RAY CRYSTAL STRUCTURE OF THE A6                            
JRNL        TITL 5 FAB-IFNGAMMAR1-108 COMPLEX.                                  
JRNL        REF    J.MOL.BIOL.                   V. 273   882 1997              
JRNL        REFN   ASTM JMOBAK  UK ISSN 0022-2836                               
REMARK   1                                                                      
REMARK   1 REFERENCE 1                                                          
REMARK   1  AUTH   G.WILLIAMS,N.RUEGG,A.BIRCH,C.WEBER,K.HOFSTADTER,             
REMARK   1  AUTH 2 J.A.ROBINSON,M.AGUET,G.GAROTTA,D.SCHLATTER,W.HUBER           
REMARK   1  TITL   DISSECTION OF THE EXTRACELLULAR HUMAN INTERFERON             
REMARK   1  TITL 2 GAMMA RECEPTOR ALPHA-CHAIN INTO TWO                          
REMARK   1  TITL 3 IMMUNOGLOBULIN-LIKE DOMAINS. PRODUCTION IN AN                
REMARK   1  TITL 4 ESCHERICHIA COLI THIOREDOXIN GENE FUSION                     
REMARK   1  TITL 5 EXPRESSION SYSTEM AND RECOGNITION BY NEUTRALIZING            
REMARK   1  TITL 6 ANTIBODIES                                                   
REMARK   1  REF    BIOCHEMISTRY                  V.  34  1787 1995              
REMARK   1  REFN   ASTM BICHAW  US ISSN 0006-2960                               
REMARK   1 REFERENCE 2                                                          
REMARK   1  AUTH   A.BRIDGES,A.BIRCH,G.WILLIAMS,M.AGUET,D.SCHLATTER,            
REMARK   1  AUTH 2 W.HUBER,G.GAROTTA,J.A.ROBINSON                               
REMARK   1  TITL   VARIABLE REGION CDNA SEQUENCES AND                           
REMARK   1  TITL 2 CHARACTERIZATION OF MURINE ANTI-HUMAN INTERFERON             
REMARK   1  TITL 3 GAMMA RECEPTOR MONOCLONAL ANTIBODIES THAT INHIBIT            
REMARK   1  TITL 4 RECEPTOR BINDING BY INTERFERON GAMMA                         
REMARK   1  REF    MOL.IMMUNOL.                  V.  32  1329 1995              
REMARK   1  REFN   ASTM MOIMD5  UK ISSN 0161-5890                               
REMARK   2                                                                      
REMARK   2 RESOLUTION. 2.80 ANGSTROMS.                                          
REMARK   3                                                                      
REMARK   3 REFINEMENT.                                                          
REMARK   3   PROGRAM     : X-PLOR 3.1                                           
REMARK   3   AUTHORS     : BRUNGER                                              
REMARK   3                                                                      
REMARK   3  DATA USED IN REFINEMENT.                                            
REMARK   3   RESOLUTION RANGE HIGH (ANGSTROMS) : 2.80                           
REMARK   3   RESOLUTION RANGE LOW  (ANGSTROMS) : 20.00                          
REMARK   3   DATA CUTOFF            (SIGMA(F)) : 0.000                          
REMARK   3   DATA CUTOFF HIGH         (ABS(F)) : 10000000.000                   
REMARK   3   DATA CUTOFF LOW          (ABS(F)) : 0.0000                         
REMARK   3   COMPLETENESS (WORKING+TEST)   (%) : 99.3                           
REMARK   3   NUMBER OF REFLECTIONS             : 19997                          
REMARK   3                                                                      
REMARK   3  FIT TO DATA USED IN REFINEMENT.                                     
REMARK   3   CROSS-VALIDATION METHOD          : FREE R                          
REMARK   3   FREE R VALUE TEST SET SELECTION  : RANDOM                          
REMARK   3   R VALUE            (WORKING SET) : 0.246                           
REMARK   3   FREE R VALUE                     : 0.314                           
REMARK   3   FREE R VALUE TEST SET SIZE   (%) : 5.000                           
REMARK   3   FREE R VALUE TEST SET COUNT      : 954                             
REMARK   3   ESTIMATED ERROR OF FREE R VALUE  : NULL                            
REMARK   3                                                                      
REMARK   3  FIT IN THE HIGHEST RESOLUTION BIN.                                  
REMARK   3   TOTAL NUMBER OF BINS USED           : 10                           
REMARK   3   BIN RESOLUTION RANGE HIGH       (A) : 2.80                         
REMARK   3   BIN RESOLUTION RANGE LOW        (A) : 2.90                         
REMARK   3   BIN COMPLETENESS (WORKING+TEST) (%) : NULL                         
REMARK   3   REFLECTIONS IN BIN    (WORKING SET) : 1793                         
REMARK   3   BIN R VALUE           (WORKING SET) : 0.3220                       
REMARK   3   BIN FREE R VALUE                    : 0.3990                       
REMARK   3   BIN FREE R VALUE TEST SET SIZE  (%) : 5.00                         
REMARK   3   BIN FREE R VALUE TEST SET COUNT     : 99                           
REMARK   3   ESTIMATED ERROR OF BIN FREE R VALUE : NULL                         
REMARK   3                                                                      
REMARK   3  NUMBER OF NON-HYDROGEN ATOMS USED IN REFINEMENT.                    
REMARK   3   PROTEIN ATOMS            : 3454                                    
REMARK   3   NUCLEIC ACID ATOMS       : 0                                       
REMARK   3   HETEROGEN ATOMS          : 0                                       
REMARK   3   SOLVENT ATOMS            : 30                                      
REMARK   3                                                                      
REMARK   3  B VALUES.                                                           
REMARK   3   FROM WILSON PLOT           (A**2) : 58.00                          
REMARK   3   MEAN B VALUE      (OVERALL, A**2) : 62.10                          
REMARK   3   OVERALL ANISOTROPIC B VALUE.                                       
REMARK   3    B11 (A**2) : NULL                                                 
REMARK   3    B22 (A**2) : NULL                                                 
REMARK   3    B33 (A**2) : NULL                                                 
REMARK   3    B12 (A**2) : NULL                                                 
REMARK   3    B13 (A**2) : NULL                                                 
REMARK   3    B23 (A**2) : NULL                                                 
REMARK   3                                                                      
REMARK   3  ESTIMATED COORDINATE ERROR.                                         
REMARK   3   ESD FROM LUZZATI PLOT        (A) : NULL                            
REMARK   3   ESD FROM SIGMAA              (A) : 0.40                            
REMARK   3   LOW RESOLUTION CUTOFF        (A) : NULL                            
REMARK   3                                                                      
REMARK   3  CROSS-VALIDATED ESTIMATED COORDINATE ERROR.                         
REMARK   3   ESD FROM C-V LUZZATI PLOT    (A) : NULL                            
REMARK   3   ESD FROM C-V SIGMAA          (A) : NULL                            
REMARK   3                                                                      
REMARK   3  RMS DEVIATIONS FROM IDEAL VALUES.                                   
REMARK   3   BOND LENGTHS                 (A) : 0.011                           
REMARK   3   BOND ANGLES            (DEGREES) : 1.85                            
REMARK   3   DIHEDRAL ANGLES        (DEGREES) : NULL                            
REMARK   3   IMPROPER ANGLES        (DEGREES) : NULL                            
REMARK   3                                                                      
REMARK   3  ISOTROPIC THERMAL MODEL : NULL                                      
REMARK   3                                                                      
REMARK   3  ISOTROPIC THERMAL FACTOR RESTRAINTS.    RMS    SIGMA                
REMARK   3   MAIN-CHAIN BOND              (A**2) : 2.000 ; NULL                 
REMARK   3   MAIN-CHAIN ANGLE             (A**2) : 3.000 ; NULL                 
REMARK   3   SIDE-CHAIN BOND              (A**2) : 4.500 ; NULL                 
REMARK   3   SIDE-CHAIN ANGLE             (A**2) : 20.000; NULL                 
REMARK   3                                                                      
REMARK   3  NCS MODEL : NULL                                                    
REMARK   3                                                                      
REMARK   3  NCS RESTRAINTS.                         RMS   SIGMA/WEIGHT          
REMARK   3   GROUP  1  POSITIONAL            (A) : NULL  ; NULL                 
REMARK   3   GROUP  1  B-FACTOR           (A**2) : NULL  ; NULL                 
REMARK   3                                                                      
REMARK   3  PARAMETER FILE  1  : PARHCSDX.PRO                                   
REMARK   3  PARAMETER FILE  2  : NULL                                           
REMARK   3  TOPOLOGY FILE  1   : TOPHCSDX.PRO                                   
REMARK   3  TOPOLOGY FILE  2   : NULL                                           
REMARK   3                                                                      
REMARK   3  OTHER REFINEMENT REMARKS: ATOMS WITH B-FACTORS > 80 A**2 MUST       
REMARK   3  BE CONSIDERED DISORDERED.                                           
REMARK   4                                                                      
REMARK   4 1JRH COMPLIES WITH FORMAT V. 3.0, 1-DEC-2006                         
REMARK   4                                                                      
REMARK   4 THIS IS THE REMEDIATED VERSION OF THIS PDB ENTRY.                    
REMARK   4 REMEDIATED DATA FILE REVISION 3.100 (2007-03-17)                     
REMARK 200                                                                      
REMARK 200 EXPERIMENTAL DETAILS                                                 
REMARK 200  EXPERIMENT TYPE                : X-RAY DIFFRACTION                  
REMARK 200  DATE OF DATA COLLECTION        : FEB-1996                           
REMARK 200  TEMPERATURE           (KELVIN) : 120.0                              
REMARK 200  PH                             : 5.50                               
REMARK 200  NUMBER OF CRYSTALS USED        : 1                                  
REMARK 200                                                                      
REMARK 200  SYNCHROTRON              (Y/N) : N                                  
REMARK 200  RADIATION SOURCE               : NULL                               
REMARK 200  BEAMLINE                       : NULL                               
REMARK 200  X-RAY GENERATOR MODEL          : BRUKER NONIUS FR591                
REMARK 200  MONOCHROMATIC OR LAUE    (M/L) : M                                  
REMARK 200  WAVELENGTH OR RANGE        (A) : 1.5418                             
REMARK 200  MONOCHROMATOR                  : NI FILTER                          
REMARK 200  OPTICS                         : MIRRORS                            
REMARK 200                                                                      
REMARK 200  DETECTOR TYPE                  : IMAGE PLATE AREA DETECTOR          
REMARK 200  DETECTOR MANUFACTURER          : MARRESEARCH                        
REMARK 200  INTENSITY-INTEGRATION SOFTWARE : MARXDS                             
REMARK 200  DATA SCALING SOFTWARE          : NULL                               
REMARK 200                                                                      
REMARK 200  NUMBER OF UNIQUE REFLECTIONS   : 19997                              
REMARK 200  RESOLUTION RANGE HIGH      (A) : 2.800                              
REMARK 200  RESOLUTION RANGE LOW       (A) : 20.000                             
REMARK 200  REJECTION CRITERIA  (SIGMA(I)) : 0.000                              
REMARK 200                                                                      
REMARK 200 OVERALL.                                                             
REMARK 200  COMPLETENESS FOR RANGE     (%) : 98.8                               
REMARK 200  DATA REDUNDANCY                : 3.900                              
REMARK 200  R MERGE                    (I) : NULL                               
REMARK 200  R SYM                      (I) : 0.05900                            
REMARK 200  <I/SIGMA(I)> FOR THE DATA SET  : NULL                               
REMARK 200                                                                      
REMARK 200 IN THE HIGHEST RESOLUTION SHELL.                                     
REMARK 200  HIGHEST RESOLUTION SHELL, RANGE HIGH (A) : 2.82                     
REMARK 200  HIGHEST RESOLUTION SHELL, RANGE LOW  (A) : 2.95                     
REMARK 200  COMPLETENESS FOR SHELL     (%) : 98.1                               
REMARK 200  DATA REDUNDANCY IN SHELL       : 3.60                               
REMARK 200  R MERGE FOR SHELL          (I) : NULL                               
REMARK 200  R SYM FOR SHELL            (I) : 0.28800                            
REMARK 200  <I/SIGMA(I)> FOR SHELL         : NULL                               
REMARK 200                                                                      
REMARK 200 DIFFRACTION PROTOCOL: NULL                                           
REMARK 200 METHOD USED TO DETERMINE THE STRUCTURE: MOLECULAR REPLACEMENT        
REMARK 200 SOFTWARE USED: X-PLOR 3.1                                            
REMARK 200 STARTING MODEL: PDB ENTRIES 1BBJ, 1BBC, AND 2HFL                     
REMARK 200                                                                      
REMARK 200 REMARK: FOR FV_HEAVY AND FV_LIGHT, 1BBJ AND 1BBC, RESPECTIVELY.      
REMARK 200  FOR FC, 2HFL. THESE ARE COMBINED AND OPTIMIZED. &LTI/SIGMA(I)&      
REMARK 200  GT FOR THE DATA SET : 29.7 &LTI/SIGMA(I)&GT FOR SHELL : 5.9         
REMARK 280                                                                      
REMARK 280 CRYSTAL                                                              
REMARK 280 SOLVENT CONTENT, VS   (%): 61.00                                     
REMARK 280 MATTHEWS COEFFICIENT, VM (ANGSTROMS**3/DA): 3.10                     
REMARK 280                                                                      
REMARK 280 CRYSTALLIZATION CONDITIONS: 10%(W/V) PEG ME 5000, 0.5M NACL,         
REMARK 280  50MM BIS/TRIS, PH 5.5                                               
REMARK 290                                                                      
REMARK 290 CRYSTALLOGRAPHIC SYMMETRY                                            
REMARK 290 SYMMETRY OPERATORS FOR SPACE GROUP: P 21 21 21                       
REMARK 290                                                                      
REMARK 290      SYMOP   SYMMETRY                                                
REMARK 290     NNNMMM   OPERATOR                                                
REMARK 290       1555   X,Y,Z                                                   
REMARK 290       2555   1/2-X,-Y,1/2+Z                                          
REMARK 290       3555   -X,1/2+Y,1/2-Z                                          
REMARK 290       4555   1/2+X,1/2-Y,-Z                                          
REMARK 290                                                                      
REMARK 290     WHERE NNN -> OPERATOR NUMBER                                     
REMARK 290           MMM -> TRANSLATION VECTOR                                  
REMARK 290                                                                      
REMARK 290 CRYSTALLOGRAPHIC SYMMETRY TRANSFORMATIONS                            
REMARK 290 THE FOLLOWING TRANSFORMATIONS OPERATE ON THE ATOM/HETATM             
REMARK 290 RECORDS IN THIS ENTRY TO PRODUCE CRYSTALLOGRAPHICALLY                
REMARK 290 RELATED MOLECULES.                                                   
REMARK 290   SMTRY1   1  1.000000  0.000000  0.000000        0.00000            
REMARK 290   SMTRY2   1  0.000000  1.000000  0.000000        0.00000            
REMARK 290   SMTRY3   1  0.000000  0.000000  1.000000        0.00000            
REMARK 290   SMTRY1   2 -1.000000  0.000000  0.000000       42.87000            
REMARK 290   SMTRY2   2  0.000000 -1.000000  0.000000        0.00000            
REMARK 290   SMTRY3   2  0.000000  0.000000  1.000000       50.79000            
REMARK 290   SMTRY1   3 -1.000000  0.000000  0.000000        0.00000            
REMARK 290   SMTRY2   3  0.000000  1.000000  0.000000       45.40000            
REMARK 290   SMTRY3   3  0.000000  0.000000 -1.000000       50.79000            
REMARK 290   SMTRY1   4  1.000000  0.000000  0.000000       42.87000            
REMARK 290   SMTRY2   4  0.000000 -1.000000  0.000000       45.40000            
REMARK 290   SMTRY3   4  0.000000  0.000000 -1.000000        0.00000            
REMARK 290                                                                      
REMARK 290 REMARK: NULL                                                         
REMARK 300                                                                      
REMARK 300 BIOMOLECULE: 1                                                       
REMARK 300 THIS ENTRY CONTAINS THE CRYSTALLOGRAPHIC ASYMMETRIC UNIT             
REMARK 300 WHICH CONSISTS OF 3 CHAIN(S). SEE REMARK 350 FOR                     
REMARK 300 INFORMATION ON GENERATING THE BIOLOGICAL MOLECULE(S).                
REMARK 350                                                                      
REMARK 350 GENERATING THE BIOMOLECULE                                           
REMARK 350 COORDINATES FOR A COMPLETE MULTIMER REPRESENTING THE KNOWN           
REMARK 350 BIOLOGICALLY SIGNIFICANT OLIGOMERIZATION STATE OF THE                
REMARK 350 MOLECULE CAN BE GENERATED BY APPLYING BIOMT TRANSFORMATIONS          
REMARK 350 GIVEN BELOW.  BOTH NON-CRYSTALLOGRAPHIC AND                          
REMARK 350 CRYSTALLOGRAPHIC OPERATIONS ARE GIVEN.                               
REMARK 350                                                                      
REMARK 350 BIOMOLECULE: 1                                                       
REMARK 350 APPLY THE FOLLOWING TO CHAINS: L, H, I                               
REMARK 350   BIOMT1   1  1.000000  0.000000  0.000000        0.00000            
REMARK 350   BIOMT2   1  0.000000  1.000000  0.000000        0.00000            
REMARK 350   BIOMT3   1  0.000000  0.000000  1.000000        0.00000            
REMARK 465                                                                      
REMARK 465 MISSING RESIDUES                                                     
REMARK 465 THE FOLLOWING RESIDUES WERE NOT LOCATED IN THE                       
REMARK 465 EXPERIMENT. (M=MODEL NUMBER; RES=RESIDUE NAME; C=CHAIN               
REMARK 465 IDENTIFIER; SSSEQ=SEQUENCE NUMBER; I=INSERTION CODE.)                
REMARK 465                                                                      
REMARK 465   M RES C SSSEQI                                                     
REMARK 465     PRO L   120                                                      
REMARK 465     SER L   121                                                      
REMARK 465     SER L   122                                                      
REMARK 465     GLU L   123                                                      
REMARK 465     GLN L   124                                                      
REMARK 465     LEU L   125                                                      
REMARK 465     THR L   126                                                      
REMARK 465     SER L   127                                                      
REMARK 465     GLY L   128                                                      
REMARK 465     GLY L   129                                                      
REMARK 465     ALA L   130                                                      
REMARK 465     SER L   131                                                      
REMARK 465     VAL L   132                                                      
REMARK 465     VAL L   133                                                      
REMARK 465     TRP L   148                                                      
REMARK 465     LYS L   149                                                      
REMARK 465     ILE L   150                                                      
REMARK 465     ASP L   151                                                      
REMARK 465     GLY L   152                                                      
REMARK 465     SER L   153                                                      
REMARK 465     GLU L   154                                                      
REMARK 465     ARG L   155                                                      
REMARK 465     GLN L   156                                                      
REMARK 465     ASN L   157                                                      
REMARK 465     THR L   178                                                      
REMARK 465     LEU L   179                                                      
REMARK 465     THR L   180                                                      
REMARK 465     LEU L   181                                                      
REMARK 465     THR L   182                                                      
REMARK 465     LYS L   183                                                      
REMARK 465     ASP L   184                                                      
REMARK 465     GLU L   185                                                      
REMARK 465     TYR L   186                                                      
REMARK 465     GLU L   187                                                      
REMARK 465     ARG L   188                                                      
REMARK 465     HIS L   189                                                      
REMARK 465     ASN L   190                                                      
REMARK 465     SER L   191                                                      
REMARK 465     TYR L   192                                                      
REMARK 465     SER L   208                                                      
REMARK 465     PHE L   209                                                      
REMARK 465     ASN L   210                                                      
REMARK 465     ARG L   211                                                      
REMARK 465     ASN L   212                                                      
REMARK 465     GLU L   213                                                      
REMARK 465     CYS L   214                                                      
REMARK 465     PRO H   121                                                      
REMARK 465     SER H   122                                                      
REMARK 465     VAL H   123                                                      
REMARK 465     TYR H   124                                                      
REMARK 465     PRO H   125                                                      
REMARK 465     LEU H   126                                                      
REMARK 465     ALA H   127                                                      
REMARK 465     PRO H   128                                                      
REMARK 465     GLY H   129                                                      
REMARK 465     SER H   130                                                      
REMARK 465     ALA H   131                                                      
REMARK 465     ALA H   132                                                      
REMARK 465     GLN H   133                                                      
REMARK 465     THR H   134                                                      
REMARK 465     ASN H   135                                                      
REMARK 465     SER H   136                                                      
REMARK 465     MET H   137                                                      
REMARK 465     VAL H   138                                                      
REMARK 465     THR H   139                                                      
REMARK 465     LEU H   140                                                      
REMARK 465     GLY H   141                                                      
REMARK 465     LYS H   145                                                      
REMARK 465     GLY H   146                                                      
REMARK 465     SER H   164                                                      
REMARK 465     LEU H   165                                                      
REMARK 465     VAL H   196                                                      
REMARK 465     PRO H   197                                                      
REMARK 465     SER H   198                                                      
REMARK 465     SER H   199                                                      
REMARK 465     PRO H   200                                                      
REMARK 465     ARG H   201                                                      
REMARK 465     PRO H   202                                                      
REMARK 465     SER H   203                                                      
REMARK 465     GLU H   204                                                      
REMARK 465     THR H   205                                                      
REMARK 465     VAL H   206                                                      
REMARK 465     THR H   207                                                      
REMARK 465     LYS H   222                                                      
REMARK 465     ILE H   223                                                      
REMARK 465     GLU I     1                                                      
REMARK 465     MET I     2                                                      
REMARK 465     GLY I     3                                                      
REMARK 465     THR I     4                                                      
REMARK 465     ALA I     5                                                      
REMARK 465     ASP I     6                                                      
REMARK 465     LEU I     7                                                      
REMARK 465     GLY I     8                                                      
REMARK 465     PRO I     9                                                      
REMARK 465     SER I    10                                                      
REMARK 465     ARG I   106                                                      
REMARK 465     ASP I   107                                                      
REMARK 465     GLY I   108                                                      
REMARK 500                                                                      
REMARK 500 GEOMETRY AND STEREOCHEMISTRY                                         
REMARK 500 SUBTOPIC: COVALENT BOND LENGTHS                                      
REMARK 500                                                                      
REMARK 500 THE STEREOCHEMICAL PARAMETERS OF THE FOLLOWING RESIDUES              
REMARK 500 HAVE VALUES WHICH DEVIATE FROM EXPECTED VALUES BY MORE               
REMARK 500 THAN 6*RMSD (M=MODEL NUMBER; RES=RESIDUE NAME; C=CHAIN               
REMARK 500 IDENTIFIER; SSEQ=SEQUENCE NUMBER; I=INSERTION CODE).                 
REMARK 500                                                                      
REMARK 500 STANDARD TABLE:                                                      
REMARK 500 FORMAT: (10X,I3,1X,2(A3,1X,A1,I4,A1,1X,A4,3X),F6.3)                  
REMARK 500                                                                      
REMARK 500 EXPECTED VALUES: ENGH AND HUBER, 1991                                
REMARK 500                                                                      
REMARK 500  M RES CSSEQI ATM1   RES CSSEQI ATM2   DEVIATION                     
REMARK 500    PRO L   8   CB    PRO L   8   CG     0.073                        
REMARK 500    SER I  11   CB    SER I  11   OG    -0.068                        
REMARK 500    MET I  36   SD    MET I  36   CE     0.078                        
REMARK 500                                                                      
REMARK 500 GEOMETRY AND STEREOCHEMISTRY                                         
REMARK 500 SUBTOPIC: COVALENT BOND ANGLES                                       
REMARK 500                                                                      
REMARK 500 THE STEREOCHEMICAL PARAMETERS OF THE FOLLOWING RESIDUES              
REMARK 500 HAVE VALUES WHICH DEVIATE FROM EXPECTED VALUES BY MORE               
REMARK 500 THAN 6*RMSD (M=MODEL NUMBER; RES=RESIDUE NAME; C=CHAIN               
REMARK 500 IDENTIFIER; SSEQ=SEQUENCE NUMBER; I=INSERTION CODE).                 
REMARK 500                                                                      
REMARK 500 STANDARD TABLE:                                                      
REMARK 500 FORMAT: (10X,I3,1X,A3,1X,A1,I4,A1,3(1X,A4,2X),12X,F5.1)              
REMARK 500                                                                      
REMARK 500 EXPECTED VALUES: ENGH AND HUBER, 1991                                
REMARK 500                                                                      
REMARK 500  M RES CSSEQI ATM1   ATM2   ATM3                                     
REMARK 500    ARG L  18   N   -  CA  -  C   ANGL. DEV. =-13.4 DEGREES           
REMARK 500    ASP H  56   N   -  CA  -  C   ANGL. DEV. =-13.9 DEGREES           
REMARK 500    LEU H  63   CA  -  CB  -  CG  ANGL. DEV. = 10.8 DEGREES           
REMARK 500    VAL H  78   N   -  CA  -  C   ANGL. DEV. =-11.8 DEGREES           
REMARK 500    CYS H  92   N   -  CA  -  C   ANGL. DEV. =-10.9 DEGREES           
REMARK 500    VAL H 177   N   -  CA  -  C   ANGL. DEV. =-10.7 DEGREES           
REMARK 500    TYR I  23   N   -  CA  -  C   ANGL. DEV. =-15.3 DEGREES           
REMARK 500    ARG I  84   CB  -  CG  -  CD  ANGL. DEV. =-11.1 DEGREES           
REMARK 500    ALA I  97   N   -  CA  -  C   ANGL. DEV. =-11.0 DEGREES           
REMARK 500                                                                      
REMARK 500 GEOMETRY AND STEREOCHEMISTRY                                         
REMARK 500 SUBTOPIC: TORSION ANGLES                                             
REMARK 500                                                                      
REMARK 500 TORSION ANGLES OUTSIDE THE EXPECTED RAMACHANDRAN REGIONS:            
REMARK 500 (M=MODEL NUMBER; RES=RESIDUE NAME; C=CHAIN IDENTIFIER;               
REMARK 500 SSEQ=SEQUENCE NUMBER; I=INSERTION CODE).                             
REMARK 500                                                                      
REMARK 500 STANDARD TABLE:                                                      
REMARK 500 FORMAT:(10X,I3,1X,A3,1X,A1,I4,A1,4X,F7.2,3X,F7.2)                    
REMARK 500                                                                      
REMARK 500  M RES CSSEQI        PSI       PHI                                   
REMARK 500    ALA L  51      -39.02     62.75                                   
DBREF  1JRH L    4   214  PIR    S01320   S01320          24    234             
DBREF  1JRH I    1   108  UNP    P15260   INGR1_HUMAN     18    125             
SEQADV 1JRH SER L    9  PIR  S01320    ALA    29 CONFLICT                       
SEQADV 1JRH PHE L   11  PIR  S01320    LEU    31 CONFLICT                       
SEQADV 1JRH LEU L   15  PIR  S01320    VAL    35 CONFLICT                       
SEQADV 1JRH ASP L   17  PIR  S01320    GLU    37 CONFLICT                       
SEQADV 1JRH ARG L   18  PIR  S01320    SER    38 CONFLICT                       
SEQADV 1JRH LYS L   24  PIR  S01320    ARG    44 CONFLICT                       
SEQADV 1JRH ASP L   28  PIR  S01320    ASN    48 CONFLICT                       
SEQADV 1JRH ASN L   31  PIR  S01320    SER    51 CONFLICT                       
SEQADV 1JRH ARG L   32  PIR  S01320    ASN    52 CONFLICT                       
SEQADV 1JRH PRO L   40  PIR  S01320    GLN    60 CONFLICT                       
SEQADV 1JRH ASN L   42  PIR  S01320    LYS    62 CONFLICT                       
SEQADV 1JRH ALA L   43  PIR  S01320    SER    63 CONFLICT                       
SEQADV 1JRH ARG L   45  PIR  S01320    GLN    65 CONFLICT                       
SEQADV 1JRH ILE L   48  PIR  S01320    VAL    68 CONFLICT                       
SEQADV 1JRH SER L   49  PIR  S01320    TYR    69 CONFLICT                       
SEQADV 1JRH GLY L   50  PIR  S01320    VAL    70 CONFLICT                       
SEQADV 1JRH SER L   53  PIR  S01320    LYS    73 CONFLICT                       
SEQADV 1JRH GLU L   55  PIR  S01320    VAL    75 CONFLICT                       
SEQADV 1JRH THR L   56  PIR  S01320    ASP    76 CONFLICT                       
SEQADV 1JRH GLU L   57  PIR  S01320    GLY    77 CONFLICT                       
SEQADV 1JRH LYS L   69  PIR  S01320    THR    89 CONFLICT                       
SEQADV 1JRH ASP L   70  PIR  S01320    GLN    90 CONFLICT                       
SEQADV 1JRH THR L   72  PIR  S01320    SER    92 CONFLICT                       
SEQADV 1JRH SER L   74  PIR  S01320    LYS    94 CONFLICT                       
SEQADV 1JRH THR L   76  PIR  S01320    ASN    96 CONFLICT                       
SEQADV 1JRH THR L   80  PIR  S01320    SER   100 CONFLICT                       
SEQADV 1JRH VAL L   83  PIR  S01320    PHE   103 CONFLICT                       
SEQADV 1JRH ALA L   84  PIR  S01320    GLY   104 CONFLICT                       
SEQADV 1JRH THR L   85  PIR  S01320    SER   105 CONFLICT                       
SEQADV 1JRH GLN L   90  PIR  S01320    HIS   110 CONFLICT                       
SEQADV 1JRH TYR L   91  PIR  S01320    PHE   111 CONFLICT                       
SEQADV 1JRH SER L   93  PIR  S01320    ASP   113 CONFLICT                       
SEQADV 1JRH     L       PIR  S01320    PRO   115 DELETION                       
SEQADV 1JRH TRP L   96  PIR  S01320    PHE   116 CONFLICT                       
SEQADV 1JRH GLY L  100  PIR  S01320    SER   120 CONFLICT                       
SEQADV 1JRH ILE L  106  PIR  S01320    MET   126 CONFLICT                       
SEQADV 1JRH SER I  105  UNP  P15260    CYS   122 ENGINEERED                     
SEQRES   1 L  213  SER VAL GLU MET THR GLN SER PRO SER SER PHE SER VAL          
SEQRES   2 L  213  SER LEU GLY ASP ARG VAL THR ILE THR CYS LYS ALA SER          
SEQRES   3 L  213  GLU ASP ILE TYR ASN ARG LEU ALA TRP TYR GLN GLN LYS          
SEQRES   4 L  213  PRO GLY ASN ALA PRO ARG LEU LEU ILE SER GLY ALA THR          
SEQRES   5 L  213  SER LEU GLU THR GLU VAL PRO SER ARG PHE SER GLY SER          
SEQRES   6 L  213  GLY SER GLY LYS ASP TYR THR LEU SER ILE THR SER LEU          
SEQRES   7 L  213  GLN THR GLU ASP VAL ALA THR TYR TYR CYS GLN GLN TYR          
SEQRES   8 L  213  TRP SER THR TRP THR PHE GLY GLY GLY THR LYS LEU GLU          
SEQRES   9 L  213  ILE LYS ARG ALA ASP ALA ALA PRO THR VAL SER ILE PHE          
SEQRES  10 L  213  PRO PRO SER SER GLU GLN LEU THR SER GLY GLY ALA SER          
SEQRES  11 L  213  VAL VAL CYS PHE LEU ASN ASN PHE TYR PRO LYS ASP ILE          
SEQRES  12 L  213  ASN VAL LYS TRP LYS ILE ASP GLY SER GLU ARG GLN ASN          
SEQRES  13 L  213  GLY VAL LEU ASN SER TRP THR ASP GLN ASP SER LYS ASP          
SEQRES  14 L  213  SER THR TYR SER MET SER SER THR LEU THR LEU THR LYS          
SEQRES  15 L  213  ASP GLU TYR GLU ARG HIS ASN SER TYR THR CYS GLU ALA          
SEQRES  16 L  213  THR HIS LYS THR SER THR SER PRO ILE VAL LYS SER PHE          
SEQRES  17 L  213  ASN ARG ASN GLU CYS                                          
SEQRES   1 H  219  ALA VAL LYS LEU GLN GLU SER GLY PRO GLY ILE LEU LYS          
SEQRES   2 H  219  PRO SER GLN THR LEU SER LEU THR CYS SER PHE SER GLY          
SEQRES   3 H  219  PHE SER LEU THR THR TYR GLY MET GLY VAL GLY TRP ILE          
SEQRES   4 H  219  ARG GLN SER SER GLY LYS GLY LEU GLU TRP LEU ALA HIS          
SEQRES   5 H  219  ILE TRP TRP ASP ASP ASP LYS TYR TYR ASN PRO SER LEU          
SEQRES   6 H  219  LYS SER ARG LEU THR ILE SER LYS ASP THR SER ARG ASN          
SEQRES   7 H  219  GLN VAL PHE LEU LYS ILE THR SER VAL ALA THR ALA ASP          
SEQRES   8 H  219  THR ALA THR TYR TYR CYS ALA ARG ARG ALA PRO PHE TYR          
SEQRES   9 H  219  GLY ASN HIS ALA MET ASP TYR TRP GLY GLN GLY THR THR          
SEQRES  10 H  219  VAL THR VAL SER SER ALA LYS THR THR PRO PRO SER VAL          
SEQRES  11 H  219  TYR PRO LEU ALA PRO GLY SER ALA ALA GLN THR ASN SER          
SEQRES  12 H  219  MET VAL THR LEU GLY CYS LEU VAL LYS GLY TYR PHE PRO          
SEQRES  13 H  219  GLU PRO VAL THR VAL THR TRP ASN SER GLY SER LEU SER          
SEQRES  14 H  219  SER GLY VAL HIS THR PHE PRO ALA VAL LEU GLN SER ASP          
SEQRES  15 H  219  LEU TYR THR LEU SER SER SER VAL THR VAL PRO SER SER          
SEQRES  16 H  219  PRO ARG PRO SER GLU THR VAL THR CYS ASN VAL ALA HIS          
SEQRES  17 H  219  PRO ALA SER SER THR LYS VAL ASP LYS LYS ILE                  
SEQRES   1 I  108  GLU MET GLY THR ALA ASP LEU GLY PRO SER SER VAL PRO          
SEQRES   2 I  108  THR PRO THR ASN VAL THR ILE GLU SER TYR ASN MET ASN          
SEQRES   3 I  108  PRO ILE VAL TYR TRP GLU TYR GLN ILE MET PRO GLN VAL          
SEQRES   4 I  108  PRO VAL PHE THR VAL GLU VAL LYS ASN TYR GLY VAL LYS          
SEQRES   5 I  108  ASN SER GLU TRP ILE ASP ALA CYS ILE ASN ILE SER HIS          
SEQRES   6 I  108  HIS TYR CYS ASN ILE SER ASP HIS VAL GLY ASP PRO SER          
SEQRES   7 I  108  ASN SER LEU TRP VAL ARG VAL LYS ALA ARG VAL GLY GLN          
SEQRES   8 I  108  LYS GLU SER ALA TYR ALA LYS SER GLU GLU PHE ALA VAL          
SEQRES   9 I  108  SER ARG ASP GLY                                              
FORMUL   4  HOH   *30(H2 O)                                                     
HELIX    1   1 THR L   80  ASP L   82  5                                   3    
HELIX    2   2 LYS H   64  ARG H   66  5                                   3    
HELIX    3   3 THR H   84  ASP H   86  5                                   3    
HELIX    4   4 PRO H  213  SER H  215  5                                   3    
HELIX    5   5 SER I   71  HIS I   73  5                                   3    
SHEET    1   E 4 MET L   4  SER L   7  0                                        
SHEET    2   E 4 VAL L  19  ALA L  25 -1  N  LYS L  24   O  THR L   5           
SHEET    3   E 4 ASP L  70  ILE L  75 -1  N  ILE L  75   O  VAL L  19           
SHEET    4   E 4 PHE L  62  SER L  67 -1  N  SER L  67   O  ASP L  70           
SHEET    1   F 2 SER L  10  VAL L  13  0                                        
SHEET    2   F 2 LYS L 103  ILE L 106  1  N  LYS L 103   O  PHE L  11           
SHEET    1   G 3 THR L  85  GLN L  90  0                                        
SHEET    2   G 3 LEU L  33  GLN L  38 -1  N  GLN L  38   O  THR L  85           
SHEET    3   G 3 ARG L  45  ILE L  48 -1  N  ILE L  48   O  TRP L  35           
SHEET    1   H 3 THR L 114  SER L 116  0                                        
SHEET    2   H 3 CYS L 134  ASN L 137 -1  N  ASN L 137   O  THR L 114           
SHEET    3   H 3 MET L 175  SER L 177 -1  N  SER L 177   O  CYS L 134           
SHEET    1   I 2 ASN L 145  LYS L 147  0                                        
SHEET    2   I 2 GLU L 195  THR L 197 -1  N  THR L 197   O  ASN L 145           
SHEET    1   A 4 LYS H   3  SER H   7  0                                        
SHEET    2   A 4 LEU H  18  SER H  25 -1  N  SER H  25   O  LYS H   3           
SHEET    3   A 4 GLN H  77  ILE H  82 -1  N  ILE H  82   O  LEU H  18           
SHEET    4   A 4 LEU H  67  ASP H  72 -1  N  ASP H  72   O  GLN H  77           
SHEET    1   B 5 THR H 107  VAL H 109  0                                        
SHEET    2   B 5 ALA H  88  ARG H  94 -1  N  TYR H  90   O  THR H 107           
SHEET    3   B 5 GLY H  35  GLN H  39 -1  N  GLN H  39   O  THR H  89           
SHEET    4   B 5 ALA H  49  TRP H  52 -1  N  ILE H  51   O  VAL H  35A          
SHEET    5   B 5 LYS H  57  TYR H  59 -1  N  TYR H  58   O  HIS H  50           
SHEET    1   C 3 THR H 153  THR H 156  0                                        
SHEET    2   C 3 ASN H 209  HIS H 212 -1  N  ALA H 211   O  THR H 153           
SHEET    3   C 3 THR H 217  VAL H 219 -1  N  VAL H 219   O  VAL H 210           
SHEET    1   D 2 VAL H 171  THR H 173  0                                        
SHEET    2   D 2 SER H 189  VAL H 191 -1  N  SER H 190   O  HIS H 172           
SHEET    1   J 3 THR I  19  GLU I  21  0                                        
SHEET    2   J 3 ILE I  28  TYR I  30 -1  N  TYR I  30   O  THR I  19           
SHEET    3   J 3 TYR I  67  ASN I  69 -1  N  CYS I  68   O  VAL I  29           
SHEET    1   K 3 SER I  80  ARG I  88  0                                        
SHEET    2   K 3 VAL I  41  TYR I  49 -1  N  TYR I  49   O  SER I  80           
SHEET    3   K 3 ILE I  57  CYS I  60 -1  N  CYS I  60   O  VAL I  44           
SSBOND   1 CYS H   22    CYS H   92                                             
SSBOND   2 CYS H  142    CYS H  208                                             
SSBOND   3 CYS L   23    CYS L   88                                             
SSBOND   4 CYS L  134    CYS L  194                                             
SSBOND   5 CYS I   60    CYS I   68                                             
CISPEP   1 SER L    7    PRO L    8          0        -3.10                     
CISPEP   2 TYR L  140    PRO L  141          0        -0.15                     
CISPEP   3 PHE H  148    PRO H  149          0        -2.98                     
CISPEP   4 GLU H  150    PRO H  151          0         4.13                     
CRYST1   85.740   90.800  101.580  90.00  90.00  90.00 P 21 21 21    4          
ORIGX1      1.000000  0.000000  0.000000        0.00000                         
ORIGX2      0.000000  1.000000  0.000000        0.00000                         
ORIGX3      0.000000  0.000000  1.000000        0.00000                         
SCALE1      0.011663  0.000000  0.000000        0.00000                         
SCALE2      0.000000  0.011013  0.000000        0.00000                         
SCALE3      0.000000  0.000000  0.009844        0.00000                         
ATOM      1  N   SER L   1       6.148  49.671  41.513  1.00 70.56           N  
ATOM      2  CA  SER L   1       5.612  48.312  41.825  1.00 68.33           C  
ATOM      3  C   SER L   1       4.086  48.383  41.994  1.00 65.84           C  
ATOM      4  O   SER L   1       3.539  49.475  42.181  1.00 70.69           O  
ATOM      5  CB  SER L   1       6.278  47.802  43.104  1.00 67.05           C  
ATOM      6  OG  SER L   1       7.691  47.839  42.965  1.00 57.96           O  
ATOM      7  N   VAL L   2       3.404  47.240  41.910  1.00 58.05           N  
ATOM      8  CA  VAL L   2       1.941  47.183  42.086  1.00 52.04           C  
ATOM      9  C   VAL L   2       1.683  46.616  43.509  1.00 53.67           C  
ATOM     10  O   VAL L   2       2.407  45.725  43.946  1.00 57.19           O  
ATOM     11  CB  VAL L   2       1.268  46.237  41.033  1.00 43.18           C  
ATOM     12  CG1 VAL L   2      -0.236  46.238  41.215  1.00 31.28           C  
ATOM     13  CG2 VAL L   2       1.641  46.628  39.593  1.00 20.18           C  
ATOM     14  N   GLU L   3       0.687  47.120  44.241  1.00 53.79           N  
ATOM     15  CA  GLU L   3       0.404  46.587  45.586  1.00 52.52           C  
ATOM     16  C   GLU L   3      -0.953  45.889  45.546  1.00 56.95           C  
ATOM     17  O   GLU L   3      -1.838  46.255  44.746  1.00 55.15           O  
ATOM     18  CB  GLU L   3       0.383  47.669  46.679  1.00 49.96           C  
ATOM     19  CG  GLU L   3       1.682  48.437  46.908  1.00 53.58           C  
ATOM     20  CD  GLU L   3       1.839  49.605  45.940  1.00 74.42           C  
ATOM     21  OE1 GLU L   3       0.837  50.314  45.686  1.00 71.54           O  
ATOM     22  OE2 GLU L   3       2.959  49.817  45.428  1.00 87.49           O  
ATOM     23  N   MET L   4      -1.107  44.883  46.405  1.00 55.77           N  
ATOM     24  CA  MET L   4      -2.335  44.105  46.469  1.00 52.64           C  
ATOM     25  C   MET L   4      -2.774  44.027  47.905  1.00 53.97           C  
ATOM     26  O   MET L   4      -2.101  43.410  48.731  1.00 53.40           O  
ATOM     27  CB  MET L   4      -2.088  42.688  45.958  1.00 49.91           C  
ATOM     28  CG  MET L   4      -1.532  42.602  44.561  1.00 26.55           C  
ATOM     29  SD  MET L   4      -2.688  43.150  43.362  1.00 45.85           S  
ATOM     30  CE  MET L   4      -3.602  41.681  43.133  1.00 49.03           C  
ATOM     31  N   THR L   5      -3.900  44.647  48.211  1.00 56.41           N  
ATOM     32  CA  THR L   5      -4.394  44.626  49.561  1.00 58.41           C  
ATOM     33  C   THR L   5      -5.525  43.653  49.755  1.00 60.61           C  
ATOM     34  O   THR L   5      -6.562  43.712  49.083  1.00 59.73           O  
ATOM     35  CB  THR L   5      -4.824  46.015  50.007  1.00 63.22           C  
ATOM     36  OG1 THR L   5      -3.659  46.839  50.137  1.00 74.76           O  
ATOM     37  CG2 THR L   5      -5.553  45.948  51.352  1.00 72.47           C  
ATOM     38  N   GLN L   6      -5.296  42.745  50.688  1.00 60.84           N  
ATOM     39  CA  GLN L   6      -6.270  41.746  51.049  1.00 63.90           C  
ATOM     40  C   GLN L   6      -6.673  42.079  52.459  1.00 72.52           C  
ATOM     41  O   GLN L   6      -5.843  42.037  53.377  1.00 79.20           O  
ATOM     42  CB  GLN L   6      -5.640  40.369  51.081  1.00 56.21           C  
ATOM     43  CG  GLN L   6      -5.699  39.605  49.810  1.00 43.66           C  
ATOM     44  CD  GLN L   6      -5.264  38.173  50.013  1.00 58.63           C  
ATOM     45  OE1 GLN L   6      -4.294  37.721  49.406  1.00 80.18           O  
ATOM     46  NE2 GLN L   6      -5.978  37.446  50.874  1.00 39.03           N  
ATOM     47  N   SER L   7      -7.930  42.420  52.657  1.00 77.28           N  
ATOM     48  CA  SER L   7      -8.356  42.694  54.008  1.00 83.23           C  
ATOM     49  C   SER L   7      -9.460  41.712  54.398  1.00 85.88           C  
ATOM     50  O   SER L   7     -10.395  41.464  53.624  1.00 90.48           O  
ATOM     51  CB  SER L   7      -8.804  44.149  54.143  1.00 81.05           C  
ATOM     52  OG  SER L   7      -7.711  45.011  53.865  1.00 82.46           O  
ATOM     53  N   PRO L   8      -9.341  41.115  55.594  1.00 83.23           N  
ATOM     54  CA  PRO L   8      -8.187  41.329  56.460  1.00 80.78           C  
ATOM     55  C   PRO L   8      -7.266  40.117  56.413  1.00 75.91           C  
ATOM     56  O   PRO L   8      -7.257  39.351  55.443  1.00 69.60           O  
ATOM     57  CB  PRO L   8      -8.832  41.495  57.842  1.00 86.50           C  
ATOM     58  CG  PRO L   8     -10.195  40.735  57.725  1.00 87.27           C  
ATOM     59  CD  PRO L   8     -10.309  40.243  56.274  1.00 81.35           C  
ATOM     60  N   SER L   9      -6.500  39.957  57.480  1.00 73.83           N  
ATOM     61  CA  SER L   9      -5.583  38.846  57.601  1.00 77.89           C  
ATOM     62  C   SER L   9      -6.354  37.567  57.927  1.00 75.73           C  
ATOM     63  O   SER L   9      -5.891  36.461  57.639  1.00 76.38           O  
ATOM     64  CB  SER L   9      -4.554  39.139  58.700  1.00 85.10           C  
ATOM     65  OG  SER L   9      -3.930  40.393  58.469  1.00114.21           O  
ATOM     66  N   SER L  10      -7.529  37.718  58.527  1.00 71.45           N  
ATOM     67  CA  SER L  10      -8.347  36.568  58.887  1.00 67.49           C  
ATOM     68  C   SER L  10      -9.815  36.940  58.755  1.00 64.88           C  
ATOM     69  O   SER L  10     -10.142  38.111  58.570  1.00 66.70           O  
ATOM     70  CB  SER L  10      -8.043  36.108  60.315  1.00 62.04           C  
ATOM     71  OG  SER L  10      -8.595  37.001  61.260  1.00 62.87           O  
ATOM     72  N   PHE L  11     -10.691  35.944  58.857  1.00 64.17           N  
ATOM     73  CA  PHE L  11     -12.130  36.143  58.724  1.00 60.32           C  
ATOM     74  C   PHE L  11     -12.813  34.980  59.443  1.00 56.35           C  
ATOM     75  O   PHE L  11     -12.630  33.821  59.077  1.00 55.11           O  
ATOM     76  CB  PHE L  11     -12.519  36.166  57.228  1.00 62.76           C  
ATOM     77  CG  PHE L  11     -13.867  36.792  56.946  1.00 87.08           C  
ATOM     78  CD1 PHE L  11     -14.597  37.420  57.965  1.00110.41           C  
ATOM     79  CD2 PHE L  11     -14.405  36.757  55.654  1.00 84.40           C  
ATOM     80  CE1 PHE L  11     -15.843  38.002  57.705  1.00109.21           C  
ATOM     81  CE2 PHE L  11     -15.649  37.335  55.379  1.00 93.66           C  
ATOM     82  CZ  PHE L  11     -16.370  37.958  56.407  1.00107.02           C  
ATOM     83  N   SER L  12     -13.580  35.301  60.479  1.00 55.64           N  
ATOM     84  CA  SER L  12     -14.315  34.307  61.248  1.00 50.91           C  
ATOM     85  C   SER L  12     -15.535  33.897  60.426  1.00 51.16           C  
ATOM     86  O   SER L  12     -16.371  34.729  60.045  1.00 51.40           O  
ATOM     87  CB  SER L  12     -14.734  34.920  62.573  1.00 52.62           C  
ATOM     88  OG  SER L  12     -13.606  35.513  63.199  1.00 71.38           O  
ATOM     89  N   VAL L  13     -15.634  32.608  60.147  1.00 46.28           N  
ATOM     90  CA  VAL L  13     -16.718  32.083  59.338  1.00 48.13           C  
ATOM     91  C   VAL L  13     -17.167  30.743  59.903  1.00 48.99           C  
ATOM     92  O   VAL L  13     -16.486  30.191  60.756  1.00 49.59           O  
ATOM     93  CB  VAL L  13     -16.260  31.889  57.869  1.00 45.59           C  
ATOM     94  CG1 VAL L  13     -15.885  33.241  57.250  1.00 41.58           C  
ATOM     95  CG2 VAL L  13     -15.098  30.908  57.805  1.00 33.64           C  
ATOM     96  N   SER L  14     -18.313  30.237  59.442  1.00 47.20           N  
ATOM     97  CA  SER L  14     -18.847  28.940  59.882  1.00 41.95           C  
ATOM     98  C   SER L  14     -18.995  28.064  58.648  1.00 39.45           C  
ATOM     99  O   SER L  14     -19.144  28.588  57.547  1.00 36.19           O  
ATOM    100  CB  SER L  14     -20.215  29.104  60.555  1.00 42.81           C  
ATOM    101  OG  SER L  14     -20.182  30.045  61.612  1.00 52.43           O  
ATOM    102  N   LEU L  15     -18.964  26.742  58.801  1.00 40.93           N  
ATOM    103  CA  LEU L  15     -19.085  25.880  57.615  1.00 42.52           C  
ATOM    104  C   LEU L  15     -20.473  26.043  57.079  1.00 38.59           C  
ATOM    105  O   LEU L  15     -21.392  26.334  57.826  1.00 43.08           O  
ATOM    106  CB  LEU L  15     -18.867  24.400  57.912  1.00 43.75           C  
ATOM    107  CG  LEU L  15     -17.831  23.973  58.929  1.00 42.11           C  
ATOM    108  CD1 LEU L  15     -18.475  24.135  60.314  1.00 54.45           C  
ATOM    109  CD2 LEU L  15     -17.405  22.530  58.664  1.00 34.48           C  
ATOM    110  N   GLY L  16     -20.620  25.849  55.785  1.00 34.76           N  
ATOM    111  CA  GLY L  16     -21.916  26.011  55.182  1.00 37.40           C  
ATOM    112  C   GLY L  16     -22.141  27.433  54.701  1.00 38.63           C  
ATOM    113  O   GLY L  16     -22.964  27.671  53.815  1.00 44.80           O  
ATOM    114  N   ASP L  17     -21.426  28.391  55.273  1.00 35.28           N  
ATOM    115  CA  ASP L  17     -21.583  29.769  54.834  1.00 36.81           C  
ATOM    116  C   ASP L  17     -21.007  29.911  53.441  1.00 39.10           C  
ATOM    117  O   ASP L  17     -20.352  28.992  52.923  1.00 35.29           O  
ATOM    118  CB  ASP L  17     -20.827  30.734  55.751  1.00 40.80           C  
ATOM    119  CG  ASP L  17     -21.323  30.711  57.191  1.00 56.90           C  
ATOM    120  OD1 ASP L  17     -22.343  30.031  57.486  1.00 56.55           O  
ATOM    121  OD2 ASP L  17     -20.674  31.388  58.029  1.00 48.89           O  
ATOM    122  N   ARG L  18     -21.281  31.063  52.832  1.00 47.21           N  
ATOM    123  CA  ARG L  18     -20.724  31.401  51.527  1.00 48.62           C  
ATOM    124  C   ARG L  18     -19.707  32.399  51.992  1.00 47.68           C  
ATOM    125  O   ARG L  18     -19.998  33.228  52.860  1.00 48.63           O  
ATOM    126  CB  ARG L  18     -21.714  32.094  50.580  1.00 50.88           C  
ATOM    127  CG  ARG L  18     -21.207  32.119  49.123  1.00 70.62           C  
ATOM    128  CD  ARG L  18     -22.102  32.880  48.162  1.00 77.79           C  
ATOM    129  NE  ARG L  18     -22.234  34.274  48.571  1.00 99.43           N  
ATOM    130  CZ  ARG L  18     -23.347  34.802  49.075  1.00129.32           C  
ATOM    131  NH1 ARG L  18     -24.439  34.052  49.218  1.00131.53           N  
ATOM    132  NH2 ARG L  18     -23.367  36.081  49.442  1.00134.49           N  
ATOM    133  N   VAL L  19     -18.510  32.318  51.437  1.00 49.10           N  
ATOM    134  CA  VAL L  19     -17.469  33.222  51.851  1.00 45.55           C  
ATOM    135  C   VAL L  19     -16.896  33.933  50.658  1.00 46.31           C  
ATOM    136  O   VAL L  19     -16.627  33.319  49.612  1.00 41.70           O  
ATOM    137  CB  VAL L  19     -16.342  32.488  52.586  1.00 42.21           C  
ATOM    138  CG1 VAL L  19     -15.430  33.507  53.243  1.00 53.56           C  
ATOM    139  CG2 VAL L  19     -16.917  31.510  53.630  1.00 24.39           C  
ATOM    140  N   THR L  20     -16.737  35.238  50.822  1.00 47.69           N  
ATOM    141  CA  THR L  20     -16.153  36.056  49.792  1.00 48.82           C  
ATOM    142  C   THR L  20     -14.941  36.703  50.422  1.00 53.03           C  
ATOM    143  O   THR L  20     -15.015  37.220  51.551  1.00 56.03           O  
ATOM    144  CB  THR L  20     -17.100  37.137  49.316  1.00 45.70           C  
ATOM    145  OG1 THR L  20     -18.341  36.537  48.930  1.00 47.52           O  
ATOM    146  CG2 THR L  20     -16.492  37.849  48.107  1.00 41.63           C  
ATOM    147  N   ILE L  21     -13.824  36.638  49.696  1.00 54.85           N  
ATOM    148  CA  ILE L  21     -12.563  37.237  50.125  1.00 53.00           C  
ATOM    149  C   ILE L  21     -12.278  38.346  49.126  1.00 52.15           C  
ATOM    150  O   ILE L  21     -12.439  38.166  47.910  1.00 48.08           O  
ATOM    151  CB  ILE L  21     -11.392  36.227  50.129  1.00 49.84           C  
ATOM    152  CG1 ILE L  21     -11.686  35.099  51.109  1.00 42.07           C  
ATOM    153  CG2 ILE L  21     -10.109  36.901  50.617  1.00 43.74           C  
ATOM    154  CD1 ILE L  21     -10.654  34.017  51.101  1.00 34.98           C  
ATOM    155  N   THR L  22     -11.858  39.488  49.650  1.00 52.56           N  
ATOM    156  CA  THR L  22     -11.589  40.634  48.820  1.00 56.89           C  
ATOM    157  C   THR L  22     -10.101  40.928  48.611  1.00 58.31           C  
ATOM    158  O   THR L  22      -9.285  40.849  49.543  1.00 60.77           O  
ATOM    159  CB  THR L  22     -12.390  41.842  49.365  1.00 59.26           C  
ATOM    160  OG1 THR L  22     -13.726  41.776  48.837  1.00 50.55           O  
ATOM    161  CG2 THR L  22     -11.740  43.178  48.997  1.00 67.15           C  
ATOM    162  N   CYS L  23      -9.778  41.260  47.361  1.00 59.56           N  
ATOM    163  CA  CYS L  23      -8.420  41.572  46.914  1.00 62.11           C  
ATOM    164  C   CYS L  23      -8.461  42.848  46.051  1.00 62.27           C  
ATOM    165  O   CYS L  23      -9.166  42.888  45.031  1.00 63.19           O  
ATOM    166  CB  CYS L  23      -7.884  40.386  46.084  1.00 62.64           C  
ATOM    167  SG  CYS L  23      -6.228  40.559  45.330  1.00 60.11           S  
ATOM    168  N   LYS L  24      -7.719  43.882  46.449  1.00 59.39           N  
ATOM    169  CA  LYS L  24      -7.704  45.122  45.678  1.00 60.52           C  
ATOM    170  C   LYS L  24      -6.279  45.466  45.227  1.00 61.51           C  
ATOM    171  O   LYS L  24      -5.347  45.476  46.050  1.00 61.80           O  
ATOM    172  CB  LYS L  24      -8.297  46.256  46.519  1.00 66.08           C  
ATOM    173  CG  LYS L  24      -8.927  47.410  45.722  1.00 86.11           C  
ATOM    174  CD  LYS L  24      -7.945  48.558  45.470  1.00102.32           C  
ATOM    175  CE  LYS L  24      -8.514  49.596  44.505  1.00 86.45           C  
ATOM    176  NZ  LYS L  24      -7.477  50.596  44.119  1.00 85.39           N  
ATOM    177  N   ALA L  25      -6.131  45.745  43.925  1.00 56.94           N  
ATOM    178  CA  ALA L  25      -4.848  46.090  43.287  1.00 55.60           C  
ATOM    179  C   ALA L  25      -4.690  47.614  43.100  1.00 59.01           C  
ATOM    180  O   ALA L  25      -5.662  48.305  42.773  1.00 62.80           O  
ATOM    181  CB  ALA L  25      -4.754  45.392  41.941  1.00 51.46           C  
ATOM    182  N   SER L  26      -3.477  48.136  43.295  1.00 55.03           N  
ATOM    183  CA  SER L  26      -3.218  49.575  43.175  1.00 51.82           C  
ATOM    184  C   SER L  26      -3.485  50.209  41.801  1.00 52.85           C  
ATOM    185  O   SER L  26      -3.672  51.424  41.694  1.00 57.49           O  
ATOM    186  CB  SER L  26      -1.784  49.880  43.610  1.00 45.96           C  
ATOM    187  OG  SER L  26      -0.848  49.238  42.767  1.00 53.09           O  
ATOM    188  N   GLU L  27      -3.505  49.399  40.752  1.00 54.06           N  
ATOM    189  CA  GLU L  27      -3.751  49.897  39.398  1.00 57.96           C  
ATOM    190  C   GLU L  27      -4.333  48.754  38.568  1.00 59.05           C  
ATOM    191  O   GLU L  27      -4.196  47.586  38.941  1.00 59.01           O  
ATOM    192  CB  GLU L  27      -2.444  50.396  38.769  1.00 58.09           C  
ATOM    193  CG  GLU L  27      -1.373  49.322  38.653  1.00 62.41           C  
ATOM    194  CD  GLU L  27      -0.088  49.796  37.977  1.00 62.96           C  
ATOM    195  OE1 GLU L  27      -0.016  49.722  36.723  1.00 46.60           O  
ATOM    196  OE2 GLU L  27       0.846  50.234  38.698  1.00 47.71           O  
ATOM    197  N   ASP L  28      -4.978  49.078  37.450  1.00 57.07           N  
ATOM    198  CA  ASP L  28      -5.576  48.049  36.604  1.00 56.29           C  
ATOM    199  C   ASP L  28      -4.554  46.948  36.245  1.00 59.62           C  
ATOM    200  O   ASP L  28      -3.550  47.222  35.567  1.00 58.66           O  
ATOM    201  CB  ASP L  28      -6.136  48.687  35.329  1.00 55.69           C  
ATOM    202  CG  ASP L  28      -7.236  47.833  34.653  1.00 73.83           C  
ATOM    203  OD1 ASP L  28      -7.309  46.595  34.873  1.00 68.37           O  
ATOM    204  OD2 ASP L  28      -8.040  48.417  33.888  1.00 85.83           O  
ATOM    205  N   ILE L  29      -4.812  45.718  36.715  1.00 56.96           N  
ATOM    206  CA  ILE L  29      -3.940  44.564  36.441  1.00 52.20           C  
ATOM    207  C   ILE L  29      -4.552  43.644  35.392  1.00 52.40           C  
ATOM    208  O   ILE L  29      -4.218  42.460  35.304  1.00 50.34           O  
ATOM    209  CB  ILE L  29      -3.610  43.727  37.709  1.00 43.69           C  
ATOM    210  CG1 ILE L  29      -4.886  43.213  38.360  1.00 37.32           C  
ATOM    211  CG2 ILE L  29      -2.811  44.546  38.683  1.00 33.59           C  
ATOM    212  CD1 ILE L  29      -4.632  42.431  39.619  1.00 31.71           C  
ATOM    213  N   TYR L  30      -5.462  44.216  34.611  1.00 54.57           N  
ATOM    214  CA  TYR L  30      -6.145  43.553  33.503  1.00 57.53           C  
ATOM    215  C   TYR L  30      -6.471  42.062  33.648  1.00 56.89           C  
ATOM    216  O   TYR L  30      -6.116  41.260  32.787  1.00 61.00           O  
ATOM    217  CB  TYR L  30      -5.353  43.811  32.203  1.00 57.32           C  
ATOM    218  CG  TYR L  30      -5.212  45.289  31.885  1.00 60.36           C  
ATOM    219  CD1 TYR L  30      -4.347  46.099  32.624  1.00 61.98           C  
ATOM    220  CD2 TYR L  30      -5.977  45.890  30.883  1.00 74.47           C  
ATOM    221  CE1 TYR L  30      -4.248  47.472  32.383  1.00 85.33           C  
ATOM    222  CE2 TYR L  30      -5.886  47.271  30.630  1.00 88.17           C  
ATOM    223  CZ  TYR L  30      -5.019  48.054  31.390  1.00 94.89           C  
ATOM    224  OH  TYR L  30      -4.935  49.418  31.188  1.00100.15           O  
ATOM    225  N   ASN L  31      -7.144  41.699  34.738  1.00 55.83           N  
ATOM    226  CA  ASN L  31      -7.559  40.314  35.000  1.00 54.57           C  
ATOM    227  C   ASN L  31      -6.468  39.245  35.076  1.00 51.89           C  
ATOM    228  O   ASN L  31      -6.762  38.055  34.981  1.00 49.90           O  
ATOM    229  CB  ASN L  31      -8.645  39.873  34.004  1.00 58.69           C  
ATOM    230  CG  ASN L  31     -10.047  40.343  34.403  1.00 69.44           C  
ATOM    231  OD1 ASN L  31     -10.219  41.362  35.083  1.00 80.53           O  
ATOM    232  ND2 ASN L  31     -11.057  39.594  33.975  1.00 81.89           N  
ATOM    233  N   ARG L  32      -5.213  39.660  35.245  1.00 50.77           N  
ATOM    234  CA  ARG L  32      -4.100  38.718  35.380  1.00 44.62           C  
ATOM    235  C   ARG L  32      -3.968  38.467  36.880  1.00 45.17           C  
ATOM    236  O   ARG L  32      -3.017  38.916  37.537  1.00 43.20           O  
ATOM    237  CB  ARG L  32      -2.821  39.326  34.815  1.00 44.01           C  
ATOM    238  CG  ARG L  32      -2.963  39.775  33.380  1.00 38.56           C  
ATOM    239  CD  ARG L  32      -3.578  38.688  32.557  1.00 27.51           C  
ATOM    240  NE  ARG L  32      -3.766  39.104  31.173  1.00 61.61           N  
ATOM    241  CZ  ARG L  32      -4.544  38.469  30.296  1.00 79.87           C  
ATOM    242  NH1 ARG L  32      -5.227  37.372  30.653  1.00 50.68           N  
ATOM    243  NH2 ARG L  32      -4.633  38.933  29.052  1.00 85.48           N  
ATOM    244  N   LEU L  33      -4.942  37.740  37.413  1.00 43.87           N  
ATOM    245  CA  LEU L  33      -5.000  37.474  38.837  1.00 41.30           C  
ATOM    246  C   LEU L  33      -5.043  36.005  39.106  1.00 37.08           C  
ATOM    247  O   LEU L  33      -5.705  35.267  38.385  1.00 39.42           O  
ATOM    248  CB  LEU L  33      -6.259  38.093  39.422  1.00 37.28           C  
ATOM    249  CG  LEU L  33      -6.292  37.957  40.926  1.00 39.52           C  
ATOM    250  CD1 LEU L  33      -5.520  39.124  41.501  1.00 17.79           C  
ATOM    251  CD2 LEU L  33      -7.710  37.938  41.412  1.00 51.54           C  
ATOM    252  N   ALA L  34      -4.350  35.580  40.147  1.00 28.65           N  
ATOM    253  CA  ALA L  34      -4.345  34.186  40.498  1.00 31.83           C  
ATOM    254  C   ALA L  34      -4.788  34.137  41.924  1.00 32.42           C  
ATOM    255  O   ALA L  34      -4.692  35.135  42.640  1.00 32.02           O  
ATOM    256  CB  ALA L  34      -2.962  33.587  40.357  1.00 29.14           C  
ATOM    257  N   TRP L  35      -5.283  32.977  42.327  1.00 28.78           N  
ATOM    258  CA  TRP L  35      -5.730  32.754  43.683  1.00 31.36           C  
ATOM    259  C   TRP L  35      -5.085  31.452  44.116  1.00 33.06           C  
ATOM    260  O   TRP L  35      -5.091  30.480  43.353  1.00 27.90           O  
ATOM    261  CB  TRP L  35      -7.247  32.612  43.751  1.00 35.25           C  
ATOM    262  CG  TRP L  35      -8.015  33.893  43.620  1.00 36.33           C  
ATOM    263  CD1 TRP L  35      -8.627  34.355  42.502  1.00 46.79           C  
ATOM    264  CD2 TRP L  35      -8.277  34.864  44.654  1.00 51.03           C  
ATOM    265  NE1 TRP L  35      -9.254  35.553  42.760  1.00 62.20           N  
ATOM    266  CE2 TRP L  35      -9.058  35.891  44.071  1.00 47.37           C  
ATOM    267  CE3 TRP L  35      -7.925  34.968  46.010  1.00 44.29           C  
ATOM    268  CZ2 TRP L  35      -9.498  37.015  44.795  1.00 31.65           C  
ATOM    269  CZ3 TRP L  35      -8.364  36.088  46.737  1.00 21.12           C  
ATOM    270  CH2 TRP L  35      -9.143  37.094  46.121  1.00 34.84           C  
ATOM    271  N   TYR L  36      -4.547  31.454  45.339  1.00 32.61           N  
ATOM    272  CA  TYR L  36      -3.851  30.319  45.942  1.00 33.99           C  
ATOM    273  C   TYR L  36      -4.366  29.991  47.352  1.00 35.86           C  
ATOM    274  O   TYR L  36      -4.638  30.889  48.156  1.00 39.41           O  
ATOM    275  CB  TYR L  36      -2.345  30.623  46.073  1.00 36.66           C  
ATOM    276  CG  TYR L  36      -1.629  30.961  44.786  1.00 32.84           C  
ATOM    277  CD1 TYR L  36      -1.677  32.250  44.266  1.00 32.02           C  
ATOM    278  CD2 TYR L  36      -0.938  29.983  44.069  1.00 32.96           C  
ATOM    279  CE1 TYR L  36      -1.068  32.562  43.056  1.00 39.78           C  
ATOM    280  CE2 TYR L  36      -0.325  30.280  42.862  1.00 37.04           C  
ATOM    281  CZ  TYR L  36      -0.398  31.575  42.357  1.00 47.47           C  
ATOM    282  OH  TYR L  36       0.161  31.877  41.134  1.00 36.47           O  
ATOM    283  N   GLN L  37      -4.482  28.704  47.657  1.00 32.31           N  
ATOM    284  CA  GLN L  37      -4.934  28.266  48.968  1.00 34.24           C  
ATOM    285  C   GLN L  37      -3.763  27.608  49.659  1.00 32.55           C  
ATOM    286  O   GLN L  37      -2.987  26.904  49.025  1.00 37.03           O  
ATOM    287  CB  GLN L  37      -6.062  27.251  48.817  1.00 39.01           C  
ATOM    288  CG  GLN L  37      -6.439  26.548  50.101  1.00 37.78           C  
ATOM    289  CD  GLN L  37      -7.196  25.281  49.819  1.00 39.62           C  
ATOM    290  OE1 GLN L  37      -6.604  24.256  49.472  1.00 50.89           O  
ATOM    291  NE2 GLN L  37      -8.510  25.336  49.963  1.00 58.70           N  
ATOM    292  N   GLN L  38      -3.620  27.806  50.955  1.00 30.56           N  
ATOM    293  CA  GLN L  38      -2.492  27.190  51.613  1.00 31.22           C  
ATOM    294  C   GLN L  38      -2.786  26.733  53.024  1.00 33.26           C  
ATOM    295  O   GLN L  38      -3.061  27.542  53.917  1.00 34.31           O  
ATOM    296  CB  GLN L  38      -1.327  28.159  51.610  1.00 34.96           C  
ATOM    297  CG  GLN L  38      -0.032  27.562  52.106  1.00 52.44           C  
ATOM    298  CD  GLN L  38       0.917  28.616  52.633  1.00 52.32           C  
ATOM    299  OE1 GLN L  38       2.101  28.607  52.323  1.00 45.40           O  
ATOM    300  NE2 GLN L  38       0.396  29.536  53.439  1.00 49.71           N  
ATOM    301  N   LYS L  39      -2.735  25.423  53.218  1.00 35.95           N  
ATOM    302  CA  LYS L  39      -2.974  24.829  54.526  1.00 39.96           C  
ATOM    303  C   LYS L  39      -1.616  24.806  55.235  1.00 41.96           C  
ATOM    304  O   LYS L  39      -0.582  24.638  54.595  1.00 40.83           O  
ATOM    305  CB  LYS L  39      -3.528  23.403  54.359  1.00 39.99           C  
ATOM    306  CG  LYS L  39      -4.888  23.310  53.639  1.00 27.04           C  
ATOM    307  CD  LYS L  39      -5.180  21.870  53.208  1.00 53.31           C  
ATOM    308  CE  LYS L  39      -6.412  21.769  52.325  1.00 38.02           C  
ATOM    309  NZ  LYS L  39      -7.582  22.038  53.161  1.00 39.33           N  
ATOM    310  N   PRO L  40      -1.596  24.984  56.558  1.00 43.75           N  
ATOM    311  CA  PRO L  40      -0.343  24.979  57.317  1.00 49.00           C  
ATOM    312  C   PRO L  40       0.718  23.921  56.938  1.00 54.30           C  
ATOM    313  O   PRO L  40       0.397  22.739  56.765  1.00 55.43           O  
ATOM    314  CB  PRO L  40      -0.834  24.815  58.749  1.00 52.28           C  
ATOM    315  CG  PRO L  40      -2.076  25.646  58.746  1.00 64.49           C  
ATOM    316  CD  PRO L  40      -2.747  25.211  57.449  1.00 53.18           C  
ATOM    317  N   GLY L  41       1.977  24.367  56.816  1.00 56.69           N  
ATOM    318  CA  GLY L  41       3.096  23.486  56.490  1.00 48.51           C  
ATOM    319  C   GLY L  41       2.965  22.771  55.168  1.00 43.70           C  
ATOM    320  O   GLY L  41       3.236  21.588  55.068  1.00 45.80           O  
ATOM    321  N   ASN L  42       2.561  23.504  54.146  1.00 45.37           N  
ATOM    322  CA  ASN L  42       2.350  22.949  52.812  1.00 41.79           C  
ATOM    323  C   ASN L  42       2.551  24.065  51.812  1.00 42.91           C  
ATOM    324  O   ASN L  42       2.341  25.238  52.124  1.00 41.55           O  
ATOM    325  CB  ASN L  42       0.902  22.501  52.637  1.00 45.83           C  
ATOM    326  CG  ASN L  42       0.672  21.078  53.011  1.00 45.71           C  
ATOM    327  OD1 ASN L  42       0.706  20.192  52.154  1.00 51.20           O  
ATOM    328  ND2 ASN L  42       0.425  20.834  54.294  1.00 61.71           N  
ATOM    329  N   ALA L  43       2.942  23.705  50.601  1.00 45.94           N  
ATOM    330  CA  ALA L  43       3.115  24.699  49.554  1.00 44.57           C  
ATOM    331  C   ALA L  43       1.712  25.184  49.100  1.00 43.37           C  
ATOM    332  O   ALA L  43       0.716  24.441  49.192  1.00 42.37           O  
ATOM    333  CB  ALA L  43       3.876  24.069  48.381  1.00 45.26           C  
ATOM    334  N   PRO L  44       1.604  26.441  48.643  1.00 40.17           N  
ATOM    335  CA  PRO L  44       0.317  26.986  48.172  1.00 40.78           C  
ATOM    336  C   PRO L  44      -0.199  26.177  46.990  1.00 38.30           C  
ATOM    337  O   PRO L  44       0.586  25.658  46.209  1.00 41.24           O  
ATOM    338  CB  PRO L  44       0.675  28.399  47.719  1.00 34.07           C  
ATOM    339  CG  PRO L  44       1.851  28.737  48.591  1.00 41.03           C  
ATOM    340  CD  PRO L  44       2.659  27.462  48.577  1.00 40.11           C  
ATOM    341  N   ARG L  45      -1.515  26.071  46.863  1.00 39.10           N  
ATOM    342  CA  ARG L  45      -2.137  25.333  45.777  1.00 35.15           C  
ATOM    343  C   ARG L  45      -2.785  26.423  44.938  1.00 36.51           C  
ATOM    344  O   ARG L  45      -3.485  27.276  45.481  1.00 41.39           O  
ATOM    345  CB  ARG L  45      -3.188  24.378  46.334  1.00 35.03           C  
ATOM    346  CG  ARG L  45      -3.807  23.430  45.317  1.00 57.64           C  
ATOM    347  CD  ARG L  45      -4.977  22.681  45.959  1.00 85.11           C  
ATOM    348  NE  ARG L  45      -5.873  22.069  44.973  1.00102.92           N  
ATOM    349  CZ  ARG L  45      -7.119  21.662  45.226  1.00103.14           C  
ATOM    350  NH1 ARG L  45      -7.646  21.799  46.445  1.00 90.02           N  
ATOM    351  NH2 ARG L  45      -7.848  21.119  44.252  1.00102.07           N  
ATOM    352  N   LEU L  46      -2.543  26.404  43.628  1.00 36.87           N  
ATOM    353  CA  LEU L  46      -3.110  27.394  42.716  1.00 34.25           C  
ATOM    354  C   LEU L  46      -4.548  26.961  42.519  1.00 35.47           C  
ATOM    355  O   LEU L  46      -4.807  25.809  42.183  1.00 34.02           O  
ATOM    356  CB  LEU L  46      -2.408  27.368  41.354  1.00 34.99           C  
ATOM    357  CG  LEU L  46      -2.529  28.521  40.343  1.00 29.19           C  
ATOM    358  CD1 LEU L  46      -2.514  27.890  38.966  1.00 16.45           C  
ATOM    359  CD2 LEU L  46      -3.761  29.385  40.526  1.00 38.66           C  
ATOM    360  N   LEU L  47      -5.475  27.887  42.743  1.00 39.73           N  
ATOM    361  CA  LEU L  47      -6.903  27.637  42.589  1.00 36.19           C  
ATOM    362  C   LEU L  47      -7.429  28.286  41.326  1.00 38.45           C  
ATOM    363  O   LEU L  47      -7.985  27.618  40.445  1.00 37.71           O  
ATOM    364  CB  LEU L  47      -7.677  28.196  43.784  1.00 28.35           C  
ATOM    365  CG  LEU L  47      -7.391  27.454  45.088  1.00 31.96           C  
ATOM    366  CD1 LEU L  47      -8.226  28.034  46.196  1.00 27.87           C  
ATOM    367  CD2 LEU L  47      -7.687  25.981  44.941  1.00 14.87           C  
ATOM    368  N   ILE L  48      -7.238  29.593  41.232  1.00 35.87           N  
ATOM    369  CA  ILE L  48      -7.757  30.321  40.096  1.00 38.68           C  
ATOM    370  C   ILE L  48      -6.705  31.132  39.415  1.00 40.15           C  
ATOM    371  O   ILE L  48      -5.824  31.694  40.072  1.00 44.78           O  
ATOM    372  CB  ILE L  48      -8.869  31.286  40.538  1.00 38.48           C  
ATOM    373  CG1 ILE L  48     -10.031  30.485  41.139  1.00 34.05           C  
ATOM    374  CG2 ILE L  48      -9.289  32.175  39.377  1.00 23.40           C  
ATOM    375  CD1 ILE L  48     -11.142  31.324  41.691  1.00 38.73           C  
ATOM    376  N   SER L  49      -6.819  31.198  38.098  1.00 35.67           N  
ATOM    377  CA  SER L  49      -5.913  31.967  37.280  1.00 35.19           C  
ATOM    378  C   SER L  49      -6.792  32.831  36.400  1.00 36.53           C  
ATOM    379  O   SER L  49      -7.975  32.538  36.202  1.00 33.58           O  
ATOM    380  CB  SER L  49      -5.021  31.060  36.421  1.00 35.03           C  
ATOM    381  OG  SER L  49      -5.724  30.445  35.352  1.00 35.48           O  
ATOM    382  N   GLY L  50      -6.209  33.906  35.889  1.00 40.79           N  
ATOM    383  CA  GLY L  50      -6.929  34.811  35.020  1.00 41.52           C  
ATOM    384  C   GLY L  50      -8.198  35.291  35.671  1.00 41.89           C  
ATOM    385  O   GLY L  50      -9.225  35.387  35.010  1.00 46.73           O  
ATOM    386  N   ALA L  51      -8.121  35.570  36.969  1.00 36.89           N  
ATOM    387  CA  ALA L  51      -9.247  36.053  37.758  1.00 37.02           C  
ATOM    388  C   ALA L  51     -10.442  35.109  37.880  1.00 39.47           C  
ATOM    389  O   ALA L  51     -11.046  35.004  38.954  1.00 38.51           O  
ATOM    390  CB  ALA L  51      -9.702  37.397  37.250  1.00 35.67           C  
ATOM    391  N   THR L  52     -10.789  34.410  36.807  1.00 41.91           N  
ATOM    392  CA  THR L  52     -11.941  33.520  36.839  1.00 45.41           C  
ATOM    393  C   THR L  52     -11.736  32.087  36.393  1.00 48.17           C  
ATOM    394  O   THR L  52     -12.691  31.318  36.439  1.00 51.50           O  
ATOM    395  CB  THR L  52     -13.066  34.045  35.954  1.00 45.27           C  
ATOM    396  OG1 THR L  52     -12.683  33.888  34.579  1.00 38.25           O  
ATOM    397  CG2 THR L  52     -13.351  35.522  36.252  1.00 43.00           C  
ATOM    398  N   SER L  53     -10.542  31.710  35.941  1.00 50.62           N  
ATOM    399  CA  SER L  53     -10.342  30.329  35.500  1.00 49.86           C  
ATOM    400  C   SER L  53      -9.879  29.386  36.608  1.00 49.52           C  
ATOM    401  O   SER L  53      -8.778  29.523  37.154  1.00 54.34           O  
ATOM    402  CB  SER L  53      -9.379  30.270  34.312  1.00 51.56           C  
ATOM    403  OG  SER L  53      -9.863  31.035  33.218  1.00 58.26           O  
ATOM    404  N   LEU L  54     -10.741  28.430  36.938  1.00 46.19           N  
ATOM    405  CA  LEU L  54     -10.454  27.436  37.963  1.00 45.60           C  
ATOM    406  C   LEU L  54      -9.453  26.442  37.443  1.00 45.31           C  
ATOM    407  O   LEU L  54      -9.426  26.127  36.254  1.00 42.72           O  
ATOM    408  CB  LEU L  54     -11.705  26.637  38.342  1.00 44.53           C  
ATOM    409  CG  LEU L  54     -12.797  27.127  39.291  1.00 32.64           C  
ATOM    410  CD1 LEU L  54     -13.815  26.016  39.515  1.00 28.06           C  
ATOM    411  CD2 LEU L  54     -12.188  27.506  40.608  1.00 41.32           C  
ATOM    412  N   GLU L  55      -8.621  25.939  38.337  1.00 47.90           N  
ATOM    413  CA  GLU L  55      -7.671  24.936  37.923  1.00 47.92           C  
ATOM    414  C   GLU L  55      -8.492  23.662  37.893  1.00 45.19           C  
ATOM    415  O   GLU L  55      -9.526  23.566  38.556  1.00 42.96           O  
ATOM    416  CB  GLU L  55      -6.523  24.815  38.929  1.00 47.87           C  
ATOM    417  CG  GLU L  55      -5.535  25.953  38.839  1.00 43.67           C  
ATOM    418  CD  GLU L  55      -5.087  26.181  37.415  1.00 56.11           C  
ATOM    419  OE1 GLU L  55      -4.382  25.283  36.888  1.00 33.59           O  
ATOM    420  OE2 GLU L  55      -5.448  27.249  36.837  1.00 48.27           O  
ATOM    421  N   THR L  56      -8.059  22.683  37.119  1.00 43.97           N  
ATOM    422  CA  THR L  56      -8.801  21.451  37.094  1.00 42.87           C  
ATOM    423  C   THR L  56      -8.684  20.851  38.482  1.00 44.08           C  
ATOM    424  O   THR L  56      -7.722  21.131  39.210  1.00 48.04           O  
ATOM    425  CB  THR L  56      -8.251  20.463  36.060  1.00 50.50           C  
ATOM    426  OG1 THR L  56      -9.078  19.298  36.060  1.00 74.12           O  
ATOM    427  CG2 THR L  56      -6.811  20.043  36.380  1.00 52.25           C  
ATOM    428  N   GLU L  57      -9.671  20.040  38.841  1.00 45.03           N  
ATOM    429  CA  GLU L  57      -9.725  19.356  40.130  1.00 49.81           C  
ATOM    430  C   GLU L  57     -10.339  20.162  41.246  1.00 50.05           C  
ATOM    431  O   GLU L  57     -10.814  19.596  42.232  1.00 55.65           O  
ATOM    432  CB  GLU L  57      -8.339  18.833  40.557  1.00 56.91           C  
ATOM    433  CG  GLU L  57      -7.991  17.508  39.901  1.00 77.74           C  
ATOM    434  CD  GLU L  57      -9.168  16.534  39.960  1.00101.29           C  
ATOM    435  OE1 GLU L  57      -9.420  15.979  41.055  1.00121.09           O  
ATOM    436  OE2 GLU L  57      -9.842  16.331  38.920  1.00 91.50           O  
ATOM    437  N   VAL L  58     -10.335  21.477  41.084  1.00 49.77           N  
ATOM    438  CA  VAL L  58     -10.890  22.372  42.082  1.00 48.17           C  
ATOM    439  C   VAL L  58     -12.407  22.261  42.088  1.00 45.43           C  
ATOM    440  O   VAL L  58     -13.048  22.334  41.047  1.00 45.26           O  
ATOM    441  CB  VAL L  58     -10.497  23.844  41.815  1.00 50.29           C  
ATOM    442  CG1 VAL L  58     -11.042  24.722  42.924  1.00 45.57           C  
ATOM    443  CG2 VAL L  58      -8.972  23.990  41.728  1.00 45.51           C  
ATOM    444  N   PRO L  59     -12.994  22.075  43.274  1.00 45.24           N  
ATOM    445  CA  PRO L  59     -14.432  21.943  43.503  1.00 41.16           C  
ATOM    446  C   PRO L  59     -15.213  23.138  42.980  1.00 42.54           C  
ATOM    447  O   PRO L  59     -14.782  24.281  43.151  1.00 40.27           O  
ATOM    448  CB  PRO L  59     -14.515  21.843  45.021  1.00 48.41           C  
ATOM    449  CG  PRO L  59     -13.219  21.173  45.386  1.00 55.29           C  
ATOM    450  CD  PRO L  59     -12.257  21.959  44.545  1.00 49.24           C  
ATOM    451  N   SER L  60     -16.370  22.868  42.365  1.00 43.06           N  
ATOM    452  CA  SER L  60     -17.228  23.913  41.793  1.00 40.18           C  
ATOM    453  C   SER L  60     -17.744  24.942  42.798  1.00 37.41           C  
ATOM    454  O   SER L  60     -18.157  26.027  42.403  1.00 39.19           O  
ATOM    455  CB  SER L  60     -18.417  23.307  41.024  1.00 37.20           C  
ATOM    456  OG  SER L  60     -19.267  22.587  41.889  1.00 44.94           O  
ATOM    457  N   ARG L  61     -17.727  24.628  44.087  1.00 30.77           N  
ATOM    458  CA  ARG L  61     -18.190  25.608  45.053  1.00 32.84           C  
ATOM    459  C   ARG L  61     -17.298  26.868  45.108  1.00 36.57           C  
ATOM    460  O   ARG L  61     -17.629  27.832  45.794  1.00 39.64           O  
ATOM    461  CB  ARG L  61     -18.329  24.980  46.442  1.00 28.34           C  
ATOM    462  CG  ARG L  61     -17.088  24.378  47.000  1.00 27.74           C  
ATOM    463  CD  ARG L  61     -17.326  23.999  48.437  1.00 31.65           C  
ATOM    464  NE  ARG L  61     -16.224  23.198  48.963  1.00 41.01           N  
ATOM    465  CZ  ARG L  61     -15.858  22.013  48.478  1.00 39.59           C  
ATOM    466  NH1 ARG L  61     -16.482  21.477  47.441  1.00 41.01           N  
ATOM    467  NH2 ARG L  61     -14.865  21.350  49.039  1.00 45.80           N  
ATOM    468  N   PHE L  62     -16.179  26.858  44.381  1.00 39.04           N  
ATOM    469  CA  PHE L  62     -15.238  27.987  44.357  1.00 34.35           C  
ATOM    470  C   PHE L  62     -15.419  28.793  43.069  1.00 35.97           C  
ATOM    471  O   PHE L  62     -15.696  28.222  42.013  1.00 37.18           O  
ATOM    472  CB  PHE L  62     -13.768  27.494  44.356  1.00 30.59           C  
ATOM    473  CG  PHE L  62     -13.292  26.863  45.653  1.00 24.49           C  
ATOM    474  CD1 PHE L  62     -12.694  27.642  46.653  1.00 18.69           C  
ATOM    475  CD2 PHE L  62     -13.389  25.482  45.855  1.00 37.96           C  
ATOM    476  CE1 PHE L  62     -12.203  27.056  47.860  1.00 20.85           C  
ATOM    477  CE2 PHE L  62     -12.905  24.884  47.054  1.00 56.44           C  
ATOM    478  CZ  PHE L  62     -12.302  25.675  48.056  1.00 25.87           C  
ATOM    479  N   SER L  63     -15.247  30.113  43.144  1.00 37.84           N  
ATOM    480  CA  SER L  63     -15.327  30.970  41.952  1.00 34.38           C  
ATOM    481  C   SER L  63     -14.642  32.301  42.217  1.00 34.08           C  
ATOM    482  O   SER L  63     -14.622  32.789  43.350  1.00 39.70           O  
ATOM    483  CB  SER L  63     -16.782  31.228  41.562  1.00 37.21           C  
ATOM    484  OG  SER L  63     -17.469  31.965  42.565  1.00 51.79           O  
ATOM    485  N   GLY L  64     -14.079  32.894  41.183  1.00 33.27           N  
ATOM    486  CA  GLY L  64     -13.434  34.176  41.366  1.00 38.80           C  
ATOM    487  C   GLY L  64     -14.058  35.155  40.403  1.00 42.91           C  
ATOM    488  O   GLY L  64     -14.698  34.740  39.443  1.00 43.75           O  
ATOM    489  N   SER L  65     -13.889  36.448  40.640  1.00 49.12           N  
ATOM    490  CA  SER L  65     -14.444  37.443  39.731  1.00 50.20           C  
ATOM    491  C   SER L  65     -13.879  38.816  40.037  1.00 54.04           C  
ATOM    492  O   SER L  65     -13.022  38.973  40.912  1.00 54.37           O  
ATOM    493  CB  SER L  65     -15.960  37.494  39.860  1.00 49.66           C  
ATOM    494  OG  SER L  65     -16.303  38.031  41.120  1.00 59.88           O  
ATOM    495  N   GLY L  66     -14.379  39.802  39.303  1.00 59.66           N  
ATOM    496  CA  GLY L  66     -13.964  41.179  39.473  1.00 62.50           C  
ATOM    497  C   GLY L  66     -13.371  41.746  38.199  1.00 63.97           C  
ATOM    498  O   GLY L  66     -13.505  41.157  37.121  1.00 61.91           O  
ATOM    499  N   SER L  67     -12.730  42.901  38.320  1.00 69.33           N  
ATOM    500  CA  SER L  67     -12.074  43.550  37.192  1.00 73.77           C  
ATOM    501  C   SER L  67     -11.430  44.884  37.588  1.00 73.23           C  
ATOM    502  O   SER L  67     -11.707  45.458  38.662  1.00 71.82           O  
ATOM    503  CB  SER L  67     -13.041  43.744  36.013  1.00 76.34           C  
ATOM    504  OG  SER L  67     -12.318  43.903  34.797  1.00 88.83           O  
ATOM    505  N   GLY L  68     -10.569  45.372  36.702  1.00 69.49           N  
ATOM    506  CA  GLY L  68      -9.869  46.603  36.958  1.00 66.01           C  
ATOM    507  C   GLY L  68      -8.933  46.338  38.109  1.00 65.44           C  
ATOM    508  O   GLY L  68      -7.856  45.760  37.919  1.00 67.38           O  
ATOM    509  N   LYS L  69      -9.355  46.737  39.303  1.00 61.91           N  
ATOM    510  CA  LYS L  69      -8.537  46.582  40.494  1.00 61.85           C  
ATOM    511  C   LYS L  69      -9.219  45.713  41.557  1.00 60.88           C  
ATOM    512  O   LYS L  69      -8.593  45.329  42.561  1.00 58.39           O  
ATOM    513  CB  LYS L  69      -8.271  47.973  41.097  1.00 63.30           C  
ATOM    514  CG  LYS L  69      -7.784  49.059  40.130  1.00 65.59           C  
ATOM    515  CD  LYS L  69      -8.048  50.456  40.703  1.00 68.74           C  
ATOM    516  CE  LYS L  69      -7.045  51.503  40.213  1.00 76.92           C  
ATOM    517  NZ  LYS L  69      -7.325  52.840  40.843  1.00 75.98           N  
ATOM    518  N   ASP L  70     -10.495  45.408  41.342  1.00 57.45           N  
ATOM    519  CA  ASP L  70     -11.267  44.646  42.323  1.00 56.96           C  
ATOM    520  C   ASP L  70     -11.610  43.223  41.950  1.00 55.92           C  
ATOM    521  O   ASP L  70     -12.340  42.993  40.986  1.00 59.54           O  
ATOM    522  CB  ASP L  70     -12.561  45.390  42.648  1.00 55.32           C  
ATOM    523  CG  ASP L  70     -12.309  46.740  43.264  1.00 63.24           C  
ATOM    524  OD1 ASP L  70     -11.729  46.786  44.379  1.00 52.69           O  
ATOM    525  OD2 ASP L  70     -12.690  47.748  42.626  1.00 78.18           O  
ATOM    526  N   TYR L  71     -11.095  42.271  42.720  1.00 51.00           N  
ATOM    527  CA  TYR L  71     -11.365  40.865  42.459  1.00 47.80           C  
ATOM    528  C   TYR L  71     -11.750  40.180  43.761  1.00 44.53           C  
ATOM    529  O   TYR L  71     -11.294  40.581  44.838  1.00 41.47           O  
ATOM    530  CB  TYR L  71     -10.126  40.185  41.852  1.00 48.32           C  
ATOM    531  CG  TYR L  71      -9.533  40.910  40.654  1.00 42.64           C  
ATOM    532  CD1 TYR L  71      -8.698  42.021  40.831  1.00 44.63           C  
ATOM    533  CD2 TYR L  71      -9.820  40.506  39.344  1.00 40.63           C  
ATOM    534  CE1 TYR L  71      -8.167  42.717  39.742  1.00 28.25           C  
ATOM    535  CE2 TYR L  71      -9.289  41.203  38.233  1.00 40.51           C  
ATOM    536  CZ  TYR L  71      -8.463  42.308  38.448  1.00 36.18           C  
ATOM    537  OH  TYR L  71      -7.926  43.011  37.387  1.00 47.05           O  
ATOM    538  N   THR L  72     -12.594  39.158  43.670  1.00 40.63           N  
ATOM    539  CA  THR L  72     -12.996  38.428  44.856  1.00 39.59           C  
ATOM    540  C   THR L  72     -13.065  36.968  44.585  1.00 34.99           C  
ATOM    541  O   THR L  72     -13.205  36.527  43.455  1.00 36.51           O  
ATOM    542  CB  THR L  72     -14.383  38.804  45.356  1.00 44.72           C  
ATOM    543  OG1 THR L  72     -15.364  38.378  44.399  1.00 51.63           O  
ATOM    544  CG2 THR L  72     -14.473  40.300  45.596  1.00 56.65           C  
ATOM    545  N   LEU L  73     -12.995  36.223  45.663  1.00 35.56           N  
ATOM    546  CA  LEU L  73     -13.051  34.790  45.603  1.00 37.24           C  
ATOM    547  C   LEU L  73     -14.268  34.399  46.437  1.00 41.54           C  
ATOM    548  O   LEU L  73     -14.478  34.955  47.523  1.00 41.25           O  
ATOM    549  CB  LEU L  73     -11.790  34.232  46.233  1.00 33.43           C  
ATOM    550  CG  LEU L  73     -11.785  32.724  46.355  1.00 23.22           C  
ATOM    551  CD1 LEU L  73     -11.423  32.118  45.030  1.00 32.59           C  
ATOM    552  CD2 LEU L  73     -10.785  32.330  47.388  1.00 42.22           C  
ATOM    553  N   SER L  74     -15.064  33.457  45.948  1.00 41.10           N  
ATOM    554  CA  SER L  74     -16.243  33.028  46.674  1.00 41.67           C  
ATOM    555  C   SER L  74     -16.316  31.512  46.751  1.00 42.98           C  
ATOM    556  O   SER L  74     -16.092  30.821  45.752  1.00 43.99           O  
ATOM    557  CB  SER L  74     -17.496  33.567  45.983  1.00 42.65           C  
ATOM    558  OG  SER L  74     -17.429  34.974  45.806  1.00 51.75           O  
ATOM    559  N   ILE L  75     -16.616  31.001  47.942  1.00 41.66           N  
ATOM    560  CA  ILE L  75     -16.786  29.560  48.167  1.00 45.10           C  
ATOM    561  C   ILE L  75     -18.243  29.447  48.601  1.00 49.03           C  
ATOM    562  O   ILE L  75     -18.609  30.012  49.626  1.00 48.27           O  
ATOM    563  CB  ILE L  75     -15.905  29.057  49.303  1.00 42.61           C  
ATOM    564  CG1 ILE L  75     -14.460  29.469  49.029  1.00 40.48           C  
ATOM    565  CG2 ILE L  75     -16.077  27.532  49.472  1.00 37.20           C  
ATOM    566  CD1 ILE L  75     -13.468  29.005  50.066  1.00 38.17           C  
ATOM    567  N   THR L  76     -19.075  28.726  47.853  1.00 51.35           N  
ATOM    568  CA  THR L  76     -20.494  28.665  48.181  1.00 50.72           C  
ATOM    569  C   THR L  76     -20.847  27.888  49.424  1.00 54.41           C  
ATOM    570  O   THR L  76     -21.801  28.253  50.098  1.00 63.71           O  
ATOM    571  CB  THR L  76     -21.382  28.180  46.992  1.00 46.79           C  
ATOM    572  OG1 THR L  76     -21.049  26.832  46.635  1.00 46.61           O  
ATOM    573  CG2 THR L  76     -21.211  29.093  45.786  1.00 31.89           C  
ATOM    574  N   SER L  77     -20.118  26.832  49.749  1.00 50.34           N  
ATOM    575  CA  SER L  77     -20.460  26.101  50.961  1.00 52.08           C  
ATOM    576  C   SER L  77     -19.204  25.728  51.658  1.00 54.84           C  
ATOM    577  O   SER L  77     -18.632  24.668  51.376  1.00 64.78           O  
ATOM    578  CB  SER L  77     -21.242  24.820  50.651  1.00 56.86           C  
ATOM    579  OG  SER L  77     -22.550  25.094  50.181  1.00 57.07           O  
ATOM    580  N   LEU L  78     -18.761  26.584  52.568  1.00 51.65           N  
ATOM    581  CA  LEU L  78     -17.533  26.294  53.292  1.00 51.21           C  
ATOM    582  C   LEU L  78     -17.607  24.887  53.879  1.00 50.60           C  
ATOM    583  O   LEU L  78     -18.626  24.462  54.433  1.00 49.93           O  
ATOM    584  CB  LEU L  78     -17.282  27.314  54.397  1.00 48.35           C  
ATOM    585  CG  LEU L  78     -15.950  27.133  55.119  1.00 40.72           C  
ATOM    586  CD1 LEU L  78     -14.827  27.480  54.154  1.00 36.43           C  
ATOM    587  CD2 LEU L  78     -15.894  28.011  56.359  1.00 29.20           C  
ATOM    588  N   GLN L  79     -16.500  24.185  53.745  1.00 51.77           N  
ATOM    589  CA  GLN L  79     -16.359  22.814  54.181  1.00 52.82           C  
ATOM    590  C   GLN L  79     -15.009  22.807  54.890  1.00 55.71           C  
ATOM    591  O   GLN L  79     -14.176  23.675  54.611  1.00 58.81           O  
ATOM    592  CB  GLN L  79     -16.283  21.994  52.922  1.00 48.66           C  
ATOM    593  CG  GLN L  79     -16.768  20.617  52.985  1.00 52.09           C  
ATOM    594  CD  GLN L  79     -17.252  20.232  51.622  1.00 64.63           C  
ATOM    595  OE1 GLN L  79     -18.005  20.990  50.992  1.00 55.63           O  
ATOM    596  NE2 GLN L  79     -16.826  19.070  51.141  1.00 65.22           N  
ATOM    597  N   THR L  80     -14.764  21.863  55.791  1.00 53.81           N  
ATOM    598  CA  THR L  80     -13.462  21.840  56.475  1.00 57.27           C  
ATOM    599  C   THR L  80     -12.262  21.916  55.512  1.00 54.75           C  
ATOM    600  O   THR L  80     -11.320  22.678  55.739  1.00 53.70           O  
ATOM    601  CB  THR L  80     -13.307  20.591  57.337  1.00 58.93           C  
ATOM    602  OG1 THR L  80     -13.737  19.446  56.585  1.00 79.41           O  
ATOM    603  CG2 THR L  80     -14.107  20.726  58.609  1.00 56.35           C  
ATOM    604  N   GLU L  81     -12.313  21.135  54.434  1.00 51.07           N  
ATOM    605  CA  GLU L  81     -11.251  21.094  53.428  1.00 45.95           C  
ATOM    606  C   GLU L  81     -10.938  22.491  52.861  1.00 47.85           C  
ATOM    607  O   GLU L  81      -9.923  22.682  52.193  1.00 47.45           O  
ATOM    608  CB  GLU L  81     -11.654  20.166  52.264  1.00 47.36           C  
ATOM    609  CG  GLU L  81     -11.703  18.662  52.558  1.00 55.52           C  
ATOM    610  CD  GLU L  81     -12.796  18.252  53.562  1.00 82.47           C  
ATOM    611  OE1 GLU L  81     -13.924  18.818  53.541  1.00 73.16           O  
ATOM    612  OE2 GLU L  81     -12.514  17.346  54.381  1.00 81.30           O  
ATOM    613  N   ASP L  82     -11.809  23.461  53.121  1.00 42.63           N  
ATOM    614  CA  ASP L  82     -11.629  24.809  52.613  1.00 39.35           C  
ATOM    615  C   ASP L  82     -10.997  25.754  53.637  1.00 41.44           C  
ATOM    616  O   ASP L  82     -10.638  26.882  53.304  1.00 40.87           O  
ATOM    617  CB  ASP L  82     -12.975  25.399  52.181  1.00 39.85           C  
ATOM    618  CG  ASP L  82     -13.772  24.483  51.263  1.00 43.80           C  
ATOM    619  OD1 ASP L  82     -13.181  23.672  50.522  1.00 33.81           O  
ATOM    620  OD2 ASP L  82     -15.018  24.588  51.292  1.00 49.41           O  
ATOM    621  N   VAL L  83     -10.854  25.315  54.880  1.00 40.02           N  
ATOM    622  CA  VAL L  83     -10.280  26.187  55.898  1.00 40.45           C  
ATOM    623  C   VAL L  83      -8.757  26.274  55.659  1.00 41.67           C  
ATOM    624  O   VAL L  83      -7.993  25.330  55.896  1.00 41.48           O  
ATOM    625  CB  VAL L  83     -10.654  25.692  57.331  1.00 38.22           C  
ATOM    626  CG1 VAL L  83     -10.523  26.811  58.346  1.00 20.60           C  
ATOM    627  CG2 VAL L  83     -12.079  25.214  57.344  1.00 37.18           C  
ATOM    628  N   ALA L  84      -8.333  27.428  55.163  1.00 39.16           N  
ATOM    629  CA  ALA L  84      -6.941  27.656  54.846  1.00 34.42           C  
ATOM    630  C   ALA L  84      -6.736  29.150  54.732  1.00 35.48           C  
ATOM    631  O   ALA L  84      -7.626  29.943  55.044  1.00 35.36           O  
ATOM    632  CB  ALA L  84      -6.615  27.000  53.518  1.00 26.74           C  
ATOM    633  N   THR L  85      -5.548  29.538  54.294  1.00 36.10           N  
ATOM    634  CA  THR L  85      -5.258  30.940  54.097  1.00 31.29           C  
ATOM    635  C   THR L  85      -5.377  31.057  52.595  1.00 35.91           C  
ATOM    636  O   THR L  85      -4.976  30.149  51.855  1.00 44.03           O  
ATOM    637  CB  THR L  85      -3.835  31.298  54.527  1.00 27.04           C  
ATOM    638  OG1 THR L  85      -3.634  30.947  55.905  1.00 34.78           O  
ATOM    639  CG2 THR L  85      -3.602  32.769  54.370  1.00 20.54           C  
ATOM    640  N   TYR L  86      -5.946  32.156  52.134  1.00 37.39           N  
ATOM    641  CA  TYR L  86      -6.111  32.371  50.709  1.00 31.35           C  
ATOM    642  C   TYR L  86      -5.346  33.633  50.302  1.00 36.56           C  
ATOM    643  O   TYR L  86      -5.441  34.691  50.948  1.00 38.41           O  
ATOM    644  CB  TYR L  86      -7.597  32.462  50.382  1.00 27.36           C  
ATOM    645  CG  TYR L  86      -8.309  31.141  50.560  1.00 39.95           C  
ATOM    646  CD1 TYR L  86      -8.676  30.675  51.830  1.00 44.48           C  
ATOM    647  CD2 TYR L  86      -8.581  30.328  49.463  1.00 44.77           C  
ATOM    648  CE1 TYR L  86      -9.299  29.423  51.994  1.00 40.01           C  
ATOM    649  CE2 TYR L  86      -9.201  29.082  49.618  1.00 47.51           C  
ATOM    650  CZ  TYR L  86      -9.549  28.641  50.882  1.00 41.73           C  
ATOM    651  OH  TYR L  86     -10.141  27.416  51.002  1.00 41.72           O  
ATOM    652  N   TYR L  87      -4.562  33.500  49.239  1.00 38.73           N  
ATOM    653  CA  TYR L  87      -3.744  34.584  48.722  1.00 36.04           C  
ATOM    654  C   TYR L  87      -4.090  34.887  47.271  1.00 36.67           C  
ATOM    655  O   TYR L  87      -4.297  33.976  46.464  1.00 38.65           O  
ATOM    656  CB  TYR L  87      -2.250  34.203  48.791  1.00 38.11           C  
ATOM    657  CG  TYR L  87      -1.655  33.983  50.181  1.00 28.36           C  
ATOM    658  CD1 TYR L  87      -1.122  35.049  50.904  1.00 28.34           C  
ATOM    659  CD2 TYR L  87      -1.608  32.708  50.758  1.00 29.84           C  
ATOM    660  CE1 TYR L  87      -0.554  34.860  52.165  1.00 34.54           C  
ATOM    661  CE2 TYR L  87      -1.041  32.505  52.026  1.00 28.01           C  
ATOM    662  CZ  TYR L  87      -0.514  33.591  52.717  1.00 36.87           C  
ATOM    663  OH  TYR L  87       0.073  33.424  53.947  1.00 48.05           O  
ATOM    664  N   CYS L  88      -4.153  36.167  46.940  1.00 35.63           N  
ATOM    665  CA  CYS L  88      -4.408  36.568  45.577  1.00 32.57           C  
ATOM    666  C   CYS L  88      -3.058  37.031  45.025  1.00 36.28           C  
ATOM    667  O   CYS L  88      -2.132  37.381  45.774  1.00 32.04           O  
ATOM    668  CB  CYS L  88      -5.443  37.681  45.522  1.00 37.29           C  
ATOM    669  SG  CYS L  88      -5.036  39.261  46.345  1.00 49.44           S  
ATOM    670  N   GLN L  89      -2.936  37.030  43.715  1.00 37.34           N  
ATOM    671  CA  GLN L  89      -1.688  37.407  43.134  1.00 37.63           C  
ATOM    672  C   GLN L  89      -1.868  38.008  41.771  1.00 41.53           C  
ATOM    673  O   GLN L  89      -2.596  37.498  40.915  1.00 44.06           O  
ATOM    674  CB  GLN L  89      -0.795  36.193  43.039  1.00 39.08           C  
ATOM    675  CG  GLN L  89       0.568  36.486  42.501  1.00 47.00           C  
ATOM    676  CD  GLN L  89       1.201  35.241  41.997  1.00 40.91           C  
ATOM    677  OE1 GLN L  89       0.582  34.514  41.230  1.00 32.85           O  
ATOM    678  NE2 GLN L  89       2.430  34.966  42.424  1.00 36.31           N  
ATOM    679  N   GLN L  90      -1.181  39.118  41.603  1.00 39.65           N  
ATOM    680  CA  GLN L  90      -1.176  39.874  40.378  1.00 38.18           C  
ATOM    681  C   GLN L  90       0.040  39.378  39.616  1.00 38.00           C  
ATOM    682  O   GLN L  90       1.129  39.313  40.187  1.00 45.02           O  
ATOM    683  CB  GLN L  90      -1.019  41.346  40.755  1.00 41.41           C  
ATOM    684  CG  GLN L  90      -0.499  42.281  39.688  1.00 44.73           C  
ATOM    685  CD  GLN L  90       1.007  42.183  39.459  1.00 42.90           C  
ATOM    686  OE1 GLN L  90       1.440  42.117  38.311  1.00 40.44           O  
ATOM    687  NE2 GLN L  90       1.804  42.172  40.537  1.00 19.89           N  
ATOM    688  N   TYR L  91      -0.128  39.028  38.347  1.00 35.98           N  
ATOM    689  CA  TYR L  91       1.007  38.566  37.550  1.00 35.88           C  
ATOM    690  C   TYR L  91       1.141  39.339  36.218  1.00 40.41           C  
ATOM    691  O   TYR L  91       1.732  38.871  35.228  1.00 41.72           O  
ATOM    692  CB  TYR L  91       0.950  37.035  37.365  1.00 31.67           C  
ATOM    693  CG  TYR L  91      -0.331  36.461  36.786  1.00 32.34           C  
ATOM    694  CD1 TYR L  91      -0.605  36.582  35.424  1.00 46.09           C  
ATOM    695  CD2 TYR L  91      -1.252  35.764  37.583  1.00 31.79           C  
ATOM    696  CE1 TYR L  91      -1.748  36.031  34.852  1.00 51.97           C  
ATOM    697  CE2 TYR L  91      -2.424  35.197  37.010  1.00 41.50           C  
ATOM    698  CZ  TYR L  91      -2.651  35.343  35.634  1.00 46.83           C  
ATOM    699  OH  TYR L  91      -3.752  34.815  34.991  1.00 43.17           O  
ATOM    700  N   TRP L  92       0.597  40.553  36.233  1.00 41.25           N  
ATOM    701  CA  TRP L  92       0.574  41.476  35.095  1.00 41.33           C  
ATOM    702  C   TRP L  92       1.943  42.131  34.851  1.00 39.96           C  
ATOM    703  O   TRP L  92       2.389  42.275  33.716  1.00 34.99           O  
ATOM    704  CB  TRP L  92      -0.527  42.510  35.390  1.00 39.13           C  
ATOM    705  CG  TRP L  92      -0.595  43.740  34.544  1.00 42.66           C  
ATOM    706  CD1 TRP L  92      -0.442  45.033  34.975  1.00 51.93           C  
ATOM    707  CD2 TRP L  92      -0.901  43.820  33.148  1.00 44.27           C  
ATOM    708  NE1 TRP L  92      -0.638  45.911  33.934  1.00 46.07           N  
ATOM    709  CE2 TRP L  92      -0.919  45.197  32.801  1.00 41.17           C  
ATOM    710  CE3 TRP L  92      -1.168  42.867  32.156  1.00 46.39           C  
ATOM    711  CZ2 TRP L  92      -1.193  45.641  31.504  1.00 35.81           C  
ATOM    712  CZ3 TRP L  92      -1.447  43.307  30.863  1.00 30.58           C  
ATOM    713  CH2 TRP L  92      -1.454  44.687  30.550  1.00 49.63           C  
ATOM    714  N   SER L  93       2.593  42.516  35.938  1.00 41.34           N  
ATOM    715  CA  SER L  93       3.907  43.148  35.936  1.00 47.15           C  
ATOM    716  C   SER L  93       4.683  42.365  37.003  1.00 45.16           C  
ATOM    717  O   SER L  93       4.606  42.674  38.198  1.00 41.62           O  
ATOM    718  CB  SER L  93       3.773  44.630  36.328  1.00 50.30           C  
ATOM    719  OG  SER L  93       4.990  45.340  36.158  1.00 68.22           O  
ATOM    720  N   THR L  94       5.430  41.357  36.554  1.00 40.50           N  
ATOM    721  CA  THR L  94       6.176  40.464  37.430  1.00 39.52           C  
ATOM    722  C   THR L  94       5.198  39.874  38.463  1.00 41.57           C  
ATOM    723  O   THR L  94       4.095  39.518  38.070  1.00 42.83           O  
ATOM    724  CB  THR L  94       7.437  41.143  38.043  1.00 39.90           C  
ATOM    725  OG1 THR L  94       7.086  41.960  39.159  1.00 40.02           O  
ATOM    726  CG2 THR L  94       8.138  41.985  36.992  1.00 41.39           C  
ATOM    727  N   TRP L  96       5.538  39.763  39.748  1.00 45.79           N  
ATOM    728  CA  TRP L  96       4.590  39.145  40.692  1.00 47.44           C  
ATOM    729  C   TRP L  96       4.392  39.775  42.054  1.00 50.08           C  
ATOM    730  O   TRP L  96       5.359  40.155  42.709  1.00 58.30           O  
ATOM    731  CB  TRP L  96       4.984  37.688  40.965  1.00 48.38           C  
ATOM    732  CG  TRP L  96       4.876  36.811  39.801  1.00 37.55           C  
ATOM    733  CD1 TRP L  96       3.793  36.077  39.430  1.00 28.41           C  
ATOM    734  CD2 TRP L  96       5.875  36.604  38.802  1.00 44.52           C  
ATOM    735  NE1 TRP L  96       4.053  35.427  38.248  1.00 32.65           N  
ATOM    736  CE2 TRP L  96       5.324  35.732  37.840  1.00 39.90           C  
ATOM    737  CE3 TRP L  96       7.183  37.071  38.622  1.00 43.02           C  
ATOM    738  CZ2 TRP L  96       6.031  35.323  36.714  1.00 40.66           C  
ATOM    739  CZ3 TRP L  96       7.883  36.665  37.502  1.00 46.34           C  
ATOM    740  CH2 TRP L  96       7.308  35.799  36.564  1.00 40.96           C  
ATOM    741  N   THR L  97       3.144  39.866  42.501  1.00 47.94           N  
ATOM    742  CA  THR L  97       2.881  40.388  43.842  1.00 48.23           C  
ATOM    743  C   THR L  97       1.776  39.585  44.506  1.00 47.79           C  
ATOM    744  O   THR L  97       0.763  39.252  43.880  1.00 52.61           O  
ATOM    745  CB  THR L  97       2.475  41.869  43.864  1.00 45.42           C  
ATOM    746  OG1 THR L  97       3.328  42.615  42.993  1.00 46.94           O  
ATOM    747  CG2 THR L  97       2.617  42.424  45.295  1.00 27.22           C  
ATOM    748  N   PHE L  98       1.983  39.269  45.774  1.00 43.50           N  
ATOM    749  CA  PHE L  98       1.014  38.508  46.530  1.00 45.81           C  
ATOM    750  C   PHE L  98       0.228  39.451  47.426  1.00 48.70           C  
ATOM    751  O   PHE L  98       0.715  40.538  47.751  1.00 59.09           O  
ATOM    752  CB  PHE L  98       1.743  37.492  47.397  1.00 40.61           C  
ATOM    753  CG  PHE L  98       2.246  36.305  46.649  1.00 39.04           C  
ATOM    754  CD1 PHE L  98       1.416  35.214  46.421  1.00 33.34           C  
ATOM    755  CD2 PHE L  98       3.554  36.256  46.194  1.00 40.45           C  
ATOM    756  CE1 PHE L  98       1.884  34.092  45.757  1.00 25.05           C  
ATOM    757  CE2 PHE L  98       4.034  35.129  45.524  1.00 38.22           C  
ATOM    758  CZ  PHE L  98       3.201  34.050  45.307  1.00 37.09           C  
ATOM    759  N   GLY L  99      -0.981  39.056  47.813  1.00 44.71           N  
ATOM    760  CA  GLY L  99      -1.748  39.872  48.735  1.00 43.67           C  
ATOM    761  C   GLY L  99      -1.292  39.472  50.139  1.00 46.38           C  
ATOM    762  O   GLY L  99      -0.524  38.521  50.295  1.00 49.23           O  
ATOM    763  N   GLY L 100      -1.744  40.174  51.171  1.00 49.41           N  
ATOM    764  CA  GLY L 100      -1.341  39.809  52.526  1.00 48.28           C  
ATOM    765  C   GLY L 100      -1.811  38.423  52.965  1.00 45.70           C  
ATOM    766  O   GLY L 100      -1.138  37.757  53.742  1.00 45.81           O  
ATOM    767  N   GLY L 101      -2.965  37.991  52.464  1.00 42.55           N  
ATOM    768  CA  GLY L 101      -3.512  36.703  52.836  1.00 35.29           C  
ATOM    769  C   GLY L 101      -4.705  36.874  53.754  1.00 38.14           C  
ATOM    770  O   GLY L 101      -4.819  37.852  54.499  1.00 39.24           O  
ATOM    771  N   THR L 102      -5.618  35.921  53.687  1.00 36.20           N  
ATOM    772  CA  THR L 102      -6.794  35.935  54.537  1.00 33.95           C  
ATOM    773  C   THR L 102      -6.947  34.497  55.032  1.00 33.14           C  
ATOM    774  O   THR L 102      -7.168  33.557  54.266  1.00 32.50           O  
ATOM    775  CB  THR L 102      -8.047  36.409  53.779  1.00 34.72           C  
ATOM    776  OG1 THR L 102      -7.790  37.680  53.175  1.00 37.98           O  
ATOM    777  CG2 THR L 102      -9.195  36.579  54.734  1.00 36.72           C  
ATOM    778  N   LYS L 103      -6.803  34.334  56.329  1.00 29.00           N  
ATOM    779  CA  LYS L 103      -6.877  33.038  56.958  1.00 35.28           C  
ATOM    780  C   LYS L 103      -8.309  32.826  57.421  1.00 39.69           C  
ATOM    781  O   LYS L 103      -8.887  33.694  58.064  1.00 40.62           O  
ATOM    782  CB  LYS L 103      -5.927  33.035  58.158  1.00 34.65           C  
ATOM    783  CG  LYS L 103      -5.786  31.730  58.939  1.00 32.63           C  
ATOM    784  CD  LYS L 103      -5.180  32.066  60.293  1.00 58.64           C  
ATOM    785  CE  LYS L 103      -4.482  30.894  60.956  1.00 70.23           C  
ATOM    786  NZ  LYS L 103      -3.290  30.453  60.198  1.00 89.01           N  
ATOM    787  N   LEU L 104      -8.892  31.686  57.085  1.00 42.16           N  
ATOM    788  CA  LEU L 104     -10.254  31.401  57.530  1.00 43.79           C  
ATOM    789  C   LEU L 104     -10.175  30.770  58.888  1.00 48.84           C  
ATOM    790  O   LEU L 104      -9.385  29.850  59.105  1.00 54.85           O  
ATOM    791  CB  LEU L 104     -10.963  30.429  56.609  1.00 38.58           C  
ATOM    792  CG  LEU L 104     -11.063  30.925  55.184  1.00 35.08           C  
ATOM    793  CD1 LEU L 104     -11.804  29.882  54.399  1.00 36.06           C  
ATOM    794  CD2 LEU L 104     -11.748  32.297  55.132  1.00 30.26           C  
ATOM    795  N   GLU L 105     -11.007  31.272  59.791  1.00 56.79           N  
ATOM    796  CA  GLU L 105     -11.090  30.800  61.173  1.00 55.81           C  
ATOM    797  C   GLU L 105     -12.570  30.470  61.361  1.00 52.94           C  
ATOM    798  O   GLU L 105     -13.432  31.127  60.754  1.00 54.23           O  
ATOM    799  CB  GLU L 105     -10.664  31.930  62.128  1.00 63.59           C  
ATOM    800  CG  GLU L 105     -10.939  31.660  63.602  1.00 94.76           C  
ATOM    801  CD  GLU L 105     -11.979  32.592  64.235  1.00102.72           C  
ATOM    802  OE1 GLU L 105     -13.096  32.686  63.688  1.00 96.31           O  
ATOM    803  OE2 GLU L 105     -11.676  33.222  65.283  1.00105.19           O  
ATOM    804  N   ILE L 106     -12.898  29.474  62.174  1.00 42.83           N  
ATOM    805  CA  ILE L 106     -14.308  29.192  62.323  1.00 47.14           C  
ATOM    806  C   ILE L 106     -14.891  29.689  63.633  1.00 48.51           C  
ATOM    807  O   ILE L 106     -14.234  29.648  64.683  1.00 48.42           O  
ATOM    808  CB  ILE L 106     -14.669  27.702  62.080  1.00 42.61           C  
ATOM    809  CG1 ILE L 106     -14.238  26.859  63.248  1.00 45.29           C  
ATOM    810  CG2 ILE L 106     -14.059  27.191  60.762  1.00 28.55           C  
ATOM    811  CD1 ILE L 106     -14.628  25.424  63.061  1.00 88.06           C  
ATOM    812  N   LYS L 107     -16.127  30.186  63.534  1.00 49.08           N  
ATOM    813  CA  LYS L 107     -16.881  30.713  64.661  1.00 44.55           C  
ATOM    814  C   LYS L 107     -17.428  29.577  65.506  1.00 46.86           C  
ATOM    815  O   LYS L 107     -17.713  28.478  64.994  1.00 47.02           O  
ATOM    816  CB  LYS L 107     -18.052  31.575  64.175  1.00 41.49           C  
ATOM    817  CG  LYS L 107     -17.704  33.016  63.873  1.00 50.92           C  
ATOM    818  CD  LYS L 107     -18.940  33.820  63.472  1.00 64.13           C  
ATOM    819  CE  LYS L 107     -19.298  33.634  61.997  1.00 75.57           C  
ATOM    820  NZ  LYS L 107     -20.528  34.376  61.604  1.00 76.32           N  
ATOM    821  N   ARG L 108     -17.567  29.864  66.798  1.00 45.72           N  
ATOM    822  CA  ARG L 108     -18.100  28.935  67.783  1.00 45.01           C  
ATOM    823  C   ARG L 108     -18.432  29.722  69.050  1.00 48.85           C  
ATOM    824  O   ARG L 108     -18.163  30.929  69.127  1.00 49.21           O  
ATOM    825  CB  ARG L 108     -17.098  27.826  68.100  1.00 41.15           C  
ATOM    826  CG  ARG L 108     -15.904  28.291  68.882  1.00 36.34           C  
ATOM    827  CD  ARG L 108     -15.432  27.197  69.798  1.00 50.52           C  
ATOM    828  NE  ARG L 108     -16.213  27.100  71.028  1.00 41.84           N  
ATOM    829  CZ  ARG L 108     -16.179  26.037  71.821  1.00 44.38           C  
ATOM    830  NH1 ARG L 108     -15.434  24.988  71.488  1.00 47.97           N  
ATOM    831  NH2 ARG L 108     -16.894  26.013  72.933  1.00 49.64           N  
ATOM    832  N   ALA L 109     -18.999  29.037  70.041  1.00 52.55           N  
ATOM    833  CA  ALA L 109     -19.399  29.672  71.292  1.00 55.48           C  
ATOM    834  C   ALA L 109     -18.239  30.280  72.076  1.00 57.23           C  
ATOM    835  O   ALA L 109     -17.179  29.655  72.226  1.00 57.75           O  
ATOM    836  CB  ALA L 109     -20.138  28.674  72.159  1.00 56.82           C  
ATOM    837  N   ASP L 110     -18.454  31.493  72.591  1.00 54.71           N  
ATOM    838  CA  ASP L 110     -17.442  32.180  73.389  1.00 57.57           C  
ATOM    839  C   ASP L 110     -17.141  31.216  74.525  1.00 63.12           C  
ATOM    840  O   ASP L 110     -18.044  30.732  75.198  1.00 64.07           O  
ATOM    841  CB  ASP L 110     -17.955  33.535  73.923  1.00 54.01           C  
ATOM    842  CG  ASP L 110     -17.919  34.654  72.859  1.00 61.93           C  
ATOM    843  OD1 ASP L 110     -17.779  34.363  71.646  1.00 67.41           O  
ATOM    844  OD2 ASP L 110     -18.032  35.838  73.237  1.00 62.84           O  
ATOM    845  N   ALA L 111     -15.866  30.911  74.710  1.00 70.29           N  
ATOM    846  CA  ALA L 111     -15.451  29.983  75.741  1.00 73.78           C  
ATOM    847  C   ALA L 111     -14.397  30.629  76.609  1.00 78.67           C  
ATOM    848  O   ALA L 111     -13.524  31.370  76.134  1.00 77.11           O  
ATOM    849  CB  ALA L 111     -14.921  28.693  75.123  1.00 73.14           C  
ATOM    850  N   ALA L 112     -14.512  30.358  77.902  1.00 85.45           N  
ATOM    851  CA  ALA L 112     -13.603  30.878  78.913  1.00 84.93           C  
ATOM    852  C   ALA L 112     -12.366  29.982  79.056  1.00 85.52           C  
ATOM    853  O   ALA L 112     -12.459  28.743  79.072  1.00 82.59           O  
ATOM    854  CB  ALA L 112     -14.333  30.995  80.267  1.00 83.99           C  
ATOM    855  N   PRO L 113     -11.176  30.611  79.118  1.00 87.73           N  
ATOM    856  CA  PRO L 113      -9.834  30.018  79.258  1.00 85.61           C  
ATOM    857  C   PRO L 113      -9.448  29.416  80.620  1.00 84.68           C  
ATOM    858  O   PRO L 113      -9.446  30.115  81.631  1.00 84.39           O  
ATOM    859  CB  PRO L 113      -8.907  31.179  78.902  1.00 85.41           C  
ATOM    860  CG  PRO L 113      -9.674  32.375  79.396  1.00 80.90           C  
ATOM    861  CD  PRO L 113     -11.087  32.081  78.953  1.00 89.24           C  
ATOM    862  N   THR L 114      -9.091  28.136  80.640  1.00 86.84           N  
ATOM    863  CA  THR L 114      -8.700  27.483  81.889  1.00 91.09           C  
ATOM    864  C   THR L 114      -7.233  27.832  82.202  1.00 94.10           C  
ATOM    865  O   THR L 114      -6.316  27.377  81.503  1.00 95.89           O  
ATOM    866  CB  THR L 114      -8.853  25.939  81.787  1.00 87.90           C  
ATOM    867  OG1 THR L 114     -10.172  25.626  81.330  1.00 76.61           O  
ATOM    868  CG2 THR L 114      -8.622  25.269  83.149  1.00 75.59           C  
ATOM    869  N   VAL L 115      -7.018  28.639  83.243  1.00 93.13           N  
ATOM    870  CA  VAL L 115      -5.671  29.040  83.640  1.00 93.08           C  
ATOM    871  C   VAL L 115      -5.099  28.102  84.704  1.00 95.39           C  
ATOM    872  O   VAL L 115      -5.754  27.804  85.701  1.00 98.68           O  
ATOM    873  CB  VAL L 115      -5.631  30.488  84.205  1.00 85.35           C  
ATOM    874  CG1 VAL L 115      -4.183  30.893  84.470  1.00 65.23           C  
ATOM    875  CG2 VAL L 115      -6.299  31.472  83.245  1.00 61.91           C  
ATOM    876  N   SER L 116      -3.877  27.637  84.478  1.00 98.47           N  
ATOM    877  CA  SER L 116      -3.171  26.771  85.414  1.00103.96           C  
ATOM    878  C   SER L 116      -1.762  27.373  85.474  1.00109.72           C  
ATOM    879  O   SER L 116      -1.050  27.395  84.467  1.00109.85           O  
ATOM    880  CB  SER L 116      -3.136  25.319  84.906  1.00 99.83           C  
ATOM    881  OG  SER L 116      -4.381  24.663  85.102  1.00 91.64           O  
ATOM    882  N   ILE L 117      -1.371  27.878  86.647  1.00116.68           N  
ATOM    883  CA  ILE L 117      -0.055  28.508  86.830  1.00118.49           C  
ATOM    884  C   ILE L 117       0.965  27.559  87.479  1.00119.06           C  
ATOM    885  O   ILE L 117       0.590  26.645  88.222  1.00119.02           O  
ATOM    886  CB  ILE L 117      -0.185  29.823  87.660  1.00113.61           C  
ATOM    887  CG1 ILE L 117       0.930  30.794  87.272  1.00 91.05           C  
ATOM    888  CG2 ILE L 117      -0.164  29.522  89.169  1.00111.34           C  
ATOM    889  CD1 ILE L 117       0.752  32.172  87.857  1.00 72.04           C  
ATOM    890  N   PHE L 118       2.250  27.782  87.206  1.00119.96           N  
ATOM    891  CA  PHE L 118       3.296  26.917  87.750  1.00121.67           C  
ATOM    892  C   PHE L 118       4.541  27.702  88.223  1.00122.81           C  
ATOM    893  O   PHE L 118       4.976  28.658  87.567  1.00124.06           O  
ATOM    894  CB  PHE L 118       3.690  25.862  86.699  1.00118.86           C  
ATOM    895  CG  PHE L 118       2.552  24.967  86.264  1.00106.59           C  
ATOM    896  CD1 PHE L 118       1.672  25.374  85.263  1.00104.14           C  
ATOM    897  CD2 PHE L 118       2.369  23.711  86.847  1.00101.38           C  
ATOM    898  CE1 PHE L 118       0.623  24.541  84.847  1.00 99.84           C  
ATOM    899  CE2 PHE L 118       1.329  22.877  86.438  1.00 99.24           C  
ATOM    900  CZ  PHE L 118       0.454  23.293  85.436  1.00 97.95           C  
ATOM    901  N   PRO L 119       5.113  27.320  89.386  1.00122.23           N  
ATOM    902  CA  PRO L 119       6.301  27.981  89.941  1.00119.20           C  
ATOM    903  C   PRO L 119       7.607  27.460  89.321  1.00116.12           C  
ATOM    904  O   PRO L 119       7.765  26.258  89.093  1.00114.26           O  
ATOM    905  CB  PRO L 119       6.213  27.652  91.440  1.00119.42           C  
ATOM    906  CG  PRO L 119       4.848  26.939  91.619  1.00119.10           C  
ATOM    907  CD  PRO L 119       4.655  26.263  90.300  1.00122.64           C  
ATOM    908  N   CYS L 134       2.610  29.913  83.091  1.00 96.16           N  
ATOM    909  CA  CYS L 134       1.155  30.063  83.217  1.00 99.43           C  
ATOM    910  C   CYS L 134       0.386  29.795  81.905  1.00 98.31           C  
ATOM    911  O   CYS L 134       0.453  30.585  80.947  1.00 97.57           O  
ATOM    912  CB  CYS L 134       0.815  31.467  83.736  1.00101.68           C  
ATOM    913  SG  CYS L 134      -0.955  31.758  84.095  1.00 97.18           S  
ATOM    914  N   PHE L 135      -0.339  28.676  81.877  1.00 95.53           N  
ATOM    915  CA  PHE L 135      -1.131  28.254  80.713  1.00 93.00           C  
ATOM    916  C   PHE L 135      -2.536  28.868  80.547  1.00 91.28           C  
ATOM    917  O   PHE L 135      -3.358  28.827  81.466  1.00 94.62           O  
ATOM    918  CB  PHE L 135      -1.294  26.726  80.720  1.00 88.36           C  
ATOM    919  CG  PHE L 135      -0.063  25.969  80.321  1.00 76.82           C  
ATOM    920  CD1 PHE L 135       0.585  26.251  79.127  1.00 82.99           C  
ATOM    921  CD2 PHE L 135       0.440  24.962  81.135  1.00 84.82           C  
ATOM    922  CE1 PHE L 135       1.712  25.541  78.742  1.00 93.87           C  
ATOM    923  CE2 PHE L 135       1.571  24.246  80.761  1.00100.21           C  
ATOM    924  CZ  PHE L 135       2.209  24.537  79.559  1.00 98.77           C  
ATOM    925  N   LEU L 136      -2.805  29.437  79.377  1.00 87.35           N  
ATOM    926  CA  LEU L 136      -4.128  29.977  79.065  1.00 85.75           C  
ATOM    927  C   LEU L 136      -4.649  29.078  77.947  1.00 87.36           C  
ATOM    928  O   LEU L 136      -4.437  29.350  76.760  1.00 90.28           O  
ATOM    929  CB  LEU L 136      -4.047  31.421  78.588  1.00 85.29           C  
ATOM    930  CG  LEU L 136      -3.983  32.478  79.689  1.00 84.63           C  
ATOM    931  CD1 LEU L 136      -2.810  32.156  80.592  1.00 82.25           C  
ATOM    932  CD2 LEU L 136      -3.859  33.895  79.097  1.00 70.71           C  
ATOM    933  N   ASN L 137      -5.330  28.003  78.336  1.00 85.34           N  
ATOM    934  CA  ASN L 137      -5.833  27.013  77.391  1.00 83.86           C  
ATOM    935  C   ASN L 137      -7.313  27.017  77.030  1.00 83.66           C  
ATOM    936  O   ASN L 137      -8.168  27.320  77.858  1.00 88.27           O  
ATOM    937  CB  ASN L 137      -5.509  25.613  77.912  1.00 82.47           C  
ATOM    938  CG  ASN L 137      -4.055  25.318  77.906  1.00 82.59           C  
ATOM    939  OD1 ASN L 137      -3.218  26.218  77.878  1.00 99.34           O  
ATOM    940  ND2 ASN L 137      -3.728  24.044  77.928  1.00 85.72           N  
ATOM    941  N   ASN L 138      -7.576  26.662  75.773  1.00 78.55           N  
ATOM    942  CA  ASN L 138      -8.917  26.484  75.197  1.00 71.76           C  
ATOM    943  C   ASN L 138      -9.990  27.561  75.311  1.00 67.85           C  
ATOM    944  O   ASN L 138     -11.000  27.373  75.988  1.00 67.72           O  
ATOM    945  CB  ASN L 138      -9.484  25.132  75.663  1.00 68.65           C  
ATOM    946  CG  ASN L 138      -8.669  23.959  75.153  1.00 77.48           C  
ATOM    947  OD1 ASN L 138      -7.552  23.699  75.623  1.00 84.35           O  
ATOM    948  ND2 ASN L 138      -9.212  23.249  74.175  1.00 82.86           N  
ATOM    949  N   PHE L 139      -9.786  28.682  74.630  1.00 65.20           N  
ATOM    950  CA  PHE L 139     -10.760  29.772  74.664  1.00 65.50           C  
ATOM    951  C   PHE L 139     -11.283  30.231  73.292  1.00 66.87           C  
ATOM    952  O   PHE L 139     -10.865  29.731  72.235  1.00 65.79           O  
ATOM    953  CB  PHE L 139     -10.191  30.980  75.423  1.00 62.61           C  
ATOM    954  CG  PHE L 139      -8.918  31.520  74.844  1.00 65.54           C  
ATOM    955  CD1 PHE L 139      -7.688  31.001  75.241  1.00 72.05           C  
ATOM    956  CD2 PHE L 139      -8.943  32.546  73.896  1.00 67.76           C  
ATOM    957  CE1 PHE L 139      -6.497  31.493  74.703  1.00 75.28           C  
ATOM    958  CE2 PHE L 139      -7.750  33.048  73.350  1.00 66.83           C  
ATOM    959  CZ  PHE L 139      -6.530  32.518  73.754  1.00 72.85           C  
ATOM    960  N   TYR L 140     -12.203  31.194  73.331  1.00 68.01           N  
ATOM    961  CA  TYR L 140     -12.815  31.767  72.140  1.00 66.34           C  
ATOM    962  C   TYR L 140     -13.617  33.005  72.577  1.00 67.46           C  
ATOM    963  O   TYR L 140     -14.266  32.978  73.622  1.00 69.44           O  
ATOM    964  CB  TYR L 140     -13.724  30.733  71.454  1.00 62.56           C  
ATOM    965  CG  TYR L 140     -14.075  31.169  70.069  1.00 63.61           C  
ATOM    966  CD1 TYR L 140     -15.158  32.023  69.844  1.00 65.64           C  
ATOM    967  CD2 TYR L 140     -13.287  30.800  68.985  1.00 68.27           C  
ATOM    968  CE1 TYR L 140     -15.447  32.505  68.573  1.00 42.50           C  
ATOM    969  CE2 TYR L 140     -13.567  31.275  67.704  1.00 70.06           C  
ATOM    970  CZ  TYR L 140     -14.647  32.128  67.514  1.00 52.97           C  
ATOM    971  OH  TYR L 140     -14.937  32.602  66.268  1.00 56.33           O  
ATOM    972  N   PRO L 141     -13.579  34.110  71.796  1.00 68.15           N  
ATOM    973  CA  PRO L 141     -12.849  34.312  70.536  1.00 68.72           C  
ATOM    974  C   PRO L 141     -11.355  34.274  70.776  1.00 71.94           C  
ATOM    975  O   PRO L 141     -10.915  33.959  71.881  1.00 68.82           O  
ATOM    976  CB  PRO L 141     -13.327  35.686  70.067  1.00 68.11           C  
ATOM    977  CG  PRO L 141     -13.604  36.398  71.361  1.00 75.12           C  
ATOM    978  CD  PRO L 141     -14.323  35.330  72.157  1.00 70.99           C  
ATOM    979  N   LYS L 142     -10.577  34.605  69.751  1.00 76.96           N  
ATOM    980  CA  LYS L 142      -9.117  34.526  69.849  1.00 80.80           C  
ATOM    981  C   LYS L 142      -8.323  35.665  70.502  1.00 84.38           C  
ATOM    982  O   LYS L 142      -7.239  35.419  71.042  1.00 83.07           O  
ATOM    983  CB  LYS L 142      -8.511  34.231  68.473  1.00 77.11           C  
ATOM    984  CG  LYS L 142      -8.622  35.364  67.471  1.00 70.54           C  
ATOM    985  CD  LYS L 142      -7.943  34.967  66.162  1.00 68.81           C  
ATOM    986  CE  LYS L 142      -7.466  36.169  65.360  1.00 67.35           C  
ATOM    987  NZ  LYS L 142      -8.586  37.089  65.077  1.00 81.11           N  
ATOM    988  N   ASP L 143      -8.838  36.895  70.452  1.00 87.72           N  
ATOM    989  CA  ASP L 143      -8.134  38.042  71.036  1.00 89.93           C  
ATOM    990  C   ASP L 143      -7.936  37.910  72.531  1.00 91.82           C  
ATOM    991  O   ASP L 143      -8.801  37.377  73.223  1.00 91.90           O  
ATOM    992  CB  ASP L 143      -8.855  39.346  70.705  1.00 88.96           C  
ATOM    993  CG  ASP L 143      -8.475  39.871  69.345  1.00 99.71           C  
ATOM    994  OD1 ASP L 143      -7.398  40.502  69.246  1.00106.91           O  
ATOM    995  OD2 ASP L 143      -9.242  39.649  68.380  1.00 97.99           O  
ATOM    996  N   ILE L 144      -6.803  38.397  73.029  1.00 95.54           N  
ATOM    997  CA  ILE L 144      -6.495  38.284  74.457  1.00 97.59           C  
ATOM    998  C   ILE L 144      -5.228  39.089  74.833  1.00102.32           C  
ATOM    999  O   ILE L 144      -4.290  39.204  74.026  1.00106.03           O  
ATOM   1000  CB  ILE L 144      -6.339  36.764  74.832  1.00 90.88           C  
ATOM   1001  CG1 ILE L 144      -6.132  36.577  76.335  1.00 77.03           C  
ATOM   1002  CG2 ILE L 144      -5.208  36.140  74.029  1.00 94.33           C  
ATOM   1003  CD1 ILE L 144      -6.128  35.115  76.761  1.00 61.92           C  
ATOM   1004  N   ASN L 145      -5.219  39.647  76.050  1.00103.20           N  
ATOM   1005  CA  ASN L 145      -4.094  40.433  76.582  1.00101.36           C  
ATOM   1006  C   ASN L 145      -3.839  39.963  78.008  1.00101.06           C  
ATOM   1007  O   ASN L 145      -4.778  39.851  78.805  1.00 98.75           O  
ATOM   1008  CB  ASN L 145      -4.411  41.936  76.594  1.00 98.57           C  
ATOM   1009  CG  ASN L 145      -4.550  42.517  75.195  1.00 99.89           C  
ATOM   1010  OD1 ASN L 145      -5.621  42.462  74.598  1.00 98.25           O  
ATOM   1011  ND2 ASN L 145      -3.467  43.076  74.665  1.00 94.95           N  
ATOM   1012  N   VAL L 146      -2.575  39.682  78.319  1.00102.39           N  
ATOM   1013  CA  VAL L 146      -2.174  39.206  79.649  1.00104.34           C  
ATOM   1014  C   VAL L 146      -1.388  40.299  80.441  1.00106.78           C  
ATOM   1015  O   VAL L 146      -0.994  41.326  79.860  1.00110.22           O  
ATOM   1016  CB  VAL L 146      -1.333  37.885  79.512  1.00 98.82           C  
ATOM   1017  CG1 VAL L 146      -1.258  37.147  80.844  1.00 91.58           C  
ATOM   1018  CG2 VAL L 146      -1.955  36.965  78.470  1.00 87.99           C  
ATOM   1019  N   LYS L 147      -1.180  40.082  81.750  1.00105.70           N  
ATOM   1020  CA  LYS L 147      -0.446  41.019  82.628  1.00101.66           C  
ATOM   1021  C   LYS L 147       0.388  40.240  83.644  1.00 98.30           C  
ATOM   1022  O   LYS L 147      -0.047  39.197  84.137  1.00 98.07           O  
ATOM   1023  CB  LYS L 147      -1.407  41.948  83.391  1.00 97.62           C  
ATOM   1024  CG  LYS L 147      -2.056  43.048  82.562  1.00 89.79           C  
ATOM   1025  CD  LYS L 147      -1.013  44.037  82.083  1.00104.33           C  
ATOM   1026  CE  LYS L 147      -1.623  45.036  81.120  1.00114.06           C  
ATOM   1027  NZ  LYS L 147      -0.602  46.022  80.661  1.00120.17           N  
ATOM   1028  N   GLY L 158      10.631  40.495  80.063  1.00 94.89           N  
ATOM   1029  CA  GLY L 158      10.679  39.653  81.243  1.00102.75           C  
ATOM   1030  C   GLY L 158       9.920  38.337  81.084  1.00109.26           C  
ATOM   1031  O   GLY L 158      10.114  37.400  81.875  1.00112.14           O  
ATOM   1032  N   VAL L 159       9.061  38.255  80.064  1.00108.88           N  
ATOM   1033  CA  VAL L 159       8.253  37.054  79.805  1.00103.66           C  
ATOM   1034  C   VAL L 159       7.889  37.003  78.325  1.00102.20           C  
ATOM   1035  O   VAL L 159       7.863  38.043  77.657  1.00101.82           O  
ATOM   1036  CB  VAL L 159       6.947  37.071  80.627  1.00100.33           C  
ATOM   1037  CG1 VAL L 159       6.101  38.287  80.238  1.00 96.31           C  
ATOM   1038  CG2 VAL L 159       6.172  35.782  80.410  1.00 93.57           C  
ATOM   1039  N   LEU L 160       7.607  35.806  77.811  1.00101.16           N  
ATOM   1040  CA  LEU L 160       7.253  35.655  76.397  1.00 98.22           C  
ATOM   1041  C   LEU L 160       6.040  34.755  76.132  1.00 94.28           C  
ATOM   1042  O   LEU L 160       5.812  33.773  76.855  1.00 87.53           O  
ATOM   1043  CB  LEU L 160       8.460  35.147  75.594  1.00 98.76           C  
ATOM   1044  CG  LEU L 160       9.620  36.104  75.266  1.00101.20           C  
ATOM   1045  CD1 LEU L 160       9.064  37.493  74.886  1.00 89.18           C  
ATOM   1046  CD2 LEU L 160      10.590  36.198  76.442  1.00 94.88           C  
ATOM   1047  N   ASN L 161       5.269  35.107  75.096  1.00 93.51           N  
ATOM   1048  CA  ASN L 161       4.077  34.339  74.708  1.00 90.51           C  
ATOM   1049  C   ASN L 161       4.054  33.782  73.278  1.00 88.37           C  
ATOM   1050  O   ASN L 161       4.537  34.403  72.321  1.00 86.92           O  
ATOM   1051  CB  ASN L 161       2.760  35.124  74.911  1.00 85.34           C  
ATOM   1052  CG  ASN L 161       2.958  36.484  75.529  1.00 74.59           C  
ATOM   1053  OD1 ASN L 161       2.939  37.503  74.845  1.00 69.84           O  
ATOM   1054  ND2 ASN L 161       3.146  36.509  76.832  1.00 67.37           N  
ATOM   1055  N   SER L 162       3.477  32.590  73.168  1.00 86.39           N  
ATOM   1056  CA  SER L 162       3.282  31.890  71.905  1.00 84.23           C  
ATOM   1057  C   SER L 162       1.786  31.548  71.958  1.00 82.36           C  
ATOM   1058  O   SER L 162       1.214  31.385  73.042  1.00 80.09           O  
ATOM   1059  CB  SER L 162       4.127  30.609  71.828  1.00 79.61           C  
ATOM   1060  OG  SER L 162       3.509  29.525  72.505  1.00 69.79           O  
ATOM   1061  N   TRP L 163       1.152  31.440  70.802  1.00 80.49           N  
ATOM   1062  CA  TRP L 163      -0.270  31.148  70.746  1.00 74.41           C  
ATOM   1063  C   TRP L 163      -0.427  29.942  69.856  1.00 70.26           C  
ATOM   1064  O   TRP L 163       0.400  29.724  68.978  1.00 70.00           O  
ATOM   1065  CB  TRP L 163      -1.021  32.327  70.139  1.00 74.52           C  
ATOM   1066  CG  TRP L 163      -0.980  33.579  70.958  1.00 85.07           C  
ATOM   1067  CD1 TRP L 163      -1.978  34.067  71.752  1.00106.50           C  
ATOM   1068  CD2 TRP L 163       0.105  34.508  71.061  1.00 91.46           C  
ATOM   1069  NE1 TRP L 163      -1.584  35.244  72.340  1.00109.64           N  
ATOM   1070  CE2 TRP L 163      -0.311  35.539  71.934  1.00110.58           C  
ATOM   1071  CE3 TRP L 163       1.385  34.573  70.497  1.00101.89           C  
ATOM   1072  CZ2 TRP L 163       0.511  36.622  72.262  1.00128.07           C  
ATOM   1073  CZ3 TRP L 163       2.204  35.651  70.821  1.00119.20           C  
ATOM   1074  CH2 TRP L 163       1.761  36.662  71.696  1.00130.10           C  
ATOM   1075  N   THR L 164      -1.465  29.147  70.072  1.00 66.65           N  
ATOM   1076  CA  THR L 164      -1.657  27.999  69.210  1.00 62.56           C  
ATOM   1077  C   THR L 164      -2.614  28.384  68.097  1.00 61.03           C  
ATOM   1078  O   THR L 164      -3.216  29.465  68.114  1.00 51.81           O  
ATOM   1079  CB  THR L 164      -2.224  26.775  69.967  1.00 63.12           C  
ATOM   1080  OG1 THR L 164      -3.367  27.164  70.741  1.00 63.10           O  
ATOM   1081  CG2 THR L 164      -1.168  26.163  70.860  1.00 63.14           C  
ATOM   1082  N   ASP L 165      -2.730  27.493  67.121  1.00 64.17           N  
ATOM   1083  CA  ASP L 165      -3.645  27.676  66.005  1.00 66.93           C  
ATOM   1084  C   ASP L 165      -4.995  27.166  66.515  1.00 67.00           C  
ATOM   1085  O   ASP L 165      -5.022  26.357  67.451  1.00 73.53           O  
ATOM   1086  CB  ASP L 165      -3.182  26.849  64.804  1.00 70.69           C  
ATOM   1087  CG  ASP L 165      -2.455  27.686  63.766  1.00 87.05           C  
ATOM   1088  OD1 ASP L 165      -1.824  28.698  64.148  1.00 91.67           O  
ATOM   1089  OD2 ASP L 165      -2.519  27.329  62.566  1.00 91.38           O  
ATOM   1090  N   GLN L 166      -6.100  27.625  65.925  1.00 59.29           N  
ATOM   1091  CA  GLN L 166      -7.423  27.197  66.367  1.00 54.00           C  
ATOM   1092  C   GLN L 166      -7.471  25.679  66.351  1.00 53.27           C  
ATOM   1093  O   GLN L 166      -7.144  25.068  65.343  1.00 55.84           O  
ATOM   1094  CB  GLN L 166      -8.517  27.787  65.467  1.00 57.35           C  
ATOM   1095  CG  GLN L 166      -9.944  27.418  65.905  1.00 83.11           C  
ATOM   1096  CD  GLN L 166     -11.040  28.304  65.304  1.00 86.21           C  
ATOM   1097  OE1 GLN L 166     -11.128  28.469  64.082  1.00 80.16           O  
ATOM   1098  NE2 GLN L 166     -11.884  28.874  66.171  1.00 78.92           N  
ATOM   1099  N   ASP L 167      -7.853  25.073  67.470  1.00 51.63           N  
ATOM   1100  CA  ASP L 167      -7.916  23.627  67.562  1.00 56.45           C  
ATOM   1101  C   ASP L 167      -8.960  23.071  66.619  1.00 58.57           C  
ATOM   1102  O   ASP L 167     -10.085  23.574  66.527  1.00 60.31           O  
ATOM   1103  CB  ASP L 167      -8.218  23.172  68.990  1.00 60.97           C  
ATOM   1104  CG  ASP L 167      -8.158  21.644  69.148  1.00 74.46           C  
ATOM   1105  OD1 ASP L 167      -7.029  21.094  69.289  1.00 79.73           O  
ATOM   1106  OD2 ASP L 167      -9.240  21.002  69.130  1.00 54.94           O  
ATOM   1107  N   SER L 168      -8.570  22.012  65.927  1.00 60.62           N  
ATOM   1108  CA  SER L 168      -9.432  21.372  64.964  1.00 63.43           C  
ATOM   1109  C   SER L 168     -10.570  20.553  65.552  1.00 66.85           C  
ATOM   1110  O   SER L 168     -11.598  20.413  64.905  1.00 74.03           O  
ATOM   1111  CB  SER L 168      -8.598  20.531  64.002  1.00 64.25           C  
ATOM   1112  OG  SER L 168      -7.626  19.770  64.695  1.00 78.12           O  
ATOM   1113  N   LYS L 169     -10.409  20.003  66.753  1.00 68.32           N  
ATOM   1114  CA  LYS L 169     -11.500  19.233  67.363  1.00 69.90           C  
ATOM   1115  C   LYS L 169     -12.632  20.163  67.823  1.00 69.85           C  
ATOM   1116  O   LYS L 169     -13.784  19.995  67.419  1.00 73.03           O  
ATOM   1117  CB  LYS L 169     -11.014  18.412  68.561  1.00 71.44           C  
ATOM   1118  CG  LYS L 169     -11.021  16.908  68.346  1.00 74.51           C  
ATOM   1119  CD  LYS L 169      -9.850  16.488  67.476  1.00 86.80           C  
ATOM   1120  CE  LYS L 169      -9.658  14.974  67.458  1.00 98.35           C  
ATOM   1121  NZ  LYS L 169     -10.770  14.264  66.777  1.00102.96           N  
ATOM   1122  N   ASP L 170     -12.296  21.133  68.668  1.00 63.66           N  
ATOM   1123  CA  ASP L 170     -13.260  22.101  69.184  1.00 59.86           C  
ATOM   1124  C   ASP L 170     -12.544  23.387  68.933  1.00 56.97           C  
ATOM   1125  O   ASP L 170     -11.551  23.678  69.570  1.00 62.83           O  
ATOM   1126  CB  ASP L 170     -13.491  21.919  70.685  1.00 66.53           C  
ATOM   1127  CG  ASP L 170     -12.216  22.111  71.518  1.00 73.48           C  
ATOM   1128  OD1 ASP L 170     -11.137  21.649  71.091  1.00 86.86           O  
ATOM   1129  OD2 ASP L 170     -12.294  22.728  72.601  1.00 72.70           O  
ATOM   1130  N   SER L 171     -13.049  24.147  67.992  1.00 51.56           N  
ATOM   1131  CA  SER L 171     -12.454  25.391  67.559  1.00 48.30           C  
ATOM   1132  C   SER L 171     -12.087  26.409  68.629  1.00 50.63           C  
ATOM   1133  O   SER L 171     -12.578  27.535  68.640  1.00 52.78           O  
ATOM   1134  CB  SER L 171     -13.405  25.977  66.560  1.00 49.67           C  
ATOM   1135  OG  SER L 171     -14.010  24.889  65.879  1.00 47.37           O  
ATOM   1136  N   THR L 172     -11.177  26.015  69.502  1.00 53.80           N  
ATOM   1137  CA  THR L 172     -10.737  26.827  70.614  1.00 56.73           C  
ATOM   1138  C   THR L 172      -9.308  27.250  70.364  1.00 60.53           C  
ATOM   1139  O   THR L 172      -8.685  26.796  69.409  1.00 63.12           O  
ATOM   1140  CB  THR L 172     -10.810  26.031  71.928  1.00 53.43           C  
ATOM   1141  OG1 THR L 172     -10.229  24.725  71.749  1.00 37.00           O  
ATOM   1142  CG2 THR L 172     -12.258  25.899  72.369  1.00 50.52           C  
ATOM   1143  N   TYR L 173      -8.795  28.117  71.226  1.00 61.95           N  
ATOM   1144  CA  TYR L 173      -7.439  28.616  71.118  1.00 58.92           C  
ATOM   1145  C   TYR L 173      -6.720  28.373  72.405  1.00 62.91           C  
ATOM   1146  O   TYR L 173      -7.326  28.038  73.409  1.00 65.49           O  
ATOM   1147  CB  TYR L 173      -7.457  30.107  70.880  1.00 54.20           C  
ATOM   1148  CG  TYR L 173      -7.929  30.470  69.518  1.00 67.60           C  
ATOM   1149  CD1 TYR L 173      -7.070  30.374  68.431  1.00 71.77           C  
ATOM   1150  CD2 TYR L 173      -9.232  30.924  69.303  1.00 72.82           C  
ATOM   1151  CE1 TYR L 173      -7.485  30.719  67.165  1.00 71.99           C  
ATOM   1152  CE2 TYR L 173      -9.663  31.276  68.029  1.00 71.20           C  
ATOM   1153  CZ  TYR L 173      -8.774  31.168  66.971  1.00 68.03           C  
ATOM   1154  OH  TYR L 173      -9.141  31.513  65.708  1.00 53.80           O  
ATOM   1155  N   SER L 174      -5.413  28.544  72.380  1.00 70.83           N  
ATOM   1156  CA  SER L 174      -4.620  28.384  73.587  1.00 74.80           C  
ATOM   1157  C   SER L 174      -3.452  29.354  73.474  1.00 74.30           C  
ATOM   1158  O   SER L 174      -3.157  29.864  72.367  1.00 71.12           O  
ATOM   1159  CB  SER L 174      -4.138  26.941  73.743  1.00 78.46           C  
ATOM   1160  OG  SER L 174      -5.242  26.053  73.795  1.00 88.80           O  
ATOM   1161  N   MET L 175      -2.805  29.609  74.612  1.00 69.71           N  
ATOM   1162  CA  MET L 175      -1.684  30.532  74.666  1.00 68.97           C  
ATOM   1163  C   MET L 175      -0.792  30.257  75.886  1.00 69.29           C  
ATOM   1164  O   MET L 175      -1.289  29.797  76.916  1.00 65.12           O  
ATOM   1165  CB  MET L 175      -2.225  31.961  74.654  1.00 58.58           C  
ATOM   1166  CG  MET L 175      -2.012  32.744  75.906  1.00 45.52           C  
ATOM   1167  SD  MET L 175      -1.053  34.160  75.459  1.00 69.97           S  
ATOM   1168  CE  MET L 175      -2.268  35.437  75.386  1.00 27.14           C  
ATOM   1169  N   SER L 176       0.515  30.529  75.747  1.00 72.33           N  
ATOM   1170  CA  SER L 176       1.514  30.313  76.808  1.00 69.53           C  
ATOM   1171  C   SER L 176       2.331  31.542  77.129  1.00 71.69           C  
ATOM   1172  O   SER L 176       2.641  32.322  76.243  1.00 71.73           O  
ATOM   1173  CB  SER L 176       2.497  29.207  76.425  1.00 65.75           C  
ATOM   1174  OG  SER L 176       2.047  27.950  76.890  1.00 69.28           O  
ATOM   1175  N   SER L 177       2.677  31.704  78.406  1.00 81.07           N  
ATOM   1176  CA  SER L 177       3.508  32.822  78.882  1.00 83.18           C  
ATOM   1177  C   SER L 177       4.426  32.454  80.061  1.00 83.18           C  
ATOM   1178  O   SER L 177       4.153  31.517  80.825  1.00 81.39           O  
ATOM   1179  CB  SER L 177       2.627  34.011  79.259  1.00 76.29           C  
ATOM   1180  OG  SER L 177       2.021  34.530  78.095  1.00 70.61           O  
ATOM   1181  N   THR L 193       1.819  36.221  90.498  1.00109.81           N  
ATOM   1182  CA  THR L 193       0.483  36.241  89.893  1.00117.04           C  
ATOM   1183  C   THR L 193       0.433  36.248  88.336  1.00121.15           C  
ATOM   1184  O   THR L 193       1.377  36.701  87.677  1.00125.95           O  
ATOM   1185  CB  THR L 193      -0.344  37.446  90.429  1.00112.05           C  
ATOM   1186  OG1 THR L 193       0.542  38.451  90.951  1.00111.38           O  
ATOM   1187  CG2 THR L 193      -1.323  36.982  91.503  1.00 85.60           C  
ATOM   1188  N   CYS L 194      -0.679  35.750  87.770  1.00122.42           N  
ATOM   1189  CA  CYS L 194      -0.918  35.671  86.306  1.00118.59           C  
ATOM   1190  C   CYS L 194      -2.368  36.095  85.987  1.00115.73           C  
ATOM   1191  O   CYS L 194      -3.310  35.487  86.502  1.00111.40           O  
ATOM   1192  CB  CYS L 194      -0.657  34.227  85.827  1.00118.66           C  
ATOM   1193  SG  CYS L 194      -1.106  33.790  84.108  1.00104.40           S  
ATOM   1194  N   GLU L 195      -2.562  37.122  85.155  1.00115.43           N  
ATOM   1195  CA  GLU L 195      -3.932  37.570  84.845  1.00119.29           C  
ATOM   1196  C   GLU L 195      -4.177  37.901  83.383  1.00121.45           C  
ATOM   1197  O   GLU L 195      -3.236  38.186  82.643  1.00126.10           O  
ATOM   1198  CB  GLU L 195      -4.344  38.758  85.709  1.00122.10           C  
ATOM   1199  CG  GLU L 195      -3.589  40.012  85.390  1.00140.73           C  
ATOM   1200  CD  GLU L 195      -4.081  41.171  86.208  1.00170.37           C  
ATOM   1201  OE1 GLU L 195      -5.030  41.846  85.751  1.00175.27           O  
ATOM   1202  OE2 GLU L 195      -3.519  41.394  87.303  1.00191.60           O  
ATOM   1203  N   ALA L 196      -5.447  37.854  82.974  1.00120.13           N  
ATOM   1204  CA  ALA L 196      -5.845  38.118  81.591  1.00115.60           C  
ATOM   1205  C   ALA L 196      -7.006  39.109  81.499  1.00114.05           C  
ATOM   1206  O   ALA L 196      -7.487  39.621  82.513  1.00115.28           O  
ATOM   1207  CB  ALA L 196      -6.229  36.811  80.914  1.00112.61           C  
ATOM   1208  N   THR L 197      -7.441  39.379  80.272  1.00112.16           N  
ATOM   1209  CA  THR L 197      -8.569  40.276  79.990  1.00110.99           C  
ATOM   1210  C   THR L 197      -9.235  39.774  78.700  1.00109.44           C  
ATOM   1211  O   THR L 197      -8.783  40.074  77.594  1.00104.01           O  
ATOM   1212  CB  THR L 197      -8.110  41.754  79.802  1.00113.90           C  
ATOM   1213  OG1 THR L 197      -7.470  42.217  80.997  1.00131.46           O  
ATOM   1214  CG2 THR L 197      -9.301  42.661  79.511  1.00110.35           C  
ATOM   1215  N   HIS L 198     -10.310  39.004  78.864  1.00110.86           N  
ATOM   1216  CA  HIS L 198     -11.046  38.407  77.738  1.00109.70           C  
ATOM   1217  C   HIS L 198     -12.538  38.756  77.767  1.00105.57           C  
ATOM   1218  O   HIS L 198     -13.135  38.853  78.841  1.00107.24           O  
ATOM   1219  CB  HIS L 198     -10.891  36.879  77.773  1.00111.61           C  
ATOM   1220  CG  HIS L 198     -11.461  36.185  76.577  1.00118.90           C  
ATOM   1221  ND1 HIS L 198     -11.059  36.470  75.287  1.00133.40           N  
ATOM   1222  CD2 HIS L 198     -12.411  35.229  76.472  1.00112.79           C  
ATOM   1223  CE1 HIS L 198     -11.750  35.710  74.440  1.00125.80           C  
ATOM   1224  NE2 HIS L 198     -12.569  34.957  75.139  1.00119.59           N  
ATOM   1225  N   LYS L 199     -13.150  38.910  76.595  1.00 97.36           N  
ATOM   1226  CA  LYS L 199     -14.570  39.265  76.514  1.00 94.86           C  
ATOM   1227  C   LYS L 199     -15.577  38.220  77.034  1.00 94.46           C  
ATOM   1228  O   LYS L 199     -16.776  38.386  76.840  1.00 94.63           O  
ATOM   1229  CB  LYS L 199     -14.940  39.704  75.091  1.00 92.72           C  
ATOM   1230  CG  LYS L 199     -14.776  38.611  74.030  1.00 86.65           C  
ATOM   1231  CD  LYS L 199     -15.225  39.104  72.645  1.00 90.46           C  
ATOM   1232  CE  LYS L 199     -16.738  39.040  72.441  1.00 91.96           C  
ATOM   1233  NZ  LYS L 199     -17.502  39.970  73.326  1.00112.66           N  
ATOM   1234  N   THR L 200     -15.118  37.154  77.694  1.00 91.98           N  
ATOM   1235  CA  THR L 200     -16.061  36.175  78.250  1.00 91.32           C  
ATOM   1236  C   THR L 200     -16.482  36.662  79.639  1.00 91.39           C  
ATOM   1237  O   THR L 200     -17.356  36.076  80.287  1.00 87.61           O  
ATOM   1238  CB  THR L 200     -15.464  34.731  78.330  1.00 90.91           C  
ATOM   1239  OG1 THR L 200     -14.108  34.767  78.810  1.00 90.11           O  
ATOM   1240  CG2 THR L 200     -15.529  34.050  76.970  1.00 87.17           C  
ATOM   1241  N   SER L 201     -15.832  37.742  80.076  1.00 95.91           N  
ATOM   1242  CA  SER L 201     -16.092  38.399  81.358  1.00 99.71           C  
ATOM   1243  C   SER L 201     -15.607  39.848  81.242  1.00101.64           C  
ATOM   1244  O   SER L 201     -15.464  40.394  80.149  1.00101.06           O  
ATOM   1245  CB  SER L 201     -15.305  37.719  82.494  1.00 96.58           C  
ATOM   1246  OG  SER L 201     -15.829  36.456  82.839  1.00 90.73           O  
ATOM   1247  N   THR L 202     -15.366  40.467  82.388  1.00105.46           N  
ATOM   1248  CA  THR L 202     -14.821  41.822  82.461  1.00108.07           C  
ATOM   1249  C   THR L 202     -13.902  41.762  83.690  1.00107.76           C  
ATOM   1250  O   THR L 202     -12.851  42.398  83.727  1.00106.61           O  
ATOM   1251  CB  THR L 202     -15.933  42.919  82.586  1.00107.45           C  
ATOM   1252  OG1 THR L 202     -16.735  42.918  81.399  1.00103.72           O  
ATOM   1253  CG2 THR L 202     -15.324  44.306  82.742  1.00 96.52           C  
ATOM   1254  N   SER L 203     -14.308  40.985  84.692  1.00106.96           N  
ATOM   1255  CA  SER L 203     -13.496  40.774  85.884  1.00105.98           C  
ATOM   1256  C   SER L 203     -12.325  39.917  85.405  1.00107.69           C  
ATOM   1257  O   SER L 203     -12.487  38.706  85.186  1.00108.81           O  
ATOM   1258  CB  SER L 203     -14.303  40.035  86.945  1.00100.38           C  
ATOM   1259  OG  SER L 203     -15.014  38.958  86.361  1.00 87.34           O  
ATOM   1260  N   PRO L 204     -11.137  40.536  85.218  1.00108.40           N  
ATOM   1261  CA  PRO L 204      -9.935  39.825  84.763  1.00104.23           C  
ATOM   1262  C   PRO L 204      -9.590  38.629  85.638  1.00104.43           C  
ATOM   1263  O   PRO L 204      -9.409  38.755  86.853  1.00106.02           O  
ATOM   1264  CB  PRO L 204      -8.837  40.895  84.815  1.00101.84           C  
ATOM   1265  CG  PRO L 204      -9.576  42.183  84.602  1.00 94.84           C  
ATOM   1266  CD  PRO L 204     -10.842  41.968  85.434  1.00115.95           C  
ATOM   1267  N   ILE L 205      -9.495  37.463  85.014  1.00105.69           N  
ATOM   1268  CA  ILE L 205      -9.162  36.254  85.751  1.00110.00           C  
ATOM   1269  C   ILE L 205      -7.690  36.310  86.147  1.00114.45           C  
ATOM   1270  O   ILE L 205      -6.797  36.336  85.295  1.00116.81           O  
ATOM   1271  CB  ILE L 205      -9.477  34.969  84.936  1.00106.58           C  
ATOM   1272  CG1 ILE L 205      -9.063  33.714  85.717  1.00 89.07           C  
ATOM   1273  CG2 ILE L 205      -8.783  35.013  83.582  1.00106.08           C  
ATOM   1274  CD1 ILE L 205      -9.717  33.604  87.087  1.00 82.75           C  
ATOM   1275  N   VAL L 206      -7.453  36.351  87.453  1.00119.02           N  
ATOM   1276  CA  VAL L 206      -6.105  36.405  88.013  1.00121.41           C  
ATOM   1277  C   VAL L 206      -5.872  35.116  88.811  1.00122.94           C  
ATOM   1278  O   VAL L 206      -6.627  34.793  89.739  1.00122.93           O  
ATOM   1279  CB  VAL L 206      -5.913  37.649  88.941  1.00119.09           C  
ATOM   1280  CG1 VAL L 206      -4.445  37.778  89.365  1.00116.64           C  
ATOM   1281  CG2 VAL L 206      -6.374  38.925  88.235  1.00100.36           C  
ATOM   1282  N   LYS L 207      -4.835  34.374  88.439  1.00123.04           N  
ATOM   1283  CA  LYS L 207      -4.513  33.106  89.089  1.00123.68           C  
ATOM   1284  C   LYS L 207      -3.146  33.167  89.772  1.00123.37           C  
ATOM   1285  O   LYS L 207      -2.486  34.213  89.805  1.00122.90           O  
ATOM   1286  CB  LYS L 207      -4.541  31.975  88.041  1.00121.44           C  
ATOM   1287  CG  LYS L 207      -4.668  30.563  88.611  1.00109.97           C  
ATOM   1288  CD  LYS L 207      -6.049  30.318  89.210  1.00101.45           C  
ATOM   1289  CE  LYS L 207      -6.109  28.980  89.940  1.00119.67           C  
ATOM   1290  NZ  LYS L 207      -5.042  28.895  91.021  1.00148.35           N  
TER    1291      LYS L 207                                                      
ATOM   1292  N   ALA H   1       6.078  13.139  34.722  1.00 38.80           N  
ATOM   1293  CA  ALA H   1       5.395  13.896  35.811  1.00 41.57           C  
ATOM   1294  C   ALA H   1       6.186  15.163  36.154  1.00 41.01           C  
ATOM   1295  O   ALA H   1       7.395  15.069  36.378  1.00 44.43           O  
ATOM   1296  CB  ALA H   1       5.280  13.002  37.026  1.00 37.88           C  
ATOM   1297  N   VAL H   2       5.523  16.326  36.204  1.00 38.00           N  
ATOM   1298  CA  VAL H   2       6.199  17.609  36.521  1.00 36.58           C  
ATOM   1299  C   VAL H   2       6.482  17.769  38.023  1.00 40.39           C  
ATOM   1300  O   VAL H   2       5.549  17.989  38.788  1.00 46.06           O  
ATOM   1301  CB  VAL H   2       5.337  18.874  36.158  1.00 31.66           C  
ATOM   1302  CG1 VAL H   2       6.109  20.124  36.471  1.00 27.85           C  
ATOM   1303  CG2 VAL H   2       4.922  18.893  34.716  1.00 30.09           C  
ATOM   1304  N   LYS H   3       7.736  17.675  38.462  1.00 43.44           N  
ATOM   1305  CA  LYS H   3       8.031  17.867  39.888  1.00 38.20           C  
ATOM   1306  C   LYS H   3       9.077  18.968  40.072  1.00 35.09           C  
ATOM   1307  O   LYS H   3       9.822  19.259  39.143  1.00 33.54           O  
ATOM   1308  CB  LYS H   3       8.500  16.554  40.530  1.00 30.56           C  
ATOM   1309  CG  LYS H   3       9.816  15.991  40.023  1.00 54.04           C  
ATOM   1310  CD  LYS H   3      10.234  14.747  40.848  1.00 98.22           C  
ATOM   1311  CE  LYS H   3      11.444  14.017  40.244  1.00110.49           C  
ATOM   1312  NZ  LYS H   3      11.812  12.756  40.986  1.00102.69           N  
ATOM   1313  N   LEU H   4       9.114  19.581  41.257  1.00 32.52           N  
ATOM   1314  CA  LEU H   4      10.097  20.620  41.587  1.00 30.56           C  
ATOM   1315  C   LEU H   4      10.540  20.474  43.022  1.00 30.28           C  
ATOM   1316  O   LEU H   4       9.709  20.337  43.901  1.00 31.76           O  
ATOM   1317  CB  LEU H   4       9.521  22.024  41.456  1.00 32.08           C  
ATOM   1318  CG  LEU H   4       9.275  22.572  40.059  1.00 33.96           C  
ATOM   1319  CD1 LEU H   4       7.844  22.313  39.622  1.00 28.01           C  
ATOM   1320  CD2 LEU H   4       9.554  24.050  40.086  1.00 25.29           C  
ATOM   1321  N   GLN H   5      11.842  20.499  43.270  1.00 33.21           N  
ATOM   1322  CA  GLN H   5      12.336  20.411  44.633  1.00 34.35           C  
ATOM   1323  C   GLN H   5      13.410  21.442  44.961  1.00 37.96           C  
ATOM   1324  O   GLN H   5      14.336  21.676  44.176  1.00 41.43           O  
ATOM   1325  CB  GLN H   5      12.865  19.025  44.963  1.00 33.19           C  
ATOM   1326  CG  GLN H   5      13.302  18.985  46.426  1.00 52.74           C  
ATOM   1327  CD  GLN H   5      13.661  17.609  46.934  1.00 69.21           C  
ATOM   1328  OE1 GLN H   5      13.643  16.628  46.185  1.00 82.17           O  
ATOM   1329  NE2 GLN H   5      13.993  17.526  48.225  1.00 72.15           N  
ATOM   1330  N   GLU H   6      13.284  22.046  46.138  1.00 37.26           N  
ATOM   1331  CA  GLU H   6      14.225  23.057  46.583  1.00 38.27           C  
ATOM   1332  C   GLU H   6      15.165  22.456  47.610  1.00 44.45           C  
ATOM   1333  O   GLU H   6      14.725  21.773  48.544  1.00 43.96           O  
ATOM   1334  CB  GLU H   6      13.520  24.259  47.229  1.00 34.23           C  
ATOM   1335  CG  GLU H   6      12.471  24.929  46.384  1.00 35.27           C  
ATOM   1336  CD  GLU H   6      11.091  24.305  46.553  1.00 50.24           C  
ATOM   1337  OE1 GLU H   6      10.991  23.130  46.981  1.00 38.14           O  
ATOM   1338  OE2 GLU H   6      10.094  24.995  46.257  1.00 43.98           O  
ATOM   1339  N   SER H   7      16.458  22.722  47.426  1.00 50.95           N  
ATOM   1340  CA  SER H   7      17.512  22.275  48.326  1.00 46.89           C  
ATOM   1341  C   SER H   7      18.154  23.493  48.935  1.00 47.04           C  
ATOM   1342  O   SER H   7      18.411  24.479  48.237  1.00 46.79           O  
ATOM   1343  CB  SER H   7      18.571  21.494  47.572  1.00 47.16           C  
ATOM   1344  OG  SER H   7      18.174  20.145  47.453  1.00 52.69           O  
ATOM   1345  N   GLY H   8      18.404  23.421  50.235  1.00 48.93           N  
ATOM   1346  CA  GLY H   8      19.029  24.526  50.931  1.00 49.59           C  
ATOM   1347  C   GLY H   8      19.986  24.047  52.007  1.00 50.69           C  
ATOM   1348  O   GLY H   8      19.974  22.871  52.388  1.00 51.01           O  
ATOM   1349  N   PRO H   9      20.837  24.946  52.516  1.00 50.65           N  
ATOM   1350  CA  PRO H   9      21.834  24.680  53.560  1.00 51.31           C  
ATOM   1351  C   PRO H   9      21.300  24.271  54.935  1.00 54.22           C  
ATOM   1352  O   PRO H   9      22.041  23.695  55.734  1.00 56.65           O  
ATOM   1353  CB  PRO H   9      22.598  25.999  53.635  1.00 52.24           C  
ATOM   1354  CG  PRO H   9      21.560  27.008  53.250  1.00 41.88           C  
ATOM   1355  CD  PRO H   9      20.906  26.352  52.077  1.00 45.66           C  
ATOM   1356  N   GLY H  10      20.031  24.574  55.211  1.00 57.58           N  
ATOM   1357  CA  GLY H  10      19.431  24.240  56.495  1.00 56.10           C  
ATOM   1358  C   GLY H  10      19.551  25.400  57.470  1.00 60.80           C  
ATOM   1359  O   GLY H  10      18.595  26.166  57.664  1.00 64.14           O  
ATOM   1360  N   ILE H  11      20.732  25.525  58.079  1.00 63.15           N  
ATOM   1361  CA  ILE H  11      21.061  26.595  59.040  1.00 59.61           C  
ATOM   1362  C   ILE H  11      22.308  27.331  58.493  1.00 60.43           C  
ATOM   1363  O   ILE H  11      23.299  26.697  58.109  1.00 65.97           O  
ATOM   1364  CB  ILE H  11      21.370  26.005  60.437  1.00 55.70           C  
ATOM   1365  CG1 ILE H  11      20.287  24.988  60.835  1.00 56.74           C  
ATOM   1366  CG2 ILE H  11      21.421  27.115  61.462  1.00 41.86           C  
ATOM   1367  CD1 ILE H  11      20.694  24.022  61.940  1.00 44.18           C  
ATOM   1368  N   LEU H  12      22.263  28.658  58.452  1.00 56.37           N  
ATOM   1369  CA  LEU H  12      23.368  29.441  57.897  1.00 53.23           C  
ATOM   1370  C   LEU H  12      23.580  30.707  58.715  1.00 60.41           C  
ATOM   1371  O   LEU H  12      22.623  31.281  59.240  1.00 63.33           O  
ATOM   1372  CB  LEU H  12      23.025  29.808  56.461  1.00 47.95           C  
ATOM   1373  CG  LEU H  12      23.961  30.615  55.568  1.00 63.95           C  
ATOM   1374  CD1 LEU H  12      24.713  29.671  54.589  1.00 80.31           C  
ATOM   1375  CD2 LEU H  12      23.133  31.652  54.802  1.00 58.74           C  
ATOM   1376  N   LYS H  13      24.826  31.155  58.814  1.00 64.72           N  
ATOM   1377  CA  LYS H  13      25.158  32.345  59.605  1.00 65.19           C  
ATOM   1378  C   LYS H  13      24.983  33.696  58.909  1.00 60.62           C  
ATOM   1379  O   LYS H  13      24.906  33.787  57.679  1.00 59.70           O  
ATOM   1380  CB  LYS H  13      26.590  32.222  60.146  1.00 70.46           C  
ATOM   1381  CG  LYS H  13      26.807  30.983  61.010  1.00 77.10           C  
ATOM   1382  CD  LYS H  13      28.249  30.846  61.465  1.00 85.97           C  
ATOM   1383  CE  LYS H  13      28.365  29.723  62.493  1.00 95.59           C  
ATOM   1384  NZ  LYS H  13      29.714  29.616  63.122  1.00 95.66           N  
ATOM   1385  N   PRO H  14      24.888  34.767  59.702  1.00 58.06           N  
ATOM   1386  CA  PRO H  14      24.726  36.114  59.161  1.00 58.80           C  
ATOM   1387  C   PRO H  14      25.932  36.531  58.312  1.00 65.61           C  
ATOM   1388  O   PRO H  14      27.025  35.978  58.463  1.00 68.66           O  
ATOM   1389  CB  PRO H  14      24.562  36.959  60.421  1.00 55.40           C  
ATOM   1390  CG  PRO H  14      24.002  35.966  61.441  1.00 38.03           C  
ATOM   1391  CD  PRO H  14      24.869  34.789  61.174  1.00 52.00           C  
ATOM   1392  N   SER H  15      25.715  37.503  57.423  1.00 74.56           N  
ATOM   1393  CA  SER H  15      26.731  38.033  56.489  1.00 77.80           C  
ATOM   1394  C   SER H  15      27.206  37.058  55.406  1.00 74.72           C  
ATOM   1395  O   SER H  15      27.911  37.444  54.462  1.00 75.28           O  
ATOM   1396  CB  SER H  15      27.939  38.608  57.237  1.00 78.87           C  
ATOM   1397  OG  SER H  15      27.716  39.978  57.520  1.00 90.33           O  
ATOM   1398  N   GLN H  16      26.818  35.799  55.529  1.00 64.67           N  
ATOM   1399  CA  GLN H  16      27.212  34.832  54.544  1.00 62.13           C  
ATOM   1400  C   GLN H  16      26.383  35.013  53.266  1.00 65.63           C  
ATOM   1401  O   GLN H  16      25.725  36.046  53.052  1.00 66.52           O  
ATOM   1402  CB  GLN H  16      27.052  33.425  55.110  1.00 54.88           C  
ATOM   1403  CG  GLN H  16      27.736  33.220  56.460  1.00 35.08           C  
ATOM   1404  CD  GLN H  16      28.193  31.775  56.675  1.00 62.61           C  
ATOM   1405  OE1 GLN H  16      27.596  31.003  57.431  1.00 50.55           O  
ATOM   1406  NE2 GLN H  16      29.264  31.408  56.001  1.00100.55           N  
ATOM   1407  N   THR H  17      26.436  33.997  52.417  1.00 64.40           N  
ATOM   1408  CA  THR H  17      25.719  33.991  51.161  1.00 60.96           C  
ATOM   1409  C   THR H  17      24.924  32.707  51.167  1.00 61.47           C  
ATOM   1410  O   THR H  17      25.407  31.682  51.654  1.00 57.97           O  
ATOM   1411  CB  THR H  17      26.699  34.015  49.988  1.00 57.78           C  
ATOM   1412  OG1 THR H  17      27.378  35.277  49.984  1.00 67.55           O  
ATOM   1413  CG2 THR H  17      25.979  33.831  48.667  1.00 40.43           C  
ATOM   1414  N   LEU H  18      23.706  32.773  50.635  1.00 62.61           N  
ATOM   1415  CA  LEU H  18      22.803  31.627  50.577  1.00 58.04           C  
ATOM   1416  C   LEU H  18      22.735  31.031  49.171  1.00 56.46           C  
ATOM   1417  O   LEU H  18      22.498  31.754  48.188  1.00 52.96           O  
ATOM   1418  CB  LEU H  18      21.401  32.043  51.033  1.00 58.14           C  
ATOM   1419  CG  LEU H  18      20.238  31.050  50.870  1.00 43.57           C  
ATOM   1420  CD1 LEU H  18      20.463  29.771  51.662  1.00 44.48           C  
ATOM   1421  CD2 LEU H  18      18.980  31.724  51.313  1.00 26.91           C  
ATOM   1422  N   SER H  19      22.946  29.714  49.096  1.00 52.06           N  
ATOM   1423  CA  SER H  19      22.918  28.978  47.837  1.00 50.31           C  
ATOM   1424  C   SER H  19      21.683  28.084  47.838  1.00 47.11           C  
ATOM   1425  O   SER H  19      21.634  27.090  48.571  1.00 46.56           O  
ATOM   1426  CB  SER H  19      24.185  28.105  47.685  1.00 59.58           C  
ATOM   1427  OG  SER H  19      25.404  28.809  47.931  1.00 63.22           O  
ATOM   1428  N   LEU H  20      20.690  28.449  47.026  1.00 46.39           N  
ATOM   1429  CA  LEU H  20      19.439  27.687  46.907  1.00 43.55           C  
ATOM   1430  C   LEU H  20      19.356  26.981  45.559  1.00 41.34           C  
ATOM   1431  O   LEU H  20      19.767  27.532  44.523  1.00 42.55           O  
ATOM   1432  CB  LEU H  20      18.225  28.605  47.083  1.00 42.52           C  
ATOM   1433  CG  LEU H  20      17.948  29.085  48.513  1.00 42.36           C  
ATOM   1434  CD1 LEU H  20      17.127  30.346  48.422  1.00 33.14           C  
ATOM   1435  CD2 LEU H  20      17.247  27.994  49.367  1.00 31.28           C  
ATOM   1436  N   THR H  21      18.822  25.767  45.569  1.00 35.34           N  
ATOM   1437  CA  THR H  21      18.727  25.001  44.347  1.00 35.95           C  
ATOM   1438  C   THR H  21      17.333  24.482  44.064  1.00 40.38           C  
ATOM   1439  O   THR H  21      16.680  23.917  44.934  1.00 46.35           O  
ATOM   1440  CB  THR H  21      19.679  23.809  44.394  1.00 33.35           C  
ATOM   1441  OG1 THR H  21      20.995  24.276  44.696  1.00 48.42           O  
ATOM   1442  CG2 THR H  21      19.699  23.078  43.064  1.00 20.09           C  
ATOM   1443  N   CYS H  22      16.878  24.678  42.838  1.00 39.28           N  
ATOM   1444  CA  CYS H  22      15.582  24.186  42.439  1.00 37.45           C  
ATOM   1445  C   CYS H  22      15.816  23.125  41.372  1.00 38.78           C  
ATOM   1446  O   CYS H  22      16.189  23.434  40.238  1.00 40.07           O  
ATOM   1447  CB  CYS H  22      14.731  25.324  41.883  1.00 37.61           C  
ATOM   1448  SG  CYS H  22      13.006  24.861  41.520  1.00 35.55           S  
ATOM   1449  N   SER H  23      15.613  21.872  41.742  1.00 37.13           N  
ATOM   1450  CA  SER H  23      15.779  20.766  40.816  1.00 38.00           C  
ATOM   1451  C   SER H  23      14.390  20.336  40.345  1.00 43.06           C  
ATOM   1452  O   SER H  23      13.488  20.068  41.155  1.00 44.13           O  
ATOM   1453  CB  SER H  23      16.460  19.602  41.516  1.00 31.13           C  
ATOM   1454  OG  SER H  23      17.603  20.057  42.180  1.00 29.42           O  
ATOM   1455  N   PHE H  24      14.219  20.247  39.036  1.00 43.36           N  
ATOM   1456  CA  PHE H  24      12.929  19.873  38.485  1.00 44.87           C  
ATOM   1457  C   PHE H  24      13.034  18.818  37.393  1.00 46.35           C  
ATOM   1458  O   PHE H  24      14.109  18.590  36.838  1.00 51.07           O  
ATOM   1459  CB  PHE H  24      12.254  21.115  37.909  1.00 45.69           C  
ATOM   1460  CG  PHE H  24      13.061  21.795  36.841  1.00 46.67           C  
ATOM   1461  CD1 PHE H  24      12.956  21.394  35.509  1.00 45.66           C  
ATOM   1462  CD2 PHE H  24      13.945  22.818  37.169  1.00 28.93           C  
ATOM   1463  CE1 PHE H  24      13.725  21.995  34.517  1.00 37.15           C  
ATOM   1464  CE2 PHE H  24      14.716  23.426  36.188  1.00 34.86           C  
ATOM   1465  CZ  PHE H  24      14.606  23.014  34.853  1.00 38.63           C  
ATOM   1466  N   SER H  25      11.906  18.184  37.092  1.00 46.74           N  
ATOM   1467  CA  SER H  25      11.818  17.186  36.033  1.00 46.27           C  
ATOM   1468  C   SER H  25      10.392  17.312  35.518  1.00 45.99           C  
ATOM   1469  O   SER H  25       9.548  17.970  36.143  1.00 42.22           O  
ATOM   1470  CB  SER H  25      12.066  15.768  36.568  1.00 48.64           C  
ATOM   1471  OG  SER H  25      10.860  15.113  36.952  1.00 49.40           O  
ATOM   1472  N   GLY H  26      10.119  16.695  34.381  1.00 45.30           N  
ATOM   1473  CA  GLY H  26       8.775  16.757  33.846  1.00 47.24           C  
ATOM   1474  C   GLY H  26       8.620  17.734  32.710  1.00 49.48           C  
ATOM   1475  O   GLY H  26       7.714  17.595  31.897  1.00 52.60           O  
ATOM   1476  N   PHE H  27       9.499  18.725  32.650  1.00 50.72           N  
ATOM   1477  CA  PHE H  27       9.455  19.723  31.591  1.00 48.97           C  
ATOM   1478  C   PHE H  27      10.858  20.250  31.322  1.00 50.18           C  
ATOM   1479  O   PHE H  27      11.823  19.793  31.939  1.00 51.02           O  
ATOM   1480  CB  PHE H  27       8.505  20.865  31.958  1.00 45.69           C  
ATOM   1481  CG  PHE H  27       8.964  21.697  33.125  1.00 46.87           C  
ATOM   1482  CD1 PHE H  27       8.878  21.206  34.427  1.00 34.45           C  
ATOM   1483  CD2 PHE H  27       9.479  22.982  32.922  1.00 45.26           C  
ATOM   1484  CE1 PHE H  27       9.301  21.985  35.506  1.00 34.67           C  
ATOM   1485  CE2 PHE H  27       9.904  23.765  33.997  1.00 33.76           C  
ATOM   1486  CZ  PHE H  27       9.815  23.267  35.289  1.00 21.63           C  
ATOM   1487  N   SER H  28      10.973  21.205  30.404  1.00 48.56           N  
ATOM   1488  CA  SER H  28      12.273  21.759  30.058  1.00 44.89           C  
ATOM   1489  C   SER H  28      12.305  23.270  30.119  1.00 44.07           C  
ATOM   1490  O   SER H  28      11.376  23.948  29.690  1.00 45.07           O  
ATOM   1491  CB  SER H  28      12.678  21.313  28.653  1.00 43.69           C  
ATOM   1492  OG  SER H  28      13.862  21.973  28.248  1.00 51.33           O  
ATOM   1493  N   LEU H  29      13.382  23.818  30.649  1.00 46.42           N  
ATOM   1494  CA  LEU H  29      13.453  25.259  30.691  1.00 43.57           C  
ATOM   1495  C   LEU H  29      13.982  25.805  29.363  1.00 43.01           C  
ATOM   1496  O   LEU H  29      14.124  27.007  29.213  1.00 44.52           O  
ATOM   1497  CB  LEU H  29      14.282  25.731  31.886  1.00 42.25           C  
ATOM   1498  CG  LEU H  29      13.602  26.806  32.740  1.00 35.24           C  
ATOM   1499  CD1 LEU H  29      14.553  27.282  33.815  1.00 32.49           C  
ATOM   1500  CD2 LEU H  29      13.171  27.976  31.877  1.00 28.22           C  
ATOM   1501  N   THR H  30      14.280  24.932  28.399  1.00 43.75           N  
ATOM   1502  CA  THR H  30      14.730  25.414  27.090  1.00 46.76           C  
ATOM   1503  C   THR H  30      13.518  25.721  26.234  1.00 48.77           C  
ATOM   1504  O   THR H  30      13.624  26.483  25.276  1.00 54.86           O  
ATOM   1505  CB  THR H  30      15.532  24.385  26.257  1.00 49.81           C  
ATOM   1506  OG1 THR H  30      14.876  23.111  26.296  1.00 52.16           O  
ATOM   1507  CG2 THR H  30      16.969  24.294  26.714  1.00 54.23           C  
ATOM   1508  N   THR H  31      12.375  25.115  26.560  1.00 51.04           N  
ATOM   1509  CA  THR H  31      11.155  25.329  25.780  1.00 48.43           C  
ATOM   1510  C   THR H  31      10.695  26.779  25.878  1.00 46.22           C  
ATOM   1511  O   THR H  31      10.638  27.362  26.965  1.00 47.69           O  
ATOM   1512  CB  THR H  31       9.984  24.366  26.189  1.00 48.31           C  
ATOM   1513  OG1 THR H  31      10.424  23.433  27.182  1.00 67.91           O  
ATOM   1514  CG2 THR H  31       9.529  23.569  24.997  1.00 48.45           C  
ATOM   1515  N   TYR H  32      10.377  27.345  24.720  1.00 41.12           N  
ATOM   1516  CA  TYR H  32       9.927  28.726  24.588  1.00 38.80           C  
ATOM   1517  C   TYR H  32       8.744  29.212  25.444  1.00 40.24           C  
ATOM   1518  O   TYR H  32       7.617  28.732  25.300  1.00 40.83           O  
ATOM   1519  CB  TYR H  32       9.607  28.983  23.129  1.00 36.93           C  
ATOM   1520  CG  TYR H  32       9.026  30.341  22.865  1.00 40.78           C  
ATOM   1521  CD1 TYR H  32       9.834  31.473  22.905  1.00 44.85           C  
ATOM   1522  CD2 TYR H  32       7.670  30.496  22.553  1.00 42.57           C  
ATOM   1523  CE1 TYR H  32       9.316  32.734  22.642  1.00 55.73           C  
ATOM   1524  CE2 TYR H  32       7.139  31.757  22.287  1.00 51.81           C  
ATOM   1525  CZ  TYR H  32       7.974  32.870  22.332  1.00 50.96           C  
ATOM   1526  OH  TYR H  32       7.490  34.123  22.057  1.00 52.60           O  
ATOM   1527  N   GLY H  33       9.009  30.182  26.317  1.00 39.09           N  
ATOM   1528  CA  GLY H  33       7.975  30.736  27.167  1.00 33.75           C  
ATOM   1529  C   GLY H  33       7.996  30.126  28.553  1.00 39.39           C  
ATOM   1530  O   GLY H  33       7.157  30.465  29.394  1.00 42.70           O  
ATOM   1531  N   MET H  34       8.940  29.218  28.799  1.00 38.82           N  
ATOM   1532  CA  MET H  34       9.053  28.578  30.108  1.00 37.23           C  
ATOM   1533  C   MET H  34       9.804  29.471  31.062  1.00 34.98           C  
ATOM   1534  O   MET H  34      10.642  30.263  30.631  1.00 38.02           O  
ATOM   1535  CB  MET H  34       9.745  27.211  30.001  1.00 36.15           C  
ATOM   1536  CG  MET H  34       8.901  26.150  29.308  1.00 33.97           C  
ATOM   1537  SD  MET H  34       7.230  26.023  30.043  1.00 49.69           S  
ATOM   1538  CE  MET H  34       6.400  24.981  28.884  1.00 38.13           C  
ATOM   1539  N   GLY H  35       9.495  29.340  32.350  1.00 34.16           N  
ATOM   1540  CA  GLY H  35      10.138  30.140  33.377  1.00 33.42           C  
ATOM   1541  C   GLY H  35       9.924  29.572  34.768  1.00 34.40           C  
ATOM   1542  O   GLY H  35       8.935  28.863  35.001  1.00 32.27           O  
ATOM   1543  N   VAL H  35A     10.843  29.892  35.687  1.00 31.10           N  
ATOM   1544  CA  VAL H  35A     10.792  29.428  37.088  1.00 32.66           C  
ATOM   1545  C   VAL H  35A     11.132  30.602  38.015  1.00 33.61           C  
ATOM   1546  O   VAL H  35A     11.927  31.457  37.633  1.00 41.18           O  
ATOM   1547  CB  VAL H  35A     11.833  28.303  37.357  1.00 31.61           C  
ATOM   1548  CG1 VAL H  35A     11.671  27.749  38.776  1.00 10.58           C  
ATOM   1549  CG2 VAL H  35A     11.708  27.196  36.312  1.00 19.76           C  
ATOM   1550  N   GLY H  35B     10.540  30.657  39.209  1.00 29.46           N  
ATOM   1551  CA  GLY H  35B     10.822  31.751  40.130  1.00 27.23           C  
ATOM   1552  C   GLY H  35B     10.956  31.351  41.595  1.00 30.62           C  
ATOM   1553  O   GLY H  35B     10.688  30.209  41.954  1.00 36.07           O  
ATOM   1554  N   TRP H  36      11.378  32.275  42.453  1.00 29.85           N  
ATOM   1555  CA  TRP H  36      11.504  31.971  43.873  1.00 31.23           C  
ATOM   1556  C   TRP H  36      10.539  32.849  44.671  1.00 34.12           C  
ATOM   1557  O   TRP H  36      10.190  33.974  44.260  1.00 27.03           O  
ATOM   1558  CB  TRP H  36      12.950  32.153  44.365  1.00 32.26           C  
ATOM   1559  CG  TRP H  36      13.890  31.073  43.892  1.00 29.93           C  
ATOM   1560  CD1 TRP H  36      14.586  31.050  42.711  1.00 19.78           C  
ATOM   1561  CD2 TRP H  36      14.211  29.846  44.571  1.00 24.83           C  
ATOM   1562  NE1 TRP H  36      15.313  29.885  42.615  1.00 18.65           N  
ATOM   1563  CE2 TRP H  36      15.103  29.128  43.738  1.00 18.22           C  
ATOM   1564  CE3 TRP H  36      13.828  29.281  45.797  1.00 34.81           C  
ATOM   1565  CZ2 TRP H  36      15.618  27.874  44.093  1.00 23.80           C  
ATOM   1566  CZ3 TRP H  36      14.335  28.036  46.150  1.00 29.53           C  
ATOM   1567  CH2 TRP H  36      15.226  27.346  45.299  1.00 37.60           C  
ATOM   1568  N   ILE H  37      10.105  32.315  45.807  1.00 34.25           N  
ATOM   1569  CA  ILE H  37       9.170  32.981  46.690  1.00 35.33           C  
ATOM   1570  C   ILE H  37       9.577  32.495  48.052  1.00 40.81           C  
ATOM   1571  O   ILE H  37       9.868  31.300  48.202  1.00 44.27           O  
ATOM   1572  CB  ILE H  37       7.726  32.480  46.479  1.00 32.33           C  
ATOM   1573  CG1 ILE H  37       7.311  32.616  45.025  1.00 35.27           C  
ATOM   1574  CG2 ILE H  37       6.766  33.222  47.378  1.00 31.29           C  
ATOM   1575  CD1 ILE H  37       7.579  31.358  44.225  1.00 25.53           C  
ATOM   1576  N   ARG H  38       9.596  33.397  49.036  1.00 42.22           N  
ATOM   1577  CA  ARG H  38       9.947  33.038  50.416  1.00 41.13           C  
ATOM   1578  C   ARG H  38       8.786  33.380  51.343  1.00 40.63           C  
ATOM   1579  O   ARG H  38       7.895  34.170  50.994  1.00 38.38           O  
ATOM   1580  CB  ARG H  38      11.235  33.767  50.882  1.00 45.21           C  
ATOM   1581  CG  ARG H  38      11.097  35.248  51.319  1.00 44.69           C  
ATOM   1582  CD  ARG H  38      12.408  36.029  51.143  1.00 35.08           C  
ATOM   1583  NE  ARG H  38      12.952  36.584  52.387  1.00 34.06           N  
ATOM   1584  CZ  ARG H  38      13.391  37.837  52.533  1.00 50.01           C  
ATOM   1585  NH1 ARG H  38      13.347  38.703  51.526  1.00 41.74           N  
ATOM   1586  NH2 ARG H  38      13.875  38.237  53.699  1.00 84.14           N  
ATOM   1587  N   GLN H  39       8.805  32.799  52.533  1.00 39.70           N  
ATOM   1588  CA  GLN H  39       7.742  33.038  53.492  1.00 41.92           C  
ATOM   1589  C   GLN H  39       8.188  32.659  54.907  1.00 47.17           C  
ATOM   1590  O   GLN H  39       8.648  31.533  55.154  1.00 42.56           O  
ATOM   1591  CB  GLN H  39       6.527  32.215  53.075  1.00 42.41           C  
ATOM   1592  CG  GLN H  39       5.322  32.289  53.981  1.00 33.87           C  
ATOM   1593  CD  GLN H  39       4.351  31.169  53.697  1.00 41.51           C  
ATOM   1594  OE1 GLN H  39       4.635  29.998  53.954  1.00 43.91           O  
ATOM   1595  NE2 GLN H  39       3.203  31.518  53.156  1.00 46.23           N  
ATOM   1596  N   SER H  40       8.049  33.605  55.832  1.00 51.85           N  
ATOM   1597  CA  SER H  40       8.438  33.386  57.220  1.00 53.82           C  
ATOM   1598  C   SER H  40       7.211  32.914  57.996  1.00 58.56           C  
ATOM   1599  O   SER H  40       6.100  32.997  57.488  1.00 59.66           O  
ATOM   1600  CB  SER H  40       8.967  34.694  57.796  1.00 51.51           C  
ATOM   1601  OG  SER H  40       9.701  35.386  56.803  1.00 64.07           O  
ATOM   1602  N   SER H  41       7.407  32.422  59.219  1.00 67.51           N  
ATOM   1603  CA  SER H  41       6.307  31.934  60.071  1.00 67.94           C  
ATOM   1604  C   SER H  41       5.185  32.938  60.265  1.00 69.29           C  
ATOM   1605  O   SER H  41       5.427  34.076  60.683  1.00 69.64           O  
ATOM   1606  CB  SER H  41       6.824  31.540  61.458  1.00 69.22           C  
ATOM   1607  OG  SER H  41       7.898  30.627  61.356  1.00 92.57           O  
ATOM   1608  N   GLY H  42       3.964  32.504  59.955  1.00 71.97           N  
ATOM   1609  CA  GLY H  42       2.787  33.345  60.112  1.00 70.86           C  
ATOM   1610  C   GLY H  42       2.829  34.632  59.313  1.00 67.01           C  
ATOM   1611  O   GLY H  42       2.195  35.622  59.688  1.00 67.75           O  
ATOM   1612  N   LYS H  43       3.574  34.618  58.214  1.00 60.70           N  
ATOM   1613  CA  LYS H  43       3.701  35.792  57.371  1.00 58.20           C  
ATOM   1614  C   LYS H  43       3.211  35.421  55.990  1.00 51.76           C  
ATOM   1615  O   LYS H  43       2.867  34.264  55.735  1.00 47.26           O  
ATOM   1616  CB  LYS H  43       5.159  36.264  57.298  1.00 64.08           C  
ATOM   1617  CG  LYS H  43       5.867  36.435  58.648  1.00 74.58           C  
ATOM   1618  CD  LYS H  43       5.861  37.864  59.148  1.00 73.36           C  
ATOM   1619  CE  LYS H  43       6.754  37.983  60.378  1.00 80.74           C  
ATOM   1620  NZ  LYS H  43       6.828  39.386  60.870  1.00 92.57           N  
ATOM   1621  N   GLY H  44       3.191  36.410  55.106  1.00 48.12           N  
ATOM   1622  CA  GLY H  44       2.706  36.185  53.765  1.00 49.44           C  
ATOM   1623  C   GLY H  44       3.782  35.674  52.855  1.00 50.29           C  
ATOM   1624  O   GLY H  44       4.866  35.291  53.300  1.00 52.36           O  
ATOM   1625  N   LEU H  45       3.473  35.686  51.568  1.00 49.19           N  
ATOM   1626  CA  LEU H  45       4.393  35.219  50.546  1.00 53.66           C  
ATOM   1627  C   LEU H  45       5.134  36.387  49.923  1.00 55.08           C  
ATOM   1628  O   LEU H  45       4.521  37.434  49.647  1.00 62.55           O  
ATOM   1629  CB  LEU H  45       3.621  34.486  49.454  1.00 51.94           C  
ATOM   1630  CG  LEU H  45       3.006  33.155  49.842  1.00 31.24           C  
ATOM   1631  CD1 LEU H  45       2.046  32.712  48.767  1.00 20.58           C  
ATOM   1632  CD2 LEU H  45       4.133  32.149  50.034  1.00 27.58           C  
ATOM   1633  N   GLU H  46       6.437  36.210  49.695  1.00 47.82           N  
ATOM   1634  CA  GLU H  46       7.244  37.257  49.093  1.00 45.59           C  
ATOM   1635  C   GLU H  46       7.947  36.761  47.849  1.00 45.02           C  
ATOM   1636  O   GLU H  46       8.747  35.820  47.915  1.00 46.52           O  
ATOM   1637  CB  GLU H  46       8.274  37.769  50.092  1.00 47.51           C  
ATOM   1638  CG  GLU H  46       9.022  39.023  49.623  1.00 44.48           C  
ATOM   1639  CD  GLU H  46       9.962  39.573  50.686  1.00 55.77           C  
ATOM   1640  OE1 GLU H  46      10.467  38.772  51.512  1.00 57.51           O  
ATOM   1641  OE2 GLU H  46      10.194  40.804  50.694  1.00 51.20           O  
ATOM   1642  N   TRP H  47       7.646  37.390  46.715  1.00 41.29           N  
ATOM   1643  CA  TRP H  47       8.277  37.005  45.459  1.00 44.82           C  
ATOM   1644  C   TRP H  47       9.714  37.534  45.426  1.00 45.84           C  
ATOM   1645  O   TRP H  47       9.950  38.708  45.690  1.00 48.11           O  
ATOM   1646  CB  TRP H  47       7.493  37.547  44.262  1.00 43.05           C  
ATOM   1647  CG  TRP H  47       8.159  37.224  42.954  1.00 45.51           C  
ATOM   1648  CD1 TRP H  47       8.229  36.003  42.348  1.00 48.36           C  
ATOM   1649  CD2 TRP H  47       8.876  38.129  42.107  1.00 52.25           C  
ATOM   1650  NE1 TRP H  47       8.948  36.091  41.179  1.00 52.34           N  
ATOM   1651  CE2 TRP H  47       9.356  37.385  41.008  1.00 48.57           C  
ATOM   1652  CE3 TRP H  47       9.164  39.496  42.172  1.00 39.70           C  
ATOM   1653  CZ2 TRP H  47      10.104  37.958  39.991  1.00 38.13           C  
ATOM   1654  CZ3 TRP H  47       9.909  40.068  41.150  1.00 35.65           C  
ATOM   1655  CH2 TRP H  47      10.369  39.300  40.079  1.00 36.38           C  
ATOM   1656  N   LEU H  48      10.668  36.669  45.100  1.00 43.63           N  
ATOM   1657  CA  LEU H  48      12.074  37.057  45.057  1.00 38.35           C  
ATOM   1658  C   LEU H  48      12.568  37.391  43.659  1.00 41.53           C  
ATOM   1659  O   LEU H  48      12.825  38.555  43.339  1.00 41.76           O  
ATOM   1660  CB  LEU H  48      12.936  35.942  45.638  1.00 35.33           C  
ATOM   1661  CG  LEU H  48      13.108  35.870  47.154  1.00 32.00           C  
ATOM   1662  CD1 LEU H  48      12.017  36.615  47.849  1.00 44.66           C  
ATOM   1663  CD2 LEU H  48      13.150  34.422  47.596  1.00 28.53           C  
ATOM   1664  N   ALA H  49      12.688  36.358  42.829  1.00 43.77           N  
ATOM   1665  CA  ALA H  49      13.185  36.497  41.466  1.00 43.00           C  
ATOM   1666  C   ALA H  49      12.517  35.484  40.533  1.00 41.77           C  
ATOM   1667  O   ALA H  49      11.796  34.597  40.979  1.00 41.48           O  
ATOM   1668  CB  ALA H  49      14.708  36.295  41.461  1.00 38.46           C  
ATOM   1669  N   HIS H  50      12.764  35.620  39.239  1.00 38.92           N  
ATOM   1670  CA  HIS H  50      12.223  34.706  38.245  1.00 39.99           C  
ATOM   1671  C   HIS H  50      13.181  34.662  37.078  1.00 41.70           C  
ATOM   1672  O   HIS H  50      13.782  35.680  36.766  1.00 46.17           O  
ATOM   1673  CB  HIS H  50      10.871  35.200  37.730  1.00 40.75           C  
ATOM   1674  CG  HIS H  50      10.268  34.305  36.697  1.00 37.75           C  
ATOM   1675  ND1 HIS H  50       9.458  33.237  37.024  1.00 48.53           N  
ATOM   1676  CD2 HIS H  50      10.376  34.295  35.347  1.00 41.70           C  
ATOM   1677  CE1 HIS H  50       9.093  32.609  35.919  1.00 44.42           C  
ATOM   1678  NE2 HIS H  50       9.635  33.231  34.888  1.00 48.32           N  
ATOM   1679  N   ILE H  51      13.320  33.509  36.425  1.00 40.21           N  
ATOM   1680  CA  ILE H  51      14.202  33.385  35.263  1.00 40.89           C  
ATOM   1681  C   ILE H  51      13.482  32.726  34.105  1.00 39.20           C  
ATOM   1682  O   ILE H  51      12.721  31.769  34.253  1.00 41.64           O  
ATOM   1683  CB  ILE H  51      15.506  32.605  35.573  1.00 40.53           C  
ATOM   1684  CG1 ILE H  51      16.488  32.729  34.403  1.00 29.82           C  
ATOM   1685  CG2 ILE H  51      15.212  31.153  35.812  1.00 47.47           C  
ATOM   1686  CD1 ILE H  51      17.846  32.128  34.688  1.00 31.19           C  
ATOM   1687  N   TRP H  52      13.739  33.255  32.927  1.00 35.48           N  
ATOM   1688  CA  TRP H  52      13.123  32.751  31.732  1.00 36.47           C  
ATOM   1689  C   TRP H  52      13.992  31.816  30.938  1.00 39.95           C  
ATOM   1690  O   TRP H  52      15.215  31.765  31.084  1.00 44.73           O  
ATOM   1691  CB  TRP H  52      12.734  33.890  30.854  1.00 38.97           C  
ATOM   1692  CG  TRP H  52      11.723  34.726  31.479  1.00 50.55           C  
ATOM   1693  CD1 TRP H  52      11.910  35.968  32.003  1.00 37.03           C  
ATOM   1694  CD2 TRP H  52      10.351  34.399  31.605  1.00 61.50           C  
ATOM   1695  NE1 TRP H  52      10.707  36.450  32.439  1.00 40.29           N  
ATOM   1696  CE2 TRP H  52       9.729  35.526  32.209  1.00 52.41           C  
ATOM   1697  CE3 TRP H  52       9.553  33.298  31.265  1.00 55.52           C  
ATOM   1698  CZ2 TRP H  52       8.377  35.569  32.461  1.00 48.26           C  
ATOM   1699  CZ3 TRP H  52       8.209  33.339  31.516  1.00 40.83           C  
ATOM   1700  CH2 TRP H  52       7.621  34.462  32.110  1.00 41.97           C  
ATOM   1701  N   TRP H  53      13.383  31.105  30.015  1.00 41.90           N  
ATOM   1702  CA  TRP H  53      14.076  30.161  29.179  1.00 45.56           C  
ATOM   1703  C   TRP H  53      15.239  30.786  28.369  1.00 50.22           C  
ATOM   1704  O   TRP H  53      16.177  30.087  28.002  1.00 56.21           O  
ATOM   1705  CB  TRP H  53      13.090  29.535  28.214  1.00 42.11           C  
ATOM   1706  CG  TRP H  53      12.777  30.439  27.065  1.00 42.77           C  
ATOM   1707  CD1 TRP H  53      13.194  30.272  25.787  1.00 30.43           C  
ATOM   1708  CD2 TRP H  53      11.914  31.587  27.082  1.00 45.36           C  
ATOM   1709  NE1 TRP H  53      12.646  31.259  24.992  1.00 31.26           N  
ATOM   1710  CE2 TRP H  53      11.855  32.075  25.760  1.00 43.67           C  
ATOM   1711  CE3 TRP H  53      11.187  32.239  28.092  1.00 48.10           C  
ATOM   1712  CZ2 TRP H  53      11.089  33.195  25.419  1.00 47.92           C  
ATOM   1713  CZ3 TRP H  53      10.442  33.342  27.755  1.00 55.30           C  
ATOM   1714  CH2 TRP H  53      10.392  33.810  26.445  1.00 54.36           C  
ATOM   1715  N   ASP H  54      15.164  32.084  28.059  1.00 53.65           N  
ATOM   1716  CA  ASP H  54      16.147  32.806  27.260  1.00 51.40           C  
ATOM   1717  C   ASP H  54      17.210  33.524  28.115  1.00 51.07           C  
ATOM   1718  O   ASP H  54      17.990  34.369  27.631  1.00 50.46           O  
ATOM   1719  CB  ASP H  54      15.431  33.767  26.284  1.00 46.00           C  
ATOM   1720  CG  ASP H  54      14.697  34.939  26.962  1.00 40.08           C  
ATOM   1721  OD1 ASP H  54      14.585  34.988  28.207  1.00 38.04           O  
ATOM   1722  OD2 ASP H  54      14.225  35.835  26.247  1.00 49.77           O  
ATOM   1723  N   ASP H  55      17.201  33.201  29.396  1.00 50.84           N  
ATOM   1724  CA  ASP H  55      18.086  33.770  30.370  1.00 51.56           C  
ATOM   1725  C   ASP H  55      17.790  35.206  30.701  1.00 53.63           C  
ATOM   1726  O   ASP H  55      18.650  35.926  31.222  1.00 60.71           O  
ATOM   1727  CB  ASP H  55      19.547  33.587  29.993  1.00 48.06           C  
ATOM   1728  CG  ASP H  55      20.463  33.473  31.194  1.00 61.89           C  
ATOM   1729  OD1 ASP H  55      20.314  32.553  32.005  1.00 73.63           O  
ATOM   1730  OD2 ASP H  55      21.391  34.300  31.310  1.00 90.50           O  
ATOM   1731  N   ASP H  56      16.582  35.665  30.408  1.00 48.79           N  
ATOM   1732  CA  ASP H  56      16.151  37.008  30.760  1.00 43.23           C  
ATOM   1733  C   ASP H  56      15.831  36.731  32.229  1.00 44.80           C  
ATOM   1734  O   ASP H  56      15.238  35.701  32.539  1.00 49.65           O  
ATOM   1735  CB  ASP H  56      14.872  37.405  29.994  1.00 44.41           C  
ATOM   1736  CG  ASP H  56      14.394  38.795  30.314  1.00 53.75           C  
ATOM   1737  OD1 ASP H  56      15.018  39.401  31.179  1.00 57.88           O  
ATOM   1738  OD2 ASP H  56      13.415  39.310  29.720  1.00 66.03           O  
ATOM   1739  N   LYS H  57      16.230  37.612  33.146  1.00 46.04           N  
ATOM   1740  CA  LYS H  57      16.011  37.457  34.583  1.00 46.47           C  
ATOM   1741  C   LYS H  57      15.229  38.645  35.165  1.00 49.94           C  
ATOM   1742  O   LYS H  57      15.389  39.786  34.701  1.00 51.89           O  
ATOM   1743  CB  LYS H  57      17.356  37.293  35.302  1.00 43.14           C  
ATOM   1744  CG  LYS H  57      18.293  36.296  34.646  1.00 53.51           C  
ATOM   1745  CD  LYS H  57      19.639  36.269  35.340  1.00 52.47           C  
ATOM   1746  CE  LYS H  57      20.728  35.837  34.383  1.00 59.61           C  
ATOM   1747  NZ  LYS H  57      20.719  36.677  33.133  1.00 57.63           N  
ATOM   1748  N   TYR H  58      14.393  38.377  36.186  1.00 50.51           N  
ATOM   1749  CA  TYR H  58      13.569  39.391  36.888  1.00 47.59           C  
ATOM   1750  C   TYR H  58      13.828  39.299  38.387  1.00 44.86           C  
ATOM   1751  O   TYR H  58      13.812  38.201  38.959  1.00 40.45           O  
ATOM   1752  CB  TYR H  58      12.067  39.148  36.749  1.00 50.22           C  
ATOM   1753  CG  TYR H  58      11.396  39.367  35.409  1.00 46.49           C  
ATOM   1754  CD1 TYR H  58      12.082  39.737  34.262  1.00 37.58           C  
ATOM   1755  CD2 TYR H  58      10.011  39.205  35.326  1.00 58.63           C  
ATOM   1756  CE1 TYR H  58      11.412  39.948  33.056  1.00 40.48           C  
ATOM   1757  CE2 TYR H  58       9.326  39.414  34.131  1.00 66.12           C  
ATOM   1758  CZ  TYR H  58      10.014  39.781  33.012  1.00 56.39           C  
ATOM   1759  OH  TYR H  58       9.299  40.003  31.853  1.00 67.08           O  
ATOM   1760  N   TYR H  59      14.016  40.438  39.042  1.00 43.31           N  
ATOM   1761  CA  TYR H  59      14.261  40.439  40.461  1.00 43.82           C  
ATOM   1762  C   TYR H  59      13.276  41.374  41.123  1.00 46.16           C  
ATOM   1763  O   TYR H  59      12.781  42.333  40.512  1.00 45.27           O  
ATOM   1764  CB  TYR H  59      15.670  40.921  40.825  1.00 40.38           C  
ATOM   1765  CG  TYR H  59      16.805  40.026  40.367  1.00 43.80           C  
ATOM   1766  CD1 TYR H  59      17.277  38.977  41.161  1.00 48.30           C  
ATOM   1767  CD2 TYR H  59      17.417  40.230  39.129  1.00 37.56           C  
ATOM   1768  CE1 TYR H  59      18.333  38.155  40.724  1.00 43.70           C  
ATOM   1769  CE2 TYR H  59      18.458  39.420  38.696  1.00 40.30           C  
ATOM   1770  CZ  TYR H  59      18.911  38.388  39.489  1.00 36.28           C  
ATOM   1771  OH  TYR H  59      19.926  37.588  39.015  1.00 54.15           O  
ATOM   1772  N   ASN H  60      12.981  41.084  42.380  1.00 48.55           N  
ATOM   1773  CA  ASN H  60      12.113  41.912  43.175  1.00 52.95           C  
ATOM   1774  C   ASN H  60      13.012  43.107  43.529  1.00 54.66           C  
ATOM   1775  O   ASN H  60      14.058  42.930  44.157  1.00 56.35           O  
ATOM   1776  CB  ASN H  60      11.707  41.124  44.428  1.00 56.24           C  
ATOM   1777  CG  ASN H  60      11.103  42.006  45.523  1.00 66.32           C  
ATOM   1778  OD1 ASN H  60      11.146  43.241  45.453  1.00 63.32           O  
ATOM   1779  ND2 ASN H  60      10.539  41.367  46.546  1.00 57.89           N  
ATOM   1780  N   PRO H  61      12.628  44.336  43.124  1.00 56.59           N  
ATOM   1781  CA  PRO H  61      13.422  45.544  43.415  1.00 57.08           C  
ATOM   1782  C   PRO H  61      13.966  45.683  44.843  1.00 56.14           C  
ATOM   1783  O   PRO H  61      15.151  45.951  45.013  1.00 61.65           O  
ATOM   1784  CB  PRO H  61      12.477  46.680  43.029  1.00 53.67           C  
ATOM   1785  CG  PRO H  61      11.764  46.102  41.845  1.00 53.93           C  
ATOM   1786  CD  PRO H  61      11.430  44.687  42.338  1.00 58.97           C  
ATOM   1787  N   SER H  62      13.121  45.501  45.854  1.00 52.35           N  
ATOM   1788  CA  SER H  62      13.550  45.584  47.246  1.00 51.73           C  
ATOM   1789  C   SER H  62      14.797  44.759  47.545  1.00 57.35           C  
ATOM   1790  O   SER H  62      15.582  45.118  48.418  1.00 62.16           O  
ATOM   1791  CB  SER H  62      12.449  45.074  48.175  1.00 51.67           C  
ATOM   1792  OG  SER H  62      11.224  45.722  47.926  1.00 63.42           O  
ATOM   1793  N   LEU H  63      14.983  43.652  46.829  1.00 62.39           N  
ATOM   1794  CA  LEU H  63      16.128  42.773  47.086  1.00 65.54           C  
ATOM   1795  C   LEU H  63      17.120  42.580  45.932  1.00 67.58           C  
ATOM   1796  O   LEU H  63      18.157  41.936  46.130  1.00 66.15           O  
ATOM   1797  CB  LEU H  63      15.655  41.375  47.540  1.00 65.62           C  
ATOM   1798  CG  LEU H  63      14.890  41.026  48.832  1.00 62.24           C  
ATOM   1799  CD1 LEU H  63      15.421  41.794  50.055  1.00 78.43           C  
ATOM   1800  CD2 LEU H  63      13.434  41.296  48.610  1.00 62.34           C  
ATOM   1801  N   LYS H  64      16.811  43.127  44.749  1.00 67.64           N  
ATOM   1802  CA  LYS H  64      17.654  42.984  43.549  1.00 65.01           C  
ATOM   1803  C   LYS H  64      19.158  42.899  43.867  1.00 67.54           C  
ATOM   1804  O   LYS H  64      19.829  41.912  43.530  1.00 67.05           O  
ATOM   1805  CB  LYS H  64      17.383  44.133  42.558  1.00 58.81           C  
ATOM   1806  CG  LYS H  64      17.993  43.919  41.168  1.00 51.03           C  
ATOM   1807  CD  LYS H  64      18.192  45.234  40.424  1.00 71.46           C  
ATOM   1808  CE  LYS H  64      17.169  45.453  39.322  1.00 86.40           C  
ATOM   1809  NZ  LYS H  64      17.296  46.828  38.730  1.00 83.89           N  
ATOM   1810  N   SER H  65      19.667  43.928  44.539  1.00 68.46           N  
ATOM   1811  CA  SER H  65      21.073  44.021  44.908  1.00 67.47           C  
ATOM   1812  C   SER H  65      21.681  42.822  45.642  1.00 66.53           C  
ATOM   1813  O   SER H  65      22.899  42.719  45.697  1.00 71.62           O  
ATOM   1814  CB  SER H  65      21.301  45.282  45.743  1.00 69.15           C  
ATOM   1815  OG  SER H  65      20.486  45.277  46.901  1.00 68.21           O  
ATOM   1816  N   ARG H  66      20.873  41.926  46.206  1.00 61.20           N  
ATOM   1817  CA  ARG H  66      21.418  40.763  46.923  1.00 58.41           C  
ATOM   1818  C   ARG H  66      21.152  39.438  46.201  1.00 56.24           C  
ATOM   1819  O   ARG H  66      21.725  38.397  46.549  1.00 53.83           O  
ATOM   1820  CB  ARG H  66      20.837  40.671  48.342  1.00 58.05           C  
ATOM   1821  CG  ARG H  66      20.949  41.931  49.190  1.00 66.46           C  
ATOM   1822  CD  ARG H  66      20.027  41.854  50.422  1.00 61.78           C  
ATOM   1823  NE  ARG H  66      20.383  40.745  51.306  1.00 52.15           N  
ATOM   1824  CZ  ARG H  66      19.576  40.234  52.233  1.00 49.90           C  
ATOM   1825  NH1 ARG H  66      18.357  40.733  52.407  1.00 47.74           N  
ATOM   1826  NH2 ARG H  66      19.991  39.222  52.989  1.00 49.90           N  
ATOM   1827  N   LEU H  67      20.294  39.480  45.190  1.00 52.61           N  
ATOM   1828  CA  LEU H  67      19.936  38.269  44.473  1.00 52.59           C  
ATOM   1829  C   LEU H  67      20.590  38.113  43.116  1.00 56.86           C  
ATOM   1830  O   LEU H  67      20.805  39.089  42.376  1.00 60.81           O  
ATOM   1831  CB  LEU H  67      18.434  38.219  44.236  1.00 44.00           C  
ATOM   1832  CG  LEU H  67      17.479  38.665  45.321  1.00 31.19           C  
ATOM   1833  CD1 LEU H  67      16.127  38.963  44.671  1.00 35.44           C  
ATOM   1834  CD2 LEU H  67      17.392  37.598  46.407  1.00 21.43           C  
ATOM   1835  N   THR H  68      20.890  36.864  42.794  1.00 54.49           N  
ATOM   1836  CA  THR H  68      21.435  36.511  41.502  1.00 53.32           C  
ATOM   1837  C   THR H  68      20.775  35.173  41.201  1.00 53.23           C  
ATOM   1838  O   THR H  68      20.875  34.219  41.989  1.00 46.42           O  
ATOM   1839  CB  THR H  68      22.975  36.358  41.526  1.00 57.41           C  
ATOM   1840  OG1 THR H  68      23.564  37.573  41.996  1.00 58.83           O  
ATOM   1841  CG2 THR H  68      23.518  36.066  40.117  1.00 56.45           C  
ATOM   1842  N   ILE H  69      20.086  35.116  40.070  1.00 53.85           N  
ATOM   1843  CA  ILE H  69      19.399  33.914  39.624  1.00 53.23           C  
ATOM   1844  C   ILE H  69      20.033  33.427  38.320  1.00 54.57           C  
ATOM   1845  O   ILE H  69      20.357  34.215  37.408  1.00 53.23           O  
ATOM   1846  CB  ILE H  69      17.868  34.169  39.427  1.00 54.73           C  
ATOM   1847  CG1 ILE H  69      17.127  32.845  39.231  1.00 46.20           C  
ATOM   1848  CG2 ILE H  69      17.612  35.121  38.240  1.00 54.35           C  
ATOM   1849  CD1 ILE H  69      15.620  33.003  39.120  1.00 35.89           C  
ATOM   1850  N   SER H  70      20.217  32.119  38.242  1.00 53.21           N  
ATOM   1851  CA  SER H  70      20.801  31.515  37.066  1.00 50.86           C  
ATOM   1852  C   SER H  70      20.104  30.183  36.842  1.00 51.09           C  
ATOM   1853  O   SER H  70      19.341  29.710  37.708  1.00 45.77           O  
ATOM   1854  CB  SER H  70      22.310  31.324  37.265  1.00 50.13           C  
ATOM   1855  OG  SER H  70      22.588  30.625  38.467  1.00 37.54           O  
ATOM   1856  N   LYS H  71      20.381  29.584  35.687  1.00 49.44           N  
ATOM   1857  CA  LYS H  71      19.780  28.316  35.293  1.00 42.68           C  
ATOM   1858  C   LYS H  71      20.803  27.420  34.592  1.00 44.29           C  
ATOM   1859  O   LYS H  71      21.731  27.912  33.938  1.00 51.28           O  
ATOM   1860  CB  LYS H  71      18.637  28.594  34.311  1.00 39.40           C  
ATOM   1861  CG  LYS H  71      19.107  29.146  32.957  1.00 35.04           C  
ATOM   1862  CD  LYS H  71      17.961  29.484  32.014  1.00 35.84           C  
ATOM   1863  CE  LYS H  71      18.223  28.979  30.586  1.00 52.40           C  
ATOM   1864  NZ  LYS H  71      19.128  29.826  29.755  1.00 47.18           N  
ATOM   1865  N   ASP H  72      20.645  26.109  34.722  1.00 39.35           N  
ATOM   1866  CA  ASP H  72      21.536  25.201  34.025  1.00 35.62           C  
ATOM   1867  C   ASP H  72      20.711  24.084  33.432  1.00 37.01           C  
ATOM   1868  O   ASP H  72      20.406  23.089  34.092  1.00 35.39           O  
ATOM   1869  CB  ASP H  72      22.616  24.620  34.938  1.00 39.00           C  
ATOM   1870  CG  ASP H  72      23.704  23.881  34.157  1.00 42.92           C  
ATOM   1871  OD1 ASP H  72      23.515  23.594  32.964  1.00 45.61           O  
ATOM   1872  OD2 ASP H  72      24.763  23.584  34.727  1.00 66.29           O  
ATOM   1873  N   THR H  73      20.355  24.258  32.170  1.00 41.73           N  
ATOM   1874  CA  THR H  73      19.555  23.277  31.453  1.00 46.43           C  
ATOM   1875  C   THR H  73      20.184  21.880  31.390  1.00 52.71           C  
ATOM   1876  O   THR H  73      19.461  20.885  31.356  1.00 54.73           O  
ATOM   1877  CB  THR H  73      19.297  23.745  30.034  1.00 45.27           C  
ATOM   1878  OG1 THR H  73      18.884  25.118  30.063  1.00 36.60           O  
ATOM   1879  CG2 THR H  73      18.224  22.876  29.392  1.00 57.99           C  
ATOM   1880  N   SER H  74      21.520  21.799  31.384  1.00 57.50           N  
ATOM   1881  CA  SER H  74      22.208  20.502  31.310  1.00 54.31           C  
ATOM   1882  C   SER H  74      22.162  19.735  32.634  1.00 52.85           C  
ATOM   1883  O   SER H  74      22.681  18.623  32.729  1.00 52.90           O  
ATOM   1884  CB  SER H  74      23.655  20.664  30.812  1.00 54.10           C  
ATOM   1885  OG  SER H  74      24.481  21.368  31.723  1.00 61.41           O  
ATOM   1886  N   ARG H  75      21.533  20.344  33.640  1.00 49.64           N  
ATOM   1887  CA  ARG H  75      21.371  19.747  34.956  1.00 46.94           C  
ATOM   1888  C   ARG H  75      19.934  19.900  35.459  1.00 45.93           C  
ATOM   1889  O   ARG H  75      19.562  19.313  36.476  1.00 50.75           O  
ATOM   1890  CB  ARG H  75      22.339  20.383  35.953  1.00 47.66           C  
ATOM   1891  CG  ARG H  75      23.719  19.763  35.952  1.00 49.37           C  
ATOM   1892  CD  ARG H  75      24.578  20.378  37.027  1.00 46.81           C  
ATOM   1893  NE  ARG H  75      24.753  21.806  36.791  1.00 39.39           N  
ATOM   1894  CZ  ARG H  75      25.344  22.642  37.640  1.00 42.53           C  
ATOM   1895  NH1 ARG H  75      25.801  22.181  38.790  1.00 48.02           N  
ATOM   1896  NH2 ARG H  75      25.487  23.932  37.346  1.00 33.60           N  
ATOM   1897  N   ASN H  76      19.131  20.682  34.744  1.00 41.01           N  
ATOM   1898  CA  ASN H  76      17.738  20.923  35.119  1.00 42.12           C  
ATOM   1899  C   ASN H  76      17.580  21.518  36.497  1.00 40.78           C  
ATOM   1900  O   ASN H  76      16.793  21.036  37.324  1.00 44.93           O  
ATOM   1901  CB  ASN H  76      16.911  19.650  35.035  1.00 43.75           C  
ATOM   1902  CG  ASN H  76      16.408  19.400  33.656  1.00 50.92           C  
ATOM   1903  OD1 ASN H  76      16.373  20.306  32.826  1.00 65.32           O  
ATOM   1904  ND2 ASN H  76      16.011  18.172  33.389  1.00 51.11           N  
ATOM   1905  N   GLN H  77      18.335  22.573  36.749  1.00 33.36           N  
ATOM   1906  CA  GLN H  77      18.256  23.246  38.019  1.00 32.34           C  
ATOM   1907  C   GLN H  77      18.308  24.737  37.805  1.00 33.66           C  
ATOM   1908  O   GLN H  77      18.941  25.240  36.864  1.00 31.79           O  
ATOM   1909  CB  GLN H  77      19.394  22.815  38.930  1.00 37.03           C  
ATOM   1910  CG  GLN H  77      19.315  21.370  39.372  1.00 50.52           C  
ATOM   1911  CD  GLN H  77      20.597  20.907  40.014  1.00 46.75           C  
ATOM   1912  OE1 GLN H  77      21.684  21.217  39.536  1.00 42.20           O  
ATOM   1913  NE2 GLN H  77      20.481  20.165  41.100  1.00 32.11           N  
ATOM   1914  N   VAL H  78      17.611  25.438  38.677  1.00 31.41           N  
ATOM   1915  CA  VAL H  78      17.590  26.878  38.646  1.00 32.80           C  
ATOM   1916  C   VAL H  78      18.257  27.162  39.971  1.00 33.60           C  
ATOM   1917  O   VAL H  78      18.032  26.431  40.943  1.00 32.36           O  
ATOM   1918  CB  VAL H  78      16.148  27.423  38.625  1.00 34.52           C  
ATOM   1919  CG1 VAL H  78      16.142  28.917  38.911  1.00 33.89           C  
ATOM   1920  CG2 VAL H  78      15.511  27.155  37.275  1.00 28.06           C  
ATOM   1921  N   PHE H  79      19.080  28.200  40.028  1.00 35.90           N  
ATOM   1922  CA  PHE H  79      19.781  28.523  41.269  1.00 36.70           C  
ATOM   1923  C   PHE H  79      19.523  29.962  41.688  1.00 35.92           C  
ATOM   1924  O   PHE H  79      19.263  30.819  40.829  1.00 39.08           O  
ATOM   1925  CB  PHE H  79      21.289  28.312  41.085  1.00 38.78           C  
ATOM   1926  CG  PHE H  79      21.669  26.925  40.627  1.00 34.05           C  
ATOM   1927  CD1 PHE H  79      21.474  25.811  41.458  1.00 42.93           C  
ATOM   1928  CD2 PHE H  79      22.217  26.733  39.363  1.00 19.40           C  
ATOM   1929  CE1 PHE H  79      21.823  24.520  41.027  1.00 42.95           C  
ATOM   1930  CE2 PHE H  79      22.568  25.450  38.922  1.00 39.26           C  
ATOM   1931  CZ  PHE H  79      22.370  24.340  39.756  1.00 40.45           C  
ATOM   1932  N   LEU H  80      19.580  30.219  42.998  1.00 36.11           N  
ATOM   1933  CA  LEU H  80      19.410  31.579  43.546  1.00 43.60           C  
ATOM   1934  C   LEU H  80      20.502  31.805  44.597  1.00 47.13           C  
ATOM   1935  O   LEU H  80      20.755  30.918  45.434  1.00 43.88           O  
ATOM   1936  CB  LEU H  80      18.028  31.806  44.209  1.00 45.65           C  
ATOM   1937  CG  LEU H  80      17.797  33.227  44.800  1.00 40.41           C  
ATOM   1938  CD1 LEU H  80      17.388  34.174  43.698  1.00 38.61           C  
ATOM   1939  CD2 LEU H  80      16.734  33.253  45.890  1.00 25.19           C  
ATOM   1940  N   LYS H  81      21.141  32.980  44.544  1.00 50.79           N  
ATOM   1941  CA  LYS H  81      22.197  33.350  45.486  1.00 52.26           C  
ATOM   1942  C   LYS H  81      21.796  34.620  46.230  1.00 55.43           C  
ATOM   1943  O   LYS H  81      21.414  35.631  45.599  1.00 55.77           O  
ATOM   1944  CB  LYS H  81      23.522  33.561  44.744  1.00 57.64           C  
ATOM   1945  CG  LYS H  81      24.705  32.826  45.382  1.00 83.54           C  
ATOM   1946  CD  LYS H  81      25.828  32.569  44.379  1.00104.45           C  
ATOM   1947  CE  LYS H  81      26.382  31.139  44.517  1.00 94.67           C  
ATOM   1948  NZ  LYS H  81      25.294  30.106  44.422  1.00 83.42           N  
ATOM   1949  N   ILE H  82      21.878  34.559  47.562  1.00 55.47           N  
ATOM   1950  CA  ILE H  82      21.522  35.696  48.419  1.00 60.70           C  
ATOM   1951  C   ILE H  82      22.674  36.045  49.354  1.00 60.32           C  
ATOM   1952  O   ILE H  82      22.990  35.298  50.288  1.00 54.79           O  
ATOM   1953  CB  ILE H  82      20.252  35.414  49.275  1.00 61.51           C  
ATOM   1954  CG1 ILE H  82      19.055  35.115  48.371  1.00 56.91           C  
ATOM   1955  CG2 ILE H  82      19.895  36.643  50.113  1.00 62.93           C  
ATOM   1956  CD1 ILE H  82      17.842  34.595  49.107  1.00 44.41           C  
ATOM   1957  N   THR H  82A     23.290  37.191  49.094  1.00 62.08           N  
ATOM   1958  CA  THR H  82A     24.421  37.655  49.883  1.00 68.24           C  
ATOM   1959  C   THR H  82A     23.979  38.394  51.153  1.00 71.66           C  
ATOM   1960  O   THR H  82A     22.781  38.566  51.389  1.00 75.44           O  
ATOM   1961  CB  THR H  82A     25.308  38.572  49.012  1.00 61.55           C  
ATOM   1962  OG1 THR H  82A     24.496  39.566  48.379  1.00 52.39           O  
ATOM   1963  CG2 THR H  82A     26.004  37.759  47.929  1.00 42.07           C  
ATOM   1964  N   SER H  82B     24.947  38.817  51.965  1.00 71.62           N  
ATOM   1965  CA  SER H  82B     24.677  39.572  53.188  1.00 67.50           C  
ATOM   1966  C   SER H  82B     23.448  39.043  53.925  1.00 64.51           C  
ATOM   1967  O   SER H  82B     22.569  39.812  54.339  1.00 66.03           O  
ATOM   1968  CB  SER H  82B     24.475  41.056  52.840  1.00 71.68           C  
ATOM   1969  OG  SER H  82B     25.447  41.508  51.905  1.00 78.22           O  
ATOM   1970  N   VAL H  82C     23.395  37.726  54.069  1.00 58.76           N  
ATOM   1971  CA  VAL H  82C     22.304  37.048  54.764  1.00 60.20           C  
ATOM   1972  C   VAL H  82C     22.052  37.652  56.171  1.00 63.21           C  
ATOM   1973  O   VAL H  82C     22.982  37.773  56.975  1.00 62.74           O  
ATOM   1974  CB  VAL H  82C     22.625  35.507  54.812  1.00 55.73           C  
ATOM   1975  CG1 VAL H  82C     22.251  34.875  56.129  1.00 34.56           C  
ATOM   1976  CG2 VAL H  82C     21.897  34.805  53.685  1.00 41.72           C  
ATOM   1977  N   ALA H  83      20.797  38.037  56.446  1.00 68.51           N  
ATOM   1978  CA  ALA H  83      20.358  38.632  57.736  1.00 66.08           C  
ATOM   1979  C   ALA H  83      19.383  37.691  58.466  1.00 65.09           C  
ATOM   1980  O   ALA H  83      18.878  36.748  57.857  1.00 69.55           O  
ATOM   1981  CB  ALA H  83      19.667  39.980  57.482  1.00 62.07           C  
ATOM   1982  N   THR H  84      19.104  37.936  59.748  1.00 61.98           N  
ATOM   1983  CA  THR H  84      18.169  37.081  60.494  1.00 61.44           C  
ATOM   1984  C   THR H  84      16.736  37.160  59.949  1.00 63.57           C  
ATOM   1985  O   THR H  84      16.011  36.163  59.964  1.00 60.22           O  
ATOM   1986  CB  THR H  84      18.121  37.428  61.997  1.00 59.32           C  
ATOM   1987  OG1 THR H  84      18.222  38.850  62.166  1.00 65.81           O  
ATOM   1988  CG2 THR H  84      19.225  36.727  62.747  1.00 44.92           C  
ATOM   1989  N   ALA H  85      16.332  38.346  59.482  1.00 66.82           N  
ATOM   1990  CA  ALA H  85      14.995  38.572  58.905  1.00 66.13           C  
ATOM   1991  C   ALA H  85      14.723  37.573  57.773  1.00 66.07           C  
ATOM   1992  O   ALA H  85      13.585  37.156  57.535  1.00 71.30           O  
ATOM   1993  CB  ALA H  85      14.897  39.993  58.364  1.00 63.46           C  
ATOM   1994  N   ASP H  86      15.799  37.204  57.090  1.00 60.49           N  
ATOM   1995  CA  ASP H  86      15.770  36.271  55.981  1.00 52.33           C  
ATOM   1996  C   ASP H  86      15.439  34.832  56.351  1.00 49.96           C  
ATOM   1997  O   ASP H  86      15.270  34.017  55.456  1.00 54.24           O  
ATOM   1998  CB  ASP H  86      17.103  36.328  55.235  1.00 45.57           C  
ATOM   1999  CG  ASP H  86      17.407  37.716  54.712  1.00 53.80           C  
ATOM   2000  OD1 ASP H  86      17.667  38.630  55.519  1.00 79.64           O  
ATOM   2001  OD2 ASP H  86      17.383  37.908  53.489  1.00 54.31           O  
ATOM   2002  N   THR H  87      15.360  34.497  57.639  1.00 48.13           N  
ATOM   2003  CA  THR H  87      15.001  33.127  58.030  1.00 49.56           C  
ATOM   2004  C   THR H  87      13.585  32.892  57.512  1.00 51.54           C  
ATOM   2005  O   THR H  87      12.630  33.611  57.867  1.00 48.83           O  
ATOM   2006  CB  THR H  87      14.987  32.923  59.559  1.00 51.76           C  
ATOM   2007  OG1 THR H  87      16.322  33.022  60.072  1.00 54.06           O  
ATOM   2008  CG2 THR H  87      14.376  31.558  59.924  1.00 38.89           C  
ATOM   2009  N   ALA H  88      13.450  31.878  56.677  1.00 47.23           N  
ATOM   2010  CA  ALA H  88      12.170  31.609  56.090  1.00 47.06           C  
ATOM   2011  C   ALA H  88      12.221  30.296  55.339  1.00 49.64           C  
ATOM   2012  O   ALA H  88      13.208  29.556  55.422  1.00 52.66           O  
ATOM   2013  CB  ALA H  88      11.832  32.751  55.135  1.00 42.46           C  
ATOM   2014  N   THR H  89      11.138  30.006  54.621  1.00 49.30           N  
ATOM   2015  CA  THR H  89      11.041  28.817  53.792  1.00 44.38           C  
ATOM   2016  C   THR H  89      11.070  29.280  52.333  1.00 45.26           C  
ATOM   2017  O   THR H  89      10.345  30.212  51.929  1.00 42.22           O  
ATOM   2018  CB  THR H  89       9.756  28.038  54.092  1.00 42.08           C  
ATOM   2019  OG1 THR H  89       9.737  27.670  55.482  1.00 36.44           O  
ATOM   2020  CG2 THR H  89       9.695  26.777  53.245  1.00 32.72           C  
ATOM   2021  N   TYR H  90      11.929  28.645  51.546  1.00 43.36           N  
ATOM   2022  CA  TYR H  90      12.065  29.016  50.153  1.00 41.31           C  
ATOM   2023  C   TYR H  90      11.418  28.054  49.203  1.00 39.12           C  
ATOM   2024  O   TYR H  90      11.579  26.826  49.309  1.00 38.48           O  
ATOM   2025  CB  TYR H  90      13.542  29.246  49.795  1.00 41.82           C  
ATOM   2026  CG  TYR H  90      14.060  30.510  50.435  1.00 35.85           C  
ATOM   2027  CD1 TYR H  90      14.363  30.548  51.793  1.00 38.24           C  
ATOM   2028  CD2 TYR H  90      14.175  31.688  49.705  1.00 33.41           C  
ATOM   2029  CE1 TYR H  90      14.759  31.735  52.418  1.00 39.01           C  
ATOM   2030  CE2 TYR H  90      14.572  32.885  50.318  1.00 44.07           C  
ATOM   2031  CZ  TYR H  90      14.860  32.907  51.679  1.00 46.15           C  
ATOM   2032  OH  TYR H  90      15.221  34.096  52.307  1.00 41.79           O  
ATOM   2033  N   TYR H  91      10.675  28.641  48.275  1.00 30.94           N  
ATOM   2034  CA  TYR H  91       9.972  27.895  47.271  1.00 28.92           C  
ATOM   2035  C   TYR H  91      10.397  28.381  45.927  1.00 33.51           C  
ATOM   2036  O   TYR H  91      10.777  29.542  45.748  1.00 39.50           O  
ATOM   2037  CB  TYR H  91       8.469  28.127  47.345  1.00 22.79           C  
ATOM   2038  CG  TYR H  91       7.816  27.668  48.597  1.00 14.94           C  
ATOM   2039  CD1 TYR H  91       7.383  26.349  48.732  1.00 28.39           C  
ATOM   2040  CD2 TYR H  91       7.611  28.552  49.656  1.00  9.71           C  
ATOM   2041  CE1 TYR H  91       6.751  25.911  49.905  1.00 44.22           C  
ATOM   2042  CE2 TYR H  91       6.978  28.131  50.840  1.00 34.69           C  
ATOM   2043  CZ  TYR H  91       6.552  26.807  50.954  1.00 45.15           C  
ATOM   2044  OH  TYR H  91       5.937  26.384  52.110  1.00 39.63           O  
ATOM   2045  N   CYS H  92      10.315  27.470  44.975  1.00 32.35           N  
ATOM   2046  CA  CYS H  92      10.594  27.758  43.594  1.00 30.04           C  
ATOM   2047  C   CYS H  92       9.360  27.152  42.935  1.00 31.06           C  
ATOM   2048  O   CYS H  92       8.878  26.098  43.393  1.00 30.57           O  
ATOM   2049  CB  CYS H  92      11.895  27.093  43.134  1.00 28.90           C  
ATOM   2050  SG  CYS H  92      12.015  25.279  43.225  1.00 36.49           S  
ATOM   2051  N   ALA H  93       8.835  27.832  41.905  1.00 29.44           N  
ATOM   2052  CA  ALA H  93       7.643  27.403  41.156  1.00 24.74           C  
ATOM   2053  C   ALA H  93       7.713  27.856  39.709  1.00 26.99           C  
ATOM   2054  O   ALA H  93       8.254  28.924  39.411  1.00 31.00           O  
ATOM   2055  CB  ALA H  93       6.371  27.960  41.802  1.00 20.08           C  
ATOM   2056  N   ARG H  94       7.154  27.054  38.806  1.00 31.14           N  
ATOM   2057  CA  ARG H  94       7.171  27.401  37.385  1.00 34.74           C  
ATOM   2058  C   ARG H  94       5.965  28.242  36.929  1.00 37.28           C  
ATOM   2059  O   ARG H  94       4.936  28.357  37.605  1.00 39.53           O  
ATOM   2060  CB  ARG H  94       7.278  26.147  36.504  1.00 33.41           C  
ATOM   2061  CG  ARG H  94       5.974  25.401  36.353  1.00 29.02           C  
ATOM   2062  CD  ARG H  94       5.949  24.550  35.108  1.00 25.62           C  
ATOM   2063  NE  ARG H  94       4.577  24.132  34.823  1.00 35.71           N  
ATOM   2064  CZ  ARG H  94       4.249  23.098  34.061  1.00 41.09           C  
ATOM   2065  NH1 ARG H  94       5.187  22.363  33.492  1.00 53.27           N  
ATOM   2066  NH2 ARG H  94       2.979  22.797  33.864  1.00 53.99           N  
ATOM   2067  N   ARG H  95       6.117  28.824  35.756  1.00 37.56           N  
ATOM   2068  CA  ARG H  95       5.103  29.650  35.150  1.00 35.01           C  
ATOM   2069  C   ARG H  95       4.137  28.677  34.443  1.00 38.14           C  
ATOM   2070  O   ARG H  95       4.611  27.795  33.726  1.00 44.29           O  
ATOM   2071  CB  ARG H  95       5.848  30.552  34.168  1.00 32.17           C  
ATOM   2072  CG  ARG H  95       5.019  31.345  33.225  1.00 28.33           C  
ATOM   2073  CD  ARG H  95       4.720  30.584  31.944  1.00 41.98           C  
ATOM   2074  NE  ARG H  95       3.700  31.325  31.224  1.00 44.90           N  
ATOM   2075  CZ  ARG H  95       3.970  32.285  30.360  1.00 37.97           C  
ATOM   2076  NH1 ARG H  95       5.232  32.551  30.066  1.00 36.58           N  
ATOM   2077  NH2 ARG H  95       2.984  32.960  29.782  1.00 37.13           N  
ATOM   2078  N   ALA H  96       2.818  28.806  34.647  1.00 33.46           N  
ATOM   2079  CA  ALA H  96       1.835  27.938  33.968  1.00 29.93           C  
ATOM   2080  C   ALA H  96       2.140  28.080  32.471  1.00 32.15           C  
ATOM   2081  O   ALA H  96       2.146  29.176  31.947  1.00 32.16           O  
ATOM   2082  CB  ALA H  96       0.431  28.394  34.272  1.00 26.24           C  
ATOM   2083  N   PRO H  97       2.370  26.962  31.760  1.00 39.18           N  
ATOM   2084  CA  PRO H  97       2.708  26.991  30.334  1.00 41.29           C  
ATOM   2085  C   PRO H  97       1.701  27.483  29.305  1.00 41.79           C  
ATOM   2086  O   PRO H  97       1.659  26.974  28.186  1.00 44.98           O  
ATOM   2087  CB  PRO H  97       3.165  25.551  30.073  1.00 37.66           C  
ATOM   2088  CG  PRO H  97       2.278  24.774  30.929  1.00 31.38           C  
ATOM   2089  CD  PRO H  97       2.284  25.567  32.231  1.00 49.62           C  
ATOM   2090  N   PHE H  98       0.907  28.481  29.661  1.00 42.95           N  
ATOM   2091  CA  PHE H  98      -0.091  29.017  28.739  1.00 41.06           C  
ATOM   2092  C   PHE H  98       0.119  30.520  28.483  1.00 42.03           C  
ATOM   2093  O   PHE H  98       0.408  31.285  29.413  1.00 43.59           O  
ATOM   2094  CB  PHE H  98      -1.492  28.744  29.293  1.00 37.17           C  
ATOM   2095  CG  PHE H  98      -1.748  27.298  29.578  1.00 30.73           C  
ATOM   2096  CD1 PHE H  98      -1.427  26.745  30.816  1.00 41.81           C  
ATOM   2097  CD2 PHE H  98      -2.294  26.478  28.604  1.00 24.01           C  
ATOM   2098  CE1 PHE H  98      -1.643  25.388  31.074  1.00 51.14           C  
ATOM   2099  CE2 PHE H  98      -2.513  25.121  28.851  1.00 35.82           C  
ATOM   2100  CZ  PHE H  98      -2.186  24.577  30.093  1.00 44.74           C  
ATOM   2101  N   TYR H  99      -0.026  30.940  27.225  1.00 41.06           N  
ATOM   2102  CA  TYR H  99       0.151  32.345  26.854  1.00 41.66           C  
ATOM   2103  C   TYR H  99      -0.732  33.247  27.710  1.00 42.95           C  
ATOM   2104  O   TYR H  99      -1.822  32.847  28.119  1.00 46.57           O  
ATOM   2105  CB  TYR H  99      -0.170  32.552  25.366  1.00 40.95           C  
ATOM   2106  CG  TYR H  99       0.025  33.978  24.860  1.00 47.50           C  
ATOM   2107  CD1 TYR H  99      -0.936  34.965  25.109  1.00 52.96           C  
ATOM   2108  CD2 TYR H  99       1.169  34.343  24.135  1.00 53.92           C  
ATOM   2109  CE1 TYR H  99      -0.775  36.266  24.659  1.00 42.23           C  
ATOM   2110  CE2 TYR H  99       1.341  35.654  23.678  1.00 60.20           C  
ATOM   2111  CZ  TYR H  99       0.358  36.603  23.950  1.00 50.07           C  
ATOM   2112  OH  TYR H  99       0.495  37.893  23.526  1.00 47.76           O  
ATOM   2113  N   GLY H 100      -0.252  34.456  27.996  1.00 41.37           N  
ATOM   2114  CA  GLY H 100      -1.028  35.386  28.799  1.00 40.78           C  
ATOM   2115  C   GLY H 100      -1.241  34.934  30.236  1.00 42.99           C  
ATOM   2116  O   GLY H 100      -1.863  35.655  31.007  1.00 42.20           O  
ATOM   2117  N   ASN H 100A     -0.727  33.754  30.595  1.00 44.26           N  
ATOM   2118  CA  ASN H 100A     -0.854  33.197  31.947  1.00 42.42           C  
ATOM   2119  C   ASN H 100A      0.544  33.143  32.576  1.00 39.18           C  
ATOM   2120  O   ASN H 100A      1.498  32.663  31.966  1.00 36.76           O  
ATOM   2121  CB  ASN H 100A     -1.474  31.781  31.901  1.00 40.70           C  
ATOM   2122  CG  ASN H 100A     -1.883  31.259  33.284  1.00 39.97           C  
ATOM   2123  OD1 ASN H 100A     -1.402  31.725  34.323  1.00 39.96           O  
ATOM   2124  ND2 ASN H 100A     -2.777  30.288  33.296  1.00 32.20           N  
ATOM   2125  N   HIS H 100B      0.662  33.654  33.793  1.00 34.02           N  
ATOM   2126  CA  HIS H 100B      1.931  33.668  34.503  1.00 33.69           C  
ATOM   2127  C   HIS H 100B      1.654  33.300  35.951  1.00 36.41           C  
ATOM   2128  O   HIS H 100B      2.375  33.710  36.859  1.00 38.20           O  
ATOM   2129  CB  HIS H 100B      2.600  35.050  34.434  1.00 30.74           C  
ATOM   2130  CG  HIS H 100B      3.033  35.443  33.057  1.00 38.66           C  
ATOM   2131  ND1 HIS H 100B      2.369  36.393  32.306  1.00 49.97           N  
ATOM   2132  CD2 HIS H 100B      4.050  35.000  32.281  1.00 39.08           C  
ATOM   2133  CE1 HIS H 100B      2.959  36.514  31.129  1.00 37.58           C  
ATOM   2134  NE2 HIS H 100B      3.980  35.679  31.089  1.00 39.25           N  
ATOM   2135  N   ALA H 100C      0.589  32.535  36.161  1.00 35.41           N  
ATOM   2136  CA  ALA H 100C      0.236  32.079  37.493  1.00 32.95           C  
ATOM   2137  C   ALA H 100C      1.201  30.902  37.704  1.00 32.36           C  
ATOM   2138  O   ALA H 100C      1.640  30.270  36.743  1.00 37.08           O  
ATOM   2139  CB  ALA H 100C     -1.230  31.622  37.529  1.00 33.89           C  
ATOM   2140  N   MET H 100D      1.537  30.612  38.950  1.00 31.06           N  
ATOM   2141  CA  MET H 100D      2.476  29.546  39.259  1.00 29.07           C  
ATOM   2142  C   MET H 100D      1.762  28.237  39.545  1.00 28.17           C  
ATOM   2143  O   MET H 100D      1.286  28.042  40.658  1.00 24.80           O  
ATOM   2144  CB  MET H 100D      3.296  29.958  40.475  1.00 25.74           C  
ATOM   2145  CG  MET H 100D      3.970  31.293  40.307  1.00 13.92           C  
ATOM   2146  SD  MET H 100D      4.325  32.019  41.889  1.00 38.11           S  
ATOM   2147  CE  MET H 100D      5.641  33.153  41.484  1.00 33.99           C  
ATOM   2148  N   ASP H 101       1.699  27.341  38.557  1.00 28.09           N  
ATOM   2149  CA  ASP H 101       1.006  26.069  38.751  1.00 27.35           C  
ATOM   2150  C   ASP H 101       1.670  24.999  39.604  1.00 30.75           C  
ATOM   2151  O   ASP H 101       1.017  24.458  40.499  1.00 35.61           O  
ATOM   2152  CB  ASP H 101       0.536  25.469  37.425  1.00 24.07           C  
ATOM   2153  CG  ASP H 101       1.648  25.213  36.454  1.00 32.79           C  
ATOM   2154  OD1 ASP H 101       2.788  25.638  36.694  1.00 43.46           O  
ATOM   2155  OD2 ASP H 101       1.365  24.573  35.426  1.00 40.82           O  
ATOM   2156  N   TYR H 102       2.940  24.680  39.361  1.00 29.28           N  
ATOM   2157  CA  TYR H 102       3.606  23.654  40.171  1.00 25.70           C  
ATOM   2158  C   TYR H 102       4.636  24.257  41.117  1.00 28.00           C  
ATOM   2159  O   TYR H 102       5.456  25.064  40.694  1.00 32.68           O  
ATOM   2160  CB  TYR H 102       4.264  22.618  39.278  1.00 17.59           C  
ATOM   2161  CG  TYR H 102       3.272  21.701  38.651  1.00 27.16           C  
ATOM   2162  CD1 TYR H 102       2.494  22.115  37.565  1.00 46.51           C  
ATOM   2163  CD2 TYR H 102       3.074  20.421  39.153  1.00 39.00           C  
ATOM   2164  CE1 TYR H 102       1.545  21.270  36.991  1.00 23.59           C  
ATOM   2165  CE2 TYR H 102       2.126  19.562  38.585  1.00 45.29           C  
ATOM   2166  CZ  TYR H 102       1.365  19.996  37.510  1.00 36.83           C  
ATOM   2167  OH  TYR H 102       0.439  19.148  36.950  1.00 46.57           O  
ATOM   2168  N   TRP H 103       4.584  23.860  42.390  1.00 30.78           N  
ATOM   2169  CA  TRP H 103       5.496  24.344  43.435  1.00 26.19           C  
ATOM   2170  C   TRP H 103       6.278  23.189  44.069  1.00 29.23           C  
ATOM   2171  O   TRP H 103       5.825  22.029  44.077  1.00 33.17           O  
ATOM   2172  CB  TRP H 103       4.715  25.033  44.565  1.00 22.79           C  
ATOM   2173  CG  TRP H 103       3.972  26.300  44.186  1.00 35.39           C  
ATOM   2174  CD1 TRP H 103       3.064  26.453  43.174  1.00 44.42           C  
ATOM   2175  CD2 TRP H 103       4.079  27.587  44.816  1.00 28.06           C  
ATOM   2176  NE1 TRP H 103       2.603  27.751  43.136  1.00 30.42           N  
ATOM   2177  CE2 TRP H 103       3.212  28.464  44.134  1.00 31.21           C  
ATOM   2178  CE3 TRP H 103       4.823  28.082  45.887  1.00 28.93           C  
ATOM   2179  CZ2 TRP H 103       3.074  29.801  44.491  1.00 31.73           C  
ATOM   2180  CZ3 TRP H 103       4.683  29.413  46.236  1.00 21.84           C  
ATOM   2181  CH2 TRP H 103       3.817  30.254  45.543  1.00 19.68           C  
ATOM   2182  N   GLY H 104       7.452  23.500  44.597  1.00 23.93           N  
ATOM   2183  CA  GLY H 104       8.206  22.473  45.272  1.00 27.35           C  
ATOM   2184  C   GLY H 104       7.696  22.511  46.700  1.00 30.13           C  
ATOM   2185  O   GLY H 104       6.953  23.421  47.054  1.00 30.91           O  
ATOM   2186  N   GLN H 105       8.084  21.552  47.530  1.00 34.75           N  
ATOM   2187  CA  GLN H 105       7.643  21.528  48.922  1.00 36.25           C  
ATOM   2188  C   GLN H 105       8.267  22.683  49.712  1.00 39.88           C  
ATOM   2189  O   GLN H 105       7.703  23.145  50.700  1.00 44.01           O  
ATOM   2190  CB  GLN H 105       8.061  20.213  49.563  1.00 45.13           C  
ATOM   2191  CG  GLN H 105       9.578  20.078  49.706  1.00 70.01           C  
ATOM   2192  CD  GLN H 105      10.027  18.698  50.155  1.00 85.57           C  
ATOM   2193  OE1 GLN H 105       9.857  17.725  49.432  1.00 80.36           O  
ATOM   2194  NE2 GLN H 105      10.602  18.609  51.349  1.00 95.18           N  
ATOM   2195  N   GLY H 106       9.441  23.135  49.283  1.00 39.04           N  
ATOM   2196  CA  GLY H 106      10.114  24.221  49.971  1.00 40.54           C  
ATOM   2197  C   GLY H 106      11.165  23.743  50.957  1.00 39.83           C  
ATOM   2198  O   GLY H 106      11.109  22.601  51.443  1.00 34.39           O  
ATOM   2199  N   THR H 107      12.120  24.625  51.258  1.00 42.92           N  
ATOM   2200  CA  THR H 107      13.219  24.317  52.181  1.00 41.93           C  
ATOM   2201  C   THR H 107      13.339  25.453  53.209  1.00 42.24           C  
ATOM   2202  O   THR H 107      13.408  26.627  52.824  1.00 41.38           O  
ATOM   2203  CB  THR H 107      14.565  24.078  51.383  1.00 37.57           C  
ATOM   2204  OG1 THR H 107      15.548  23.499  52.249  1.00 35.06           O  
ATOM   2205  CG2 THR H 107      15.102  25.376  50.742  1.00 19.19           C  
ATOM   2206  N   THR H 108      13.337  25.124  54.507  1.00 44.06           N  
ATOM   2207  CA  THR H 108      13.436  26.175  55.534  1.00 47.62           C  
ATOM   2208  C   THR H 108      14.877  26.461  55.893  1.00 46.86           C  
ATOM   2209  O   THR H 108      15.638  25.555  56.225  1.00 43.44           O  
ATOM   2210  CB  THR H 108      12.713  25.837  56.878  1.00 51.44           C  
ATOM   2211  OG1 THR H 108      13.334  24.701  57.481  1.00 51.47           O  
ATOM   2212  CG2 THR H 108      11.226  25.543  56.671  1.00 68.05           C  
ATOM   2213  N   VAL H 109      15.256  27.722  55.823  1.00 46.13           N  
ATOM   2214  CA  VAL H 109      16.595  28.081  56.187  1.00 45.51           C  
ATOM   2215  C   VAL H 109      16.491  29.044  57.345  1.00 49.52           C  
ATOM   2216  O   VAL H 109      15.716  30.015  57.335  1.00 48.49           O  
ATOM   2217  CB  VAL H 109      17.361  28.693  55.024  1.00 42.29           C  
ATOM   2218  CG1 VAL H 109      17.154  27.848  53.782  1.00 52.63           C  
ATOM   2219  CG2 VAL H 109      16.939  30.112  54.792  1.00 31.07           C  
ATOM   2220  N   THR H 110      17.280  28.740  58.355  1.00 51.05           N  
ATOM   2221  CA  THR H 110      17.334  29.518  59.565  1.00 51.87           C  
ATOM   2222  C   THR H 110      18.656  30.277  59.512  1.00 55.47           C  
ATOM   2223  O   THR H 110      19.698  29.673  59.265  1.00 58.16           O  
ATOM   2224  CB  THR H 110      17.310  28.558  60.753  1.00 51.59           C  
ATOM   2225  OG1 THR H 110      16.419  27.478  60.452  1.00 53.73           O  
ATOM   2226  CG2 THR H 110      16.823  29.257  62.003  1.00 69.54           C  
ATOM   2227  N   VAL H 111      18.618  31.588  59.720  1.00 55.34           N  
ATOM   2228  CA  VAL H 111      19.826  32.414  59.716  1.00 62.20           C  
ATOM   2229  C   VAL H 111      20.190  32.749  61.169  1.00 68.03           C  
ATOM   2230  O   VAL H 111      19.557  33.600  61.789  1.00 74.43           O  
ATOM   2231  CB  VAL H 111      19.606  33.723  58.943  1.00 60.64           C  
ATOM   2232  CG1 VAL H 111      20.798  34.643  59.141  1.00 55.20           C  
ATOM   2233  CG2 VAL H 111      19.380  33.434  57.466  1.00 42.26           C  
ATOM   2234  N   SER H 112      21.215  32.093  61.703  1.00 73.89           N  
ATOM   2235  CA  SER H 112      21.623  32.281  63.095  1.00 76.78           C  
ATOM   2236  C   SER H 112      23.076  31.870  63.358  1.00 78.89           C  
ATOM   2237  O   SER H 112      23.654  31.056  62.633  1.00 79.27           O  
ATOM   2238  CB  SER H 112      20.681  31.464  63.998  1.00 77.26           C  
ATOM   2239  OG  SER H 112      21.223  31.206  65.283  1.00 72.87           O  
ATOM   2240  N   SER H 113      23.660  32.449  64.403  1.00 81.65           N  
ATOM   2241  CA  SER H 113      25.030  32.143  64.823  1.00 80.64           C  
ATOM   2242  C   SER H 113      24.885  31.430  66.169  1.00 79.54           C  
ATOM   2243  O   SER H 113      25.009  32.057  67.219  1.00 83.40           O  
ATOM   2244  CB  SER H 113      25.840  33.447  64.968  1.00 77.89           C  
ATOM   2245  OG  SER H 113      25.069  34.489  65.565  1.00 69.63           O  
ATOM   2246  N   ALA H 114      24.614  30.129  66.141  1.00 77.64           N  
ATOM   2247  CA  ALA H 114      24.401  29.377  67.377  1.00 81.40           C  
ATOM   2248  C   ALA H 114      25.082  28.015  67.358  1.00 85.24           C  
ATOM   2249  O   ALA H 114      26.138  27.876  66.751  1.00 93.85           O  
ATOM   2250  CB  ALA H 114      22.907  29.226  67.639  1.00 81.85           C  
ATOM   2251  N   LYS H 115      24.487  27.016  68.013  1.00 82.73           N  
ATOM   2252  CA  LYS H 115      25.068  25.671  68.073  1.00 80.38           C  
ATOM   2253  C   LYS H 115      24.077  24.686  68.679  1.00 76.89           C  
ATOM   2254  O   LYS H 115      23.338  25.033  69.600  1.00 74.29           O  
ATOM   2255  CB  LYS H 115      26.343  25.680  68.938  1.00 86.34           C  
ATOM   2256  CG  LYS H 115      26.109  26.137  70.389  1.00 94.38           C  
ATOM   2257  CD  LYS H 115      27.284  25.827  71.314  1.00 93.57           C  
ATOM   2258  CE  LYS H 115      28.539  26.614  70.939  1.00 99.33           C  
ATOM   2259  NZ  LYS H 115      29.632  26.446  71.939  1.00 78.36           N  
ATOM   2260  N   THR H 116      24.071  23.462  68.165  1.00 74.46           N  
ATOM   2261  CA  THR H 116      23.178  22.406  68.650  1.00 79.19           C  
ATOM   2262  C   THR H 116      23.117  22.166  70.185  1.00 82.30           C  
ATOM   2263  O   THR H 116      23.668  21.189  70.714  1.00 83.62           O  
ATOM   2264  CB  THR H 116      23.495  21.062  67.940  1.00 77.87           C  
ATOM   2265  OG1 THR H 116      23.568  21.272  66.523  1.00 76.72           O  
ATOM   2266  CG2 THR H 116      22.410  20.035  68.227  1.00 74.79           C  
ATOM   2267  N   THR H 117      22.427  23.061  70.886  1.00 83.67           N  
ATOM   2268  CA  THR H 117      22.251  22.970  72.333  1.00 84.49           C  
ATOM   2269  C   THR H 117      21.050  22.062  72.628  1.00 89.15           C  
ATOM   2270  O   THR H 117      19.941  22.347  72.180  1.00 95.71           O  
ATOM   2271  CB  THR H 117      21.908  24.345  72.926  1.00 79.70           C  
ATOM   2272  OG1 THR H 117      22.752  25.355  72.351  1.00 74.54           O  
ATOM   2273  CG2 THR H 117      22.065  24.311  74.435  1.00 67.37           C  
ATOM   2274  N   PRO H 118      21.249  20.947  73.355  1.00 91.41           N  
ATOM   2275  CA  PRO H 118      20.130  20.046  73.678  1.00 90.65           C  
ATOM   2276  C   PRO H 118      19.004  20.663  74.537  1.00 88.50           C  
ATOM   2277  O   PRO H 118      19.073  21.818  74.979  1.00 88.83           O  
ATOM   2278  CB  PRO H 118      20.824  18.884  74.400  1.00 88.77           C  
ATOM   2279  CG  PRO H 118      22.228  18.912  73.840  1.00 92.08           C  
ATOM   2280  CD  PRO H 118      22.511  20.400  73.872  1.00 98.22           C  
ATOM   2281  N   CYS H 142       5.092  20.778  81.626  1.00 78.42           N  
ATOM   2282  CA  CYS H 142       6.420  20.409  81.122  1.00 83.84           C  
ATOM   2283  C   CYS H 142       6.973  21.618  80.340  1.00 83.70           C  
ATOM   2284  O   CYS H 142       6.242  22.266  79.585  1.00 86.58           O  
ATOM   2285  CB  CYS H 142       6.295  19.164  80.228  1.00 88.73           C  
ATOM   2286  SG  CYS H 142       7.819  18.219  79.850  1.00 97.88           S  
ATOM   2287  N   LEU H 143       8.254  21.927  80.518  1.00 82.03           N  
ATOM   2288  CA  LEU H 143       8.867  23.087  79.865  1.00 80.18           C  
ATOM   2289  C   LEU H 143      10.199  22.754  79.173  1.00 82.26           C  
ATOM   2290  O   LEU H 143      11.039  22.048  79.737  1.00 86.58           O  
ATOM   2291  CB  LEU H 143       9.073  24.177  80.921  1.00 73.45           C  
ATOM   2292  CG  LEU H 143       9.746  25.486  80.537  1.00 60.26           C  
ATOM   2293  CD1 LEU H 143       8.916  26.208  79.513  1.00 65.08           C  
ATOM   2294  CD2 LEU H 143       9.889  26.334  81.772  1.00 57.33           C  
ATOM   2295  N   VAL H 144      10.395  23.262  77.958  1.00 81.48           N  
ATOM   2296  CA  VAL H 144      11.632  22.997  77.225  1.00 76.80           C  
ATOM   2297  C   VAL H 144      12.423  24.279  76.950  1.00 75.37           C  
ATOM   2298  O   VAL H 144      12.241  24.923  75.921  1.00 69.54           O  
ATOM   2299  CB  VAL H 144      11.350  22.261  75.899  1.00 70.01           C  
ATOM   2300  CG1 VAL H 144      12.648  21.987  75.171  1.00 57.90           C  
ATOM   2301  CG2 VAL H 144      10.647  20.952  76.176  1.00 56.41           C  
ATOM   2302  N   TYR H 147      17.269  25.555  73.774  1.00 83.54           N  
ATOM   2303  CA  TYR H 147      17.669  24.541  72.796  1.00 85.69           C  
ATOM   2304  C   TYR H 147      17.864  25.079  71.364  1.00 82.70           C  
ATOM   2305  O   TYR H 147      17.507  26.217  71.065  1.00 82.25           O  
ATOM   2306  CB  TYR H 147      16.682  23.349  72.803  1.00 88.68           C  
ATOM   2307  CG  TYR H 147      15.414  23.443  71.940  1.00 93.43           C  
ATOM   2308  CD1 TYR H 147      15.406  22.991  70.617  1.00 96.29           C  
ATOM   2309  CD2 TYR H 147      14.217  23.928  72.464  1.00 92.85           C  
ATOM   2310  CE1 TYR H 147      14.234  23.018  69.841  1.00 93.27           C  
ATOM   2311  CE2 TYR H 147      13.044  23.960  71.698  1.00 89.81           C  
ATOM   2312  CZ  TYR H 147      13.057  23.504  70.390  1.00 92.88           C  
ATOM   2313  OH  TYR H 147      11.889  23.534  69.645  1.00 97.35           O  
ATOM   2314  N   PHE H 148      18.438  24.246  70.492  1.00 77.84           N  
ATOM   2315  CA  PHE H 148      18.702  24.601  69.092  1.00 73.60           C  
ATOM   2316  C   PHE H 148      19.224  23.322  68.416  1.00 76.18           C  
ATOM   2317  O   PHE H 148      19.936  22.531  69.048  1.00 77.29           O  
ATOM   2318  CB  PHE H 148      19.773  25.700  69.038  1.00 64.41           C  
ATOM   2319  CG  PHE H 148      19.812  26.487  67.746  1.00 48.78           C  
ATOM   2320  CD1 PHE H 148      20.159  25.890  66.540  1.00 28.54           C  
ATOM   2321  CD2 PHE H 148      19.531  27.856  67.752  1.00 70.50           C  
ATOM   2322  CE1 PHE H 148      20.229  26.632  65.358  1.00 29.99           C  
ATOM   2323  CE2 PHE H 148      19.597  28.621  66.572  1.00 52.70           C  
ATOM   2324  CZ  PHE H 148      19.948  27.999  65.374  1.00 49.69           C  
ATOM   2325  N   PRO H 149      18.844  23.082  67.143  1.00 76.86           N  
ATOM   2326  CA  PRO H 149      17.917  23.937  66.399  1.00 75.35           C  
ATOM   2327  C   PRO H 149      16.543  23.309  66.516  1.00 73.77           C  
ATOM   2328  O   PRO H 149      16.372  22.247  67.122  1.00 66.81           O  
ATOM   2329  CB  PRO H 149      18.420  23.839  64.949  1.00 70.85           C  
ATOM   2330  CG  PRO H 149      19.408  22.664  64.943  1.00 68.64           C  
ATOM   2331  CD  PRO H 149      19.275  21.974  66.279  1.00 58.54           C  
ATOM   2332  N   GLU H 150      15.553  23.969  65.939  1.00 72.59           N  
ATOM   2333  CA  GLU H 150      14.230  23.391  65.949  1.00 71.26           C  
ATOM   2334  C   GLU H 150      14.379  22.280  64.906  1.00 72.76           C  
ATOM   2335  O   GLU H 150      15.193  22.403  63.990  1.00 71.03           O  
ATOM   2336  CB  GLU H 150      13.219  24.439  65.524  1.00 66.98           C  
ATOM   2337  CG  GLU H 150      11.798  23.996  65.719  1.00 74.19           C  
ATOM   2338  CD  GLU H 150      10.953  25.050  66.378  1.00 73.81           C  
ATOM   2339  OE1 GLU H 150      11.241  26.245  66.127  1.00 50.39           O  
ATOM   2340  OE2 GLU H 150      10.013  24.681  67.138  1.00 79.35           O  
ATOM   2341  N   PRO H 151      13.592  21.202  65.003  1.00 77.73           N  
ATOM   2342  CA  PRO H 151      12.503  20.913  65.934  1.00 84.01           C  
ATOM   2343  C   PRO H 151      12.855  20.347  67.297  1.00 88.79           C  
ATOM   2344  O   PRO H 151      13.977  20.430  67.786  1.00 92.73           O  
ATOM   2345  CB  PRO H 151      11.666  19.907  65.153  1.00 84.74           C  
ATOM   2346  CG  PRO H 151      12.737  19.058  64.524  1.00 84.24           C  
ATOM   2347  CD  PRO H 151      13.760  20.087  64.050  1.00 82.28           C  
ATOM   2348  N   VAL H 152      11.813  19.758  67.875  1.00 92.00           N  
ATOM   2349  CA  VAL H 152      11.791  19.087  69.164  1.00 91.52           C  
ATOM   2350  C   VAL H 152      10.434  18.331  69.115  1.00 91.50           C  
ATOM   2351  O   VAL H 152       9.545  18.689  68.326  1.00 90.22           O  
ATOM   2352  CB  VAL H 152      11.842  20.126  70.323  1.00 90.77           C  
ATOM   2353  CG1 VAL H 152      10.534  20.915  70.394  1.00 89.47           C  
ATOM   2354  CG2 VAL H 152      12.127  19.456  71.655  1.00 91.99           C  
ATOM   2355  N   THR H 153      10.266  17.287  69.921  1.00 92.01           N  
ATOM   2356  CA  THR H 153       9.007  16.538  69.915  1.00 91.59           C  
ATOM   2357  C   THR H 153       8.633  16.138  71.331  1.00 92.27           C  
ATOM   2358  O   THR H 153       9.285  15.288  71.937  1.00 94.53           O  
ATOM   2359  CB  THR H 153       9.101  15.273  69.028  1.00 89.52           C  
ATOM   2360  OG1 THR H 153       9.334  15.665  67.674  1.00 77.05           O  
ATOM   2361  CG2 THR H 153       7.817  14.446  69.098  1.00 99.45           C  
ATOM   2362  N   VAL H 154       7.589  16.761  71.860  1.00 90.51           N  
ATOM   2363  CA  VAL H 154       7.139  16.469  73.203  1.00 93.43           C  
ATOM   2364  C   VAL H 154       5.939  15.532  73.163  1.00 98.25           C  
ATOM   2365  O   VAL H 154       4.865  15.914  72.705  1.00101.97           O  
ATOM   2366  CB  VAL H 154       6.763  17.760  73.960  1.00 88.86           C  
ATOM   2367  CG1 VAL H 154       6.430  17.440  75.416  1.00 73.83           C  
ATOM   2368  CG2 VAL H 154       7.918  18.758  73.894  1.00 90.73           C  
ATOM   2369  N   THR H 156       6.132  14.296  73.619  1.00101.52           N  
ATOM   2370  CA  THR H 156       5.044  13.313  73.688  1.00103.53           C  
ATOM   2371  C   THR H 156       4.726  13.122  75.178  1.00104.28           C  
ATOM   2372  O   THR H 156       5.437  13.662  76.027  1.00105.53           O  
ATOM   2373  CB  THR H 156       5.420  11.954  73.017  1.00102.46           C  
ATOM   2374  OG1 THR H 156       6.673  11.478  73.526  1.00106.29           O  
ATOM   2375  CG2 THR H 156       5.503  12.115  71.505  1.00 92.35           C  
ATOM   2376  N   TRP H 157       3.673  12.382  75.514  1.00102.20           N  
ATOM   2377  CA  TRP H 157       3.316  12.167  76.919  1.00 99.16           C  
ATOM   2378  C   TRP H 157       3.022  10.689  77.119  1.00100.66           C  
ATOM   2379  O   TRP H 157       2.118  10.141  76.475  1.00102.08           O  
ATOM   2380  CB  TRP H 157       2.117  13.033  77.294  1.00 94.04           C  
ATOM   2381  CG  TRP H 157       2.458  14.492  77.376  1.00 87.96           C  
ATOM   2382  CD1 TRP H 157       2.425  15.407  76.362  1.00103.10           C  
ATOM   2383  CD2 TRP H 157       2.875  15.208  78.547  1.00 98.84           C  
ATOM   2384  NE1 TRP H 157       2.797  16.654  76.828  1.00106.07           N  
ATOM   2385  CE2 TRP H 157       3.075  16.558  78.168  1.00 98.33           C  
ATOM   2386  CE3 TRP H 157       3.093  14.843  79.885  1.00109.57           C  
ATOM   2387  CZ2 TRP H 157       3.480  17.547  79.083  1.00 85.85           C  
ATOM   2388  CZ3 TRP H 157       3.497  15.827  80.796  1.00100.63           C  
ATOM   2389  CH2 TRP H 157       3.683  17.163  80.387  1.00 75.72           C  
ATOM   2390  N   ASN H 161       3.795  10.056  78.007  1.00101.33           N  
ATOM   2391  CA  ASN H 161       3.727   8.613  78.282  1.00100.78           C  
ATOM   2392  C   ASN H 161       3.665   7.890  76.936  1.00 99.23           C  
ATOM   2393  O   ASN H 161       2.740   7.128  76.636  1.00 92.70           O  
ATOM   2394  CB  ASN H 161       2.541   8.239  79.179  1.00100.36           C  
ATOM   2395  CG  ASN H 161       2.968   7.378  80.380  1.00100.05           C  
ATOM   2396  OD1 ASN H 161       3.069   7.869  81.509  1.00 85.50           O  
ATOM   2397  ND2 ASN H 161       3.223   6.095  80.135  1.00101.10           N  
ATOM   2398  N   SER H 162       4.674   8.212  76.123  1.00100.12           N  
ATOM   2399  CA  SER H 162       4.897   7.674  74.783  1.00 99.14           C  
ATOM   2400  C   SER H 162       3.669   7.715  73.871  1.00 99.60           C  
ATOM   2401  O   SER H 162       3.570   6.942  72.915  1.00 98.49           O  
ATOM   2402  CB  SER H 162       5.473   6.262  74.900  1.00 96.70           C  
ATOM   2403  OG  SER H 162       6.563   6.270  75.813  1.00 84.19           O  
ATOM   2404  N   GLY H 163       2.751   8.641  74.157  1.00100.13           N  
ATOM   2405  CA  GLY H 163       1.530   8.770  73.372  1.00 96.93           C  
ATOM   2406  C   GLY H 163       0.293   8.535  74.219  1.00 92.61           C  
ATOM   2407  O   GLY H 163      -0.537   7.684  73.908  1.00 89.90           O  
ATOM   2408  N   SER H 166      -3.411  11.290  73.869  1.00100.62           N  
ATOM   2409  CA  SER H 166      -3.562  12.192  72.721  1.00104.37           C  
ATOM   2410  C   SER H 166      -4.249  13.539  73.016  1.00104.21           C  
ATOM   2411  O   SER H 166      -3.656  14.606  72.831  1.00105.20           O  
ATOM   2412  CB  SER H 166      -4.310  11.491  71.566  1.00102.76           C  
ATOM   2413  OG  SER H 166      -3.510  10.506  70.926  1.00100.46           O  
ATOM   2414  N   SER H 167      -5.499  13.480  73.467  1.00102.14           N  
ATOM   2415  CA  SER H 167      -6.301  14.670  73.763  1.00 97.40           C  
ATOM   2416  C   SER H 167      -5.814  15.578  74.902  1.00 93.52           C  
ATOM   2417  O   SER H 167      -5.016  15.169  75.734  1.00 91.51           O  
ATOM   2418  CB  SER H 167      -7.740  14.232  74.047  1.00 98.68           C  
ATOM   2419  OG  SER H 167      -7.746  13.136  74.950  1.00102.84           O  
ATOM   2420  N   GLY H 168      -6.314  16.816  74.915  1.00 90.17           N  
ATOM   2421  CA  GLY H 168      -5.980  17.798  75.941  1.00 87.26           C  
ATOM   2422  C   GLY H 168      -4.517  18.182  76.050  1.00 88.13           C  
ATOM   2423  O   GLY H 168      -4.116  18.793  77.039  1.00 84.86           O  
ATOM   2424  N   VAL H 171      -3.734  17.842  75.026  1.00 90.39           N  
ATOM   2425  CA  VAL H 171      -2.295  18.105  74.978  1.00 88.82           C  
ATOM   2426  C   VAL H 171      -2.045  19.373  74.179  1.00 87.07           C  
ATOM   2427  O   VAL H 171      -2.470  19.491  73.028  1.00 90.55           O  
ATOM   2428  CB  VAL H 171      -1.523  16.928  74.297  1.00 92.13           C  
ATOM   2429  CG1 VAL H 171      -0.032  17.269  74.150  1.00101.54           C  
ATOM   2430  CG2 VAL H 171      -1.694  15.632  75.095  1.00 80.33           C  
ATOM   2431  N   HIS H 172      -1.354  20.330  74.779  1.00 79.99           N  
ATOM   2432  CA  HIS H 172      -1.077  21.581  74.112  1.00 74.11           C  
ATOM   2433  C   HIS H 172       0.383  21.911  73.991  1.00 74.84           C  
ATOM   2434  O   HIS H 172       0.929  22.703  74.757  1.00 74.87           O  
ATOM   2435  CB  HIS H 172      -1.840  22.709  74.785  1.00 69.51           C  
ATOM   2436  CG  HIS H 172      -3.301  22.667  74.496  1.00 72.07           C  
ATOM   2437  ND1 HIS H 172      -3.963  23.701  73.888  1.00 70.43           N  
ATOM   2438  CD2 HIS H 172      -4.212  21.687  74.671  1.00 80.62           C  
ATOM   2439  CE1 HIS H 172      -5.236  23.359  73.700  1.00 65.73           C  
ATOM   2440  NE2 HIS H 172      -5.403  22.146  74.174  1.00 76.04           N  
ATOM   2441  N   THR H 173       1.013  21.288  73.006  1.00 74.05           N  
ATOM   2442  CA  THR H 173       2.407  21.557  72.711  1.00 72.64           C  
ATOM   2443  C   THR H 173       2.394  22.858  71.914  1.00 72.07           C  
ATOM   2444  O   THR H 173       1.920  22.915  70.779  1.00 73.27           O  
ATOM   2445  CB  THR H 173       3.020  20.417  71.897  1.00 73.49           C  
ATOM   2446  OG1 THR H 173       2.963  19.213  72.677  1.00 81.50           O  
ATOM   2447  CG2 THR H 173       4.461  20.728  71.527  1.00 71.70           C  
ATOM   2448  N   PHE H 174       2.891  23.911  72.538  1.00 70.64           N  
ATOM   2449  CA  PHE H 174       2.933  25.233  71.936  1.00 72.20           C  
ATOM   2450  C   PHE H 174       4.054  25.481  70.931  1.00 74.14           C  
ATOM   2451  O   PHE H 174       5.024  24.711  70.846  1.00 71.77           O  
ATOM   2452  CB  PHE H 174       2.989  26.290  73.041  1.00 71.87           C  
ATOM   2453  CG  PHE H 174       1.726  26.379  73.845  1.00 77.38           C  
ATOM   2454  CD1 PHE H 174       1.369  25.351  74.720  1.00 64.18           C  
ATOM   2455  CD2 PHE H 174       0.878  27.477  73.713  1.00 66.18           C  
ATOM   2456  CE1 PHE H 174       0.181  25.407  75.448  1.00 55.40           C  
ATOM   2457  CE2 PHE H 174      -0.309  27.540  74.438  1.00 70.42           C  
ATOM   2458  CZ  PHE H 174      -0.662  26.503  75.309  1.00 67.24           C  
ATOM   2459  N   PRO H 175       3.924  26.564  70.142  1.00 76.19           N  
ATOM   2460  CA  PRO H 175       4.943  26.892  69.153  1.00 72.48           C  
ATOM   2461  C   PRO H 175       6.103  27.542  69.869  1.00 70.64           C  
ATOM   2462  O   PRO H 175       5.909  28.374  70.762  1.00 66.58           O  
ATOM   2463  CB  PRO H 175       4.222  27.879  68.241  1.00 73.31           C  
ATOM   2464  CG  PRO H 175       3.401  28.654  69.198  1.00 76.14           C  
ATOM   2465  CD  PRO H 175       2.825  27.550  70.090  1.00 85.55           C  
ATOM   2466  N   ALA H 176       7.305  27.152  69.471  1.00 73.59           N  
ATOM   2467  CA  ALA H 176       8.524  27.685  70.055  1.00 70.80           C  
ATOM   2468  C   ALA H 176       8.719  29.170  69.761  1.00 69.09           C  
ATOM   2469  O   ALA H 176       8.273  29.699  68.742  1.00 63.02           O  
ATOM   2470  CB  ALA H 176       9.735  26.878  69.573  1.00 63.40           C  
ATOM   2471  N   VAL H 177       9.380  29.834  70.691  1.00 75.72           N  
ATOM   2472  CA  VAL H 177       9.698  31.240  70.556  1.00 85.08           C  
ATOM   2473  C   VAL H 177      11.170  31.233  70.971  1.00 88.30           C  
ATOM   2474  O   VAL H 177      11.584  30.414  71.810  1.00 82.65           O  
ATOM   2475  CB  VAL H 177       8.829  32.142  71.494  1.00 87.04           C  
ATOM   2476  CG1 VAL H 177       9.025  33.627  71.143  1.00 88.45           C  
ATOM   2477  CG2 VAL H 177       7.356  31.792  71.344  1.00 89.41           C  
ATOM   2478  N   LEU H 178      11.962  32.120  70.375  1.00 95.58           N  
ATOM   2479  CA  LEU H 178      13.393  32.183  70.667  1.00101.39           C  
ATOM   2480  C   LEU H 178      13.795  33.375  71.531  1.00103.19           C  
ATOM   2481  O   LEU H 178      13.521  34.542  71.200  1.00 99.02           O  
ATOM   2482  CB  LEU H 178      14.224  32.149  69.367  1.00102.40           C  
ATOM   2483  CG  LEU H 178      14.192  33.306  68.358  1.00106.61           C  
ATOM   2484  CD1 LEU H 178      15.182  32.994  67.255  1.00101.00           C  
ATOM   2485  CD2 LEU H 178      12.801  33.518  67.772  1.00118.07           C  
ATOM   2486  N   GLN H 179      14.443  33.046  72.649  1.00105.89           N  
ATOM   2487  CA  GLN H 179      14.926  34.032  73.603  1.00106.72           C  
ATOM   2488  C   GLN H 179      16.232  34.502  72.968  1.00106.14           C  
ATOM   2489  O   GLN H 179      16.262  34.890  71.798  1.00105.38           O  
ATOM   2490  CB  GLN H 179      15.171  33.351  74.964  1.00106.51           C  
ATOM   2491  CG  GLN H 179      14.928  34.232  76.194  1.00108.94           C  
ATOM   2492  CD  GLN H 179      16.005  35.295  76.399  1.00123.85           C  
ATOM   2493  OE1 GLN H 179      16.297  36.087  75.505  1.00137.21           O  
ATOM   2494  NE2 GLN H 179      16.596  35.313  77.580  1.00121.92           N  
ATOM   2495  N   SER H 180      17.317  34.477  73.719  1.00105.69           N  
ATOM   2496  CA  SER H 180      18.575  34.871  73.140  1.00106.01           C  
ATOM   2497  C   SER H 180      19.072  33.675  72.329  1.00103.13           C  
ATOM   2498  O   SER H 180      19.733  32.777  72.848  1.00105.61           O  
ATOM   2499  CB  SER H 180      19.566  35.288  74.234  1.00107.19           C  
ATOM   2500  OG  SER H 180      19.179  36.531  74.806  1.00104.71           O  
ATOM   2501  N   ASP H 183      18.703  33.667  71.053  1.00 96.44           N  
ATOM   2502  CA  ASP H 183      19.115  32.641  70.100  1.00 92.55           C  
ATOM   2503  C   ASP H 183      18.961  31.169  70.442  1.00 88.57           C  
ATOM   2504  O   ASP H 183      19.679  30.317  69.909  1.00 88.35           O  
ATOM   2505  CB  ASP H 183      20.546  32.914  69.656  1.00 95.71           C  
ATOM   2506  CG  ASP H 183      20.683  34.257  68.996  1.00107.07           C  
ATOM   2507  OD1 ASP H 183      20.513  34.327  67.758  1.00113.72           O  
ATOM   2508  OD2 ASP H 183      20.952  35.241  69.721  1.00119.07           O  
ATOM   2509  N   LEU H 184      18.031  30.864  71.327  1.00 82.64           N  
ATOM   2510  CA  LEU H 184      17.772  29.485  71.670  1.00 80.23           C  
ATOM   2511  C   LEU H 184      16.255  29.355  71.620  1.00 79.20           C  
ATOM   2512  O   LEU H 184      15.524  30.308  71.872  1.00 75.44           O  
ATOM   2513  CB  LEU H 184      18.341  29.120  73.058  1.00 82.07           C  
ATOM   2514  CG  LEU H 184      19.387  27.983  73.073  1.00 78.68           C  
ATOM   2515  CD1 LEU H 184      20.674  28.459  72.403  1.00 79.79           C  
ATOM   2516  CD2 LEU H 184      19.672  27.498  74.495  1.00 47.29           C  
ATOM   2517  N   TYR H 185      15.786  28.174  71.268  1.00 81.56           N  
ATOM   2518  CA  TYR H 185      14.376  27.880  71.170  1.00 82.38           C  
ATOM   2519  C   TYR H 185      13.945  27.311  72.494  1.00 84.28           C  
ATOM   2520  O   TYR H 185      14.716  26.631  73.167  1.00 85.19           O  
ATOM   2521  CB  TYR H 185      14.124  26.840  70.082  1.00 84.66           C  
ATOM   2522  CG  TYR H 185      14.521  27.269  68.685  1.00 98.89           C  
ATOM   2523  CD1 TYR H 185      13.874  28.329  68.043  1.00 90.31           C  
ATOM   2524  CD2 TYR H 185      15.537  26.604  67.998  1.00113.09           C  
ATOM   2525  CE1 TYR H 185      14.226  28.713  66.757  1.00 88.84           C  
ATOM   2526  CE2 TYR H 185      15.900  26.980  66.710  1.00115.81           C  
ATOM   2527  CZ  TYR H 185      15.241  28.033  66.097  1.00108.41           C  
ATOM   2528  OH  TYR H 185      15.597  28.401  64.822  1.00105.72           O  
ATOM   2529  N   THR H 186      12.708  27.600  72.859  1.00 89.33           N  
ATOM   2530  CA  THR H 186      12.103  27.110  74.093  1.00 91.90           C  
ATOM   2531  C   THR H 186      10.581  27.193  73.899  1.00 93.00           C  
ATOM   2532  O   THR H 186      10.055  28.240  73.500  1.00 91.53           O  
ATOM   2533  CB  THR H 186      12.563  27.927  75.353  1.00 88.34           C  
ATOM   2534  OG1 THR H 186      13.922  27.585  75.693  1.00103.09           O  
ATOM   2535  CG2 THR H 186      11.661  27.641  76.545  1.00 63.84           C  
ATOM   2536  N   LEU H 187       9.890  26.083  74.168  1.00 93.46           N  
ATOM   2537  CA  LEU H 187       8.435  25.997  74.025  1.00 94.22           C  
ATOM   2538  C   LEU H 187       7.808  25.423  75.297  1.00 94.02           C  
ATOM   2539  O   LEU H 187       8.498  25.258  76.311  1.00 96.50           O  
ATOM   2540  CB  LEU H 187       8.047  25.144  72.795  1.00 94.44           C  
ATOM   2541  CG  LEU H 187       8.306  23.636  72.621  1.00 91.68           C  
ATOM   2542  CD1 LEU H 187       7.452  22.792  73.563  1.00 89.62           C  
ATOM   2543  CD2 LEU H 187       7.983  23.266  71.173  1.00 96.20           C  
ATOM   2544  N   SER H 188       6.512  25.114  75.236  1.00 89.79           N  
ATOM   2545  CA  SER H 188       5.781  24.570  76.373  1.00 85.63           C  
ATOM   2546  C   SER H 188       4.764  23.511  75.916  1.00 85.68           C  
ATOM   2547  O   SER H 188       4.260  23.564  74.791  1.00 89.07           O  
ATOM   2548  CB  SER H 188       5.085  25.724  77.102  1.00 82.18           C  
ATOM   2549  OG  SER H 188       5.898  26.894  77.095  1.00 63.24           O  
ATOM   2550  N   SER H 189       4.474  22.538  76.772  1.00 82.96           N  
ATOM   2551  CA  SER H 189       3.512  21.491  76.425  1.00 83.80           C  
ATOM   2552  C   SER H 189       2.670  21.105  77.631  1.00 85.96           C  
ATOM   2553  O   SER H 189       3.113  20.371  78.516  1.00 88.85           O  
ATOM   2554  CB  SER H 189       4.230  20.262  75.855  1.00 80.27           C  
ATOM   2555  OG  SER H 189       3.316  19.238  75.499  1.00 69.64           O  
ATOM   2556  N   SER H 190       1.450  21.619  77.670  1.00 88.67           N  
ATOM   2557  CA  SER H 190       0.547  21.361  78.781  1.00 86.75           C  
ATOM   2558  C   SER H 190      -0.391  20.197  78.496  1.00 86.80           C  
ATOM   2559  O   SER H 190      -0.696  19.896  77.341  1.00 84.98           O  
ATOM   2560  CB  SER H 190      -0.276  22.620  79.064  1.00 86.47           C  
ATOM   2561  OG  SER H 190      -1.006  22.966  77.909  1.00 97.34           O  
ATOM   2562  N   VAL H 191      -0.841  19.535  79.553  1.00 91.77           N  
ATOM   2563  CA  VAL H 191      -1.803  18.454  79.388  1.00 98.20           C  
ATOM   2564  C   VAL H 191      -2.784  18.448  80.573  1.00101.36           C  
ATOM   2565  O   VAL H 191      -2.402  18.768  81.717  1.00106.50           O  
ATOM   2566  CB  VAL H 191      -1.083  17.074  79.224  1.00 90.60           C  
ATOM   2567  CG1 VAL H 191      -0.429  16.643  80.539  1.00 86.75           C  
ATOM   2568  CG2 VAL H 191      -2.041  16.012  78.712  1.00 68.61           C  
ATOM   2569  N   THR H 192      -4.047  18.128  80.283  1.00 98.17           N  
ATOM   2570  CA  THR H 192      -5.076  17.998  81.323  1.00 92.38           C  
ATOM   2571  C   THR H 192      -6.031  16.898  80.890  1.00 89.11           C  
ATOM   2572  O   THR H 192      -5.681  16.053  80.064  1.00 85.99           O  
ATOM   2573  CB  THR H 192      -5.894  19.283  81.544  1.00 88.92           C  
ATOM   2574  OG1 THR H 192      -5.013  20.399  81.733  1.00 70.87           O  
ATOM   2575  CG2 THR H 192      -6.796  19.124  82.768  1.00 97.36           C  
ATOM   2576  N   CYS H 208       6.416  13.339  80.087  1.00 81.79           N  
ATOM   2577  CA  CYS H 208       6.609  13.999  78.793  1.00 86.24           C  
ATOM   2578  C   CYS H 208       7.898  13.617  78.097  1.00 88.14           C  
ATOM   2579  O   CYS H 208       8.956  14.161  78.401  1.00 88.64           O  
ATOM   2580  CB  CYS H 208       6.540  15.537  78.919  1.00 85.46           C  
ATOM   2581  SG  CYS H 208       7.428  16.270  80.338  1.00 81.98           S  
ATOM   2582  N   ASN H 209       7.804  12.676  77.163  1.00 90.88           N  
ATOM   2583  CA  ASN H 209       8.971  12.238  76.406  1.00 94.88           C  
ATOM   2584  C   ASN H 209       9.403  13.376  75.444  1.00 95.26           C  
ATOM   2585  O   ASN H 209       8.740  13.613  74.428  1.00 95.65           O  
ATOM   2586  CB  ASN H 209       8.672  10.973  75.566  1.00 98.87           C  
ATOM   2587  CG  ASN H 209       7.686   9.988  76.218  1.00110.95           C  
ATOM   2588  OD1 ASN H 209       6.626  10.368  76.743  1.00113.02           O  
ATOM   2589  ND2 ASN H 209       8.032   8.699  76.154  1.00114.54           N  
ATOM   2590  N   VAL H 210      10.500  14.072  75.756  1.00 93.50           N  
ATOM   2591  CA  VAL H 210      11.008  15.174  74.918  1.00 90.47           C  
ATOM   2592  C   VAL H 210      12.260  14.729  74.135  1.00 92.97           C  
ATOM   2593  O   VAL H 210      13.251  14.308  74.739  1.00 98.27           O  
ATOM   2594  CB  VAL H 210      11.347  16.443  75.793  1.00 81.30           C  
ATOM   2595  CG1 VAL H 210      11.947  17.563  74.935  1.00 52.92           C  
ATOM   2596  CG2 VAL H 210      10.100  16.948  76.505  1.00 60.83           C  
ATOM   2597  N   ALA H 211      12.215  14.802  72.802  1.00 92.23           N  
ATOM   2598  CA  ALA H 211      13.359  14.428  71.951  1.00 91.29           C  
ATOM   2599  C   ALA H 211      13.970  15.678  71.304  1.00 94.09           C  
ATOM   2600  O   ALA H 211      13.442  16.785  71.462  1.00 93.80           O  
ATOM   2601  CB  ALA H 211      12.931  13.451  70.872  1.00 87.70           C  
ATOM   2602  N   HIS H 212      15.080  15.507  70.582  1.00 98.44           N  
ATOM   2603  CA  HIS H 212      15.779  16.619  69.910  1.00 98.83           C  
ATOM   2604  C   HIS H 212      16.840  16.037  68.960  1.00 97.65           C  
ATOM   2605  O   HIS H 212      18.047  16.063  69.266  1.00 97.86           O  
ATOM   2606  CB  HIS H 212      16.430  17.537  70.960  1.00 94.04           C  
ATOM   2607  CG  HIS H 212      17.063  18.748  70.367  1.00 82.10           C  
ATOM   2608  ND1 HIS H 212      18.427  18.908  70.338  1.00 96.44           N  
ATOM   2609  CD2 HIS H 212      16.540  19.858  69.801  1.00 95.51           C  
ATOM   2610  CE1 HIS H 212      18.724  20.069  69.769  1.00100.63           C  
ATOM   2611  NE2 HIS H 212      17.591  20.655  69.426  1.00 97.56           N  
ATOM   2612  N   PRO H 213      16.397  15.541  67.777  1.00 97.31           N  
ATOM   2613  CA  PRO H 213      17.135  14.905  66.679  1.00 99.42           C  
ATOM   2614  C   PRO H 213      18.525  15.429  66.396  1.00102.15           C  
ATOM   2615  O   PRO H 213      19.433  14.633  66.151  1.00104.50           O  
ATOM   2616  CB  PRO H 213      16.193  15.048  65.461  1.00 97.22           C  
ATOM   2617  CG  PRO H 213      15.124  16.015  65.910  1.00 94.65           C  
ATOM   2618  CD  PRO H 213      14.990  15.671  67.377  1.00 93.83           C  
ATOM   2619  N   ALA H 214      18.695  16.754  66.430  1.00100.60           N  
ATOM   2620  CA  ALA H 214      19.989  17.394  66.171  1.00 95.02           C  
ATOM   2621  C   ALA H 214      21.072  16.963  67.160  1.00 94.48           C  
ATOM   2622  O   ALA H 214      22.147  16.536  66.744  1.00 96.23           O  
ATOM   2623  CB  ALA H 214      19.843  18.911  66.167  1.00 92.05           C  
ATOM   2624  N   SER H 215      20.805  17.059  68.462  1.00 92.38           N  
ATOM   2625  CA  SER H 215      21.804  16.644  69.454  1.00 92.82           C  
ATOM   2626  C   SER H 215      21.434  15.315  70.058  1.00 92.54           C  
ATOM   2627  O   SER H 215      21.756  15.066  71.211  1.00 91.64           O  
ATOM   2628  CB  SER H 215      21.962  17.675  70.579  1.00 92.18           C  
ATOM   2629  OG  SER H 215      20.736  17.929  71.232  1.00 95.17           O  
ATOM   2630  N   SER H 216      20.743  14.482  69.277  1.00 93.25           N  
ATOM   2631  CA  SER H 216      20.303  13.141  69.676  1.00 95.08           C  
ATOM   2632  C   SER H 216      19.817  12.998  71.122  1.00 97.50           C  
ATOM   2633  O   SER H 216      19.908  11.919  71.706  1.00 98.85           O  
ATOM   2634  CB  SER H 216      21.404  12.119  69.378  1.00 92.35           C  
ATOM   2635  OG  SER H 216      21.650  12.063  67.985  1.00 82.79           O  
ATOM   2636  N   THR H 217      19.292  14.078  71.695  1.00 99.76           N  
ATOM   2637  CA  THR H 217      18.790  14.062  73.074  1.00100.82           C  
ATOM   2638  C   THR H 217      17.489  13.232  73.128  1.00104.83           C  
ATOM   2639  O   THR H 217      16.792  13.103  72.111  1.00106.51           O  
ATOM   2640  CB  THR H 217      18.557  15.507  73.573  1.00 95.85           C  
ATOM   2641  OG1 THR H 217      19.736  16.291  73.309  1.00 78.64           O  
ATOM   2642  CG2 THR H 217      18.260  15.529  75.074  1.00 82.44           C  
ATOM   2643  N   LYS H 218      17.165  12.676  74.297  1.00107.38           N  
ATOM   2644  CA  LYS H 218      15.984  11.818  74.452  1.00110.08           C  
ATOM   2645  C   LYS H 218      15.555  11.746  75.932  1.00109.90           C  
ATOM   2646  O   LYS H 218      15.652  10.701  76.579  1.00112.87           O  
ATOM   2647  CB  LYS H 218      16.345  10.424  73.911  1.00110.86           C  
ATOM   2648  CG  LYS H 218      15.195   9.473  73.633  1.00115.28           C  
ATOM   2649  CD  LYS H 218      15.792   8.264  72.902  1.00128.18           C  
ATOM   2650  CE  LYS H 218      14.840   7.080  72.804  1.00129.41           C  
ATOM   2651  NZ  LYS H 218      15.516   5.915  72.143  1.00115.90           N  
ATOM   2652  N   VAL H 219      15.076  12.867  76.458  1.00107.48           N  
ATOM   2653  CA  VAL H 219      14.652  12.976  77.858  1.00107.04           C  
ATOM   2654  C   VAL H 219      13.270  12.374  78.131  1.00109.52           C  
ATOM   2655  O   VAL H 219      12.256  13.040  77.956  1.00111.00           O  
ATOM   2656  CB  VAL H 219      14.631  14.454  78.303  1.00102.44           C  
ATOM   2657  CG1 VAL H 219      14.287  14.571  79.787  1.00 98.50           C  
ATOM   2658  CG2 VAL H 219      15.969  15.099  77.996  1.00 87.24           C  
ATOM   2659  N   ASP H 220      13.229  11.119  78.571  1.00112.91           N  
ATOM   2660  CA  ASP H 220      11.961  10.433  78.857  1.00114.31           C  
ATOM   2661  C   ASP H 220      11.298  10.774  80.208  1.00114.64           C  
ATOM   2662  O   ASP H 220      10.589   9.927  80.761  1.00116.38           O  
ATOM   2663  CB  ASP H 220      12.137   8.898  78.748  1.00114.05           C  
ATOM   2664  CG  ASP H 220      12.059   8.380  77.301  1.00106.86           C  
ATOM   2665  OD1 ASP H 220      11.042   8.624  76.614  1.00 90.34           O  
ATOM   2666  OD2 ASP H 220      13.018   7.721  76.848  1.00100.28           O  
ATOM   2667  N   LYS H 221      11.528  11.986  80.728  1.00112.22           N  
ATOM   2668  CA  LYS H 221      10.938  12.442  82.008  1.00111.80           C  
ATOM   2669  C   LYS H 221       9.722  11.658  82.536  1.00112.07           C  
ATOM   2670  O   LYS H 221       8.743  12.232  83.037  1.00109.92           O  
ATOM   2671  CB  LYS H 221      10.557  13.926  81.933  1.00109.57           C  
ATOM   2672  CG  LYS H 221      11.595  14.864  82.505  1.00102.61           C  
ATOM   2673  CD  LYS H 221      12.145  14.321  83.813  1.00105.86           C  
ATOM   2674  CE  LYS H 221      12.708  15.427  84.672  1.00104.64           C  
ATOM   2675  NZ  LYS H 221      13.767  16.180  83.944  1.00116.71           N  
TER    2676      LYS H 221                                                      
ATOM   2677  N   SER I  11      -5.771  69.820  40.967  1.00 73.30           N  
ATOM   2678  CA  SER I  11      -5.467  68.443  40.445  1.00 73.87           C  
ATOM   2679  C   SER I  11      -5.157  68.602  38.954  1.00 73.82           C  
ATOM   2680  O   SER I  11      -5.946  69.209  38.230  1.00 73.78           O  
ATOM   2681  CB  SER I  11      -6.636  67.493  40.724  1.00 71.19           C  
ATOM   2682  OG  SER I  11      -6.797  67.320  42.052  0.00150.00           O  
ATOM   2683  N   VAL I  12      -4.019  68.072  38.506  1.00 71.60           N  
ATOM   2684  CA  VAL I  12      -3.575  68.179  37.095  1.00 68.75           C  
ATOM   2685  C   VAL I  12      -4.335  67.362  36.036  1.00 65.14           C  
ATOM   2686  O   VAL I  12      -4.575  66.163  36.213  1.00 66.89           O  
ATOM   2687  CB  VAL I  12      -2.084  67.829  36.967  1.00 69.10           C  
ATOM   2688  CG1 VAL I  12      -1.617  68.059  35.534  1.00 54.77           C  
ATOM   2689  CG2 VAL I  12      -1.260  68.645  37.969  1.00 71.71           C  
ATOM   2690  N   PRO I  13      -4.688  68.000  34.903  1.00 61.21           N  
ATOM   2691  CA  PRO I  13      -5.430  67.364  33.806  1.00 59.10           C  
ATOM   2692  C   PRO I  13      -4.791  66.088  33.298  1.00 59.77           C  
ATOM   2693  O   PRO I  13      -3.568  65.963  33.248  1.00 63.98           O  
ATOM   2694  CB  PRO I  13      -5.454  68.442  32.730  1.00 53.96           C  
ATOM   2695  CG  PRO I  13      -5.412  69.692  33.505  1.00 56.57           C  
ATOM   2696  CD  PRO I  13      -4.377  69.397  34.566  1.00 53.76           C  
ATOM   2697  N   THR I  14      -5.630  65.140  32.913  1.00 57.35           N  
ATOM   2698  CA  THR I  14      -5.155  63.863  32.410  1.00 54.87           C  
ATOM   2699  C   THR I  14      -5.161  63.900  30.899  1.00 55.87           C  
ATOM   2700  O   THR I  14      -6.119  64.382  30.303  1.00 63.08           O  
ATOM   2701  CB  THR I  14      -6.082  62.732  32.859  1.00 48.68           C  
ATOM   2702  OG1 THR I  14      -5.970  62.576  34.276  1.00 57.08           O  
ATOM   2703  CG2 THR I  14      -5.747  61.438  32.143  1.00 29.74           C  
ATOM   2704  N   PRO I  15      -4.087  63.420  30.257  1.00 52.70           N  
ATOM   2705  CA  PRO I  15      -4.017  63.405  28.785  1.00 48.37           C  
ATOM   2706  C   PRO I  15      -5.191  62.597  28.160  1.00 49.87           C  
ATOM   2707  O   PRO I  15      -5.836  61.792  28.849  1.00 49.46           O  
ATOM   2708  CB  PRO I  15      -2.652  62.765  28.515  1.00 40.56           C  
ATOM   2709  CG  PRO I  15      -1.850  63.124  29.758  1.00 40.80           C  
ATOM   2710  CD  PRO I  15      -2.847  62.902  30.863  1.00 42.41           C  
ATOM   2711  N   THR I  16      -5.464  62.802  26.871  1.00 49.60           N  
ATOM   2712  CA  THR I  16      -6.566  62.110  26.199  1.00 50.81           C  
ATOM   2713  C   THR I  16      -6.166  61.591  24.833  1.00 54.82           C  
ATOM   2714  O   THR I  16      -5.074  61.873  24.352  1.00 54.85           O  
ATOM   2715  CB  THR I  16      -7.748  63.055  25.943  1.00 52.74           C  
ATOM   2716  OG1 THR I  16      -7.280  64.213  25.234  1.00 51.07           O  
ATOM   2717  CG2 THR I  16      -8.445  63.448  27.244  1.00 43.98           C  
ATOM   2718  N   ASN I  17      -7.069  60.840  24.207  1.00 57.82           N  
ATOM   2719  CA  ASN I  17      -6.857  60.307  22.859  1.00 60.52           C  
ATOM   2720  C   ASN I  17      -5.498  59.661  22.602  1.00 58.71           C  
ATOM   2721  O   ASN I  17      -4.768  60.049  21.681  1.00 57.46           O  
ATOM   2722  CB  ASN I  17      -7.119  61.407  21.824  1.00 60.41           C  
ATOM   2723  CG  ASN I  17      -8.584  61.815  21.762  1.00 63.55           C  
ATOM   2724  OD1 ASN I  17      -9.423  61.039  21.319  1.00 72.85           O  
ATOM   2725  ND2 ASN I  17      -8.896  63.035  22.201  1.00 54.49           N  
ATOM   2726  N   VAL I  18      -5.172  58.668  23.421  1.00 58.27           N  
ATOM   2727  CA  VAL I  18      -3.919  57.939  23.288  1.00 59.29           C  
ATOM   2728  C   VAL I  18      -3.984  57.008  22.058  1.00 62.42           C  
ATOM   2729  O   VAL I  18      -4.693  55.996  22.043  1.00 65.54           O  
ATOM   2730  CB  VAL I  18      -3.622  57.145  24.585  1.00 54.59           C  
ATOM   2731  CG1 VAL I  18      -2.342  56.345  24.447  1.00 32.68           C  
ATOM   2732  CG2 VAL I  18      -3.495  58.108  25.758  1.00 33.42           C  
ATOM   2733  N   THR I  19      -3.244  57.390  21.028  1.00 63.74           N  
ATOM   2734  CA  THR I  19      -3.155  56.680  19.760  1.00 60.71           C  
ATOM   2735  C   THR I  19      -1.793  55.981  19.643  1.00 63.17           C  
ATOM   2736  O   THR I  19      -0.770  56.505  20.100  1.00 63.61           O  
ATOM   2737  CB  THR I  19      -3.262  57.704  18.590  1.00 64.54           C  
ATOM   2738  OG1 THR I  19      -4.491  58.441  18.699  1.00 80.32           O  
ATOM   2739  CG2 THR I  19      -3.170  57.010  17.221  1.00 49.85           C  
ATOM   2740  N   ILE I  20      -1.781  54.800  19.033  1.00 65.98           N  
ATOM   2741  CA  ILE I  20      -0.538  54.047  18.795  1.00 65.08           C  
ATOM   2742  C   ILE I  20      -0.482  53.907  17.273  1.00 63.56           C  
ATOM   2743  O   ILE I  20      -1.481  53.507  16.652  1.00 63.30           O  
ATOM   2744  CB  ILE I  20      -0.545  52.620  19.448  1.00 67.92           C  
ATOM   2745  CG1 ILE I  20      -1.901  52.333  20.129  1.00 94.05           C  
ATOM   2746  CG2 ILE I  20       0.606  52.494  20.460  1.00 31.19           C  
ATOM   2747  CD1 ILE I  20      -2.714  51.182  19.516  1.00 89.95           C  
ATOM   2748  N   GLU I  21       0.659  54.242  16.671  1.00 62.47           N  
ATOM   2749  CA  GLU I  21       0.789  54.169  15.213  1.00 63.85           C  
ATOM   2750  C   GLU I  21       2.105  53.582  14.735  1.00 64.83           C  
ATOM   2751  O   GLU I  21       3.155  53.792  15.346  1.00 58.91           O  
ATOM   2752  CB  GLU I  21       0.592  55.550  14.598  1.00 67.28           C  
ATOM   2753  CG  GLU I  21      -0.538  55.639  13.578  1.00 74.75           C  
ATOM   2754  CD  GLU I  21      -1.067  57.058  13.450  1.00 89.80           C  
ATOM   2755  OE1 GLU I  21      -0.432  57.877  12.742  1.00 71.89           O  
ATOM   2756  OE2 GLU I  21      -2.119  57.347  14.068  1.00103.53           O  
ATOM   2757  N   SER I  22       2.041  52.854  13.624  1.00 67.88           N  
ATOM   2758  CA  SER I  22       3.222  52.200  13.099  1.00 73.27           C  
ATOM   2759  C   SER I  22       3.156  51.776  11.629  1.00 81.54           C  
ATOM   2760  O   SER I  22       2.689  50.678  11.308  1.00 81.21           O  
ATOM   2761  CB  SER I  22       3.529  50.981  13.976  1.00 67.48           C  
ATOM   2762  OG  SER I  22       4.709  50.317  13.577  1.00 63.98           O  
ATOM   2763  N   TYR I  23       3.616  52.657  10.743  1.00 93.69           N  
ATOM   2764  CA  TYR I  23       3.704  52.361   9.306  1.00103.44           C  
ATOM   2765  C   TYR I  23       5.102  51.728   9.361  1.00107.23           C  
ATOM   2766  O   TYR I  23       6.013  52.330   9.945  1.00107.84           O  
ATOM   2767  CB  TYR I  23       3.703  53.675   8.475  1.00108.68           C  
ATOM   2768  CG  TYR I  23       3.788  53.552   6.937  1.00130.19           C  
ATOM   2769  CD1 TYR I  23       3.974  52.308   6.300  1.00132.53           C  
ATOM   2770  CD2 TYR I  23       3.695  54.699   6.122  1.00130.04           C  
ATOM   2771  CE1 TYR I  23       4.056  52.209   4.894  1.00123.44           C  
ATOM   2772  CE2 TYR I  23       3.776  54.610   4.717  1.00119.40           C  
ATOM   2773  CZ  TYR I  23       3.961  53.364   4.114  1.00113.34           C  
ATOM   2774  OH  TYR I  23       4.046  53.266   2.740  1.00 80.17           O  
ATOM   2775  N   ASN I  24       5.279  50.531   8.796  1.00109.34           N  
ATOM   2776  CA  ASN I  24       6.582  49.863   8.852  1.00108.40           C  
ATOM   2777  C   ASN I  24       6.732  49.437  10.340  1.00105.41           C  
ATOM   2778  O   ASN I  24       5.730  49.430  11.056  1.00106.05           O  
ATOM   2779  CB  ASN I  24       7.655  50.861   8.349  1.00113.06           C  
ATOM   2780  CG  ASN I  24       9.056  50.515   8.790  1.00132.95           C  
ATOM   2781  OD1 ASN I  24       9.477  50.892   9.880  1.00139.18           O  
ATOM   2782  ND2 ASN I  24       9.790  49.798   7.951  1.00149.03           N  
ATOM   2783  N   MET I  25       7.919  49.063  10.815  1.00101.42           N  
ATOM   2784  CA  MET I  25       8.087  48.674  12.221  1.00 98.82           C  
ATOM   2785  C   MET I  25       8.655  49.837  13.060  1.00 95.35           C  
ATOM   2786  O   MET I  25       9.649  49.679  13.779  1.00 93.59           O  
ATOM   2787  CB  MET I  25       9.006  47.450  12.331  1.00100.83           C  
ATOM   2788  CG  MET I  25       8.721  46.545  13.541  1.00104.43           C  
ATOM   2789  SD  MET I  25       7.232  45.508  13.331  1.00123.14           S  
ATOM   2790  CE  MET I  25       7.933  43.836  13.400  1.00 91.63           C  
ATOM   2791  N   ASN I  26       8.011  50.998  12.969  1.00 91.38           N  
ATOM   2792  CA  ASN I  26       8.443  52.195  13.689  1.00 87.23           C  
ATOM   2793  C   ASN I  26       7.287  52.761  14.522  1.00 84.43           C  
ATOM   2794  O   ASN I  26       6.648  53.755  14.136  1.00 83.14           O  
ATOM   2795  CB  ASN I  26       8.924  53.254  12.688  1.00 90.31           C  
ATOM   2796  CG  ASN I  26       9.628  54.425  13.357  1.00 94.57           C  
ATOM   2797  OD1 ASN I  26      10.664  54.257  13.999  1.00 97.28           O  
ATOM   2798  ND2 ASN I  26       9.069  55.618  13.207  1.00102.16           N  
ATOM   2799  N   PRO I  27       6.999  52.131  15.675  1.00 78.05           N  
ATOM   2800  CA  PRO I  27       5.921  52.555  16.574  1.00 74.29           C  
ATOM   2801  C   PRO I  27       6.122  53.897  17.284  1.00 68.01           C  
ATOM   2802  O   PRO I  27       7.143  54.138  17.929  1.00 63.52           O  
ATOM   2803  CB  PRO I  27       5.830  51.391  17.565  1.00 70.78           C  
ATOM   2804  CG  PRO I  27       7.241  50.941  17.663  1.00 64.76           C  
ATOM   2805  CD  PRO I  27       7.680  50.940  16.214  1.00 66.69           C  
ATOM   2806  N   ILE I  28       5.133  54.768  17.155  1.00 64.86           N  
ATOM   2807  CA  ILE I  28       5.167  56.059  17.803  1.00 58.07           C  
ATOM   2808  C   ILE I  28       3.782  56.299  18.402  1.00 55.59           C  
ATOM   2809  O   ILE I  28       2.751  55.981  17.796  1.00 50.21           O  
ATOM   2810  CB  ILE I  28       5.490  57.185  16.809  1.00 60.05           C  
ATOM   2811  CG1 ILE I  28       6.680  56.798  15.923  1.00 50.15           C  
ATOM   2812  CG2 ILE I  28       5.795  58.465  17.574  1.00 66.59           C  
ATOM   2813  CD1 ILE I  28       6.979  57.801  14.806  1.00 33.10           C  
ATOM   2814  N   VAL I  29       3.775  56.851  19.603  1.00 54.41           N  
ATOM   2815  CA  VAL I  29       2.556  57.163  20.326  1.00 55.81           C  
ATOM   2816  C   VAL I  29       2.200  58.638  20.125  1.00 61.32           C  
ATOM   2817  O   VAL I  29       3.086  59.504  20.068  1.00 59.56           O  
ATOM   2818  CB  VAL I  29       2.749  56.931  21.829  1.00 56.31           C  
ATOM   2819  CG1 VAL I  29       1.460  57.192  22.565  1.00 58.38           C  
ATOM   2820  CG2 VAL I  29       3.237  55.523  22.084  1.00 63.77           C  
ATOM   2821  N   TYR I  30       0.905  58.917  20.020  1.00 62.50           N  
ATOM   2822  CA  TYR I  30       0.417  60.275  19.851  1.00 59.97           C  
ATOM   2823  C   TYR I  30      -0.762  60.423  20.778  1.00 58.68           C  
ATOM   2824  O   TYR I  30      -1.596  59.527  20.880  1.00 54.02           O  
ATOM   2825  CB  TYR I  30      -0.076  60.526  18.429  1.00 62.00           C  
ATOM   2826  CG  TYR I  30       0.900  60.166  17.342  1.00 68.84           C  
ATOM   2827  CD1 TYR I  30       1.861  61.081  16.902  1.00 70.91           C  
ATOM   2828  CD2 TYR I  30       0.851  58.913  16.731  1.00 69.11           C  
ATOM   2829  CE1 TYR I  30       2.750  60.755  15.870  1.00 60.28           C  
ATOM   2830  CE2 TYR I  30       1.731  58.579  15.703  1.00 78.86           C  
ATOM   2831  CZ  TYR I  30       2.676  59.503  15.278  1.00 71.54           C  
ATOM   2832  OH  TYR I  30       3.530  59.169  14.256  1.00 78.35           O  
ATOM   2833  N   TRP I  31      -0.832  61.562  21.447  1.00 60.14           N  
ATOM   2834  CA  TRP I  31      -1.929  61.840  22.357  1.00 57.80           C  
ATOM   2835  C   TRP I  31      -2.331  63.297  22.312  1.00 55.89           C  
ATOM   2836  O   TRP I  31      -1.638  64.142  21.746  1.00 58.48           O  
ATOM   2837  CB  TRP I  31      -1.543  61.495  23.787  1.00 54.91           C  
ATOM   2838  CG  TRP I  31      -0.446  62.346  24.341  1.00 45.04           C  
ATOM   2839  CD1 TRP I  31      -0.576  63.515  25.053  1.00 42.45           C  
ATOM   2840  CD2 TRP I  31       0.957  62.076  24.257  1.00 40.34           C  
ATOM   2841  NE1 TRP I  31       0.666  63.979  25.416  1.00 40.86           N  
ATOM   2842  CE2 TRP I  31       1.623  63.116  24.941  1.00 45.98           C  
ATOM   2843  CE3 TRP I  31       1.717  61.051  23.668  1.00 48.25           C  
ATOM   2844  CZ2 TRP I  31       3.019  63.158  25.054  1.00 64.68           C  
ATOM   2845  CZ3 TRP I  31       3.105  61.093  23.782  1.00 38.20           C  
ATOM   2846  CH2 TRP I  31       3.739  62.141  24.469  1.00 61.47           C  
ATOM   2847  N   GLU I  32      -3.454  63.588  22.937  1.00 53.83           N  
ATOM   2848  CA  GLU I  32      -3.944  64.930  22.966  1.00 52.33           C  
ATOM   2849  C   GLU I  32      -3.866  65.535  24.332  1.00 52.44           C  
ATOM   2850  O   GLU I  32      -3.918  64.843  25.353  1.00 49.38           O  
ATOM   2851  CB  GLU I  32      -5.380  64.980  22.455  1.00 51.36           C  
ATOM   2852  CG  GLU I  32      -5.461  64.909  20.952  1.00 48.54           C  
ATOM   2853  CD  GLU I  32      -4.623  65.980  20.287  1.00 47.20           C  
ATOM   2854  OE1 GLU I  32      -4.668  67.147  20.734  1.00 68.34           O  
ATOM   2855  OE2 GLU I  32      -3.913  65.655  19.317  1.00 35.08           O  
ATOM   2856  N   TYR I  33      -3.725  66.849  24.328  1.00 53.28           N  
ATOM   2857  CA  TYR I  33      -3.692  67.609  25.547  1.00 53.05           C  
ATOM   2858  C   TYR I  33      -4.239  68.979  25.245  1.00 54.46           C  
ATOM   2859  O   TYR I  33      -4.288  69.388  24.085  1.00 54.93           O  
ATOM   2860  CB  TYR I  33      -2.282  67.724  26.097  1.00 50.33           C  
ATOM   2861  CG  TYR I  33      -2.308  67.799  27.591  1.00 47.72           C  
ATOM   2862  CD1 TYR I  33      -2.892  66.774  28.329  1.00 54.36           C  
ATOM   2863  CD2 TYR I  33      -1.764  68.887  28.273  1.00 42.45           C  
ATOM   2864  CE1 TYR I  33      -2.938  66.820  29.709  1.00 67.81           C  
ATOM   2865  CE2 TYR I  33      -1.804  68.948  29.663  1.00 49.94           C  
ATOM   2866  CZ  TYR I  33      -2.394  67.906  30.374  1.00 63.79           C  
ATOM   2867  OH  TYR I  33      -2.445  67.926  31.748  1.00 58.73           O  
ATOM   2868  N   GLN I  34      -4.651  69.673  26.303  1.00 56.16           N  
ATOM   2869  CA  GLN I  34      -5.218  71.019  26.215  1.00 53.84           C  
ATOM   2870  C   GLN I  34      -4.134  72.087  26.308  1.00 53.12           C  
ATOM   2871  O   GLN I  34      -2.998  71.810  26.714  1.00 55.29           O  
ATOM   2872  CB  GLN I  34      -6.220  71.243  27.353  1.00 56.03           C  
ATOM   2873  CG  GLN I  34      -5.590  71.273  28.754  1.00 56.00           C  
ATOM   2874  CD  GLN I  34      -6.545  71.766  29.842  1.00 66.31           C  
ATOM   2875  OE1 GLN I  34      -7.406  71.022  30.308  1.00 70.34           O  
ATOM   2876  NE2 GLN I  34      -6.393  73.025  30.248  1.00 73.79           N  
ATOM   2877  N   ILE I  35      -4.482  73.313  25.940  1.00 49.47           N  
ATOM   2878  CA  ILE I  35      -3.500  74.369  26.028  1.00 48.57           C  
ATOM   2879  C   ILE I  35      -3.470  74.878  27.474  1.00 48.13           C  
ATOM   2880  O   ILE I  35      -4.500  75.021  28.145  1.00 44.90           O  
ATOM   2881  CB  ILE I  35      -3.743  75.507  24.977  1.00 42.11           C  
ATOM   2882  CG1 ILE I  35      -4.857  76.426  25.422  1.00 52.78           C  
ATOM   2883  CG2 ILE I  35      -4.025  74.924  23.600  1.00 32.03           C  
ATOM   2884  CD1 ILE I  35      -4.327  77.570  26.205  1.00 70.70           C  
ATOM   2885  N   MET I  36      -2.269  75.142  27.949  1.00 51.69           N  
ATOM   2886  CA  MET I  36      -2.069  75.595  29.306  1.00 57.65           C  
ATOM   2887  C   MET I  36      -1.127  76.774  29.292  1.00 64.52           C  
ATOM   2888  O   MET I  36      -0.248  76.869  28.422  1.00 65.21           O  
ATOM   2889  CB  MET I  36      -1.411  74.489  30.127  1.00 60.05           C  
ATOM   2890  CG  MET I  36      -2.227  73.239  30.248  1.00 65.77           C  
ATOM   2891  SD  MET I  36      -2.641  72.981  31.955  1.00 75.74           S  
ATOM   2892  CE  MET I  36      -3.365  74.635  32.437  1.00 97.34           C  
ATOM   2893  N   PRO I  37      -1.297  77.698  30.251  1.00 68.12           N  
ATOM   2894  CA  PRO I  37      -0.406  78.857  30.305  1.00 64.47           C  
ATOM   2895  C   PRO I  37       1.060  78.420  30.616  1.00 63.61           C  
ATOM   2896  O   PRO I  37       2.001  79.144  30.311  1.00 61.32           O  
ATOM   2897  CB  PRO I  37      -1.048  79.720  31.394  1.00 65.68           C  
ATOM   2898  CG  PRO I  37      -1.702  78.686  32.310  1.00 76.70           C  
ATOM   2899  CD  PRO I  37      -2.319  77.751  31.317  1.00 79.62           C  
ATOM   2900  N   GLN I  38       1.248  77.242  31.215  1.00 65.81           N  
ATOM   2901  CA  GLN I  38       2.594  76.720  31.513  1.00 66.18           C  
ATOM   2902  C   GLN I  38       2.918  75.572  30.558  1.00 63.18           C  
ATOM   2903  O   GLN I  38       2.042  75.117  29.832  1.00 67.35           O  
ATOM   2904  CB  GLN I  38       2.703  76.238  32.960  1.00 69.26           C  
ATOM   2905  CG  GLN I  38       2.742  77.365  33.974  1.00 85.13           C  
ATOM   2906  CD  GLN I  38       3.425  76.958  35.259  1.00 95.66           C  
ATOM   2907  OE1 GLN I  38       4.579  76.517  35.256  1.00 94.99           O  
ATOM   2908  NE2 GLN I  38       2.719  77.104  36.369  1.00 97.47           N  
ATOM   2909  N   VAL I  39       4.157  75.097  30.546  1.00 59.68           N  
ATOM   2910  CA  VAL I  39       4.508  74.020  29.624  1.00 58.66           C  
ATOM   2911  C   VAL I  39       4.269  72.607  30.176  1.00 58.55           C  
ATOM   2912  O   VAL I  39       4.991  72.144  31.069  1.00 59.29           O  
ATOM   2913  CB  VAL I  39       5.973  74.163  29.122  1.00 59.69           C  
ATOM   2914  CG1 VAL I  39       6.971  73.981  30.292  1.00 76.42           C  
ATOM   2915  CG2 VAL I  39       6.245  73.172  27.991  1.00 49.01           C  
ATOM   2916  N   PRO I  40       3.230  71.910  29.663  1.00 59.52           N  
ATOM   2917  CA  PRO I  40       2.900  70.550  30.094  1.00 58.51           C  
ATOM   2918  C   PRO I  40       3.976  69.625  29.541  1.00 59.89           C  
ATOM   2919  O   PRO I  40       4.216  69.575  28.324  1.00 61.98           O  
ATOM   2920  CB  PRO I  40       1.539  70.280  29.426  1.00 55.35           C  
ATOM   2921  CG  PRO I  40       1.012  71.622  29.109  1.00 55.27           C  
ATOM   2922  CD  PRO I  40       2.258  72.347  28.652  1.00 72.82           C  
ATOM   2923  N   VAL I  41       4.623  68.904  30.439  1.00 57.63           N  
ATOM   2924  CA  VAL I  41       5.670  67.987  30.063  1.00 56.20           C  
ATOM   2925  C   VAL I  41       5.149  66.572  30.399  1.00 56.92           C  
ATOM   2926  O   VAL I  41       4.744  66.271  31.530  1.00 59.56           O  
ATOM   2927  CB  VAL I  41       6.986  68.404  30.786  1.00 57.42           C  
ATOM   2928  CG1 VAL I  41       7.020  67.906  32.229  1.00 65.82           C  
ATOM   2929  CG2 VAL I  41       8.181  67.976  29.986  1.00 60.49           C  
ATOM   2930  N   PHE I  42       5.139  65.707  29.399  1.00 52.49           N  
ATOM   2931  CA  PHE I  42       4.613  64.366  29.574  1.00 48.00           C  
ATOM   2932  C   PHE I  42       5.677  63.309  29.749  1.00 48.18           C  
ATOM   2933  O   PHE I  42       6.844  63.535  29.447  1.00 52.78           O  
ATOM   2934  CB  PHE I  42       3.763  64.006  28.361  1.00 42.82           C  
ATOM   2935  CG  PHE I  42       2.890  65.122  27.888  1.00 41.59           C  
ATOM   2936  CD1 PHE I  42       1.714  65.425  28.559  1.00 44.88           C  
ATOM   2937  CD2 PHE I  42       3.241  65.874  26.771  1.00 31.35           C  
ATOM   2938  CE1 PHE I  42       0.893  66.458  28.127  1.00 40.32           C  
ATOM   2939  CE2 PHE I  42       2.429  66.913  26.331  1.00 44.14           C  
ATOM   2940  CZ  PHE I  42       1.250  67.207  27.011  1.00 46.40           C  
ATOM   2941  N   THR I  43       5.255  62.148  30.235  1.00 50.60           N  
ATOM   2942  CA  THR I  43       6.132  60.991  30.419  1.00 50.90           C  
ATOM   2943  C   THR I  43       5.385  59.790  29.818  1.00 50.42           C  
ATOM   2944  O   THR I  43       4.197  59.593  30.099  1.00 52.40           O  
ATOM   2945  CB  THR I  43       6.404  60.721  31.898  1.00 53.42           C  
ATOM   2946  OG1 THR I  43       6.779  61.943  32.558  1.00 72.06           O  
ATOM   2947  CG2 THR I  43       7.516  59.716  32.023  1.00 45.83           C  
ATOM   2948  N   VAL I  44       6.062  58.994  28.995  1.00 46.49           N  
ATOM   2949  CA  VAL I  44       5.422  57.851  28.344  1.00 40.94           C  
ATOM   2950  C   VAL I  44       6.045  56.530  28.762  1.00 40.68           C  
ATOM   2951  O   VAL I  44       7.267  56.382  28.737  1.00 38.40           O  
ATOM   2952  CB  VAL I  44       5.534  57.960  26.802  1.00 40.42           C  
ATOM   2953  CG1 VAL I  44       4.713  56.883  26.136  1.00 25.44           C  
ATOM   2954  CG2 VAL I  44       5.091  59.336  26.332  1.00 44.03           C  
ATOM   2955  N   GLU I  45       5.201  55.573  29.138  1.00 43.02           N  
ATOM   2956  CA  GLU I  45       5.644  54.238  29.551  1.00 45.69           C  
ATOM   2957  C   GLU I  45       5.005  53.119  28.713  1.00 48.19           C  
ATOM   2958  O   GLU I  45       3.829  53.201  28.308  1.00 49.27           O  
ATOM   2959  CB  GLU I  45       5.338  54.022  31.025  1.00 43.46           C  
ATOM   2960  CG  GLU I  45       6.172  54.885  31.931  1.00 45.43           C  
ATOM   2961  CD  GLU I  45       5.699  54.831  33.357  1.00 52.94           C  
ATOM   2962  OE1 GLU I  45       5.868  53.778  34.011  1.00 65.13           O  
ATOM   2963  OE2 GLU I  45       5.152  55.846  33.819  1.00 43.88           O  
ATOM   2964  N   VAL I  46       5.779  52.069  28.464  1.00 46.27           N  
ATOM   2965  CA  VAL I  46       5.310  50.943  27.654  1.00 47.23           C  
ATOM   2966  C   VAL I  46       5.643  49.650  28.388  1.00 48.95           C  
ATOM   2967  O   VAL I  46       6.691  49.583  29.044  1.00 48.97           O  
ATOM   2968  CB  VAL I  46       6.009  50.938  26.240  1.00 43.10           C  
ATOM   2969  CG1 VAL I  46       7.477  51.288  26.364  1.00 36.41           C  
ATOM   2970  CG2 VAL I  46       5.902  49.568  25.594  1.00 41.88           C  
ATOM   2971  N   LYS I  47       4.758  48.647  28.300  1.00 47.17           N  
ATOM   2972  CA  LYS I  47       4.996  47.326  28.917  1.00 46.76           C  
ATOM   2973  C   LYS I  47       4.482  46.238  27.951  1.00 48.42           C  
ATOM   2974  O   LYS I  47       3.431  46.382  27.329  1.00 50.06           O  
ATOM   2975  CB  LYS I  47       4.326  47.212  30.298  1.00 40.35           C  
ATOM   2976  CG  LYS I  47       2.891  46.765  30.265  1.00 27.78           C  
ATOM   2977  CD  LYS I  47       2.318  46.448  31.634  1.00 35.42           C  
ATOM   2978  CE  LYS I  47       2.954  45.222  32.267  1.00 35.64           C  
ATOM   2979  NZ  LYS I  47       2.695  43.982  31.496  1.00 29.55           N  
ATOM   2980  N   ASN I  48       5.218  45.142  27.816  1.00 51.79           N  
ATOM   2981  CA  ASN I  48       4.786  44.077  26.920  1.00 49.22           C  
ATOM   2982  C   ASN I  48       4.121  42.968  27.766  1.00 50.20           C  
ATOM   2983  O   ASN I  48       4.355  42.860  28.981  1.00 55.20           O  
ATOM   2984  CB  ASN I  48       5.964  43.535  26.098  1.00 53.00           C  
ATOM   2985  CG  ASN I  48       6.870  42.561  26.872  1.00 78.36           C  
ATOM   2986  OD1 ASN I  48       7.113  41.448  26.408  1.00105.65           O  
ATOM   2987  ND2 ASN I  48       7.376  42.972  28.027  1.00 75.92           N  
ATOM   2988  N   TYR I  49       3.305  42.143  27.130  1.00 42.63           N  
ATOM   2989  CA  TYR I  49       2.669  41.091  27.861  1.00 37.68           C  
ATOM   2990  C   TYR I  49       2.320  39.993  26.916  1.00 39.09           C  
ATOM   2991  O   TYR I  49       2.193  40.220  25.713  1.00 42.41           O  
ATOM   2992  CB  TYR I  49       1.419  41.585  28.587  1.00 36.12           C  
ATOM   2993  CG  TYR I  49       0.887  40.553  29.520  1.00 39.20           C  
ATOM   2994  CD1 TYR I  49       1.502  40.318  30.743  1.00 40.53           C  
ATOM   2995  CD2 TYR I  49      -0.202  39.768  29.159  1.00 46.10           C  
ATOM   2996  CE1 TYR I  49       1.043  39.306  31.586  1.00 56.12           C  
ATOM   2997  CE2 TYR I  49      -0.674  38.748  30.000  1.00 37.32           C  
ATOM   2998  CZ  TYR I  49      -0.045  38.527  31.204  1.00 38.15           C  
ATOM   2999  OH  TYR I  49      -0.476  37.519  32.025  1.00 33.43           O  
ATOM   3000  N   GLY I  50       2.176  38.790  27.459  1.00 39.89           N  
ATOM   3001  CA  GLY I  50       1.867  37.613  26.675  1.00 35.48           C  
ATOM   3002  C   GLY I  50       2.825  36.522  27.087  1.00 35.86           C  
ATOM   3003  O   GLY I  50       2.617  35.769  28.048  1.00 32.13           O  
ATOM   3004  N   VAL I  51       3.903  36.436  26.330  1.00 35.73           N  
ATOM   3005  CA  VAL I  51       4.935  35.471  26.619  1.00 39.66           C  
ATOM   3006  C   VAL I  51       5.618  35.936  27.911  1.00 44.22           C  
ATOM   3007  O   VAL I  51       5.807  35.135  28.804  1.00 46.20           O  
ATOM   3008  CB  VAL I  51       5.931  35.427  25.488  1.00 38.07           C  
ATOM   3009  CG1 VAL I  51       7.014  34.366  25.730  1.00 29.82           C  
ATOM   3010  CG2 VAL I  51       5.139  35.143  24.237  1.00 33.41           C  
ATOM   3011  N   LYS I  52       5.950  37.227  28.026  1.00 45.11           N  
ATOM   3012  CA  LYS I  52       6.587  37.754  29.212  1.00 41.04           C  
ATOM   3013  C   LYS I  52       5.632  38.687  29.985  1.00 40.34           C  
ATOM   3014  O   LYS I  52       4.466  38.840  29.589  1.00 41.08           O  
ATOM   3015  CB  LYS I  52       7.885  38.449  28.828  1.00 40.59           C  
ATOM   3016  CG  LYS I  52       9.001  37.456  28.492  1.00 38.49           C  
ATOM   3017  CD  LYS I  52      10.277  38.160  28.117  1.00 56.27           C  
ATOM   3018  CE  LYS I  52      11.325  37.102  27.952  1.00 57.82           C  
ATOM   3019  NZ  LYS I  52      12.587  37.742  27.522  1.00 81.32           N  
ATOM   3020  N   ASN I  53       6.103  39.310  31.068  1.00 41.16           N  
ATOM   3021  CA  ASN I  53       5.269  40.223  31.887  1.00 46.39           C  
ATOM   3022  C   ASN I  53       6.166  41.210  32.583  1.00 50.52           C  
ATOM   3023  O   ASN I  53       6.424  41.133  33.795  1.00 46.34           O  
ATOM   3024  CB  ASN I  53       4.456  39.446  32.938  1.00 44.70           C  
ATOM   3025  CG  ASN I  53       5.337  38.584  33.833  1.00 46.82           C  
ATOM   3026  OD1 ASN I  53       6.360  38.051  33.400  1.00 48.63           O  
ATOM   3027  ND2 ASN I  53       4.925  38.426  35.091  1.00 46.29           N  
ATOM   3028  N   SER I  54       6.667  42.152  31.798  1.00 53.04           N  
ATOM   3029  CA  SER I  54       7.617  43.147  32.221  1.00 52.01           C  
ATOM   3030  C   SER I  54       6.994  44.206  33.111  1.00 54.60           C  
ATOM   3031  O   SER I  54       5.759  44.286  33.240  1.00 59.09           O  
ATOM   3032  CB  SER I  54       8.221  43.798  30.975  1.00 54.19           C  
ATOM   3033  OG  SER I  54       7.227  44.644  30.359  1.00 72.08           O  
ATOM   3034  N   GLU I  55       7.847  45.064  33.683  1.00 52.99           N  
ATOM   3035  CA  GLU I  55       7.404  46.184  34.515  1.00 56.32           C  
ATOM   3036  C   GLU I  55       7.142  47.275  33.492  1.00 56.26           C  
ATOM   3037  O   GLU I  55       7.399  47.092  32.300  1.00 53.01           O  
ATOM   3038  CB  GLU I  55       8.512  46.687  35.422  1.00 58.74           C  
ATOM   3039  CG  GLU I  55       9.015  45.658  36.446  1.00 86.70           C  
ATOM   3040  CD  GLU I  55      10.208  46.195  37.210  1.00112.90           C  
ATOM   3041  OE1 GLU I  55      10.181  47.365  37.676  1.00128.47           O  
ATOM   3042  OE2 GLU I  55      11.201  45.454  37.368  1.00110.88           O  
ATOM   3043  N   TRP I  56       6.675  48.428  33.951  1.00 58.52           N  
ATOM   3044  CA  TRP I  56       6.422  49.546  33.069  1.00 61.17           C  
ATOM   3045  C   TRP I  56       7.777  50.213  32.954  1.00 66.47           C  
ATOM   3046  O   TRP I  56       8.379  50.597  33.981  1.00 68.89           O  
ATOM   3047  CB  TRP I  56       5.428  50.533  33.671  1.00 55.13           C  
ATOM   3048  CG  TRP I  56       4.027  50.124  33.480  1.00 47.54           C  
ATOM   3049  CD1 TRP I  56       3.218  49.516  34.397  1.00 38.16           C  
ATOM   3050  CD2 TRP I  56       3.241  50.280  32.290  1.00 41.42           C  
ATOM   3051  NE1 TRP I  56       1.986  49.283  33.851  1.00 33.16           N  
ATOM   3052  CE2 TRP I  56       1.974  49.742  32.558  1.00 29.80           C  
ATOM   3053  CE3 TRP I  56       3.494  50.820  31.022  1.00 47.31           C  
ATOM   3054  CZ2 TRP I  56       0.950  49.729  31.606  1.00 37.86           C  
ATOM   3055  CZ3 TRP I  56       2.470  50.808  30.073  1.00 56.61           C  
ATOM   3056  CH2 TRP I  56       1.216  50.264  30.371  1.00 35.67           C  
ATOM   3057  N   ILE I  57       8.276  50.353  31.730  1.00 67.59           N  
ATOM   3058  CA  ILE I  57       9.565  50.988  31.496  1.00 69.34           C  
ATOM   3059  C   ILE I  57       9.383  52.326  30.756  1.00 66.83           C  
ATOM   3060  O   ILE I  57       8.590  52.424  29.812  1.00 67.96           O  
ATOM   3061  CB  ILE I  57      10.533  50.008  30.720  1.00 69.19           C  
ATOM   3062  CG1 ILE I  57      11.942  50.622  30.630  1.00 56.64           C  
ATOM   3063  CG2 ILE I  57       9.959  49.650  29.331  1.00 69.76           C  
ATOM   3064  CD1 ILE I  57      12.896  49.818  29.786  1.00 63.54           C  
ATOM   3065  N   ASP I  58      10.116  53.350  31.193  1.00 61.26           N  
ATOM   3066  CA  ASP I  58      10.062  54.678  30.579  1.00 54.97           C  
ATOM   3067  C   ASP I  58      10.536  54.638  29.119  1.00 53.29           C  
ATOM   3068  O   ASP I  58      11.510  53.956  28.787  1.00 52.29           O  
ATOM   3069  CB  ASP I  58      10.931  55.657  31.375  1.00 56.45           C  
ATOM   3070  CG  ASP I  58      10.561  55.709  32.853  1.00 70.64           C  
ATOM   3071  OD1 ASP I  58       9.365  55.931  33.166  1.00 56.89           O  
ATOM   3072  OD2 ASP I  58      11.473  55.527  33.699  1.00 83.61           O  
ATOM   3073  N   ALA I  59       9.843  55.370  28.255  1.00 51.04           N  
ATOM   3074  CA  ALA I  59      10.172  55.427  26.835  1.00 53.87           C  
ATOM   3075  C   ALA I  59      10.573  56.845  26.472  1.00 53.52           C  
ATOM   3076  O   ALA I  59      11.564  57.049  25.777  1.00 56.23           O  
ATOM   3077  CB  ALA I  59       8.977  54.985  25.994  1.00 51.29           C  
ATOM   3078  N   CYS I  60       9.787  57.809  26.951  1.00 55.30           N  
ATOM   3079  CA  CYS I  60      10.015  59.241  26.737  1.00 54.99           C  
ATOM   3080  C   CYS I  60       9.795  59.906  28.066  1.00 57.21           C  
ATOM   3081  O   CYS I  60       8.674  59.924  28.578  1.00 54.05           O  
ATOM   3082  CB  CYS I  60       9.023  59.839  25.754  1.00 49.83           C  
ATOM   3083  SG  CYS I  60       9.335  59.304  24.061  1.00 56.45           S  
ATOM   3084  N   ILE I  61      10.855  60.447  28.642  1.00 62.58           N  
ATOM   3085  CA  ILE I  61      10.693  61.097  29.920  1.00 67.66           C  
ATOM   3086  C   ILE I  61      10.636  62.586  29.659  1.00 71.69           C  
ATOM   3087  O   ILE I  61      11.364  63.112  28.798  1.00 67.41           O  
ATOM   3088  CB  ILE I  61      11.838  60.766  30.921  1.00 69.97           C  
ATOM   3089  CG1 ILE I  61      12.239  59.286  30.819  1.00 85.09           C  
ATOM   3090  CG2 ILE I  61      11.357  61.031  32.353  1.00 69.55           C  
ATOM   3091  CD1 ILE I  61      13.366  58.861  31.755  1.00 83.62           C  
ATOM   3092  N   ASN I  62       9.749  63.237  30.411  1.00 75.69           N  
ATOM   3093  CA  ASN I  62       9.504  64.677  30.356  1.00 77.36           C  
ATOM   3094  C   ASN I  62       9.821  65.391  29.028  1.00 75.89           C  
ATOM   3095  O   ASN I  62      10.837  66.076  28.890  1.00 77.23           O  
ATOM   3096  CB  ASN I  62      10.169  65.388  31.555  1.00 78.50           C  
ATOM   3097  CG  ASN I  62      11.553  64.844  31.879  1.00 99.60           C  
ATOM   3098  OD1 ASN I  62      11.763  64.246  32.942  1.00116.75           O  
ATOM   3099  ND2 ASN I  62      12.507  65.049  30.971  1.00104.75           N  
ATOM   3100  N   ILE I  63       8.930  65.219  28.056  1.00 70.35           N  
ATOM   3101  CA  ILE I  63       9.061  65.851  26.749  1.00 64.15           C  
ATOM   3102  C   ILE I  63       7.883  66.818  26.625  1.00 61.98           C  
ATOM   3103  O   ILE I  63       6.893  66.676  27.338  1.00 62.72           O  
ATOM   3104  CB  ILE I  63       9.035  64.806  25.624  1.00 60.79           C  
ATOM   3105  CG1 ILE I  63       7.751  63.981  25.702  1.00 54.16           C  
ATOM   3106  CG2 ILE I  63      10.250  63.905  25.733  1.00 51.77           C  
ATOM   3107  CD1 ILE I  63       7.621  62.935  24.611  1.00 44.63           C  
ATOM   3108  N   SER I  64       7.979  67.794  25.730  1.00 59.93           N  
ATOM   3109  CA  SER I  64       6.921  68.792  25.581  1.00 54.90           C  
ATOM   3110  C   SER I  64       5.897  68.457  24.515  1.00 51.39           C  
ATOM   3111  O   SER I  64       4.722  68.755  24.652  1.00 48.41           O  
ATOM   3112  CB  SER I  64       7.553  70.151  25.275  1.00 52.72           C  
ATOM   3113  OG  SER I  64       8.604  69.999  24.326  1.00 60.98           O  
ATOM   3114  N   HIS I  65       6.365  67.837  23.445  1.00 52.29           N  
ATOM   3115  CA  HIS I  65       5.521  67.473  22.312  1.00 57.62           C  
ATOM   3116  C   HIS I  65       4.542  66.318  22.567  1.00 58.28           C  
ATOM   3117  O   HIS I  65       4.720  65.545  23.509  1.00 60.49           O  
ATOM   3118  CB  HIS I  65       6.419  67.165  21.113  1.00 60.59           C  
ATOM   3119  CG  HIS I  65       7.669  66.419  21.474  1.00 70.03           C  
ATOM   3120  ND1 HIS I  65       8.930  66.949  21.302  1.00 72.91           N  
ATOM   3121  CD2 HIS I  65       7.848  65.184  22.004  1.00 76.09           C  
ATOM   3122  CE1 HIS I  65       9.831  66.073  21.712  1.00 85.60           C  
ATOM   3123  NE2 HIS I  65       9.201  64.993  22.140  1.00 72.86           N  
ATOM   3124  N   HIS I  66       3.522  66.211  21.712  1.00 54.63           N  
ATOM   3125  CA  HIS I  66       2.483  65.176  21.818  1.00 51.68           C  
ATOM   3126  C   HIS I  66       2.740  63.877  21.040  1.00 54.49           C  
ATOM   3127  O   HIS I  66       1.828  63.377  20.364  1.00 56.81           O  
ATOM   3128  CB  HIS I  66       1.136  65.752  21.364  1.00 47.83           C  
ATOM   3129  CG  HIS I  66       0.632  66.869  22.223  1.00 49.29           C  
ATOM   3130  ND1 HIS I  66      -0.549  67.520  21.937  1.00 42.91           N  
ATOM   3131  CD2 HIS I  66       1.171  67.393  23.354  1.00 40.41           C  
ATOM   3132  CE1 HIS I  66      -0.707  68.413  22.897  1.00 37.93           C  
ATOM   3133  NE2 HIS I  66       0.310  68.376  23.782  1.00 33.10           N  
ATOM   3134  N   TYR I  67       3.958  63.335  21.136  1.00 56.79           N  
ATOM   3135  CA  TYR I  67       4.357  62.085  20.445  1.00 57.77           C  
ATOM   3136  C   TYR I  67       5.578  61.456  21.119  1.00 56.56           C  
ATOM   3137  O   TYR I  67       6.321  62.128  21.849  1.00 56.30           O  
ATOM   3138  CB  TYR I  67       4.703  62.316  18.959  1.00 59.73           C  
ATOM   3139  CG  TYR I  67       5.917  63.214  18.736  1.00 70.65           C  
ATOM   3140  CD1 TYR I  67       7.222  62.750  18.979  1.00 59.74           C  
ATOM   3141  CD2 TYR I  67       5.755  64.543  18.320  1.00 70.82           C  
ATOM   3142  CE1 TYR I  67       8.323  63.586  18.816  1.00 61.10           C  
ATOM   3143  CE2 TYR I  67       6.845  65.384  18.154  1.00 86.76           C  
ATOM   3144  CZ  TYR I  67       8.129  64.905  18.407  1.00 90.55           C  
ATOM   3145  OH  TYR I  67       9.207  65.757  18.266  1.00 99.69           O  
ATOM   3146  N   CYS I  68       5.799  60.175  20.846  1.00 54.82           N  
ATOM   3147  CA  CYS I  68       6.912  59.447  21.440  1.00 52.20           C  
ATOM   3148  C   CYS I  68       7.207  58.195  20.631  1.00 55.46           C  
ATOM   3149  O   CYS I  68       6.355  57.316  20.517  1.00 58.34           O  
ATOM   3150  CB  CYS I  68       6.554  59.071  22.870  1.00 44.95           C  
ATOM   3151  SG  CYS I  68       7.782  58.042  23.706  1.00 57.68           S  
ATOM   3152  N   ASN I  69       8.407  58.113  20.060  1.00 57.26           N  
ATOM   3153  CA  ASN I  69       8.786  56.952  19.260  1.00 55.23           C  
ATOM   3154  C   ASN I  69       9.241  55.840  20.181  1.00 58.81           C  
ATOM   3155  O   ASN I  69      10.145  56.033  20.986  1.00 64.36           O  
ATOM   3156  CB  ASN I  69       9.921  57.300  18.313  1.00 55.16           C  
ATOM   3157  CG  ASN I  69      10.223  56.178  17.345  1.00 60.39           C  
ATOM   3158  OD1 ASN I  69      10.888  55.202  17.687  1.00 70.87           O  
ATOM   3159  ND2 ASN I  69       9.733  56.310  16.125  1.00 73.76           N  
ATOM   3160  N   ILE I  70       8.622  54.674  20.068  1.00 63.69           N  
ATOM   3161  CA  ILE I  70       8.980  53.544  20.921  1.00 70.48           C  
ATOM   3162  C   ILE I  70       9.568  52.323  20.208  1.00 71.54           C  
ATOM   3163  O   ILE I  70       9.480  51.199  20.711  1.00 66.62           O  
ATOM   3164  CB  ILE I  70       7.775  53.104  21.807  1.00 69.97           C  
ATOM   3165  CG1 ILE I  70       6.526  52.895  20.944  1.00 56.79           C  
ATOM   3166  CG2 ILE I  70       7.524  54.141  22.905  1.00 74.12           C  
ATOM   3167  CD1 ILE I  70       5.312  52.477  21.721  1.00 21.05           C  
ATOM   3168  N   SER I  71      10.170  52.545  19.043  1.00 75.10           N  
ATOM   3169  CA  SER I  71      10.791  51.464  18.281  1.00 77.01           C  
ATOM   3170  C   SER I  71      11.695  50.595  19.149  1.00 74.96           C  
ATOM   3171  O   SER I  71      11.569  49.383  19.145  1.00 73.46           O  
ATOM   3172  CB  SER I  71      11.607  52.022  17.101  1.00 79.73           C  
ATOM   3173  OG  SER I  71      10.782  52.738  16.198  1.00 86.38           O  
ATOM   3174  N   ASP I  72      12.598  51.211  19.904  1.00 75.45           N  
ATOM   3175  CA  ASP I  72      13.524  50.453  20.737  1.00 76.51           C  
ATOM   3176  C   ASP I  72      12.914  49.746  21.969  1.00 79.13           C  
ATOM   3177  O   ASP I  72      13.639  49.359  22.897  1.00 81.92           O  
ATOM   3178  CB  ASP I  72      14.725  51.337  21.122  1.00 73.64           C  
ATOM   3179  CG  ASP I  72      14.322  52.593  21.880  1.00 81.38           C  
ATOM   3180  OD1 ASP I  72      13.289  53.218  21.535  1.00 83.61           O  
ATOM   3181  OD2 ASP I  72      15.054  52.954  22.830  1.00 73.36           O  
ATOM   3182  N   HIS I  73      11.587  49.582  21.979  1.00 79.18           N  
ATOM   3183  CA  HIS I  73      10.885  48.887  23.072  1.00 78.20           C  
ATOM   3184  C   HIS I  73       9.993  47.781  22.508  1.00 79.05           C  
ATOM   3185  O   HIS I  73       9.209  47.169  23.242  1.00 80.92           O  
ATOM   3186  CB  HIS I  73      10.024  49.845  23.910  1.00 73.91           C  
ATOM   3187  CG  HIS I  73      10.813  50.909  24.602  1.00 74.27           C  
ATOM   3188  ND1 HIS I  73      11.483  50.683  25.783  1.00 77.88           N  
ATOM   3189  CD2 HIS I  73      11.064  52.197  24.264  1.00 79.45           C  
ATOM   3190  CE1 HIS I  73      12.117  51.786  26.145  1.00 84.87           C  
ATOM   3191  NE2 HIS I  73      11.879  52.720  25.238  1.00 82.52           N  
ATOM   3192  N   VAL I  74      10.104  47.543  21.204  1.00 80.18           N  
ATOM   3193  CA  VAL I  74       9.331  46.491  20.556  1.00 83.32           C  
ATOM   3194  C   VAL I  74      10.271  45.284  20.561  1.00 86.20           C  
ATOM   3195  O   VAL I  74      11.485  45.437  20.409  1.00 90.12           O  
ATOM   3196  CB  VAL I  74       8.861  46.881  19.084  1.00 82.33           C  
ATOM   3197  CG1 VAL I  74      10.040  47.088  18.136  1.00 87.87           C  
ATOM   3198  CG2 VAL I  74       7.943  45.809  18.524  1.00 80.08           C  
ATOM   3199  N   GLY I  75       9.724  44.092  20.753  1.00 85.65           N  
ATOM   3200  CA  GLY I  75      10.563  42.910  20.791  1.00 83.44           C  
ATOM   3201  C   GLY I  75       9.696  41.696  21.006  1.00 83.69           C  
ATOM   3202  O   GLY I  75       8.873  41.666  21.931  1.00 82.40           O  
ATOM   3203  N   ASP I  76       9.888  40.696  20.149  1.00 80.49           N  
ATOM   3204  CA  ASP I  76       9.114  39.461  20.193  1.00 78.34           C  
ATOM   3205  C   ASP I  76       7.674  39.800  19.776  1.00 77.19           C  
ATOM   3206  O   ASP I  76       6.842  40.169  20.605  1.00 78.76           O  
ATOM   3207  CB  ASP I  76       9.172  38.843  21.609  1.00 78.84           C  
ATOM   3208  CG  ASP I  76       8.523  37.448  21.696  1.00 74.65           C  
ATOM   3209  OD1 ASP I  76       8.235  36.825  20.651  1.00 61.69           O  
ATOM   3210  OD2 ASP I  76       8.300  36.969  22.831  1.00 70.42           O  
ATOM   3211  N   PRO I  77       7.367  39.674  18.475  1.00 73.58           N  
ATOM   3212  CA  PRO I  77       6.032  39.965  17.932  1.00 73.09           C  
ATOM   3213  C   PRO I  77       4.878  39.199  18.593  1.00 69.78           C  
ATOM   3214  O   PRO I  77       3.711  39.496  18.351  1.00 68.75           O  
ATOM   3215  CB  PRO I  77       6.186  39.618  16.437  1.00 79.02           C  
ATOM   3216  CG  PRO I  77       7.331  38.614  16.413  1.00 77.75           C  
ATOM   3217  CD  PRO I  77       8.282  39.231  17.407  1.00 65.32           C  
ATOM   3218  N   SER I  78       5.219  38.215  19.421  1.00 69.94           N  
ATOM   3219  CA  SER I  78       4.236  37.399  20.132  1.00 70.99           C  
ATOM   3220  C   SER I  78       3.575  38.163  21.285  1.00 67.07           C  
ATOM   3221  O   SER I  78       2.406  37.903  21.599  1.00 64.56           O  
ATOM   3222  CB  SER I  78       4.895  36.105  20.644  1.00 72.23           C  
ATOM   3223  OG  SER I  78       5.469  35.350  19.586  1.00 77.48           O  
ATOM   3224  N   ASN I  79       4.314  39.082  21.914  1.00 62.22           N  
ATOM   3225  CA  ASN I  79       3.819  39.877  23.027  1.00 57.97           C  
ATOM   3226  C   ASN I  79       3.074  41.097  22.499  1.00 55.08           C  
ATOM   3227  O   ASN I  79       3.378  41.611  21.434  1.00 53.02           O  
ATOM   3228  CB  ASN I  79       4.961  40.412  23.921  1.00 58.32           C  
ATOM   3229  CG  ASN I  79       5.610  39.349  24.763  1.00 53.73           C  
ATOM   3230  OD1 ASN I  79       4.972  38.749  25.624  1.00 67.28           O  
ATOM   3231  ND2 ASN I  79       6.901  39.106  24.510  1.00 72.72           N  
ATOM   3232  N   SER I  80       2.103  41.556  23.265  1.00 54.86           N  
ATOM   3233  CA  SER I  80       1.358  42.718  22.895  1.00 56.43           C  
ATOM   3234  C   SER I  80       1.994  43.823  23.722  1.00 59.94           C  
ATOM   3235  O   SER I  80       2.616  43.554  24.781  1.00 59.47           O  
ATOM   3236  CB  SER I  80      -0.112  42.582  23.287  1.00 53.66           C  
ATOM   3237  OG  SER I  80      -0.788  41.701  22.414  1.00 66.77           O  
ATOM   3238  N   LEU I  81       1.863  45.062  23.251  1.00 62.82           N  
ATOM   3239  CA  LEU I  81       2.367  46.209  23.976  1.00 58.36           C  
ATOM   3240  C   LEU I  81       1.172  47.065  24.423  1.00 54.63           C  
ATOM   3241  O   LEU I  81       0.131  47.158  23.751  1.00 46.88           O  
ATOM   3242  CB  LEU I  81       3.394  46.991  23.137  1.00 57.78           C  
ATOM   3243  CG  LEU I  81       4.805  46.355  23.034  1.00 80.38           C  
ATOM   3244  CD1 LEU I  81       5.703  47.116  22.062  1.00 72.95           C  
ATOM   3245  CD2 LEU I  81       5.479  46.309  24.397  1.00 92.93           C  
ATOM   3246  N   TRP I  82       1.330  47.663  25.593  1.00 54.50           N  
ATOM   3247  CA  TRP I  82       0.315  48.523  26.183  1.00 55.77           C  
ATOM   3248  C   TRP I  82       1.062  49.791  26.593  1.00 52.44           C  
ATOM   3249  O   TRP I  82       2.250  49.738  26.967  1.00 52.87           O  
ATOM   3250  CB  TRP I  82      -0.325  47.848  27.407  1.00 58.69           C  
ATOM   3251  CG  TRP I  82      -1.033  46.533  27.111  1.00 71.99           C  
ATOM   3252  CD1 TRP I  82      -0.456  45.294  26.966  1.00 74.02           C  
ATOM   3253  CD2 TRP I  82      -2.440  46.339  26.923  1.00 76.70           C  
ATOM   3254  NE1 TRP I  82      -1.419  44.346  26.702  1.00 68.84           N  
ATOM   3255  CE2 TRP I  82      -2.645  44.958  26.669  1.00 90.66           C  
ATOM   3256  CE3 TRP I  82      -3.548  47.195  26.940  1.00 79.26           C  
ATOM   3257  CZ2 TRP I  82      -3.920  44.415  26.437  1.00113.79           C  
ATOM   3258  CZ3 TRP I  82      -4.824  46.653  26.705  1.00111.33           C  
ATOM   3259  CH2 TRP I  82      -4.993  45.275  26.458  1.00121.91           C  
ATOM   3260  N   VAL I  83       0.378  50.925  26.519  1.00 44.91           N  
ATOM   3261  CA  VAL I  83       1.010  52.181  26.852  1.00 43.18           C  
ATOM   3262  C   VAL I  83       0.195  52.981  27.821  1.00 45.35           C  
ATOM   3263  O   VAL I  83      -1.026  52.812  27.917  1.00 47.10           O  
ATOM   3264  CB  VAL I  83       1.170  53.077  25.614  1.00 42.49           C  
ATOM   3265  CG1 VAL I  83       2.015  54.290  25.946  1.00 42.79           C  
ATOM   3266  CG2 VAL I  83       1.783  52.311  24.482  1.00 55.81           C  
ATOM   3267  N   ARG I  84       0.887  53.845  28.551  1.00 43.23           N  
ATOM   3268  CA  ARG I  84       0.229  54.765  29.448  1.00 45.34           C  
ATOM   3269  C   ARG I  84       1.033  56.045  29.487  1.00 44.03           C  
ATOM   3270  O   ARG I  84       2.255  56.018  29.376  1.00 47.58           O  
ATOM   3271  CB  ARG I  84      -0.046  54.179  30.835  1.00 42.45           C  
ATOM   3272  CG  ARG I  84       1.070  53.707  31.729  1.00 26.04           C  
ATOM   3273  CD  ARG I  84       0.298  53.499  33.042  1.00 54.13           C  
ATOM   3274  NE  ARG I  84       0.886  52.735  34.140  1.00 49.21           N  
ATOM   3275  CZ  ARG I  84       2.139  52.820  34.557  1.00 40.46           C  
ATOM   3276  NH1 ARG I  84       3.004  53.625  33.958  1.00 39.86           N  
ATOM   3277  NH2 ARG I  84       2.516  52.102  35.601  1.00 42.86           N  
ATOM   3278  N   VAL I  85       0.341  57.169  29.621  1.00 41.38           N  
ATOM   3279  CA  VAL I  85       0.996  58.472  29.624  1.00 44.58           C  
ATOM   3280  C   VAL I  85       0.442  59.384  30.710  1.00 44.88           C  
ATOM   3281  O   VAL I  85      -0.767  59.401  30.940  1.00 48.86           O  
ATOM   3282  CB  VAL I  85       0.809  59.182  28.253  1.00 45.60           C  
ATOM   3283  CG1 VAL I  85       1.395  60.595  28.302  1.00 49.76           C  
ATOM   3284  CG2 VAL I  85       1.457  58.362  27.131  1.00 39.29           C  
ATOM   3285  N   LYS I  86       1.317  60.132  31.379  1.00 44.13           N  
ATOM   3286  CA  LYS I  86       0.883  61.053  32.425  1.00 47.64           C  
ATOM   3287  C   LYS I  86       1.415  62.426  32.080  1.00 49.71           C  
ATOM   3288  O   LYS I  86       2.290  62.549  31.222  1.00 50.12           O  
ATOM   3289  CB  LYS I  86       1.378  60.616  33.808  1.00 44.15           C  
ATOM   3290  CG  LYS I  86       2.877  60.467  33.921  1.00 39.56           C  
ATOM   3291  CD  LYS I  86       3.273  60.254  35.363  1.00 43.50           C  
ATOM   3292  CE  LYS I  86       4.737  59.901  35.478  1.00 46.43           C  
ATOM   3293  NZ  LYS I  86       5.064  59.497  36.873  1.00 53.68           N  
ATOM   3294  N   ALA I  87       0.896  63.452  32.748  1.00 54.77           N  
ATOM   3295  CA  ALA I  87       1.305  64.826  32.482  1.00 55.08           C  
ATOM   3296  C   ALA I  87       1.787  65.510  33.747  1.00 57.30           C  
ATOM   3297  O   ALA I  87       1.269  65.253  34.834  1.00 57.01           O  
ATOM   3298  CB  ALA I  87       0.142  65.603  31.882  1.00 52.57           C  
ATOM   3299  N   ARG I  88       2.783  66.377  33.593  1.00 63.87           N  
ATOM   3300  CA  ARG I  88       3.354  67.138  34.704  1.00 68.89           C  
ATOM   3301  C   ARG I  88       3.395  68.645  34.398  1.00 72.39           C  
ATOM   3302  O   ARG I  88       3.620  69.074  33.257  1.00 75.10           O  
ATOM   3303  CB  ARG I  88       4.776  66.644  35.011  1.00 68.25           C  
ATOM   3304  CG  ARG I  88       5.463  67.352  36.186  1.00 70.40           C  
ATOM   3305  CD  ARG I  88       6.951  67.052  36.204  1.00 81.66           C  
ATOM   3306  NE  ARG I  88       7.614  67.580  37.391  1.00101.69           N  
ATOM   3307  CZ  ARG I  88       8.758  67.109  37.877  1.00125.75           C  
ATOM   3308  NH1 ARG I  88       9.367  66.096  37.273  1.00129.43           N  
ATOM   3309  NH2 ARG I  88       9.293  67.648  38.968  1.00138.23           N  
ATOM   3310  N   VAL I  89       3.166  69.444  35.429  1.00 73.88           N  
ATOM   3311  CA  VAL I  89       3.203  70.896  35.320  1.00 71.04           C  
ATOM   3312  C   VAL I  89       3.657  71.348  36.716  1.00 71.84           C  
ATOM   3313  O   VAL I  89       2.878  71.353  37.678  1.00 71.16           O  
ATOM   3314  CB  VAL I  89       1.839  71.436  34.879  1.00 64.31           C  
ATOM   3315  CG1 VAL I  89       1.800  72.997  34.995  0.00150.00           C  
ATOM   3316  CG2 VAL I  89       1.347  71.026  33.449  0.00150.00           C  
ATOM   3317  N   GLY I  90       4.928  71.707  36.833  1.00 71.29           N  
ATOM   3318  CA  GLY I  90       5.443  72.110  38.123  1.00 74.71           C  
ATOM   3319  C   GLY I  90       5.884  70.851  38.843  1.00 78.16           C  
ATOM   3320  O   GLY I  90       6.614  70.049  38.258  1.00 78.30           O  
ATOM   3321  N   GLN I  91       5.446  70.680  40.095  1.00 81.07           N  
ATOM   3322  CA  GLN I  91       5.784  69.508  40.917  1.00 79.39           C  
ATOM   3323  C   GLN I  91       4.577  68.571  41.083  1.00 77.12           C  
ATOM   3324  O   GLN I  91       4.630  67.599  41.843  1.00 77.15           O  
ATOM   3325  CB  GLN I  91       6.320  69.947  42.283  1.00 78.05           C  
ATOM   3326  CG  GLN I  91       7.627  70.729  42.121  0.00150.00           C  
ATOM   3327  CD  GLN I  91       8.163  71.169  43.487  0.00150.00           C  
ATOM   3328  OE1 GLN I  91       7.698  72.162  44.032  0.00150.00           O  
ATOM   3329  NE2 GLN I  91       9.135  70.447  44.056  0.00150.00           N  
ATOM   3330  N   LYS I  92       3.495  68.874  40.369  1.00 72.64           N  
ATOM   3331  CA  LYS I  92       2.271  68.078  40.415  1.00 68.46           C  
ATOM   3332  C   LYS I  92       2.149  67.240  39.131  1.00 66.59           C  
ATOM   3333  O   LYS I  92       2.592  67.669  38.064  1.00 68.80           O  
ATOM   3334  CB  LYS I  92       1.051  68.982  40.618  1.00 65.48           C  
ATOM   3335  CG  LYS I  92       1.133  69.729  41.954  0.00150.00           C  
ATOM   3336  CD  LYS I  92      -0.085  70.638  42.134  0.00150.00           C  
ATOM   3337  CE  LYS I  92       0.000  71.391  43.465  0.00150.00           C  
ATOM   3338  NZ  LYS I  92      -1.201  72.284  43.643  0.00150.00           N  
ATOM   3339  N   GLU I  93       1.555  66.053  39.228  1.00 61.61           N  
ATOM   3340  CA  GLU I  93       1.398  65.178  38.064  1.00 54.41           C  
ATOM   3341  C   GLU I  93      -0.015  64.708  37.888  1.00 52.83           C  
ATOM   3342  O   GLU I  93      -0.832  64.792  38.809  1.00 54.50           O  
ATOM   3343  CB  GLU I  93       2.281  63.950  38.167  1.00 51.81           C  
ATOM   3344  CG  GLU I  93       3.735  64.264  38.227  1.00 59.58           C  
ATOM   3345  CD  GLU I  93       4.562  63.038  38.045  1.00 65.79           C  
ATOM   3346  OE1 GLU I  93       4.264  62.032  38.721  1.00 60.77           O  
ATOM   3347  OE2 GLU I  93       5.505  63.082  37.225  1.00 86.20           O  
ATOM   3348  N   SER I  94      -0.294  64.197  36.698  1.00 53.67           N  
ATOM   3349  CA  SER I  94      -1.621  63.714  36.360  1.00 57.29           C  
ATOM   3350  C   SER I  94      -1.661  62.213  36.474  1.00 56.05           C  
ATOM   3351  O   SER I  94      -0.621  61.553  36.582  1.00 59.79           O  
ATOM   3352  CB  SER I  94      -1.990  64.099  34.921  1.00 57.03           C  
ATOM   3353  OG  SER I  94      -1.615  63.096  33.979  1.00 40.44           O  
ATOM   3354  N   ALA I  95      -2.878  61.681  36.451  1.00 53.72           N  
ATOM   3355  CA  ALA I  95      -3.075  60.245  36.486  1.00 46.87           C  
ATOM   3356  C   ALA I  95      -2.728  59.734  35.107  1.00 44.41           C  
ATOM   3357  O   ALA I  95      -2.626  60.499  34.144  1.00 46.67           O  
ATOM   3358  CB  ALA I  95      -4.493  59.916  36.813  1.00 43.98           C  
ATOM   3359  N   TYR I  96      -2.560  58.436  35.008  1.00 43.08           N  
ATOM   3360  CA  TYR I  96      -2.196  57.852  33.749  1.00 45.85           C  
ATOM   3361  C   TYR I  96      -3.337  57.685  32.791  1.00 48.58           C  
ATOM   3362  O   TYR I  96      -4.438  57.306  33.166  1.00 56.01           O  
ATOM   3363  CB  TYR I  96      -1.586  56.483  33.970  1.00 49.64           C  
ATOM   3364  CG  TYR I  96      -0.182  56.521  34.493  1.00 54.41           C  
ATOM   3365  CD1 TYR I  96       0.890  56.764  33.637  1.00 47.56           C  
ATOM   3366  CD2 TYR I  96       0.081  56.303  35.842  1.00 57.55           C  
ATOM   3367  CE1 TYR I  96       2.191  56.783  34.110  1.00 43.77           C  
ATOM   3368  CE2 TYR I  96       1.375  56.321  36.325  1.00 48.87           C  
ATOM   3369  CZ  TYR I  96       2.420  56.563  35.454  1.00 49.25           C  
ATOM   3370  OH  TYR I  96       3.690  56.589  35.947  1.00 56.92           O  
ATOM   3371  N   ALA I  97      -3.065  57.979  31.540  1.00 49.30           N  
ATOM   3372  CA  ALA I  97      -4.033  57.752  30.497  1.00 52.42           C  
ATOM   3373  C   ALA I  97      -3.604  56.357  30.029  1.00 52.93           C  
ATOM   3374  O   ALA I  97      -2.589  56.213  29.348  1.00 49.80           O  
ATOM   3375  CB  ALA I  97      -3.844  58.767  29.392  1.00 53.21           C  
ATOM   3376  N   LYS I  98      -4.345  55.323  30.409  1.00 55.96           N  
ATOM   3377  CA  LYS I  98      -3.969  53.971  29.996  1.00 59.26           C  
ATOM   3378  C   LYS I  98      -4.414  53.800  28.545  1.00 59.87           C  
ATOM   3379  O   LYS I  98      -5.465  54.311  28.170  1.00 64.95           O  
ATOM   3380  CB  LYS I  98      -4.615  52.922  30.921  1.00 62.15           C  
ATOM   3381  CG  LYS I  98      -4.203  53.025  32.420  1.00 66.64           C  
ATOM   3382  CD  LYS I  98      -4.646  51.812  33.249  1.00 58.10           C  
ATOM   3383  CE  LYS I  98      -6.173  51.701  33.334  1.00 73.88           C  
ATOM   3384  NZ  LYS I  98      -6.785  52.453  34.477  1.00 71.96           N  
ATOM   3385  N   SER I  99      -3.628  53.104  27.729  1.00 61.20           N  
ATOM   3386  CA  SER I  99      -3.972  52.905  26.314  1.00 61.89           C  
ATOM   3387  C   SER I  99      -4.466  51.491  26.102  1.00 66.46           C  
ATOM   3388  O   SER I  99      -4.276  50.638  26.961  1.00 72.47           O  
ATOM   3389  CB  SER I  99      -2.755  53.141  25.409  1.00 58.45           C  
ATOM   3390  OG  SER I  99      -2.098  51.930  25.032  1.00 50.71           O  
ATOM   3391  N   GLU I 100      -5.096  51.234  24.960  1.00 70.86           N  
ATOM   3392  CA  GLU I 100      -5.575  49.884  24.664  1.00 73.44           C  
ATOM   3393  C   GLU I 100      -4.403  49.082  24.058  1.00 73.82           C  
ATOM   3394  O   GLU I 100      -3.294  49.616  23.862  1.00 68.78           O  
ATOM   3395  CB  GLU I 100      -6.791  49.916  23.717  1.00 75.63           C  
ATOM   3396  CG  GLU I 100      -6.480  50.478  22.315  1.00 95.72           C  
ATOM   3397  CD  GLU I 100      -7.717  50.629  21.420  1.00102.59           C  
ATOM   3398  OE1 GLU I 100      -8.580  51.481  21.735  1.00 97.17           O  
ATOM   3399  OE2 GLU I 100      -7.824  49.903  20.401  1.00 94.46           O  
ATOM   3400  N   GLU I 101      -4.667  47.810  23.771  1.00 72.77           N  
ATOM   3401  CA  GLU I 101      -3.688  46.869  23.228  1.00 71.59           C  
ATOM   3402  C   GLU I 101      -3.081  47.174  21.851  1.00 73.37           C  
ATOM   3403  O   GLU I 101      -3.660  47.893  21.048  1.00 78.38           O  
ATOM   3404  CB  GLU I 101      -4.344  45.491  23.198  1.00 69.13           C  
ATOM   3405  CG  GLU I 101      -3.419  44.354  22.846  1.00 72.56           C  
ATOM   3406  CD  GLU I 101      -3.857  43.054  23.463  1.00 72.63           C  
ATOM   3407  OE1 GLU I 101      -5.006  42.640  23.218  1.00 87.65           O  
ATOM   3408  OE2 GLU I 101      -3.053  42.448  24.200  1.00 80.16           O  
ATOM   3409  N   PHE I 102      -1.901  46.627  21.591  1.00 77.48           N  
ATOM   3410  CA  PHE I 102      -1.243  46.765  20.290  1.00 84.47           C  
ATOM   3411  C   PHE I 102      -0.532  45.435  20.008  1.00 88.43           C  
ATOM   3412  O   PHE I 102       0.296  44.997  20.805  1.00 91.23           O  
ATOM   3413  CB  PHE I 102      -0.223  47.915  20.276  1.00 87.81           C  
ATOM   3414  CG  PHE I 102       0.526  48.059  18.954  1.00106.54           C  
ATOM   3415  CD1 PHE I 102      -0.165  48.103  17.741  1.00125.13           C  
ATOM   3416  CD2 PHE I 102       1.921  48.132  18.922  1.00100.52           C  
ATOM   3417  CE1 PHE I 102       0.526  48.214  16.521  1.00122.19           C  
ATOM   3418  CE2 PHE I 102       2.621  48.243  17.705  1.00 81.75           C  
ATOM   3419  CZ  PHE I 102       1.922  48.284  16.509  1.00101.49           C  
ATOM   3420  N   ALA I 103      -0.858  44.797  18.885  1.00 89.53           N  
ATOM   3421  CA  ALA I 103      -0.250  43.519  18.533  1.00 90.69           C  
ATOM   3422  C   ALA I 103       0.632  43.559  17.271  1.00 95.24           C  
ATOM   3423  O   ALA I 103       1.865  43.561  17.371  1.00 93.11           O  
ATOM   3424  CB  ALA I 103      -1.337  42.451  18.406  1.00 87.44           C  
ATOM   3425  N   VAL I 104       0.008  43.601  16.090  1.00102.96           N  
ATOM   3426  CA  VAL I 104       0.762  43.608  14.828  1.00106.81           C  
ATOM   3427  C   VAL I 104       0.647  44.892  13.969  1.00109.40           C  
ATOM   3428  O   VAL I 104      -0.444  45.447  13.788  1.00108.56           O  
ATOM   3429  CB  VAL I 104       0.406  42.345  13.962  1.00100.31           C  
ATOM   3430  CG1 VAL I 104      -0.951  42.526  13.264  1.00 78.29           C  
ATOM   3431  CG2 VAL I 104       1.530  42.046  12.974  1.00 87.80           C  
ATOM   3432  N   SER I 105       1.799  45.333  13.454  1.00111.97           N  
ATOM   3433  CA  SER I 105       1.971  46.522  12.600  1.00110.72           C  
ATOM   3434  C   SER I 105       0.774  46.868  11.713  1.00110.95           C  
ATOM   3435  O   SER I 105       0.909  46.960  10.490  1.00110.00           O  
ATOM   3436  CB  SER I 105       3.211  46.332  11.711  1.00108.44           C  
ATOM   3437  OG  SER I 105       4.099  47.429  11.812  1.00 98.34           O  
TER    3438      SER I 105                                                      
HETATM 3439  O   HOH     1       1.907  16.018  36.325  1.00 24.56           O  
HETATM 3440  O   HOH     2       1.077  67.274  17.987  1.00 30.49           O  
HETATM 3441  O   HOH     3      12.152  21.062  49.473  1.00 47.14           O  
HETATM 3442  O   HOH     4       5.118  39.508  47.248  1.00 38.71           O  
HETATM 3443  O   HOH     5     -10.444  23.154  49.573  1.00 23.32           O  
HETATM 3444  O   HOH     6      -6.126  52.375  37.228  1.00 31.27           O  
HETATM 3445  O   HOH     7      13.133  22.138  54.136  1.00 36.30           O  
HETATM 3446  O   HOH     8       7.673  27.279  32.858  1.00 36.85           O  
HETATM 3447  O   HOH     9      -0.614  31.028  55.080  1.00 48.77           O  
HETATM 3448  O   HOH    10      17.473  24.891  53.957  1.00 23.49           O  
HETATM 3449  O   HOH    11       2.019  21.531  43.373  1.00 34.96           O  
HETATM 3450  O   HOH    12      -3.737  23.077  39.520  1.00 36.32           O  
HETATM 3451  O   HOH    13       6.350  19.472  43.543  1.00 42.66           O  
HETATM 3452  O   HOH    14       7.466  36.069  54.402  1.00 49.73           O  
HETATM 3453  O   HOH    15       4.246  67.485  18.729  1.00 29.70           O  
HETATM 3454  O   HOH    16     -10.611  21.674  47.270  1.00 30.64           O  
HETATM 3455  O   HOH    17       1.481  21.742  31.318  1.00 34.47           O  
HETATM 3456  O   HOH    18       9.519  22.296  54.026  1.00 33.70           O  
HETATM 3457  O   HOH    19      -3.326  28.379  56.689  1.00 38.60           O  
HETATM 3458  O   HOH    20      -1.982  24.088  50.848  1.00 37.61           O  
HETATM 3459  O   HOH    21       0.519  70.124  26.032  1.00 48.95           O  
HETATM 3460  O   HOH    22      -6.776  57.421  26.100  1.00 27.89           O  
HETATM 3461  O   HOH    23      22.001  26.516  30.534  1.00 36.37           O  
HETATM 3462  O   HOH    24      25.993  27.173  41.081  1.00 40.44           O  
HETATM 3463  O   HOH    25      24.305  18.759  39.977  1.00 52.03           O  
HETATM 3464  O   HOH    26      27.494  27.644  53.499  1.00 26.90           O  
HETATM 3465  O   HOH    27       3.249  27.398  56.303  1.00 36.00           O  
HETATM 3466  O   HOH    28      -3.530  27.108  34.261  1.00 42.07           O  
HETATM 3467  O   HOH    29      15.852  25.531  59.073  1.00 32.73           O  
HETATM 3468  O   HOH    30     -17.801  22.199  45.209  1.00 57.54           O  
CONECT  167  669                                                                
CONECT  669  167                                                                
CONECT  913 1193                                                                
CONECT 1193  913                                                                
CONECT 1448 2050                                                                
CONECT 2050 1448                                                                
CONECT 2286 2581                                                                
CONECT 2581 2286                                                                
CONECT 3083 3151                                                                
CONECT 3151 3083                                                                
MASTER      384    0    0    5   34    0    0    6 3465    3   10   43          
END                                                                             
