# Supplementary material for: Pep-3D-Search: a method for B-cell epitope prediction based on mimotope analysis
Source: BMC Bioinformatics. 2008 Dec 16;9:538. doi: 10.1186/1471-2105-9-538 (PMC2639436; doi:10.1186/1471-2105-9-538)
Supplement: Additional file 2 — Source code, test datasets, Pep-3D-Search toolkit and operation manual. The file is a ZIP archive containing the Visual Basic source code for Pep-3D-Search, licensed under the GNU General Public License. It also contains the test datasets, the Pep-3D-Search toolkit and the operation manual (in PDF format) of Pep-3D-Search. Updated versions will be available at . [file 1471-2105-9-538-S2.zip › Additional_file_2/Pep-3D-Search-20081205/Test_datasets/Epitope_Prediction_based_on_mimotope_analysis/1JRH_I/1JRH_I.pdb]

HEADER    COMPLEX (ANTIBODY/ANTIGEN)              23-SEP-97   1JRH              
TITLE     COMPLEX (ANTIBODY/ANTIGEN)                                            
ATOM   2677  N   SER I  11      -5.771  69.820  40.967  1.00 73.30           N  
ATOM   2678  CA  SER I  11      -5.467  68.443  40.445  1.00 73.87           C  
ATOM   2679  C   SER I  11      -5.157  68.602  38.954  1.00 73.82           C  
ATOM   2680  O   SER I  11      -5.946  69.209  38.230  1.00 73.78           O  
ATOM   2681  CB  SER I  11      -6.636  67.493  40.724  1.00 71.19           C  
ATOM   2682  OG  SER I  11      -6.797  67.320  42.052  0.00150.00           O  
ATOM   2683  N   VAL I  12      -4.019  68.072  38.506  1.00 71.60           N  
ATOM   2684  CA  VAL I  12      -3.575  68.179  37.095  1.00 68.75           C  
ATOM   2685  C   VAL I  12      -4.335  67.362  36.036  1.00 65.14           C  
ATOM   2686  O   VAL I  12      -4.575  66.163  36.213  1.00 66.89           O  
ATOM   2687  CB  VAL I  12      -2.084  67.829  36.967  1.00 69.10           C  
ATOM   2688  CG1 VAL I  12      -1.617  68.059  35.534  1.00 54.77           C  
ATOM   2689  CG2 VAL I  12      -1.260  68.645  37.969  1.00 71.71           C  
ATOM   2690  N   PRO I  13      -4.688  68.000  34.903  1.00 61.21           N  
ATOM   2691  CA  PRO I  13      -5.430  67.364  33.806  1.00 59.10           C  
ATOM   2692  C   PRO I  13      -4.791  66.088  33.298  1.00 59.77           C  
ATOM   2693  O   PRO I  13      -3.568  65.963  33.248  1.00 63.98           O  
ATOM   2694  CB  PRO I  13      -5.454  68.442  32.730  1.00 53.96           C  
ATOM   2695  CG  PRO I  13      -5.412  69.692  33.505  1.00 56.57           C  
ATOM   2696  CD  PRO I  13      -4.377  69.397  34.566  1.00 53.76           C  
ATOM   2697  N   THR I  14      -5.630  65.140  32.913  1.00 57.35           N  
ATOM   2698  CA  THR I  14      -5.155  63.863  32.410  1.00 54.87           C  
ATOM   2699  C   THR I  14      -5.161  63.900  30.899  1.00 55.87           C  
ATOM   2700  O   THR I  14      -6.119  64.382  30.303  1.00 63.08           O  
ATOM   2701  CB  THR I  14      -6.082  62.732  32.859  1.00 48.68           C  
ATOM   2702  OG1 THR I  14      -5.970  62.576  34.276  1.00 57.08           O  
ATOM   2703  CG2 THR I  14      -5.747  61.438  32.143  1.00 29.74           C  
ATOM   2704  N   PRO I  15      -4.087  63.420  30.257  1.00 52.70           N  
ATOM   2705  CA  PRO I  15      -4.017  63.405  28.785  1.00 48.37           C  
ATOM   2706  C   PRO I  15      -5.191  62.597  28.160  1.00 49.87           C  
ATOM   2707  O   PRO I  15      -5.836  61.792  28.849  1.00 49.46           O  
ATOM   2708  CB  PRO I  15      -2.652  62.765  28.515  1.00 40.56           C  
ATOM   2709  CG  PRO I  15      -1.850  63.124  29.758  1.00 40.80           C  
ATOM   2710  CD  PRO I  15      -2.847  62.902  30.863  1.00 42.41           C  
ATOM   2711  N   THR I  16      -5.464  62.802  26.871  1.00 49.60           N  
ATOM   2712  CA  THR I  16      -6.566  62.110  26.199  1.00 50.81           C  
ATOM   2713  C   THR I  16      -6.166  61.591  24.833  1.00 54.82           C  
ATOM   2714  O   THR I  16      -5.074  61.873  24.352  1.00 54.85           O  
ATOM   2715  CB  THR I  16      -7.748  63.055  25.943  1.00 52.74           C  
ATOM   2716  OG1 THR I  16      -7.280  64.213  25.234  1.00 51.07           O  
ATOM   2717  CG2 THR I  16      -8.445  63.448  27.244  1.00 43.98           C  
ATOM   2718  N   ASN I  17      -7.069  60.840  24.207  1.00 57.82           N  
ATOM   2719  CA  ASN I  17      -6.857  60.307  22.859  1.00 60.52           C  
ATOM   2720  C   ASN I  17      -5.498  59.661  22.602  1.00 58.71           C  
ATOM   2721  O   ASN I  17      -4.768  60.049  21.681  1.00 57.46           O  
ATOM   2722  CB  ASN I  17      -7.119  61.407  21.824  1.00 60.41           C  
ATOM   2723  CG  ASN I  17      -8.584  61.815  21.762  1.00 63.55           C  
ATOM   2724  OD1 ASN I  17      -9.423  61.039  21.319  1.00 72.85           O  
ATOM   2725  ND2 ASN I  17      -8.896  63.035  22.201  1.00 54.49           N  
ATOM   2726  N   VAL I  18      -5.172  58.668  23.421  1.00 58.27           N  
ATOM   2727  CA  VAL I  18      -3.919  57.939  23.288  1.00 59.29           C  
ATOM   2728  C   VAL I  18      -3.984  57.008  22.058  1.00 62.42           C  
ATOM   2729  O   VAL I  18      -4.693  55.996  22.043  1.00 65.54           O  
ATOM   2730  CB  VAL I  18      -3.622  57.145  24.585  1.00 54.59           C  
ATOM   2731  CG1 VAL I  18      -2.342  56.345  24.447  1.00 32.68           C  
ATOM   2732  CG2 VAL I  18      -3.495  58.108  25.758  1.00 33.42           C  
ATOM   2733  N   THR I  19      -3.244  57.390  21.028  1.00 63.74           N  
ATOM   2734  CA  THR I  19      -3.155  56.680  19.760  1.00 60.71           C  
ATOM   2735  C   THR I  19      -1.793  55.981  19.643  1.00 63.17           C  
ATOM   2736  O   THR I  19      -0.770  56.505  20.100  1.00 63.61           O  
ATOM   2737  CB  THR I  19      -3.262  57.704  18.590  1.00 64.54           C  
ATOM   2738  OG1 THR I  19      -4.491  58.441  18.699  1.00 80.32           O  
ATOM   2739  CG2 THR I  19      -3.170  57.010  17.221  1.00 49.85           C  
ATOM   2740  N   ILE I  20      -1.781  54.800  19.033  1.00 65.98           N  
ATOM   2741  CA  ILE I  20      -0.538  54.047  18.795  1.00 65.08           C  
ATOM   2742  C   ILE I  20      -0.482  53.907  17.273  1.00 63.56           C  
ATOM   2743  O   ILE I  20      -1.481  53.507  16.652  1.00 63.30           O  
ATOM   2744  CB  ILE I  20      -0.545  52.620  19.448  1.00 67.92           C  
ATOM   2745  CG1 ILE I  20      -1.901  52.333  20.129  1.00 94.05           C  
ATOM   2746  CG2 ILE I  20       0.606  52.494  20.460  1.00 31.19           C  
ATOM   2747  CD1 ILE I  20      -2.714  51.182  19.516  1.00 89.95           C  
ATOM   2748  N   GLU I  21       0.659  54.242  16.671  1.00 62.47           N  
ATOM   2749  CA  GLU I  21       0.789  54.169  15.213  1.00 63.85           C  
ATOM   2750  C   GLU I  21       2.105  53.582  14.735  1.00 64.83           C  
ATOM   2751  O   GLU I  21       3.155  53.792  15.346  1.00 58.91           O  
ATOM   2752  CB  GLU I  21       0.592  55.550  14.598  1.00 67.28           C  
ATOM   2753  CG  GLU I  21      -0.538  55.639  13.578  1.00 74.75           C  
ATOM   2754  CD  GLU I  21      -1.067  57.058  13.450  1.00 89.80           C  
ATOM   2755  OE1 GLU I  21      -0.432  57.877  12.742  1.00 71.89           O  
ATOM   2756  OE2 GLU I  21      -2.119  57.347  14.068  1.00103.53           O  
ATOM   2757  N   SER I  22       2.041  52.854  13.624  1.00 67.88           N  
ATOM   2758  CA  SER I  22       3.222  52.200  13.099  1.00 73.27           C  
ATOM   2759  C   SER I  22       3.156  51.776  11.629  1.00 81.54           C  
ATOM   2760  O   SER I  22       2.689  50.678  11.308  1.00 81.21           O  
ATOM   2761  CB  SER I  22       3.529  50.981  13.976  1.00 67.48           C  
ATOM   2762  OG  SER I  22       4.709  50.317  13.577  1.00 63.98           O  
ATOM   2763  N   TYR I  23       3.616  52.657  10.743  1.00 93.69           N  
ATOM   2764  CA  TYR I  23       3.704  52.361   9.306  1.00103.44           C  
ATOM   2765  C   TYR I  23       5.102  51.728   9.361  1.00107.23           C  
ATOM   2766  O   TYR I  23       6.013  52.330   9.945  1.00107.84           O  
ATOM   2767  CB  TYR I  23       3.703  53.675   8.475  1.00108.68           C  
ATOM   2768  CG  TYR I  23       3.788  53.552   6.937  1.00130.19           C  
ATOM   2769  CD1 TYR I  23       3.974  52.308   6.300  1.00132.53           C  
ATOM   2770  CD2 TYR I  23       3.695  54.699   6.122  1.00130.04           C  
ATOM   2771  CE1 TYR I  23       4.056  52.209   4.894  1.00123.44           C  
ATOM   2772  CE2 TYR I  23       3.776  54.610   4.717  1.00119.40           C  
ATOM   2773  CZ  TYR I  23       3.961  53.364   4.114  1.00113.34           C  
ATOM   2774  OH  TYR I  23       4.046  53.266   2.740  1.00 80.17           O  
ATOM   2775  N   ASN I  24       5.279  50.531   8.796  1.00109.34           N  
ATOM   2776  CA  ASN I  24       6.582  49.863   8.852  1.00108.40           C  
ATOM   2777  C   ASN I  24       6.732  49.437  10.340  1.00105.41           C  
ATOM   2778  O   ASN I  24       5.730  49.430  11.056  1.00106.05           O  
ATOM   2779  CB  ASN I  24       7.655  50.861   8.349  1.00113.06           C  
ATOM   2780  CG  ASN I  24       9.056  50.515   8.790  1.00132.95           C  
ATOM   2781  OD1 ASN I  24       9.477  50.892   9.880  1.00139.18           O  
ATOM   2782  ND2 ASN I  24       9.790  49.798   7.951  1.00149.03           N  
ATOM   2783  N   MET I  25       7.919  49.063  10.815  1.00101.42           N  
ATOM   2784  CA  MET I  25       8.087  48.674  12.221  1.00 98.82           C  
ATOM   2785  C   MET I  25       8.655  49.837  13.060  1.00 95.35           C  
ATOM   2786  O   MET I  25       9.649  49.679  13.779  1.00 93.59           O  
ATOM   2787  CB  MET I  25       9.006  47.450  12.331  1.00100.83           C  
ATOM   2788  CG  MET I  25       8.721  46.545  13.541  1.00104.43           C  
ATOM   2789  SD  MET I  25       7.232  45.508  13.331  1.00123.14           S  
ATOM   2790  CE  MET I  25       7.933  43.836  13.400  1.00 91.63           C  
ATOM   2791  N   ASN I  26       8.011  50.998  12.969  1.00 91.38           N  
ATOM   2792  CA  ASN I  26       8.443  52.195  13.689  1.00 87.23           C  
ATOM   2793  C   ASN I  26       7.287  52.761  14.522  1.00 84.43           C  
ATOM   2794  O   ASN I  26       6.648  53.755  14.136  1.00 83.14           O  
ATOM   2795  CB  ASN I  26       8.924  53.254  12.688  1.00 90.31           C  
ATOM   2796  CG  ASN I  26       9.628  54.425  13.357  1.00 94.57           C  
ATOM   2797  OD1 ASN I  26      10.664  54.257  13.999  1.00 97.28           O  
ATOM   2798  ND2 ASN I  26       9.069  55.618  13.207  1.00102.16           N  
ATOM   2799  N   PRO I  27       6.999  52.131  15.675  1.00 78.05           N  
ATOM   2800  CA  PRO I  27       5.921  52.555  16.574  1.00 74.29           C  
ATOM   2801  C   PRO I  27       6.122  53.897  17.284  1.00 68.01           C  
ATOM   2802  O   PRO I  27       7.143  54.138  17.929  1.00 63.52           O  
ATOM   2803  CB  PRO I  27       5.830  51.391  17.565  1.00 70.78           C  
ATOM   2804  CG  PRO I  27       7.241  50.941  17.663  1.00 64.76           C  
ATOM   2805  CD  PRO I  27       7.680  50.940  16.214  1.00 66.69           C  
ATOM   2806  N   ILE I  28       5.133  54.768  17.155  1.00 64.86           N  
ATOM   2807  CA  ILE I  28       5.167  56.059  17.803  1.00 58.07           C  
ATOM   2808  C   ILE I  28       3.782  56.299  18.402  1.00 55.59           C  
ATOM   2809  O   ILE I  28       2.751  55.981  17.796  1.00 50.21           O  
ATOM   2810  CB  ILE I  28       5.490  57.185  16.809  1.00 60.05           C  
ATOM   2811  CG1 ILE I  28       6.680  56.798  15.923  1.00 50.15           C  
ATOM   2812  CG2 ILE I  28       5.795  58.465  17.574  1.00 66.59           C  
ATOM   2813  CD1 ILE I  28       6.979  57.801  14.806  1.00 33.10           C  
ATOM   2814  N   VAL I  29       3.775  56.851  19.603  1.00 54.41           N  
ATOM   2815  CA  VAL I  29       2.556  57.163  20.326  1.00 55.81           C  
ATOM   2816  C   VAL I  29       2.200  58.638  20.125  1.00 61.32           C  
ATOM   2817  O   VAL I  29       3.086  59.504  20.068  1.00 59.56           O  
ATOM   2818  CB  VAL I  29       2.749  56.931  21.829  1.00 56.31           C  
ATOM   2819  CG1 VAL I  29       1.460  57.192  22.565  1.00 58.38           C  
ATOM   2820  CG2 VAL I  29       3.237  55.523  22.084  1.00 63.77           C  
ATOM   2821  N   TYR I  30       0.905  58.917  20.020  1.00 62.50           N  
ATOM   2822  CA  TYR I  30       0.417  60.275  19.851  1.00 59.97           C  
ATOM   2823  C   TYR I  30      -0.762  60.423  20.778  1.00 58.68           C  
ATOM   2824  O   TYR I  30      -1.596  59.527  20.880  1.00 54.02           O  
ATOM   2825  CB  TYR I  30      -0.076  60.526  18.429  1.00 62.00           C  
ATOM   2826  CG  TYR I  30       0.900  60.166  17.342  1.00 68.84           C  
ATOM   2827  CD1 TYR I  30       1.861  61.081  16.902  1.00 70.91           C  
ATOM   2828  CD2 TYR I  30       0.851  58.913  16.731  1.00 69.11           C  
ATOM   2829  CE1 TYR I  30       2.750  60.755  15.870  1.00 60.28           C  
ATOM   2830  CE2 TYR I  30       1.731  58.579  15.703  1.00 78.86           C  
ATOM   2831  CZ  TYR I  30       2.676  59.503  15.278  1.00 71.54           C  
ATOM   2832  OH  TYR I  30       3.530  59.169  14.256  1.00 78.35           O  
ATOM   2833  N   TRP I  31      -0.832  61.562  21.447  1.00 60.14           N  
ATOM   2834  CA  TRP I  31      -1.929  61.840  22.357  1.00 57.80           C  
ATOM   2835  C   TRP I  31      -2.331  63.297  22.312  1.00 55.89           C  
ATOM   2836  O   TRP I  31      -1.638  64.142  21.746  1.00 58.48           O  
ATOM   2837  CB  TRP I  31      -1.543  61.495  23.787  1.00 54.91           C  
ATOM   2838  CG  TRP I  31      -0.446  62.346  24.341  1.00 45.04           C  
ATOM   2839  CD1 TRP I  31      -0.576  63.515  25.053  1.00 42.45           C  
ATOM   2840  CD2 TRP I  31       0.957  62.076  24.257  1.00 40.34           C  
ATOM   2841  NE1 TRP I  31       0.666  63.979  25.416  1.00 40.86           N  
ATOM   2842  CE2 TRP I  31       1.623  63.116  24.941  1.00 45.98           C  
ATOM   2843  CE3 TRP I  31       1.717  61.051  23.668  1.00 48.25           C  
ATOM   2844  CZ2 TRP I  31       3.019  63.158  25.054  1.00 64.68           C  
ATOM   2845  CZ3 TRP I  31       3.105  61.093  23.782  1.00 38.20           C  
ATOM   2846  CH2 TRP I  31       3.739  62.141  24.469  1.00 61.47           C  
ATOM   2847  N   GLU I  32      -3.454  63.588  22.937  1.00 53.83           N  
ATOM   2848  CA  GLU I  32      -3.944  64.930  22.966  1.00 52.33           C  
ATOM   2849  C   GLU I  32      -3.866  65.535  24.332  1.00 52.44           C  
ATOM   2850  O   GLU I  32      -3.918  64.843  25.353  1.00 49.38           O  
ATOM   2851  CB  GLU I  32      -5.380  64.980  22.455  1.00 51.36           C  
ATOM   2852  CG  GLU I  32      -5.461  64.909  20.952  1.00 48.54           C  
ATOM   2853  CD  GLU I  32      -4.623  65.980  20.287  1.00 47.20           C  
ATOM   2854  OE1 GLU I  32      -4.668  67.147  20.734  1.00 68.34           O  
ATOM   2855  OE2 GLU I  32      -3.913  65.655  19.317  1.00 35.08           O  
ATOM   2856  N   TYR I  33      -3.725  66.849  24.328  1.00 53.28           N  
ATOM   2857  CA  TYR I  33      -3.692  67.609  25.547  1.00 53.05           C  
ATOM   2858  C   TYR I  33      -4.239  68.979  25.245  1.00 54.46           C  
ATOM   2859  O   TYR I  33      -4.288  69.388  24.085  1.00 54.93           O  
ATOM   2860  CB  TYR I  33      -2.282  67.724  26.097  1.00 50.33           C  
ATOM   2861  CG  TYR I  33      -2.308  67.799  27.591  1.00 47.72           C  
ATOM   2862  CD1 TYR I  33      -2.892  66.774  28.329  1.00 54.36           C  
ATOM   2863  CD2 TYR I  33      -1.764  68.887  28.273  1.00 42.45           C  
ATOM   2864  CE1 TYR I  33      -2.938  66.820  29.709  1.00 67.81           C  
ATOM   2865  CE2 TYR I  33      -1.804  68.948  29.663  1.00 49.94           C  
ATOM   2866  CZ  TYR I  33      -2.394  67.906  30.374  1.00 63.79           C  
ATOM   2867  OH  TYR I  33      -2.445  67.926  31.748  1.00 58.73           O  
ATOM   2868  N   GLN I  34      -4.651  69.673  26.303  1.00 56.16           N  
ATOM   2869  CA  GLN I  34      -5.218  71.019  26.215  1.00 53.84           C  
ATOM   2870  C   GLN I  34      -4.134  72.087  26.308  1.00 53.12           C  
ATOM   2871  O   GLN I  34      -2.998  71.810  26.714  1.00 55.29           O  
ATOM   2872  CB  GLN I  34      -6.220  71.243  27.353  1.00 56.03           C  
ATOM   2873  CG  GLN I  34      -5.590  71.273  28.754  1.00 56.00           C  
ATOM   2874  CD  GLN I  34      -6.545  71.766  29.842  1.00 66.31           C  
ATOM   2875  OE1 GLN I  34      -7.406  71.022  30.308  1.00 70.34           O  
ATOM   2876  NE2 GLN I  34      -6.393  73.025  30.248  1.00 73.79           N  
ATOM   2877  N   ILE I  35      -4.482  73.313  25.940  1.00 49.47           N  
ATOM   2878  CA  ILE I  35      -3.500  74.369  26.028  1.00 48.57           C  
ATOM   2879  C   ILE I  35      -3.470  74.878  27.474  1.00 48.13           C  
ATOM   2880  O   ILE I  35      -4.500  75.021  28.145  1.00 44.90           O  
ATOM   2881  CB  ILE I  35      -3.743  75.507  24.977  1.00 42.11           C  
ATOM   2882  CG1 ILE I  35      -4.857  76.426  25.422  1.00 52.78           C  
ATOM   2883  CG2 ILE I  35      -4.025  74.924  23.600  1.00 32.03           C  
ATOM   2884  CD1 ILE I  35      -4.327  77.570  26.205  1.00 70.70           C  
ATOM   2885  N   MET I  36      -2.269  75.142  27.949  1.00 51.69           N  
ATOM   2886  CA  MET I  36      -2.069  75.595  29.306  1.00 57.65           C  
ATOM   2887  C   MET I  36      -1.127  76.774  29.292  1.00 64.52           C  
ATOM   2888  O   MET I  36      -0.248  76.869  28.422  1.00 65.21           O  
ATOM   2889  CB  MET I  36      -1.411  74.489  30.127  1.00 60.05           C  
ATOM   2890  CG  MET I  36      -2.227  73.239  30.248  1.00 65.77           C  
ATOM   2891  SD  MET I  36      -2.641  72.981  31.955  1.00 75.74           S  
ATOM   2892  CE  MET I  36      -3.365  74.635  32.437  1.00 97.34           C  
ATOM   2893  N   PRO I  37      -1.297  77.698  30.251  1.00 68.12           N  
ATOM   2894  CA  PRO I  37      -0.406  78.857  30.305  1.00 64.47           C  
ATOM   2895  C   PRO I  37       1.060  78.420  30.616  1.00 63.61           C  
ATOM   2896  O   PRO I  37       2.001  79.144  30.311  1.00 61.32           O  
ATOM   2897  CB  PRO I  37      -1.048  79.720  31.394  1.00 65.68           C  
ATOM   2898  CG  PRO I  37      -1.702  78.686  32.310  1.00 76.70           C  
ATOM   2899  CD  PRO I  37      -2.319  77.751  31.317  1.00 79.62           C  
ATOM   2900  N   GLN I  38       1.248  77.242  31.215  1.00 65.81           N  
ATOM   2901  CA  GLN I  38       2.594  76.720  31.513  1.00 66.18           C  
ATOM   2902  C   GLN I  38       2.918  75.572  30.558  1.00 63.18           C  
ATOM   2903  O   GLN I  38       2.042  75.117  29.832  1.00 67.35           O  
ATOM   2904  CB  GLN I  38       2.703  76.238  32.960  1.00 69.26           C  
ATOM   2905  CG  GLN I  38       2.742  77.365  33.974  1.00 85.13           C  
ATOM   2906  CD  GLN I  38       3.425  76.958  35.259  1.00 95.66           C  
ATOM   2907  OE1 GLN I  38       4.579  76.517  35.256  1.00 94.99           O  
ATOM   2908  NE2 GLN I  38       2.719  77.104  36.369  1.00 97.47           N  
ATOM   2909  N   VAL I  39       4.157  75.097  30.546  1.00 59.68           N  
ATOM   2910  CA  VAL I  39       4.508  74.020  29.624  1.00 58.66           C  
ATOM   2911  C   VAL I  39       4.269  72.607  30.176  1.00 58.55           C  
ATOM   2912  O   VAL I  39       4.991  72.144  31.069  1.00 59.29           O  
ATOM   2913  CB  VAL I  39       5.973  74.163  29.122  1.00 59.69           C  
ATOM   2914  CG1 VAL I  39       6.971  73.981  30.292  1.00 76.42           C  
ATOM   2915  CG2 VAL I  39       6.245  73.172  27.991  1.00 49.01           C  
ATOM   2916  N   PRO I  40       3.230  71.910  29.663  1.00 59.52           N  
ATOM   2917  CA  PRO I  40       2.900  70.550  30.094  1.00 58.51           C  
ATOM   2918  C   PRO I  40       3.976  69.625  29.541  1.00 59.89           C  
ATOM   2919  O   PRO I  40       4.216  69.575  28.324  1.00 61.98           O  
ATOM   2920  CB  PRO I  40       1.539  70.280  29.426  1.00 55.35           C  
ATOM   2921  CG  PRO I  40       1.012  71.622  29.109  1.00 55.27           C  
ATOM   2922  CD  PRO I  40       2.258  72.347  28.652  1.00 72.82           C  
ATOM   2923  N   VAL I  41       4.623  68.904  30.439  1.00 57.63           N  
ATOM   2924  CA  VAL I  41       5.670  67.987  30.063  1.00 56.20           C  
ATOM   2925  C   VAL I  41       5.149  66.572  30.399  1.00 56.92           C  
ATOM   2926  O   VAL I  41       4.744  66.271  31.530  1.00 59.56           O  
ATOM   2927  CB  VAL I  41       6.986  68.404  30.786  1.00 57.42           C  
ATOM   2928  CG1 VAL I  41       7.020  67.906  32.229  1.00 65.82           C  
ATOM   2929  CG2 VAL I  41       8.181  67.976  29.986  1.00 60.49           C  
ATOM   2930  N   PHE I  42       5.139  65.707  29.399  1.00 52.49           N  
ATOM   2931  CA  PHE I  42       4.613  64.366  29.574  1.00 48.00           C  
ATOM   2932  C   PHE I  42       5.677  63.309  29.749  1.00 48.18           C  
ATOM   2933  O   PHE I  42       6.844  63.535  29.447  1.00 52.78           O  
ATOM   2934  CB  PHE I  42       3.763  64.006  28.361  1.00 42.82           C  
ATOM   2935  CG  PHE I  42       2.890  65.122  27.888  1.00 41.59           C  
ATOM   2936  CD1 PHE I  42       1.714  65.425  28.559  1.00 44.88           C  
ATOM   2937  CD2 PHE I  42       3.241  65.874  26.771  1.00 31.35           C  
ATOM   2938  CE1 PHE I  42       0.893  66.458  28.127  1.00 40.32           C  
ATOM   2939  CE2 PHE I  42       2.429  66.913  26.331  1.00 44.14           C  
ATOM   2940  CZ  PHE I  42       1.250  67.207  27.011  1.00 46.40           C  
ATOM   2941  N   THR I  43       5.255  62.148  30.235  1.00 50.60           N  
ATOM   2942  CA  THR I  43       6.132  60.991  30.419  1.00 50.90           C  
ATOM   2943  C   THR I  43       5.385  59.790  29.818  1.00 50.42           C  
ATOM   2944  O   THR I  43       4.197  59.593  30.099  1.00 52.40           O  
ATOM   2945  CB  THR I  43       6.404  60.721  31.898  1.00 53.42           C  
ATOM   2946  OG1 THR I  43       6.779  61.943  32.558  1.00 72.06           O  
ATOM   2947  CG2 THR I  43       7.516  59.716  32.023  1.00 45.83           C  
ATOM   2948  N   VAL I  44       6.062  58.994  28.995  1.00 46.49           N  
ATOM   2949  CA  VAL I  44       5.422  57.851  28.344  1.00 40.94           C  
ATOM   2950  C   VAL I  44       6.045  56.530  28.762  1.00 40.68           C  
ATOM   2951  O   VAL I  44       7.267  56.382  28.737  1.00 38.40           O  
ATOM   2952  CB  VAL I  44       5.534  57.960  26.802  1.00 40.42           C  
ATOM   2953  CG1 VAL I  44       4.713  56.883  26.136  1.00 25.44           C  
ATOM   2954  CG2 VAL I  44       5.091  59.336  26.332  1.00 44.03           C  
ATOM   2955  N   GLU I  45       5.201  55.573  29.138  1.00 43.02           N  
ATOM   2956  CA  GLU I  45       5.644  54.238  29.551  1.00 45.69           C  
ATOM   2957  C   GLU I  45       5.005  53.119  28.713  1.00 48.19           C  
ATOM   2958  O   GLU I  45       3.829  53.201  28.308  1.00 49.27           O  
ATOM   2959  CB  GLU I  45       5.338  54.022  31.025  1.00 43.46           C  
ATOM   2960  CG  GLU I  45       6.172  54.885  31.931  1.00 45.43           C  
ATOM   2961  CD  GLU I  45       5.699  54.831  33.357  1.00 52.94           C  
ATOM   2962  OE1 GLU I  45       5.868  53.778  34.011  1.00 65.13           O  
ATOM   2963  OE2 GLU I  45       5.152  55.846  33.819  1.00 43.88           O  
ATOM   2964  N   VAL I  46       5.779  52.069  28.464  1.00 46.27           N  
ATOM   2965  CA  VAL I  46       5.310  50.943  27.654  1.00 47.23           C  
ATOM   2966  C   VAL I  46       5.643  49.650  28.388  1.00 48.95           C  
ATOM   2967  O   VAL I  46       6.691  49.583  29.044  1.00 48.97           O  
ATOM   2968  CB  VAL I  46       6.009  50.938  26.240  1.00 43.10           C  
ATOM   2969  CG1 VAL I  46       7.477  51.288  26.364  1.00 36.41           C  
ATOM   2970  CG2 VAL I  46       5.902  49.568  25.594  1.00 41.88           C  
ATOM   2971  N   LYS I  47       4.758  48.647  28.300  1.00 47.17           N  
ATOM   2972  CA  LYS I  47       4.996  47.326  28.917  1.00 46.76           C  
ATOM   2973  C   LYS I  47       4.482  46.238  27.951  1.00 48.42           C  
ATOM   2974  O   LYS I  47       3.431  46.382  27.329  1.00 50.06           O  
ATOM   2975  CB  LYS I  47       4.326  47.212  30.298  1.00 40.35           C  
ATOM   2976  CG  LYS I  47       2.891  46.765  30.265  1.00 27.78           C  
ATOM   2977  CD  LYS I  47       2.318  46.448  31.634  1.00 35.42           C  
ATOM   2978  CE  LYS I  47       2.954  45.222  32.267  1.00 35.64           C  
ATOM   2979  NZ  LYS I  47       2.695  43.982  31.496  1.00 29.55           N  
ATOM   2980  N   ASN I  48       5.218  45.142  27.816  1.00 51.79           N  
ATOM   2981  CA  ASN I  48       4.786  44.077  26.920  1.00 49.22           C  
ATOM   2982  C   ASN I  48       4.121  42.968  27.766  1.00 50.20           C  
ATOM   2983  O   ASN I  48       4.355  42.860  28.981  1.00 55.20           O  
ATOM   2984  CB  ASN I  48       5.964  43.535  26.098  1.00 53.00           C  
ATOM   2985  CG  ASN I  48       6.870  42.561  26.872  1.00 78.36           C  
ATOM   2986  OD1 ASN I  48       7.113  41.448  26.408  1.00105.65           O  
ATOM   2987  ND2 ASN I  48       7.376  42.972  28.027  1.00 75.92           N  
ATOM   2988  N   TYR I  49       3.305  42.143  27.130  1.00 42.63           N  
ATOM   2989  CA  TYR I  49       2.669  41.091  27.861  1.00 37.68           C  
ATOM   2990  C   TYR I  49       2.320  39.993  26.916  1.00 39.09           C  
ATOM   2991  O   TYR I  49       2.193  40.220  25.713  1.00 42.41           O  
ATOM   2992  CB  TYR I  49       1.419  41.585  28.587  1.00 36.12           C  
ATOM   2993  CG  TYR I  49       0.887  40.553  29.520  1.00 39.20           C  
ATOM   2994  CD1 TYR I  49       1.502  40.318  30.743  1.00 40.53           C  
ATOM   2995  CD2 TYR I  49      -0.202  39.768  29.159  1.00 46.10           C  
ATOM   2996  CE1 TYR I  49       1.043  39.306  31.586  1.00 56.12           C  
ATOM   2997  CE2 TYR I  49      -0.674  38.748  30.000  1.00 37.32           C  
ATOM   2998  CZ  TYR I  49      -0.045  38.527  31.204  1.00 38.15           C  
ATOM   2999  OH  TYR I  49      -0.476  37.519  32.025  1.00 33.43           O  
ATOM   3000  N   GLY I  50       2.176  38.790  27.459  1.00 39.89           N  
ATOM   3001  CA  GLY I  50       1.867  37.613  26.675  1.00 35.48           C  
ATOM   3002  C   GLY I  50       2.825  36.522  27.087  1.00 35.86           C  
ATOM   3003  O   GLY I  50       2.617  35.769  28.048  1.00 32.13           O  
ATOM   3004  N   VAL I  51       3.903  36.436  26.330  1.00 35.73           N  
ATOM   3005  CA  VAL I  51       4.935  35.471  26.619  1.00 39.66           C  
ATOM   3006  C   VAL I  51       5.618  35.936  27.911  1.00 44.22           C  
ATOM   3007  O   VAL I  51       5.807  35.135  28.804  1.00 46.20           O  
ATOM   3008  CB  VAL I  51       5.931  35.427  25.488  1.00 38.07           C  
ATOM   3009  CG1 VAL I  51       7.014  34.366  25.730  1.00 29.82           C  
ATOM   3010  CG2 VAL I  51       5.139  35.143  24.237  1.00 33.41           C  
ATOM   3011  N   LYS I  52       5.950  37.227  28.026  1.00 45.11           N  
ATOM   3012  CA  LYS I  52       6.587  37.754  29.212  1.00 41.04           C  
ATOM   3013  C   LYS I  52       5.632  38.687  29.985  1.00 40.34           C  
ATOM   3014  O   LYS I  52       4.466  38.840  29.589  1.00 41.08           O  
ATOM   3015  CB  LYS I  52       7.885  38.449  28.828  1.00 40.59           C  
ATOM   3016  CG  LYS I  52       9.001  37.456  28.492  1.00 38.49           C  
ATOM   3017  CD  LYS I  52      10.277  38.160  28.117  1.00 56.27           C  
ATOM   3018  CE  LYS I  52      11.325  37.102  27.952  1.00 57.82           C  
ATOM   3019  NZ  LYS I  52      12.587  37.742  27.522  1.00 81.32           N  
ATOM   3020  N   ASN I  53       6.103  39.310  31.068  1.00 41.16           N  
ATOM   3021  CA  ASN I  53       5.269  40.223  31.887  1.00 46.39           C  
ATOM   3022  C   ASN I  53       6.166  41.210  32.583  1.00 50.52           C  
ATOM   3023  O   ASN I  53       6.424  41.133  33.795  1.00 46.34           O  
ATOM   3024  CB  ASN I  53       4.456  39.446  32.938  1.00 44.70           C  
ATOM   3025  CG  ASN I  53       5.337  38.584  33.833  1.00 46.82           C  
ATOM   3026  OD1 ASN I  53       6.360  38.051  33.400  1.00 48.63           O  
ATOM   3027  ND2 ASN I  53       4.925  38.426  35.091  1.00 46.29           N  
ATOM   3028  N   SER I  54       6.667  42.152  31.798  1.00 53.04           N  
ATOM   3029  CA  SER I  54       7.617  43.147  32.221  1.00 52.01           C  
ATOM   3030  C   SER I  54       6.994  44.206  33.111  1.00 54.60           C  
ATOM   3031  O   SER I  54       5.759  44.286  33.240  1.00 59.09           O  
ATOM   3032  CB  SER I  54       8.221  43.798  30.975  1.00 54.19           C  
ATOM   3033  OG  SER I  54       7.227  44.644  30.359  1.00 72.08           O  
ATOM   3034  N   GLU I  55       7.847  45.064  33.683  1.00 52.99           N  
ATOM   3035  CA  GLU I  55       7.404  46.184  34.515  1.00 56.32           C  
ATOM   3036  C   GLU I  55       7.142  47.275  33.492  1.00 56.26           C  
ATOM   3037  O   GLU I  55       7.399  47.092  32.300  1.00 53.01           O  
ATOM   3038  CB  GLU I  55       8.512  46.687  35.422  1.00 58.74           C  
ATOM   3039  CG  GLU I  55       9.015  45.658  36.446  1.00 86.70           C  
ATOM   3040  CD  GLU I  55      10.208  46.195  37.210  1.00112.90           C  
ATOM   3041  OE1 GLU I  55      10.181  47.365  37.676  1.00128.47           O  
ATOM   3042  OE2 GLU I  55      11.201  45.454  37.368  1.00110.88           O  
ATOM   3043  N   TRP I  56       6.675  48.428  33.951  1.00 58.52           N  
ATOM   3044  CA  TRP I  56       6.422  49.546  33.069  1.00 61.17           C  
ATOM   3045  C   TRP I  56       7.777  50.213  32.954  1.00 66.47           C  
ATOM   3046  O   TRP I  56       8.379  50.597  33.981  1.00 68.89           O  
ATOM   3047  CB  TRP I  56       5.428  50.533  33.671  1.00 55.13           C  
ATOM   3048  CG  TRP I  56       4.027  50.124  33.480  1.00 47.54           C  
ATOM   3049  CD1 TRP I  56       3.218  49.516  34.397  1.00 38.16           C  
ATOM   3050  CD2 TRP I  56       3.241  50.280  32.290  1.00 41.42           C  
ATOM   3051  NE1 TRP I  56       1.986  49.283  33.851  1.00 33.16           N  
ATOM   3052  CE2 TRP I  56       1.974  49.742  32.558  1.00 29.80           C  
ATOM   3053  CE3 TRP I  56       3.494  50.820  31.022  1.00 47.31           C  
ATOM   3054  CZ2 TRP I  56       0.950  49.729  31.606  1.00 37.86           C  
ATOM   3055  CZ3 TRP I  56       2.470  50.808  30.073  1.00 56.61           C  
ATOM   3056  CH2 TRP I  56       1.216  50.264  30.371  1.00 35.67           C  
ATOM   3057  N   ILE I  57       8.276  50.353  31.730  1.00 67.59           N  
ATOM   3058  CA  ILE I  57       9.565  50.988  31.496  1.00 69.34           C  
ATOM   3059  C   ILE I  57       9.383  52.326  30.756  1.00 66.83           C  
ATOM   3060  O   ILE I  57       8.590  52.424  29.812  1.00 67.96           O  
ATOM   3061  CB  ILE I  57      10.533  50.008  30.720  1.00 69.19           C  
ATOM   3062  CG1 ILE I  57      11.942  50.622  30.630  1.00 56.64           C  
ATOM   3063  CG2 ILE I  57       9.959  49.650  29.331  1.00 69.76           C  
ATOM   3064  CD1 ILE I  57      12.896  49.818  29.786  1.00 63.54           C  
ATOM   3065  N   ASP I  58      10.116  53.350  31.193  1.00 61.26           N  
ATOM   3066  CA  ASP I  58      10.062  54.678  30.579  1.00 54.97           C  
ATOM   3067  C   ASP I  58      10.536  54.638  29.119  1.00 53.29           C  
ATOM   3068  O   ASP I  58      11.510  53.956  28.787  1.00 52.29           O  
ATOM   3069  CB  ASP I  58      10.931  55.657  31.375  1.00 56.45           C  
ATOM   3070  CG  ASP I  58      10.561  55.709  32.853  1.00 70.64           C  
ATOM   3071  OD1 ASP I  58       9.365  55.931  33.166  1.00 56.89           O  
ATOM   3072  OD2 ASP I  58      11.473  55.527  33.699  1.00 83.61           O  
ATOM   3073  N   ALA I  59       9.843  55.370  28.255  1.00 51.04           N  
ATOM   3074  CA  ALA I  59      10.172  55.427  26.835  1.00 53.87           C  
ATOM   3075  C   ALA I  59      10.573  56.845  26.472  1.00 53.52           C  
ATOM   3076  O   ALA I  59      11.564  57.049  25.777  1.00 56.23           O  
ATOM   3077  CB  ALA I  59       8.977  54.985  25.994  1.00 51.29           C  
ATOM   3078  N   CYS I  60       9.787  57.809  26.951  1.00 55.30           N  
ATOM   3079  CA  CYS I  60      10.015  59.241  26.737  1.00 54.99           C  
ATOM   3080  C   CYS I  60       9.795  59.906  28.066  1.00 57.21           C  
ATOM   3081  O   CYS I  60       8.674  59.924  28.578  1.00 54.05           O  
ATOM   3082  CB  CYS I  60       9.023  59.839  25.754  1.00 49.83           C  
ATOM   3083  SG  CYS I  60       9.335  59.304  24.061  1.00 56.45           S  
ATOM   3084  N   ILE I  61      10.855  60.447  28.642  1.00 62.58           N  
ATOM   3085  CA  ILE I  61      10.693  61.097  29.920  1.00 67.66           C  
ATOM   3086  C   ILE I  61      10.636  62.586  29.659  1.00 71.69           C  
ATOM   3087  O   ILE I  61      11.364  63.112  28.798  1.00 67.41           O  
ATOM   3088  CB  ILE I  61      11.838  60.766  30.921  1.00 69.97           C  
ATOM   3089  CG1 ILE I  61      12.239  59.286  30.819  1.00 85.09           C  
ATOM   3090  CG2 ILE I  61      11.357  61.031  32.353  1.00 69.55           C  
ATOM   3091  CD1 ILE I  61      13.366  58.861  31.755  1.00 83.62           C  
ATOM   3092  N   ASN I  62       9.749  63.237  30.411  1.00 75.69           N  
ATOM   3093  CA  ASN I  62       9.504  64.677  30.356  1.00 77.36           C  
ATOM   3094  C   ASN I  62       9.821  65.391  29.028  1.00 75.89           C  
ATOM   3095  O   ASN I  62      10.837  66.076  28.890  1.00 77.23           O  
ATOM   3096  CB  ASN I  62      10.169  65.388  31.555  1.00 78.50           C  
ATOM   3097  CG  ASN I  62      11.553  64.844  31.879  1.00 99.60           C  
ATOM   3098  OD1 ASN I  62      11.763  64.246  32.942  1.00116.75           O  
ATOM   3099  ND2 ASN I  62      12.507  65.049  30.971  1.00104.75           N  
ATOM   3100  N   ILE I  63       8.930  65.219  28.056  1.00 70.35           N  
ATOM   3101  CA  ILE I  63       9.061  65.851  26.749  1.00 64.15           C  
ATOM   3102  C   ILE I  63       7.883  66.818  26.625  1.00 61.98           C  
ATOM   3103  O   ILE I  63       6.893  66.676  27.338  1.00 62.72           O  
ATOM   3104  CB  ILE I  63       9.035  64.806  25.624  1.00 60.79           C  
ATOM   3105  CG1 ILE I  63       7.751  63.981  25.702  1.00 54.16           C  
ATOM   3106  CG2 ILE I  63      10.250  63.905  25.733  1.00 51.77           C  
ATOM   3107  CD1 ILE I  63       7.621  62.935  24.611  1.00 44.63           C  
ATOM   3108  N   SER I  64       7.979  67.794  25.730  1.00 59.93           N  
ATOM   3109  CA  SER I  64       6.921  68.792  25.581  1.00 54.90           C  
ATOM   3110  C   SER I  64       5.897  68.457  24.515  1.00 51.39           C  
ATOM   3111  O   SER I  64       4.722  68.755  24.652  1.00 48.41           O  
ATOM   3112  CB  SER I  64       7.553  70.151  25.275  1.00 52.72           C  
ATOM   3113  OG  SER I  64       8.604  69.999  24.326  1.00 60.98           O  
ATOM   3114  N   HIS I  65       6.365  67.837  23.445  1.00 52.29           N  
ATOM   3115  CA  HIS I  65       5.521  67.473  22.312  1.00 57.62           C  
ATOM   3116  C   HIS I  65       4.542  66.318  22.567  1.00 58.28           C  
ATOM   3117  O   HIS I  65       4.720  65.545  23.509  1.00 60.49           O  
ATOM   3118  CB  HIS I  65       6.419  67.165  21.113  1.00 60.59           C  
ATOM   3119  CG  HIS I  65       7.669  66.419  21.474  1.00 70.03           C  
ATOM   3120  ND1 HIS I  65       8.930  66.949  21.302  1.00 72.91           N  
ATOM   3121  CD2 HIS I  65       7.848  65.184  22.004  1.00 76.09           C  
ATOM   3122  CE1 HIS I  65       9.831  66.073  21.712  1.00 85.60           C  
ATOM   3123  NE2 HIS I  65       9.201  64.993  22.140  1.00 72.86           N  
ATOM   3124  N   HIS I  66       3.522  66.211  21.712  1.00 54.63           N  
ATOM   3125  CA  HIS I  66       2.483  65.176  21.818  1.00 51.68           C  
ATOM   3126  C   HIS I  66       2.740  63.877  21.040  1.00 54.49           C  
ATOM   3127  O   HIS I  66       1.828  63.377  20.364  1.00 56.81           O  
ATOM   3128  CB  HIS I  66       1.136  65.752  21.364  1.00 47.83           C  
ATOM   3129  CG  HIS I  66       0.632  66.869  22.223  1.00 49.29           C  
ATOM   3130  ND1 HIS I  66      -0.549  67.520  21.937  1.00 42.91           N  
ATOM   3131  CD2 HIS I  66       1.171  67.393  23.354  1.00 40.41           C  
ATOM   3132  CE1 HIS I  66      -0.707  68.413  22.897  1.00 37.93           C  
ATOM   3133  NE2 HIS I  66       0.310  68.376  23.782  1.00 33.10           N  
ATOM   3134  N   TYR I  67       3.958  63.335  21.136  1.00 56.79           N  
ATOM   3135  CA  TYR I  67       4.357  62.085  20.445  1.00 57.77           C  
ATOM   3136  C   TYR I  67       5.578  61.456  21.119  1.00 56.56           C  
ATOM   3137  O   TYR I  67       6.321  62.128  21.849  1.00 56.30           O  
ATOM   3138  CB  TYR I  67       4.703  62.316  18.959  1.00 59.73           C  
ATOM   3139  CG  TYR I  67       5.917  63.214  18.736  1.00 70.65           C  
ATOM   3140  CD1 TYR I  67       7.222  62.750  18.979  1.00 59.74           C  
ATOM   3141  CD2 TYR I  67       5.755  64.543  18.320  1.00 70.82           C  
ATOM   3142  CE1 TYR I  67       8.323  63.586  18.816  1.00 61.10           C  
ATOM   3143  CE2 TYR I  67       6.845  65.384  18.154  1.00 86.76           C  
ATOM   3144  CZ  TYR I  67       8.129  64.905  18.407  1.00 90.55           C  
ATOM   3145  OH  TYR I  67       9.207  65.757  18.266  1.00 99.69           O  
ATOM   3146  N   CYS I  68       5.799  60.175  20.846  1.00 54.82           N  
ATOM   3147  CA  CYS I  68       6.912  59.447  21.440  1.00 52.20           C  
ATOM   3148  C   CYS I  68       7.207  58.195  20.631  1.00 55.46           C  
ATOM   3149  O   CYS I  68       6.355  57.316  20.517  1.00 58.34           O  
ATOM   3150  CB  CYS I  68       6.554  59.071  22.870  1.00 44.95           C  
ATOM   3151  SG  CYS I  68       7.782  58.042  23.706  1.00 57.68           S  
ATOM   3152  N   ASN I  69       8.407  58.113  20.060  1.00 57.26           N  
ATOM   3153  CA  ASN I  69       8.786  56.952  19.260  1.00 55.23           C  
ATOM   3154  C   ASN I  69       9.241  55.840  20.181  1.00 58.81           C  
ATOM   3155  O   ASN I  69      10.145  56.033  20.986  1.00 64.36           O  
ATOM   3156  CB  ASN I  69       9.921  57.300  18.313  1.00 55.16           C  
ATOM   3157  CG  ASN I  69      10.223  56.178  17.345  1.00 60.39           C  
ATOM   3158  OD1 ASN I  69      10.888  55.202  17.687  1.00 70.87           O  
ATOM   3159  ND2 ASN I  69       9.733  56.310  16.125  1.00 73.76           N  
ATOM   3160  N   ILE I  70       8.622  54.674  20.068  1.00 63.69           N  
ATOM   3161  CA  ILE I  70       8.980  53.544  20.921  1.00 70.48           C  
ATOM   3162  C   ILE I  70       9.568  52.323  20.208  1.00 71.54           C  
ATOM   3163  O   ILE I  70       9.480  51.199  20.711  1.00 66.62           O  
ATOM   3164  CB  ILE I  70       7.775  53.104  21.807  1.00 69.97           C  
ATOM   3165  CG1 ILE I  70       6.526  52.895  20.944  1.00 56.79           C  
ATOM   3166  CG2 ILE I  70       7.524  54.141  22.905  1.00 74.12           C  
ATOM   3167  CD1 ILE I  70       5.312  52.477  21.721  1.00 21.05           C  
ATOM   3168  N   SER I  71      10.170  52.545  19.043  1.00 75.10           N  
ATOM   3169  CA  SER I  71      10.791  51.464  18.281  1.00 77.01           C  
ATOM   3170  C   SER I  71      11.695  50.595  19.149  1.00 74.96           C  
ATOM   3171  O   SER I  71      11.569  49.383  19.145  1.00 73.46           O  
ATOM   3172  CB  SER I  71      11.607  52.022  17.101  1.00 79.73           C  
ATOM   3173  OG  SER I  71      10.782  52.738  16.198  1.00 86.38           O  
ATOM   3174  N   ASP I  72      12.598  51.211  19.904  1.00 75.45           N  
ATOM   3175  CA  ASP I  72      13.524  50.453  20.737  1.00 76.51           C  
ATOM   3176  C   ASP I  72      12.914  49.746  21.969  1.00 79.13           C  
ATOM   3177  O   ASP I  72      13.639  49.359  22.897  1.00 81.92           O  
ATOM   3178  CB  ASP I  72      14.725  51.337  21.122  1.00 73.64           C  
ATOM   3179  CG  ASP I  72      14.322  52.593  21.880  1.00 81.38           C  
ATOM   3180  OD1 ASP I  72      13.289  53.218  21.535  1.00 83.61           O  
ATOM   3181  OD2 ASP I  72      15.054  52.954  22.830  1.00 73.36           O  
ATOM   3182  N   HIS I  73      11.587  49.582  21.979  1.00 79.18           N  
ATOM   3183  CA  HIS I  73      10.885  48.887  23.072  1.00 78.20           C  
ATOM   3184  C   HIS I  73       9.993  47.781  22.508  1.00 79.05           C  
ATOM   3185  O   HIS I  73       9.209  47.169  23.242  1.00 80.92           O  
ATOM   3186  CB  HIS I  73      10.024  49.845  23.910  1.00 73.91           C  
ATOM   3187  CG  HIS I  73      10.813  50.909  24.602  1.00 74.27           C  
ATOM   3188  ND1 HIS I  73      11.483  50.683  25.783  1.00 77.88           N  
ATOM   3189  CD2 HIS I  73      11.064  52.197  24.264  1.00 79.45           C  
ATOM   3190  CE1 HIS I  73      12.117  51.786  26.145  1.00 84.87           C  
ATOM   3191  NE2 HIS I  73      11.879  52.720  25.238  1.00 82.52           N  
ATOM   3192  N   VAL I  74      10.104  47.543  21.204  1.00 80.18           N  
ATOM   3193  CA  VAL I  74       9.331  46.491  20.556  1.00 83.32           C  
ATOM   3194  C   VAL I  74      10.271  45.284  20.561  1.00 86.20           C  
ATOM   3195  O   VAL I  74      11.485  45.437  20.409  1.00 90.12           O  
ATOM   3196  CB  VAL I  74       8.861  46.881  19.084  1.00 82.33           C  
ATOM   3197  CG1 VAL I  74      10.040  47.088  18.136  1.00 87.87           C  
ATOM   3198  CG2 VAL I  74       7.943  45.809  18.524  1.00 80.08           C  
ATOM   3199  N   GLY I  75       9.724  44.092  20.753  1.00 85.65           N  
ATOM   3200  CA  GLY I  75      10.563  42.910  20.791  1.00 83.44           C  
ATOM   3201  C   GLY I  75       9.696  41.696  21.006  1.00 83.69           C  
ATOM   3202  O   GLY I  75       8.873  41.666  21.931  1.00 82.40           O  
ATOM   3203  N   ASP I  76       9.888  40.696  20.149  1.00 80.49           N  
ATOM   3204  CA  ASP I  76       9.114  39.461  20.193  1.00 78.34           C  
ATOM   3205  C   ASP I  76       7.674  39.800  19.776  1.00 77.19           C  
ATOM   3206  O   ASP I  76       6.842  40.169  20.605  1.00 78.76           O  
ATOM   3207  CB  ASP I  76       9.172  38.843  21.609  1.00 78.84           C  
ATOM   3208  CG  ASP I  76       8.523  37.448  21.696  1.00 74.65           C  
ATOM   3209  OD1 ASP I  76       8.235  36.825  20.651  1.00 61.69           O  
ATOM   3210  OD2 ASP I  76       8.300  36.969  22.831  1.00 70.42           O  
ATOM   3211  N   PRO I  77       7.367  39.674  18.475  1.00 73.58           N  
ATOM   3212  CA  PRO I  77       6.032  39.965  17.932  1.00 73.09           C  
ATOM   3213  C   PRO I  77       4.878  39.199  18.593  1.00 69.78           C  
ATOM   3214  O   PRO I  77       3.711  39.496  18.351  1.00 68.75           O  
ATOM   3215  CB  PRO I  77       6.186  39.618  16.437  1.00 79.02           C  
ATOM   3216  CG  PRO I  77       7.331  38.614  16.413  1.00 77.75           C  
ATOM   3217  CD  PRO I  77       8.282  39.231  17.407  1.00 65.32           C  
ATOM   3218  N   SER I  78       5.219  38.215  19.421  1.00 69.94           N  
ATOM   3219  CA  SER I  78       4.236  37.399  20.132  1.00 70.99           C  
ATOM   3220  C   SER I  78       3.575  38.163  21.285  1.00 67.07           C  
ATOM   3221  O   SER I  78       2.406  37.903  21.599  1.00 64.56           O  
ATOM   3222  CB  SER I  78       4.895  36.105  20.644  1.00 72.23           C  
ATOM   3223  OG  SER I  78       5.469  35.350  19.586  1.00 77.48           O  
ATOM   3224  N   ASN I  79       4.314  39.082  21.914  1.00 62.22           N  
ATOM   3225  CA  ASN I  79       3.819  39.877  23.027  1.00 57.97           C  
ATOM   3226  C   ASN I  79       3.074  41.097  22.499  1.00 55.08           C  
ATOM   3227  O   ASN I  79       3.378  41.611  21.434  1.00 53.02           O  
ATOM   3228  CB  ASN I  79       4.961  40.412  23.921  1.00 58.32           C  
ATOM   3229  CG  ASN I  79       5.610  39.349  24.763  1.00 53.73           C  
ATOM   3230  OD1 ASN I  79       4.972  38.749  25.624  1.00 67.28           O  
ATOM   3231  ND2 ASN I  79       6.901  39.106  24.510  1.00 72.72           N  
ATOM   3232  N   SER I  80       2.103  41.556  23.265  1.00 54.86           N  
ATOM   3233  CA  SER I  80       1.358  42.718  22.895  1.00 56.43           C  
ATOM   3234  C   SER I  80       1.994  43.823  23.722  1.00 59.94           C  
ATOM   3235  O   SER I  80       2.616  43.554  24.781  1.00 59.47           O  
ATOM   3236  CB  SER I  80      -0.112  42.582  23.287  1.00 53.66           C  
ATOM   3237  OG  SER I  80      -0.788  41.701  22.414  1.00 66.77           O  
ATOM   3238  N   LEU I  81       1.863  45.062  23.251  1.00 62.82           N  
ATOM   3239  CA  LEU I  81       2.367  46.209  23.976  1.00 58.36           C  
ATOM   3240  C   LEU I  81       1.172  47.065  24.423  1.00 54.63           C  
ATOM   3241  O   LEU I  81       0.131  47.158  23.751  1.00 46.88           O  
ATOM   3242  CB  LEU I  81       3.394  46.991  23.137  1.00 57.78           C  
ATOM   3243  CG  LEU I  81       4.805  46.355  23.034  1.00 80.38           C  
ATOM   3244  CD1 LEU I  81       5.703  47.116  22.062  1.00 72.95           C  
ATOM   3245  CD2 LEU I  81       5.479  46.309  24.397  1.00 92.93           C  
ATOM   3246  N   TRP I  82       1.330  47.663  25.593  1.00 54.50           N  
ATOM   3247  CA  TRP I  82       0.315  48.523  26.183  1.00 55.77           C  
ATOM   3248  C   TRP I  82       1.062  49.791  26.593  1.00 52.44           C  
ATOM   3249  O   TRP I  82       2.250  49.738  26.967  1.00 52.87           O  
ATOM   3250  CB  TRP I  82      -0.325  47.848  27.407  1.00 58.69           C  
ATOM   3251  CG  TRP I  82      -1.033  46.533  27.111  1.00 71.99           C  
ATOM   3252  CD1 TRP I  82      -0.456  45.294  26.966  1.00 74.02           C  
ATOM   3253  CD2 TRP I  82      -2.440  46.339  26.923  1.00 76.70           C  
ATOM   3254  NE1 TRP I  82      -1.419  44.346  26.702  1.00 68.84           N  
ATOM   3255  CE2 TRP I  82      -2.645  44.958  26.669  1.00 90.66           C  
ATOM   3256  CE3 TRP I  82      -3.548  47.195  26.940  1.00 79.26           C  
ATOM   3257  CZ2 TRP I  82      -3.920  44.415  26.437  1.00113.79           C  
ATOM   3258  CZ3 TRP I  82      -4.824  46.653  26.705  1.00111.33           C  
ATOM   3259  CH2 TRP I  82      -4.993  45.275  26.458  1.00121.91           C  
ATOM   3260  N   VAL I  83       0.378  50.925  26.519  1.00 44.91           N  
ATOM   3261  CA  VAL I  83       1.010  52.181  26.852  1.00 43.18           C  
ATOM   3262  C   VAL I  83       0.195  52.981  27.821  1.00 45.35           C  
ATOM   3263  O   VAL I  83      -1.026  52.812  27.917  1.00 47.10           O  
ATOM   3264  CB  VAL I  83       1.170  53.077  25.614  1.00 42.49           C  
ATOM   3265  CG1 VAL I  83       2.015  54.290  25.946  1.00 42.79           C  
ATOM   3266  CG2 VAL I  83       1.783  52.311  24.482  1.00 55.81           C  
ATOM   3267  N   ARG I  84       0.887  53.845  28.551  1.00 43.23           N  
ATOM   3268  CA  ARG I  84       0.229  54.765  29.448  1.00 45.34           C  
ATOM   3269  C   ARG I  84       1.033  56.045  29.487  1.00 44.03           C  
ATOM   3270  O   ARG I  84       2.255  56.018  29.376  1.00 47.58           O  
ATOM   3271  CB  ARG I  84      -0.046  54.179  30.835  1.00 42.45           C  
ATOM   3272  CG  ARG I  84       1.070  53.707  31.729  1.00 26.04           C  
ATOM   3273  CD  ARG I  84       0.298  53.499  33.042  1.00 54.13           C  
ATOM   3274  NE  ARG I  84       0.886  52.735  34.140  1.00 49.21           N  
ATOM   3275  CZ  ARG I  84       2.139  52.820  34.557  1.00 40.46           C  
ATOM   3276  NH1 ARG I  84       3.004  53.625  33.958  1.00 39.86           N  
ATOM   3277  NH2 ARG I  84       2.516  52.102  35.601  1.00 42.86           N  
ATOM   3278  N   VAL I  85       0.341  57.169  29.621  1.00 41.38           N  
ATOM   3279  CA  VAL I  85       0.996  58.472  29.624  1.00 44.58           C  
ATOM   3280  C   VAL I  85       0.442  59.384  30.710  1.00 44.88           C  
ATOM   3281  O   VAL I  85      -0.767  59.401  30.940  1.00 48.86           O  
ATOM   3282  CB  VAL I  85       0.809  59.182  28.253  1.00 45.60           C  
ATOM   3283  CG1 VAL I  85       1.395  60.595  28.302  1.00 49.76           C  
ATOM   3284  CG2 VAL I  85       1.457  58.362  27.131  1.00 39.29           C  
ATOM   3285  N   LYS I  86       1.317  60.132  31.379  1.00 44.13           N  
ATOM   3286  CA  LYS I  86       0.883  61.053  32.425  1.00 47.64           C  
ATOM   3287  C   LYS I  86       1.415  62.426  32.080  1.00 49.71           C  
ATOM   3288  O   LYS I  86       2.290  62.549  31.222  1.00 50.12           O  
ATOM   3289  CB  LYS I  86       1.378  60.616  33.808  1.00 44.15           C  
ATOM   3290  CG  LYS I  86       2.877  60.467  33.921  1.00 39.56           C  
ATOM   3291  CD  LYS I  86       3.273  60.254  35.363  1.00 43.50           C  
ATOM   3292  CE  LYS I  86       4.737  59.901  35.478  1.00 46.43           C  
ATOM   3293  NZ  LYS I  86       5.064  59.497  36.873  1.00 53.68           N  
ATOM   3294  N   ALA I  87       0.896  63.452  32.748  1.00 54.77           N  
ATOM   3295  CA  ALA I  87       1.305  64.826  32.482  1.00 55.08           C  
ATOM   3296  C   ALA I  87       1.787  65.510  33.747  1.00 57.30           C  
ATOM   3297  O   ALA I  87       1.269  65.253  34.834  1.00 57.01           O  
ATOM   3298  CB  ALA I  87       0.142  65.603  31.882  1.00 52.57           C  
ATOM   3299  N   ARG I  88       2.783  66.377  33.593  1.00 63.87           N  
ATOM   3300  CA  ARG I  88       3.354  67.138  34.704  1.00 68.89           C  
ATOM   3301  C   ARG I  88       3.395  68.645  34.398  1.00 72.39           C  
ATOM   3302  O   ARG I  88       3.620  69.074  33.257  1.00 75.10           O  
ATOM   3303  CB  ARG I  88       4.776  66.644  35.011  1.00 68.25           C  
ATOM   3304  CG  ARG I  88       5.463  67.352  36.186  1.00 70.40           C  
ATOM   3305  CD  ARG I  88       6.951  67.052  36.204  1.00 81.66           C  
ATOM   3306  NE  ARG I  88       7.614  67.580  37.391  1.00101.69           N  
ATOM   3307  CZ  ARG I  88       8.758  67.109  37.877  1.00125.75           C  
ATOM   3308  NH1 ARG I  88       9.367  66.096  37.273  1.00129.43           N  
ATOM   3309  NH2 ARG I  88       9.293  67.648  38.968  1.00138.23           N  
ATOM   3310  N   VAL I  89       3.166  69.444  35.429  1.00 73.88           N  
ATOM   3311  CA  VAL I  89       3.203  70.896  35.320  1.00 71.04           C  
ATOM   3312  C   VAL I  89       3.657  71.348  36.716  1.00 71.84           C  
ATOM   3313  O   VAL I  89       2.878  71.353  37.678  1.00 71.16           O  
ATOM   3314  CB  VAL I  89       1.839  71.436  34.879  1.00 64.31           C  
ATOM   3315  CG1 VAL I  89       1.800  72.997  34.995  0.00150.00           C  
ATOM   3316  CG2 VAL I  89       1.347  71.026  33.449  0.00150.00           C  
ATOM   3317  N   GLY I  90       4.928  71.707  36.833  1.00 71.29           N  
ATOM   3318  CA  GLY I  90       5.443  72.110  38.123  1.00 74.71           C  
ATOM   3319  C   GLY I  90       5.884  70.851  38.843  1.00 78.16           C  
ATOM   3320  O   GLY I  90       6.614  70.049  38.258  1.00 78.30           O  
ATOM   3321  N   GLN I  91       5.446  70.680  40.095  1.00 81.07           N  
ATOM   3322  CA  GLN I  91       5.784  69.508  40.917  1.00 79.39           C  
ATOM   3323  C   GLN I  91       4.577  68.571  41.083  1.00 77.12           C  
ATOM   3324  O   GLN I  91       4.630  67.599  41.843  1.00 77.15           O  
ATOM   3325  CB  GLN I  91       6.320  69.947  42.283  1.00 78.05           C  
ATOM   3326  CG  GLN I  91       7.627  70.729  42.121  0.00150.00           C  
ATOM   3327  CD  GLN I  91       8.163  71.169  43.487  0.00150.00           C  
ATOM   3328  OE1 GLN I  91       7.698  72.162  44.032  0.00150.00           O  
ATOM   3329  NE2 GLN I  91       9.135  70.447  44.056  0.00150.00           N  
ATOM   3330  N   LYS I  92       3.495  68.874  40.369  1.00 72.64           N  
ATOM   3331  CA  LYS I  92       2.271  68.078  40.415  1.00 68.46           C  
ATOM   3332  C   LYS I  92       2.149  67.240  39.131  1.00 66.59           C  
ATOM   3333  O   LYS I  92       2.592  67.669  38.064  1.00 68.80           O  
ATOM   3334  CB  LYS I  92       1.051  68.982  40.618  1.00 65.48           C  
ATOM   3335  CG  LYS I  92       1.133  69.729  41.954  0.00150.00           C  
ATOM   3336  CD  LYS I  92      -0.085  70.638  42.134  0.00150.00           C  
ATOM   3337  CE  LYS I  92       0.000  71.391  43.465  0.00150.00           C  
ATOM   3338  NZ  LYS I  92      -1.201  72.284  43.643  0.00150.00           N  
ATOM   3339  N   GLU I  93       1.555  66.053  39.228  1.00 61.61           N  
ATOM   3340  CA  GLU I  93       1.398  65.178  38.064  1.00 54.41           C  
ATOM   3341  C   GLU I  93      -0.015  64.708  37.888  1.00 52.83           C  
ATOM   3342  O   GLU I  93      -0.832  64.792  38.809  1.00 54.50           O  
ATOM   3343  CB  GLU I  93       2.281  63.950  38.167  1.00 51.81           C  
ATOM   3344  CG  GLU I  93       3.735  64.264  38.227  1.00 59.58           C  
ATOM   3345  CD  GLU I  93       4.562  63.038  38.045  1.00 65.79           C  
ATOM   3346  OE1 GLU I  93       4.264  62.032  38.721  1.00 60.77           O  
ATOM   3347  OE2 GLU I  93       5.505  63.082  37.225  1.00 86.20           O  
ATOM   3348  N   SER I  94      -0.294  64.197  36.698  1.00 53.67           N  
ATOM   3349  CA  SER I  94      -1.621  63.714  36.360  1.00 57.29           C  
ATOM   3350  C   SER I  94      -1.661  62.213  36.474  1.00 56.05           C  
ATOM   3351  O   SER I  94      -0.621  61.553  36.582  1.00 59.79           O  
ATOM   3352  CB  SER I  94      -1.990  64.099  34.921  1.00 57.03           C  
ATOM   3353  OG  SER I  94      -1.615  63.096  33.979  1.00 40.44           O  
ATOM   3354  N   ALA I  95      -2.878  61.681  36.451  1.00 53.72           N  
ATOM   3355  CA  ALA I  95      -3.075  60.245  36.486  1.00 46.87           C  
ATOM   3356  C   ALA I  95      -2.728  59.734  35.107  1.00 44.41           C  
ATOM   3357  O   ALA I  95      -2.626  60.499  34.144  1.00 46.67           O  
ATOM   3358  CB  ALA I  95      -4.493  59.916  36.813  1.00 43.98           C  
ATOM   3359  N   TYR I  96      -2.560  58.436  35.008  1.00 43.08           N  
ATOM   3360  CA  TYR I  96      -2.196  57.852  33.749  1.00 45.85           C  
ATOM   3361  C   TYR I  96      -3.337  57.685  32.791  1.00 48.58           C  
ATOM   3362  O   TYR I  96      -4.438  57.306  33.166  1.00 56.01           O  
ATOM   3363  CB  TYR I  96      -1.586  56.483  33.970  1.00 49.64           C  
ATOM   3364  CG  TYR I  96      -0.182  56.521  34.493  1.00 54.41           C  
ATOM   3365  CD1 TYR I  96       0.890  56.764  33.637  1.00 47.56           C  
ATOM   3366  CD2 TYR I  96       0.081  56.303  35.842  1.00 57.55           C  
ATOM   3367  CE1 TYR I  96       2.191  56.783  34.110  1.00 43.77           C  
ATOM   3368  CE2 TYR I  96       1.375  56.321  36.325  1.00 48.87           C  
ATOM   3369  CZ  TYR I  96       2.420  56.563  35.454  1.00 49.25           C  
ATOM   3370  OH  TYR I  96       3.690  56.589  35.947  1.00 56.92           O  
ATOM   3371  N   ALA I  97      -3.065  57.979  31.540  1.00 49.30           N  
ATOM   3372  CA  ALA I  97      -4.033  57.752  30.497  1.00 52.42           C  
ATOM   3373  C   ALA I  97      -3.604  56.357  30.029  1.00 52.93           C  
ATOM   3374  O   ALA I  97      -2.589  56.213  29.348  1.00 49.80           O  
ATOM   3375  CB  ALA I  97      -3.844  58.767  29.392  1.00 53.21           C  
ATOM   3376  N   LYS I  98      -4.345  55.323  30.409  1.00 55.96           N  
ATOM   3377  CA  LYS I  98      -3.969  53.971  29.996  1.00 59.26           C  
ATOM   3378  C   LYS I  98      -4.414  53.800  28.545  1.00 59.87           C  
ATOM   3379  O   LYS I  98      -5.465  54.311  28.170  1.00 64.95           O  
ATOM   3380  CB  LYS I  98      -4.615  52.922  30.921  1.00 62.15           C  
ATOM   3381  CG  LYS I  98      -4.203  53.025  32.420  1.00 66.64           C  
ATOM   3382  CD  LYS I  98      -4.646  51.812  33.249  1.00 58.10           C  
ATOM   3383  CE  LYS I  98      -6.173  51.701  33.334  1.00 73.88           C  
ATOM   3384  NZ  LYS I  98      -6.785  52.453  34.477  1.00 71.96           N  
ATOM   3385  N   SER I  99      -3.628  53.104  27.729  1.00 61.20           N  
ATOM   3386  CA  SER I  99      -3.972  52.905  26.314  1.00 61.89           C  
ATOM   3387  C   SER I  99      -4.466  51.491  26.102  1.00 66.46           C  
ATOM   3388  O   SER I  99      -4.276  50.638  26.961  1.00 72.47           O  
ATOM   3389  CB  SER I  99      -2.755  53.141  25.409  1.00 58.45           C  
ATOM   3390  OG  SER I  99      -2.098  51.930  25.032  1.00 50.71           O  
ATOM   3391  N   GLU I 100      -5.096  51.234  24.960  1.00 70.86           N  
ATOM   3392  CA  GLU I 100      -5.575  49.884  24.664  1.00 73.44           C  
ATOM   3393  C   GLU I 100      -4.403  49.082  24.058  1.00 73.82           C  
ATOM   3394  O   GLU I 100      -3.294  49.616  23.862  1.00 68.78           O  
ATOM   3395  CB  GLU I 100      -6.791  49.916  23.717  1.00 75.63           C  
ATOM   3396  CG  GLU I 100      -6.480  50.478  22.315  1.00 95.72           C  
ATOM   3397  CD  GLU I 100      -7.717  50.629  21.420  1.00102.59           C  
ATOM   3398  OE1 GLU I 100      -8.580  51.481  21.735  1.00 97.17           O  
ATOM   3399  OE2 GLU I 100      -7.824  49.903  20.401  1.00 94.46           O  
ATOM   3400  N   GLU I 101      -4.667  47.810  23.771  1.00 72.77           N  
ATOM   3401  CA  GLU I 101      -3.688  46.869  23.228  1.00 71.59           C  
ATOM   3402  C   GLU I 101      -3.081  47.174  21.851  1.00 73.37           C  
ATOM   3403  O   GLU I 101      -3.660  47.893  21.048  1.00 78.38           O  
ATOM   3404  CB  GLU I 101      -4.344  45.491  23.198  1.00 69.13           C  
ATOM   3405  CG  GLU I 101      -3.419  44.354  22.846  1.00 72.56           C  
ATOM   3406  CD  GLU I 101      -3.857  43.054  23.463  1.00 72.63           C  
ATOM   3407  OE1 GLU I 101      -5.006  42.640  23.218  1.00 87.65           O  
ATOM   3408  OE2 GLU I 101      -3.053  42.448  24.200  1.00 80.16           O  
ATOM   3409  N   PHE I 102      -1.901  46.627  21.591  1.00 77.48           N  
ATOM   3410  CA  PHE I 102      -1.243  46.765  20.290  1.00 84.47           C  
ATOM   3411  C   PHE I 102      -0.532  45.435  20.008  1.00 88.43           C  
ATOM   3412  O   PHE I 102       0.296  44.997  20.805  1.00 91.23           O  
ATOM   3413  CB  PHE I 102      -0.223  47.915  20.276  1.00 87.81           C  
ATOM   3414  CG  PHE I 102       0.526  48.059  18.954  1.00106.54           C  
ATOM   3415  CD1 PHE I 102      -0.165  48.103  17.741  1.00125.13           C  
ATOM   3416  CD2 PHE I 102       1.921  48.132  18.922  1.00100.52           C  
ATOM   3417  CE1 PHE I 102       0.526  48.214  16.521  1.00122.19           C  
ATOM   3418  CE2 PHE I 102       2.621  48.243  17.705  1.00 81.75           C  
ATOM   3419  CZ  PHE I 102       1.922  48.284  16.509  1.00101.49           C  
ATOM   3420  N   ALA I 103      -0.858  44.797  18.885  1.00 89.53           N  
ATOM   3421  CA  ALA I 103      -0.250  43.519  18.533  1.00 90.69           C  
ATOM   3422  C   ALA I 103       0.632  43.559  17.271  1.00 95.24           C  
ATOM   3423  O   ALA I 103       1.865  43.561  17.371  1.00 93.11           O  
ATOM   3424  CB  ALA I 103      -1.337  42.451  18.406  1.00 87.44           C  
ATOM   3425  N   VAL I 104       0.008  43.601  16.090  1.00102.96           N  
ATOM   3426  CA  VAL I 104       0.762  43.608  14.828  1.00106.81           C  
ATOM   3427  C   VAL I 104       0.647  44.892  13.969  1.00109.40           C  
ATOM   3428  O   VAL I 104      -0.444  45.447  13.788  1.00108.56           O  
ATOM   3429  CB  VAL I 104       0.406  42.345  13.962  1.00100.31           C  
ATOM   3430  CG1 VAL I 104      -0.951  42.526  13.264  1.00 78.29           C  
ATOM   3431  CG2 VAL I 104       1.530  42.046  12.974  1.00 87.80           C  
ATOM   3432  N   SER I 105       1.799  45.333  13.454  1.00111.97           N  
ATOM   3433  CA  SER I 105       1.971  46.522  12.600  1.00110.72           C  
ATOM   3434  C   SER I 105       0.774  46.868  11.713  1.00110.95           C  
ATOM   3435  O   SER I 105       0.909  46.960  10.490  1.00110.00           O  
ATOM   3436  CB  SER I 105       3.211  46.332  11.711  1.00108.44           C  
ATOM   3437  OG  SER I 105       4.099  47.429  11.812  1.00 98.34           O  
TER    3438      SER I 105                                                      
MASTER      384    0    0    5   34    0    0    6 3465    3   10   43          
END                                                                             
