# Supplementary material for: Pep-3D-Search: a method for B-cell epitope prediction based on mimotope analysis
Source: BMC Bioinformatics. 2008 Dec 16;9:538. doi: 10.1186/1471-2105-9-538 (PMC2639436; doi:10.1186/1471-2105-9-538)
Supplement: Additional file 2 — Source code, test datasets, Pep-3D-Search toolkit and operation manual. The file is a ZIP archive containing the Visual Basic source code for Pep-3D-Search, licensed under the GNU General Public License. It also contains the test datasets, the Pep-3D-Search toolkit and the operation manual (in PDF format) of Pep-3D-Search. Updated versions will be available at . [file 1471-2105-9-538-S2.zip › Additional_file_2/Pep-3D-Search-20081205/Test_datasets/Epitope_Prediction_based_on_mimotope_analysis/1JRH_I/mab_1JRH_mimotopes.txt]

>11
EHKWY
>6
GVKSY
>4
ENKWY
>3
EAKSY
>2
EEKRH
>2
QAKSY
>2
AVKEY
>
QAKEY
>
EAKNY
>
EGKWY 
>
EVKSY 
>
ETKVY 
>
EEKSY 
>
EHKVY 
>
EQKFY 
>
EMKTY 
>
KVKNY 
>
MNKWH 
>
GVKIH 
>
GLKTY 
>
SVKSY 
>
IAKSY 
>
LVKTY 
>27
YGVKN 
>4
YGTKN 
>3
YGYKN 
>2
HGVKN 
>
YGHKN 
>
YGLKN 
>
HGLKN 
>8
NSPWR 
>6
NGGWR 
>4
NSPWL 
>4
NTPWS 
>2
NAPWT 
>2
NGPWK 
>2
NPRWQ 
>
NSPWV 
>
NSPWA 
>
NSPWS 
>
NSPWF 
>
NTPWV 
>
NAPPN 
>
NAPWE 
>
NGPWV 
>
NGPWR 
>
NSVFH 
>
NPSWS 
>
NPTWT 
>
NPTWQ 
>
NPTYR 
>
NPAYR 
>
NPGWV 
>
NPRWM 
>
NGLWT 
>
NGDYE 
>
NGSWR 
>
NGYYE 
>
NGTWR
