# Supplementary material for: Pep-3D-Search: a method for B-cell epitope prediction based on mimotope analysis
Source: BMC Bioinformatics. 2008 Dec 16;9:538. doi: 10.1186/1471-2105-9-538 (PMC2639436; doi:10.1186/1471-2105-9-538)
Supplement: Additional file 2 — Source code, test datasets, Pep-3D-Search toolkit and operation manual. The file is a ZIP archive containing the Visual Basic source code for Pep-3D-Search, licensed under the GNU General Public License. It also contains the test datasets, the Pep-3D-Search toolkit and the operation manual (in PDF format) of Pep-3D-Search. Updated versions will be available at . [file 1471-2105-9-538-S2.zip › Additional_file_2/Pep-3D-Search-20081205/Test_datasets/Epitope_Prediction_based_on_mimotope_analysis/1N8Z_C/1N8Z.pdb]

HEADER    TRANSFERASE                             21-NOV-02   1N8Z              
TITLE     CRYSTAL STRUCTURE OF EXTRACELLULAR DOMAIN OF HUMAN HER2               
TITLE    2 COMPLEXED WITH HERCEPTIN FAB                                         
COMPND    MOL_ID: 1;                                                            
COMPND   2 MOLECULE: HERCEPTIN FAB (ANTIBODY) - LIGHT CHAIN;                    
COMPND   3 CHAIN: A;                                                            
COMPND   4 MOL_ID: 2;                                                           
COMPND   5 MOLECULE: HERCEPTIN FAB (ANTIBODY) - HEAVY CHAIN;                    
COMPND   6 CHAIN: B;                                                            
COMPND   7 ENGINEERED: YES;                                                     
COMPND   8 MOL_ID: 3;                                                           
COMPND   9 MOLECULE: RECEPTOR PROTEIN-TYROSINE KINASE ERBB-2;                   
COMPND  10 CHAIN: C;                                                            
COMPND  11 FRAGMENT: EXTRACELLULAR DOMAIN;                                      
COMPND  12 SYNONYM: TYROSINE KINASE-TYPE CELL SURFACE RECEPTOR HER2;            
COMPND  13 EC: 2.7.1.112;                                                       
COMPND  14 ENGINEERED: YES                                                      
SOURCE    MOL_ID: 1;                                                            
SOURCE   2 ORGANISM_SCIENTIFIC: HOMO SAPIENS;                                   
SOURCE   3 ORGANISM_COMMON: HUMAN;                                              
SOURCE   4 MOL_ID: 2;                                                           
SOURCE   5 SYNTHETIC: YES;                                                      
SOURCE   6 MOL_ID: 3;                                                           
SOURCE   7 ORGANISM_SCIENTIFIC: HOMO SAPIENS;                                   
SOURCE   8 ORGANISM_COMMON: HUMAN;                                              
SOURCE   9 GENE: HER2(ERBB2);                                                   
SOURCE  10 EXPRESSION_SYSTEM: CRICETULUS GRISEUS;                               
SOURCE  11 EXPRESSION_SYSTEM_COMMON: CHINESE HAMSTER;                           
SOURCE  12 EXPRESSION_SYSTEM_STRAIN: CHO(LEC1);                                 
SOURCE  13 EXPRESSION_SYSTEM_VECTOR_TYPE: PLASMID;                              
SOURCE  14 EXPRESSION_SYSTEM_PLASMID: PSGHV0                                    
KEYWDS    TYROSIN KINASE RECEPTOR, CELL SURFACE RECEPTOR                        
EXPDTA    X-RAY DIFFRACTION                                                     
AUTHOR    H.-S.CHO,K.MASON,K.X.RAMYAR,A.M.STANLEY,S.B.GABELLI,                  
AUTHOR   2 D.W.DENNEY JR.,D.J.LEAHY                                             
REVDAT   1   18-FEB-03 1N8Z    0                                                
JRNL        AUTH   H.-S.CHO,K.MASON,K.X.RAMYAR,A.M.STANLEY,                     
JRNL        AUTH 2 S.B.GABELLI,D.W.DENNEY JR.,D.J.LEAHY                         
JRNL        TITL   STRUCTURE OF THE EXTRACELLULAR REGION OF HER2                
JRNL        TITL 2 ALONE AND IN COMPLEX WITH THE HERCEPTIN FAB                  
JRNL        REF    NATURE                        V. 421   756 2003              
JRNL        REFN   ASTM NATUAS  UK ISSN 0028-0836                               
REMARK   1                                                                      
REMARK   2                                                                      
REMARK   2 RESOLUTION. 2.52 ANGSTROMS.                                          
REMARK   3                                                                      
REMARK   3 REFINEMENT.                                                          
REMARK   3   PROGRAM     : REFMAC 5.1.19                                        
REMARK   3   AUTHORS     : MURSHUDOV,VAGIN,DODSON                               
REMARK   3                                                                      
REMARK   3    REFINEMENT TARGET : NULL                                          
REMARK   3                                                                      
REMARK   3  DATA USED IN REFINEMENT.                                            
REMARK   3   RESOLUTION RANGE HIGH (ANGSTROMS) : 2.52                           
REMARK   3   RESOLUTION RANGE LOW  (ANGSTROMS) : 20.00                          
REMARK   3   DATA CUTOFF            (SIGMA(F)) : 1.000                          
REMARK   3   COMPLETENESS FOR RANGE        (%) : 92.9                           
REMARK   3   NUMBER OF REFLECTIONS             : 37518                          
REMARK   3                                                                      
REMARK   3  FIT TO DATA USED IN REFINEMENT.                                     
REMARK   3   CROSS-VALIDATION METHOD          : THROUGHOUT                      
REMARK   3   FREE R VALUE TEST SET SELECTION  : RANDOM                          
REMARK   3   R VALUE     (WORKING + TEST SET) : 0.225                           
REMARK   3   R VALUE            (WORKING SET) : 0.222                           
REMARK   3   FREE R VALUE                     : 0.284                           
REMARK   3   FREE R VALUE TEST SET SIZE   (%) : 4.800                           
REMARK   3   FREE R VALUE TEST SET COUNT      : 1871                            
REMARK   3                                                                      
REMARK   3  FIT IN THE HIGHEST RESOLUTION BIN.                                  
REMARK   3   TOTAL NUMBER OF BINS USED           : 20                           
REMARK   3   BIN RESOLUTION RANGE HIGH           : 2.52                         
REMARK   3   BIN RESOLUTION RANGE LOW            : 2.59                         
REMARK   3   REFLECTION IN BIN     (WORKING SET) : 2058                         
REMARK   3   BIN COMPLETENESS (WORKING+TEST) (%) : NULL                         
REMARK   3   BIN R VALUE           (WORKING SET) : 0.3360                       
REMARK   3   BIN FREE R VALUE SET COUNT          : 0                            
REMARK   3   BIN FREE R VALUE                    : NULL                         
REMARK   3                                                                      
REMARK   3  NUMBER OF NON-HYDROGEN ATOMS USED IN REFINEMENT.                    
REMARK   3   ALL ATOMS                : 7890                                    
REMARK   3                                                                      
REMARK   3  B VALUES.                                                           
REMARK   3   FROM WILSON PLOT           (A**2) : NULL                           
REMARK   3   MEAN B VALUE      (OVERALL, A**2) : 16.81                          
REMARK   3   OVERALL ANISOTROPIC B VALUE.                                       
REMARK   3    B11 (A**2) : -2.69000                                             
REMARK   3    B22 (A**2) : -0.37000                                             
REMARK   3    B33 (A**2) : 3.07000                                              
REMARK   3    B12 (A**2) : 0.00000                                              
REMARK   3    B13 (A**2) : 0.00000                                              
REMARK   3    B23 (A**2) : 0.00000                                              
REMARK   3                                                                      
REMARK   3  ESTIMATED OVERALL COORDINATE ERROR.                                 
REMARK   3   ESU BASED ON R VALUE                            (A): 0.671         
REMARK   3   ESU BASED ON FREE R VALUE                       (A): 0.342         
REMARK   3   ESU BASED ON MAXIMUM LIKELIHOOD                 (A): 0.279         
REMARK   3   ESU FOR B VALUES BASED ON MAXIMUM LIKELIHOOD (A**2): 13.011        
REMARK   3                                                                      
REMARK   3 CORRELATION COEFFICIENTS.                                            
REMARK   3   CORRELATION COEFFICIENT FO-FC      : 0.926                         
REMARK   3   CORRELATION COEFFICIENT FO-FC FREE : 0.871                         
REMARK   3                                                                      
REMARK   3  RMS DEVIATIONS FROM IDEAL VALUES        COUNT    RMS    WEIGHT      
REMARK   3   BOND LENGTHS REFINED ATOMS        (A):  8023 ; 0.016 ; 0.021       
REMARK   3   BOND LENGTHS OTHERS               (A):  NULL ;  NULL ;  NULL       
REMARK   3   BOND ANGLES REFINED ATOMS   (DEGREES): 10938 ; 1.786 ; 1.956       
REMARK   3   BOND ANGLES OTHERS          (DEGREES):  NULL ;  NULL ;  NULL       
REMARK   3   TORSION ANGLES, PERIOD 1    (DEGREES):  1008 ; 7.713 ; 5.000       
REMARK   3   TORSION ANGLES, PERIOD 2    (DEGREES):  NULL ;  NULL ;  NULL       
REMARK   3   TORSION ANGLES, PERIOD 3    (DEGREES):  NULL ;  NULL ;  NULL       
REMARK   3   TORSION ANGLES, PERIOD 4    (DEGREES):  NULL ;  NULL ;  NULL       
REMARK   3   CHIRAL-CENTER RESTRAINTS       (A**3):  1216 ; 0.111 ; 0.200       
REMARK   3   GENERAL PLANES REFINED ATOMS      (A):  6128 ; 0.006 ; 0.020       
REMARK   3   GENERAL PLANES OTHERS             (A):  NULL ;  NULL ;  NULL       
REMARK   3   NON-BONDED CONTACTS REFINED ATOMS (A):  3505 ; 0.248 ; 0.200       
REMARK   3   NON-BONDED CONTACTS OTHERS        (A):  NULL ;  NULL ;  NULL       
REMARK   3   NON-BONDED TORSION REFINED ATOMS  (A):  NULL ;  NULL ;  NULL       
REMARK   3   NON-BONDED TORSION OTHERS         (A):  NULL ;  NULL ;  NULL       
REMARK   3   H-BOND (X...Y) REFINED ATOMS      (A):   319 ; 0.153 ; 0.200       
REMARK   3   H-BOND (X...Y) OTHERS             (A):  NULL ;  NULL ;  NULL       
REMARK   3   POTENTIAL METAL-ION REFINED ATOMS (A):  NULL ;  NULL ;  NULL       
REMARK   3   POTENTIAL METAL-ION OTHERS        (A):  NULL ;  NULL ;  NULL       
REMARK   3   SYMMETRY VDW REFINED ATOMS        (A):    56 ; 0.280 ; 0.200       
REMARK   3   SYMMETRY VDW OTHERS               (A):  NULL ;  NULL ;  NULL       
REMARK   3   SYMMETRY H-BOND REFINED ATOMS     (A):     2 ; 0.096 ; 0.200       
REMARK   3   SYMMETRY H-BOND OTHERS            (A):  NULL ;  NULL ;  NULL       
REMARK   3   SYMMETRY METAL-ION REFINED ATOMS  (A):  NULL ;  NULL ;  NULL       
REMARK   3   SYMMETRY METAL-ION OTHERS         (A):  NULL ;  NULL ;  NULL       
REMARK   3                                                                      
REMARK   3  ISOTROPIC THERMAL FACTOR RESTRAINTS.     COUNT   RMS    WEIGHT      
REMARK   3   MAIN-CHAIN BOND REFINED ATOMS  (A**2):  5057 ; 0.654 ; 1.500       
REMARK   3   MAIN-CHAIN BOND OTHER ATOMS    (A**2):  NULL ;  NULL ;  NULL       
REMARK   3   MAIN-CHAIN ANGLE REFINED ATOMS (A**2):  8164 ; 1.283 ; 2.000       
REMARK   3   SIDE-CHAIN BOND REFINED ATOMS  (A**2):  2966 ; 2.193 ; 3.000       
REMARK   3   SIDE-CHAIN ANGLE REFINED ATOMS (A**2):  2774 ; 3.610 ; 4.500       
REMARK   3                                                                      
REMARK   3 ANISOTROPIC THERMAL FACTOR RESTRAINTS.    COUNT   RMS   WEIGHT       
REMARK   3   RIGID-BOND RESTRAINTS          (A**2):  NULL ;  NULL ;  NULL       
REMARK   3   SPHERICITY; FREE ATOMS         (A**2):  NULL ;  NULL ;  NULL       
REMARK   3   SPHERICITY; BONDED ATOMS       (A**2):  NULL ;  NULL ;  NULL       
REMARK   3                                                                      
REMARK   3  NCS RESTRAINTS STATISTICS                                           
REMARK   3   NUMBER OF DIFFERENT NCS GROUPS : 0                                 
REMARK   3                                                                      
REMARK   3  TLS DETAILS                                                         
REMARK   3   NUMBER OF TLS GROUPS  : 0                                          
REMARK   3                                                                      
REMARK   3  BULK SOLVENT MODELLING.                                             
REMARK   3   METHOD USED : BABINET MODEL WITH MASK                              
REMARK   3   PARAMETERS FOR MASK CALCULATION                                    
REMARK   3   VDW PROBE RADIUS   : 1.40                                          
REMARK   3   ION PROBE RADIUS   : 0.80                                          
REMARK   3   SHRINKAGE RADIUS   : 0.80                                          
REMARK   3                                                                      
REMARK   3  OTHER REFINEMENT REMARKS: NULL                                      
REMARK   4                                                                      
REMARK   4 1N8Z COMPLIES WITH FORMAT V. 3.0, 1-DEC-2006                         
REMARK   4                                                                      
REMARK   4 THIS IS THE REMEDIATED VERSION OF THIS PDB ENTRY.                    
REMARK   4 REMEDIATED DATA FILE REVISION 3.101 (2007-05-29)                     
REMARK 100                                                                      
REMARK 100 THIS ENTRY HAS BEEN PROCESSED BY RCSB .                              
REMARK 100 THE RCSB ID CODE IS RCSB017668.                                      
REMARK 200                                                                      
REMARK 200 EXPERIMENTAL DETAILS                                                 
REMARK 200  EXPERIMENT TYPE                : X-RAY DIFFRACTION                  
REMARK 200  DATE OF DATA COLLECTION        : NULL                               
REMARK 200  TEMPERATURE           (KELVIN) : 110.0                              
REMARK 200  PH                             : 6.50                               
REMARK 200  NUMBER OF CRYSTALS USED        : 1                                  
REMARK 200                                                                      
REMARK 200  SYNCHROTRON              (Y/N) : Y                                  
REMARK 200  RADIATION SOURCE               : NSLS                               
REMARK 200  BEAMLINE                       : X4A                                
REMARK 200  X-RAY GENERATOR MODEL          : NULL                               
REMARK 200  MONOCHROMATIC OR LAUE    (M/L) : M                                  
REMARK 200  WAVELENGTH OR RANGE        (A) : NULL                               
REMARK 200  MONOCHROMATOR                  : NULL                               
REMARK 200  OPTICS                         : NULL                               
REMARK 200                                                                      
REMARK 200  DETECTOR TYPE                  : CCD                                
REMARK 200  DETECTOR MANUFACTURER          : ADSC QUANTUM 4                     
REMARK 200  INTENSITY-INTEGRATION SOFTWARE : DENZO                              
REMARK 200  DATA SCALING SOFTWARE          : SCALEPACK                          
REMARK 200                                                                      
REMARK 200  NUMBER OF UNIQUE REFLECTIONS   : 42223                              
REMARK 200  RESOLUTION RANGE HIGH      (A) : 2.500                              
REMARK 200  RESOLUTION RANGE LOW       (A) : 20.000                             
REMARK 200  REJECTION CRITERIA  (SIGMA(I)) : 1.000                              
REMARK 200                                                                      
REMARK 200 OVERALL.                                                             
REMARK 200  COMPLETENESS FOR RANGE     (%) : 96.4                               
REMARK 200  DATA REDUNDANCY                : 3.900                              
REMARK 200  R MERGE                    (I) : NULL                               
REMARK 200  R SYM                      (I) : NULL                               
REMARK 200  <I/SIGMA(I)> FOR THE DATA SET  : NULL                               
REMARK 200                                                                      
REMARK 200 IN THE HIGHEST RESOLUTION SHELL.                                     
REMARK 200  HIGHEST RESOLUTION SHELL, RANGE HIGH (A) : 2.52                     
REMARK 200  HIGHEST RESOLUTION SHELL, RANGE LOW  (A) : 2.58                     
REMARK 200  COMPLETENESS FOR SHELL     (%) : 90.0                               
REMARK 200  DATA REDUNDANCY IN SHELL       : NULL                               
REMARK 200  R MERGE FOR SHELL          (I) : NULL                               
REMARK 200  R SYM FOR SHELL            (I) : NULL                               
REMARK 200  <I/SIGMA(I)> FOR SHELL         : NULL                               
REMARK 200                                                                      
REMARK 200 DIFFRACTION PROTOCOL: SINGLE WAVELENGTH                              
REMARK 200 METHOD USED TO DETERMINE THE STRUCTURE: MOLECULAR REPLACEMENT        
REMARK 200 SOFTWARE USED: MOLREP                                                
REMARK 200 STARTING MODEL: PDB 1M6B                                             
REMARK 200                                                                      
REMARK 200 REMARK: NULL                                                         
REMARK 280                                                                      
REMARK 280 CRYSTAL                                                              
REMARK 280 SOLVENT CONTENT, VS   (%): 57.13                                     
REMARK 280 MATTHEWS COEFFICIENT, VM (ANGSTROMS**3/DA): 2.89                     
REMARK 280                                                                      
REMARK 280 CRYSTALLIZATION CONDITIONS: 20-30% PEG 5000 MME, 0.1M MES            
REMARK 280  PH6.5, 0.2M AMMONIUM SULFATE, VAPOR DIFFUSION, HANGING DROP,        
REMARK 280  TEMPERATURE 298K                                                    
REMARK 290                                                                      
REMARK 290 CRYSTALLOGRAPHIC SYMMETRY                                            
REMARK 290 SYMMETRY OPERATORS FOR SPACE GROUP: P 21 21 21                       
REMARK 290                                                                      
REMARK 290      SYMOP   SYMMETRY                                                
REMARK 290     NNNMMM   OPERATOR                                                
REMARK 290       1555   X,Y,Z                                                   
REMARK 290       2555   1/2-X,-Y,1/2+Z                                          
REMARK 290       3555   -X,1/2+Y,1/2-Z                                          
REMARK 290       4555   1/2+X,1/2-Y,-Z                                          
REMARK 290                                                                      
REMARK 290     WHERE NNN -> OPERATOR NUMBER                                     
REMARK 290           MMM -> TRANSLATION VECTOR                                  
REMARK 290                                                                      
REMARK 290 CRYSTALLOGRAPHIC SYMMETRY TRANSFORMATIONS                            
REMARK 290 THE FOLLOWING TRANSFORMATIONS OPERATE ON THE ATOM/HETATM             
REMARK 290 RECORDS IN THIS ENTRY TO PRODUCE CRYSTALLOGRAPHICALLY                
REMARK 290 RELATED MOLECULES.                                                   
REMARK 290   SMTRY1   1  1.000000  0.000000  0.000000        0.00000            
REMARK 290   SMTRY2   1  0.000000  1.000000  0.000000        0.00000            
REMARK 290   SMTRY3   1  0.000000  0.000000  1.000000        0.00000            
REMARK 290   SMTRY1   2 -1.000000  0.000000  0.000000       33.08500            
REMARK 290   SMTRY2   2  0.000000 -1.000000  0.000000        0.00000            
REMARK 290   SMTRY3   2  0.000000  0.000000  1.000000       87.57000            
REMARK 290   SMTRY1   3 -1.000000  0.000000  0.000000        0.00000            
REMARK 290   SMTRY2   3  0.000000  1.000000  0.000000       54.88500            
REMARK 290   SMTRY3   3  0.000000  0.000000 -1.000000       87.57000            
REMARK 290   SMTRY1   4  1.000000  0.000000  0.000000       33.08500            
REMARK 290   SMTRY2   4  0.000000 -1.000000  0.000000       54.88500            
REMARK 290   SMTRY3   4  0.000000  0.000000 -1.000000        0.00000            
REMARK 290                                                                      
REMARK 290 REMARK: NULL                                                         
REMARK 300                                                                      
REMARK 300 BIOMOLECULE: 1                                                       
REMARK 300 THIS ENTRY CONTAINS THE CRYSTALLOGRAPHIC ASYMMETRIC UNIT             
REMARK 300 WHICH CONSISTS OF 3 CHAIN(S). SEE REMARK 350 FOR                     
REMARK 300 INFORMATION ON GENERATING THE BIOLOGICAL MOLECULE(S).                
REMARK 350                                                                      
REMARK 350 GENERATING THE BIOMOLECULE                                           
REMARK 350 COORDINATES FOR A COMPLETE MULTIMER REPRESENTING THE KNOWN           
REMARK 350 BIOLOGICALLY SIGNIFICANT OLIGOMERIZATION STATE OF THE                
REMARK 350 MOLECULE CAN BE GENERATED BY APPLYING BIOMT TRANSFORMATIONS          
REMARK 350 GIVEN BELOW.  BOTH NON-CRYSTALLOGRAPHIC AND                          
REMARK 350 CRYSTALLOGRAPHIC OPERATIONS ARE GIVEN.                               
REMARK 350                                                                      
REMARK 350 BIOMOLECULE: 1                                                       
REMARK 350 APPLY THE FOLLOWING TO CHAINS: A, B, C                               
REMARK 350   BIOMT1   1  1.000000  0.000000  0.000000        0.00000            
REMARK 350   BIOMT2   1  0.000000  1.000000  0.000000        0.00000            
REMARK 350   BIOMT3   1  0.000000  0.000000  1.000000        0.00000            
REMARK 465                                                                      
REMARK 465 MISSING RESIDUES                                                     
REMARK 465 THE FOLLOWING RESIDUES WERE NOT LOCATED IN THE                       
REMARK 465 EXPERIMENT. (M=MODEL NUMBER; RES=RESIDUE NAME; C=CHAIN               
REMARK 465 IDENTIFIER; SSSEQ=SEQUENCE NUMBER; I=INSERTION CODE.)                
REMARK 465                                                                      
REMARK 465   M RES C SSSEQI                                                     
REMARK 465     ASN C   102                                                      
REMARK 465     ASN C   103                                                      
REMARK 465     THR C   104                                                      
REMARK 465     THR C   105                                                      
REMARK 465     PRO C   106                                                      
REMARK 465     VAL C   107                                                      
REMARK 465     THR C   108                                                      
REMARK 465     GLY C   109                                                      
REMARK 465     ALA C   110                                                      
REMARK 465     GLU C   303                                                      
REMARK 465     ASP C   304                                                      
REMARK 465     GLY C   305                                                      
REMARK 465     GLY C   361                                                      
REMARK 465     ASP C   362                                                      
REMARK 465     PRO C   363                                                      
REMARK 465     ALA C   364                                                      
REMARK 465     GLY C   581                                                      
REMARK 465     VAL C   582                                                      
REMARK 465     LYS C   583                                                      
REMARK 465     PRO C   584                                                      
REMARK 465     ASP C   585                                                      
REMARK 465     LEU C   586                                                      
REMARK 465     SER C   587                                                      
REMARK 465     TYR C   588                                                      
REMARK 465     MET C   589                                                      
REMARK 465     PRO C   590                                                      
REMARK 470                                                                      
REMARK 470 MISSING ATOM                                                         
REMARK 470 THE FOLLOWING RESIDUES HAVE MISSING ATOMS(M=MODEL NUMBER;            
REMARK 470 RES=RESIDUE NAME; C=CHAIN IDENTIFIER; SSEQ=SEQUENCE NUMBER;          
REMARK 470 I=INSERTION CODE):                                                   
REMARK 470   M RES CSSEQI  ATOMS                                                
REMARK 470     LYS A 190    CG    CD    CE    NZ                                
REMARK 470     LYS B  30    CG    CD    CE    NZ                                
REMARK 470     LYS B 217    CG    CD    CE    NZ                                
REMARK 500                                                                      
REMARK 500 GEOMETRY AND STEREOCHEMISTRY                                         
REMARK 500 SUBTOPIC: CLOSE CONTACTS IN SAME ASYMMETRIC UNIT                     
REMARK 500                                                                      
REMARK 500 THE FOLLOWING ATOMS ARE IN CLOSE CONTACT.                            
REMARK 500                                                                      
REMARK 500  ATM1  RES C  SSEQI   ATM2  RES C  SSEQI                             
REMARK 500   O    ASP A     1     NE2  GLN A     3              2.05            
REMARK 500   CG2  THR C   457     O    CYS C   498              2.15            
REMARK 500                                                                      
REMARK 500 GEOMETRY AND STEREOCHEMISTRY                                         
REMARK 500 SUBTOPIC: COVALENT BOND LENGTHS                                      
REMARK 500                                                                      
REMARK 500 THE STEREOCHEMICAL PARAMETERS OF THE FOLLOWING RESIDUES              
REMARK 500 HAVE VALUES WHICH DEVIATE FROM EXPECTED VALUES BY MORE               
REMARK 500 THAN 6*RMSD (M=MODEL NUMBER; RES=RESIDUE NAME; C=CHAIN               
REMARK 500 IDENTIFIER; SSEQ=SEQUENCE NUMBER; I=INSERTION CODE).                 
REMARK 500                                                                      
REMARK 500 STANDARD TABLE:                                                      
REMARK 500 FORMAT: (10X,I3,1X,2(A3,1X,A1,I4,A1,1X,A4,3X),F6.3)                  
REMARK 500                                                                      
REMARK 500 EXPECTED VALUES: ENGH AND HUBER, 1991                                
REMARK 500                                                                      
REMARK 500  M RES CSSEQI ATM1   RES CSSEQI ATM2   DEVIATION                     
REMARK 500    MET A   4   SD    MET A   4   CE    -0.178                        
REMARK 500    LYS A 103   CG    LYS A 103   CD     0.094                        
REMARK 500    MET C 176   SD    MET C 176   CE     0.096                        
REMARK 500    MET C 260   SD    MET C 260   CE     0.135                        
REMARK 500    GLN C 340   CB    GLN C 340   CG     0.097                        
REMARK 500    PRO C 557   CB    PRO C 557   CG     0.106                        
REMARK 500                                                                      
REMARK 500 GEOMETRY AND STEREOCHEMISTRY                                         
REMARK 500 SUBTOPIC: COVALENT BOND ANGLES                                       
REMARK 500                                                                      
REMARK 500 THE STEREOCHEMICAL PARAMETERS OF THE FOLLOWING RESIDUES              
REMARK 500 HAVE VALUES WHICH DEVIATE FROM EXPECTED VALUES BY MORE               
REMARK 500 THAN 6*RMSD (M=MODEL NUMBER; RES=RESIDUE NAME; C=CHAIN               
REMARK 500 IDENTIFIER; SSEQ=SEQUENCE NUMBER; I=INSERTION CODE).                 
REMARK 500                                                                      
REMARK 500 STANDARD TABLE:                                                      
REMARK 500 FORMAT: (10X,I3,1X,A3,1X,A1,I4,A1,3(1X,A4,2X),12X,F5.1)              
REMARK 500                                                                      
REMARK 500 EXPECTED VALUES: ENGH AND HUBER, 1991                                
REMARK 500                                                                      
REMARK 500  M RES CSSEQI ATM1   ATM2   ATM3                                     
REMARK 500    CYS B  96   N   -  CA  -  C   ANGL. DEV. =-12.7 DEGREES           
REMARK 500                                                                      
REMARK 500 GEOMETRY AND STEREOCHEMISTRY                                         
REMARK 500 SUBTOPIC: TORSION ANGLES                                             
REMARK 500                                                                      
REMARK 500 TORSION ANGLES OUTSIDE THE EXPECTED RAMACHANDRAN REGIONS:            
REMARK 500 (M=MODEL NUMBER; RES=RESIDUE NAME; C=CHAIN IDENTIFIER;               
REMARK 500 SSEQ=SEQUENCE NUMBER; I=INSERTION CODE).                             
REMARK 500                                                                      
REMARK 500 STANDARD TABLE:                                                      
REMARK 500 FORMAT:(10X,I3,1X,A3,1X,A1,I4,A1,4X,F7.2,3X,F7.2)                    
REMARK 500                                                                      
REMARK 500  M RES CSSEQI        PSI       PHI                                   
REMARK 500    ASN A  30     -113.95     50.39                                   
REMARK 500    ALA A  51      -39.85     71.08                                   
REMARK 500                                                                      
REMARK 500 GEOMETRY AND STEREOCHEMISTRY                                         
REMARK 500 SUBTOPIC: NON-CIS, NON-TRANS                                         
REMARK 500                                                                      
REMARK 500 THE FOLLOWING PEPTIDE BONDS DEVIATE SIGNIFICANTLY FROM BOTH          
REMARK 500 CIS AND TRANS CONFORMATION.  CIS BONDS, IF ANY, ARE LISTED           
REMARK 500 ON CISPEP RECORDS.  TRANS IS DEFINED AS 180 +/- 30 AND               
REMARK 500 CIS IS DEFINED AS 0 +/- 30 DEGREES.                                  
REMARK 500                                 MODEL     OMEGA                      
REMARK 500 SER C  180    ARG C  181                 -147.04                     
REMARK 525                                                                      
REMARK 525 SOLVENT                                                              
REMARK 525 THE FOLLOWING SOLVENT MOLECULES LIE FARTHER THAN EXPECTED            
REMARK 525 FROM THE PROTEIN OR NUCLEIC ACID MOLECULE AND MAY BE                 
REMARK 525 ASSOCIATED WITH A SYMMETRY RELATED MOLECULE (M=MODEL                 
REMARK 525 NUMBER; RES=RESIDUE NAME; C=CHAIN IDENTIFIER; SSEQ=SEQUENCE          
REMARK 525 NUMBER; I=INSERTION CODE):                                           
REMARK 525                                                                      
REMARK 525  M RES CSSEQI                                                        
REMARK 525    HOH    41        DISTANCE = 30.01 ANGSTROMS                       
REMARK 900                                                                      
REMARK 900 RELATED ENTRIES                                                      
REMARK 900 RELATED ID: 1N8Y   RELATED DB: PDB                                   
REMARK 900 RAT HER2                                                             
REMARK 900 RELATED ID: 1M6B   RELATED DB: PDB                                   
REMARK 900 HUMAN HER3                                                           
REMARK 999                                                                      
REMARK 999 SEQUENCE                                                             
REMARK 999 THE SEQUENCES OF HERSEPTIN FAB LIGHT CHAIN (MOLECULE A)              
REMARK 999 AND HEAVY CHAIN (MOLECULE B) WERE NOT DEPOSITED INTO                 
REMARK 999 ANY DATABASE.                                                        
DBREF  1N8Z C    1   607  UNP    P04626   ERBB2_HUMAN     23    629             
SEQRES   1 A  214  ASP ILE GLN MET THR GLN SER PRO SER SER LEU SER ALA          
SEQRES   2 A  214  SER VAL GLY ASP ARG VAL THR ILE THR CYS ARG ALA SER          
SEQRES   3 A  214  GLN ASP VAL ASN THR ALA VAL ALA TRP TYR GLN GLN LYS          
SEQRES   4 A  214  PRO GLY LYS ALA PRO LYS LEU LEU ILE TYR SER ALA SER          
SEQRES   5 A  214  PHE LEU TYR SER GLY VAL PRO SER ARG PHE SER GLY SER          
SEQRES   6 A  214  ARG SER GLY THR ASP PHE THR LEU THR ILE SER SER LEU          
SEQRES   7 A  214  GLN PRO GLU ASP PHE ALA THR TYR TYR CYS GLN GLN HIS          
SEQRES   8 A  214  TYR THR THR PRO PRO THR PHE GLY GLN GLY THR LYS VAL          
SEQRES   9 A  214  GLU ILE LYS ARG THR VAL ALA ALA PRO SER VAL PHE ILE          
SEQRES  10 A  214  PHE PRO PRO SER ASP GLU GLN LEU LYS SER GLY THR ALA          
SEQRES  11 A  214  SER VAL VAL CYS LEU LEU ASN ASN PHE TYR PRO ARG GLU          
SEQRES  12 A  214  ALA LYS VAL GLN TRP LYS VAL ASP ASN ALA LEU GLN SER          
SEQRES  13 A  214  GLY ASN SER GLN GLU SER VAL THR GLU GLN ASP SER LYS          
SEQRES  14 A  214  ASP SER THR TYR SER LEU SER SER THR LEU THR LEU SER          
SEQRES  15 A  214  LYS ALA ASP TYR GLU LYS HIS LYS VAL TYR ALA CYS GLU          
SEQRES  16 A  214  VAL THR HIS GLN GLY LEU SER SER PRO VAL THR LYS SER          
SEQRES  17 A  214  PHE ASN ARG GLY GLU CYS                                      
SEQRES   1 B  220  GLU VAL GLN LEU VAL GLU SER GLY GLY GLY LEU VAL GLN          
SEQRES   2 B  220  PRO GLY GLY SER LEU ARG LEU SER CYS ALA ALA SER GLY          
SEQRES   3 B  220  PHE ASN ILE LYS ASP THR TYR ILE HIS TRP VAL ARG GLN          
SEQRES   4 B  220  ALA PRO GLY LYS GLY LEU GLU TRP VAL ALA ARG ILE TYR          
SEQRES   5 B  220  PRO THR ASN GLY TYR THR ARG TYR ALA ASP SER VAL LYS          
SEQRES   6 B  220  GLY ARG PHE THR ILE SER ALA ASP THR SER LYS ASN THR          
SEQRES   7 B  220  ALA TYR LEU GLN MET ASN SER LEU ARG ALA GLU ASP THR          
SEQRES   8 B  220  ALA VAL TYR TYR CYS SER ARG TRP GLY GLY ASP GLY PHE          
SEQRES   9 B  220  TYR ALA MET ASP TYR TRP GLY GLN GLY THR LEU VAL THR          
SEQRES  10 B  220  VAL SER SER ALA SER THR LYS GLY PRO SER VAL PHE PRO          
SEQRES  11 B  220  LEU ALA PRO SER SER LYS SER THR SER GLY GLY THR ALA          
SEQRES  12 B  220  ALA LEU GLY CYS LEU VAL LYS ASP TYR PHE PRO GLU PRO          
SEQRES  13 B  220  VAL THR VAL SER TRP ASN SER GLY ALA LEU THR SER GLY          
SEQRES  14 B  220  VAL HIS THR PHE PRO ALA VAL LEU GLN SER SER GLY LEU          
SEQRES  15 B  220  TYR SER LEU SER SER VAL VAL THR VAL PRO SER SER SER          
SEQRES  16 B  220  LEU GLY THR GLN THR TYR ILE CYS ASN VAL ASN HIS LYS          
SEQRES  17 B  220  PRO SER ASN THR LYS VAL ASP LYS LYS VAL GLU PRO              
SEQRES   1 C  607  THR GLN VAL CYS THR GLY THR ASP MET LYS LEU ARG LEU          
SEQRES   2 C  607  PRO ALA SER PRO GLU THR HIS LEU ASP MET LEU ARG HIS          
SEQRES   3 C  607  LEU TYR GLN GLY CYS GLN VAL VAL GLN GLY ASN LEU GLU          
SEQRES   4 C  607  LEU THR TYR LEU PRO THR ASN ALA SER LEU SER PHE LEU          
SEQRES   5 C  607  GLN ASP ILE GLN GLU VAL GLN GLY TYR VAL LEU ILE ALA          
SEQRES   6 C  607  HIS ASN GLN VAL ARG GLN VAL PRO LEU GLN ARG LEU ARG          
SEQRES   7 C  607  ILE VAL ARG GLY THR GLN LEU PHE GLU ASP ASN TYR ALA          
SEQRES   8 C  607  LEU ALA VAL LEU ASP ASN GLY ASP PRO LEU ASN ASN THR          
SEQRES   9 C  607  THR PRO VAL THR GLY ALA SER PRO GLY GLY LEU ARG GLU          
SEQRES  10 C  607  LEU GLN LEU ARG SER LEU THR GLU ILE LEU LYS GLY GLY          
SEQRES  11 C  607  VAL LEU ILE GLN ARG ASN PRO GLN LEU CYS TYR GLN ASP          
SEQRES  12 C  607  THR ILE LEU TRP LYS ASP ILE PHE HIS LYS ASN ASN GLN          
SEQRES  13 C  607  LEU ALA LEU THR LEU ILE ASP THR ASN ARG SER ARG ALA          
SEQRES  14 C  607  CYS HIS PRO CYS SER PRO MET CYS LYS GLY SER ARG CYS          
SEQRES  15 C  607  TRP GLY GLU SER SER GLU ASP CYS GLN SER LEU THR ARG          
SEQRES  16 C  607  THR VAL CYS ALA GLY GLY CYS ALA ARG CYS LYS GLY PRO          
SEQRES  17 C  607  LEU PRO THR ASP CYS CYS HIS GLU GLN CYS ALA ALA GLY          
SEQRES  18 C  607  CYS THR GLY PRO LYS HIS SER ASP CYS LEU ALA CYS LEU          
SEQRES  19 C  607  HIS PHE ASN HIS SER GLY ILE CYS GLU LEU HIS CYS PRO          
SEQRES  20 C  607  ALA LEU VAL THR TYR ASN THR ASP THR PHE GLU SER MET          
SEQRES  21 C  607  PRO ASN PRO GLU GLY ARG TYR THR PHE GLY ALA SER CYS          
SEQRES  22 C  607  VAL THR ALA CYS PRO TYR ASN TYR LEU SER THR ASP VAL          
SEQRES  23 C  607  GLY SER CYS THR LEU VAL CYS PRO LEU HIS ASN GLN GLU          
SEQRES  24 C  607  VAL THR ALA GLU ASP GLY THR GLN ARG CYS GLU LYS CYS          
SEQRES  25 C  607  SER LYS PRO CYS ALA ARG VAL CYS TYR GLY LEU GLY MET          
SEQRES  26 C  607  GLU HIS LEU ARG GLU VAL ARG ALA VAL THR SER ALA ASN          
SEQRES  27 C  607  ILE GLN GLU PHE ALA GLY CYS LYS LYS ILE PHE GLY SER          
SEQRES  28 C  607  LEU ALA PHE LEU PRO GLU SER PHE ASP GLY ASP PRO ALA          
SEQRES  29 C  607  SER ASN THR ALA PRO LEU GLN PRO GLU GLN LEU GLN VAL          
SEQRES  30 C  607  PHE GLU THR LEU GLU GLU ILE THR GLY TYR LEU TYR ILE          
SEQRES  31 C  607  SER ALA TRP PRO ASP SER LEU PRO ASP LEU SER VAL PHE          
SEQRES  32 C  607  GLN ASN LEU GLN VAL ILE ARG GLY ARG ILE LEU HIS ASN          
SEQRES  33 C  607  GLY ALA TYR SER LEU THR LEU GLN GLY LEU GLY ILE SER          
SEQRES  34 C  607  TRP LEU GLY LEU ARG SER LEU ARG GLU LEU GLY SER GLY          
SEQRES  35 C  607  LEU ALA LEU ILE HIS HIS ASN THR HIS LEU CYS PHE VAL          
SEQRES  36 C  607  HIS THR VAL PRO TRP ASP GLN LEU PHE ARG ASN PRO HIS          
SEQRES  37 C  607  GLN ALA LEU LEU HIS THR ALA ASN ARG PRO GLU ASP GLU          
SEQRES  38 C  607  CYS VAL GLY GLU GLY LEU ALA CYS HIS GLN LEU CYS ALA          
SEQRES  39 C  607  ARG GLY HIS CYS TRP GLY PRO GLY PRO THR GLN CYS VAL          
SEQRES  40 C  607  ASN CYS SER GLN PHE LEU ARG GLY GLN GLU CYS VAL GLU          
SEQRES  41 C  607  GLU CYS ARG VAL LEU GLN GLY LEU PRO ARG GLU TYR VAL          
SEQRES  42 C  607  ASN ALA ARG HIS CYS LEU PRO CYS HIS PRO GLU CYS GLN          
SEQRES  43 C  607  PRO GLN ASN GLY SER VAL THR CYS PHE GLY PRO GLU ALA          
SEQRES  44 C  607  ASP GLN CYS VAL ALA CYS ALA HIS TYR LYS ASP PRO PRO          
SEQRES  45 C  607  PHE CYS VAL ALA ARG CYS PRO SER GLY VAL LYS PRO ASP          
SEQRES  46 C  607  LEU SER TYR MET PRO ILE TRP LYS PHE PRO ASP GLU GLU          
SEQRES  47 C  607  GLY ALA CYS GLN PRO CYS PRO ILE ASN                          
MODRES 1N8Z ASN C  165  ASN  GLYCOSYLATION SITE                                 
MODRES 1N8Z ASN C  237  ASN  GLYCOSYLATION SITE                                 
HET    NAG  C 766      14                                                       
HET    NAG  C 738      14                                                       
HET    SO4   1001       5                                                       
HETNAM     NAG N-ACETYL-D-GLUCOSAMINE                                           
HETNAM     SO4 SULFATE ION                                                      
HETSYN     NAG NAG                                                              
FORMUL   4  NAG    2(C8 H15 N O6)                                               
FORMUL   6  SO4    O4 S 2-                                                      
FORMUL   7  HOH   *79(H2 O)                                                     
HELIX    1   1 GLN A   79  PHE A   83  5                                   5    
HELIX    2   2 SER A  121  LYS A  126  1                                   6    
HELIX    3   3 VAL A  150  ALA A  153  5                                   4    
HELIX    4   4 LYS A  183  LYS A  188  1                                   6    
HELIX    5   5 ASN B   28  THR B   32  5                                   5    
HELIX    6   6 ARG B   87  THR B   91  5                                   5    
HELIX    7   7 SER B  134  LYS B  136  5                                   3    
HELIX    8   8 SER B  163  ALA B  165  5                                   3    
HELIX    9   9 SER B  194  LEU B  196  5                                   3    
HELIX   10  10 LYS B  208  ASN B  211  5                                   4    
HELIX   11  11 SER C   16  GLN C   29  1                                  14    
HELIX   12  12 LEU C   49  GLN C   53  5                                   5    
HELIX   13  13 LEU C   85  ASP C   88  5                                   4    
HELIX   14  14 LEU C  146  PHE C  151  1                                   6    
HELIX   15  15 HIS C  152  GLN C  156  5                                   5    
HELIX   16  16 LEU C  209  CYS C  213  5                                   5    
HELIX   17  17 MET C  325  ARG C  329  5                                   5    
HELIX   18  18 ASN C  338  ALA C  343  5                                   6    
HELIX   19  19 LEU C  355  PHE C  359  5                                   5    
HELIX   20  20 GLU C  373  LEU C  381  5                                   9    
HELIX   21  21 LEU C  400  GLN C  404  5                                   5    
HELIX   22  22 LEU C  414  GLY C  417  5                                   4    
HELIX   23  23 PRO C  459  PHE C  464  1                                   6    
HELIX   24  24 PRO C  478  GLU C  485  1                                   8    
HELIX   25  25 CYS C  493  HIS C  497  5                                   5    
SHEET    1   A 4 MET A   4  SER A   7  0                                        
SHEET    2   A 4 VAL A  19  ALA A  25 -1  N  THR A  22   O  SER A   7           
SHEET    3   A 4 ASP A  70  ILE A  75 -1  N  PHE A  71   O  CYS A  23           
SHEET    4   A 4 PHE A  62  SER A  67 -1  O  SER A  63   N  THR A  74           
SHEET    1   B 8 SER A  10  ALA A  13  0                                        
SHEET    2   B 8 THR A 102  ILE A 106  1  O  LYS A 103   N  LEU A  11           
SHEET    3   B 8 ALA A  84  GLN A  90 -1  O  ALA A  84   N  VAL A 104           
SHEET    4   B 8 THR A  97  PHE A  98 -1  O  THR A  97   N  GLN A  90           
SHEET    5   B 8 ALA A  84  GLN A  90 -1  N  GLN A  90   O  THR A  97           
SHEET    6   B 8 VAL A  33  GLN A  38 -1  N  ALA A  34   O  GLN A  89           
SHEET    7   B 8 LYS A  45  TYR A  49 -1  O  LYS A  45   N  GLN A  37           
SHEET    8   B 8 PHE A  53  LEU A  54 -1  N  PHE A  53   O  TYR A  49           
SHEET    1   C 4 SER A 114  PHE A 118  0                                        
SHEET    2   C 4 THR A 129  PHE A 139 -1  O  VAL A 133   N  PHE A 118           
SHEET    3   C 4 TYR A 173  SER A 182 -1  N  TYR A 173   O  PHE A 139           
SHEET    4   C 4 SER A 159  VAL A 163 -1  O  GLN A 160   N  THR A 178           
SHEET    1   D 3 ALA A 144  TRP A 148  0                                        
SHEET    2   D 3 VAL A 191  HIS A 198 -1  N  GLU A 195   O  GLN A 147           
SHEET    3   D 3 VAL A 205  ASN A 210 -1  O  VAL A 205   N  VAL A 196           
SHEET    1   E 4 GLN B   3  SER B   7  0                                        
SHEET    2   E 4 LEU B  18  SER B  25 -1  N  SER B  21   O  SER B   7           
SHEET    3   E 4 THR B  78  MET B  83 -1  N  ALA B  79   O  CYS B  22           
SHEET    4   E 4 PHE B  68  ASP B  73 -1  O  THR B  69   N  GLN B  82           
SHEET    1   F 8 GLY B  10  VAL B  12  0                                        
SHEET    2   F 8 THR B 114  VAL B 118  1  O  LEU B 115   N  GLY B  10           
SHEET    3   F 8 ALA B  92  ARG B  98 -1  O  ALA B  92   N  VAL B 116           
SHEET    4   F 8 TYR B 109  TRP B 110 -1  O  TYR B 109   N  ARG B  98           
SHEET    5   F 8 ALA B  92  ARG B  98 -1  N  ARG B  98   O  TYR B 109           
SHEET    6   F 8 ILE B  34  GLN B  39 -1  N  HIS B  35   O  SER B  97           
SHEET    7   F 8 GLU B  46  ILE B  51 -1  O  GLU B  46   N  ARG B  38           
SHEET    8   F 8 THR B  58  TYR B  60 -1  O  ARG B  59   N  ARG B  50           
SHEET    1   G 8 SER B 127  LEU B 131  0                                        
SHEET    2   G 8 THR B 142  TYR B 152 -1  O  GLY B 146   N  LEU B 131           
SHEET    3   G 8 THR B 138  SER B 139 -1  N  SER B 139   O  THR B 142           
SHEET    4   G 8 THR B 142  TYR B 152 -1  O  THR B 142   N  SER B 139           
SHEET    5   G 8 TYR B 183  PRO B 192 -1  N  TYR B 183   O  TYR B 152           
SHEET    6   G 8 VAL B 176  LEU B 177 -1  N  VAL B 176   O  SER B 184           
SHEET    7   G 8 TYR B 183  PRO B 192 -1  O  SER B 184   N  VAL B 176           
SHEET    8   G 8 VAL B 170  THR B 172 -1  O  HIS B 171   N  VAL B 188           
SHEET    1   H 3 THR B 158  TRP B 161  0                                        
SHEET    2   H 3 ILE B 202  HIS B 207 -1  N  ASN B 204   O  SER B 160           
SHEET    3   H 3 THR B 212  LYS B 217 -1  O  THR B 212   N  HIS B 207           
SHEET    1   I 5 VAL C   3  THR C   5  0                                        
SHEET    2   I 5 VAL C  33  GLN C  35  1  O  VAL C  33   N  CYS C   4           
SHEET    3   I 5 GLU C  57  VAL C  58  1  O  GLU C  57   N  VAL C  34           
SHEET    4   I 5 ILE C  79  VAL C  80  1  O  ILE C  79   N  VAL C  58           
SHEET    5   I 5 GLU C 125  ILE C 126  1  O  GLU C 125   N  VAL C  80           
SHEET    1   J 5 LEU C  38  THR C  41  0                                        
SHEET    2   J 5 VAL C  62  ALA C  65  1  O  LEU C  63   N  LEU C  40           
SHEET    3   J 5 TYR C  90  LEU C  95  1  O  ALA C  91   N  VAL C  62           
SHEET    4   J 5 GLY C 130  GLN C 134  1  O  GLY C 130   N  ALA C  91           
SHEET    5   J 5 THR C 160  ILE C 162  1  N  LEU C 161   O  VAL C 131           
SHEET    1   K 2 PHE C 236  HIS C 238  0                                        
SHEET    2   K 2 ILE C 241  GLU C 243 -1  O  ILE C 241   N  HIS C 238           
SHEET    1   L 2 VAL C 250  TYR C 252  0                                        
SHEET    2   L 2 SER C 259  PRO C 261 -1  O  MET C 260   N  THR C 251           
SHEET    1   M 2 TYR C 267  PHE C 269  0                                        
SHEET    2   M 2 SER C 272  VAL C 274 -1  O  SER C 272   N  PHE C 269           
SHEET    1   N 2 LEU C 282  SER C 283  0                                        
SHEET    2   N 2 CYS C 289  THR C 290 -1  O  THR C 290   N  LEU C 282           
SHEET    1   O 2 ASN C 297  THR C 301  0                                        
SHEET    2   O 2 GLN C 307  LYS C 311 -1  N  ARG C 308   O  VAL C 300           
SHEET    1   P 4 LYS C 347  ILE C 348  0                                        
SHEET    2   P 4 GLU C 383  ILE C 384  1  O  GLU C 383   N  ILE C 348           
SHEET    3   P 4 VAL C 408  ILE C 409  1  O  VAL C 408   N  ILE C 384           
SHEET    4   P 4 GLU C 438  LEU C 439  1  O  GLU C 438   N  ILE C 409           
SHEET    1   Q 5 LEU C 352  PHE C 354  0                                        
SHEET    2   Q 5 LEU C 388  ILE C 390  1  O  TYR C 389   N  PHE C 354           
SHEET    3   Q 5 TYR C 419  GLN C 424  1  O  SER C 420   N  LEU C 388           
SHEET    4   Q 5 LEU C 443  HIS C 447  1  O  LEU C 443   N  SER C 420           
SHEET    5   Q 5 LEU C 471  THR C 474  1  O  LEU C 472   N  ILE C 446           
SHEET    1   R 2 PHE C 512  ARG C 514  0                                        
SHEET    2   R 2 GLU C 517  VAL C 519 -1  O  GLU C 517   N  ARG C 514           
SHEET    1   S 2 GLU C 531  ASN C 534  0                                        
SHEET    2   S 2 HIS C 537  PRO C 540 -1  N  HIS C 537   O  ASN C 534           
SHEET    1   T 2 TYR C 568  ASP C 570  0                                        
SHEET    2   T 2 PHE C 573  VAL C 575 -1  O  PHE C 573   N  ASP C 570           
SHEET    1   U 2 LYS C 593  PRO C 595  0                                        
SHEET    2   U 2 CYS C 601  PRO C 603 -1  O  GLN C 602   N  PHE C 594           
SSBOND   1 CYS A   23    CYS A   88                                             
SSBOND   2 CYS A  134    CYS A  194                                             
SSBOND   3 CYS B   22    CYS B   96                                             
SSBOND   4 CYS B  147    CYS B  203                                             
SSBOND   5 CYS C    4    CYS C   31                                             
SSBOND   6 CYS C  140    CYS C  170                                             
SSBOND   7 CYS C  173    CYS C  182                                             
SSBOND   8 CYS C  177    CYS C  190                                             
SSBOND   9 CYS C  198    CYS C  205                                             
SSBOND  10 CYS C  202    CYS C  213                                             
SSBOND  11 CYS C  214    CYS C  222                                             
SSBOND  12 CYS C  218    CYS C  230                                             
SSBOND  13 CYS C  233    CYS C  242                                             
SSBOND  14 CYS C  246    CYS C  273                                             
SSBOND  15 CYS C  277    CYS C  289                                             
SSBOND  16 CYS C  293    CYS C  309                                             
SSBOND  17 CYS C  312    CYS C  316                                             
SSBOND  18 CYS C  320    CYS C  345                                             
SSBOND  19 CYS C  453    CYS C  482                                             
SSBOND  20 CYS C  489    CYS C  498                                             
SSBOND  21 CYS C  493    CYS C  506                                             
SSBOND  22 CYS C  509    CYS C  518                                             
SSBOND  23 CYS C  522    CYS C  538                                             
SSBOND  24 CYS C  541    CYS C  554                                             
SSBOND  25 CYS C  545    CYS C  562                                             
SSBOND  26 CYS C  565    CYS C  574                                             
SSBOND  27 CYS C  578    CYS C  601                                             
LINK         ND2 ASN C 165                 C1  NAG C 766                        
LINK         ND2 ASN C 237                 C1  NAG C 738                        
CISPEP   1 SER A    7    PRO A    8          0        -2.43                     
CISPEP   2 THR A   94    PRO A   95          0        -3.63                     
CISPEP   3 TYR A  140    PRO A  141          0        -2.94                     
CISPEP   4 PHE B  153    PRO B  154          0       -13.62                     
CISPEP   5 GLU B  155    PRO B  156          0         1.54                     
CISPEP   6 SER C  111    PRO C  112          0       -20.77                     
CISPEP   7 PRO C  571    PRO C  572          0         9.45                     
CRYST1   66.170  109.770  175.140  90.00  90.00  90.00 P 21 21 21    4          
ORIGX1      1.000000  0.000000  0.000000        0.00000                         
ORIGX2      0.000000  1.000000  0.000000        0.00000                         
ORIGX3      0.000000  0.000000  1.000000        0.00000                         
SCALE1      0.015113  0.000000  0.000000        0.00000                         
SCALE2      0.000000  0.009110  0.000000        0.00000                         
SCALE3      0.000000  0.000000  0.005710        0.00000                         
ATOM      1  N   ASP A   1      34.539  88.752  88.298  1.00 30.87           N  
ATOM      2  CA  ASP A   1      34.791  87.461  89.035  1.00 30.75           C  
ATOM      3  C   ASP A   1      35.907  86.779  88.254  1.00 29.03           C  
ATOM      4  O   ASP A   1      35.694  86.356  87.114  1.00 29.42           O  
ATOM      5  CB  ASP A   1      33.536  86.583  89.061  1.00 30.97           C  
ATOM      6  CG  ASP A   1      33.394  85.795  90.340  1.00 33.98           C  
ATOM      7  OD1 ASP A   1      34.124  84.785  90.560  1.00 37.66           O  
ATOM      8  OD2 ASP A   1      32.524  86.084  91.184  1.00 38.04           O  
ATOM      9  N   ILE A   2      37.101  86.698  88.840  1.00 26.30           N  
ATOM     10  CA  ILE A   2      38.253  86.374  88.028  1.00 22.98           C  
ATOM     11  C   ILE A   2      38.245  84.918  87.617  1.00 21.67           C  
ATOM     12  O   ILE A   2      38.057  84.017  88.417  1.00 20.42           O  
ATOM     13  CB  ILE A   2      39.542  86.849  88.674  1.00 22.50           C  
ATOM     14  CG1 ILE A   2      39.474  88.365  88.817  1.00 21.74           C  
ATOM     15  CG2 ILE A   2      40.727  86.441  87.836  1.00 21.48           C  
ATOM     16  CD1 ILE A   2      40.678  89.023  89.498  1.00 23.80           C  
ATOM     17  N   GLN A   3      38.398  84.735  86.319  1.00 20.83           N  
ATOM     18  CA  GLN A   3      38.371  83.435  85.699  1.00 20.08           C  
ATOM     19  C   GLN A   3      39.807  83.097  85.415  1.00 18.56           C  
ATOM     20  O   GLN A   3      40.621  83.999  85.160  1.00 18.76           O  
ATOM     21  CB  GLN A   3      37.512  83.476  84.419  1.00 20.92           C  
ATOM     22  CG  GLN A   3      35.974  83.870  84.654  1.00 23.86           C  
ATOM     23  CD  GLN A   3      35.604  85.325  84.173  1.00 29.74           C  
ATOM     24  OE1 GLN A   3      35.635  85.652  82.968  1.00 30.18           O  
ATOM     25  NE2 GLN A   3      35.251  86.179  85.124  1.00 33.10           N  
ATOM     26  N   MET A   4      40.122  81.810  85.511  1.00 16.52           N  
ATOM     27  CA  MET A   4      41.454  81.275  85.277  1.00 15.09           C  
ATOM     28  C   MET A   4      41.365  80.194  84.245  1.00 14.61           C  
ATOM     29  O   MET A   4      40.836  79.114  84.545  1.00 15.71           O  
ATOM     30  CB  MET A   4      41.997  80.639  86.560  1.00 14.90           C  
ATOM     31  CG  MET A   4      42.219  81.649  87.695  1.00 15.39           C  
ATOM     32  SD  MET A   4      43.724  82.677  87.583  1.00 15.99           S  
ATOM     33  CE  MET A   4      44.416  82.208  86.203  1.00 20.31           C  
ATOM     34  N   THR A   5      41.879  80.439  83.046  1.00 13.30           N  
ATOM     35  CA  THR A   5      41.751  79.468  81.964  1.00 13.22           C  
ATOM     36  C   THR A   5      42.990  78.638  81.886  1.00 13.35           C  
ATOM     37  O   THR A   5      44.067  79.119  81.500  1.00 12.65           O  
ATOM     38  CB  THR A   5      41.591  80.160  80.639  1.00 13.63           C  
ATOM     39  OG1 THR A   5      40.473  81.044  80.717  1.00 16.67           O  
ATOM     40  CG2 THR A   5      41.261  79.156  79.497  1.00 11.66           C  
ATOM     41  N   GLN A   6      42.823  77.353  82.183  1.00 14.17           N  
ATOM     42  CA  GLN A   6      43.963  76.464  82.316  1.00 14.17           C  
ATOM     43  C   GLN A   6      44.100  75.660  81.057  1.00 14.86           C  
ATOM     44  O   GLN A   6      43.144  75.021  80.632  1.00 14.78           O  
ATOM     45  CB  GLN A   6      43.763  75.545  83.507  1.00 13.40           C  
ATOM     46  CG  GLN A   6      45.034  75.138  84.059  1.00 13.93           C  
ATOM     47  CD  GLN A   6      44.963  74.368  85.330  1.00 13.05           C  
ATOM     48  OE1 GLN A   6      45.815  73.551  85.560  1.00 17.74           O  
ATOM     49  NE2 GLN A   6      44.021  74.661  86.183  1.00 11.59           N  
ATOM     50  N   SER A   7      45.284  75.671  80.462  1.00 15.40           N  
ATOM     51  CA  SER A   7      45.530  74.737  79.389  1.00 16.30           C  
ATOM     52  C   SER A   7      46.906  74.085  79.472  1.00 15.74           C  
ATOM     53  O   SER A   7      47.801  74.654  80.114  1.00 16.51           O  
ATOM     54  CB  SER A   7      45.293  75.410  78.040  1.00 17.40           C  
ATOM     55  OG  SER A   7      46.331  76.302  77.753  1.00 20.36           O  
ATOM     56  N   PRO A   8      47.063  72.886  78.884  1.00 14.47           N  
ATOM     57  CA  PRO A   8      45.964  72.185  78.230  1.00 13.73           C  
ATOM     58  C   PRO A   8      45.193  71.428  79.277  1.00 14.34           C  
ATOM     59  O   PRO A   8      45.633  71.345  80.425  1.00 14.63           O  
ATOM     60  CB  PRO A   8      46.671  71.196  77.343  1.00 12.94           C  
ATOM     61  CG  PRO A   8      47.882  70.864  78.067  1.00 13.01           C  
ATOM     62  CD  PRO A   8      48.305  72.096  78.835  1.00 14.04           C  
ATOM     63  N   SER A   9      44.063  70.864  78.883  1.00 14.12           N  
ATOM     64  CA  SER A   9      43.270  70.148  79.838  1.00 14.21           C  
ATOM     65  C   SER A   9      43.915  68.800  80.176  1.00 13.42           C  
ATOM     66  O   SER A   9      43.683  68.257  81.267  1.00 12.87           O  
ATOM     67  CB  SER A   9      41.841  70.009  79.316  1.00 14.51           C  
ATOM     68  OG  SER A   9      41.838  69.194  78.181  1.00 16.53           O  
ATOM     69  N   SER A  10      44.719  68.266  79.258  1.00 12.04           N  
ATOM     70  CA  SER A  10      45.483  67.075  79.573  1.00 12.20           C  
ATOM     71  C   SER A  10      46.730  66.957  78.703  1.00 12.74           C  
ATOM     72  O   SER A  10      46.746  67.449  77.580  1.00 12.71           O  
ATOM     73  CB  SER A  10      44.623  65.824  79.474  1.00 11.85           C  
ATOM     74  OG  SER A  10      44.604  65.325  78.150  1.00 12.91           O  
ATOM     75  N   LEU A  11      47.782  66.335  79.237  1.00 12.34           N  
ATOM     76  CA  LEU A  11      49.004  66.174  78.472  1.00 13.21           C  
ATOM     77  C   LEU A  11      49.680  64.836  78.738  1.00 13.08           C  
ATOM     78  O   LEU A  11      49.494  64.242  79.784  1.00 13.27           O  
ATOM     79  CB  LEU A  11      49.980  67.372  78.647  1.00 13.46           C  
ATOM     80  CG  LEU A  11      50.615  67.641  80.027  1.00 15.99           C  
ATOM     81  CD1 LEU A  11      51.812  66.704  80.282  1.00 15.38           C  
ATOM     82  CD2 LEU A  11      51.005  69.118  80.253  1.00 13.61           C  
ATOM     83  N   SER A  12      50.437  64.365  77.757  1.00 13.10           N  
ATOM     84  CA  SER A  12      51.230  63.159  77.887  1.00 13.49           C  
ATOM     85  C   SER A  12      52.681  63.564  77.822  1.00 12.78           C  
ATOM     86  O   SER A  12      53.126  64.256  76.884  1.00 12.65           O  
ATOM     87  CB  SER A  12      50.923  62.214  76.722  1.00 14.27           C  
ATOM     88  OG  SER A  12      50.295  61.023  77.197  1.00 18.11           O  
ATOM     89  N   ALA A  13      53.435  63.193  78.834  1.00 11.97           N  
ATOM     90  CA  ALA A  13      54.879  63.379  78.749  1.00 11.69           C  
ATOM     91  C   ALA A  13      55.565  62.110  79.239  1.00 11.56           C  
ATOM     92  O   ALA A  13      54.920  61.288  79.893  1.00 12.89           O  
ATOM     93  CB  ALA A  13      55.290  64.564  79.523  1.00  9.72           C  
ATOM     94  N   SER A  14      56.846  61.937  78.926  1.00 10.83           N  
ATOM     95  CA  SER A  14      57.629  60.860  79.522  1.00 10.30           C  
ATOM     96  C   SER A  14      58.595  61.300  80.641  1.00 10.70           C  
ATOM     97  O   SER A  14      58.937  62.460  80.779  1.00 10.27           O  
ATOM     98  CB  SER A  14      58.418  60.166  78.442  1.00 10.33           C  
ATOM     99  OG  SER A  14      57.569  59.555  77.498  1.00  9.39           O  
ATOM    100  N   VAL A  15      59.072  60.325  81.410  1.00 11.55           N  
ATOM    101  CA  VAL A  15      60.074  60.533  82.451  1.00 10.98           C  
ATOM    102  C   VAL A  15      61.237  61.299  81.850  1.00 11.39           C  
ATOM    103  O   VAL A  15      61.706  60.992  80.757  1.00 12.57           O  
ATOM    104  CB  VAL A  15      60.570  59.150  83.038  1.00 10.64           C  
ATOM    105  CG1 VAL A  15      61.714  59.341  84.025  1.00 10.01           C  
ATOM    106  CG2 VAL A  15      59.445  58.459  83.730  1.00  8.46           C  
ATOM    107  N   GLY A  16      61.712  62.279  82.578  1.00 11.20           N  
ATOM    108  CA  GLY A  16      62.817  63.092  82.131  1.00 11.26           C  
ATOM    109  C   GLY A  16      62.346  64.353  81.472  1.00 11.50           C  
ATOM    110  O   GLY A  16      63.110  65.275  81.323  1.00 11.42           O  
ATOM    111  N   ASP A  17      61.087  64.387  81.064  1.00 12.30           N  
ATOM    112  CA  ASP A  17      60.572  65.521  80.307  1.00 13.40           C  
ATOM    113  C   ASP A  17      60.418  66.860  81.073  1.00 13.60           C  
ATOM    114  O   ASP A  17      60.404  66.940  82.302  1.00 13.10           O  
ATOM    115  CB  ASP A  17      59.265  65.127  79.634  1.00 13.33           C  
ATOM    116  CG  ASP A  17      59.400  65.079  78.128  1.00 16.59           C  
ATOM    117  OD1 ASP A  17      58.834  64.130  77.481  1.00 12.90           O  
ATOM    118  OD2 ASP A  17      60.073  65.975  77.526  1.00 20.18           O  
ATOM    119  N   ARG A  18      60.292  67.925  80.314  1.00 14.34           N  
ATOM    120  CA  ARG A  18      60.125  69.251  80.874  1.00 14.57           C  
ATOM    121  C   ARG A  18      58.705  69.594  80.507  1.00 14.43           C  
ATOM    122  O   ARG A  18      58.412  69.831  79.359  1.00 14.86           O  
ATOM    123  CB  ARG A  18      61.120  70.172  80.200  1.00 13.90           C  
ATOM    124  CG  ARG A  18      60.993  71.654  80.504  1.00 18.57           C  
ATOM    125  CD  ARG A  18      62.152  72.489  79.916  1.00 22.02           C  
ATOM    126  NE  ARG A  18      62.370  73.727  80.668  1.00 25.09           N  
ATOM    127  CZ  ARG A  18      61.607  74.817  80.540  1.00 26.51           C  
ATOM    128  NH1 ARG A  18      60.547  74.828  79.705  1.00 24.55           N  
ATOM    129  NH2 ARG A  18      61.901  75.900  81.248  1.00 26.39           N  
ATOM    130  N   VAL A  19      57.808  69.582  81.472  1.00 15.05           N  
ATOM    131  CA  VAL A  19      56.398  69.769  81.190  1.00 15.89           C  
ATOM    132  C   VAL A  19      56.006  71.148  81.591  1.00 16.19           C  
ATOM    133  O   VAL A  19      56.511  71.627  82.556  1.00 17.02           O  
ATOM    134  CB  VAL A  19      55.578  68.800  82.007  1.00 16.35           C  
ATOM    135  CG1 VAL A  19      54.143  69.172  81.953  1.00 16.00           C  
ATOM    136  CG2 VAL A  19      55.784  67.365  81.481  1.00 17.14           C  
ATOM    137  N   THR A  20      55.069  71.758  80.873  1.00 17.41           N  
ATOM    138  CA  THR A  20      54.636  73.150  81.051  1.00 18.16           C  
ATOM    139  C   THR A  20      53.112  73.223  81.202  1.00 17.74           C  
ATOM    140  O   THR A  20      52.402  72.607  80.446  1.00 18.50           O  
ATOM    141  CB  THR A  20      55.144  73.968  79.810  1.00 18.59           C  
ATOM    142  OG1 THR A  20      56.429  74.496  80.125  1.00 22.60           O  
ATOM    143  CG2 THR A  20      54.367  75.264  79.555  1.00 20.36           C  
ATOM    144  N   ILE A  21      52.583  73.941  82.179  1.00 17.53           N  
ATOM    145  CA  ILE A  21      51.134  74.037  82.289  1.00 17.17           C  
ATOM    146  C   ILE A  21      50.792  75.502  82.428  1.00 18.02           C  
ATOM    147  O   ILE A  21      51.337  76.182  83.304  1.00 18.81           O  
ATOM    148  CB  ILE A  21      50.620  73.218  83.471  1.00 16.88           C  
ATOM    149  CG1 ILE A  21      50.638  71.735  83.129  1.00 16.87           C  
ATOM    150  CG2 ILE A  21      49.197  73.621  83.827  1.00 17.53           C  
ATOM    151  CD1 ILE A  21      50.610  70.783  84.280  1.00 14.13           C  
ATOM    152  N   THR A  22      49.927  76.015  81.557  1.00 18.36           N  
ATOM    153  CA  THR A  22      49.630  77.441  81.598  1.00 18.92           C  
ATOM    154  C   THR A  22      48.266  77.733  82.178  1.00 18.76           C  
ATOM    155  O   THR A  22      47.419  76.873  82.295  1.00 17.69           O  
ATOM    156  CB  THR A  22      49.805  78.078  80.213  1.00 19.27           C  
ATOM    157  OG1 THR A  22      51.169  77.934  79.845  1.00 22.39           O  
ATOM    158  CG2 THR A  22      49.700  79.626  80.272  1.00 19.33           C  
ATOM    159  N   CYS A  23      48.060  78.980  82.522  1.00 19.34           N  
ATOM    160  CA  CYS A  23      46.792  79.369  83.045  1.00 21.34           C  
ATOM    161  C   CYS A  23      46.733  80.859  82.933  1.00 20.70           C  
ATOM    162  O   CYS A  23      47.606  81.555  83.459  1.00 21.85           O  
ATOM    163  CB  CYS A  23      46.728  78.917  84.491  1.00 22.14           C  
ATOM    164  SG  CYS A  23      45.393  79.547  85.491  1.00 29.34           S  
ATOM    165  N   ARG A  24      45.747  81.342  82.191  1.00 19.88           N  
ATOM    166  CA  ARG A  24      45.566  82.767  81.969  1.00 19.34           C  
ATOM    167  C   ARG A  24      44.514  83.313  82.881  1.00 18.34           C  
ATOM    168  O   ARG A  24      43.483  82.694  83.101  1.00 19.15           O  
ATOM    169  CB  ARG A  24      45.198  83.078  80.530  1.00 19.50           C  
ATOM    170  CG  ARG A  24      45.428  84.560  80.192  1.00 22.36           C  
ATOM    171  CD  ARG A  24      45.429  84.905  78.705  1.00 27.55           C  
ATOM    172  NE  ARG A  24      45.409  83.681  77.905  1.00 32.88           N  
ATOM    173  CZ  ARG A  24      45.838  83.564  76.645  1.00 33.56           C  
ATOM    174  NH1 ARG A  24      46.319  84.624  75.993  1.00 31.93           N  
ATOM    175  NH2 ARG A  24      45.754  82.371  76.039  1.00 31.60           N  
ATOM    176  N   ALA A  25      44.784  84.467  83.453  1.00 16.94           N  
ATOM    177  CA  ALA A  25      43.795  85.088  84.294  1.00 15.82           C  
ATOM    178  C   ALA A  25      42.984  86.041  83.427  1.00 14.74           C  
ATOM    179  O   ALA A  25      43.514  86.601  82.488  1.00 14.55           O  
ATOM    180  CB  ALA A  25      44.462  85.759  85.507  1.00 14.79           C  
ATOM    181  N   SER A  26      41.687  86.167  83.691  1.00 14.96           N  
ATOM    182  CA  SER A  26      40.815  87.008  82.854  1.00 15.34           C  
ATOM    183  C   SER A  26      41.156  88.474  83.070  1.00 16.33           C  
ATOM    184  O   SER A  26      40.989  89.321  82.174  1.00 16.14           O  
ATOM    185  CB  SER A  26      39.327  86.783  83.152  1.00 14.97           C  
ATOM    186  OG  SER A  26      39.000  87.101  84.505  1.00 15.68           O  
ATOM    187  N   GLN A  27      41.606  88.782  84.283  1.00 16.83           N  
ATOM    188  CA  GLN A  27      42.035  90.128  84.588  1.00 17.52           C  
ATOM    189  C   GLN A  27      43.238  90.048  85.469  1.00 17.20           C  
ATOM    190  O   GLN A  27      43.621  88.946  85.921  1.00 16.06           O  
ATOM    191  CB  GLN A  27      40.973  90.921  85.331  1.00 17.71           C  
ATOM    192  CG  GLN A  27      39.546  90.646  84.962  1.00 21.67           C  
ATOM    193  CD  GLN A  27      38.629  91.025  86.090  1.00 24.32           C  
ATOM    194  OE1 GLN A  27      39.036  91.782  86.987  1.00 25.52           O  
ATOM    195  NE2 GLN A  27      37.399  90.498  86.076  1.00 24.24           N  
ATOM    196  N   ASP A  28      43.811  91.233  85.728  1.00 16.80           N  
ATOM    197  CA  ASP A  28      44.992  91.334  86.567  1.00 16.46           C  
ATOM    198  C   ASP A  28      44.807  90.767  87.948  1.00 15.86           C  
ATOM    199  O   ASP A  28      43.867  91.111  88.677  1.00 15.43           O  
ATOM    200  CB  ASP A  28      45.536  92.743  86.707  1.00 16.91           C  
ATOM    201  CG  ASP A  28      46.784  92.758  87.542  1.00 18.06           C  
ATOM    202  OD1 ASP A  28      46.655  92.973  88.770  1.00 17.54           O  
ATOM    203  OD2 ASP A  28      47.917  92.478  87.065  1.00 20.78           O  
ATOM    204  N   VAL A  29      45.789  89.943  88.295  1.00 15.17           N  
ATOM    205  CA  VAL A  29      45.774  89.107  89.468  1.00 14.28           C  
ATOM    206  C   VAL A  29      47.124  89.273  90.206  1.00 13.66           C  
ATOM    207  O   VAL A  29      47.410  88.569  91.169  1.00 13.85           O  
ATOM    208  CB  VAL A  29      45.510  87.686  88.984  1.00 14.13           C  
ATOM    209  CG1 VAL A  29      46.081  86.667  89.882  1.00 17.00           C  
ATOM    210  CG2 VAL A  29      44.052  87.494  88.899  1.00 15.17           C  
ATOM    211  N   ASN A  30      47.935  90.233  89.749  1.00 12.74           N  
ATOM    212  CA  ASN A  30      49.256  90.468  90.298  1.00 11.55           C  
ATOM    213  C   ASN A  30      49.993  89.143  90.340  1.00 11.40           C  
ATOM    214  O   ASN A  30      50.232  88.525  89.305  1.00 11.05           O  
ATOM    215  CB  ASN A  30      49.177  91.113  91.689  1.00 11.27           C  
ATOM    216  CG  ASN A  30      50.515  91.700  92.153  1.00 10.86           C  
ATOM    217  OD1 ASN A  30      50.884  92.834  91.798  1.00  9.89           O  
ATOM    218  ND2 ASN A  30      51.223  90.950  92.983  1.00  6.92           N  
ATOM    219  N   THR A  31      50.276  88.678  91.551  1.00 11.08           N  
ATOM    220  CA  THR A  31      51.136  87.539  91.801  1.00 10.12           C  
ATOM    221  C   THR A  31      50.353  86.533  92.662  1.00 10.35           C  
ATOM    222  O   THR A  31      50.792  85.428  92.942  1.00  9.57           O  
ATOM    223  CB  THR A  31      52.387  88.104  92.457  1.00 10.26           C  
ATOM    224  OG1 THR A  31      53.505  87.934  91.588  1.00  8.20           O  
ATOM    225  CG2 THR A  31      52.737  87.444  93.778  1.00 10.15           C  
ATOM    226  N   ALA A  32      49.129  86.915  92.991  1.00 11.20           N  
ATOM    227  CA  ALA A  32      48.213  86.130  93.821  1.00 12.51           C  
ATOM    228  C   ALA A  32      47.706  84.785  93.202  1.00 12.80           C  
ATOM    229  O   ALA A  32      46.482  84.530  93.046  1.00 13.07           O  
ATOM    230  CB  ALA A  32      47.046  87.021  94.229  1.00 11.99           C  
ATOM    231  N   VAL A  33      48.662  83.940  92.844  1.00 12.01           N  
ATOM    232  CA  VAL A  33      48.359  82.720  92.125  1.00 11.01           C  
ATOM    233  C   VAL A  33      49.066  81.557  92.788  1.00 11.03           C  
ATOM    234  O   VAL A  33      50.221  81.677  93.211  1.00 10.43           O  
ATOM    235  CB  VAL A  33      48.793  82.818  90.647  1.00 11.67           C  
ATOM    236  CG1 VAL A  33      48.726  81.399  89.950  1.00 11.18           C  
ATOM    237  CG2 VAL A  33      47.945  83.800  89.931  1.00  6.18           C  
ATOM    238  N   ALA A  34      48.362  80.440  92.890  1.00 10.90           N  
ATOM    239  CA  ALA A  34      48.898  79.252  93.556  1.00 10.98           C  
ATOM    240  C   ALA A  34      48.782  78.011  92.654  1.00 11.44           C  
ATOM    241  O   ALA A  34      47.902  77.959  91.783  1.00 11.17           O  
ATOM    242  CB  ALA A  34      48.168  79.024  94.858  1.00 10.40           C  
ATOM    243  N   TRP A  35      49.659  77.018  92.843  1.00 12.16           N  
ATOM    244  CA  TRP A  35      49.501  75.757  92.117  1.00 13.08           C  
ATOM    245  C   TRP A  35      49.404  74.541  93.001  1.00 13.16           C  
ATOM    246  O   TRP A  35      50.245  74.332  93.869  1.00 14.74           O  
ATOM    247  CB  TRP A  35      50.634  75.538  91.133  1.00 12.69           C  
ATOM    248  CG  TRP A  35      50.697  76.460  90.012  1.00 12.90           C  
ATOM    249  CD1 TRP A  35      51.405  77.618  89.962  1.00 14.54           C  
ATOM    250  CD2 TRP A  35      50.117  76.284  88.709  1.00 13.72           C  
ATOM    251  NE1 TRP A  35      51.282  78.197  88.724  1.00 14.49           N  
ATOM    252  CE2 TRP A  35      50.486  77.401  87.933  1.00 14.40           C  
ATOM    253  CE3 TRP A  35      49.287  75.316  88.129  1.00 13.68           C  
ATOM    254  CZ2 TRP A  35      50.065  77.569  86.598  1.00 10.38           C  
ATOM    255  CZ3 TRP A  35      48.870  75.487  86.830  1.00 10.94           C  
ATOM    256  CH2 TRP A  35      49.275  76.607  86.073  1.00 11.82           C  
ATOM    257  N   TYR A  36      48.413  73.713  92.724  1.00 13.10           N  
ATOM    258  CA  TYR A  36      48.121  72.507  93.497  1.00 13.31           C  
ATOM    259  C   TYR A  36      48.311  71.201  92.714  1.00 13.88           C  
ATOM    260  O   TYR A  36      48.153  71.153  91.506  1.00 14.98           O  
ATOM    261  CB  TYR A  36      46.679  72.590  94.022  1.00 13.24           C  
ATOM    262  CG  TYR A  36      46.459  73.786  94.904  1.00 12.48           C  
ATOM    263  CD1 TYR A  36      46.126  75.016  94.360  1.00 11.84           C  
ATOM    264  CD2 TYR A  36      46.632  73.697  96.286  1.00 12.56           C  
ATOM    265  CE1 TYR A  36      45.967  76.119  95.152  1.00 10.55           C  
ATOM    266  CE2 TYR A  36      46.444  74.811  97.105  1.00 14.30           C  
ATOM    267  CZ  TYR A  36      46.125  76.020  96.503  1.00 14.33           C  
ATOM    268  OH  TYR A  36      45.934  77.140  97.269  1.00 20.40           O  
ATOM    269  N   GLN A  37      48.640  70.128  93.401  1.00 14.20           N  
ATOM    270  CA  GLN A  37      48.730  68.848  92.745  1.00 14.51           C  
ATOM    271  C   GLN A  37      47.698  67.912  93.372  1.00 14.94           C  
ATOM    272  O   GLN A  37      47.690  67.727  94.562  1.00 15.68           O  
ATOM    273  CB  GLN A  37      50.162  68.319  92.879  1.00 14.63           C  
ATOM    274  CG  GLN A  37      50.386  66.929  92.356  1.00 14.17           C  
ATOM    275  CD  GLN A  37      51.704  66.367  92.782  1.00 15.43           C  
ATOM    276  OE1 GLN A  37      51.904  66.068  93.955  1.00 20.82           O  
ATOM    277  NE2 GLN A  37      52.602  66.197  91.845  1.00 13.42           N  
ATOM    278  N   GLN A  38      46.781  67.373  92.587  1.00 16.14           N  
ATOM    279  CA  GLN A  38      45.879  66.342  93.098  1.00 17.45           C  
ATOM    280  C   GLN A  38      46.138  64.985  92.456  1.00 18.36           C  
ATOM    281  O   GLN A  38      46.163  64.837  91.233  1.00 18.26           O  
ATOM    282  CB  GLN A  38      44.425  66.720  92.867  1.00 17.18           C  
ATOM    283  CG  GLN A  38      43.473  65.986  93.785  1.00 18.33           C  
ATOM    284  CD  GLN A  38      42.027  66.443  93.610  1.00 20.85           C  
ATOM    285  OE1 GLN A  38      41.657  66.879  92.531  1.00 23.84           O  
ATOM    286  NE2 GLN A  38      41.218  66.340  94.657  1.00 19.00           N  
ATOM    287  N   LYS A  39      46.304  63.995  93.312  1.00 20.48           N  
ATOM    288  CA  LYS A  39      46.538  62.598  92.928  1.00 21.33           C  
ATOM    289  C   LYS A  39      45.305  61.790  93.187  1.00 21.91           C  
ATOM    290  O   LYS A  39      44.547  62.098  94.087  1.00 22.15           O  
ATOM    291  CB  LYS A  39      47.760  62.051  93.672  1.00 20.96           C  
ATOM    292  CG  LYS A  39      49.023  62.442  92.909  1.00 21.61           C  
ATOM    293  CD  LYS A  39      50.252  61.880  93.470  1.00 23.98           C  
ATOM    294  CE  LYS A  39      51.299  62.951  93.617  1.00 26.11           C  
ATOM    295  NZ  LYS A  39      52.722  62.374  93.524  1.00 28.30           N  
ATOM    296  N   PRO A  40      45.062  60.780  92.361  1.00 24.06           N  
ATOM    297  CA  PRO A  40      43.898  59.895  92.505  1.00 24.16           C  
ATOM    298  C   PRO A  40      43.441  59.727  93.947  1.00 24.49           C  
ATOM    299  O   PRO A  40      44.217  59.297  94.813  1.00 23.88           O  
ATOM    300  CB  PRO A  40      44.442  58.572  91.974  1.00 24.19           C  
ATOM    301  CG  PRO A  40      45.341  58.996  90.871  1.00 23.65           C  
ATOM    302  CD  PRO A  40      45.874  60.376  91.191  1.00 24.61           C  
ATOM    303  N   GLY A  41      42.186  60.097  94.190  1.00 24.84           N  
ATOM    304  CA  GLY A  41      41.578  59.973  95.509  1.00 24.34           C  
ATOM    305  C   GLY A  41      42.420  60.574  96.619  1.00 23.86           C  
ATOM    306  O   GLY A  41      42.562  59.936  97.656  1.00 24.12           O  
ATOM    307  N   LYS A  42      42.989  61.765  96.392  1.00 22.51           N  
ATOM    308  CA  LYS A  42      43.704  62.497  97.437  1.00 21.94           C  
ATOM    309  C   LYS A  42      43.273  63.956  97.480  1.00 21.28           C  
ATOM    310  O   LYS A  42      42.663  64.456  96.531  1.00 21.91           O  
ATOM    311  CB  LYS A  42      45.209  62.453  97.195  1.00 22.59           C  
ATOM    312  CG  LYS A  42      45.900  61.119  97.427  1.00 22.31           C  
ATOM    313  CD  LYS A  42      45.475  60.487  98.694  1.00 24.04           C  
ATOM    314  CE  LYS A  42      46.150  59.136  98.816  1.00 27.78           C  
ATOM    315  NZ  LYS A  42      45.136  58.031  98.723  1.00 27.68           N  
ATOM    316  N   ALA A  43      43.598  64.650  98.568  1.00 19.84           N  
ATOM    317  CA  ALA A  43      43.404  66.097  98.633  1.00 18.44           C  
ATOM    318  C   ALA A  43      44.450  66.746  97.764  1.00 17.65           C  
ATOM    319  O   ALA A  43      45.543  66.230  97.634  1.00 17.88           O  
ATOM    320  CB  ALA A  43      43.576  66.576 100.035  1.00 18.21           C  
ATOM    321  N   PRO A  44      44.165  67.909  97.204  1.00 17.37           N  
ATOM    322  CA  PRO A  44      45.185  68.619  96.445  1.00 16.08           C  
ATOM    323  C   PRO A  44      46.265  69.000  97.432  1.00 15.22           C  
ATOM    324  O   PRO A  44      45.970  69.171  98.622  1.00 13.86           O  
ATOM    325  CB  PRO A  44      44.452  69.854  95.961  1.00 15.85           C  
ATOM    326  CG  PRO A  44      43.074  69.496  96.047  1.00 17.69           C  
ATOM    327  CD  PRO A  44      42.911  68.673  97.269  1.00 17.54           C  
ATOM    328  N   LYS A  45      47.505  69.072  96.963  1.00 14.49           N  
ATOM    329  CA  LYS A  45      48.569  69.581  97.806  1.00 14.80           C  
ATOM    330  C   LYS A  45      49.193  70.772  97.127  1.00 14.43           C  
ATOM    331  O   LYS A  45      49.318  70.785  95.891  1.00 14.74           O  
ATOM    332  CB  LYS A  45      49.609  68.529  98.051  1.00 14.29           C  
ATOM    333  CG  LYS A  45      49.027  67.297  98.612  1.00 17.03           C  
ATOM    334  CD  LYS A  45      50.110  66.260  98.765  1.00 20.61           C  
ATOM    335  CE  LYS A  45      49.713  65.309  99.835  1.00 21.40           C  
ATOM    336  NZ  LYS A  45      50.881  65.203 100.728  1.00 26.38           N  
ATOM    337  N   LEU A  46      49.581  71.755  97.929  1.00 12.88           N  
ATOM    338  CA  LEU A  46      50.149  72.987  97.410  1.00 13.00           C  
ATOM    339  C   LEU A  46      51.588  72.779  96.939  1.00 13.48           C  
ATOM    340  O   LEU A  46      52.395  72.234  97.661  1.00 15.14           O  
ATOM    341  CB  LEU A  46      50.047  74.069  98.475  1.00 12.53           C  
ATOM    342  CG  LEU A  46      50.809  75.394  98.423  1.00 12.58           C  
ATOM    343  CD1 LEU A  46      50.173  76.327  97.369  1.00 12.97           C  
ATOM    344  CD2 LEU A  46      50.846  76.063  99.803  1.00  6.79           C  
ATOM    345  N   LEU A  47      51.885  73.200  95.715  1.00 13.35           N  
ATOM    346  CA  LEU A  47      53.208  73.194  95.121  1.00 11.83           C  
ATOM    347  C   LEU A  47      53.825  74.619  95.098  1.00 12.20           C  
ATOM    348  O   LEU A  47      54.964  74.862  95.546  1.00 12.42           O  
ATOM    349  CB  LEU A  47      53.050  72.718  93.669  1.00 11.86           C  
ATOM    350  CG  LEU A  47      52.511  71.296  93.385  1.00 10.61           C  
ATOM    351  CD1 LEU A  47      52.301  71.083  91.945  1.00  9.68           C  
ATOM    352  CD2 LEU A  47      53.442  70.223  93.793  1.00  8.81           C  
ATOM    353  N   ILE A  48      53.099  75.575  94.531  1.00 11.99           N  
ATOM    354  CA  ILE A  48      53.660  76.890  94.349  1.00 11.49           C  
ATOM    355  C   ILE A  48      52.717  77.948  94.846  1.00 11.51           C  
ATOM    356  O   ILE A  48      51.530  77.825  94.686  1.00 12.40           O  
ATOM    357  CB  ILE A  48      54.002  77.114  92.886  1.00 11.80           C  
ATOM    358  CG1 ILE A  48      55.319  76.412  92.571  1.00 13.59           C  
ATOM    359  CG2 ILE A  48      54.149  78.642  92.587  1.00  8.66           C  
ATOM    360  CD1 ILE A  48      55.263  75.752  91.284  1.00 24.37           C  
ATOM    361  N   TYR A  49      53.258  78.994  95.441  1.00 11.23           N  
ATOM    362  CA  TYR A  49      52.455  80.107  95.899  1.00 10.97           C  
ATOM    363  C   TYR A  49      53.052  81.448  95.503  1.00 10.52           C  
ATOM    364  O   TYR A  49      54.215  81.521  95.149  1.00 10.79           O  
ATOM    365  CB  TYR A  49      52.296  80.051  97.412  1.00 11.62           C  
ATOM    366  CG  TYR A  49      53.567  80.345  98.143  1.00 11.05           C  
ATOM    367  CD1 TYR A  49      53.822  81.606  98.660  1.00 10.59           C  
ATOM    368  CD2 TYR A  49      54.528  79.349  98.303  1.00 12.67           C  
ATOM    369  CE1 TYR A  49      55.028  81.864  99.335  1.00 12.90           C  
ATOM    370  CE2 TYR A  49      55.705  79.585  98.980  1.00 13.53           C  
ATOM    371  CZ  TYR A  49      55.952  80.837  99.482  1.00 13.92           C  
ATOM    372  OH  TYR A  49      57.143  81.043 100.131  1.00 18.24           O  
ATOM    373  N   SER A  50      52.239  82.506  95.585  1.00 10.49           N  
ATOM    374  CA  SER A  50      52.625  83.830  95.128  1.00 10.76           C  
ATOM    375  C   SER A  50      53.335  83.728  93.783  1.00 11.66           C  
ATOM    376  O   SER A  50      54.391  84.344  93.590  1.00 11.47           O  
ATOM    377  CB  SER A  50      53.470  84.557  96.174  1.00 10.45           C  
ATOM    378  OG  SER A  50      52.745  84.624  97.421  1.00 11.94           O  
ATOM    379  N   ALA A  51      52.739  82.928  92.873  1.00 11.86           N  
ATOM    380  CA  ALA A  51      53.229  82.682  91.490  1.00 13.04           C  
ATOM    381  C   ALA A  51      54.488  81.843  91.313  1.00 14.02           C  
ATOM    382  O   ALA A  51      54.549  81.046  90.386  1.00 14.26           O  
ATOM    383  CB  ALA A  51      53.374  83.961  90.660  1.00 11.95           C  
ATOM    384  N   SER A  52      55.498  82.015  92.168  1.00 15.05           N  
ATOM    385  CA  SER A  52      56.802  81.477  91.797  1.00 15.20           C  
ATOM    386  C   SER A  52      57.586  80.923  92.943  1.00 15.40           C  
ATOM    387  O   SER A  52      58.758  80.603  92.781  1.00 15.87           O  
ATOM    388  CB  SER A  52      57.628  82.554  91.060  1.00 15.73           C  
ATOM    389  OG  SER A  52      58.207  83.512  91.937  1.00 15.37           O  
ATOM    390  N   PHE A  53      56.953  80.788  94.099  1.00 15.42           N  
ATOM    391  CA  PHE A  53      57.681  80.362  95.284  1.00 15.40           C  
ATOM    392  C   PHE A  53      57.406  78.905  95.589  1.00 15.62           C  
ATOM    393  O   PHE A  53      56.268  78.539  95.857  1.00 15.85           O  
ATOM    394  CB  PHE A  53      57.333  81.265  96.475  1.00 15.57           C  
ATOM    395  CG  PHE A  53      58.004  82.594  96.423  1.00 14.78           C  
ATOM    396  CD1 PHE A  53      57.507  83.600  95.622  1.00 13.96           C  
ATOM    397  CD2 PHE A  53      59.160  82.829  97.156  1.00 15.75           C  
ATOM    398  CE1 PHE A  53      58.135  84.826  95.552  1.00 15.01           C  
ATOM    399  CE2 PHE A  53      59.805  84.068  97.107  1.00 16.86           C  
ATOM    400  CZ  PHE A  53      59.302  85.061  96.310  1.00 16.73           C  
ATOM    401  N   LEU A  54      58.458  78.084  95.510  1.00 15.63           N  
ATOM    402  CA  LEU A  54      58.438  76.673  95.892  1.00 15.69           C  
ATOM    403  C   LEU A  54      57.926  76.446  97.313  1.00 16.47           C  
ATOM    404  O   LEU A  54      58.542  76.910  98.264  1.00 17.70           O  
ATOM    405  CB  LEU A  54      59.859  76.116  95.806  1.00 15.01           C  
ATOM    406  CG  LEU A  54      59.971  74.822  95.002  1.00 14.24           C  
ATOM    407  CD1 LEU A  54      60.971  73.836  95.588  1.00 11.60           C  
ATOM    408  CD2 LEU A  54      58.611  74.210  94.872  1.00 12.13           C  
ATOM    409  N   TYR A  55      56.831  75.716  97.489  1.00 16.76           N  
ATOM    410  CA  TYR A  55      56.338  75.486  98.854  1.00 17.08           C  
ATOM    411  C   TYR A  55      57.256  74.540  99.639  1.00 16.95           C  
ATOM    412  O   TYR A  55      57.992  73.788  99.036  1.00 17.66           O  
ATOM    413  CB  TYR A  55      54.910  74.978  98.797  1.00 17.09           C  
ATOM    414  CG  TYR A  55      54.265  74.671 100.151  1.00 19.18           C  
ATOM    415  CD1 TYR A  55      54.213  75.614 101.197  1.00 17.02           C  
ATOM    416  CD2 TYR A  55      53.700  73.418 100.376  1.00 18.64           C  
ATOM    417  CE1 TYR A  55      53.616  75.275 102.403  1.00 14.97           C  
ATOM    418  CE2 TYR A  55      53.129  73.096 101.563  1.00 15.78           C  
ATOM    419  CZ  TYR A  55      53.077  74.004 102.558  1.00 14.29           C  
ATOM    420  OH  TYR A  55      52.462  73.563 103.705  1.00 15.79           O  
ATOM    421  N   SER A  56      57.231  74.573 100.968  1.00 17.35           N  
ATOM    422  CA  SER A  56      58.113  73.712 101.780  1.00 17.59           C  
ATOM    423  C   SER A  56      58.045  72.208 101.454  1.00 17.83           C  
ATOM    424  O   SER A  56      56.960  71.620 101.359  1.00 18.37           O  
ATOM    425  CB  SER A  56      57.882  73.948 103.269  1.00 17.33           C  
ATOM    426  OG  SER A  56      59.044  73.617 104.043  1.00 19.39           O  
ATOM    427  N   GLY A  57      59.212  71.595 101.248  1.00 18.09           N  
ATOM    428  CA  GLY A  57      59.293  70.184 100.896  1.00 18.26           C  
ATOM    429  C   GLY A  57      58.666  69.762  99.572  1.00 19.02           C  
ATOM    430  O   GLY A  57      58.256  68.616  99.430  1.00 19.85           O  
ATOM    431  N   VAL A  58      58.558  70.667  98.601  1.00 18.95           N  
ATOM    432  CA  VAL A  58      58.164  70.274  97.234  1.00 18.48           C  
ATOM    433  C   VAL A  58      59.479  70.119  96.459  1.00 18.19           C  
ATOM    434  O   VAL A  58      60.438  70.861  96.696  1.00 18.80           O  
ATOM    435  CB  VAL A  58      57.176  71.311  96.579  1.00 18.70           C  
ATOM    436  CG1 VAL A  58      56.813  70.996  95.048  1.00 18.71           C  
ATOM    437  CG2 VAL A  58      55.925  71.443  97.397  1.00 16.77           C  
ATOM    438  N   PRO A  59      59.594  69.098  95.626  1.00 17.82           N  
ATOM    439  CA  PRO A  59      60.836  68.904  94.887  1.00 17.87           C  
ATOM    440  C   PRO A  59      61.170  70.119  94.038  1.00 17.94           C  
ATOM    441  O   PRO A  59      60.316  70.728  93.414  1.00 18.15           O  
ATOM    442  CB  PRO A  59      60.540  67.663  94.052  1.00 18.23           C  
ATOM    443  CG  PRO A  59      59.538  66.934  94.888  1.00 17.31           C  
ATOM    444  CD  PRO A  59      58.635  68.014  95.361  1.00 17.59           C  
ATOM    445  N   SER A  60      62.435  70.495  94.032  1.00 18.85           N  
ATOM    446  CA  SER A  60      62.830  71.698  93.307  1.00 19.52           C  
ATOM    447  C   SER A  60      62.540  71.576  91.832  1.00 18.82           C  
ATOM    448  O   SER A  60      62.575  72.572  91.141  1.00 20.05           O  
ATOM    449  CB  SER A  60      64.296  72.053  93.552  1.00 19.47           C  
ATOM    450  OG  SER A  60      65.117  71.002  93.080  1.00 23.18           O  
ATOM    451  N   ARG A  61      62.210  70.373  91.371  1.00 18.20           N  
ATOM    452  CA  ARG A  61      61.821  70.126  89.984  1.00 17.94           C  
ATOM    453  C   ARG A  61      60.591  70.900  89.522  1.00 17.66           C  
ATOM    454  O   ARG A  61      60.438  71.190  88.324  1.00 18.93           O  
ATOM    455  CB  ARG A  61      61.749  68.616  89.701  1.00 18.64           C  
ATOM    456  CG  ARG A  61      60.405  67.935  89.537  1.00 19.53           C  
ATOM    457  CD  ARG A  61      60.615  66.428  89.292  1.00 20.54           C  
ATOM    458  NE  ARG A  61      59.669  65.543  89.939  1.00 18.05           N  
ATOM    459  CZ  ARG A  61      59.829  65.079  91.167  1.00 20.32           C  
ATOM    460  NH1 ARG A  61      60.887  65.433  91.904  1.00 23.05           N  
ATOM    461  NH2 ARG A  61      58.939  64.253  91.675  1.00 18.50           N  
ATOM    462  N   PHE A  62      59.754  71.273  90.485  1.00 16.56           N  
ATOM    463  CA  PHE A  62      58.612  72.148  90.264  1.00 15.02           C  
ATOM    464  C   PHE A  62      58.998  73.628  90.359  1.00 16.02           C  
ATOM    465  O   PHE A  62      59.697  74.084  91.274  1.00 16.16           O  
ATOM    466  CB  PHE A  62      57.522  71.830  91.283  1.00 14.16           C  
ATOM    467  CG  PHE A  62      56.910  70.462  91.113  1.00 10.49           C  
ATOM    468  CD1 PHE A  62      55.819  70.271  90.266  1.00  7.23           C  
ATOM    469  CD2 PHE A  62      57.445  69.358  91.792  1.00  7.43           C  
ATOM    470  CE1 PHE A  62      55.272  69.002  90.099  1.00  9.78           C  
ATOM    471  CE2 PHE A  62      56.895  68.079  91.646  1.00  5.46           C  
ATOM    472  CZ  PHE A  62      55.814  67.897  90.813  1.00  6.61           C  
ATOM    473  N   SER A  63      58.512  74.398  89.403  1.00 16.41           N  
ATOM    474  CA  SER A  63      58.847  75.803  89.321  1.00 15.94           C  
ATOM    475  C   SER A  63      57.584  76.516  88.827  1.00 15.86           C  
ATOM    476  O   SER A  63      56.744  75.928  88.118  1.00 16.27           O  
ATOM    477  CB  SER A  63      60.038  75.968  88.370  1.00 15.76           C  
ATOM    478  OG  SER A  63      60.118  77.255  87.785  1.00 16.80           O  
ATOM    479  N   GLY A  64      57.420  77.764  89.229  1.00 15.29           N  
ATOM    480  CA  GLY A  64      56.323  78.560  88.734  1.00 14.98           C  
ATOM    481  C   GLY A  64      56.822  79.875  88.159  1.00 15.80           C  
ATOM    482  O   GLY A  64      57.767  80.458  88.711  1.00 15.01           O  
ATOM    483  N   SER A  65      56.208  80.350  87.065  1.00 16.11           N  
ATOM    484  CA  SER A  65      56.444  81.734  86.623  1.00 17.61           C  
ATOM    485  C   SER A  65      55.191  82.539  86.178  1.00 18.16           C  
ATOM    486  O   SER A  65      54.110  81.983  85.963  1.00 19.10           O  
ATOM    487  CB  SER A  65      57.566  81.818  85.577  1.00 16.81           C  
ATOM    488  OG  SER A  65      57.393  80.844  84.567  1.00 19.73           O  
ATOM    489  N   ARG A  66      55.352  83.850  86.063  1.00 18.37           N  
ATOM    490  CA  ARG A  66      54.307  84.723  85.597  1.00 18.78           C  
ATOM    491  C   ARG A  66      54.809  85.470  84.381  1.00 18.95           C  
ATOM    492  O   ARG A  66      55.993  85.745  84.276  1.00 19.68           O  
ATOM    493  CB  ARG A  66      53.927  85.665  86.729  1.00 19.33           C  
ATOM    494  CG  ARG A  66      53.848  87.126  86.376  1.00 20.54           C  
ATOM    495  CD  ARG A  66      52.570  87.767  86.802  1.00 20.33           C  
ATOM    496  NE  ARG A  66      52.772  89.086  87.398  1.00 21.76           N  
ATOM    497  CZ  ARG A  66      51.802  89.997  87.518  1.00 23.13           C  
ATOM    498  NH1 ARG A  66      50.573  89.709  87.079  1.00 24.22           N  
ATOM    499  NH2 ARG A  66      52.042  91.178  88.100  1.00 22.76           N  
ATOM    500  N   SER A  67      53.925  85.770  83.436  1.00 19.41           N  
ATOM    501  CA  SER A  67      54.292  86.558  82.257  1.00 19.55           C  
ATOM    502  C   SER A  67      53.032  87.332  81.890  1.00 20.32           C  
ATOM    503  O   SER A  67      52.233  86.921  81.039  1.00 20.20           O  
ATOM    504  CB  SER A  67      54.781  85.650  81.125  1.00 19.35           C  
ATOM    505  OG  SER A  67      54.927  86.348  79.882  1.00 20.94           O  
ATOM    506  N   GLY A  68      52.845  88.454  82.583  1.00 21.06           N  
ATOM    507  CA  GLY A  68      51.605  89.210  82.520  1.00 20.80           C  
ATOM    508  C   GLY A  68      50.474  88.515  83.254  1.00 20.61           C  
ATOM    509  O   GLY A  68      50.512  88.359  84.480  1.00 20.69           O  
ATOM    510  N   THR A  69      49.459  88.097  82.503  1.00 20.45           N  
ATOM    511  CA  THR A  69      48.311  87.395  83.088  1.00 20.14           C  
ATOM    512  C   THR A  69      48.433  85.899  82.845  1.00 20.06           C  
ATOM    513  O   THR A  69      47.560  85.140  83.276  1.00 20.07           O  
ATOM    514  CB  THR A  69      46.966  87.877  82.505  1.00 19.91           C  
ATOM    515  OG1 THR A  69      47.020  87.793  81.069  1.00 20.01           O  
ATOM    516  CG2 THR A  69      46.734  89.341  82.809  1.00 19.64           C  
ATOM    517  N   ASP A  70      49.498  85.475  82.158  1.00 19.55           N  
ATOM    518  CA  ASP A  70      49.737  84.046  81.948  1.00 19.63           C  
ATOM    519  C   ASP A  70      50.685  83.506  82.992  1.00 18.44           C  
ATOM    520  O   ASP A  70      51.725  84.106  83.245  1.00 18.65           O  
ATOM    521  CB  ASP A  70      50.304  83.804  80.576  1.00 20.48           C  
ATOM    522  CG  ASP A  70      49.230  83.654  79.545  1.00 25.54           C  
ATOM    523  OD1 ASP A  70      48.741  82.499  79.348  1.00 31.90           O  
ATOM    524  OD2 ASP A  70      48.796  84.632  78.891  1.00 30.06           O  
ATOM    525  N   PHE A  71      50.326  82.376  83.586  1.00 16.72           N  
ATOM    526  CA  PHE A  71      51.059  81.827  84.722  1.00 15.21           C  
ATOM    527  C   PHE A  71      51.484  80.417  84.359  1.00 14.57           C  
ATOM    528  O   PHE A  71      50.695  79.663  83.827  1.00 15.17           O  
ATOM    529  CB  PHE A  71      50.169  81.813  85.972  1.00 15.14           C  
ATOM    530  CG  PHE A  71      49.981  83.183  86.589  1.00 14.07           C  
ATOM    531  CD1 PHE A  71      48.969  84.012  86.160  1.00 11.60           C  
ATOM    532  CD2 PHE A  71      50.834  83.637  87.594  1.00 13.56           C  
ATOM    533  CE1 PHE A  71      48.804  85.298  86.694  1.00 12.46           C  
ATOM    534  CE2 PHE A  71      50.675  84.919  88.149  1.00 14.51           C  
ATOM    535  CZ  PHE A  71      49.653  85.747  87.709  1.00 12.01           C  
ATOM    536  N   THR A  72      52.726  80.063  84.624  1.00 13.48           N  
ATOM    537  CA  THR A  72      53.220  78.792  84.181  1.00 13.48           C  
ATOM    538  C   THR A  72      53.811  77.989  85.307  1.00 13.73           C  
ATOM    539  O   THR A  72      54.668  78.477  86.026  1.00 13.76           O  
ATOM    540  CB  THR A  72      54.269  78.988  83.082  1.00 13.99           C  
ATOM    541  OG1 THR A  72      53.700  79.757  81.991  1.00 12.46           O  
ATOM    542  CG2 THR A  72      54.632  77.639  82.493  1.00 12.31           C  
ATOM    543  N   LEU A  73      53.327  76.752  85.426  1.00 14.49           N  
ATOM    544  CA  LEU A  73      53.918  75.683  86.254  1.00 14.05           C  
ATOM    545  C   LEU A  73      54.827  74.880  85.358  1.00 13.80           C  
ATOM    546  O   LEU A  73      54.412  74.481  84.272  1.00 13.40           O  
ATOM    547  CB  LEU A  73      52.829  74.751  86.832  1.00 13.27           C  
ATOM    548  CG  LEU A  73      53.291  73.563  87.714  1.00 12.02           C  
ATOM    549  CD1 LEU A  73      53.888  74.028  89.093  1.00 11.64           C  
ATOM    550  CD2 LEU A  73      52.180  72.534  87.951  1.00 10.60           C  
ATOM    551  N   THR A  74      56.057  74.651  85.804  1.00 14.14           N  
ATOM    552  CA  THR A  74      56.995  73.823  85.060  1.00 15.06           C  
ATOM    553  C   THR A  74      57.454  72.680  85.932  1.00 16.14           C  
ATOM    554  O   THR A  74      57.901  72.882  87.037  1.00 17.18           O  
ATOM    555  CB  THR A  74      58.183  74.658  84.529  1.00 15.74           C  
ATOM    556  OG1 THR A  74      57.724  75.545  83.490  1.00 16.74           O  
ATOM    557  CG2 THR A  74      59.252  73.781  83.828  1.00 13.80           C  
ATOM    558  N   ILE A  75      57.264  71.466  85.442  1.00 17.22           N  
ATOM    559  CA  ILE A  75      57.902  70.286  85.992  1.00 18.24           C  
ATOM    560  C   ILE A  75      59.126  70.070  85.106  1.00 18.68           C  
ATOM    561  O   ILE A  75      58.989  69.891  83.899  1.00 19.79           O  
ATOM    562  CB  ILE A  75      56.905  69.142  85.922  1.00 17.96           C  
ATOM    563  CG1 ILE A  75      55.627  69.587  86.637  1.00 19.85           C  
ATOM    564  CG2 ILE A  75      57.427  67.949  86.627  1.00 18.60           C  
ATOM    565  CD1 ILE A  75      54.485  68.632  86.619  1.00 22.47           C  
ATOM    566  N   SER A  76      60.329  70.184  85.649  1.00 18.71           N  
ATOM    567  CA  SER A  76      61.490  70.230  84.762  1.00 18.63           C  
ATOM    568  C   SER A  76      62.063  68.874  84.385  1.00 18.75           C  
ATOM    569  O   SER A  76      62.688  68.717  83.287  1.00 21.09           O  
ATOM    570  CB  SER A  76      62.596  71.115  85.320  1.00 18.88           C  
ATOM    571  OG  SER A  76      63.335  70.421  86.302  1.00 19.34           O  
ATOM    572  N   SER A  77      61.906  67.888  85.250  1.00 16.97           N  
ATOM    573  CA  SER A  77      62.280  66.541  84.820  1.00 16.26           C  
ATOM    574  C   SER A  77      61.236  65.573  85.345  1.00 15.58           C  
ATOM    575  O   SER A  77      61.323  65.115  86.481  1.00 15.85           O  
ATOM    576  CB  SER A  77      63.702  66.188  85.249  1.00 16.18           C  
ATOM    577  OG  SER A  77      63.755  64.861  85.698  1.00 18.15           O  
ATOM    578  N   LEU A  78      60.221  65.314  84.513  1.00 14.29           N  
ATOM    579  CA  LEU A  78      59.026  64.625  84.927  1.00 12.58           C  
ATOM    580  C   LEU A  78      59.436  63.297  85.506  1.00 11.94           C  
ATOM    581  O   LEU A  78      60.256  62.591  84.927  1.00 11.73           O  
ATOM    582  CB  LEU A  78      58.127  64.412  83.719  1.00 12.59           C  
ATOM    583  CG  LEU A  78      56.684  63.930  83.879  1.00 11.11           C  
ATOM    584  CD1 LEU A  78      55.809  65.098  84.247  1.00 10.37           C  
ATOM    585  CD2 LEU A  78      56.201  63.324  82.585  1.00  9.79           C  
ATOM    586  N   GLN A  79      58.870  62.981  86.662  1.00 11.03           N  
ATOM    587  CA  GLN A  79      59.045  61.701  87.327  1.00  9.90           C  
ATOM    588  C   GLN A  79      57.698  60.925  87.385  1.00 10.08           C  
ATOM    589  O   GLN A  79      56.617  61.514  87.425  1.00  9.92           O  
ATOM    590  CB  GLN A  79      59.550  61.941  88.750  1.00  9.77           C  
ATOM    591  CG  GLN A  79      60.932  62.563  88.891  1.00 10.35           C  
ATOM    592  CD  GLN A  79      61.959  61.944  87.965  1.00 15.98           C  
ATOM    593  OE1 GLN A  79      62.283  60.720  88.049  1.00 17.27           O  
ATOM    594  NE2 GLN A  79      62.475  62.764  87.060  1.00 15.69           N  
ATOM    595  N   PRO A  80      57.738  59.608  87.501  1.00 10.29           N  
ATOM    596  CA  PRO A  80      56.501  58.847  87.608  1.00 10.45           C  
ATOM    597  C   PRO A  80      55.505  59.369  88.692  1.00 11.47           C  
ATOM    598  O   PRO A  80      54.294  59.374  88.443  1.00 12.23           O  
ATOM    599  CB  PRO A  80      57.009  57.450  87.937  1.00 10.27           C  
ATOM    600  CG  PRO A  80      58.345  57.401  87.276  1.00  9.98           C  
ATOM    601  CD  PRO A  80      58.928  58.741  87.633  1.00 10.10           C  
ATOM    602  N   GLU A  81      55.984  59.805  89.847  1.00 11.73           N  
ATOM    603  CA  GLU A  81      55.108  60.236  90.957  1.00 12.72           C  
ATOM    604  C   GLU A  81      54.360  61.514  90.596  1.00 12.46           C  
ATOM    605  O   GLU A  81      53.526  61.994  91.350  1.00 11.58           O  
ATOM    606  CB  GLU A  81      55.957  60.484  92.229  1.00 13.16           C  
ATOM    607  CG  GLU A  81      57.380  59.871  92.173  1.00 19.66           C  
ATOM    608  CD  GLU A  81      58.525  60.883  92.176  1.00 26.12           C  
ATOM    609  OE1 GLU A  81      58.345  62.034  92.639  1.00 30.88           O  
ATOM    610  OE2 GLU A  81      59.638  60.527  91.735  1.00 29.41           O  
ATOM    611  N   ASP A  82      54.703  62.088  89.447  1.00 12.56           N  
ATOM    612  CA  ASP A  82      54.169  63.379  89.046  1.00 12.65           C  
ATOM    613  C   ASP A  82      52.893  63.193  88.268  1.00 12.94           C  
ATOM    614  O   ASP A  82      52.352  64.172  87.733  1.00 11.86           O  
ATOM    615  CB  ASP A  82      55.179  64.138  88.185  1.00 12.39           C  
ATOM    616  CG  ASP A  82      56.395  64.572  88.985  1.00 14.08           C  
ATOM    617  OD1 ASP A  82      56.231  64.687  90.236  1.00 12.60           O  
ATOM    618  OD2 ASP A  82      57.526  64.825  88.459  1.00 14.71           O  
ATOM    619  N   PHE A  83      52.460  61.929  88.161  1.00 11.75           N  
ATOM    620  CA  PHE A  83      51.191  61.607  87.560  1.00 11.90           C  
ATOM    621  C   PHE A  83      50.154  62.218  88.473  1.00 12.16           C  
ATOM    622  O   PHE A  83      50.132  61.884  89.666  1.00 12.97           O  
ATOM    623  CB  PHE A  83      51.000  60.079  87.474  1.00 11.72           C  
ATOM    624  CG  PHE A  83      49.581  59.667  87.240  1.00 12.66           C  
ATOM    625  CD1 PHE A  83      49.039  59.683  85.935  1.00 13.78           C  
ATOM    626  CD2 PHE A  83      48.764  59.310  88.319  1.00 12.92           C  
ATOM    627  CE1 PHE A  83      47.725  59.307  85.686  1.00 10.98           C  
ATOM    628  CE2 PHE A  83      47.445  58.984  88.107  1.00 12.95           C  
ATOM    629  CZ  PHE A  83      46.925  58.963  86.770  1.00 15.29           C  
ATOM    630  N   ALA A  84      49.306  63.097  87.922  1.00 11.65           N  
ATOM    631  CA  ALA A  84      48.358  63.908  88.705  1.00 11.41           C  
ATOM    632  C   ALA A  84      47.557  64.933  87.883  1.00 12.15           C  
ATOM    633  O   ALA A  84      47.881  65.206  86.703  1.00 12.87           O  
ATOM    634  CB  ALA A  84      49.068  64.612  89.811  1.00 10.99           C  
ATOM    635  N   THR A  85      46.492  65.456  88.491  1.00 12.06           N  
ATOM    636  CA  THR A  85      45.899  66.706  88.042  1.00 12.77           C  
ATOM    637  C   THR A  85      46.506  67.912  88.762  1.00 13.01           C  
ATOM    638  O   THR A  85      46.709  67.898  90.001  1.00 13.36           O  
ATOM    639  CB  THR A  85      44.384  66.723  88.248  1.00 12.58           C  
ATOM    640  OG1 THR A  85      43.821  65.524  87.733  1.00 13.24           O  
ATOM    641  CG2 THR A  85      43.736  67.770  87.317  1.00 12.39           C  
ATOM    642  N   TYR A  86      46.755  68.957  87.979  1.00 12.66           N  
ATOM    643  CA  TYR A  86      47.376  70.191  88.442  1.00 12.49           C  
ATOM    644  C   TYR A  86      46.385  71.353  88.215  1.00 13.72           C  
ATOM    645  O   TYR A  86      45.672  71.379  87.182  1.00 13.35           O  
ATOM    646  CB  TYR A  86      48.709  70.424  87.703  1.00 11.67           C  
ATOM    647  CG  TYR A  86      49.749  69.396  87.998  1.00 10.84           C  
ATOM    648  CD1 TYR A  86      50.625  69.550  89.050  1.00  9.77           C  
ATOM    649  CD2 TYR A  86      49.828  68.214  87.239  1.00 15.39           C  
ATOM    650  CE1 TYR A  86      51.566  68.560  89.353  1.00 13.16           C  
ATOM    651  CE2 TYR A  86      50.767  67.217  87.512  1.00 11.83           C  
ATOM    652  CZ  TYR A  86      51.639  67.390  88.576  1.00 14.89           C  
ATOM    653  OH  TYR A  86      52.575  66.395  88.863  1.00 14.08           O  
ATOM    654  N   TYR A  87      46.342  72.289  89.178  1.00 14.92           N  
ATOM    655  CA  TYR A  87      45.332  73.360  89.235  1.00 16.71           C  
ATOM    656  C   TYR A  87      46.018  74.676  89.608  1.00 18.17           C  
ATOM    657  O   TYR A  87      46.713  74.743  90.661  1.00 19.12           O  
ATOM    658  CB  TYR A  87      44.296  73.049  90.340  1.00 16.51           C  
ATOM    659  CG  TYR A  87      43.366  71.874  90.075  1.00 14.66           C  
ATOM    660  CD1 TYR A  87      43.607  70.626  90.640  1.00 13.99           C  
ATOM    661  CD2 TYR A  87      42.263  72.016  89.262  1.00 13.10           C  
ATOM    662  CE1 TYR A  87      42.769  69.552  90.389  1.00 15.72           C  
ATOM    663  CE2 TYR A  87      41.409  70.957  89.009  1.00 14.53           C  
ATOM    664  CZ  TYR A  87      41.668  69.711  89.566  1.00 17.40           C  
ATOM    665  OH  TYR A  87      40.820  68.627  89.301  1.00 19.26           O  
ATOM    666  N   CYS A  88      45.875  75.699  88.776  1.00 17.68           N  
ATOM    667  CA  CYS A  88      46.208  77.049  89.224  1.00 19.18           C  
ATOM    668  C   CYS A  88      45.021  77.563  90.043  1.00 18.54           C  
ATOM    669  O   CYS A  88      43.879  77.087  89.898  1.00 19.07           O  
ATOM    670  CB  CYS A  88      46.468  78.007  88.059  1.00 19.19           C  
ATOM    671  SG  CYS A  88      45.049  78.057  86.915  1.00 28.00           S  
ATOM    672  N   GLN A  89      45.284  78.526  90.913  1.00 17.00           N  
ATOM    673  CA  GLN A  89      44.218  79.168  91.661  1.00 15.72           C  
ATOM    674  C   GLN A  89      44.630  80.610  91.743  1.00 14.27           C  
ATOM    675  O   GLN A  89      45.817  80.887  91.896  1.00 13.82           O  
ATOM    676  CB  GLN A  89      44.144  78.574  93.072  1.00 16.40           C  
ATOM    677  CG  GLN A  89      43.041  79.178  93.961  1.00 16.78           C  
ATOM    678  CD  GLN A  89      43.251  78.935  95.442  1.00 16.92           C  
ATOM    679  OE1 GLN A  89      42.283  78.704  96.154  1.00 21.50           O  
ATOM    680  NE2 GLN A  89      44.491  78.991  95.915  1.00 11.91           N  
ATOM    681  N   GLN A  90      43.679  81.523  91.605  1.00 13.13           N  
ATOM    682  CA  GLN A  90      43.938  82.934  91.925  1.00 12.56           C  
ATOM    683  C   GLN A  90      43.297  83.378  93.264  1.00 11.48           C  
ATOM    684  O   GLN A  90      42.149  83.103  93.507  1.00 11.14           O  
ATOM    685  CB  GLN A  90      43.560  83.874  90.759  1.00 11.96           C  
ATOM    686  CG  GLN A  90      42.057  84.136  90.541  1.00 12.35           C  
ATOM    687  CD  GLN A  90      41.459  85.106  91.528  1.00 13.88           C  
ATOM    688  OE1 GLN A  90      42.157  85.918  92.100  1.00 18.45           O  
ATOM    689  NE2 GLN A  90      40.178  84.983  91.774  1.00 16.21           N  
ATOM    690  N   HIS A  91      44.038  84.083  94.110  1.00 11.28           N  
ATOM    691  CA  HIS A  91      43.433  84.663  95.322  1.00 10.80           C  
ATOM    692  C   HIS A  91      43.568  86.195  95.369  1.00 10.89           C  
ATOM    693  O   HIS A  91      43.637  86.801  96.443  1.00 11.00           O  
ATOM    694  CB  HIS A  91      43.992  84.003  96.580  1.00 10.27           C  
ATOM    695  CG  HIS A  91      45.445  84.264  96.783  1.00  9.83           C  
ATOM    696  ND1 HIS A  91      46.418  83.427  96.294  1.00 12.10           N  
ATOM    697  CD2 HIS A  91      46.095  85.300  97.363  1.00  9.45           C  
ATOM    698  CE1 HIS A  91      47.607  83.930  96.579  1.00 11.08           C  
ATOM    699  NE2 HIS A  91      47.436  85.067  97.221  1.00  9.39           N  
ATOM    700  N   TYR A  92      43.602  86.823  94.199  1.00 11.33           N  
ATOM    701  CA  TYR A  92      43.702  88.286  94.103  1.00 11.54           C  
ATOM    702  C   TYR A  92      42.471  89.017  94.624  1.00 12.47           C  
ATOM    703  O   TYR A  92      42.587  90.040  95.306  1.00 12.06           O  
ATOM    704  CB  TYR A  92      43.935  88.712  92.673  1.00 11.29           C  
ATOM    705  CG  TYR A  92      44.214  90.166  92.622  1.00 10.98           C  
ATOM    706  CD1 TYR A  92      45.440  90.662  93.066  1.00 11.78           C  
ATOM    707  CD2 TYR A  92      43.250  91.069  92.190  1.00  7.96           C  
ATOM    708  CE1 TYR A  92      45.715  92.045  93.050  1.00  9.43           C  
ATOM    709  CE2 TYR A  92      43.512  92.452  92.184  1.00 10.72           C  
ATOM    710  CZ  TYR A  92      44.744  92.924  92.615  1.00 10.43           C  
ATOM    711  OH  TYR A  92      45.008  94.273  92.612  1.00 11.41           O  
ATOM    712  N   THR A  93      41.305  88.491  94.253  1.00 12.85           N  
ATOM    713  CA  THR A  93      40.031  88.881  94.822  1.00 14.32           C  
ATOM    714  C   THR A  93      39.343  87.653  95.443  1.00 15.18           C  
ATOM    715  O   THR A  93      39.740  86.505  95.205  1.00 14.21           O  
ATOM    716  CB  THR A  93      39.062  89.354  93.706  1.00 15.09           C  
ATOM    717  OG1 THR A  93      38.805  88.232  92.826  1.00 13.50           O  
ATOM    718  CG2 THR A  93      39.665  90.540  92.820  1.00 13.16           C  
ATOM    719  N   THR A  94      38.287  87.934  96.217  1.00 15.61           N  
ATOM    720  CA  THR A  94      37.367  86.923  96.686  1.00 15.99           C  
ATOM    721  C   THR A  94      36.107  86.970  95.795  1.00 16.43           C  
ATOM    722  O   THR A  94      35.645  88.053  95.429  1.00 15.70           O  
ATOM    723  CB  THR A  94      37.053  87.139  98.187  1.00 16.29           C  
ATOM    724  OG1 THR A  94      38.226  86.872  98.976  1.00 16.62           O  
ATOM    725  CG2 THR A  94      36.077  86.074  98.696  1.00 16.22           C  
ATOM    726  N   PRO A  95      35.560  85.823  95.398  1.00 16.70           N  
ATOM    727  CA  PRO A  95      36.083  84.471  95.664  1.00 17.20           C  
ATOM    728  C   PRO A  95      37.394  84.060  94.957  1.00 17.42           C  
ATOM    729  O   PRO A  95      37.664  84.521  93.838  1.00 17.71           O  
ATOM    730  CB  PRO A  95      34.957  83.585  95.148  1.00 16.80           C  
ATOM    731  CG  PRO A  95      34.281  84.427  94.110  1.00 18.22           C  
ATOM    732  CD  PRO A  95      34.296  85.794  94.654  1.00 16.83           C  
ATOM    733  N   PRO A  96      38.170  83.167  95.580  1.00 17.65           N  
ATOM    734  CA  PRO A  96      39.366  82.622  94.927  1.00 18.22           C  
ATOM    735  C   PRO A  96      38.868  81.672  93.857  1.00 19.11           C  
ATOM    736  O   PRO A  96      37.833  81.049  94.079  1.00 19.49           O  
ATOM    737  CB  PRO A  96      40.062  81.828  96.038  1.00 17.34           C  
ATOM    738  CG  PRO A  96      38.998  81.468  96.965  1.00 17.57           C  
ATOM    739  CD  PRO A  96      37.946  82.557  96.900  1.00 17.09           C  
ATOM    740  N   THR A  97      39.527  81.594  92.703  1.00 19.00           N  
ATOM    741  CA  THR A  97      39.071  80.653  91.698  1.00 17.74           C  
ATOM    742  C   THR A  97      40.103  79.697  91.177  1.00 17.37           C  
ATOM    743  O   THR A  97      41.268  80.045  91.005  1.00 18.95           O  
ATOM    744  CB  THR A  97      38.426  81.361  90.542  1.00 17.66           C  
ATOM    745  OG1 THR A  97      39.161  82.559  90.283  1.00 18.33           O  
ATOM    746  CG2 THR A  97      37.041  81.817  90.970  1.00 16.51           C  
ATOM    747  N   PHE A  98      39.621  78.501  90.882  1.00 16.22           N  
ATOM    748  CA  PHE A  98      40.395  77.440  90.335  1.00 15.67           C  
ATOM    749  C   PHE A  98      40.376  77.387  88.802  1.00 15.25           C  
ATOM    750  O   PHE A  98      39.346  77.603  88.180  1.00 15.17           O  
ATOM    751  CB  PHE A  98      39.881  76.151  90.935  1.00 15.53           C  
ATOM    752  CG  PHE A  98      40.315  75.950  92.361  1.00 16.29           C  
ATOM    753  CD1 PHE A  98      41.682  75.812  92.679  1.00 17.19           C  
ATOM    754  CD2 PHE A  98      39.374  75.864  93.387  1.00 14.25           C  
ATOM    755  CE1 PHE A  98      42.109  75.616  94.030  1.00 18.46           C  
ATOM    756  CE2 PHE A  98      39.783  75.670  94.705  1.00 18.75           C  
ATOM    757  CZ  PHE A  98      41.159  75.544  95.035  1.00 17.58           C  
ATOM    758  N   GLY A  99      41.522  77.107  88.195  1.00 14.45           N  
ATOM    759  CA  GLY A  99      41.511  76.620  86.821  1.00 15.75           C  
ATOM    760  C   GLY A  99      40.837  75.239  86.726  1.00 16.21           C  
ATOM    761  O   GLY A  99      40.630  74.563  87.749  1.00 16.92           O  
ATOM    762  N   GLN A 100      40.481  74.837  85.514  1.00 16.39           N  
ATOM    763  CA  GLN A 100      39.846  73.540  85.226  1.00 17.80           C  
ATOM    764  C   GLN A 100      40.713  72.309  85.562  1.00 16.82           C  
ATOM    765  O   GLN A 100      40.218  71.189  85.584  1.00 16.60           O  
ATOM    766  CB  GLN A 100      39.478  73.434  83.747  1.00 17.61           C  
ATOM    767  CG  GLN A 100      38.639  74.550  83.219  1.00 24.77           C  
ATOM    768  CD  GLN A 100      38.429  74.450  81.682  1.00 34.03           C  
ATOM    769  OE1 GLN A 100      39.238  73.808  80.949  1.00 36.20           O  
ATOM    770  NE2 GLN A 100      37.335  75.057  81.198  1.00 33.63           N  
ATOM    771  N   GLY A 101      42.002  72.536  85.775  1.00 16.60           N  
ATOM    772  CA  GLY A 101      42.963  71.496  86.049  1.00 16.15           C  
ATOM    773  C   GLY A 101      43.487  70.935  84.760  1.00 16.56           C  
ATOM    774  O   GLY A 101      42.818  70.936  83.726  1.00 15.56           O  
ATOM    775  N   THR A 102      44.710  70.442  84.819  1.00 18.01           N  
ATOM    776  CA  THR A 102      45.276  69.752  83.666  1.00 18.53           C  
ATOM    777  C   THR A 102      45.933  68.470  84.090  1.00 18.47           C  
ATOM    778  O   THR A 102      46.827  68.478  84.919  1.00 19.17           O  
ATOM    779  CB  THR A 102      46.255  70.640  82.899  1.00 18.29           C  
ATOM    780  OG1 THR A 102      47.402  69.863  82.548  1.00 19.27           O  
ATOM    781  CG2 THR A 102      46.793  71.657  83.765  1.00 19.37           C  
ATOM    782  N   LYS A 103      45.455  67.383  83.502  1.00 18.35           N  
ATOM    783  CA  LYS A 103      45.871  66.021  83.791  1.00 18.25           C  
ATOM    784  C   LYS A 103      47.209  65.683  83.120  1.00 17.63           C  
ATOM    785  O   LYS A 103      47.350  65.822  81.917  1.00 18.49           O  
ATOM    786  CB  LYS A 103      44.776  65.064  83.299  1.00 18.39           C  
ATOM    787  CG  LYS A 103      44.360  63.966  84.322  1.00 22.50           C  
ATOM    788  CD  LYS A 103      45.443  62.781  84.491  1.00 24.67           C  
ATOM    789  CE  LYS A 103      44.810  61.422  84.055  1.00 24.70           C  
ATOM    790  NZ  LYS A 103      45.637  60.674  83.051  1.00 22.87           N  
ATOM    791  N   VAL A 104      48.204  65.275  83.903  1.00 16.91           N  
ATOM    792  CA  VAL A 104      49.484  64.875  83.361  1.00 14.99           C  
ATOM    793  C   VAL A 104      49.535  63.357  83.309  1.00 15.85           C  
ATOM    794  O   VAL A 104      49.429  62.679  84.332  1.00 16.40           O  
ATOM    795  CB  VAL A 104      50.615  65.436  84.199  1.00 14.45           C  
ATOM    796  CG1 VAL A 104      51.927  64.803  83.874  1.00 11.69           C  
ATOM    797  CG2 VAL A 104      50.736  66.897  83.932  1.00 15.19           C  
ATOM    798  N   GLU A 105      49.668  62.810  82.119  1.00 15.50           N  
ATOM    799  CA  GLU A 105      49.787  61.376  82.005  1.00 17.57           C  
ATOM    800  C   GLU A 105      51.215  61.039  81.630  1.00 16.96           C  
ATOM    801  O   GLU A 105      51.883  61.819  81.006  1.00 16.92           O  
ATOM    802  CB  GLU A 105      48.804  60.862  80.966  1.00 18.30           C  
ATOM    803  CG  GLU A 105      47.618  61.813  80.841  1.00 25.15           C  
ATOM    804  CD  GLU A 105      46.588  61.358  79.837  1.00 33.01           C  
ATOM    805  OE1 GLU A 105      46.836  61.546  78.601  1.00 33.22           O  
ATOM    806  OE2 GLU A 105      45.534  60.820  80.305  1.00 36.90           O  
ATOM    807  N   ILE A 106      51.691  59.874  82.030  1.00 17.11           N  
ATOM    808  CA  ILE A 106      53.060  59.512  81.741  1.00 16.64           C  
ATOM    809  C   ILE A 106      53.133  58.480  80.641  1.00 16.23           C  
ATOM    810  O   ILE A 106      52.469  57.445  80.715  1.00 16.84           O  
ATOM    811  CB  ILE A 106      53.741  59.096  83.013  1.00 16.80           C  
ATOM    812  CG1 ILE A 106      54.096  60.385  83.774  1.00 19.77           C  
ATOM    813  CG2 ILE A 106      55.017  58.359  82.710  1.00 16.41           C  
ATOM    814  CD1 ILE A 106      53.568  60.436  85.123  1.00 22.75           C  
ATOM    815  N   LYS A 107      53.895  58.790  79.595  1.00 15.64           N  
ATOM    816  CA  LYS A 107      54.126  57.841  78.497  1.00 15.93           C  
ATOM    817  C   LYS A 107      55.336  57.001  78.846  1.00 14.55           C  
ATOM    818  O   LYS A 107      56.446  57.520  78.966  1.00 14.92           O  
ATOM    819  CB  LYS A 107      54.377  58.558  77.144  1.00 16.17           C  
ATOM    820  CG  LYS A 107      53.309  58.331  76.086  1.00 19.62           C  
ATOM    821  CD  LYS A 107      53.546  59.135  74.777  1.00 23.99           C  
ATOM    822  CE  LYS A 107      52.931  60.562  74.824  1.00 24.82           C  
ATOM    823  NZ  LYS A 107      53.888  61.674  74.457  1.00 23.33           N  
ATOM    824  N   ARG A 108      55.123  55.704  79.011  1.00 13.51           N  
ATOM    825  CA  ARG A 108      56.225  54.778  79.213  1.00 12.17           C  
ATOM    826  C   ARG A 108      56.369  53.812  78.043  1.00 12.07           C  
ATOM    827  O   ARG A 108      55.795  53.984  76.980  1.00 10.99           O  
ATOM    828  CB  ARG A 108      56.114  54.025  80.563  1.00 11.07           C  
ATOM    829  CG  ARG A 108      54.774  53.317  80.827  1.00 10.61           C  
ATOM    830  CD  ARG A 108      54.847  52.019  81.682  1.00  6.58           C  
ATOM    831  NE  ARG A 108      55.862  51.105  81.146  1.00  5.66           N  
ATOM    832  CZ  ARG A 108      56.603  50.262  81.862  1.00  5.56           C  
ATOM    833  NH1 ARG A 108      56.450  50.131  83.174  1.00  6.03           N  
ATOM    834  NH2 ARG A 108      57.509  49.536  81.252  1.00  8.23           N  
ATOM    835  N   THR A 109      57.162  52.788  78.289  1.00 13.18           N  
ATOM    836  CA  THR A 109      57.438  51.712  77.383  1.00 13.24           C  
ATOM    837  C   THR A 109      56.276  50.741  77.452  1.00 12.87           C  
ATOM    838  O   THR A 109      55.588  50.680  78.476  1.00 12.74           O  
ATOM    839  CB  THR A 109      58.774  51.097  77.843  1.00 13.74           C  
ATOM    840  OG1 THR A 109      59.824  51.827  77.197  1.00 13.46           O  
ATOM    841  CG2 THR A 109      58.990  49.683  77.322  1.00 16.47           C  
ATOM    842  N   VAL A 110      56.045  50.023  76.343  1.00 12.58           N  
ATOM    843  CA  VAL A 110      54.988  49.013  76.232  1.00 12.06           C  
ATOM    844  C   VAL A 110      55.179  47.968  77.345  1.00 12.01           C  
ATOM    845  O   VAL A 110      56.314  47.659  77.756  1.00 12.08           O  
ATOM    846  CB  VAL A 110      54.886  48.398  74.769  1.00 12.18           C  
ATOM    847  CG1 VAL A 110      54.017  47.150  74.707  1.00 11.74           C  
ATOM    848  CG2 VAL A 110      54.341  49.418  73.770  1.00 12.00           C  
ATOM    849  N   ALA A 111      54.062  47.495  77.886  1.00 11.49           N  
ATOM    850  CA  ALA A 111      54.098  46.496  78.941  1.00 11.31           C  
ATOM    851  C   ALA A 111      52.969  45.501  78.736  1.00 11.32           C  
ATOM    852  O   ALA A 111      51.807  45.858  78.868  1.00 10.80           O  
ATOM    853  CB  ALA A 111      54.016  47.135  80.290  1.00 10.80           C  
ATOM    854  N   ALA A 112      53.344  44.275  78.339  1.00 11.41           N  
ATOM    855  CA  ALA A 112      52.422  43.169  78.159  1.00 11.21           C  
ATOM    856  C   ALA A 112      51.760  43.018  79.502  1.00 11.00           C  
ATOM    857  O   ALA A 112      52.437  43.172  80.513  1.00 11.29           O  
ATOM    858  CB  ALA A 112      53.184  41.897  77.802  1.00 11.22           C  
ATOM    859  N   PRO A 113      50.445  42.820  79.523  1.00 10.56           N  
ATOM    860  CA  PRO A 113      49.740  42.497  80.769  1.00 10.75           C  
ATOM    861  C   PRO A 113      49.896  41.038  81.179  1.00 11.11           C  
ATOM    862  O   PRO A 113      50.012  40.160  80.316  1.00 12.00           O  
ATOM    863  CB  PRO A 113      48.272  42.760  80.428  1.00 10.69           C  
ATOM    864  CG  PRO A 113      48.185  42.551  78.925  1.00 10.39           C  
ATOM    865  CD  PRO A 113      49.534  42.959  78.373  1.00 10.22           C  
ATOM    866  N   SER A 114      49.915  40.799  82.484  1.00 11.12           N  
ATOM    867  CA  SER A 114      49.637  39.491  83.036  1.00 11.24           C  
ATOM    868  C   SER A 114      48.130  39.284  83.123  1.00 11.49           C  
ATOM    869  O   SER A 114      47.401  40.123  83.660  1.00 10.97           O  
ATOM    870  CB  SER A 114      50.299  39.349  84.388  1.00 10.81           C  
ATOM    871  OG  SER A 114      51.685  39.515  84.205  1.00 12.25           O  
ATOM    872  N   VAL A 115      47.671  38.169  82.570  1.00 12.09           N  
ATOM    873  CA  VAL A 115      46.244  37.888  82.483  1.00 12.82           C  
ATOM    874  C   VAL A 115      45.901  36.758  83.437  1.00 13.41           C  
ATOM    875  O   VAL A 115      46.627  35.751  83.477  1.00 13.92           O  
ATOM    876  CB  VAL A 115      45.839  37.477  81.065  1.00 12.61           C  
ATOM    877  CG1 VAL A 115      44.322  37.297  80.961  1.00 12.60           C  
ATOM    878  CG2 VAL A 115      46.346  38.493  80.030  1.00 12.81           C  
ATOM    879  N   PHE A 116      44.808  36.939  84.193  1.00 13.24           N  
ATOM    880  CA  PHE A 116      44.323  35.976  85.176  1.00 13.41           C  
ATOM    881  C   PHE A 116      42.808  35.821  85.154  1.00 13.40           C  
ATOM    882  O   PHE A 116      42.083  36.799  85.012  1.00 14.27           O  
ATOM    883  CB  PHE A 116      44.672  36.419  86.573  1.00 13.16           C  
ATOM    884  CG  PHE A 116      46.069  36.855  86.732  1.00 15.87           C  
ATOM    885  CD1 PHE A 116      47.107  35.940  86.676  1.00 18.83           C  
ATOM    886  CD2 PHE A 116      46.364  38.192  86.972  1.00 16.25           C  
ATOM    887  CE1 PHE A 116      48.421  36.359  86.861  1.00 19.77           C  
ATOM    888  CE2 PHE A 116      47.652  38.603  87.150  1.00 15.84           C  
ATOM    889  CZ  PHE A 116      48.686  37.692  87.090  1.00 17.62           C  
ATOM    890  N   ILE A 117      42.344  34.599  85.360  1.00 12.55           N  
ATOM    891  CA  ILE A 117      40.935  34.304  85.332  1.00 12.66           C  
ATOM    892  C   ILE A 117      40.494  33.834  86.738  1.00 13.12           C  
ATOM    893  O   ILE A 117      41.240  33.153  87.456  1.00 12.92           O  
ATOM    894  CB  ILE A 117      40.649  33.306  84.162  1.00 12.61           C  
ATOM    895  CG1 ILE A 117      39.386  33.660  83.355  1.00 12.44           C  
ATOM    896  CG2 ILE A 117      40.721  31.868  84.591  1.00 13.19           C  
ATOM    897  CD1 ILE A 117      38.145  33.880  84.140  1.00 10.91           C  
ATOM    898  N   PHE A 118      39.308  34.281  87.153  1.00 13.61           N  
ATOM    899  CA  PHE A 118      38.746  33.962  88.457  1.00 13.84           C  
ATOM    900  C   PHE A 118      37.313  33.473  88.294  1.00 13.99           C  
ATOM    901  O   PHE A 118      36.439  34.241  87.904  1.00 13.97           O  
ATOM    902  CB  PHE A 118      38.725  35.194  89.338  1.00 13.92           C  
ATOM    903  CG  PHE A 118      40.063  35.622  89.817  1.00 14.31           C  
ATOM    904  CD1 PHE A 118      40.688  34.942  90.861  1.00 15.02           C  
ATOM    905  CD2 PHE A 118      40.684  36.739  89.264  1.00 11.74           C  
ATOM    906  CE1 PHE A 118      41.940  35.358  91.318  1.00 16.25           C  
ATOM    907  CE2 PHE A 118      41.922  37.157  89.713  1.00 13.01           C  
ATOM    908  CZ  PHE A 118      42.561  36.471  90.745  1.00 14.22           C  
ATOM    909  N   PRO A 119      37.053  32.209  88.594  1.00 14.14           N  
ATOM    910  CA  PRO A 119      35.667  31.742  88.639  1.00 14.25           C  
ATOM    911  C   PRO A 119      34.932  32.413  89.803  1.00 14.20           C  
ATOM    912  O   PRO A 119      35.577  32.922  90.734  1.00 13.74           O  
ATOM    913  CB  PRO A 119      35.807  30.235  88.890  1.00 14.20           C  
ATOM    914  CG  PRO A 119      37.162  30.072  89.541  1.00 14.62           C  
ATOM    915  CD  PRO A 119      38.017  31.143  88.925  1.00 14.20           C  
ATOM    916  N   PRO A 120      33.607  32.443  89.731  1.00 14.44           N  
ATOM    917  CA  PRO A 120      32.775  32.696  90.905  1.00 15.24           C  
ATOM    918  C   PRO A 120      33.186  31.839  92.097  1.00 16.15           C  
ATOM    919  O   PRO A 120      33.548  30.661  91.924  1.00 16.11           O  
ATOM    920  CB  PRO A 120      31.380  32.289  90.444  1.00 14.73           C  
ATOM    921  CG  PRO A 120      31.534  31.775  89.077  1.00 14.46           C  
ATOM    922  CD  PRO A 120      32.794  32.314  88.515  1.00 14.79           C  
ATOM    923  N   SER A 121      33.171  32.452  93.284  1.00 16.73           N  
ATOM    924  CA  SER A 121      33.322  31.722  94.531  1.00 17.31           C  
ATOM    925  C   SER A 121      32.037  30.929  94.808  1.00 17.40           C  
ATOM    926  O   SER A 121      30.958  31.330  94.367  1.00 16.62           O  
ATOM    927  CB  SER A 121      33.544  32.709  95.651  1.00 17.53           C  
ATOM    928  OG  SER A 121      32.401  33.530  95.791  1.00 19.57           O  
ATOM    929  N   ASP A 122      32.156  29.808  95.528  1.00 17.57           N  
ATOM    930  CA  ASP A 122      30.981  29.032  95.933  1.00 17.60           C  
ATOM    931  C   ASP A 122      29.959  29.861  96.720  1.00 17.25           C  
ATOM    932  O   ASP A 122      28.750  29.628  96.624  1.00 16.89           O  
ATOM    933  CB  ASP A 122      31.398  27.815  96.752  1.00 17.95           C  
ATOM    934  CG  ASP A 122      31.986  26.726  95.890  1.00 20.15           C  
ATOM    935  OD1 ASP A 122      31.219  25.870  95.386  1.00 22.37           O  
ATOM    936  OD2 ASP A 122      33.209  26.659  95.634  1.00 22.76           O  
ATOM    937  N   GLU A 123      30.444  30.839  97.484  1.00 17.22           N  
ATOM    938  CA  GLU A 123      29.555  31.665  98.302  1.00 16.58           C  
ATOM    939  C   GLU A 123      28.582  32.520  97.487  1.00 16.01           C  
ATOM    940  O   GLU A 123      27.387  32.571  97.795  1.00 15.14           O  
ATOM    941  CB  GLU A 123      30.338  32.503  99.312  1.00 16.69           C  
ATOM    942  CG  GLU A 123      29.505  32.974 100.485  1.00 17.03           C  
ATOM    943  CD  GLU A 123      28.584  31.895 101.078  1.00 20.94           C  
ATOM    944  OE1 GLU A 123      29.056  30.753 101.385  1.00 20.98           O  
ATOM    945  OE2 GLU A 123      27.370  32.203 101.270  1.00 21.29           O  
ATOM    946  N   GLN A 124      29.093  33.178  96.450  1.00 15.99           N  
ATOM    947  CA  GLN A 124      28.238  33.952  95.560  1.00 16.00           C  
ATOM    948  C   GLN A 124      27.276  33.023  94.852  1.00 16.04           C  
ATOM    949  O   GLN A 124      26.091  33.320  94.759  1.00 16.25           O  
ATOM    950  CB  GLN A 124      29.059  34.742  94.543  1.00 16.10           C  
ATOM    951  CG  GLN A 124      28.272  35.780  93.754  1.00 15.61           C  
ATOM    952  CD  GLN A 124      29.074  36.386  92.609  1.00 17.10           C  
ATOM    953  OE1 GLN A 124      30.051  35.801  92.122  1.00 17.88           O  
ATOM    954  NE2 GLN A 124      28.663  37.565  92.179  1.00 18.46           N  
ATOM    955  N   LEU A 125      27.785  31.885  94.384  1.00 16.40           N  
ATOM    956  CA  LEU A 125      26.976  30.938  93.603  1.00 16.91           C  
ATOM    957  C   LEU A 125      25.653  30.646  94.271  1.00 17.25           C  
ATOM    958  O   LEU A 125      24.627  30.872  93.659  1.00 17.40           O  
ATOM    959  CB  LEU A 125      27.744  29.661  93.210  1.00 16.38           C  
ATOM    960  CG  LEU A 125      28.723  29.955  92.059  1.00 16.41           C  
ATOM    961  CD1 LEU A 125      29.681  28.809  91.752  1.00 15.54           C  
ATOM    962  CD2 LEU A 125      27.998  30.437  90.780  1.00 15.46           C  
ATOM    963  N   LYS A 126      25.683  30.224  95.536  1.00 18.16           N  
ATOM    964  CA  LYS A 126      24.460  29.914  96.293  1.00 19.30           C  
ATOM    965  C   LYS A 126      23.517  31.093  96.612  1.00 19.85           C  
ATOM    966  O   LYS A 126      22.477  30.897  97.238  1.00 20.22           O  
ATOM    967  CB  LYS A 126      24.758  29.059  97.551  1.00 19.63           C  
ATOM    968  CG  LYS A 126      25.677  29.666  98.633  1.00 20.56           C  
ATOM    969  CD  LYS A 126      25.482  28.952  99.988  1.00 24.53           C  
ATOM    970  CE  LYS A 126      26.357  27.687 100.145  1.00 26.73           C  
ATOM    971  NZ  LYS A 126      27.743  27.990 100.630  1.00 29.23           N  
ATOM    972  N   SER A 127      23.863  32.298  96.155  1.00 20.43           N  
ATOM    973  CA  SER A 127      22.989  33.473  96.274  1.00 21.06           C  
ATOM    974  C   SER A 127      22.384  33.901  94.918  1.00 20.63           C  
ATOM    975  O   SER A 127      21.793  34.989  94.794  1.00 20.72           O  
ATOM    976  CB  SER A 127      23.774  34.648  96.890  1.00 21.93           C  
ATOM    977  OG  SER A 127      23.024  35.275  97.919  1.00 24.23           O  
ATOM    978  N   GLY A 128      22.572  33.075  93.889  1.00 19.92           N  
ATOM    979  CA  GLY A 128      21.868  33.261  92.624  1.00 18.69           C  
ATOM    980  C   GLY A 128      22.590  34.001  91.516  1.00 17.44           C  
ATOM    981  O   GLY A 128      22.096  34.089  90.393  1.00 17.22           O  
ATOM    982  N   THR A 129      23.770  34.521  91.821  1.00 16.79           N  
ATOM    983  CA  THR A 129      24.505  35.351  90.872  1.00 15.61           C  
ATOM    984  C   THR A 129      25.917  34.794  90.749  1.00 15.07           C  
ATOM    985  O   THR A 129      26.370  34.058  91.614  1.00 14.78           O  
ATOM    986  CB  THR A 129      24.451  36.860  91.314  1.00 15.80           C  
ATOM    987  OG1 THR A 129      23.196  37.447  90.905  1.00 14.87           O  
ATOM    988  CG2 THR A 129      25.476  37.721  90.579  1.00 14.85           C  
ATOM    989  N   ALA A 130      26.583  35.095  89.645  1.00 14.30           N  
ATOM    990  CA  ALA A 130      27.951  34.677  89.451  1.00 13.60           C  
ATOM    991  C   ALA A 130      28.713  35.781  88.758  1.00 13.69           C  
ATOM    992  O   ALA A 130      28.292  36.266  87.692  1.00 13.89           O  
ATOM    993  CB  ALA A 130      28.002  33.451  88.622  1.00 13.84           C  
ATOM    994  N   SER A 131      29.826  36.186  89.363  1.00 12.53           N  
ATOM    995  CA  SER A 131      30.747  37.075  88.697  1.00 11.61           C  
ATOM    996  C   SER A 131      32.011  36.307  88.311  1.00 10.72           C  
ATOM    997  O   SER A 131      32.716  35.775  89.171  1.00 10.31           O  
ATOM    998  CB  SER A 131      31.063  38.270  89.590  1.00 11.94           C  
ATOM    999  OG  SER A 131      29.857  38.815  90.098  1.00 12.02           O  
ATOM   1000  N   VAL A 132      32.256  36.221  87.005  1.00  9.56           N  
ATOM   1001  CA  VAL A 132      33.517  35.745  86.483  1.00  8.39           C  
ATOM   1002  C   VAL A 132      34.389  36.987  86.341  1.00  8.48           C  
ATOM   1003  O   VAL A 132      33.950  38.028  85.856  1.00  8.55           O  
ATOM   1004  CB  VAL A 132      33.367  35.031  85.130  1.00  8.51           C  
ATOM   1005  CG1 VAL A 132      34.636  34.282  84.784  1.00  7.94           C  
ATOM   1006  CG2 VAL A 132      32.195  34.061  85.139  1.00  7.85           C  
ATOM   1007  N   VAL A 133      35.620  36.886  86.806  1.00  7.88           N  
ATOM   1008  CA  VAL A 133      36.482  38.033  86.865  1.00  7.48           C  
ATOM   1009  C   VAL A 133      37.770  37.729  86.137  1.00  8.26           C  
ATOM   1010  O   VAL A 133      38.358  36.644  86.287  1.00  6.72           O  
ATOM   1011  CB  VAL A 133      36.743  38.445  88.327  1.00  6.88           C  
ATOM   1012  CG1 VAL A 133      37.854  39.498  88.413  1.00  6.60           C  
ATOM   1013  CG2 VAL A 133      35.482  38.964  88.935  1.00  5.81           C  
ATOM   1014  N   CYS A 134      38.205  38.710  85.362  1.00  9.38           N  
ATOM   1015  CA  CYS A 134      39.373  38.544  84.502  1.00 11.64           C  
ATOM   1016  C   CYS A 134      40.279  39.729  84.658  1.00 11.73           C  
ATOM   1017  O   CYS A 134      39.874  40.860  84.417  1.00 12.79           O  
ATOM   1018  CB  CYS A 134      38.946  38.404  83.046  1.00 11.95           C  
ATOM   1019  SG  CYS A 134      40.267  38.652  81.843  1.00 15.15           S  
ATOM   1020  N   LEU A 135      41.498  39.489  85.105  1.00 12.36           N  
ATOM   1021  CA  LEU A 135      42.362  40.600  85.463  1.00 12.39           C  
ATOM   1022  C   LEU A 135      43.562  40.675  84.563  1.00 12.83           C  
ATOM   1023  O   LEU A 135      44.162  39.646  84.215  1.00 12.83           O  
ATOM   1024  CB  LEU A 135      42.806  40.502  86.908  1.00 12.81           C  
ATOM   1025  CG  LEU A 135      44.081  41.205  87.370  1.00 12.71           C  
ATOM   1026  CD1 LEU A 135      43.754  42.654  87.779  1.00 10.35           C  
ATOM   1027  CD2 LEU A 135      44.630  40.422  88.550  1.00 12.99           C  
ATOM   1028  N   LEU A 136      43.870  41.914  84.176  1.00 12.89           N  
ATOM   1029  CA  LEU A 136      45.037  42.252  83.394  1.00 12.93           C  
ATOM   1030  C   LEU A 136      45.872  43.189  84.251  1.00 13.32           C  
ATOM   1031  O   LEU A 136      45.474  44.304  84.529  1.00 13.40           O  
ATOM   1032  CB  LEU A 136      44.636  42.958  82.104  1.00 12.86           C  
ATOM   1033  CG  LEU A 136      43.556  42.396  81.191  1.00 12.77           C  
ATOM   1034  CD1 LEU A 136      42.183  42.425  81.882  1.00 10.94           C  
ATOM   1035  CD2 LEU A 136      43.553  43.276  79.995  1.00 11.84           C  
ATOM   1036  N   ASN A 137      47.041  42.718  84.654  1.00 13.78           N  
ATOM   1037  CA  ASN A 137      47.838  43.378  85.645  1.00 13.46           C  
ATOM   1038  C   ASN A 137      49.052  44.012  85.013  1.00 13.52           C  
ATOM   1039  O   ASN A 137      49.782  43.348  84.263  1.00 12.96           O  
ATOM   1040  CB  ASN A 137      48.267  42.343  86.674  1.00 13.99           C  
ATOM   1041  CG  ASN A 137      48.165  42.858  88.074  1.00 16.90           C  
ATOM   1042  OD1 ASN A 137      49.072  42.660  88.896  1.00 20.89           O  
ATOM   1043  ND2 ASN A 137      47.076  43.564  88.360  1.00 16.51           N  
ATOM   1044  N   ASN A 138      49.243  45.307  85.305  1.00 13.48           N  
ATOM   1045  CA  ASN A 138      50.462  46.053  85.004  1.00 12.80           C  
ATOM   1046  C   ASN A 138      50.825  46.197  83.545  1.00 12.85           C  
ATOM   1047  O   ASN A 138      51.909  45.801  83.113  1.00 13.03           O  
ATOM   1048  CB  ASN A 138      51.642  45.485  85.779  1.00 12.83           C  
ATOM   1049  CG  ASN A 138      51.366  45.441  87.264  1.00 15.50           C  
ATOM   1050  OD1 ASN A 138      51.262  46.468  87.907  1.00 17.09           O  
ATOM   1051  ND2 ASN A 138      51.215  44.240  87.806  1.00 19.14           N  
ATOM   1052  N   PHE A 139      49.951  46.825  82.786  1.00 11.93           N  
ATOM   1053  CA  PHE A 139      50.242  47.012  81.397  1.00 10.78           C  
ATOM   1054  C   PHE A 139      50.239  48.474  81.028  1.00 10.81           C  
ATOM   1055  O   PHE A 139      49.630  49.295  81.733  1.00 10.87           O  
ATOM   1056  CB  PHE A 139      49.210  46.266  80.567  1.00 11.21           C  
ATOM   1057  CG  PHE A 139      47.800  46.755  80.754  1.00 10.14           C  
ATOM   1058  CD1 PHE A 139      47.224  47.618  79.824  1.00 11.61           C  
ATOM   1059  CD2 PHE A 139      47.043  46.324  81.813  1.00  8.32           C  
ATOM   1060  CE1 PHE A 139      45.916  48.062  79.974  1.00 12.07           C  
ATOM   1061  CE2 PHE A 139      45.743  46.773  81.981  1.00 11.09           C  
ATOM   1062  CZ  PHE A 139      45.174  47.646  81.056  1.00 10.07           C  
ATOM   1063  N   TYR A 140      50.914  48.767  79.910  1.00 10.45           N  
ATOM   1064  CA  TYR A 140      50.886  50.039  79.197  1.00  9.79           C  
ATOM   1065  C   TYR A 140      50.987  49.805  77.687  1.00 10.39           C  
ATOM   1066  O   TYR A 140      51.750  48.922  77.251  1.00  9.64           O  
ATOM   1067  CB  TYR A 140      52.044  50.915  79.645  1.00  9.28           C  
ATOM   1068  CG  TYR A 140      51.875  52.366  79.225  1.00  8.76           C  
ATOM   1069  CD1 TYR A 140      51.203  53.290  80.052  1.00  7.04           C  
ATOM   1070  CD2 TYR A 140      52.369  52.818  77.996  1.00  5.17           C  
ATOM   1071  CE1 TYR A 140      51.037  54.647  79.647  1.00  8.00           C  
ATOM   1072  CE2 TYR A 140      52.189  54.137  77.584  1.00  6.42           C  
ATOM   1073  CZ  TYR A 140      51.531  55.044  78.406  1.00  7.89           C  
ATOM   1074  OH  TYR A 140      51.390  56.348  77.980  1.00 10.88           O  
ATOM   1075  N   PRO A 141      50.278  50.594  76.866  1.00 11.46           N  
ATOM   1076  CA  PRO A 141      49.343  51.651  77.286  1.00 12.42           C  
ATOM   1077  C   PRO A 141      47.976  51.160  77.711  1.00 13.96           C  
ATOM   1078  O   PRO A 141      47.738  49.953  77.691  1.00 13.63           O  
ATOM   1079  CB  PRO A 141      49.179  52.477  76.005  1.00 12.21           C  
ATOM   1080  CG  PRO A 141      49.331  51.499  74.944  1.00 10.81           C  
ATOM   1081  CD  PRO A 141      50.410  50.559  75.394  1.00 11.11           C  
ATOM   1082  N   ARG A 142      47.094  52.120  78.019  1.00 16.25           N  
ATOM   1083  CA  ARG A 142      45.791  51.918  78.692  1.00 18.38           C  
ATOM   1084  C   ARG A 142      44.747  51.165  77.890  1.00 18.83           C  
ATOM   1085  O   ARG A 142      43.793  50.641  78.471  1.00 19.18           O  
ATOM   1086  CB  ARG A 142      45.200  53.276  79.098  1.00 18.66           C  
ATOM   1087  CG  ARG A 142      44.032  53.254  80.082  1.00 22.27           C  
ATOM   1088  CD  ARG A 142      42.966  54.352  79.806  1.00 28.87           C  
ATOM   1089  NE  ARG A 142      42.218  54.795  81.001  1.00 33.76           N  
ATOM   1090  CZ  ARG A 142      40.905  54.546  81.239  1.00 36.58           C  
ATOM   1091  NH1 ARG A 142      40.170  53.832  80.379  1.00 36.19           N  
ATOM   1092  NH2 ARG A 142      40.322  55.008  82.349  1.00 36.34           N  
ATOM   1093  N   GLU A 143      44.922  51.123  76.575  1.00 19.52           N  
ATOM   1094  CA  GLU A 143      43.867  50.681  75.681  1.00 20.94           C  
ATOM   1095  C   GLU A 143      44.039  49.196  75.414  1.00 21.44           C  
ATOM   1096  O   GLU A 143      45.073  48.776  74.878  1.00 21.93           O  
ATOM   1097  CB  GLU A 143      43.884  51.487  74.358  1.00 21.26           C  
ATOM   1098  CG  GLU A 143      42.576  52.211  74.013  1.00 22.67           C  
ATOM   1099  CD  GLU A 143      41.970  51.831  72.639  1.00 24.79           C  
ATOM   1100  OE1 GLU A 143      41.143  50.876  72.605  1.00 24.63           O  
ATOM   1101  OE2 GLU A 143      42.285  52.497  71.594  1.00 22.37           O  
ATOM   1102  N   ALA A 144      43.025  48.416  75.804  1.00 21.98           N  
ATOM   1103  CA  ALA A 144      42.956  46.964  75.554  1.00 22.16           C  
ATOM   1104  C   ALA A 144      41.526  46.477  75.268  1.00 22.29           C  
ATOM   1105  O   ALA A 144      40.547  47.078  75.724  1.00 22.72           O  
ATOM   1106  CB  ALA A 144      43.517  46.197  76.726  1.00 21.96           C  
ATOM   1107  N   LYS A 145      41.421  45.370  74.538  1.00 22.10           N  
ATOM   1108  CA  LYS A 145      40.133  44.769  74.203  1.00 22.00           C  
ATOM   1109  C   LYS A 145      39.966  43.477  75.000  1.00 22.03           C  
ATOM   1110  O   LYS A 145      40.838  42.597  74.963  1.00 21.98           O  
ATOM   1111  CB  LYS A 145      40.027  44.557  72.670  1.00 22.07           C  
ATOM   1112  CG  LYS A 145      39.250  43.327  72.175  1.00 21.08           C  
ATOM   1113  CD  LYS A 145      40.100  42.499  71.212  1.00 19.88           C  
ATOM   1114  CE  LYS A 145      39.664  42.677  69.756  1.00 18.73           C  
ATOM   1115  NZ  LYS A 145      40.808  42.457  68.841  1.00 17.84           N  
ATOM   1116  N   VAL A 146      38.867  43.386  75.748  1.00 21.91           N  
ATOM   1117  CA  VAL A 146      38.606  42.204  76.568  1.00 21.74           C  
ATOM   1118  C   VAL A 146      37.300  41.593  76.178  1.00 21.63           C  
ATOM   1119  O   VAL A 146      36.250  42.181  76.433  1.00 21.97           O  
ATOM   1120  CB  VAL A 146      38.489  42.507  78.058  1.00 21.56           C  
ATOM   1121  CG1 VAL A 146      38.688  41.229  78.844  1.00 22.05           C  
ATOM   1122  CG2 VAL A 146      39.520  43.522  78.498  1.00 22.61           C  
ATOM   1123  N   GLN A 147      37.372  40.411  75.566  1.00 21.32           N  
ATOM   1124  CA  GLN A 147      36.184  39.649  75.199  1.00 20.56           C  
ATOM   1125  C   GLN A 147      36.159  38.285  75.900  1.00 20.19           C  
ATOM   1126  O   GLN A 147      37.211  37.654  76.076  1.00 19.62           O  
ATOM   1127  CB  GLN A 147      36.081  39.493  73.678  1.00 20.84           C  
ATOM   1128  CG  GLN A 147      37.383  39.691  72.898  1.00 21.23           C  
ATOM   1129  CD  GLN A 147      37.270  39.262  71.422  1.00 22.00           C  
ATOM   1130  OE1 GLN A 147      36.169  39.226  70.861  1.00 21.75           O  
ATOM   1131  NE2 GLN A 147      38.412  38.957  70.794  1.00 21.39           N  
ATOM   1132  N   TRP A 148      34.953  37.857  76.299  1.00 19.75           N  
ATOM   1133  CA  TRP A 148      34.713  36.573  76.978  1.00 19.65           C  
ATOM   1134  C   TRP A 148      34.231  35.436  76.048  1.00 19.66           C  
ATOM   1135  O   TRP A 148      33.407  35.670  75.159  1.00 19.72           O  
ATOM   1136  CB  TRP A 148      33.651  36.764  78.048  1.00 19.60           C  
ATOM   1137  CG  TRP A 148      34.048  37.632  79.127  1.00 19.67           C  
ATOM   1138  CD1 TRP A 148      33.870  38.974  79.197  1.00 19.57           C  
ATOM   1139  CD2 TRP A 148      34.708  37.247  80.334  1.00 20.67           C  
ATOM   1140  NE1 TRP A 148      34.374  39.458  80.381  1.00 19.58           N  
ATOM   1141  CE2 TRP A 148      34.897  38.415  81.098  1.00 20.00           C  
ATOM   1142  CE3 TRP A 148      35.155  36.024  80.856  1.00 21.15           C  
ATOM   1143  CZ2 TRP A 148      35.511  38.402  82.350  1.00 21.14           C  
ATOM   1144  CZ3 TRP A 148      35.763  36.011  82.100  1.00 20.55           C  
ATOM   1145  CH2 TRP A 148      35.930  37.192  82.835  1.00 21.63           C  
ATOM   1146  N   LYS A 149      34.692  34.205  76.282  1.00 19.49           N  
ATOM   1147  CA  LYS A 149      34.358  33.102  75.372  1.00 19.92           C  
ATOM   1148  C   LYS A 149      33.615  31.915  76.027  1.00 19.96           C  
ATOM   1149  O   LYS A 149      34.052  30.754  75.928  1.00 20.00           O  
ATOM   1150  CB  LYS A 149      35.608  32.637  74.603  1.00 19.84           C  
ATOM   1151  CG  LYS A 149      35.496  32.762  73.103  1.00 20.12           C  
ATOM   1152  CD  LYS A 149      36.418  33.835  72.546  1.00 20.97           C  
ATOM   1153  CE  LYS A 149      36.140  34.060  71.059  1.00 22.84           C  
ATOM   1154  NZ  LYS A 149      37.322  34.600  70.329  1.00 23.06           N  
ATOM   1155  N   VAL A 150      32.477  32.213  76.656  1.00 19.68           N  
ATOM   1156  CA  VAL A 150      31.659  31.212  77.351  1.00 19.29           C  
ATOM   1157  C   VAL A 150      31.337  29.999  76.472  1.00 19.23           C  
ATOM   1158  O   VAL A 150      30.759  30.132  75.390  1.00 18.95           O  
ATOM   1159  CB  VAL A 150      30.368  31.839  77.929  1.00 19.32           C  
ATOM   1160  CG1 VAL A 150      29.719  30.904  78.936  1.00 19.45           C  
ATOM   1161  CG2 VAL A 150      30.677  33.154  78.600  1.00 19.07           C  
ATOM   1162  N   ASP A 151      31.718  28.821  76.960  1.00 19.23           N  
ATOM   1163  CA  ASP A 151      31.812  27.607  76.145  1.00 19.93           C  
ATOM   1164  C   ASP A 151      32.065  27.849  74.631  1.00 20.17           C  
ATOM   1165  O   ASP A 151      31.561  27.100  73.779  1.00 20.38           O  
ATOM   1166  CB  ASP A 151      30.651  26.617  76.424  1.00 19.84           C  
ATOM   1167  CG  ASP A 151      29.287  27.156  76.013  1.00 20.16           C  
ATOM   1168  OD1 ASP A 151      28.294  26.391  76.100  1.00 22.29           O  
ATOM   1169  OD2 ASP A 151      29.090  28.320  75.599  1.00 20.65           O  
ATOM   1170  N   ASN A 152      32.867  28.887  74.339  1.00 20.19           N  
ATOM   1171  CA  ASN A 152      33.353  29.276  72.993  1.00 20.31           C  
ATOM   1172  C   ASN A 152      32.477  30.276  72.201  1.00 19.99           C  
ATOM   1173  O   ASN A 152      32.662  30.449  70.992  1.00 19.87           O  
ATOM   1174  CB  ASN A 152      33.777  28.061  72.120  1.00 20.63           C  
ATOM   1175  CG  ASN A 152      35.073  27.384  72.613  1.00 21.18           C  
ATOM   1176  OD1 ASN A 152      35.058  26.215  73.000  1.00 21.97           O  
ATOM   1177  ND2 ASN A 152      36.189  28.115  72.589  1.00 20.15           N  
ATOM   1178  N   ALA A 153      31.541  30.928  72.885  1.00 19.78           N  
ATOM   1179  CA  ALA A 153      30.704  31.959  72.262  1.00 19.83           C  
ATOM   1180  C   ALA A 153      30.921  33.357  72.867  1.00 19.89           C  
ATOM   1181  O   ALA A 153      31.058  33.509  74.092  1.00 19.83           O  
ATOM   1182  CB  ALA A 153      29.225  31.565  72.316  1.00 19.72           C  
ATOM   1183  N   LEU A 154      30.948  34.367  71.993  1.00 19.73           N  
ATOM   1184  CA  LEU A 154      31.138  35.772  72.375  1.00 19.44           C  
ATOM   1185  C   LEU A 154      30.075  36.263  73.365  1.00 19.21           C  
ATOM   1186  O   LEU A 154      29.016  35.645  73.504  1.00 19.17           O  
ATOM   1187  CB  LEU A 154      31.149  36.651  71.115  1.00 19.43           C  
ATOM   1188  CG  LEU A 154      31.162  38.186  71.208  1.00 20.04           C  
ATOM   1189  CD1 LEU A 154      32.468  38.766  71.830  1.00 19.57           C  
ATOM   1190  CD2 LEU A 154      30.832  38.821  69.837  1.00 19.76           C  
ATOM   1191  N   GLN A 155      30.360  37.362  74.064  1.00 18.90           N  
ATOM   1192  CA  GLN A 155      29.367  37.973  74.951  1.00 18.73           C  
ATOM   1193  C   GLN A 155      29.157  39.491  74.713  1.00 18.64           C  
ATOM   1194  O   GLN A 155      30.044  40.184  74.217  1.00 18.61           O  
ATOM   1195  CB  GLN A 155      29.661  37.629  76.426  1.00 18.93           C  
ATOM   1196  CG  GLN A 155      29.969  36.128  76.726  1.00 18.51           C  
ATOM   1197  CD  GLN A 155      28.735  35.198  76.702  1.00 19.50           C  
ATOM   1198  OE1 GLN A 155      27.791  35.380  77.481  1.00 20.16           O  
ATOM   1199  NE2 GLN A 155      28.764  34.187  75.828  1.00 17.27           N  
ATOM   1200  N   SER A 156      27.957  39.976  75.034  1.00 18.70           N  
ATOM   1201  CA  SER A 156      27.552  41.374  74.820  1.00 18.98           C  
ATOM   1202  C   SER A 156      26.564  41.830  75.896  1.00 19.24           C  
ATOM   1203  O   SER A 156      25.586  41.126  76.200  1.00 19.36           O  
ATOM   1204  CB  SER A 156      26.877  41.558  73.450  1.00 18.87           C  
ATOM   1205  OG  SER A 156      27.654  41.023  72.401  1.00 18.13           O  
ATOM   1206  N   GLY A 157      26.808  43.013  76.456  1.00 19.37           N  
ATOM   1207  CA  GLY A 157      25.921  43.582  77.462  1.00 19.55           C  
ATOM   1208  C   GLY A 157      26.021  42.999  78.867  1.00 19.73           C  
ATOM   1209  O   GLY A 157      25.362  43.492  79.786  1.00 20.11           O  
ATOM   1210  N   ASN A 158      26.845  41.971  79.058  1.00 19.48           N  
ATOM   1211  CA  ASN A 158      26.895  41.275  80.351  1.00 19.66           C  
ATOM   1212  C   ASN A 158      28.255  41.388  81.079  1.00 19.69           C  
ATOM   1213  O   ASN A 158      28.566  40.610  81.982  1.00 19.59           O  
ATOM   1214  CB  ASN A 158      26.484  39.806  80.162  1.00 19.09           C  
ATOM   1215  CG  ASN A 158      27.387  39.074  79.186  1.00 18.61           C  
ATOM   1216  OD1 ASN A 158      28.264  39.680  78.547  1.00 18.00           O  
ATOM   1217  ND2 ASN A 158      27.193  37.766  79.071  1.00 17.67           N  
ATOM   1218  N   SER A 159      29.034  42.392  80.685  1.00 20.05           N  
ATOM   1219  CA  SER A 159      30.451  42.487  81.003  1.00 19.66           C  
ATOM   1220  C   SER A 159      30.802  43.930  81.308  1.00 19.64           C  
ATOM   1221  O   SER A 159      30.394  44.842  80.587  1.00 19.49           O  
ATOM   1222  CB  SER A 159      31.232  42.054  79.769  1.00 19.64           C  
ATOM   1223  OG  SER A 159      32.413  41.401  80.137  1.00 20.15           O  
ATOM   1224  N   GLN A 160      31.570  44.164  82.358  1.00 19.61           N  
ATOM   1225  CA  GLN A 160      31.991  45.539  82.631  1.00 19.69           C  
ATOM   1226  C   GLN A 160      33.481  45.668  82.953  1.00 19.20           C  
ATOM   1227  O   GLN A 160      34.063  44.826  83.644  1.00 19.50           O  
ATOM   1228  CB  GLN A 160      31.104  46.182  83.712  1.00 19.68           C  
ATOM   1229  CG  GLN A 160      29.795  46.698  83.167  1.00 21.02           C  
ATOM   1230  CD  GLN A 160      28.869  47.245  84.228  1.00 23.82           C  
ATOM   1231  OE1 GLN A 160      28.780  46.708  85.330  1.00 25.84           O  
ATOM   1232  NE2 GLN A 160      28.161  48.321  83.891  1.00 25.88           N  
ATOM   1233  N   GLU A 161      34.093  46.729  82.450  1.00 18.47           N  
ATOM   1234  CA  GLU A 161      35.516  46.931  82.662  1.00 18.09           C  
ATOM   1235  C   GLU A 161      35.719  47.995  83.691  1.00 17.40           C  
ATOM   1236  O   GLU A 161      34.913  48.917  83.809  1.00 17.06           O  
ATOM   1237  CB  GLU A 161      36.210  47.376  81.382  1.00 18.42           C  
ATOM   1238  CG  GLU A 161      36.490  46.276  80.384  1.00 20.09           C  
ATOM   1239  CD  GLU A 161      37.198  46.798  79.160  1.00 24.58           C  
ATOM   1240  OE1 GLU A 161      37.646  47.983  79.173  1.00 26.98           O  
ATOM   1241  OE2 GLU A 161      37.302  46.028  78.174  1.00 27.07           O  
ATOM   1242  N   SER A 162      36.820  47.855  84.420  1.00 16.99           N  
ATOM   1243  CA  SER A 162      37.274  48.837  85.403  1.00 16.38           C  
ATOM   1244  C   SER A 162      38.770  48.951  85.301  1.00 15.00           C  
ATOM   1245  O   SER A 162      39.466  47.950  85.258  1.00 13.95           O  
ATOM   1246  CB  SER A 162      36.938  48.396  86.821  1.00 16.47           C  
ATOM   1247  OG  SER A 162      37.467  49.358  87.712  1.00 17.98           O  
ATOM   1248  N   VAL A 163      39.267  50.172  85.271  1.00 14.69           N  
ATOM   1249  CA  VAL A 163      40.699  50.368  85.056  1.00 14.46           C  
ATOM   1250  C   VAL A 163      41.234  51.368  86.049  1.00 14.19           C  
ATOM   1251  O   VAL A 163      40.737  52.450  86.135  1.00 13.89           O  
ATOM   1252  CB  VAL A 163      41.000  50.704  83.567  1.00 13.55           C  
ATOM   1253  CG1 VAL A 163      39.971  51.635  83.042  1.00 15.58           C  
ATOM   1254  CG2 VAL A 163      42.378  51.234  83.370  1.00 12.17           C  
ATOM   1255  N   THR A 164      42.203  50.936  86.839  1.00 14.99           N  
ATOM   1256  CA  THR A 164      42.908  51.766  87.816  1.00 16.50           C  
ATOM   1257  C   THR A 164      43.551  53.036  87.203  1.00 17.48           C  
ATOM   1258  O   THR A 164      43.714  53.160  85.966  1.00 17.67           O  
ATOM   1259  CB  THR A 164      44.048  50.964  88.427  1.00 15.70           C  
ATOM   1260  OG1 THR A 164      44.961  50.672  87.382  1.00 17.78           O  
ATOM   1261  CG2 THR A 164      43.625  49.586  88.833  1.00 13.58           C  
ATOM   1262  N   GLU A 165      43.941  53.960  88.078  1.00 18.28           N  
ATOM   1263  CA  GLU A 165      44.725  55.106  87.641  1.00 19.63           C  
ATOM   1264  C   GLU A 165      46.175  54.675  87.377  1.00 19.02           C  
ATOM   1265  O   GLU A 165      46.655  53.740  87.958  1.00 19.78           O  
ATOM   1266  CB  GLU A 165      44.634  56.250  88.658  1.00 19.80           C  
ATOM   1267  CG  GLU A 165      43.262  56.932  88.713  1.00 23.94           C  
ATOM   1268  CD  GLU A 165      42.922  57.790  87.494  1.00 30.55           C  
ATOM   1269  OE1 GLU A 165      43.833  58.396  86.872  1.00 33.24           O  
ATOM   1270  OE2 GLU A 165      41.713  57.888  87.148  1.00 34.27           O  
ATOM   1271  N   GLN A 166      46.858  55.348  86.478  1.00 19.16           N  
ATOM   1272  CA  GLN A 166      48.275  55.106  86.246  1.00 19.48           C  
ATOM   1273  C   GLN A 166      49.036  54.950  87.558  1.00 19.44           C  
ATOM   1274  O   GLN A 166      48.940  55.803  88.456  1.00 20.20           O  
ATOM   1275  CB  GLN A 166      48.825  56.300  85.455  1.00 20.08           C  
ATOM   1276  CG  GLN A 166      50.264  56.242  84.944  1.00 19.50           C  
ATOM   1277  CD  GLN A 166      50.377  56.671  83.485  1.00 17.91           C  
ATOM   1278  OE1 GLN A 166      49.428  57.184  82.912  1.00 21.51           O  
ATOM   1279  NE2 GLN A 166      51.531  56.455  82.889  1.00 17.13           N  
ATOM   1280  N   ASP A 167      49.792  53.861  87.675  1.00 18.90           N  
ATOM   1281  CA  ASP A 167      50.624  53.626  88.852  1.00 17.68           C  
ATOM   1282  C   ASP A 167      51.723  54.665  89.030  1.00 17.12           C  
ATOM   1283  O   ASP A 167      52.456  55.008  88.099  1.00 17.53           O  
ATOM   1284  CB  ASP A 167      51.269  52.264  88.789  1.00 17.61           C  
ATOM   1285  CG  ASP A 167      51.986  51.905  90.082  1.00 18.13           C  
ATOM   1286  OD1 ASP A 167      53.211  52.078  90.156  1.00 17.95           O  
ATOM   1287  OD2 ASP A 167      51.405  51.433  91.079  1.00 20.39           O  
ATOM   1288  N   SER A 168      51.864  55.119  90.260  1.00 16.43           N  
ATOM   1289  CA  SER A 168      52.728  56.246  90.574  1.00 15.62           C  
ATOM   1290  C   SER A 168      54.189  55.863  90.540  1.00 14.82           C  
ATOM   1291  O   SER A 168      55.055  56.733  90.441  1.00 14.24           O  
ATOM   1292  CB  SER A 168      52.338  56.880  91.918  1.00 15.17           C  
ATOM   1293  OG  SER A 168      53.180  56.404  92.949  1.00 16.78           O  
ATOM   1294  N   LYS A 169      54.474  54.566  90.604  1.00 15.14           N  
ATOM   1295  CA  LYS A 169      55.880  54.114  90.516  1.00 15.43           C  
ATOM   1296  C   LYS A 169      56.292  53.628  89.150  1.00 14.59           C  
ATOM   1297  O   LYS A 169      57.275  54.121  88.606  1.00 15.69           O  
ATOM   1298  CB  LYS A 169      56.210  53.092  91.577  1.00 15.83           C  
ATOM   1299  CG  LYS A 169      55.983  53.638  92.988  1.00 20.58           C  
ATOM   1300  CD  LYS A 169      57.226  53.579  93.900  1.00 26.26           C  
ATOM   1301  CE  LYS A 169      56.942  52.729  95.190  1.00 27.23           C  
ATOM   1302  NZ  LYS A 169      55.506  52.674  95.533  1.00 25.32           N  
ATOM   1303  N   ASP A 170      55.517  52.717  88.573  1.00 13.58           N  
ATOM   1304  CA  ASP A 170      55.860  52.092  87.293  1.00 12.54           C  
ATOM   1305  C   ASP A 170      54.949  52.518  86.130  1.00 10.78           C  
ATOM   1306  O   ASP A 170      55.104  52.028  85.024  1.00 10.19           O  
ATOM   1307  CB  ASP A 170      55.872  50.549  87.428  1.00 13.09           C  
ATOM   1308  CG  ASP A 170      54.462  49.939  87.487  1.00 15.53           C  
ATOM   1309  OD1 ASP A 170      53.485  50.566  86.984  1.00 17.82           O  
ATOM   1310  OD2 ASP A 170      54.227  48.811  88.008  1.00 21.83           O  
ATOM   1311  N   SER A 171      53.981  53.388  86.403  1.00  9.39           N  
ATOM   1312  CA  SER A 171      53.183  54.069  85.359  1.00  7.97           C  
ATOM   1313  C   SER A 171      52.240  53.205  84.552  1.00  7.83           C  
ATOM   1314  O   SER A 171      51.710  53.665  83.539  1.00  6.04           O  
ATOM   1315  CB  SER A 171      54.064  54.828  84.402  1.00  6.99           C  
ATOM   1316  OG  SER A 171      54.723  55.854  85.085  1.00  7.06           O  
ATOM   1317  N   THR A 172      52.029  51.961  84.995  1.00  8.08           N  
ATOM   1318  CA  THR A 172      51.146  51.060  84.264  1.00  8.69           C  
ATOM   1319  C   THR A 172      49.716  51.197  84.766  1.00  9.92           C  
ATOM   1320  O   THR A 172      49.459  51.864  85.768  1.00  9.12           O  
ATOM   1321  CB  THR A 172      51.624  49.576  84.378  1.00  8.60           C  
ATOM   1322  OG1 THR A 172      51.792  49.243  85.756  1.00  8.57           O  
ATOM   1323  CG2 THR A 172      53.022  49.395  83.802  1.00  6.96           C  
ATOM   1324  N   TYR A 173      48.787  50.566  84.036  1.00 11.65           N  
ATOM   1325  CA  TYR A 173      47.396  50.423  84.441  1.00 11.66           C  
ATOM   1326  C   TYR A 173      47.150  48.942  84.723  1.00 12.53           C  
ATOM   1327  O   TYR A 173      47.922  48.046  84.322  1.00 11.38           O  
ATOM   1328  CB  TYR A 173      46.451  50.905  83.325  1.00 11.98           C  
ATOM   1329  CG  TYR A 173      46.728  52.310  82.784  1.00 13.13           C  
ATOM   1330  CD1 TYR A 173      46.117  53.429  83.353  1.00 15.83           C  
ATOM   1331  CD2 TYR A 173      47.568  52.515  81.697  1.00 12.21           C  
ATOM   1332  CE1 TYR A 173      46.349  54.705  82.859  1.00 15.76           C  
ATOM   1333  CE2 TYR A 173      47.798  53.780  81.201  1.00 12.60           C  
ATOM   1334  CZ  TYR A 173      47.193  54.869  81.784  1.00 15.24           C  
ATOM   1335  OH  TYR A 173      47.432  56.153  81.316  1.00 18.81           O  
ATOM   1336  N   SER A 174      46.063  48.698  85.440  1.00 13.70           N  
ATOM   1337  CA  SER A 174      45.590  47.364  85.666  1.00 14.53           C  
ATOM   1338  C   SER A 174      44.123  47.424  85.371  1.00 14.88           C  
ATOM   1339  O   SER A 174      43.485  48.428  85.637  1.00 16.25           O  
ATOM   1340  CB  SER A 174      45.846  46.987  87.103  1.00 14.65           C  
ATOM   1341  OG  SER A 174      47.072  46.287  87.194  1.00 15.29           O  
ATOM   1342  N   LEU A 175      43.597  46.385  84.759  1.00 14.78           N  
ATOM   1343  CA  LEU A 175      42.211  46.387  84.326  1.00 14.04           C  
ATOM   1344  C   LEU A 175      41.478  45.136  84.828  1.00 14.44           C  
ATOM   1345  O   LEU A 175      42.027  44.035  84.890  1.00 13.63           O  
ATOM   1346  CB  LEU A 175      42.130  46.497  82.813  1.00 13.41           C  
ATOM   1347  CG  LEU A 175      40.769  46.613  82.127  1.00 12.41           C  
ATOM   1348  CD1 LEU A 175      40.861  47.547  80.951  1.00  9.98           C  
ATOM   1349  CD2 LEU A 175      40.365  45.247  81.651  1.00 12.93           C  
ATOM   1350  N   SER A 176      40.215  45.325  85.164  1.00 15.09           N  
ATOM   1351  CA  SER A 176      39.403  44.246  85.641  1.00 15.74           C  
ATOM   1352  C   SER A 176      38.145  44.116  84.780  1.00 16.55           C  
ATOM   1353  O   SER A 176      37.450  45.108  84.505  1.00 17.27           O  
ATOM   1354  CB  SER A 176      39.073  44.506  87.090  1.00 14.99           C  
ATOM   1355  OG  SER A 176      37.761  44.135  87.326  1.00 16.01           O  
ATOM   1356  N   SER A 177      37.873  42.891  84.334  1.00 16.42           N  
ATOM   1357  CA  SER A 177      36.716  42.620  83.488  1.00 15.93           C  
ATOM   1358  C   SER A 177      35.788  41.637  84.186  1.00 16.34           C  
ATOM   1359  O   SER A 177      36.167  40.490  84.474  1.00 16.74           O  
ATOM   1360  CB  SER A 177      37.151  42.095  82.107  1.00 15.68           C  
ATOM   1361  OG  SER A 177      36.069  42.098  81.201  1.00 12.44           O  
ATOM   1362  N   THR A 178      34.567  42.085  84.459  1.00 16.19           N  
ATOM   1363  CA  THR A 178      33.622  41.236  85.168  1.00 15.71           C  
ATOM   1364  C   THR A 178      32.368  40.781  84.377  1.00 14.91           C  
ATOM   1365  O   THR A 178      31.494  41.562  84.015  1.00 15.34           O  
ATOM   1366  CB  THR A 178      33.313  41.794  86.587  1.00 15.57           C  
ATOM   1367  OG1 THR A 178      32.485  40.846  87.264  1.00 17.49           O  
ATOM   1368  CG2 THR A 178      32.443  43.065  86.559  1.00 15.84           C  
ATOM   1369  N   LEU A 179      32.311  39.485  84.112  1.00 14.38           N  
ATOM   1370  CA  LEU A 179      31.173  38.869  83.453  1.00 13.74           C  
ATOM   1371  C   LEU A 179      30.125  38.500  84.490  1.00 13.81           C  
ATOM   1372  O   LEU A 179      30.384  37.693  85.386  1.00 13.90           O  
ATOM   1373  CB  LEU A 179      31.616  37.637  82.664  1.00 13.29           C  
ATOM   1374  CG  LEU A 179      30.561  36.915  81.815  1.00 12.51           C  
ATOM   1375  CD1 LEU A 179      30.002  37.784  80.728  1.00 11.15           C  
ATOM   1376  CD2 LEU A 179      31.139  35.675  81.199  1.00 11.23           C  
ATOM   1377  N   THR A 180      28.949  39.110  84.373  1.00 13.93           N  
ATOM   1378  CA  THR A 180      27.882  38.920  85.354  1.00 14.18           C  
ATOM   1379  C   THR A 180      26.732  38.072  84.805  1.00 13.58           C  
ATOM   1380  O   THR A 180      26.050  38.420  83.829  1.00 13.27           O  
ATOM   1381  CB  THR A 180      27.392  40.275  85.948  1.00 14.60           C  
ATOM   1382  OG1 THR A 180      28.365  40.745  86.892  1.00 15.53           O  
ATOM   1383  CG2 THR A 180      26.115  40.087  86.802  1.00 14.56           C  
ATOM   1384  N   LEU A 181      26.553  36.937  85.465  1.00 12.67           N  
ATOM   1385  CA  LEU A 181      25.528  35.984  85.107  1.00 11.63           C  
ATOM   1386  C   LEU A 181      24.702  35.597  86.324  1.00 10.83           C  
ATOM   1387  O   LEU A 181      25.147  35.719  87.472  1.00 10.41           O  
ATOM   1388  CB  LEU A 181      26.165  34.750  84.474  1.00 11.46           C  
ATOM   1389  CG  LEU A 181      26.853  35.006  83.135  1.00 11.42           C  
ATOM   1390  CD1 LEU A 181      27.493  33.734  82.620  1.00 10.66           C  
ATOM   1391  CD2 LEU A 181      25.863  35.585  82.122  1.00 12.41           C  
ATOM   1392  N   SER A 182      23.480  35.162  86.049  1.00 10.19           N  
ATOM   1393  CA  SER A 182      22.665  34.471  87.034  1.00  9.56           C  
ATOM   1394  C   SER A 182      23.255  33.084  87.212  1.00  8.97           C  
ATOM   1395  O   SER A 182      23.781  32.502  86.249  1.00  8.41           O  
ATOM   1396  CB  SER A 182      21.240  34.334  86.525  1.00  9.28           C  
ATOM   1397  OG  SER A 182      21.185  33.310  85.550  1.00  8.97           O  
ATOM   1398  N   LYS A 183      23.174  32.578  88.441  1.00  8.50           N  
ATOM   1399  CA  LYS A 183      23.492  31.185  88.751  1.00  8.26           C  
ATOM   1400  C   LYS A 183      23.101  30.271  87.612  1.00  7.93           C  
ATOM   1401  O   LYS A 183      23.922  29.499  87.150  1.00  8.07           O  
ATOM   1402  CB  LYS A 183      22.766  30.739  90.022  1.00  8.36           C  
ATOM   1403  CG  LYS A 183      23.318  29.504  90.687  1.00  8.82           C  
ATOM   1404  CD  LYS A 183      22.643  29.280  92.018  1.00 11.87           C  
ATOM   1405  CE  LYS A 183      22.698  27.801  92.435  1.00 16.61           C  
ATOM   1406  NZ  LYS A 183      23.338  27.554  93.785  1.00 17.72           N  
ATOM   1407  N   ALA A 184      21.860  30.390  87.142  1.00  8.06           N  
ATOM   1408  CA  ALA A 184      21.302  29.476  86.138  1.00  8.09           C  
ATOM   1409  C   ALA A 184      21.906  29.611  84.720  1.00  8.12           C  
ATOM   1410  O   ALA A 184      22.236  28.616  84.087  1.00  8.34           O  
ATOM   1411  CB  ALA A 184      19.757  29.563  86.122  1.00  7.99           C  
ATOM   1412  N   ASP A 185      22.056  30.831  84.223  1.00  8.38           N  
ATOM   1413  CA  ASP A 185      22.770  31.056  82.964  1.00  8.73           C  
ATOM   1414  C   ASP A 185      24.219  30.515  82.998  1.00  8.74           C  
ATOM   1415  O   ASP A 185      24.703  29.936  82.015  1.00  8.28           O  
ATOM   1416  CB  ASP A 185      22.747  32.551  82.597  1.00  8.97           C  
ATOM   1417  CG  ASP A 185      21.554  32.928  81.700  1.00  9.55           C  
ATOM   1418  OD1 ASP A 185      20.626  32.106  81.497  1.00  9.73           O  
ATOM   1419  OD2 ASP A 185      21.465  34.041  81.144  1.00 10.37           O  
ATOM   1420  N   TYR A 186      24.889  30.707  84.136  1.00  8.99           N  
ATOM   1421  CA  TYR A 186      26.251  30.212  84.370  1.00  9.45           C  
ATOM   1422  C   TYR A 186      26.390  28.688  84.376  1.00  9.80           C  
ATOM   1423  O   TYR A 186      27.304  28.153  83.738  1.00  9.76           O  
ATOM   1424  CB  TYR A 186      26.776  30.759  85.693  1.00  9.82           C  
ATOM   1425  CG  TYR A 186      28.117  30.200  86.168  1.00 10.54           C  
ATOM   1426  CD1 TYR A 186      29.306  30.568  85.546  1.00  9.58           C  
ATOM   1427  CD2 TYR A 186      28.188  29.331  87.260  1.00 10.08           C  
ATOM   1428  CE1 TYR A 186      30.521  30.079  85.974  1.00 10.21           C  
ATOM   1429  CE2 TYR A 186      29.404  28.841  87.702  1.00 10.11           C  
ATOM   1430  CZ  TYR A 186      30.570  29.221  87.054  1.00 11.12           C  
ATOM   1431  OH  TYR A 186      31.797  28.759  87.491  1.00 12.52           O  
ATOM   1432  N   GLU A 187      25.505  28.004  85.115  1.00  9.75           N  
ATOM   1433  CA  GLU A 187      25.519  26.540  85.220  1.00  9.90           C  
ATOM   1434  C   GLU A 187      25.323  25.857  83.869  1.00  9.63           C  
ATOM   1435  O   GLU A 187      25.626  24.675  83.732  1.00  9.56           O  
ATOM   1436  CB  GLU A 187      24.447  26.019  86.195  1.00 10.21           C  
ATOM   1437  CG  GLU A 187      24.428  26.657  87.580  1.00 11.51           C  
ATOM   1438  CD  GLU A 187      25.071  25.797  88.658  1.00 13.25           C  
ATOM   1439  OE1 GLU A 187      24.456  24.785  89.078  1.00 12.46           O  
ATOM   1440  OE2 GLU A 187      26.199  26.145  89.090  1.00 14.35           O  
ATOM   1441  N   LYS A 188      24.814  26.602  82.887  1.00  9.41           N  
ATOM   1442  CA  LYS A 188      24.509  26.063  81.566  1.00  9.51           C  
ATOM   1443  C   LYS A 188      25.757  25.611  80.844  1.00  9.64           C  
ATOM   1444  O   LYS A 188      25.715  24.666  80.084  1.00  9.86           O  
ATOM   1445  CB  LYS A 188      23.791  27.095  80.692  1.00  9.36           C  
ATOM   1446  CG  LYS A 188      22.295  27.216  80.915  1.00  9.35           C  
ATOM   1447  CD  LYS A 188      21.723  28.407  80.153  1.00  9.54           C  
ATOM   1448  CE  LYS A 188      20.278  28.148  79.747  1.00 10.74           C  
ATOM   1449  NZ  LYS A 188      19.403  29.329  79.980  1.00 11.17           N  
ATOM   1450  N   HIS A 189      26.874  26.277  81.094  1.00 10.28           N  
ATOM   1451  CA  HIS A 189      28.034  26.139  80.222  1.00 10.74           C  
ATOM   1452  C   HIS A 189      29.301  25.653  80.937  1.00 10.96           C  
ATOM   1453  O   HIS A 189      29.499  25.933  82.121  1.00 11.23           O  
ATOM   1454  CB  HIS A 189      28.275  27.458  79.477  1.00 10.77           C  
ATOM   1455  CG  HIS A 189      27.027  28.079  78.912  1.00 11.60           C  
ATOM   1456  ND1 HIS A 189      26.150  27.391  78.097  1.00 11.61           N  
ATOM   1457  CD2 HIS A 189      26.514  29.326  79.045  1.00 12.26           C  
ATOM   1458  CE1 HIS A 189      25.154  28.186  77.752  1.00 11.89           C  
ATOM   1459  NE2 HIS A 189      25.353  29.367  78.310  1.00 12.81           N  
ATOM   1460  N   LYS A 190      30.148  24.929  80.204  1.00 11.22           N  
ATOM   1461  CA  LYS A 190      31.384  24.356  80.745  1.00 11.36           C  
ATOM   1462  C   LYS A 190      32.575  25.332  80.728  1.00 11.59           C  
ATOM   1463  O   LYS A 190      33.024  25.791  81.783  1.00 11.52           O  
ATOM   1464  CB  LYS A 190      31.739  23.042  80.008  1.00 11.44           C  
ATOM   1465  N   VAL A 191      33.074  25.662  79.537  1.00 11.57           N  
ATOM   1466  CA  VAL A 191      34.366  26.353  79.431  1.00 11.99           C  
ATOM   1467  C   VAL A 191      34.275  27.900  79.519  1.00 11.64           C  
ATOM   1468  O   VAL A 191      33.516  28.533  78.786  1.00 12.02           O  
ATOM   1469  CB  VAL A 191      35.247  25.796  78.221  1.00 11.85           C  
ATOM   1470  CG1 VAL A 191      34.547  24.628  77.514  1.00 12.03           C  
ATOM   1471  CG2 VAL A 191      35.665  26.886  77.227  1.00 11.59           C  
ATOM   1472  N   TYR A 192      35.031  28.490  80.439  1.00 11.16           N  
ATOM   1473  CA  TYR A 192      34.976  29.947  80.641  1.00 10.96           C  
ATOM   1474  C   TYR A 192      36.275  30.647  80.254  1.00 11.30           C  
ATOM   1475  O   TYR A 192      37.324  30.403  80.846  1.00 10.52           O  
ATOM   1476  CB  TYR A 192      34.541  30.303  82.065  1.00 10.39           C  
ATOM   1477  CG  TYR A 192      33.054  30.218  82.230  1.00  8.60           C  
ATOM   1478  CD1 TYR A 192      32.428  28.972  82.330  1.00  8.64           C  
ATOM   1479  CD2 TYR A 192      32.264  31.360  82.234  1.00  5.96           C  
ATOM   1480  CE1 TYR A 192      31.052  28.850  82.447  1.00  7.44           C  
ATOM   1481  CE2 TYR A 192      30.876  31.261  82.373  1.00  7.09           C  
ATOM   1482  CZ  TYR A 192      30.272  29.988  82.468  1.00  7.26           C  
ATOM   1483  OH  TYR A 192      28.905  29.830  82.589  1.00  5.36           O  
ATOM   1484  N   ALA A 193      36.188  31.493  79.233  1.00 12.04           N  
ATOM   1485  CA  ALA A 193      37.376  32.086  78.644  1.00 13.09           C  
ATOM   1486  C   ALA A 193      37.357  33.610  78.649  1.00 13.73           C  
ATOM   1487  O   ALA A 193      36.310  34.250  78.521  1.00 13.51           O  
ATOM   1488  CB  ALA A 193      37.599  31.559  77.251  1.00 12.77           C  
ATOM   1489  N   CYS A 194      38.540  34.178  78.817  1.00 14.77           N  
ATOM   1490  CA  CYS A 194      38.706  35.622  78.808  1.00 16.14           C  
ATOM   1491  C   CYS A 194      39.825  35.880  77.818  1.00 16.43           C  
ATOM   1492  O   CYS A 194      40.949  35.424  78.030  1.00 16.83           O  
ATOM   1493  CB  CYS A 194      39.050  36.150  80.198  1.00 15.42           C  
ATOM   1494  SG  CYS A 194      39.654  37.848  80.116  1.00 19.92           S  
ATOM   1495  N   GLU A 195      39.509  36.554  76.712  1.00 17.07           N  
ATOM   1496  CA  GLU A 195      40.511  36.815  75.672  1.00 17.57           C  
ATOM   1497  C   GLU A 195      40.908  38.277  75.676  1.00 17.85           C  
ATOM   1498  O   GLU A 195      40.054  39.164  75.526  1.00 17.69           O  
ATOM   1499  CB  GLU A 195      40.026  36.393  74.275  1.00 17.61           C  
ATOM   1500  CG  GLU A 195      41.061  35.644  73.441  1.00 17.71           C  
ATOM   1501  CD  GLU A 195      40.857  35.779  71.925  1.00 19.60           C  
ATOM   1502  OE1 GLU A 195      41.487  35.001  71.170  1.00 18.80           O  
ATOM   1503  OE2 GLU A 195      40.088  36.664  71.468  1.00 20.00           O  
ATOM   1504  N   VAL A 196      42.199  38.525  75.876  1.00 18.21           N  
ATOM   1505  CA  VAL A 196      42.703  39.882  75.746  1.00 19.09           C  
ATOM   1506  C   VAL A 196      43.706  40.089  74.619  1.00 19.77           C  
ATOM   1507  O   VAL A 196      44.661  39.312  74.435  1.00 19.39           O  
ATOM   1508  CB  VAL A 196      43.291  40.458  77.037  1.00 19.30           C  
ATOM   1509  CG1 VAL A 196      42.733  41.853  77.234  1.00 19.06           C  
ATOM   1510  CG2 VAL A 196      43.013  39.549  78.258  1.00 18.96           C  
ATOM   1511  N   THR A 197      43.444  41.147  73.860  1.00 20.55           N  
ATOM   1512  CA  THR A 197      44.410  41.699  72.928  1.00 21.35           C  
ATOM   1513  C   THR A 197      44.849  43.062  73.415  1.00 21.18           C  
ATOM   1514  O   THR A 197      44.034  43.881  73.842  1.00 21.32           O  
ATOM   1515  CB  THR A 197      43.823  41.801  71.540  1.00 21.47           C  
ATOM   1516  OG1 THR A 197      43.151  40.570  71.235  1.00 22.85           O  
ATOM   1517  CG2 THR A 197      44.962  41.893  70.488  1.00 22.45           C  
ATOM   1518  N   HIS A 198      46.156  43.277  73.351  1.00 21.10           N  
ATOM   1519  CA  HIS A 198      46.791  44.493  73.835  1.00 20.46           C  
ATOM   1520  C   HIS A 198      48.027  44.740  72.978  1.00 20.67           C  
ATOM   1521  O   HIS A 198      48.697  43.794  72.560  1.00 20.39           O  
ATOM   1522  CB  HIS A 198      47.183  44.342  75.311  1.00 19.73           C  
ATOM   1523  CG  HIS A 198      47.975  45.491  75.840  1.00 17.92           C  
ATOM   1524  ND1 HIS A 198      49.350  45.493  75.867  1.00 17.35           N  
ATOM   1525  CD2 HIS A 198      47.590  46.688  76.335  1.00 17.06           C  
ATOM   1526  CE1 HIS A 198      49.782  46.636  76.364  1.00 16.19           C  
ATOM   1527  NE2 HIS A 198      48.732  47.379  76.659  1.00 16.71           N  
ATOM   1528  N   GLN A 199      48.329  46.013  72.746  1.00 20.91           N  
ATOM   1529  CA  GLN A 199      49.460  46.435  71.923  1.00 21.60           C  
ATOM   1530  C   GLN A 199      50.809  45.852  72.360  1.00 21.02           C  
ATOM   1531  O   GLN A 199      51.799  45.998  71.649  1.00 20.28           O  
ATOM   1532  CB  GLN A 199      49.517  47.964  71.913  1.00 22.40           C  
ATOM   1533  CG  GLN A 199      48.393  48.584  72.785  1.00 25.31           C  
ATOM   1534  CD  GLN A 199      47.885  49.934  72.267  1.00 28.97           C  
ATOM   1535  OE1 GLN A 199      48.316  50.415  71.202  1.00 27.29           O  
ATOM   1536  NE2 GLN A 199      46.965  50.551  73.030  1.00 29.63           N  
ATOM   1537  N   GLY A 200      50.835  45.194  73.524  1.00 20.80           N  
ATOM   1538  CA  GLY A 200      52.045  44.585  74.074  1.00 20.66           C  
ATOM   1539  C   GLY A 200      52.223  43.067  73.986  1.00 20.60           C  
ATOM   1540  O   GLY A 200      53.314  42.536  74.233  1.00 20.42           O  
ATOM   1541  N   LEU A 201      51.160  42.351  73.650  1.00 20.62           N  
ATOM   1542  CA  LEU A 201      51.266  40.902  73.526  1.00 20.50           C  
ATOM   1543  C   LEU A 201      51.469  40.543  72.077  1.00 20.97           C  
ATOM   1544  O   LEU A 201      50.835  41.149  71.195  1.00 20.76           O  
ATOM   1545  CB  LEU A 201      50.021  40.212  74.079  1.00 20.41           C  
ATOM   1546  CG  LEU A 201      49.789  40.362  75.593  1.00 18.86           C  
ATOM   1547  CD1 LEU A 201      48.309  40.396  75.899  1.00 15.70           C  
ATOM   1548  CD2 LEU A 201      50.513  39.247  76.361  1.00 18.34           C  
ATOM   1549  N   SER A 202      52.349  39.565  71.834  1.00 21.37           N  
ATOM   1550  CA  SER A 202      52.647  39.104  70.464  1.00 22.20           C  
ATOM   1551  C   SER A 202      51.401  38.493  69.825  1.00 22.04           C  
ATOM   1552  O   SER A 202      50.928  38.953  68.775  1.00 22.32           O  
ATOM   1553  CB  SER A 202      53.841  38.127  70.432  1.00 22.18           C  
ATOM   1554  OG  SER A 202      54.658  38.269  71.594  1.00 23.33           O  
ATOM   1555  N   SER A 203      50.863  37.471  70.482  1.00 21.81           N  
ATOM   1556  CA  SER A 203      49.576  36.914  70.112  1.00 21.45           C  
ATOM   1557  C   SER A 203      48.579  37.125  71.263  1.00 21.42           C  
ATOM   1558  O   SER A 203      48.914  36.858  72.425  1.00 20.91           O  
ATOM   1559  CB  SER A 203      49.721  35.434  69.776  1.00 21.23           C  
ATOM   1560  OG  SER A 203      48.750  35.047  68.826  1.00 20.90           O  
ATOM   1561  N   PRO A 204      47.382  37.644  70.947  1.00 21.35           N  
ATOM   1562  CA  PRO A 204      46.264  37.673  71.899  1.00 21.07           C  
ATOM   1563  C   PRO A 204      46.262  36.481  72.867  1.00 20.94           C  
ATOM   1564  O   PRO A 204      46.519  35.346  72.459  1.00 20.57           O  
ATOM   1565  CB  PRO A 204      45.036  37.669  70.982  1.00 20.86           C  
ATOM   1566  CG  PRO A 204      45.486  38.448  69.764  1.00 21.09           C  
ATOM   1567  CD  PRO A 204      47.008  38.288  69.668  1.00 21.51           C  
ATOM   1568  N   VAL A 205      46.023  36.767  74.150  1.00 21.00           N  
ATOM   1569  CA  VAL A 205      46.077  35.754  75.204  1.00 20.65           C  
ATOM   1570  C   VAL A 205      44.671  35.431  75.675  1.00 20.65           C  
ATOM   1571  O   VAL A 205      43.908  36.339  76.060  1.00 20.40           O  
ATOM   1572  CB  VAL A 205      46.970  36.193  76.406  1.00 20.42           C  
ATOM   1573  CG1 VAL A 205      46.719  35.346  77.630  1.00 19.44           C  
ATOM   1574  CG2 VAL A 205      48.431  36.088  76.034  1.00 21.23           C  
ATOM   1575  N   THR A 206      44.344  34.135  75.607  1.00 20.33           N  
ATOM   1576  CA  THR A 206      43.118  33.577  76.181  1.00 19.97           C  
ATOM   1577  C   THR A 206      43.394  32.973  77.568  1.00 19.53           C  
ATOM   1578  O   THR A 206      44.330  32.189  77.738  1.00 19.58           O  
ATOM   1579  CB  THR A 206      42.466  32.543  75.206  1.00 20.11           C  
ATOM   1580  OG1 THR A 206      41.309  31.955  75.813  1.00 20.14           O  
ATOM   1581  CG2 THR A 206      43.389  31.339  74.920  1.00 20.27           C  
ATOM   1582  N   LYS A 207      42.610  33.382  78.560  1.00 18.81           N  
ATOM   1583  CA  LYS A 207      42.696  32.826  79.905  1.00 18.44           C  
ATOM   1584  C   LYS A 207      41.340  32.223  80.184  1.00 18.37           C  
ATOM   1585  O   LYS A 207      40.323  32.805  79.810  1.00 18.45           O  
ATOM   1586  CB  LYS A 207      43.014  33.914  80.920  1.00 18.37           C  
ATOM   1587  CG  LYS A 207      44.428  33.847  81.472  1.00 18.99           C  
ATOM   1588  CD  LYS A 207      44.648  32.609  82.338  1.00 20.44           C  
ATOM   1589  CE  LYS A 207      45.865  31.816  81.867  1.00 20.63           C  
ATOM   1590  NZ  LYS A 207      47.143  32.396  82.394  1.00 18.69           N  
ATOM   1591  N   SER A 208      41.308  31.057  80.820  1.00 18.06           N  
ATOM   1592  CA  SER A 208      40.111  30.223  80.741  1.00 17.75           C  
ATOM   1593  C   SER A 208      40.118  29.034  81.694  1.00 17.58           C  
ATOM   1594  O   SER A 208      41.128  28.348  81.836  1.00 17.34           O  
ATOM   1595  CB  SER A 208      39.902  29.761  79.285  1.00 17.62           C  
ATOM   1596  OG  SER A 208      39.734  28.368  79.188  1.00 17.22           O  
ATOM   1597  N   PHE A 209      38.978  28.793  82.332  1.00 17.48           N  
ATOM   1598  CA  PHE A 209      38.849  27.692  83.277  1.00 17.67           C  
ATOM   1599  C   PHE A 209      37.627  26.809  82.983  1.00 17.73           C  
ATOM   1600  O   PHE A 209      36.695  27.218  82.284  1.00 17.67           O  
ATOM   1601  CB  PHE A 209      38.776  28.233  84.699  1.00 17.47           C  
ATOM   1602  CG  PHE A 209      37.468  28.905  85.020  1.00 18.48           C  
ATOM   1603  CD1 PHE A 209      36.340  28.140  85.385  1.00 18.88           C  
ATOM   1604  CD2 PHE A 209      37.346  30.292  84.942  1.00 16.55           C  
ATOM   1605  CE1 PHE A 209      35.117  28.752  85.673  1.00 18.86           C  
ATOM   1606  CE2 PHE A 209      36.134  30.915  85.231  1.00 17.38           C  
ATOM   1607  CZ  PHE A 209      35.014  30.151  85.598  1.00 18.68           C  
ATOM   1608  N   ASN A 210      37.640  25.599  83.526  1.00 17.71           N  
ATOM   1609  CA  ASN A 210      36.489  24.731  83.427  1.00 18.18           C  
ATOM   1610  C   ASN A 210      35.602  24.830  84.660  1.00 18.84           C  
ATOM   1611  O   ASN A 210      36.069  24.733  85.794  1.00 19.02           O  
ATOM   1612  CB  ASN A 210      36.923  23.288  83.168  1.00 18.03           C  
ATOM   1613  CG  ASN A 210      36.846  22.920  81.701  1.00 17.12           C  
ATOM   1614  OD1 ASN A 210      37.243  23.699  80.829  1.00 14.76           O  
ATOM   1615  ND2 ASN A 210      36.316  21.736  81.417  1.00 16.93           N  
ATOM   1616  N   ARG A 211      34.314  25.043  84.422  1.00 19.69           N  
ATOM   1617  CA  ARG A 211      33.333  25.173  85.491  1.00 20.44           C  
ATOM   1618  C   ARG A 211      33.276  23.908  86.357  1.00 21.75           C  
ATOM   1619  O   ARG A 211      33.043  22.800  85.857  1.00 20.72           O  
ATOM   1620  CB  ARG A 211      31.955  25.495  84.897  1.00 20.15           C  
ATOM   1621  CG  ARG A 211      30.889  25.897  85.906  1.00 17.81           C  
ATOM   1622  CD  ARG A 211      29.483  25.751  85.365  1.00 14.22           C  
ATOM   1623  NE  ARG A 211      28.671  24.904  86.222  1.00 12.44           N  
ATOM   1624  CZ  ARG A 211      28.332  23.652  85.945  1.00 11.70           C  
ATOM   1625  NH1 ARG A 211      28.731  23.089  84.816  1.00 11.37           N  
ATOM   1626  NH2 ARG A 211      27.584  22.960  86.796  1.00 10.49           N  
ATOM   1627  N   GLY A 212      33.512  24.090  87.657  1.00 23.40           N  
ATOM   1628  CA  GLY A 212      33.398  23.001  88.614  1.00 25.32           C  
ATOM   1629  C   GLY A 212      34.564  22.019  88.668  1.00 26.57           C  
ATOM   1630  O   GLY A 212      34.575  21.141  89.538  1.00 26.52           O  
ATOM   1631  N   GLU A 213      35.537  22.152  87.759  1.00 27.84           N  
ATOM   1632  CA  GLU A 213      36.763  21.344  87.834  1.00 29.06           C  
ATOM   1633  C   GLU A 213      37.851  21.973  88.718  1.00 30.01           C  
ATOM   1634  O   GLU A 213      39.044  21.842  88.442  1.00 30.08           O  
ATOM   1635  CB  GLU A 213      37.292  20.977  86.445  1.00 28.99           C  
ATOM   1636  CG  GLU A 213      37.086  19.505  86.095  1.00 28.96           C  
ATOM   1637  CD  GLU A 213      37.479  19.173  84.663  1.00 29.89           C  
ATOM   1638  OE1 GLU A 213      37.932  20.096  83.944  1.00 31.28           O  
ATOM   1639  OE2 GLU A 213      37.347  17.994  84.252  1.00 28.33           O  
ATOM   1640  N   CYS A 214      37.402  22.674  89.764  1.00 31.35           N  
ATOM   1641  CA  CYS A 214      38.182  22.932  90.979  1.00 32.46           C  
ATOM   1642  C   CYS A 214      39.222  24.005  90.804  1.00 32.62           C  
ATOM   1643  O   CYS A 214      38.928  25.160  91.106  1.00 33.14           O  
ATOM   1644  CB  CYS A 214      38.852  21.639  91.475  1.00 32.84           C  
ATOM   1645  SG  CYS A 214      38.344  21.129  93.128  1.00 35.43           S  
TER    1646      CYS A 214                                                      
ATOM   1647  N   GLU B   1      52.046  67.181 112.713  1.00 32.18           N  
ATOM   1648  CA  GLU B   1      51.585  67.843 111.470  1.00 32.48           C  
ATOM   1649  C   GLU B   1      50.219  68.491 111.702  1.00 31.92           C  
ATOM   1650  O   GLU B   1      49.427  68.004 112.515  1.00 32.22           O  
ATOM   1651  CB  GLU B   1      51.503  66.821 110.321  1.00 33.04           C  
ATOM   1652  CG  GLU B   1      52.171  67.252 109.015  1.00 35.19           C  
ATOM   1653  CD  GLU B   1      51.569  66.576 107.788  1.00 39.72           C  
ATOM   1654  OE1 GLU B   1      51.860  66.990 106.634  1.00 40.25           O  
ATOM   1655  OE2 GLU B   1      50.789  65.617 107.973  1.00 42.30           O  
ATOM   1656  N   VAL B   2      49.959  69.600 111.010  1.00 30.85           N  
ATOM   1657  CA  VAL B   2      48.607  70.138 110.904  1.00 30.21           C  
ATOM   1658  C   VAL B   2      47.736  69.058 110.257  1.00 29.76           C  
ATOM   1659  O   VAL B   2      48.217  68.233 109.454  1.00 30.01           O  
ATOM   1660  CB  VAL B   2      48.554  71.415 110.020  1.00 30.36           C  
ATOM   1661  CG1 VAL B   2      47.118  71.797 109.710  1.00 30.19           C  
ATOM   1662  CG2 VAL B   2      49.298  72.571 110.669  1.00 30.21           C  
ATOM   1663  N   GLN B   3      46.451  69.082 110.582  1.00 28.62           N  
ATOM   1664  CA  GLN B   3      45.550  68.011 110.192  1.00 27.16           C  
ATOM   1665  C   GLN B   3      44.151  68.587 110.141  1.00 25.79           C  
ATOM   1666  O   GLN B   3      43.750  69.337 111.028  1.00 24.79           O  
ATOM   1667  CB  GLN B   3      45.618  66.905 111.247  1.00 27.74           C  
ATOM   1668  CG  GLN B   3      44.803  65.662 110.955  1.00 29.34           C  
ATOM   1669  CD  GLN B   3      45.631  64.578 110.294  1.00 31.63           C  
ATOM   1670  OE1 GLN B   3      45.232  64.043 109.264  1.00 32.01           O  
ATOM   1671  NE2 GLN B   3      46.791  64.258 110.878  1.00 30.72           N  
ATOM   1672  N   LEU B   4      43.412  68.244 109.096  1.00 24.41           N  
ATOM   1673  CA  LEU B   4      42.028  68.645 108.991  1.00 23.26           C  
ATOM   1674  C   LEU B   4      41.183  67.436 108.635  1.00 23.19           C  
ATOM   1675  O   LEU B   4      41.374  66.832 107.583  1.00 23.32           O  
ATOM   1676  CB  LEU B   4      41.870  69.708 107.924  1.00 22.89           C  
ATOM   1677  CG  LEU B   4      42.553  71.062 108.094  1.00 22.07           C  
ATOM   1678  CD1 LEU B   4      42.893  71.575 106.695  1.00 23.31           C  
ATOM   1679  CD2 LEU B   4      41.678  72.045 108.816  1.00 19.85           C  
ATOM   1680  N   VAL B   5      40.251  67.080 109.516  1.00 22.80           N  
ATOM   1681  CA  VAL B   5      39.414  65.909 109.287  1.00 22.27           C  
ATOM   1682  C   VAL B   5      37.946  66.261 109.056  1.00 21.60           C  
ATOM   1683  O   VAL B   5      37.258  66.794 109.930  1.00 20.95           O  
ATOM   1684  CB  VAL B   5      39.530  64.829 110.400  1.00 22.45           C  
ATOM   1685  CG1 VAL B   5      39.392  63.445 109.799  1.00 22.87           C  
ATOM   1686  CG2 VAL B   5      40.846  64.937 111.175  1.00 22.92           C  
ATOM   1687  N   GLU B   6      37.504  65.958 107.838  1.00 21.17           N  
ATOM   1688  CA  GLU B   6      36.111  66.035 107.442  1.00 20.70           C  
ATOM   1689  C   GLU B   6      35.317  64.872 108.032  1.00 20.16           C  
ATOM   1690  O   GLU B   6      35.854  63.767 108.189  1.00 19.81           O  
ATOM   1691  CB  GLU B   6      36.026  65.958 105.924  1.00 21.01           C  
ATOM   1692  CG  GLU B   6      36.612  67.145 105.166  1.00 22.63           C  
ATOM   1693  CD  GLU B   6      38.039  66.893 104.724  1.00 25.73           C  
ATOM   1694  OE1 GLU B   6      38.538  67.691 103.906  1.00 22.91           O  
ATOM   1695  OE2 GLU B   6      38.670  65.892 105.200  1.00 27.25           O  
ATOM   1696  N   SER B   7      34.051  65.131 108.361  1.00 19.46           N  
ATOM   1697  CA  SER B   7      33.074  64.075 108.678  1.00 19.36           C  
ATOM   1698  C   SER B   7      31.629  64.488 108.363  1.00 18.64           C  
ATOM   1699  O   SER B   7      31.339  65.659 108.133  1.00 18.84           O  
ATOM   1700  CB  SER B   7      33.203  63.574 110.131  1.00 19.39           C  
ATOM   1701  OG  SER B   7      33.732  64.571 110.986  1.00 20.60           O  
ATOM   1702  N   GLY B   8      30.731  63.516 108.332  1.00 18.00           N  
ATOM   1703  CA  GLY B   8      29.336  63.778 108.065  1.00 17.99           C  
ATOM   1704  C   GLY B   8      28.919  63.418 106.652  1.00 18.34           C  
ATOM   1705  O   GLY B   8      27.756  63.585 106.288  1.00 18.95           O  
ATOM   1706  N   GLY B   9      29.851  62.915 105.848  1.00 18.10           N  
ATOM   1707  CA  GLY B   9      29.531  62.511 104.492  1.00 17.45           C  
ATOM   1708  C   GLY B   9      28.528  61.380 104.455  1.00 17.13           C  
ATOM   1709  O   GLY B   9      28.313  60.705 105.453  1.00 17.74           O  
ATOM   1710  N   GLY B  10      27.909  61.161 103.303  1.00 16.81           N  
ATOM   1711  CA  GLY B  10      27.028  60.021 103.124  1.00 15.80           C  
ATOM   1712  C   GLY B  10      25.861  60.367 102.239  1.00 15.05           C  
ATOM   1713  O   GLY B  10      25.842  61.444 101.674  1.00 15.57           O  
ATOM   1714  N   LEU B  11      24.899  59.455 102.134  1.00 14.22           N  
ATOM   1715  CA  LEU B  11      23.716  59.633 101.318  1.00 13.40           C  
ATOM   1716  C   LEU B  11      22.804  60.753 101.845  1.00 13.79           C  
ATOM   1717  O   LEU B  11      22.467  60.789 103.034  1.00 14.37           O  
ATOM   1718  CB  LEU B  11      22.936  58.320 101.303  1.00 12.73           C  
ATOM   1719  CG  LEU B  11      21.967  57.924 100.187  1.00 10.89           C  
ATOM   1720  CD1 LEU B  11      22.675  57.689  98.869  1.00  8.45           C  
ATOM   1721  CD2 LEU B  11      21.219  56.673 100.600  1.00  8.53           C  
ATOM   1722  N   VAL B  12      22.392  61.657 100.960  1.00 13.34           N  
ATOM   1723  CA  VAL B  12      21.289  62.561 101.260  1.00 12.94           C  
ATOM   1724  C   VAL B  12      20.176  62.351 100.256  1.00 12.61           C  
ATOM   1725  O   VAL B  12      20.408  62.124  99.082  1.00 12.72           O  
ATOM   1726  CB  VAL B  12      21.698  64.032 101.186  1.00 12.98           C  
ATOM   1727  CG1 VAL B  12      20.558  64.920 101.651  1.00 14.32           C  
ATOM   1728  CG2 VAL B  12      22.933  64.306 102.022  1.00 13.81           C  
ATOM   1729  N   GLN B  13      18.954  62.449 100.732  1.00 12.95           N  
ATOM   1730  CA  GLN B  13      17.797  62.519  99.866  1.00 13.50           C  
ATOM   1731  C   GLN B  13      17.780  63.887  99.179  1.00 13.26           C  
ATOM   1732  O   GLN B  13      18.166  64.891  99.783  1.00 12.69           O  
ATOM   1733  CB  GLN B  13      16.546  62.296 100.709  1.00 13.60           C  
ATOM   1734  CG  GLN B  13      15.241  62.581 100.011  1.00 16.24           C  
ATOM   1735  CD  GLN B  13      14.172  61.605 100.424  1.00 19.23           C  
ATOM   1736  OE1 GLN B  13      14.427  60.393 100.454  1.00 19.33           O  
ATOM   1737  NE2 GLN B  13      12.975  62.118 100.764  1.00 19.16           N  
ATOM   1738  N   PRO B  14      17.374  63.938  97.911  1.00 13.44           N  
ATOM   1739  CA  PRO B  14      17.234  65.228  97.225  1.00 13.45           C  
ATOM   1740  C   PRO B  14      16.255  66.124  97.987  1.00 12.95           C  
ATOM   1741  O   PRO B  14      15.202  65.666  98.424  1.00 12.99           O  
ATOM   1742  CB  PRO B  14      16.679  64.832  95.850  1.00 13.75           C  
ATOM   1743  CG  PRO B  14      17.145  63.397  95.652  1.00 13.80           C  
ATOM   1744  CD  PRO B  14      17.023  62.804  97.031  1.00 13.48           C  
ATOM   1745  N   GLY B  15      16.620  67.377  98.183  1.00 12.59           N  
ATOM   1746  CA  GLY B  15      15.803  68.279  98.975  1.00 12.92           C  
ATOM   1747  C   GLY B  15      16.288  68.334 100.409  1.00 13.25           C  
ATOM   1748  O   GLY B  15      15.935  69.237 101.165  1.00 12.17           O  
ATOM   1749  N   GLY B  16      17.134  67.373 100.767  1.00 13.90           N  
ATOM   1750  CA  GLY B  16      17.479  67.141 102.158  1.00 15.12           C  
ATOM   1751  C   GLY B  16      18.593  68.021 102.667  1.00 15.83           C  
ATOM   1752  O   GLY B  16      19.212  68.757 101.897  1.00 16.05           O  
ATOM   1753  N   SER B  17      18.842  67.940 103.970  1.00 16.46           N  
ATOM   1754  CA  SER B  17      19.921  68.675 104.599  1.00 17.32           C  
ATOM   1755  C   SER B  17      21.014  67.714 104.997  1.00 17.55           C  
ATOM   1756  O   SER B  17      20.840  66.500 104.916  1.00 17.70           O  
ATOM   1757  CB  SER B  17      19.416  69.417 105.819  1.00 17.52           C  
ATOM   1758  OG  SER B  17      18.471  70.404 105.417  1.00 21.40           O  
ATOM   1759  N   LEU B  18      22.156  68.268 105.393  1.00 17.74           N  
ATOM   1760  CA  LEU B  18      23.291  67.493 105.861  1.00 17.62           C  
ATOM   1761  C   LEU B  18      24.272  68.468 106.468  1.00 17.64           C  
ATOM   1762  O   LEU B  18      24.392  69.615 106.023  1.00 17.17           O  
ATOM   1763  CB  LEU B  18      23.961  66.743 104.713  1.00 17.98           C  
ATOM   1764  CG  LEU B  18      25.112  65.791 105.090  1.00 19.03           C  
ATOM   1765  CD1 LEU B  18      24.643  64.673 106.078  1.00 18.91           C  
ATOM   1766  CD2 LEU B  18      25.708  65.207 103.860  1.00 17.21           C  
ATOM   1767  N   ARG B  19      24.959  68.020 107.509  1.00 17.51           N  
ATOM   1768  CA  ARG B  19      25.958  68.865 108.114  1.00 17.31           C  
ATOM   1769  C   ARG B  19      27.298  68.198 108.085  1.00 16.58           C  
ATOM   1770  O   ARG B  19      27.506  67.176 108.729  1.00 16.78           O  
ATOM   1771  CB  ARG B  19      25.583  69.260 109.537  1.00 17.44           C  
ATOM   1772  CG  ARG B  19      26.619  70.171 110.145  1.00 18.83           C  
ATOM   1773  CD  ARG B  19      26.633  70.150 111.639  1.00 22.67           C  
ATOM   1774  NE  ARG B  19      26.399  71.502 112.126  1.00 26.25           N  
ATOM   1775  CZ  ARG B  19      26.602  71.904 113.371  1.00 26.34           C  
ATOM   1776  NH1 ARG B  19      27.051  71.048 114.282  1.00 26.10           N  
ATOM   1777  NH2 ARG B  19      26.359  73.170 113.695  1.00 26.09           N  
ATOM   1778  N   LEU B  20      28.190  68.804 107.314  1.00 16.15           N  
ATOM   1779  CA  LEU B  20      29.584  68.426 107.247  1.00 15.52           C  
ATOM   1780  C   LEU B  20      30.348  69.095 108.359  1.00 15.22           C  
ATOM   1781  O   LEU B  20      30.009  70.184 108.824  1.00 14.58           O  
ATOM   1782  CB  LEU B  20      30.195  68.807 105.893  1.00 15.52           C  
ATOM   1783  CG  LEU B  20      29.567  68.075 104.706  1.00 15.79           C  
ATOM   1784  CD1 LEU B  20      30.335  68.385 103.455  1.00 15.22           C  
ATOM   1785  CD2 LEU B  20      29.482  66.558 104.938  1.00 17.09           C  
ATOM   1786  N   SER B  21      31.397  68.428 108.791  1.00 15.36           N  
ATOM   1787  CA  SER B  21      32.156  68.937 109.901  1.00 16.27           C  
ATOM   1788  C   SER B  21      33.631  68.852 109.552  1.00 16.10           C  
ATOM   1789  O   SER B  21      34.030  67.933 108.843  1.00 17.07           O  
ATOM   1790  CB  SER B  21      31.776  68.144 111.154  1.00 16.02           C  
ATOM   1791  OG  SER B  21      32.567  68.548 112.240  1.00 18.88           O  
ATOM   1792  N   CYS B  22      34.427  69.823 109.997  1.00 16.32           N  
ATOM   1793  CA  CYS B  22      35.882  69.822 109.786  1.00 16.78           C  
ATOM   1794  C   CYS B  22      36.576  70.131 111.086  1.00 16.53           C  
ATOM   1795  O   CYS B  22      36.613  71.310 111.486  1.00 16.37           O  
ATOM   1796  CB  CYS B  22      36.269  70.922 108.816  1.00 17.62           C  
ATOM   1797  SG  CYS B  22      38.042  70.984 108.419  1.00 22.12           S  
ATOM   1798  N   ALA B  23      37.094  69.096 111.758  1.00 15.72           N  
ATOM   1799  CA  ALA B  23      37.848  69.250 113.000  1.00 14.70           C  
ATOM   1800  C   ALA B  23      39.307  69.545 112.671  1.00 14.88           C  
ATOM   1801  O   ALA B  23      39.991  68.749 112.018  1.00 15.80           O  
ATOM   1802  CB  ALA B  23      37.740  67.994 113.843  1.00 14.86           C  
ATOM   1803  N   ALA B  24      39.787  70.704 113.095  1.00 14.43           N  
ATOM   1804  CA  ALA B  24      41.183  71.048 112.888  1.00 13.76           C  
ATOM   1805  C   ALA B  24      41.981  70.652 114.109  1.00 13.58           C  
ATOM   1806  O   ALA B  24      41.503  70.730 115.266  1.00 13.15           O  
ATOM   1807  CB  ALA B  24      41.346  72.519 112.598  1.00 13.82           C  
ATOM   1808  N   SER B  25      43.211  70.249 113.826  1.00 13.26           N  
ATOM   1809  CA  SER B  25      44.088  69.637 114.787  1.00 13.90           C  
ATOM   1810  C   SER B  25      45.493  70.126 114.467  1.00 14.07           C  
ATOM   1811  O   SER B  25      45.951  70.007 113.349  1.00 14.37           O  
ATOM   1812  CB  SER B  25      43.933  68.111 114.682  1.00 13.95           C  
ATOM   1813  OG  SER B  25      45.033  67.388 115.200  1.00 15.75           O  
ATOM   1814  N   GLY B  26      46.169  70.719 115.443  1.00 15.25           N  
ATOM   1815  CA  GLY B  26      47.506  71.251 115.202  1.00 15.33           C  
ATOM   1816  C   GLY B  26      47.635  72.744 114.892  1.00 15.54           C  
ATOM   1817  O   GLY B  26      48.762  73.211 114.678  1.00 15.68           O  
ATOM   1818  N   PHE B  27      46.516  73.480 114.858  1.00 14.69           N  
ATOM   1819  CA  PHE B  27      46.543  74.939 114.753  1.00 14.61           C  
ATOM   1820  C   PHE B  27      45.206  75.464 115.221  1.00 15.11           C  
ATOM   1821  O   PHE B  27      44.255  74.696 115.316  1.00 15.84           O  
ATOM   1822  CB  PHE B  27      46.799  75.386 113.318  1.00 14.42           C  
ATOM   1823  CG  PHE B  27      45.651  75.118 112.393  1.00 13.48           C  
ATOM   1824  CD1 PHE B  27      44.759  76.124 112.078  1.00 13.56           C  
ATOM   1825  CD2 PHE B  27      45.469  73.854 111.839  1.00 13.15           C  
ATOM   1826  CE1 PHE B  27      43.694  75.887 111.243  1.00 14.07           C  
ATOM   1827  CE2 PHE B  27      44.423  73.586 111.007  1.00 13.58           C  
ATOM   1828  CZ  PHE B  27      43.522  74.611 110.690  1.00 16.31           C  
ATOM   1829  N   ASN B  28      45.100  76.754 115.523  1.00 15.27           N  
ATOM   1830  CA  ASN B  28      43.788  77.276 115.928  1.00 15.62           C  
ATOM   1831  C   ASN B  28      43.050  77.914 114.745  1.00 16.23           C  
ATOM   1832  O   ASN B  28      43.634  78.676 113.974  1.00 16.15           O  
ATOM   1833  CB  ASN B  28      43.899  78.230 117.110  1.00 15.29           C  
ATOM   1834  CG  ASN B  28      44.747  77.659 118.259  1.00 15.43           C  
ATOM   1835  OD1 ASN B  28      44.633  76.479 118.616  1.00 15.66           O  
ATOM   1836  ND2 ASN B  28      45.595  78.504 118.845  1.00 15.15           N  
ATOM   1837  N   ILE B  29      41.781  77.569 114.571  1.00 16.49           N  
ATOM   1838  CA  ILE B  29      41.058  78.048 113.418  1.00 17.14           C  
ATOM   1839  C   ILE B  29      40.812  79.561 113.514  1.00 18.22           C  
ATOM   1840  O   ILE B  29      40.680  80.257 112.480  1.00 18.92           O  
ATOM   1841  CB  ILE B  29      39.738  77.254 113.176  1.00 17.28           C  
ATOM   1842  CG1 ILE B  29      38.759  77.380 114.352  1.00 16.27           C  
ATOM   1843  CG2 ILE B  29      40.026  75.803 112.759  1.00 16.70           C  
ATOM   1844  CD1 ILE B  29      37.338  77.056 113.953  1.00 14.65           C  
ATOM   1845  N   LYS B  30      40.769  80.062 114.746  1.00 18.46           N  
ATOM   1846  CA  LYS B  30      40.734  81.488 114.995  1.00 18.97           C  
ATOM   1847  C   LYS B  30      41.872  82.254 114.296  1.00 19.22           C  
ATOM   1848  O   LYS B  30      41.672  83.410 113.918  1.00 20.46           O  
ATOM   1849  CB  LYS B  30      40.748  81.765 116.491  1.00 19.34           C  
ATOM   1850  N   ASP B  31      43.038  81.623 114.117  1.00 18.44           N  
ATOM   1851  CA  ASP B  31      44.192  82.255 113.446  1.00 18.00           C  
ATOM   1852  C   ASP B  31      44.125  82.289 111.884  1.00 17.11           C  
ATOM   1853  O   ASP B  31      45.078  82.723 111.220  1.00 17.01           O  
ATOM   1854  CB  ASP B  31      45.555  81.620 113.876  1.00 18.32           C  
ATOM   1855  CG  ASP B  31      45.657  81.250 115.406  1.00 21.24           C  
ATOM   1856  OD1 ASP B  31      45.140  81.990 116.292  1.00 21.88           O  
ATOM   1857  OD2 ASP B  31      46.302  80.229 115.807  1.00 22.31           O  
ATOM   1858  N   THR B  32      43.054  81.788 111.275  1.00 16.36           N  
ATOM   1859  CA  THR B  32      42.972  81.811 109.794  1.00 15.83           C  
ATOM   1860  C   THR B  32      41.593  81.646 109.194  1.00 14.35           C  
ATOM   1861  O   THR B  32      40.598  81.487 109.892  1.00 14.47           O  
ATOM   1862  CB  THR B  32      43.850  80.714 109.167  1.00 16.72           C  
ATOM   1863  OG1 THR B  32      44.902  80.380 110.078  1.00 17.24           O  
ATOM   1864  CG2 THR B  32      44.559  81.245 107.860  1.00 16.71           C  
ATOM   1865  N   TYR B  33      41.570  81.634 107.877  1.00 12.45           N  
ATOM   1866  CA  TYR B  33      40.356  81.400 107.139  1.00 11.26           C  
ATOM   1867  C   TYR B  33      40.267  79.923 106.859  1.00 12.11           C  
ATOM   1868  O   TYR B  33      41.302  79.240 106.620  1.00 11.68           O  
ATOM   1869  CB  TYR B  33      40.401  82.191 105.844  1.00 10.32           C  
ATOM   1870  CG  TYR B  33      40.511  83.655 106.117  1.00  7.81           C  
ATOM   1871  CD1 TYR B  33      41.740  84.226 106.400  1.00  6.26           C  
ATOM   1872  CD2 TYR B  33      39.382  84.459 106.156  1.00  6.14           C  
ATOM   1873  CE1 TYR B  33      41.858  85.559 106.705  1.00  5.28           C  
ATOM   1874  CE2 TYR B  33      39.481  85.792 106.441  1.00  6.83           C  
ATOM   1875  CZ  TYR B  33      40.733  86.339 106.726  1.00  8.03           C  
ATOM   1876  OH  TYR B  33      40.862  87.678 107.017  1.00  9.83           O  
ATOM   1877  N   ILE B  34      39.034  79.425 106.913  1.00 12.04           N  
ATOM   1878  CA  ILE B  34      38.742  78.029 106.644  1.00 11.71           C  
ATOM   1879  C   ILE B  34      37.814  78.047 105.437  1.00 12.46           C  
ATOM   1880  O   ILE B  34      36.845  78.784 105.421  1.00 13.47           O  
ATOM   1881  CB  ILE B  34      38.065  77.390 107.875  1.00 10.86           C  
ATOM   1882  CG1 ILE B  34      38.994  77.416 109.093  1.00  9.95           C  
ATOM   1883  CG2 ILE B  34      37.638  75.992 107.583  1.00 10.69           C  
ATOM   1884  CD1 ILE B  34      40.176  76.485 109.023  1.00  7.37           C  
ATOM   1885  N   HIS B  35      38.129  77.277 104.412  1.00 12.35           N  
ATOM   1886  CA  HIS B  35      37.257  77.197 103.278  1.00 12.47           C  
ATOM   1887  C   HIS B  35      36.745  75.783 103.176  1.00 12.92           C  
ATOM   1888  O   HIS B  35      37.326  74.872 103.725  1.00 13.71           O  
ATOM   1889  CB  HIS B  35      37.990  77.548 101.983  1.00 12.03           C  
ATOM   1890  CG  HIS B  35      38.918  78.713 102.098  1.00 11.18           C  
ATOM   1891  ND1 HIS B  35      38.671  79.925 101.479  1.00 11.19           N  
ATOM   1892  CD2 HIS B  35      40.104  78.850 102.740  1.00  7.88           C  
ATOM   1893  CE1 HIS B  35      39.662  80.761 101.739  1.00 10.90           C  
ATOM   1894  NE2 HIS B  35      40.546  80.132 102.502  1.00 12.10           N  
ATOM   1895  N   TRP B  36      35.633  75.609 102.481  1.00 12.99           N  
ATOM   1896  CA  TRP B  36      35.206  74.293 102.037  1.00 12.45           C  
ATOM   1897  C   TRP B  36      35.359  74.329 100.523  1.00 12.56           C  
ATOM   1898  O   TRP B  36      35.011  75.306  99.869  1.00 13.25           O  
ATOM   1899  CB  TRP B  36      33.755  74.076 102.397  1.00 11.75           C  
ATOM   1900  CG  TRP B  36      33.537  73.716 103.811  1.00 13.27           C  
ATOM   1901  CD1 TRP B  36      33.194  74.552 104.824  1.00 13.55           C  
ATOM   1902  CD2 TRP B  36      33.609  72.398 104.385  1.00 12.89           C  
ATOM   1903  NE1 TRP B  36      33.043  73.846 105.997  1.00 14.29           N  
ATOM   1904  CE2 TRP B  36      33.289  72.521 105.758  1.00 13.28           C  
ATOM   1905  CE3 TRP B  36      33.900  71.124 103.873  1.00 10.15           C  
ATOM   1906  CZ2 TRP B  36      33.286  71.421 106.645  1.00 15.10           C  
ATOM   1907  CZ3 TRP B  36      33.879  70.020 104.757  1.00 16.07           C  
ATOM   1908  CH2 TRP B  36      33.582  70.179 106.126  1.00 14.75           C  
ATOM   1909  N   VAL B  37      35.915  73.286  99.967  1.00 12.43           N  
ATOM   1910  CA  VAL B  37      36.073  73.212  98.543  1.00 12.88           C  
ATOM   1911  C   VAL B  37      35.556  71.844  98.169  1.00 13.06           C  
ATOM   1912  O   VAL B  37      35.795  70.852  98.880  1.00 12.95           O  
ATOM   1913  CB  VAL B  37      37.557  73.391  98.075  1.00 13.50           C  
ATOM   1914  CG1 VAL B  37      37.643  73.339  96.546  1.00 14.48           C  
ATOM   1915  CG2 VAL B  37      38.120  74.717  98.539  1.00 12.43           C  
ATOM   1916  N   ARG B  38      34.838  71.803  97.058  1.00 12.86           N  
ATOM   1917  CA  ARG B  38      34.179  70.605  96.633  1.00 12.91           C  
ATOM   1918  C   ARG B  38      34.560  70.232  95.231  1.00 13.49           C  
ATOM   1919  O   ARG B  38      34.891  71.086  94.409  1.00 14.04           O  
ATOM   1920  CB  ARG B  38      32.684  70.822  96.718  1.00 13.20           C  
ATOM   1921  CG  ARG B  38      32.011  71.417  95.502  1.00 12.66           C  
ATOM   1922  CD  ARG B  38      30.541  71.590  95.738  1.00 11.20           C  
ATOM   1923  NE  ARG B  38      29.863  72.370  94.726  1.00 12.97           N  
ATOM   1924  CZ  ARG B  38      28.542  72.491  94.659  1.00 12.81           C  
ATOM   1925  NH1 ARG B  38      27.776  71.847  95.536  1.00 14.41           N  
ATOM   1926  NH2 ARG B  38      27.985  73.237  93.714  1.00  9.49           N  
ATOM   1927  N   GLN B  39      34.444  68.942  94.962  1.00 13.31           N  
ATOM   1928  CA  GLN B  39      34.826  68.341  93.701  1.00 12.63           C  
ATOM   1929  C   GLN B  39      33.763  67.320  93.241  1.00 12.40           C  
ATOM   1930  O   GLN B  39      33.743  66.199  93.725  1.00 12.14           O  
ATOM   1931  CB  GLN B  39      36.191  67.660  93.904  1.00 11.87           C  
ATOM   1932  CG  GLN B  39      36.806  67.044  92.667  1.00 13.38           C  
ATOM   1933  CD  GLN B  39      38.327  66.918  92.741  1.00 16.40           C  
ATOM   1934  OE1 GLN B  39      38.861  66.471  93.770  1.00 18.28           O  
ATOM   1935  NE2 GLN B  39      39.032  67.345  91.661  1.00 13.42           N  
ATOM   1936  N   ALA B  40      32.874  67.694  92.325  1.00 12.43           N  
ATOM   1937  CA  ALA B  40      31.969  66.696  91.738  1.00 12.89           C  
ATOM   1938  C   ALA B  40      32.805  65.540  91.147  1.00 14.25           C  
ATOM   1939  O   ALA B  40      33.977  65.740  90.841  1.00 15.21           O  
ATOM   1940  CB  ALA B  40      31.105  67.316  90.697  1.00 11.37           C  
ATOM   1941  N   PRO B  41      32.250  64.331  91.028  1.00 15.30           N  
ATOM   1942  CA  PRO B  41      32.984  63.208  90.430  1.00 16.10           C  
ATOM   1943  C   PRO B  41      33.574  63.463  89.028  1.00 17.47           C  
ATOM   1944  O   PRO B  41      32.861  63.639  88.027  1.00 17.46           O  
ATOM   1945  CB  PRO B  41      31.927  62.071  90.408  1.00 15.84           C  
ATOM   1946  CG  PRO B  41      31.055  62.380  91.543  1.00 15.09           C  
ATOM   1947  CD  PRO B  41      30.913  63.902  91.498  1.00 15.56           C  
ATOM   1948  N   GLY B  42      34.907  63.467  88.981  1.00 19.43           N  
ATOM   1949  CA  GLY B  42      35.662  63.581  87.743  1.00 20.52           C  
ATOM   1950  C   GLY B  42      35.655  64.988  87.171  1.00 21.55           C  
ATOM   1951  O   GLY B  42      35.769  65.170  85.940  1.00 22.32           O  
ATOM   1952  N   LYS B  43      35.525  65.978  88.058  1.00 21.12           N  
ATOM   1953  CA  LYS B  43      35.441  67.369  87.666  1.00 20.31           C  
ATOM   1954  C   LYS B  43      36.413  68.165  88.529  1.00 20.01           C  
ATOM   1955  O   LYS B  43      37.026  67.611  89.463  1.00 20.52           O  
ATOM   1956  CB  LYS B  43      34.025  67.895  87.871  1.00 20.70           C  
ATOM   1957  CG  LYS B  43      32.913  66.969  87.428  1.00 22.22           C  
ATOM   1958  CD  LYS B  43      32.337  67.418  86.103  1.00 26.33           C  
ATOM   1959  CE  LYS B  43      32.345  66.265  85.087  1.00 28.54           C  
ATOM   1960  NZ  LYS B  43      31.072  66.245  84.328  1.00 30.10           N  
ATOM   1961  N   GLY B  44      36.547  69.463  88.245  1.00 18.62           N  
ATOM   1962  CA  GLY B  44      37.515  70.276  88.936  1.00 17.34           C  
ATOM   1963  C   GLY B  44      37.198  70.613  90.378  1.00 17.14           C  
ATOM   1964  O   GLY B  44      36.232  70.147  90.966  1.00 17.13           O  
ATOM   1965  N   LEU B  45      38.067  71.428  90.956  1.00 16.72           N  
ATOM   1966  CA  LEU B  45      37.925  71.910  92.301  1.00 15.95           C  
ATOM   1967  C   LEU B  45      37.035  73.182  92.250  1.00 15.69           C  
ATOM   1968  O   LEU B  45      37.251  74.038  91.433  1.00 15.68           O  
ATOM   1969  CB  LEU B  45      39.316  72.238  92.818  1.00 14.82           C  
ATOM   1970  CG  LEU B  45      40.320  71.129  93.099  1.00 16.51           C  
ATOM   1971  CD1 LEU B  45      41.604  71.713  93.702  1.00 17.64           C  
ATOM   1972  CD2 LEU B  45      39.779  70.031  94.028  1.00 15.94           C  
ATOM   1973  N   GLU B  46      36.039  73.277  93.121  1.00 15.90           N  
ATOM   1974  CA  GLU B  46      35.132  74.433  93.210  1.00 15.67           C  
ATOM   1975  C   GLU B  46      35.084  74.974  94.651  1.00 15.21           C  
ATOM   1976  O   GLU B  46      34.638  74.280  95.595  1.00 14.90           O  
ATOM   1977  CB  GLU B  46      33.739  74.019  92.758  1.00 15.88           C  
ATOM   1978  CG  GLU B  46      32.848  75.140  92.261  1.00 18.95           C  
ATOM   1979  CD  GLU B  46      31.358  74.826  92.422  1.00 22.13           C  
ATOM   1980  OE1 GLU B  46      31.040  73.630  92.684  1.00 24.92           O  
ATOM   1981  OE2 GLU B  46      30.508  75.763  92.294  1.00 19.16           O  
ATOM   1982  N   TRP B  47      35.556  76.203  94.823  1.00 14.74           N  
ATOM   1983  CA  TRP B  47      35.501  76.875  96.105  1.00 15.49           C  
ATOM   1984  C   TRP B  47      34.050  77.112  96.467  1.00 16.63           C  
ATOM   1985  O   TRP B  47      33.288  77.682  95.673  1.00 17.11           O  
ATOM   1986  CB  TRP B  47      36.245  78.190  96.039  1.00 15.04           C  
ATOM   1987  CG  TRP B  47      36.172  78.999  97.288  1.00 15.02           C  
ATOM   1988  CD1 TRP B  47      36.972  78.897  98.382  1.00 14.04           C  
ATOM   1989  CD2 TRP B  47      35.251  80.062  97.566  1.00 14.21           C  
ATOM   1990  NE1 TRP B  47      36.604  79.823  99.331  1.00 12.57           N  
ATOM   1991  CE2 TRP B  47      35.551  80.551  98.859  1.00 13.17           C  
ATOM   1992  CE3 TRP B  47      34.198  80.651  96.849  1.00 13.57           C  
ATOM   1993  CZ2 TRP B  47      34.848  81.605  99.452  1.00 14.64           C  
ATOM   1994  CZ3 TRP B  47      33.495  81.716  97.436  1.00 16.02           C  
ATOM   1995  CH2 TRP B  47      33.831  82.179  98.729  1.00 13.85           C  
ATOM   1996  N   VAL B  48      33.673  76.675  97.661  1.00 17.15           N  
ATOM   1997  CA  VAL B  48      32.293  76.813  98.152  1.00 17.57           C  
ATOM   1998  C   VAL B  48      32.059  77.983  99.103  1.00 16.42           C  
ATOM   1999  O   VAL B  48      31.125  78.759  98.926  1.00 17.18           O  
ATOM   2000  CB  VAL B  48      31.808  75.491  98.826  1.00 17.51           C  
ATOM   2001  CG1 VAL B  48      30.561  75.719  99.606  1.00 18.88           C  
ATOM   2002  CG2 VAL B  48      31.535  74.462  97.763  1.00 20.25           C  
ATOM   2003  N   ALA B  49      32.878  78.096 100.136  1.00 15.74           N  
ATOM   2004  CA  ALA B  49      32.589  79.026 101.228  1.00 15.19           C  
ATOM   2005  C   ALA B  49      33.868  79.289 101.968  1.00 15.00           C  
ATOM   2006  O   ALA B  49      34.802  78.507 101.866  1.00 16.39           O  
ATOM   2007  CB  ALA B  49      31.564  78.441 102.174  1.00 14.61           C  
ATOM   2008  N   ARG B  50      33.925  80.384 102.702  1.00 13.78           N  
ATOM   2009  CA  ARG B  50      34.991  80.544 103.655  1.00 12.51           C  
ATOM   2010  C   ARG B  50      34.438  81.166 104.919  1.00 11.99           C  
ATOM   2011  O   ARG B  50      33.416  81.846 104.876  1.00 12.58           O  
ATOM   2012  CB  ARG B  50      36.112  81.374 103.035  1.00 12.29           C  
ATOM   2013  CG  ARG B  50      36.383  82.667 103.688  1.00  9.73           C  
ATOM   2014  CD  ARG B  50      37.794  83.025 103.644  1.00  6.39           C  
ATOM   2015  NE  ARG B  50      38.081  84.245 102.886  1.00 12.08           N  
ATOM   2016  CZ  ARG B  50      37.479  85.436 103.007  1.00  9.14           C  
ATOM   2017  NH1 ARG B  50      36.488  85.641 103.874  1.00 11.34           N  
ATOM   2018  NH2 ARG B  50      37.919  86.436 102.268  1.00  8.35           N  
ATOM   2019  N   ILE B  51      35.100  80.931 106.036  1.00 11.18           N  
ATOM   2020  CA  ILE B  51      34.730  81.577 107.298  1.00 11.21           C  
ATOM   2021  C   ILE B  51      35.974  82.035 108.008  1.00 11.43           C  
ATOM   2022  O   ILE B  51      37.023  81.437 107.885  1.00 12.83           O  
ATOM   2023  CB  ILE B  51      33.968  80.621 108.207  1.00 10.35           C  
ATOM   2024  CG1 ILE B  51      33.548  81.322 109.487  1.00 10.24           C  
ATOM   2025  CG2 ILE B  51      34.797  79.407 108.508  1.00 11.19           C  
ATOM   2026  CD1 ILE B  51      32.498  80.608 110.192  1.00  7.08           C  
ATOM   2027  N   TYR B  52      35.855  83.111 108.740  1.00 11.16           N  
ATOM   2028  CA  TYR B  52      36.944  83.597 109.510  1.00 11.23           C  
ATOM   2029  C   TYR B  52      36.476  83.511 110.955  1.00 10.88           C  
ATOM   2030  O   TYR B  52      35.686  84.325 111.381  1.00 10.72           O  
ATOM   2031  CB  TYR B  52      37.188  85.020 109.121  1.00 11.20           C  
ATOM   2032  CG  TYR B  52      38.421  85.571 109.736  1.00 14.23           C  
ATOM   2033  CD1 TYR B  52      39.580  84.820 109.789  1.00 16.15           C  
ATOM   2034  CD2 TYR B  52      38.435  86.854 110.273  1.00 15.83           C  
ATOM   2035  CE1 TYR B  52      40.729  85.337 110.370  1.00 18.01           C  
ATOM   2036  CE2 TYR B  52      39.574  87.378 110.834  1.00 16.72           C  
ATOM   2037  CZ  TYR B  52      40.718  86.618 110.875  1.00 16.44           C  
ATOM   2038  OH  TYR B  52      41.859  87.138 111.420  1.00 16.77           O  
ATOM   2039  N   PRO B  53      36.919  82.497 111.690  1.00 11.01           N  
ATOM   2040  CA  PRO B  53      36.324  82.190 112.990  1.00 11.14           C  
ATOM   2041  C   PRO B  53      36.424  83.281 114.051  1.00 11.82           C  
ATOM   2042  O   PRO B  53      35.477  83.374 114.833  1.00 11.53           O  
ATOM   2043  CB  PRO B  53      37.055  80.917 113.411  1.00 11.52           C  
ATOM   2044  CG  PRO B  53      37.541  80.320 112.093  1.00 10.55           C  
ATOM   2045  CD  PRO B  53      37.958  81.517 111.315  1.00 10.55           C  
ATOM   2046  N   THR B  54      37.484  84.101 114.056  1.00 12.45           N  
ATOM   2047  CA  THR B  54      37.598  85.211 115.024  1.00 13.02           C  
ATOM   2048  C   THR B  54      36.347  86.051 115.112  1.00 12.99           C  
ATOM   2049  O   THR B  54      35.926  86.413 116.222  1.00 13.07           O  
ATOM   2050  CB  THR B  54      38.770  86.172 114.747  1.00 13.14           C  
ATOM   2051  OG1 THR B  54      39.775  85.546 113.941  1.00 15.77           O  
ATOM   2052  CG2 THR B  54      39.503  86.506 116.078  1.00 14.37           C  
ATOM   2053  N   ASN B  55      35.763  86.365 113.954  1.00 12.51           N  
ATOM   2054  CA  ASN B  55      34.534  87.150 113.907  1.00 12.77           C  
ATOM   2055  C   ASN B  55      33.348  86.505 113.186  1.00 12.77           C  
ATOM   2056  O   ASN B  55      32.317  87.135 112.990  1.00 12.76           O  
ATOM   2057  CB  ASN B  55      34.792  88.555 113.358  1.00 12.65           C  
ATOM   2058  CG  ASN B  55      35.699  88.557 112.164  1.00 13.85           C  
ATOM   2059  OD1 ASN B  55      35.556  87.729 111.244  1.00 14.46           O  
ATOM   2060  ND2 ASN B  55      36.649  89.484 112.158  1.00 11.80           N  
ATOM   2061  N   GLY B  56      33.475  85.245 112.812  1.00 12.96           N  
ATOM   2062  CA  GLY B  56      32.402  84.586 112.079  1.00 13.54           C  
ATOM   2063  C   GLY B  56      32.014  85.202 110.730  1.00 13.54           C  
ATOM   2064  O   GLY B  56      30.981  84.822 110.177  1.00 13.70           O  
ATOM   2065  N   TYR B  57      32.808  86.144 110.214  1.00 13.18           N  
ATOM   2066  CA  TYR B  57      32.599  86.678 108.865  1.00 13.39           C  
ATOM   2067  C   TYR B  57      32.695  85.576 107.795  1.00 13.26           C  
ATOM   2068  O   TYR B  57      33.698  84.849 107.739  1.00 12.88           O  
ATOM   2069  CB  TYR B  57      33.613  87.785 108.529  1.00 13.22           C  
ATOM   2070  CG  TYR B  57      33.391  89.107 109.232  1.00 11.99           C  
ATOM   2071  CD1 TYR B  57      34.456  90.001 109.425  1.00 10.02           C  
ATOM   2072  CD2 TYR B  57      32.129  89.475 109.688  1.00 11.95           C  
ATOM   2073  CE1 TYR B  57      34.273  91.219 110.068  1.00  8.57           C  
ATOM   2074  CE2 TYR B  57      31.924  90.714 110.329  1.00 10.98           C  
ATOM   2075  CZ  TYR B  57      33.011  91.573 110.520  1.00  8.84           C  
ATOM   2076  OH  TYR B  57      32.819  92.785 111.143  1.00  6.70           O  
ATOM   2077  N   THR B  58      31.664  85.475 106.943  1.00 13.10           N  
ATOM   2078  CA  THR B  58      31.620  84.436 105.914  1.00 13.47           C  
ATOM   2079  C   THR B  58      31.613  84.996 104.513  1.00 13.49           C  
ATOM   2080  O   THR B  58      31.285  86.163 104.308  1.00 14.45           O  
ATOM   2081  CB  THR B  58      30.413  83.515 106.104  1.00 13.86           C  
ATOM   2082  OG1 THR B  58      29.226  84.290 106.041  1.00 14.14           O  
ATOM   2083  CG2 THR B  58      30.381  82.942 107.526  1.00 14.05           C  
ATOM   2084  N   ARG B  59      32.021  84.177 103.553  1.00 13.05           N  
ATOM   2085  CA  ARG B  59      31.821  84.464 102.128  1.00 13.10           C  
ATOM   2086  C   ARG B  59      31.396  83.181 101.462  1.00 13.62           C  
ATOM   2087  O   ARG B  59      31.716  82.088 101.978  1.00 14.83           O  
ATOM   2088  CB  ARG B  59      33.082  85.005 101.475  1.00 12.26           C  
ATOM   2089  CG  ARG B  59      33.644  86.225 102.185  1.00 11.97           C  
ATOM   2090  CD  ARG B  59      32.926  87.536 101.907  1.00  7.68           C  
ATOM   2091  NE  ARG B  59      32.516  87.710 100.524  1.00  8.39           N  
ATOM   2092  CZ  ARG B  59      33.249  88.335  99.583  1.00 11.90           C  
ATOM   2093  NH1 ARG B  59      34.449  88.829  99.873  1.00 12.80           N  
ATOM   2094  NH2 ARG B  59      32.788  88.460  98.346  1.00 10.07           N  
ATOM   2095  N   TYR B  60      30.666  83.304 100.349  1.00 13.71           N  
ATOM   2096  CA  TYR B  60      30.029  82.149  99.670  1.00 13.88           C  
ATOM   2097  C   TYR B  60      30.115  82.198  98.114  1.00 15.18           C  
ATOM   2098  O   TYR B  60      30.104  83.293  97.493  1.00 15.77           O  
ATOM   2099  CB  TYR B  60      28.567  82.015 100.093  1.00 12.22           C  
ATOM   2100  CG  TYR B  60      28.315  81.715 101.562  1.00 11.17           C  
ATOM   2101  CD1 TYR B  60      28.303  80.397 102.036  1.00 11.48           C  
ATOM   2102  CD2 TYR B  60      28.020  82.733 102.474  1.00 11.07           C  
ATOM   2103  CE1 TYR B  60      27.999  80.100 103.380  1.00  8.97           C  
ATOM   2104  CE2 TYR B  60      27.740  82.446 103.829  1.00  8.93           C  
ATOM   2105  CZ  TYR B  60      27.741  81.132 104.263  1.00 10.65           C  
ATOM   2106  OH  TYR B  60      27.482  80.824 105.573  1.00 11.93           O  
ATOM   2107  N   ALA B  61      30.229  81.026  97.489  1.00 15.05           N  
ATOM   2108  CA  ALA B  61      30.130  80.934  96.037  1.00 15.00           C  
ATOM   2109  C   ALA B  61      28.691  81.063  95.669  1.00 15.29           C  
ATOM   2110  O   ALA B  61      27.812  80.642  96.429  1.00 15.59           O  
ATOM   2111  CB  ALA B  61      30.626  79.599  95.559  1.00 15.00           C  
ATOM   2112  N   ASP B  62      28.446  81.611  94.485  1.00 16.19           N  
ATOM   2113  CA  ASP B  62      27.086  81.863  93.991  1.00 16.08           C  
ATOM   2114  C   ASP B  62      26.235  80.616  93.876  1.00 16.14           C  
ATOM   2115  O   ASP B  62      25.018  80.700  93.853  1.00 17.17           O  
ATOM   2116  CB  ASP B  62      27.149  82.517  92.620  1.00 16.34           C  
ATOM   2117  CG  ASP B  62      27.284  84.028  92.704  1.00 18.65           C  
ATOM   2118  OD1 ASP B  62      27.572  84.669  91.653  1.00 17.90           O  
ATOM   2119  OD2 ASP B  62      27.107  84.652  93.786  1.00 20.19           O  
ATOM   2120  N   SER B  63      26.870  79.453  93.805  1.00 15.96           N  
ATOM   2121  CA  SER B  63      26.170  78.223  93.459  1.00 15.25           C  
ATOM   2122  C   SER B  63      25.580  77.596  94.701  1.00 15.47           C  
ATOM   2123  O   SER B  63      24.857  76.571  94.623  1.00 15.14           O  
ATOM   2124  CB  SER B  63      27.154  77.251  92.820  1.00 15.40           C  
ATOM   2125  OG  SER B  63      28.242  77.000  93.704  1.00 15.23           O  
ATOM   2126  N   VAL B  64      25.917  78.201  95.843  1.00 15.57           N  
ATOM   2127  CA  VAL B  64      25.488  77.724  97.141  1.00 15.93           C  
ATOM   2128  C   VAL B  64      24.832  78.764  98.035  1.00 16.68           C  
ATOM   2129  O   VAL B  64      24.133  78.406  98.970  1.00 16.62           O  
ATOM   2130  CB  VAL B  64      26.622  76.997  97.907  1.00 16.00           C  
ATOM   2131  CG1 VAL B  64      27.342  76.017  97.012  1.00 15.70           C  
ATOM   2132  CG2 VAL B  64      27.592  77.960  98.571  1.00 16.22           C  
ATOM   2133  N   LYS B  65      25.026  80.050  97.747  1.00 18.16           N  
ATOM   2134  CA  LYS B  65      24.572  81.096  98.674  1.00 19.24           C  
ATOM   2135  C   LYS B  65      23.103  80.891  98.970  1.00 18.46           C  
ATOM   2136  O   LYS B  65      22.344  80.541  98.072  1.00 18.63           O  
ATOM   2137  CB  LYS B  65      24.838  82.510  98.123  1.00 20.66           C  
ATOM   2138  CG  LYS B  65      24.975  83.603  99.233  1.00 24.17           C  
ATOM   2139  CD  LYS B  65      25.795  84.838  98.815  1.00 28.10           C  
ATOM   2140  CE  LYS B  65      24.951  86.128  99.084  1.00 32.19           C  
ATOM   2141  NZ  LYS B  65      25.724  87.339  99.518  1.00 32.73           N  
ATOM   2142  N   GLY B  66      22.720  81.037 100.235  1.00 17.61           N  
ATOM   2143  CA  GLY B  66      21.351  80.779 100.639  1.00 16.37           C  
ATOM   2144  C   GLY B  66      21.019  79.339 101.005  1.00 16.10           C  
ATOM   2145  O   GLY B  66      20.020  79.089 101.654  1.00 15.42           O  
ATOM   2146  N   ARG B  67      21.827  78.373 100.588  1.00 16.05           N  
ATOM   2147  CA  ARG B  67      21.536  76.992 100.943  1.00 15.90           C  
ATOM   2148  C   ARG B  67      22.502  76.529 102.016  1.00 16.27           C  
ATOM   2149  O   ARG B  67      22.115  76.132 103.118  1.00 16.99           O  
ATOM   2150  CB  ARG B  67      21.614  76.099  99.712  1.00 15.64           C  
ATOM   2151  CG  ARG B  67      20.621  76.452  98.617  1.00 14.36           C  
ATOM   2152  CD  ARG B  67      20.557  75.431  97.498  1.00 14.12           C  
ATOM   2153  NE  ARG B  67      21.831  75.368  96.790  1.00 15.67           N  
ATOM   2154  CZ  ARG B  67      22.420  74.252  96.344  1.00 15.01           C  
ATOM   2155  NH1 ARG B  67      21.856  73.051  96.513  1.00 10.45           N  
ATOM   2156  NH2 ARG B  67      23.587  74.355  95.706  1.00 11.54           N  
ATOM   2157  N   PHE B  68      23.779  76.618 101.692  1.00 16.93           N  
ATOM   2158  CA  PHE B  68      24.868  76.157 102.554  1.00 16.85           C  
ATOM   2159  C   PHE B  68      25.194  77.194 103.626  1.00 16.89           C  
ATOM   2160  O   PHE B  68      25.117  78.405 103.390  1.00 16.80           O  
ATOM   2161  CB  PHE B  68      26.083  75.868 101.683  1.00 16.45           C  
ATOM   2162  CG  PHE B  68      25.893  74.691 100.769  1.00 16.18           C  
ATOM   2163  CD1 PHE B  68      24.631  74.136 100.573  1.00 15.58           C  
ATOM   2164  CD2 PHE B  68      26.980  74.113 100.133  1.00 16.04           C  
ATOM   2165  CE1 PHE B  68      24.447  73.044  99.730  1.00 17.19           C  
ATOM   2166  CE2 PHE B  68      26.818  72.998  99.297  1.00 17.01           C  
ATOM   2167  CZ  PHE B  68      25.544  72.463  99.091  1.00 17.15           C  
ATOM   2168  N   THR B  69      25.534  76.733 104.820  1.00 16.70           N  
ATOM   2169  CA  THR B  69      25.962  77.695 105.826  1.00 16.68           C  
ATOM   2170  C   THR B  69      27.264  77.269 106.466  1.00 16.34           C  
ATOM   2171  O   THR B  69      27.360  76.168 107.036  1.00 16.06           O  
ATOM   2172  CB  THR B  69      24.866  77.997 106.870  1.00 16.20           C  
ATOM   2173  OG1 THR B  69      23.650  78.291 106.187  1.00 16.84           O  
ATOM   2174  CG2 THR B  69      25.156  79.312 107.547  1.00 16.33           C  
ATOM   2175  N   ILE B  70      28.256  78.149 106.345  1.00 15.88           N  
ATOM   2176  CA  ILE B  70      29.533  77.921 106.963  1.00 16.44           C  
ATOM   2177  C   ILE B  70      29.503  78.500 108.359  1.00 17.26           C  
ATOM   2178  O   ILE B  70      28.861  79.503 108.615  1.00 17.90           O  
ATOM   2179  CB  ILE B  70      30.704  78.442 106.086  1.00 15.83           C  
ATOM   2180  CG1 ILE B  70      31.734  77.336 105.893  1.00 14.24           C  
ATOM   2181  CG2 ILE B  70      31.367  79.600 106.713  1.00 17.72           C  
ATOM   2182  CD1 ILE B  70      33.123  77.719 106.174  1.00  9.69           C  
ATOM   2183  N   SER B  71      30.161  77.825 109.280  1.00 18.40           N  
ATOM   2184  CA  SER B  71      30.236  78.318 110.634  1.00 19.49           C  
ATOM   2185  C   SER B  71      31.431  77.679 111.307  1.00 19.98           C  
ATOM   2186  O   SER B  71      32.020  76.730 110.798  1.00 20.15           O  
ATOM   2187  CB  SER B  71      28.952  78.016 111.390  1.00 19.41           C  
ATOM   2188  OG  SER B  71      28.586  76.665 111.167  1.00 19.80           O  
ATOM   2189  N   ALA B  72      31.783  78.228 112.455  1.00 21.08           N  
ATOM   2190  CA  ALA B  72      32.910  77.755 113.216  1.00 21.24           C  
ATOM   2191  C   ALA B  72      32.458  77.550 114.634  1.00 21.71           C  
ATOM   2192  O   ALA B  72      31.553  78.242 115.131  1.00 22.22           O  
ATOM   2193  CB  ALA B  72      34.011  78.774 113.172  1.00 21.29           C  
ATOM   2194  N   ASP B  73      33.087  76.584 115.286  1.00 21.71           N  
ATOM   2195  CA  ASP B  73      33.027  76.488 116.731  1.00 21.25           C  
ATOM   2196  C   ASP B  73      34.464  76.472 117.265  1.00 21.38           C  
ATOM   2197  O   ASP B  73      35.084  75.421 117.377  1.00 21.55           O  
ATOM   2198  CB  ASP B  73      32.253  75.248 117.143  1.00 20.84           C  
ATOM   2199  CG  ASP B  73      32.105  75.126 118.641  1.00 21.05           C  
ATOM   2200  OD1 ASP B  73      32.896  75.756 119.389  1.00 19.86           O  
ATOM   2201  OD2 ASP B  73      31.225  74.397 119.158  1.00 21.18           O  
ATOM   2202  N   THR B  74      34.983  77.659 117.563  1.00 21.51           N  
ATOM   2203  CA  THR B  74      36.293  77.870 118.188  1.00 21.38           C  
ATOM   2204  C   THR B  74      36.656  76.972 119.410  1.00 21.07           C  
ATOM   2205  O   THR B  74      37.793  76.461 119.495  1.00 20.99           O  
ATOM   2206  CB  THR B  74      36.416  79.382 118.504  1.00 21.68           C  
ATOM   2207  OG1 THR B  74      37.344  79.963 117.584  1.00 22.15           O  
ATOM   2208  CG2 THR B  74      37.022  79.674 119.891  1.00 23.09           C  
ATOM   2209  N   SER B  75      35.728  76.763 120.348  1.00 20.18           N  
ATOM   2210  CA  SER B  75      36.035  75.840 121.445  1.00 19.46           C  
ATOM   2211  C   SER B  75      36.353  74.421 120.920  1.00 18.91           C  
ATOM   2212  O   SER B  75      37.399  73.843 121.250  1.00 19.30           O  
ATOM   2213  CB  SER B  75      34.953  75.835 122.530  1.00 19.67           C  
ATOM   2214  OG  SER B  75      33.673  75.523 122.012  1.00 20.42           O  
ATOM   2215  N   LYS B  76      35.494  73.873 120.067  1.00 17.60           N  
ATOM   2216  CA  LYS B  76      35.773  72.556 119.485  1.00 16.76           C  
ATOM   2217  C   LYS B  76      36.889  72.546 118.406  1.00 16.27           C  
ATOM   2218  O   LYS B  76      37.262  71.492 117.881  1.00 16.41           O  
ATOM   2219  CB  LYS B  76      34.484  71.912 118.953  1.00 16.44           C  
ATOM   2220  CG  LYS B  76      33.318  71.963 119.911  1.00 15.41           C  
ATOM   2221  CD  LYS B  76      32.752  70.572 120.238  1.00 14.58           C  
ATOM   2222  CE  LYS B  76      31.369  70.673 120.898  1.00 13.20           C  
ATOM   2223  NZ  LYS B  76      30.275  70.771 119.881  1.00 11.10           N  
ATOM   2224  N   ASN B  77      37.442  73.715 118.106  1.00 15.81           N  
ATOM   2225  CA  ASN B  77      38.354  73.897 116.955  1.00 15.26           C  
ATOM   2226  C   ASN B  77      37.850  73.291 115.641  1.00 15.26           C  
ATOM   2227  O   ASN B  77      38.592  72.693 114.853  1.00 15.11           O  
ATOM   2228  CB  ASN B  77      39.783  73.450 117.282  1.00 14.65           C  
ATOM   2229  CG  ASN B  77      40.820  74.417 116.731  1.00 13.69           C  
ATOM   2230  OD1 ASN B  77      40.535  75.614 116.532  1.00 10.37           O  
ATOM   2231  ND2 ASN B  77      42.026  73.907 116.473  1.00 10.61           N  
ATOM   2232  N   THR B  78      36.562  73.461 115.411  1.00 15.25           N  
ATOM   2233  CA  THR B  78      35.904  72.734 114.352  1.00 15.66           C  
ATOM   2234  C   THR B  78      35.146  73.697 113.424  1.00 14.94           C  
ATOM   2235  O   THR B  78      34.500  74.630 113.876  1.00 14.87           O  
ATOM   2236  CB  THR B  78      35.017  71.632 115.003  1.00 15.97           C  
ATOM   2237  OG1 THR B  78      35.865  70.741 115.754  1.00 17.65           O  
ATOM   2238  CG2 THR B  78      34.416  70.698 113.963  1.00 17.16           C  
ATOM   2239  N   ALA B  79      35.284  73.506 112.122  1.00 14.45           N  
ATOM   2240  CA  ALA B  79      34.447  74.239 111.177  1.00 14.15           C  
ATOM   2241  C   ALA B  79      33.299  73.360 110.666  1.00 14.30           C  
ATOM   2242  O   ALA B  79      33.374  72.117 110.714  1.00 13.73           O  
ATOM   2243  CB  ALA B  79      35.252  74.754 110.048  1.00 13.90           C  
ATOM   2244  N   TYR B  80      32.240  74.012 110.190  1.00 13.94           N  
ATOM   2245  CA  TYR B  80      31.071  73.300 109.696  1.00 14.16           C  
ATOM   2246  C   TYR B  80      30.575  73.810 108.340  1.00 14.06           C  
ATOM   2247  O   TYR B  80      30.757  74.976 107.988  1.00 14.25           O  
ATOM   2248  CB  TYR B  80      29.951  73.397 110.714  1.00 14.02           C  
ATOM   2249  CG  TYR B  80      30.341  72.905 112.078  1.00 16.37           C  
ATOM   2250  CD1 TYR B  80      30.469  71.534 112.326  1.00 19.30           C  
ATOM   2251  CD2 TYR B  80      30.570  73.792 113.134  1.00 17.63           C  
ATOM   2252  CE1 TYR B  80      30.818  71.065 113.566  1.00 18.81           C  
ATOM   2253  CE2 TYR B  80      30.917  73.319 114.396  1.00 17.22           C  
ATOM   2254  CZ  TYR B  80      31.042  71.960 114.582  1.00 18.51           C  
ATOM   2255  OH  TYR B  80      31.398  71.450 115.784  1.00 22.24           O  
ATOM   2256  N   LEU B  81      29.953  72.922 107.577  1.00 13.42           N  
ATOM   2257  CA  LEU B  81      29.171  73.341 106.444  1.00 12.91           C  
ATOM   2258  C   LEU B  81      27.813  72.712 106.647  1.00 13.41           C  
ATOM   2259  O   LEU B  81      27.690  71.488 106.704  1.00 14.05           O  
ATOM   2260  CB  LEU B  81      29.814  72.889 105.137  1.00 12.88           C  
ATOM   2261  CG  LEU B  81      29.281  73.389 103.793  1.00 11.07           C  
ATOM   2262  CD1 LEU B  81      29.576  74.846 103.629  1.00 10.36           C  
ATOM   2263  CD2 LEU B  81      29.888  72.598 102.619  1.00 10.97           C  
ATOM   2264  N   GLN B  82      26.811  73.570 106.818  1.00 13.46           N  
ATOM   2265  CA  GLN B  82      25.426  73.175 106.995  1.00 13.62           C  
ATOM   2266  C   GLN B  82      24.835  73.279 105.626  1.00 13.43           C  
ATOM   2267  O   GLN B  82      24.720  74.373 105.085  1.00 13.93           O  
ATOM   2268  CB  GLN B  82      24.743  74.145 107.941  1.00 13.75           C  
ATOM   2269  CG  GLN B  82      23.307  73.868 108.232  1.00 15.32           C  
ATOM   2270  CD  GLN B  82      23.093  72.467 108.660  1.00 18.72           C  
ATOM   2271  OE1 GLN B  82      23.510  72.073 109.751  1.00 19.65           O  
ATOM   2272  NE2 GLN B  82      22.447  71.689 107.805  1.00 20.46           N  
ATOM   2273  N   MET B  83      24.506  72.140 105.043  1.00 13.09           N  
ATOM   2274  CA  MET B  83      24.165  72.109 103.646  1.00 13.14           C  
ATOM   2275  C   MET B  83      22.717  71.851 103.531  1.00 12.96           C  
ATOM   2276  O   MET B  83      22.283  70.728 103.736  1.00 12.79           O  
ATOM   2277  CB  MET B  83      24.904  70.995 102.920  1.00 13.43           C  
ATOM   2278  CG  MET B  83      26.332  71.318 102.541  1.00 15.37           C  
ATOM   2279  SD  MET B  83      27.089  69.843 101.903  1.00 19.30           S  
ATOM   2280  CE  MET B  83      26.550  68.674 103.040  1.00 19.08           C  
ATOM   2281  N   ASN B  84      21.968  72.885 103.167  1.00 13.17           N  
ATOM   2282  CA  ASN B  84      20.540  72.759 103.064  1.00 13.34           C  
ATOM   2283  C   ASN B  84      20.105  72.642 101.637  1.00 13.71           C  
ATOM   2284  O   ASN B  84      20.789  73.088 100.750  1.00 14.14           O  
ATOM   2285  CB  ASN B  84      19.873  73.951 103.725  1.00 13.42           C  
ATOM   2286  CG  ASN B  84      19.654  73.735 105.201  1.00 13.75           C  
ATOM   2287  OD1 ASN B  84      19.200  72.663 105.608  1.00 14.10           O  
ATOM   2288  ND2 ASN B  84      19.977  74.745 106.019  1.00 11.58           N  
ATOM   2289  N   SER B  85      18.952  72.024 101.426  1.00 14.78           N  
ATOM   2290  CA  SER B  85      18.268  72.015 100.133  1.00 15.08           C  
ATOM   2291  C   SER B  85      19.218  71.527  99.027  1.00 15.15           C  
ATOM   2292  O   SER B  85      19.492  72.231  98.059  1.00 15.45           O  
ATOM   2293  CB  SER B  85      17.609  73.395  99.864  1.00 14.99           C  
ATOM   2294  OG  SER B  85      17.359  73.614  98.491  1.00 14.82           O  
ATOM   2295  N   LEU B  86      19.710  70.304  99.213  1.00 15.39           N  
ATOM   2296  CA  LEU B  86      20.683  69.676  98.328  1.00 15.51           C  
ATOM   2297  C   LEU B  86      20.026  69.081  97.104  1.00 15.52           C  
ATOM   2298  O   LEU B  86      18.846  68.773  97.128  1.00 15.99           O  
ATOM   2299  CB  LEU B  86      21.452  68.580  99.066  1.00 15.44           C  
ATOM   2300  CG  LEU B  86      22.385  69.045 100.180  1.00 15.46           C  
ATOM   2301  CD1 LEU B  86      22.542  67.908 101.124  1.00 17.08           C  
ATOM   2302  CD2 LEU B  86      23.743  69.487  99.666  1.00 15.74           C  
ATOM   2303  N   ARG B  87      20.808  68.924  96.042  1.00 15.39           N  
ATOM   2304  CA  ARG B  87      20.324  68.468  94.752  1.00 15.46           C  
ATOM   2305  C   ARG B  87      21.440  67.632  94.168  1.00 15.12           C  
ATOM   2306  O   ARG B  87      22.526  67.539  94.749  1.00 14.98           O  
ATOM   2307  CB  ARG B  87      20.036  69.645  93.811  1.00 15.98           C  
ATOM   2308  CG  ARG B  87      19.470  70.923  94.442  1.00 18.92           C  
ATOM   2309  CD  ARG B  87      17.931  70.884  94.696  1.00 24.74           C  
ATOM   2310  NE  ARG B  87      17.295  72.218  94.705  1.00 27.69           N  
ATOM   2311  CZ  ARG B  87      16.240  72.558  95.459  1.00 28.60           C  
ATOM   2312  NH1 ARG B  87      15.699  71.659  96.290  1.00 27.14           N  
ATOM   2313  NH2 ARG B  87      15.733  73.801  95.390  1.00 28.22           N  
ATOM   2314  N   ALA B  88      21.193  67.033  93.014  1.00 14.55           N  
ATOM   2315  CA  ALA B  88      22.161  66.109  92.460  1.00 14.76           C  
ATOM   2316  C   ALA B  88      23.407  66.836  91.970  1.00 14.98           C  
ATOM   2317  O   ALA B  88      24.467  66.238  91.980  1.00 14.74           O  
ATOM   2318  CB  ALA B  88      21.543  65.231  91.362  1.00 14.48           C  
ATOM   2319  N   GLU B  89      23.271  68.110  91.557  1.00 15.15           N  
ATOM   2320  CA  GLU B  89      24.413  68.975  91.221  1.00 15.76           C  
ATOM   2321  C   GLU B  89      25.453  68.968  92.360  1.00 14.85           C  
ATOM   2322  O   GLU B  89      26.637  69.150  92.117  1.00 15.12           O  
ATOM   2323  CB  GLU B  89      23.964  70.455  91.032  1.00 16.93           C  
ATOM   2324  CG  GLU B  89      23.634  70.945  89.621  1.00 21.20           C  
ATOM   2325  CD  GLU B  89      22.411  71.883  89.615  1.00 29.31           C  
ATOM   2326  OE1 GLU B  89      22.325  72.711  90.546  1.00 31.90           O  
ATOM   2327  OE2 GLU B  89      21.503  71.804  88.716  1.00 30.71           O  
ATOM   2328  N   ASP B  90      24.989  68.790  93.599  1.00 13.69           N  
ATOM   2329  CA  ASP B  90      25.802  68.927  94.797  1.00 12.75           C  
ATOM   2330  C   ASP B  90      26.573  67.684  95.219  1.00 12.87           C  
ATOM   2331  O   ASP B  90      27.349  67.739  96.180  1.00 12.55           O  
ATOM   2332  CB  ASP B  90      24.911  69.355  95.935  1.00 12.53           C  
ATOM   2333  CG  ASP B  90      24.310  70.691  95.690  1.00 14.21           C  
ATOM   2334  OD1 ASP B  90      23.069  70.777  95.556  1.00 17.17           O  
ATOM   2335  OD2 ASP B  90      25.007  71.721  95.585  1.00 13.42           O  
ATOM   2336  N   THR B  91      26.326  66.564  94.534  1.00 12.69           N  
ATOM   2337  CA  THR B  91      27.044  65.340  94.771  1.00 12.66           C  
ATOM   2338  C   THR B  91      28.499  65.609  94.428  1.00 12.77           C  
ATOM   2339  O   THR B  91      28.798  65.894  93.277  1.00 12.97           O  
ATOM   2340  CB  THR B  91      26.555  64.252  93.853  1.00 12.38           C  
ATOM   2341  OG1 THR B  91      25.191  63.940  94.145  1.00 14.62           O  
ATOM   2342  CG2 THR B  91      27.294  62.992  94.168  1.00 11.97           C  
ATOM   2343  N   ALA B  92      29.380  65.493  95.423  1.00 12.51           N  
ATOM   2344  CA  ALA B  92      30.784  65.865  95.313  1.00 12.95           C  
ATOM   2345  C   ALA B  92      31.551  65.394  96.551  1.00 13.01           C  
ATOM   2346  O   ALA B  92      30.940  64.958  97.541  1.00 12.70           O  
ATOM   2347  CB  ALA B  92      30.933  67.413  95.169  1.00 13.08           C  
ATOM   2348  N   VAL B  93      32.886  65.494  96.474  1.00 12.29           N  
ATOM   2349  CA  VAL B  93      33.762  65.321  97.625  1.00 11.30           C  
ATOM   2350  C   VAL B  93      33.957  66.735  98.176  1.00 11.70           C  
ATOM   2351  O   VAL B  93      34.220  67.690  97.438  1.00 12.47           O  
ATOM   2352  CB  VAL B  93      35.113  64.633  97.244  1.00 11.15           C  
ATOM   2353  CG1 VAL B  93      36.125  64.689  98.378  1.00  7.34           C  
ATOM   2354  CG2 VAL B  93      34.882  63.180  96.817  1.00  8.91           C  
ATOM   2355  N   TYR B  94      33.770  66.872  99.468  1.00 11.25           N  
ATOM   2356  CA  TYR B  94      33.900  68.159 100.097  1.00 11.88           C  
ATOM   2357  C   TYR B  94      35.180  68.154 100.917  1.00 12.82           C  
ATOM   2358  O   TYR B  94      35.319  67.388 101.868  1.00 13.52           O  
ATOM   2359  CB  TYR B  94      32.669  68.455 100.971  1.00 10.33           C  
ATOM   2360  CG  TYR B  94      31.474  68.786 100.136  1.00  7.95           C  
ATOM   2361  CD1 TYR B  94      30.678  67.787  99.585  1.00  8.25           C  
ATOM   2362  CD2 TYR B  94      31.151  70.099  99.857  1.00  5.63           C  
ATOM   2363  CE1 TYR B  94      29.552  68.110  98.780  1.00  9.03           C  
ATOM   2364  CE2 TYR B  94      30.057  70.427  99.069  1.00  5.44           C  
ATOM   2365  CZ  TYR B  94      29.256  69.444  98.540  1.00  7.51           C  
ATOM   2366  OH  TYR B  94      28.192  69.807  97.746  1.00  8.14           O  
ATOM   2367  N   TYR B  95      36.115  69.007 100.532  1.00 13.74           N  
ATOM   2368  CA  TYR B  95      37.300  69.215 101.337  1.00 14.66           C  
ATOM   2369  C   TYR B  95      37.174  70.476 102.147  1.00 15.88           C  
ATOM   2370  O   TYR B  95      36.329  71.336 101.899  1.00 16.30           O  
ATOM   2371  CB  TYR B  95      38.556  69.356 100.493  1.00 13.80           C  
ATOM   2372  CG  TYR B  95      38.788  68.259  99.517  1.00 12.55           C  
ATOM   2373  CD1 TYR B  95      39.484  67.107  99.899  1.00 13.65           C  
ATOM   2374  CD2 TYR B  95      38.336  68.373  98.204  1.00  8.70           C  
ATOM   2375  CE1 TYR B  95      39.747  66.106  99.005  1.00 13.39           C  
ATOM   2376  CE2 TYR B  95      38.576  67.379  97.294  1.00 11.08           C  
ATOM   2377  CZ  TYR B  95      39.294  66.250  97.700  1.00 14.02           C  
ATOM   2378  OH  TYR B  95      39.516  65.240  96.817  1.00 15.41           O  
ATOM   2379  N   CYS B  96      38.085  70.585 103.093  1.00 16.56           N  
ATOM   2380  CA  CYS B  96      38.123  71.674 104.004  1.00 17.42           C  
ATOM   2381  C   CYS B  96      39.569  72.010 103.884  1.00 15.96           C  
ATOM   2382  O   CYS B  96      40.389  71.124 103.704  1.00 14.75           O  
ATOM   2383  CB  CYS B  96      37.791  71.122 105.382  1.00 18.75           C  
ATOM   2384  SG  CYS B  96      38.119  72.208 106.790  1.00 26.61           S  
ATOM   2385  N   SER B  97      39.872  73.291 103.939  1.00 15.63           N  
ATOM   2386  CA  SER B  97      41.228  73.773 103.768  1.00 15.61           C  
ATOM   2387  C   SER B  97      41.428  75.078 104.502  1.00 16.22           C  
ATOM   2388  O   SER B  97      40.478  75.802 104.822  1.00 16.00           O  
ATOM   2389  CB  SER B  97      41.544  73.973 102.285  1.00 16.22           C  
ATOM   2390  OG  SER B  97      41.202  75.267 101.851  1.00 14.09           O  
ATOM   2391  N   ARG B  98      42.676  75.390 104.774  1.00 16.62           N  
ATOM   2392  CA  ARG B  98      42.948  76.650 105.398  1.00 17.11           C  
ATOM   2393  C   ARG B  98      43.899  77.413 104.559  1.00 18.50           C  
ATOM   2394  O   ARG B  98      44.549  76.860 103.661  1.00 18.19           O  
ATOM   2395  CB  ARG B  98      43.544  76.463 106.781  1.00 16.43           C  
ATOM   2396  CG  ARG B  98      44.841  75.765 106.781  1.00 15.10           C  
ATOM   2397  CD  ARG B  98      45.579  75.826 108.065  1.00 11.80           C  
ATOM   2398  NE  ARG B  98      46.969  76.056 107.750  1.00 13.13           N  
ATOM   2399  CZ  ARG B  98      47.935  76.095 108.645  1.00 17.33           C  
ATOM   2400  NH1 ARG B  98      47.669  75.885 109.932  1.00 17.39           N  
ATOM   2401  NH2 ARG B  98      49.182  76.324 108.252  1.00 17.59           N  
ATOM   2402  N   TRP B  99      43.978  78.699 104.881  1.00 20.34           N  
ATOM   2403  CA  TRP B  99      44.969  79.589 104.329  1.00 21.91           C  
ATOM   2404  C   TRP B  99      46.070  79.709 105.332  1.00 23.95           C  
ATOM   2405  O   TRP B  99      46.513  80.806 105.658  1.00 26.60           O  
ATOM   2406  CB  TRP B  99      44.355  80.949 104.123  1.00 20.66           C  
ATOM   2407  CG  TRP B  99      43.794  81.098 102.789  1.00 19.36           C  
ATOM   2408  CD1 TRP B  99      43.956  80.251 101.737  1.00 15.79           C  
ATOM   2409  CD2 TRP B  99      42.977  82.166 102.328  1.00 16.50           C  
ATOM   2410  NE1 TRP B  99      43.306  80.740 100.636  1.00 15.17           N  
ATOM   2411  CE2 TRP B  99      42.684  81.912 100.973  1.00 16.09           C  
ATOM   2412  CE3 TRP B  99      42.477  83.328 102.916  1.00 15.46           C  
ATOM   2413  CZ2 TRP B  99      41.892  82.758 100.206  1.00 14.30           C  
ATOM   2414  CZ3 TRP B  99      41.694  84.171 102.154  1.00 17.42           C  
ATOM   2415  CH2 TRP B  99      41.415  83.885 100.807  1.00 15.84           C  
ATOM   2416  N   GLY B 100      46.515  78.597 105.865  1.00 25.12           N  
ATOM   2417  CA  GLY B 100      47.428  78.673 106.986  1.00 26.64           C  
ATOM   2418  C   GLY B 100      48.336  79.871 106.937  1.00 26.59           C  
ATOM   2419  O   GLY B 100      49.087  80.015 105.995  1.00 27.67           O  
ATOM   2420  N   GLY B 101      48.250  80.734 107.928  1.00 26.46           N  
ATOM   2421  CA  GLY B 101      49.172  81.850 108.030  1.00 26.94           C  
ATOM   2422  C   GLY B 101      48.536  83.185 107.680  1.00 26.53           C  
ATOM   2423  O   GLY B 101      47.625  83.251 106.849  1.00 25.79           O  
ATOM   2424  N   ASP B 102      49.079  84.244 108.278  1.00 26.25           N  
ATOM   2425  CA  ASP B 102      48.510  85.577 108.132  1.00 26.56           C  
ATOM   2426  C   ASP B 102      48.956  86.451 106.956  1.00 25.86           C  
ATOM   2427  O   ASP B 102      48.384  87.533 106.760  1.00 27.49           O  
ATOM   2428  CB  ASP B 102      48.550  86.380 109.447  1.00 26.55           C  
ATOM   2429  CG  ASP B 102      47.150  86.633 110.002  1.00 29.11           C  
ATOM   2430  OD1 ASP B 102      46.165  86.116 109.363  1.00 32.01           O  
ATOM   2431  OD2 ASP B 102      46.926  87.323 111.040  1.00 27.98           O  
ATOM   2432  N   GLY B 103      49.948  86.034 106.190  1.00 23.64           N  
ATOM   2433  CA  GLY B 103      50.222  86.715 104.940  1.00 21.95           C  
ATOM   2434  C   GLY B 103      50.504  85.649 103.910  1.00 21.39           C  
ATOM   2435  O   GLY B 103      51.449  85.713 103.112  1.00 21.11           O  
ATOM   2436  N   PHE B 104      49.690  84.612 103.982  1.00 20.59           N  
ATOM   2437  CA  PHE B 104      49.879  83.452 103.169  1.00 19.82           C  
ATOM   2438  C   PHE B 104      48.485  83.014 102.765  1.00 18.96           C  
ATOM   2439  O   PHE B 104      47.811  82.326 103.508  1.00 19.13           O  
ATOM   2440  CB  PHE B 104      50.581  82.399 103.993  1.00 20.05           C  
ATOM   2441  CG  PHE B 104      51.098  81.247 103.193  1.00 21.70           C  
ATOM   2442  CD1 PHE B 104      52.221  81.390 102.379  1.00 23.21           C  
ATOM   2443  CD2 PHE B 104      50.482  80.019 103.262  1.00 22.58           C  
ATOM   2444  CE1 PHE B 104      52.717  80.327 101.649  1.00 24.01           C  
ATOM   2445  CE2 PHE B 104      50.980  78.942 102.542  1.00 25.09           C  
ATOM   2446  CZ  PHE B 104      52.102  79.108 101.720  1.00 25.38           C  
ATOM   2447  N   TYR B 105      48.031  83.465 101.609  1.00 17.63           N  
ATOM   2448  CA  TYR B 105      46.645  83.234 101.257  1.00 17.31           C  
ATOM   2449  C   TYR B 105      46.495  82.196 100.175  1.00 17.68           C  
ATOM   2450  O   TYR B 105      45.580  82.265  99.356  1.00 19.54           O  
ATOM   2451  CB  TYR B 105      45.913  84.552 100.971  1.00 16.44           C  
ATOM   2452  CG  TYR B 105      46.058  85.550 102.156  1.00 15.78           C  
ATOM   2453  CD1 TYR B 105      46.621  86.798 101.970  1.00 11.63           C  
ATOM   2454  CD2 TYR B 105      45.630  85.212 103.455  1.00 12.08           C  
ATOM   2455  CE1 TYR B 105      46.739  87.680 103.012  1.00 13.49           C  
ATOM   2456  CE2 TYR B 105      45.741  86.090 104.504  1.00 11.33           C  
ATOM   2457  CZ  TYR B 105      46.303  87.334 104.299  1.00 13.27           C  
ATOM   2458  OH  TYR B 105      46.462  88.253 105.360  1.00  9.68           O  
ATOM   2459  N   ALA B 106      47.389  81.213 100.230  1.00 17.17           N  
ATOM   2460  CA  ALA B 106      47.309  79.977  99.482  1.00 16.70           C  
ATOM   2461  C   ALA B 106      46.903  78.877 100.463  1.00 16.99           C  
ATOM   2462  O   ALA B 106      47.159  78.967 101.670  1.00 15.88           O  
ATOM   2463  CB  ALA B 106      48.660  79.657  98.884  1.00 16.33           C  
ATOM   2464  N   MET B 107      46.278  77.832  99.935  1.00 17.12           N  
ATOM   2465  CA  MET B 107      45.690  76.814 100.781  1.00 17.31           C  
ATOM   2466  C   MET B 107      46.714  75.737 101.025  1.00 17.11           C  
ATOM   2467  O   MET B 107      46.908  74.857 100.192  1.00 18.15           O  
ATOM   2468  CB  MET B 107      44.400  76.266 100.147  1.00 17.12           C  
ATOM   2469  CG  MET B 107      43.303  77.305 100.041  1.00 16.93           C  
ATOM   2470  SD  MET B 107      41.861  76.854  99.038  1.00 22.16           S  
ATOM   2471  CE  MET B 107      40.926  78.458  99.059  1.00 20.82           C  
ATOM   2472  N   ASP B 108      47.370  75.802 102.169  1.00 17.16           N  
ATOM   2473  CA  ASP B 108      48.480  74.898 102.448  1.00 17.66           C  
ATOM   2474  C   ASP B 108      48.077  73.532 102.998  1.00 18.09           C  
ATOM   2475  O   ASP B 108      48.793  72.565 102.797  1.00 18.87           O  
ATOM   2476  CB  ASP B 108      49.509  75.559 103.355  1.00 17.37           C  
ATOM   2477  CG  ASP B 108      48.924  76.040 104.664  1.00 19.03           C  
ATOM   2478  OD1 ASP B 108      47.689  75.982 104.836  1.00 20.42           O  
ATOM   2479  OD2 ASP B 108      49.627  76.481 105.599  1.00 19.62           O  
ATOM   2480  N   TYR B 109      46.941  73.451 103.684  1.00 17.92           N  
ATOM   2481  CA  TYR B 109      46.467  72.176 104.210  1.00 17.72           C  
ATOM   2482  C   TYR B 109      45.064  71.882 103.775  1.00 17.28           C  
ATOM   2483  O   TYR B 109      44.265  72.785 103.592  1.00 17.23           O  
ATOM   2484  CB  TYR B 109      46.577  72.104 105.734  1.00 17.99           C  
ATOM   2485  CG  TYR B 109      47.990  72.006 106.185  1.00 17.44           C  
ATOM   2486  CD1 TYR B 109      48.688  73.137 106.515  1.00 20.06           C  
ATOM   2487  CD2 TYR B 109      48.637  70.784 106.268  1.00 18.63           C  
ATOM   2488  CE1 TYR B 109      50.013  73.073 106.938  1.00 20.60           C  
ATOM   2489  CE2 TYR B 109      49.965  70.699 106.664  1.00 19.97           C  
ATOM   2490  CZ  TYR B 109      50.651  71.858 107.003  1.00 19.74           C  
ATOM   2491  OH  TYR B 109      51.973  71.830 107.406  1.00 19.49           O  
ATOM   2492  N   TRP B 110      44.780  70.600 103.588  1.00 17.01           N  
ATOM   2493  CA  TRP B 110      43.457  70.180 103.175  1.00 16.52           C  
ATOM   2494  C   TRP B 110      43.130  68.899 103.891  1.00 16.04           C  
ATOM   2495  O   TRP B 110      43.970  68.084 104.045  1.00 15.23           O  
ATOM   2496  CB  TRP B 110      43.431  69.877 101.688  1.00 16.21           C  
ATOM   2497  CG  TRP B 110      43.763  70.973 100.791  1.00 14.53           C  
ATOM   2498  CD1 TRP B 110      44.927  71.671 100.742  1.00 15.84           C  
ATOM   2499  CD2 TRP B 110      42.955  71.463  99.733  1.00 12.31           C  
ATOM   2500  NE1 TRP B 110      44.890  72.584  99.718  1.00 14.68           N  
ATOM   2501  CE2 TRP B 110      43.681  72.484  99.088  1.00 13.44           C  
ATOM   2502  CE3 TRP B 110      41.674  71.156  99.272  1.00 12.78           C  
ATOM   2503  CZ2 TRP B 110      43.169  73.219  98.019  1.00 13.57           C  
ATOM   2504  CZ3 TRP B 110      41.169  71.856  98.174  1.00 14.89           C  
ATOM   2505  CH2 TRP B 110      41.922  72.886  97.568  1.00 15.01           C  
ATOM   2506  N   GLY B 111      41.882  68.706 104.267  1.00 16.91           N  
ATOM   2507  CA  GLY B 111      41.426  67.424 104.763  1.00 17.89           C  
ATOM   2508  C   GLY B 111      41.402  66.341 103.698  1.00 18.82           C  
ATOM   2509  O   GLY B 111      41.697  66.594 102.552  1.00 17.92           O  
ATOM   2510  N   GLN B 112      41.059  65.117 104.089  1.00 20.16           N  
ATOM   2511  CA  GLN B 112      41.087  63.986 103.153  1.00 20.90           C  
ATOM   2512  C   GLN B 112      39.900  64.006 102.187  1.00 20.52           C  
ATOM   2513  O   GLN B 112      39.989  63.433 101.128  1.00 20.68           O  
ATOM   2514  CB  GLN B 112      41.132  62.669 103.929  1.00 21.38           C  
ATOM   2515  CG  GLN B 112      39.760  62.169 104.479  1.00 25.35           C  
ATOM   2516  CD  GLN B 112      39.299  62.873 105.779  1.00 30.68           C  
ATOM   2517  OE1 GLN B 112      40.126  63.411 106.529  1.00 34.59           O  
ATOM   2518  NE2 GLN B 112      37.979  62.858 106.045  1.00 30.79           N  
ATOM   2519  N   GLY B 113      38.812  64.680 102.584  1.00 20.63           N  
ATOM   2520  CA  GLY B 113      37.545  64.783 101.864  1.00 20.11           C  
ATOM   2521  C   GLY B 113      36.448  63.853 102.383  1.00 20.40           C  
ATOM   2522  O   GLY B 113      36.770  62.748 102.853  1.00 20.61           O  
ATOM   2523  N   THR B 114      35.173  64.280 102.311  1.00 19.74           N  
ATOM   2524  CA  THR B 114      34.013  63.387 102.529  1.00 19.09           C  
ATOM   2525  C   THR B 114      33.124  63.454 101.320  1.00 18.55           C  
ATOM   2526  O   THR B 114      32.743  64.548 100.900  1.00 18.49           O  
ATOM   2527  CB  THR B 114      33.096  63.754 103.749  1.00 19.23           C  
ATOM   2528  OG1 THR B 114      33.574  64.903 104.448  1.00 19.57           O  
ATOM   2529  CG2 THR B 114      33.098  62.650 104.803  1.00 21.19           C  
ATOM   2530  N   LEU B 115      32.746  62.287 100.800  1.00 17.76           N  
ATOM   2531  CA  LEU B 115      31.814  62.201  99.678  1.00 16.74           C  
ATOM   2532  C   LEU B 115      30.381  62.458 100.151  1.00 16.19           C  
ATOM   2533  O   LEU B 115      29.885  61.742 101.041  1.00 17.22           O  
ATOM   2534  CB  LEU B 115      31.913  60.824  99.001  1.00 16.36           C  
ATOM   2535  CG  LEU B 115      31.029  60.563  97.765  1.00 16.75           C  
ATOM   2536  CD1 LEU B 115      31.330  61.480  96.581  1.00 16.68           C  
ATOM   2537  CD2 LEU B 115      31.082  59.114  97.309  1.00 17.13           C  
ATOM   2538  N   VAL B 116      29.719  63.459  99.574  1.00 14.35           N  
ATOM   2539  CA  VAL B 116      28.291  63.648  99.796  1.00 13.38           C  
ATOM   2540  C   VAL B 116      27.567  63.089  98.593  1.00 12.70           C  
ATOM   2541  O   VAL B 116      27.848  63.468  97.487  1.00 13.45           O  
ATOM   2542  CB  VAL B 116      27.915  65.133  99.966  1.00 12.88           C  
ATOM   2543  CG1 VAL B 116      26.415  65.298 100.089  1.00 13.52           C  
ATOM   2544  CG2 VAL B 116      28.546  65.710 101.208  1.00 13.90           C  
ATOM   2545  N   THR B 117      26.631  62.190  98.757  1.00 11.92           N  
ATOM   2546  CA  THR B 117      25.993  61.736  97.532  1.00 11.96           C  
ATOM   2547  C   THR B 117      24.486  61.989  97.556  1.00 11.75           C  
ATOM   2548  O   THR B 117      23.762  61.385  98.344  1.00 11.82           O  
ATOM   2549  CB  THR B 117      26.428  60.274  97.081  1.00 12.10           C  
ATOM   2550  OG1 THR B 117      25.267  59.446  96.906  1.00 12.99           O  
ATOM   2551  CG2 THR B 117      27.298  59.526  98.142  1.00 10.64           C  
ATOM   2552  N   VAL B 118      24.027  62.900  96.704  1.00 11.44           N  
ATOM   2553  CA  VAL B 118      22.636  63.343  96.751  1.00 11.57           C  
ATOM   2554  C   VAL B 118      21.788  62.490  95.816  1.00 11.94           C  
ATOM   2555  O   VAL B 118      21.995  62.472  94.604  1.00 12.12           O  
ATOM   2556  CB  VAL B 118      22.528  64.837  96.443  1.00 11.55           C  
ATOM   2557  CG1 VAL B 118      21.146  65.312  96.706  1.00 11.15           C  
ATOM   2558  CG2 VAL B 118      23.540  65.637  97.305  1.00 10.48           C  
ATOM   2559  N   SER B 119      20.869  61.740  96.402  1.00 12.19           N  
ATOM   2560  CA  SER B 119      20.159  60.682  95.678  1.00 12.87           C  
ATOM   2561  C   SER B 119      18.899  60.148  96.405  1.00 12.85           C  
ATOM   2562  O   SER B 119      18.835  60.145  97.639  1.00 12.78           O  
ATOM   2563  CB  SER B 119      21.113  59.536  95.341  1.00 12.47           C  
ATOM   2564  OG  SER B 119      20.425  58.548  94.604  1.00 13.74           O  
ATOM   2565  N   SER B 120      17.904  59.712  95.628  1.00 13.13           N  
ATOM   2566  CA  SER B 120      16.627  59.234  96.181  1.00 13.26           C  
ATOM   2567  C   SER B 120      16.659  57.754  96.551  1.00 13.39           C  
ATOM   2568  O   SER B 120      15.846  57.296  97.345  1.00 13.86           O  
ATOM   2569  CB  SER B 120      15.437  59.577  95.258  1.00 13.16           C  
ATOM   2570  OG  SER B 120      15.478  58.847  94.046  1.00 12.24           O  
ATOM   2571  N   ALA B 121      17.616  57.029  95.979  1.00 13.79           N  
ATOM   2572  CA  ALA B 121      17.906  55.629  96.299  1.00 13.97           C  
ATOM   2573  C   ALA B 121      18.300  55.450  97.758  1.00 14.10           C  
ATOM   2574  O   ALA B 121      18.601  56.423  98.448  1.00 14.37           O  
ATOM   2575  CB  ALA B 121      19.039  55.125  95.402  1.00 13.81           C  
ATOM   2576  N   SER B 122      18.322  54.205  98.226  1.00 14.33           N  
ATOM   2577  CA  SER B 122      18.747  53.949  99.603  1.00 14.36           C  
ATOM   2578  C   SER B 122      19.970  53.039  99.764  1.00 13.75           C  
ATOM   2579  O   SER B 122      20.413  52.355  98.819  1.00 13.59           O  
ATOM   2580  CB  SER B 122      17.577  53.483 100.473  1.00 14.98           C  
ATOM   2581  OG  SER B 122      17.515  52.082 100.492  1.00 16.66           O  
ATOM   2582  N   THR B 123      20.518  53.079 100.978  1.00 12.87           N  
ATOM   2583  CA  THR B 123      21.747  52.403 101.326  1.00 11.74           C  
ATOM   2584  C   THR B 123      21.558  50.910 101.160  1.00 11.98           C  
ATOM   2585  O   THR B 123      20.512  50.371 101.541  1.00 12.24           O  
ATOM   2586  CB  THR B 123      22.143  52.750 102.778  1.00 11.81           C  
ATOM   2587  OG1 THR B 123      22.278  54.177 102.928  1.00  9.98           O  
ATOM   2588  CG2 THR B 123      23.543  52.181 103.132  1.00 10.92           C  
ATOM   2589  N   LYS B 124      22.560  50.276 100.545  1.00 11.88           N  
ATOM   2590  CA  LYS B 124      22.697  48.835 100.443  1.00 12.18           C  
ATOM   2591  C   LYS B 124      24.149  48.493 100.738  1.00 12.72           C  
ATOM   2592  O   LYS B 124      25.058  48.908 100.019  1.00 12.90           O  
ATOM   2593  CB  LYS B 124      22.355  48.378  99.033  1.00 12.04           C  
ATOM   2594  CG  LYS B 124      22.013  46.906  98.876  1.00 13.36           C  
ATOM   2595  CD  LYS B 124      20.801  46.734  97.938  1.00 17.53           C  
ATOM   2596  CE  LYS B 124      20.220  45.316  98.019  1.00 21.07           C  
ATOM   2597  NZ  LYS B 124      18.742  45.331  98.312  1.00 21.77           N  
ATOM   2598  N   GLY B 125      24.381  47.736 101.800  1.00 13.51           N  
ATOM   2599  CA  GLY B 125      25.711  47.208 102.056  1.00 13.81           C  
ATOM   2600  C   GLY B 125      26.108  46.098 101.099  1.00 14.42           C  
ATOM   2601  O   GLY B 125      25.225  45.378 100.550  1.00 14.31           O  
ATOM   2602  N   PRO B 126      27.428  45.933 100.927  1.00 14.38           N  
ATOM   2603  CA  PRO B 126      27.980  44.987  99.951  1.00 14.27           C  
ATOM   2604  C   PRO B 126      28.073  43.569 100.478  1.00 14.11           C  
ATOM   2605  O   PRO B 126      28.211  43.364 101.663  1.00 14.56           O  
ATOM   2606  CB  PRO B 126      29.403  45.504  99.726  1.00 13.82           C  
ATOM   2607  CG  PRO B 126      29.725  46.397 100.875  1.00 12.54           C  
ATOM   2608  CD  PRO B 126      28.498  46.599 101.697  1.00 14.23           C  
ATOM   2609  N   SER B 127      27.984  42.608  99.576  1.00 14.67           N  
ATOM   2610  CA  SER B 127      28.457  41.256  99.808  1.00 14.91           C  
ATOM   2611  C   SER B 127      29.923  41.276  99.386  1.00 15.18           C  
ATOM   2612  O   SER B 127      30.285  41.990  98.430  1.00 16.17           O  
ATOM   2613  CB  SER B 127      27.701  40.266  98.919  1.00 15.20           C  
ATOM   2614  OG  SER B 127      26.303  40.536  98.862  1.00 16.21           O  
ATOM   2615  N   VAL B 128      30.765  40.520 100.094  1.00 14.26           N  
ATOM   2616  CA  VAL B 128      32.184  40.448  99.778  1.00 13.18           C  
ATOM   2617  C   VAL B 128      32.540  39.001  99.524  1.00 12.55           C  
ATOM   2618  O   VAL B 128      32.328  38.153 100.372  1.00 13.01           O  
ATOM   2619  CB  VAL B 128      33.083  41.057 100.907  1.00 13.86           C  
ATOM   2620  CG1 VAL B 128      34.570  41.187 100.454  1.00 12.65           C  
ATOM   2621  CG2 VAL B 128      32.536  42.425 101.367  1.00 11.81           C  
ATOM   2622  N   PHE B 129      33.062  38.739  98.331  1.00 11.80           N  
ATOM   2623  CA  PHE B 129      33.360  37.396  97.850  1.00 10.84           C  
ATOM   2624  C   PHE B 129      34.852  37.254  97.515  1.00 10.43           C  
ATOM   2625  O   PHE B 129      35.497  38.208  97.087  1.00 10.22           O  
ATOM   2626  CB  PHE B 129      32.541  37.095  96.589  1.00 11.13           C  
ATOM   2627  CG  PHE B 129      31.053  37.262  96.746  1.00  9.80           C  
ATOM   2628  CD1 PHE B 129      30.369  38.176  95.966  1.00  8.25           C  
ATOM   2629  CD2 PHE B 129      30.325  36.463  97.619  1.00 11.15           C  
ATOM   2630  CE1 PHE B 129      28.991  38.330  96.085  1.00  8.40           C  
ATOM   2631  CE2 PHE B 129      28.928  36.616  97.735  1.00 10.16           C  
ATOM   2632  CZ  PHE B 129      28.273  37.550  96.960  1.00  7.75           C  
ATOM   2633  N   PRO B 130      35.428  36.079  97.710  1.00 10.12           N  
ATOM   2634  CA  PRO B 130      36.862  35.958  97.502  1.00 10.03           C  
ATOM   2635  C   PRO B 130      37.160  35.631  96.047  1.00 10.01           C  
ATOM   2636  O   PRO B 130      36.404  34.925  95.368  1.00  9.22           O  
ATOM   2637  CB  PRO B 130      37.254  34.802  98.456  1.00  9.71           C  
ATOM   2638  CG  PRO B 130      36.078  33.902  98.428  1.00  9.39           C  
ATOM   2639  CD  PRO B 130      34.843  34.795  98.142  1.00  9.90           C  
ATOM   2640  N   LEU B 131      38.277  36.162  95.584  1.00 10.26           N  
ATOM   2641  CA  LEU B 131      38.792  35.798  94.299  1.00 10.92           C  
ATOM   2642  C   LEU B 131      39.951  34.860  94.595  1.00 11.16           C  
ATOM   2643  O   LEU B 131      41.050  35.278  94.944  1.00 10.77           O  
ATOM   2644  CB  LEU B 131      39.256  37.048  93.583  1.00 11.73           C  
ATOM   2645  CG  LEU B 131      38.192  38.079  93.211  1.00 12.19           C  
ATOM   2646  CD1 LEU B 131      38.905  39.382  92.841  1.00 12.35           C  
ATOM   2647  CD2 LEU B 131      37.342  37.601  92.058  1.00 11.29           C  
ATOM   2648  N   ALA B 132      39.679  33.571  94.480  1.00 11.62           N  
ATOM   2649  CA  ALA B 132      40.589  32.581  94.998  1.00 11.98           C  
ATOM   2650  C   ALA B 132      41.766  32.462  94.061  1.00 12.88           C  
ATOM   2651  O   ALA B 132      41.564  32.405  92.841  1.00 13.37           O  
ATOM   2652  CB  ALA B 132      39.889  31.268  95.147  1.00 11.29           C  
ATOM   2653  N   PRO B 133      42.988  32.465  94.615  1.00 13.60           N  
ATOM   2654  CA  PRO B 133      44.195  32.121  93.849  1.00 14.06           C  
ATOM   2655  C   PRO B 133      44.196  30.649  93.426  1.00 14.98           C  
ATOM   2656  O   PRO B 133      43.648  29.787  94.137  1.00 14.74           O  
ATOM   2657  CB  PRO B 133      45.319  32.375  94.848  1.00 14.03           C  
ATOM   2658  CG  PRO B 133      44.671  32.185  96.178  1.00 13.16           C  
ATOM   2659  CD  PRO B 133      43.315  32.804  96.013  1.00 13.30           C  
ATOM   2660  N   SER B 134      44.803  30.377  92.272  1.00 16.12           N  
ATOM   2661  CA  SER B 134      44.869  29.025  91.704  1.00 17.43           C  
ATOM   2662  C   SER B 134      45.810  29.048  90.508  1.00 17.93           C  
ATOM   2663  O   SER B 134      46.370  30.107  90.186  1.00 17.77           O  
ATOM   2664  CB  SER B 134      43.479  28.573  91.236  1.00 17.69           C  
ATOM   2665  OG  SER B 134      42.944  29.484  90.274  1.00 18.75           O  
ATOM   2666  N   SER B 135      45.961  27.895  89.840  1.00 18.71           N  
ATOM   2667  CA  SER B 135      46.751  27.790  88.595  1.00 19.18           C  
ATOM   2668  C   SER B 135      46.411  28.878  87.533  1.00 19.68           C  
ATOM   2669  O   SER B 135      47.298  29.409  86.856  1.00 19.33           O  
ATOM   2670  CB  SER B 135      46.600  26.401  87.991  1.00 18.78           C  
ATOM   2671  OG  SER B 135      45.311  26.247  87.422  1.00 18.69           O  
ATOM   2672  N   LYS B 136      45.127  29.219  87.425  1.00 20.53           N  
ATOM   2673  CA  LYS B 136      44.635  30.134  86.394  1.00 21.17           C  
ATOM   2674  C   LYS B 136      44.836  31.607  86.792  1.00 21.88           C  
ATOM   2675  O   LYS B 136      44.574  32.526  86.004  1.00 21.65           O  
ATOM   2676  CB  LYS B 136      43.164  29.815  86.063  1.00 21.30           C  
ATOM   2677  CG  LYS B 136      42.893  28.364  85.596  1.00 20.88           C  
ATOM   2678  CD  LYS B 136      42.760  28.277  84.091  1.00 21.21           C  
ATOM   2679  CE  LYS B 136      43.623  27.165  83.507  1.00 23.01           C  
ATOM   2680  NZ  LYS B 136      44.781  27.699  82.722  1.00 22.66           N  
ATOM   2681  N   SER B 137      45.316  31.821  88.016  1.00 22.63           N  
ATOM   2682  CA  SER B 137      45.788  33.134  88.435  1.00 23.85           C  
ATOM   2683  C   SER B 137      47.249  33.119  88.906  1.00 24.06           C  
ATOM   2684  O   SER B 137      47.642  33.928  89.754  1.00 24.47           O  
ATOM   2685  CB  SER B 137      44.851  33.798  89.477  1.00 24.10           C  
ATOM   2686  OG  SER B 137      44.785  33.076  90.701  1.00 26.10           O  
ATOM   2687  N   THR B 138      48.052  32.209  88.349  1.00 24.04           N  
ATOM   2688  CA  THR B 138      49.495  32.216  88.604  1.00 24.00           C  
ATOM   2689  C   THR B 138      50.328  32.301  87.322  1.00 23.71           C  
ATOM   2690  O   THR B 138      50.144  31.518  86.408  1.00 23.93           O  
ATOM   2691  CB  THR B 138      49.954  31.022  89.508  1.00 23.91           C  
ATOM   2692  OG1 THR B 138      49.575  29.773  88.920  1.00 24.50           O  
ATOM   2693  CG2 THR B 138      49.220  31.022  90.847  1.00 24.16           C  
ATOM   2694  N   SER B 139      51.217  33.286  87.264  1.00 23.73           N  
ATOM   2695  CA  SER B 139      52.205  33.409  86.184  1.00 23.56           C  
ATOM   2696  C   SER B 139      53.588  33.588  86.805  1.00 22.72           C  
ATOM   2697  O   SER B 139      53.813  34.520  87.595  1.00 22.76           O  
ATOM   2698  CB  SER B 139      51.888  34.605  85.262  1.00 23.70           C  
ATOM   2699  OG  SER B 139      51.482  35.747  86.014  1.00 24.74           O  
ATOM   2700  N   GLY B 140      54.510  32.701  86.448  1.00 21.77           N  
ATOM   2701  CA  GLY B 140      55.816  32.681  87.078  1.00 20.47           C  
ATOM   2702  C   GLY B 140      55.662  32.262  88.532  1.00 19.59           C  
ATOM   2703  O   GLY B 140      54.858  31.370  88.853  1.00 19.56           O  
ATOM   2704  N   GLY B 141      56.404  32.913  89.425  1.00 18.24           N  
ATOM   2705  CA  GLY B 141      56.323  32.562  90.835  1.00 16.48           C  
ATOM   2706  C   GLY B 141      55.258  33.340  91.575  1.00 14.91           C  
ATOM   2707  O   GLY B 141      55.360  33.532  92.782  1.00 14.77           O  
ATOM   2708  N   THR B 142      54.233  33.777  90.850  1.00 13.66           N  
ATOM   2709  CA  THR B 142      53.310  34.784  91.356  1.00 12.51           C  
ATOM   2710  C   THR B 142      51.821  34.469  91.267  1.00 11.36           C  
ATOM   2711  O   THR B 142      51.317  34.075  90.216  1.00 10.92           O  
ATOM   2712  CB  THR B 142      53.588  36.104  90.665  1.00 12.60           C  
ATOM   2713  OG1 THR B 142      54.752  36.661  91.259  1.00 13.83           O  
ATOM   2714  CG2 THR B 142      52.497  37.127  91.014  1.00 12.36           C  
ATOM   2715  N   ALA B 143      51.126  34.692  92.374  1.00 10.02           N  
ATOM   2716  CA  ALA B 143      49.703  34.450  92.420  1.00 10.00           C  
ATOM   2717  C   ALA B 143      48.924  35.756  92.547  1.00  9.67           C  
ATOM   2718  O   ALA B 143      49.334  36.675  93.233  1.00 10.66           O  
ATOM   2719  CB  ALA B 143      49.352  33.481  93.552  1.00  8.88           C  
ATOM   2720  N   ALA B 144      47.794  35.829  91.877  1.00  9.39           N  
ATOM   2721  CA  ALA B 144      46.914  36.962  92.039  1.00  9.96           C  
ATOM   2722  C   ALA B 144      45.739  36.460  92.798  1.00 10.15           C  
ATOM   2723  O   ALA B 144      45.249  35.342  92.526  1.00 10.82           O  
ATOM   2724  CB  ALA B 144      46.460  37.517  90.676  1.00  9.53           C  
ATOM   2725  N   LEU B 145      45.300  37.276  93.749  1.00  9.88           N  
ATOM   2726  CA  LEU B 145      44.086  37.024  94.491  1.00 10.04           C  
ATOM   2727  C   LEU B 145      43.457  38.366  94.814  1.00 10.40           C  
ATOM   2728  O   LEU B 145      44.026  39.406  94.518  1.00  9.72           O  
ATOM   2729  CB  LEU B 145      44.401  36.252  95.767  1.00 11.16           C  
ATOM   2730  CG  LEU B 145      45.475  36.695  96.788  1.00 11.00           C  
ATOM   2731  CD1 LEU B 145      44.988  37.827  97.630  1.00 10.40           C  
ATOM   2732  CD2 LEU B 145      45.778  35.542  97.693  1.00 11.59           C  
ATOM   2733  N   GLY B 146      42.273  38.343  95.420  1.00 11.17           N  
ATOM   2734  CA  GLY B 146      41.526  39.559  95.627  1.00 11.66           C  
ATOM   2735  C   GLY B 146      40.159  39.310  96.217  1.00 12.80           C  
ATOM   2736  O   GLY B 146      39.827  38.184  96.606  1.00 12.62           O  
ATOM   2737  N   CYS B 147      39.380  40.387  96.281  1.00 13.11           N  
ATOM   2738  CA  CYS B 147      38.042  40.385  96.828  1.00 14.37           C  
ATOM   2739  C   CYS B 147      37.124  41.101  95.863  1.00 13.93           C  
ATOM   2740  O   CYS B 147      37.471  42.128  95.305  1.00 14.66           O  
ATOM   2741  CB  CYS B 147      38.004  41.098  98.192  1.00 15.30           C  
ATOM   2742  SG  CYS B 147      38.520  39.974  99.525  1.00 20.09           S  
ATOM   2743  N   LEU B 148      35.946  40.544  95.665  1.00 13.19           N  
ATOM   2744  CA  LEU B 148      34.911  41.208  94.926  1.00 12.23           C  
ATOM   2745  C   LEU B 148      33.979  41.824  95.976  1.00 12.09           C  
ATOM   2746  O   LEU B 148      33.594  41.197  96.987  1.00 11.44           O  
ATOM   2747  CB  LEU B 148      34.190  40.206  94.023  1.00 11.92           C  
ATOM   2748  CG  LEU B 148      32.998  40.599  93.163  1.00 11.23           C  
ATOM   2749  CD1 LEU B 148      33.408  41.308  91.950  1.00 11.51           C  
ATOM   2750  CD2 LEU B 148      32.255  39.364  92.771  1.00 13.51           C  
ATOM   2751  N   VAL B 149      33.639  43.069  95.746  1.00 11.04           N  
ATOM   2752  CA  VAL B 149      32.819  43.758  96.698  1.00 11.16           C  
ATOM   2753  C   VAL B 149      31.623  44.114  95.880  1.00 11.82           C  
ATOM   2754  O   VAL B 149      31.688  45.022  95.081  1.00 11.90           O  
ATOM   2755  CB  VAL B 149      33.527  45.006  97.259  1.00 10.64           C  
ATOM   2756  CG1 VAL B 149      32.593  45.769  98.178  1.00  9.36           C  
ATOM   2757  CG2 VAL B 149      34.831  44.612  97.982  1.00  7.97           C  
ATOM   2758  N   LYS B 150      30.551  43.353  96.054  1.00 12.54           N  
ATOM   2759  CA  LYS B 150      29.405  43.439  95.169  1.00 13.19           C  
ATOM   2760  C   LYS B 150      28.224  44.101  95.844  1.00 13.68           C  
ATOM   2761  O   LYS B 150      28.012  43.929  97.038  1.00 14.09           O  
ATOM   2762  CB  LYS B 150      28.990  42.032  94.729  1.00 12.84           C  
ATOM   2763  CG  LYS B 150      28.839  41.895  93.240  1.00 13.39           C  
ATOM   2764  CD  LYS B 150      27.487  41.345  92.869  1.00 14.96           C  
ATOM   2765  CE  LYS B 150      27.264  41.434  91.354  1.00 16.57           C  
ATOM   2766  NZ  LYS B 150      25.825  41.252  90.979  1.00 18.41           N  
ATOM   2767  N   ASP B 151      27.462  44.848  95.055  1.00 14.21           N  
ATOM   2768  CA  ASP B 151      26.097  45.265  95.377  1.00 14.36           C  
ATOM   2769  C   ASP B 151      25.967  46.241  96.550  1.00 14.23           C  
ATOM   2770  O   ASP B 151      25.339  45.922  97.589  1.00 13.81           O  
ATOM   2771  CB  ASP B 151      25.192  44.049  95.566  1.00 14.83           C  
ATOM   2772  CG  ASP B 151      24.884  43.341  94.258  1.00 17.46           C  
ATOM   2773  OD1 ASP B 151      25.020  43.978  93.176  1.00 20.66           O  
ATOM   2774  OD2 ASP B 151      24.497  42.146  94.221  1.00 18.13           O  
ATOM   2775  N   TYR B 152      26.533  47.437  96.365  1.00 13.46           N  
ATOM   2776  CA  TYR B 152      26.479  48.445  97.407  1.00 12.64           C  
ATOM   2777  C   TYR B 152      26.149  49.816  96.868  1.00 12.48           C  
ATOM   2778  O   TYR B 152      26.530  50.174  95.769  1.00 12.49           O  
ATOM   2779  CB  TYR B 152      27.787  48.468  98.210  1.00 12.74           C  
ATOM   2780  CG  TYR B 152      28.940  49.081  97.464  1.00 10.59           C  
ATOM   2781  CD1 TYR B 152      29.189  50.436  97.555  1.00  8.68           C  
ATOM   2782  CD2 TYR B 152      29.784  48.302  96.674  1.00 10.67           C  
ATOM   2783  CE1 TYR B 152      30.212  51.019  96.861  1.00  8.94           C  
ATOM   2784  CE2 TYR B 152      30.839  48.876  95.976  1.00 10.99           C  
ATOM   2785  CZ  TYR B 152      31.038  50.254  96.071  1.00  9.95           C  
ATOM   2786  OH  TYR B 152      32.082  50.882  95.415  1.00 10.97           O  
ATOM   2787  N   PHE B 153      25.430  50.580  97.670  1.00 12.19           N  
ATOM   2788  CA  PHE B 153      25.148  51.953  97.371  1.00 12.32           C  
ATOM   2789  C   PHE B 153      25.185  52.644  98.710  1.00 12.47           C  
ATOM   2790  O   PHE B 153      24.820  52.017  99.702  1.00 12.93           O  
ATOM   2791  CB  PHE B 153      23.751  52.082  96.762  1.00 12.61           C  
ATOM   2792  CG  PHE B 153      23.492  53.425  96.144  1.00 13.15           C  
ATOM   2793  CD1 PHE B 153      22.940  54.452  96.891  1.00 14.27           C  
ATOM   2794  CD2 PHE B 153      23.847  53.671  94.825  1.00 14.29           C  
ATOM   2795  CE1 PHE B 153      22.715  55.714  96.321  1.00 16.47           C  
ATOM   2796  CE2 PHE B 153      23.640  54.914  94.240  1.00 15.91           C  
ATOM   2797  CZ  PHE B 153      23.064  55.949  94.986  1.00 17.23           C  
ATOM   2798  N   PRO B 154      25.651  53.893  98.784  1.00 12.16           N  
ATOM   2799  CA  PRO B 154      26.394  54.564  97.726  1.00 12.17           C  
ATOM   2800  C   PRO B 154      27.901  54.362  97.895  1.00 12.86           C  
ATOM   2801  O   PRO B 154      28.326  53.555  98.698  1.00 12.38           O  
ATOM   2802  CB  PRO B 154      26.087  56.019  98.022  1.00 12.06           C  
ATOM   2803  CG  PRO B 154      26.102  56.070  99.521  1.00 10.98           C  
ATOM   2804  CD  PRO B 154      25.431  54.793  99.931  1.00 12.11           C  
ATOM   2805  N   GLU B 155      28.689  55.128  97.151  1.00 13.75           N  
ATOM   2806  CA  GLU B 155      30.142  55.180  97.293  1.00 15.28           C  
ATOM   2807  C   GLU B 155      30.429  55.856  98.660  1.00 14.39           C  
ATOM   2808  O   GLU B 155      29.551  56.512  99.183  1.00 14.30           O  
ATOM   2809  CB  GLU B 155      30.676  55.954  96.067  1.00 15.55           C  
ATOM   2810  CG  GLU B 155      32.071  55.604  95.483  1.00 23.36           C  
ATOM   2811  CD  GLU B 155      32.427  54.111  95.426  1.00 28.15           C  
ATOM   2812  OE1 GLU B 155      31.527  53.302  95.192  1.00 31.97           O  
ATOM   2813  OE2 GLU B 155      33.610  53.740  95.626  1.00 31.52           O  
ATOM   2814  N   PRO B 156      31.598  55.701  99.279  1.00 14.64           N  
ATOM   2815  CA  PRO B 156      32.733  54.940  98.774  1.00 15.52           C  
ATOM   2816  C   PRO B 156      32.950  53.609  99.529  1.00 16.39           C  
ATOM   2817  O   PRO B 156      32.432  53.391 100.613  1.00 16.78           O  
ATOM   2818  CB  PRO B 156      33.882  55.885  99.099  1.00 14.82           C  
ATOM   2819  CG  PRO B 156      33.471  56.446 100.464  1.00 14.06           C  
ATOM   2820  CD  PRO B 156      31.954  56.338 100.560  1.00 14.47           C  
ATOM   2821  N   VAL B 157      33.746  52.722  98.961  1.00 17.37           N  
ATOM   2822  CA  VAL B 157      34.140  51.536  99.704  1.00 17.64           C  
ATOM   2823  C   VAL B 157      35.616  51.683 100.051  1.00 17.18           C  
ATOM   2824  O   VAL B 157      36.333  52.423  99.413  1.00 17.84           O  
ATOM   2825  CB  VAL B 157      33.799  50.247  98.938  1.00 17.12           C  
ATOM   2826  CG1 VAL B 157      34.820  49.188  99.186  1.00 19.18           C  
ATOM   2827  CG2 VAL B 157      32.462  49.736  99.422  1.00 17.39           C  
ATOM   2828  N   THR B 158      36.047  51.040 101.108  1.00 17.11           N  
ATOM   2829  CA  THR B 158      37.443  51.050 101.454  1.00 17.11           C  
ATOM   2830  C   THR B 158      37.897  49.577 101.561  1.00 16.72           C  
ATOM   2831  O   THR B 158      37.305  48.775 102.324  1.00 16.66           O  
ATOM   2832  CB  THR B 158      37.579  51.893 102.739  1.00 17.36           C  
ATOM   2833  OG1 THR B 158      38.185  53.159 102.407  1.00 17.74           O  
ATOM   2834  CG2 THR B 158      38.528  51.288 103.733  1.00 19.45           C  
ATOM   2835  N   VAL B 159      38.890  49.193 100.766  1.00 15.27           N  
ATOM   2836  CA  VAL B 159      39.499  47.864 100.943  1.00 14.44           C  
ATOM   2837  C   VAL B 159      40.942  48.014 101.368  1.00 14.41           C  
ATOM   2838  O   VAL B 159      41.672  48.803 100.780  1.00 14.73           O  
ATOM   2839  CB  VAL B 159      39.474  46.996  99.658  1.00 13.86           C  
ATOM   2840  CG1 VAL B 159      40.138  45.727  99.910  1.00 11.85           C  
ATOM   2841  CG2 VAL B 159      38.068  46.702  99.230  1.00 14.15           C  
ATOM   2842  N   SER B 160      41.365  47.252 102.370  1.00 14.02           N  
ATOM   2843  CA  SER B 160      42.794  47.074 102.630  1.00 13.67           C  
ATOM   2844  C   SER B 160      43.107  45.585 102.732  1.00 13.44           C  
ATOM   2845  O   SER B 160      42.191  44.750 102.696  1.00 14.32           O  
ATOM   2846  CB  SER B 160      43.208  47.779 103.916  1.00 13.67           C  
ATOM   2847  OG  SER B 160      42.298  47.470 104.943  1.00 16.81           O  
ATOM   2848  N   TRP B 161      44.391  45.253 102.896  1.00 12.35           N  
ATOM   2849  CA  TRP B 161      44.819  43.864 102.934  1.00 11.00           C  
ATOM   2850  C   TRP B 161      45.640  43.588 104.157  1.00 10.46           C  
ATOM   2851  O   TRP B 161      46.591  44.308 104.417  1.00 11.28           O  
ATOM   2852  CB  TRP B 161      45.620  43.518 101.681  1.00 11.16           C  
ATOM   2853  CG  TRP B 161      44.723  43.368 100.575  1.00  9.43           C  
ATOM   2854  CD1 TRP B 161      44.311  44.335  99.722  1.00  7.56           C  
ATOM   2855  CD2 TRP B 161      44.032  42.187 100.226  1.00  7.72           C  
ATOM   2856  NE1 TRP B 161      43.403  43.817  98.827  1.00  9.68           N  
ATOM   2857  CE2 TRP B 161      43.217  42.488  99.120  1.00  9.60           C  
ATOM   2858  CE3 TRP B 161      44.057  40.882 100.699  1.00  7.73           C  
ATOM   2859  CZ2 TRP B 161      42.415  41.532  98.499  1.00  9.60           C  
ATOM   2860  CZ3 TRP B 161      43.265  39.933 100.081  1.00  9.23           C  
ATOM   2861  CH2 TRP B 161      42.462  40.259  98.993  1.00  8.92           C  
ATOM   2862  N   ASN B 162      45.295  42.536 104.893  1.00  8.98           N  
ATOM   2863  CA  ASN B 162      46.014  42.209 106.101  1.00  8.68           C  
ATOM   2864  C   ASN B 162      46.193  43.436 106.956  1.00  8.95           C  
ATOM   2865  O   ASN B 162      47.296  43.727 107.419  1.00  8.79           O  
ATOM   2866  CB  ASN B 162      47.365  41.625 105.766  1.00  8.01           C  
ATOM   2867  CG  ASN B 162      47.253  40.303 105.097  1.00  7.07           C  
ATOM   2868  OD1 ASN B 162      46.165  39.892 104.711  1.00  8.02           O  
ATOM   2869  ND2 ASN B 162      48.374  39.606 104.967  1.00  4.48           N  
ATOM   2870  N   SER B 163      45.092  44.157 107.122  1.00  9.23           N  
ATOM   2871  CA  SER B 163      45.014  45.308 107.992  1.00 10.23           C  
ATOM   2872  C   SER B 163      46.020  46.406 107.645  1.00 10.46           C  
ATOM   2873  O   SER B 163      46.403  47.166 108.505  1.00 11.69           O  
ATOM   2874  CB  SER B 163      45.131  44.869 109.461  1.00  9.72           C  
ATOM   2875  OG  SER B 163      44.214  43.818 109.728  1.00 10.76           O  
ATOM   2876  N   GLY B 164      46.436  46.497 106.393  1.00 10.42           N  
ATOM   2877  CA  GLY B 164      47.319  47.570 105.963  1.00 10.94           C  
ATOM   2878  C   GLY B 164      48.788  47.167 105.807  1.00 11.68           C  
ATOM   2879  O   GLY B 164      49.597  47.946 105.281  1.00 11.44           O  
ATOM   2880  N   ALA B 165      49.140  45.958 106.271  1.00 11.71           N  
ATOM   2881  CA  ALA B 165      50.508  45.476 106.210  1.00 11.15           C  
ATOM   2882  C   ALA B 165      50.917  45.224 104.775  1.00 11.82           C  
ATOM   2883  O   ALA B 165      52.094  45.359 104.431  1.00 11.81           O  
ATOM   2884  CB  ALA B 165      50.673  44.245 107.027  1.00 10.83           C  
ATOM   2885  N   LEU B 166      49.937  44.886 103.938  1.00 12.39           N  
ATOM   2886  CA  LEU B 166      50.188  44.542 102.554  1.00 12.68           C  
ATOM   2887  C   LEU B 166      49.632  45.595 101.600  1.00 13.23           C  
ATOM   2888  O   LEU B 166      48.441  45.715 101.423  1.00 12.94           O  
ATOM   2889  CB  LEU B 166      49.625  43.153 102.239  1.00 12.61           C  
ATOM   2890  CG  LEU B 166      49.398  42.685 100.810  1.00 12.67           C  
ATOM   2891  CD1 LEU B 166      50.727  42.357 100.149  1.00 13.23           C  
ATOM   2892  CD2 LEU B 166      48.584  41.451 100.900  1.00 14.25           C  
ATOM   2893  N   THR B 167      50.529  46.341 100.971  1.00 14.27           N  
ATOM   2894  CA  THR B 167      50.112  47.391 100.074  1.00 15.49           C  
ATOM   2895  C   THR B 167      50.702  47.218  98.677  1.00 16.20           C  
ATOM   2896  O   THR B 167      50.062  47.605  97.692  1.00 16.51           O  
ATOM   2897  CB  THR B 167      50.454  48.765 100.651  1.00 15.51           C  
ATOM   2898  OG1 THR B 167      51.809  48.764 101.110  1.00 16.32           O  
ATOM   2899  CG2 THR B 167      49.656  49.023 101.923  1.00 14.59           C  
ATOM   2900  N   SER B 168      51.892  46.619  98.581  1.00 16.90           N  
ATOM   2901  CA  SER B 168      52.554  46.467  97.289  1.00 17.65           C  
ATOM   2902  C   SER B 168      51.886  45.434  96.404  1.00 17.86           C  
ATOM   2903  O   SER B 168      51.655  44.263  96.799  1.00 19.02           O  
ATOM   2904  CB  SER B 168      54.031  46.118  97.422  1.00 17.68           C  
ATOM   2905  OG  SER B 168      54.715  47.189  98.045  1.00 21.20           O  
ATOM   2906  N   GLY B 169      51.618  45.849  95.178  1.00 16.88           N  
ATOM   2907  CA  GLY B 169      50.984  44.960  94.245  1.00 15.58           C  
ATOM   2908  C   GLY B 169      49.498  44.973  94.492  1.00 15.28           C  
ATOM   2909  O   GLY B 169      48.860  44.038  94.039  1.00 15.16           O  
ATOM   2910  N   VAL B 170      48.965  45.990  95.205  1.00 13.95           N  
ATOM   2911  CA  VAL B 170      47.520  46.128  95.377  1.00 13.50           C  
ATOM   2912  C   VAL B 170      46.903  47.061  94.340  1.00 14.88           C  
ATOM   2913  O   VAL B 170      47.495  48.069  93.969  1.00 16.83           O  
ATOM   2914  CB  VAL B 170      47.072  46.608  96.784  1.00 13.12           C  
ATOM   2915  CG1 VAL B 170      45.535  46.592  96.879  1.00 11.44           C  
ATOM   2916  CG2 VAL B 170      47.603  45.727  97.864  1.00 10.73           C  
ATOM   2917  N   HIS B 171      45.723  46.693  93.860  1.00 14.30           N  
ATOM   2918  CA  HIS B 171      44.971  47.476  92.932  1.00 13.37           C  
ATOM   2919  C   HIS B 171      43.546  47.345  93.343  1.00 13.56           C  
ATOM   2920  O   HIS B 171      42.996  46.261  93.236  1.00 14.40           O  
ATOM   2921  CB  HIS B 171      45.101  46.883  91.546  1.00 13.70           C  
ATOM   2922  CG  HIS B 171      46.456  47.044  90.966  1.00 13.05           C  
ATOM   2923  ND1 HIS B 171      47.072  48.269  90.872  1.00 13.91           N  
ATOM   2924  CD2 HIS B 171      47.318  46.140  90.456  1.00 12.93           C  
ATOM   2925  CE1 HIS B 171      48.262  48.113  90.324  1.00 13.77           C  
ATOM   2926  NE2 HIS B 171      48.438  46.827  90.068  1.00 14.79           N  
ATOM   2927  N   THR B 172      42.945  48.429  93.817  1.00 13.50           N  
ATOM   2928  CA  THR B 172      41.542  48.421  94.158  1.00 13.64           C  
ATOM   2929  C   THR B 172      40.928  49.178  93.028  1.00 14.66           C  
ATOM   2930  O   THR B 172      41.398  50.258  92.664  1.00 15.07           O  
ATOM   2931  CB  THR B 172      41.344  49.096  95.519  1.00 14.28           C  
ATOM   2932  OG1 THR B 172      41.898  48.236  96.547  1.00 14.10           O  
ATOM   2933  CG2 THR B 172      39.848  49.281  95.878  1.00 12.50           C  
ATOM   2934  N   PHE B 173      39.916  48.598  92.396  1.00 15.24           N  
ATOM   2935  CA  PHE B 173      39.452  49.167  91.133  1.00 14.86           C  
ATOM   2936  C   PHE B 173      38.378  50.206  91.352  1.00 15.65           C  
ATOM   2937  O   PHE B 173      37.644  50.111  92.337  1.00 16.01           O  
ATOM   2938  CB  PHE B 173      38.988  48.059  90.224  1.00 13.97           C  
ATOM   2939  CG  PHE B 173      40.099  47.336  89.568  1.00 11.77           C  
ATOM   2940  CD1 PHE B 173      40.624  47.792  88.369  1.00  9.54           C  
ATOM   2941  CD2 PHE B 173      40.628  46.201  90.133  1.00 10.87           C  
ATOM   2942  CE1 PHE B 173      41.650  47.122  87.733  1.00  8.33           C  
ATOM   2943  CE2 PHE B 173      41.684  45.536  89.513  1.00 10.50           C  
ATOM   2944  CZ  PHE B 173      42.191  45.997  88.318  1.00 10.38           C  
ATOM   2945  N   PRO B 174      38.302  51.225  90.492  1.00 16.16           N  
ATOM   2946  CA  PRO B 174      37.226  52.215  90.614  1.00 16.39           C  
ATOM   2947  C   PRO B 174      35.921  51.473  90.526  1.00 16.78           C  
ATOM   2948  O   PRO B 174      35.808  50.608  89.674  1.00 18.27           O  
ATOM   2949  CB  PRO B 174      37.417  53.102  89.391  1.00 15.79           C  
ATOM   2950  CG  PRO B 174      38.857  52.964  89.038  1.00 15.81           C  
ATOM   2951  CD  PRO B 174      39.227  51.553  89.385  1.00 16.80           C  
ATOM   2952  N   ALA B 175      34.989  51.742  91.427  1.00 16.23           N  
ATOM   2953  CA  ALA B 175      33.673  51.136  91.373  1.00 15.80           C  
ATOM   2954  C   ALA B 175      32.999  51.251  90.004  1.00 16.59           C  
ATOM   2955  O   ALA B 175      33.017  52.305  89.380  1.00 16.66           O  
ATOM   2956  CB  ALA B 175      32.811  51.772  92.413  1.00 15.85           C  
ATOM   2957  N   VAL B 176      32.384  50.169  89.540  1.00 17.43           N  
ATOM   2958  CA  VAL B 176      31.465  50.296  88.425  1.00 17.96           C  
ATOM   2959  C   VAL B 176      30.044  50.318  88.913  1.00 18.33           C  
ATOM   2960  O   VAL B 176      29.668  49.574  89.809  1.00 18.58           O  
ATOM   2961  CB  VAL B 176      31.653  49.248  87.306  1.00 18.32           C  
ATOM   2962  CG1 VAL B 176      32.877  49.594  86.483  1.00 17.56           C  
ATOM   2963  CG2 VAL B 176      31.706  47.814  87.858  1.00 18.22           C  
ATOM   2964  N   LEU B 177      29.277  51.221  88.321  1.00 19.19           N  
ATOM   2965  CA  LEU B 177      27.851  51.333  88.554  1.00 20.12           C  
ATOM   2966  C   LEU B 177      27.183  50.237  87.728  1.00 20.70           C  
ATOM   2967  O   LEU B 177      27.495  50.077  86.547  1.00 21.47           O  
ATOM   2968  CB  LEU B 177      27.385  52.707  88.093  1.00 19.65           C  
ATOM   2969  CG  LEU B 177      25.943  53.190  88.155  1.00 19.58           C  
ATOM   2970  CD1 LEU B 177      25.622  53.853  89.484  1.00 18.52           C  
ATOM   2971  CD2 LEU B 177      25.812  54.197  87.032  1.00 21.64           C  
ATOM   2972  N   GLN B 178      26.290  49.468  88.337  1.00 20.46           N  
ATOM   2973  CA  GLN B 178      25.603  48.444  87.586  1.00 20.37           C  
ATOM   2974  C   GLN B 178      24.217  48.954  87.227  1.00 20.42           C  
ATOM   2975  O   GLN B 178      23.695  49.885  87.856  1.00 20.35           O  
ATOM   2976  CB  GLN B 178      25.527  47.153  88.383  1.00 20.77           C  
ATOM   2977  CG  GLN B 178      26.868  46.460  88.612  1.00 21.43           C  
ATOM   2978  CD  GLN B 178      26.695  45.207  89.438  1.00 23.76           C  
ATOM   2979  OE1 GLN B 178      26.808  45.242  90.677  1.00 24.21           O  
ATOM   2980  NE2 GLN B 178      26.369  44.094  88.762  1.00 24.67           N  
ATOM   2981  N   SER B 179      23.628  48.367  86.193  1.00 20.01           N  
ATOM   2982  CA  SER B 179      22.312  48.788  85.760  1.00 19.81           C  
ATOM   2983  C   SER B 179      21.284  48.517  86.868  1.00 19.33           C  
ATOM   2984  O   SER B 179      20.122  48.926  86.766  1.00 19.75           O  
ATOM   2985  CB  SER B 179      21.933  48.098  84.450  1.00 20.13           C  
ATOM   2986  OG  SER B 179      22.677  46.897  84.284  1.00 21.40           O  
ATOM   2987  N   SER B 180      21.715  47.855  87.937  1.00 18.35           N  
ATOM   2988  CA  SER B 180      20.875  47.720  89.124  1.00 17.73           C  
ATOM   2989  C   SER B 180      20.769  49.031  89.927  1.00 17.34           C  
ATOM   2990  O   SER B 180      19.909  49.178  90.796  1.00 17.00           O  
ATOM   2991  CB  SER B 180      21.377  46.576  90.011  1.00 17.59           C  
ATOM   2992  OG  SER B 180      22.710  46.788  90.445  1.00 17.00           O  
ATOM   2993  N   GLY B 181      21.650  49.978  89.632  1.00 16.83           N  
ATOM   2994  CA  GLY B 181      21.793  51.158  90.452  1.00 16.54           C  
ATOM   2995  C   GLY B 181      22.819  50.957  91.549  1.00 16.61           C  
ATOM   2996  O   GLY B 181      23.235  51.930  92.171  1.00 17.01           O  
ATOM   2997  N   LEU B 182      23.232  49.708  91.779  1.00 16.21           N  
ATOM   2998  CA  LEU B 182      24.205  49.375  92.814  1.00 16.32           C  
ATOM   2999  C   LEU B 182      25.640  49.357  92.271  1.00 16.37           C  
ATOM   3000  O   LEU B 182      25.846  49.036  91.101  1.00 16.44           O  
ATOM   3001  CB  LEU B 182      23.868  48.004  93.425  1.00 16.68           C  
ATOM   3002  CG  LEU B 182      22.522  47.830  94.139  1.00 16.53           C  
ATOM   3003  CD1 LEU B 182      22.204  46.365  94.448  1.00 13.13           C  
ATOM   3004  CD2 LEU B 182      22.512  48.679  95.403  1.00 17.18           C  
ATOM   3005  N   TYR B 183      26.628  49.683  93.113  1.00 16.52           N  
ATOM   3006  CA  TYR B 183      28.030  49.698  92.679  1.00 17.21           C  
ATOM   3007  C   TYR B 183      28.687  48.374  92.944  1.00 18.01           C  
ATOM   3008  O   TYR B 183      28.230  47.594  93.789  1.00 18.37           O  
ATOM   3009  CB  TYR B 183      28.875  50.787  93.355  1.00 17.44           C  
ATOM   3010  CG  TYR B 183      28.528  52.227  92.991  1.00 16.79           C  
ATOM   3011  CD1 TYR B 183      27.672  52.965  93.800  1.00 17.57           C  
ATOM   3012  CD2 TYR B 183      29.072  52.849  91.879  1.00 16.37           C  
ATOM   3013  CE1 TYR B 183      27.342  54.286  93.511  1.00 18.45           C  
ATOM   3014  CE2 TYR B 183      28.754  54.200  91.569  1.00 18.38           C  
ATOM   3015  CZ  TYR B 183      27.876  54.910  92.402  1.00 19.41           C  
ATOM   3016  OH  TYR B 183      27.497  56.231  92.165  1.00 21.75           O  
ATOM   3017  N   SER B 184      29.769  48.132  92.215  1.00 18.54           N  
ATOM   3018  CA  SER B 184      30.552  46.926  92.366  1.00 18.82           C  
ATOM   3019  C   SER B 184      32.015  47.232  92.073  1.00 19.03           C  
ATOM   3020  O   SER B 184      32.333  47.804  91.038  1.00 19.23           O  
ATOM   3021  CB  SER B 184      30.038  45.854  91.406  1.00 19.27           C  
ATOM   3022  OG  SER B 184      30.688  44.608  91.625  1.00 21.22           O  
ATOM   3023  N   LEU B 185      32.902  46.864  92.992  1.00 19.26           N  
ATOM   3024  CA  LEU B 185      34.349  46.940  92.745  1.00 19.30           C  
ATOM   3025  C   LEU B 185      35.091  45.635  93.010  1.00 19.36           C  
ATOM   3026  O   LEU B 185      34.516  44.668  93.485  1.00 20.33           O  
ATOM   3027  CB  LEU B 185      35.005  48.112  93.493  1.00 18.50           C  
ATOM   3028  CG  LEU B 185      35.322  48.189  94.979  1.00 17.93           C  
ATOM   3029  CD1 LEU B 185      36.272  47.121  95.463  1.00 16.39           C  
ATOM   3030  CD2 LEU B 185      35.911  49.568  95.258  1.00 17.98           C  
ATOM   3031  N   SER B 186      36.366  45.605  92.670  1.00 19.22           N  
ATOM   3032  CA  SER B 186      37.196  44.489  93.057  1.00 19.21           C  
ATOM   3033  C   SER B 186      38.540  44.996  93.571  1.00 19.10           C  
ATOM   3034  O   SER B 186      39.085  45.972  93.042  1.00 19.54           O  
ATOM   3035  CB  SER B 186      37.418  43.621  91.862  1.00 19.78           C  
ATOM   3036  OG  SER B 186      37.595  42.309  92.294  1.00 22.34           O  
ATOM   3037  N   SER B 187      39.068  44.387  94.626  1.00 18.23           N  
ATOM   3038  CA  SER B 187      40.433  44.710  95.014  1.00 17.33           C  
ATOM   3039  C   SER B 187      41.254  43.481  94.748  1.00 15.97           C  
ATOM   3040  O   SER B 187      40.810  42.373  94.992  1.00 15.75           O  
ATOM   3041  CB  SER B 187      40.509  45.097  96.481  1.00 18.14           C  
ATOM   3042  OG  SER B 187      41.862  45.235  96.890  1.00 20.08           O  
ATOM   3043  N   VAL B 188      42.449  43.660  94.229  1.00 15.13           N  
ATOM   3044  CA  VAL B 188      43.274  42.504  93.921  1.00 14.36           C  
ATOM   3045  C   VAL B 188      44.703  42.748  94.333  1.00 14.59           C  
ATOM   3046  O   VAL B 188      45.168  43.911  94.422  1.00 13.53           O  
ATOM   3047  CB  VAL B 188      43.282  42.165  92.435  1.00 14.16           C  
ATOM   3048  CG1 VAL B 188      41.925  41.753  91.968  1.00 12.68           C  
ATOM   3049  CG2 VAL B 188      43.820  43.344  91.628  1.00 15.03           C  
ATOM   3050  N   VAL B 189      45.414  41.639  94.533  1.00 14.67           N  
ATOM   3051  CA  VAL B 189      46.810  41.707  94.924  1.00 14.74           C  
ATOM   3052  C   VAL B 189      47.610  40.554  94.363  1.00 15.23           C  
ATOM   3053  O   VAL B 189      47.081  39.431  94.198  1.00 15.77           O  
ATOM   3054  CB  VAL B 189      46.993  41.799  96.466  1.00 14.66           C  
ATOM   3055  CG1 VAL B 189      46.469  40.563  97.187  1.00 12.55           C  
ATOM   3056  CG2 VAL B 189      48.458  41.967  96.789  1.00 15.10           C  
ATOM   3057  N   THR B 190      48.888  40.829  94.092  1.00 14.91           N  
ATOM   3058  CA  THR B 190      49.835  39.809  93.642  1.00 14.75           C  
ATOM   3059  C   THR B 190      50.741  39.355  94.781  1.00 13.95           C  
ATOM   3060  O   THR B 190      51.250  40.189  95.533  1.00 14.23           O  
ATOM   3061  CB  THR B 190      50.661  40.351  92.531  1.00 14.33           C  
ATOM   3062  OG1 THR B 190      49.835  41.189  91.725  1.00 17.68           O  
ATOM   3063  CG2 THR B 190      50.939  39.266  91.583  1.00 17.50           C  
ATOM   3064  N   VAL B 191      50.928  38.046  94.918  1.00 12.52           N  
ATOM   3065  CA  VAL B 191      51.759  37.523  95.988  1.00 12.41           C  
ATOM   3066  C   VAL B 191      52.686  36.416  95.509  1.00 12.68           C  
ATOM   3067  O   VAL B 191      52.411  35.783  94.491  1.00 13.59           O  
ATOM   3068  CB  VAL B 191      50.955  37.000  97.187  1.00 12.09           C  
ATOM   3069  CG1 VAL B 191      50.261  38.139  97.893  1.00 11.25           C  
ATOM   3070  CG2 VAL B 191      49.988  35.879  96.778  1.00 12.13           C  
ATOM   3071  N   PRO B 192      53.781  36.171  96.223  1.00 12.28           N  
ATOM   3072  CA  PRO B 192      54.597  35.016  95.893  1.00 12.32           C  
ATOM   3073  C   PRO B 192      53.671  33.844  96.124  1.00 12.33           C  
ATOM   3074  O   PRO B 192      52.962  33.837  97.140  1.00 11.47           O  
ATOM   3075  CB  PRO B 192      55.706  35.035  96.950  1.00 12.42           C  
ATOM   3076  CG  PRO B 192      55.694  36.400  97.500  1.00 13.85           C  
ATOM   3077  CD  PRO B 192      54.299  36.911  97.389  1.00 12.37           C  
ATOM   3078  N   SER B 193      53.634  32.905  95.180  1.00 12.56           N  
ATOM   3079  CA  SER B 193      52.792  31.727  95.329  1.00 13.07           C  
ATOM   3080  C   SER B 193      53.360  30.791  96.364  1.00 12.83           C  
ATOM   3081  O   SER B 193      52.623  29.990  96.899  1.00 13.53           O  
ATOM   3082  CB  SER B 193      52.567  31.012  93.998  1.00 12.94           C  
ATOM   3083  OG  SER B 193      53.781  30.865  93.299  1.00 15.77           O  
ATOM   3084  N   SER B 194      54.658  30.916  96.645  1.00 12.99           N  
ATOM   3085  CA  SER B 194      55.342  30.187  97.711  1.00 13.58           C  
ATOM   3086  C   SER B 194      54.686  30.418  99.065  1.00 14.25           C  
ATOM   3087  O   SER B 194      54.552  29.493  99.878  1.00 14.37           O  
ATOM   3088  CB  SER B 194      56.788  30.654  97.806  1.00 13.52           C  
ATOM   3089  OG  SER B 194      56.826  32.039  98.104  1.00 14.17           O  
ATOM   3090  N   SER B 195      54.307  31.669  99.290  1.00 14.90           N  
ATOM   3091  CA  SER B 195      53.573  32.127 100.467  1.00 15.51           C  
ATOM   3092  C   SER B 195      52.176  31.532 100.664  1.00 16.31           C  
ATOM   3093  O   SER B 195      51.693  31.493 101.791  1.00 16.95           O  
ATOM   3094  CB  SER B 195      53.402  33.647 100.394  1.00 15.72           C  
ATOM   3095  OG  SER B 195      52.211  33.972  99.694  1.00 13.98           O  
ATOM   3096  N   LEU B 196      51.498  31.123  99.595  1.00 16.75           N  
ATOM   3097  CA  LEU B 196      50.151  30.553  99.742  1.00 17.43           C  
ATOM   3098  C   LEU B 196      50.057  29.453 100.823  1.00 18.07           C  
ATOM   3099  O   LEU B 196      50.905  28.535 100.908  1.00 18.02           O  
ATOM   3100  CB  LEU B 196      49.634  30.034  98.399  1.00 17.26           C  
ATOM   3101  CG  LEU B 196      48.913  30.962  97.400  1.00 17.89           C  
ATOM   3102  CD1 LEU B 196      49.051  32.466  97.679  1.00 15.45           C  
ATOM   3103  CD2 LEU B 196      49.333  30.619  95.977  1.00 17.34           C  
ATOM   3104  N   GLY B 197      49.040  29.553 101.669  1.00 18.54           N  
ATOM   3105  CA  GLY B 197      48.877  28.568 102.728  1.00 19.91           C  
ATOM   3106  C   GLY B 197      49.935  28.596 103.827  1.00 20.41           C  
ATOM   3107  O   GLY B 197      49.773  27.901 104.833  1.00 20.74           O  
ATOM   3108  N   THR B 198      51.016  29.360 103.622  1.00 20.64           N  
ATOM   3109  CA  THR B 198      51.927  29.793 104.705  1.00 20.67           C  
ATOM   3110  C   THR B 198      51.410  31.100 105.357  1.00 21.11           C  
ATOM   3111  O   THR B 198      51.170  31.137 106.575  1.00 20.98           O  
ATOM   3112  CB  THR B 198      53.399  29.952 104.183  1.00 20.50           C  
ATOM   3113  OG1 THR B 198      54.208  28.901 104.712  1.00 20.28           O  
ATOM   3114  CG2 THR B 198      54.098  31.225 104.712  1.00 19.22           C  
ATOM   3115  N   GLN B 199      51.237  32.144 104.529  1.00 21.23           N  
ATOM   3116  CA  GLN B 199      50.745  33.470 104.934  1.00 21.37           C  
ATOM   3117  C   GLN B 199      49.248  33.528 104.691  1.00 20.63           C  
ATOM   3118  O   GLN B 199      48.745  33.093 103.646  1.00 20.56           O  
ATOM   3119  CB  GLN B 199      51.447  34.590 104.137  1.00 21.76           C  
ATOM   3120  CG  GLN B 199      52.150  35.666 105.006  1.00 25.48           C  
ATOM   3121  CD  GLN B 199      53.085  36.640 104.215  1.00 31.03           C  
ATOM   3122  OE1 GLN B 199      53.154  37.832 104.544  1.00 33.54           O  
ATOM   3123  NE2 GLN B 199      53.804  36.129 103.202  1.00 31.68           N  
ATOM   3124  N   THR B 200      48.522  34.054 105.660  1.00 20.11           N  
ATOM   3125  CA  THR B 200      47.097  34.242 105.480  1.00 19.42           C  
ATOM   3126  C   THR B 200      46.823  35.619 104.828  1.00 18.74           C  
ATOM   3127  O   THR B 200      47.581  36.595 105.011  1.00 18.23           O  
ATOM   3128  CB  THR B 200      46.341  33.955 106.816  1.00 19.97           C  
ATOM   3129  OG1 THR B 200      45.001  34.463 106.754  1.00 20.82           O  
ATOM   3130  CG2 THR B 200      46.968  34.697 107.965  1.00 20.56           C  
ATOM   3131  N   TYR B 201      45.798  35.679 103.985  1.00 17.85           N  
ATOM   3132  CA  TYR B 201      45.513  36.921 103.248  1.00 16.92           C  
ATOM   3133  C   TYR B 201      44.079  37.303 103.462  1.00 16.33           C  
ATOM   3134  O   TYR B 201      43.185  36.495 103.195  1.00 16.32           O  
ATOM   3135  CB  TYR B 201      45.792  36.768 101.754  1.00 16.49           C  
ATOM   3136  CG  TYR B 201      47.267  36.653 101.437  1.00 17.20           C  
ATOM   3137  CD1 TYR B 201      47.840  35.426 101.066  1.00 16.62           C  
ATOM   3138  CD2 TYR B 201      48.098  37.769 101.516  1.00 16.96           C  
ATOM   3139  CE1 TYR B 201      49.204  35.330 100.782  1.00 15.70           C  
ATOM   3140  CE2 TYR B 201      49.457  37.678 101.243  1.00 16.38           C  
ATOM   3141  CZ  TYR B 201      50.001  36.466 100.869  1.00 16.20           C  
ATOM   3142  OH  TYR B 201      51.348  36.419 100.580  1.00 14.99           O  
ATOM   3143  N   ILE B 202      43.863  38.524 103.949  1.00 15.54           N  
ATOM   3144  CA  ILE B 202      42.543  38.963 104.379  1.00 14.57           C  
ATOM   3145  C   ILE B 202      42.333  40.306 103.761  1.00 14.52           C  
ATOM   3146  O   ILE B 202      43.143  41.190 103.967  1.00 13.74           O  
ATOM   3147  CB  ILE B 202      42.473  39.042 105.974  1.00 15.05           C  
ATOM   3148  CG1 ILE B 202      42.609  37.658 106.619  1.00 13.09           C  
ATOM   3149  CG2 ILE B 202      41.213  39.771 106.507  1.00 13.15           C  
ATOM   3150  CD1 ILE B 202      43.008  37.743 108.065  1.00 13.97           C  
ATOM   3151  N   CYS B 203      41.273  40.460 102.977  1.00 14.94           N  
ATOM   3152  CA  CYS B 203      40.831  41.801 102.630  1.00 16.64           C  
ATOM   3153  C   CYS B 203      39.953  42.375 103.729  1.00 16.09           C  
ATOM   3154  O   CYS B 203      39.201  41.652 104.414  1.00 15.38           O  
ATOM   3155  CB  CYS B 203      40.094  41.852 101.297  1.00 17.52           C  
ATOM   3156  SG  CYS B 203      38.534  40.956 101.326  1.00 24.99           S  
ATOM   3157  N   ASN B 204      40.090  43.681 103.922  1.00 15.76           N  
ATOM   3158  CA  ASN B 204      39.315  44.370 104.939  1.00 15.38           C  
ATOM   3159  C   ASN B 204      38.511  45.343 104.172  1.00 14.71           C  
ATOM   3160  O   ASN B 204      39.045  46.304 103.641  1.00 16.40           O  
ATOM   3161  CB  ASN B 204      40.212  45.070 105.964  1.00 14.91           C  
ATOM   3162  CG  ASN B 204      41.439  44.232 106.331  1.00 16.08           C  
ATOM   3163  OD1 ASN B 204      41.342  43.216 107.025  1.00 16.10           O  
ATOM   3164  ND2 ASN B 204      42.594  44.651 105.844  1.00 15.95           N  
ATOM   3165  N   VAL B 205      37.233  45.061 104.052  1.00 13.77           N  
ATOM   3166  CA  VAL B 205      36.347  45.918 103.302  1.00 12.90           C  
ATOM   3167  C   VAL B 205      35.497  46.722 104.254  1.00 13.35           C  
ATOM   3168  O   VAL B 205      34.989  46.194 105.230  1.00 13.98           O  
ATOM   3169  CB  VAL B 205      35.471  45.104 102.346  1.00 12.86           C  
ATOM   3170  CG1 VAL B 205      34.530  46.012 101.564  1.00 10.13           C  
ATOM   3171  CG2 VAL B 205      36.355  44.259 101.408  1.00 11.31           C  
ATOM   3172  N   ASN B 206      35.324  47.996 103.962  1.00 13.32           N  
ATOM   3173  CA  ASN B 206      34.545  48.855 104.819  1.00 14.17           C  
ATOM   3174  C   ASN B 206      33.572  49.734 103.992  1.00 14.17           C  
ATOM   3175  O   ASN B 206      33.973  50.461 103.080  1.00 14.74           O  
ATOM   3176  CB  ASN B 206      35.512  49.656 105.700  1.00 14.36           C  
ATOM   3177  CG  ASN B 206      34.875  50.173 106.969  1.00 18.60           C  
ATOM   3178  OD1 ASN B 206      33.666  49.974 107.235  1.00 22.22           O  
ATOM   3179  ND2 ASN B 206      35.681  50.866 107.775  1.00 22.28           N  
ATOM   3180  N   HIS B 207      32.274  49.628 104.257  1.00 14.52           N  
ATOM   3181  CA  HIS B 207      31.307  50.502 103.570  1.00 14.28           C  
ATOM   3182  C   HIS B 207      30.592  51.372 104.594  1.00 14.44           C  
ATOM   3183  O   HIS B 207      29.444  51.112 104.952  1.00 13.51           O  
ATOM   3184  CB  HIS B 207      30.326  49.676 102.724  1.00 14.05           C  
ATOM   3185  CG  HIS B 207      29.188  50.464 102.143  1.00 13.47           C  
ATOM   3186  ND1 HIS B 207      29.368  51.622 101.410  1.00 10.55           N  
ATOM   3187  CD2 HIS B 207      27.850  50.243 102.177  1.00 11.66           C  
ATOM   3188  CE1 HIS B 207      28.189  52.077 101.024  1.00 10.89           C  
ATOM   3189  NE2 HIS B 207      27.251  51.257 101.471  1.00  9.19           N  
ATOM   3190  N   LYS B 208      31.310  52.404 105.053  1.00 14.96           N  
ATOM   3191  CA  LYS B 208      30.857  53.302 106.106  1.00 15.91           C  
ATOM   3192  C   LYS B 208      29.326  53.592 106.097  1.00 15.84           C  
ATOM   3193  O   LYS B 208      28.667  53.440 107.139  1.00 15.35           O  
ATOM   3194  CB  LYS B 208      31.706  54.582 106.108  1.00 16.28           C  
ATOM   3195  CG  LYS B 208      31.530  55.481 107.337  1.00 19.31           C  
ATOM   3196  CD  LYS B 208      31.103  56.915 106.927  1.00 23.16           C  
ATOM   3197  CE  LYS B 208      29.859  57.415 107.678  1.00 24.13           C  
ATOM   3198  NZ  LYS B 208      29.869  58.918 107.827  1.00 24.35           N  
ATOM   3199  N   PRO B 209      28.753  53.974 104.948  1.00 16.05           N  
ATOM   3200  CA  PRO B 209      27.303  54.269 104.866  1.00 16.59           C  
ATOM   3201  C   PRO B 209      26.380  53.161 105.409  1.00 17.37           C  
ATOM   3202  O   PRO B 209      25.275  53.433 105.872  1.00 17.39           O  
ATOM   3203  CB  PRO B 209      27.073  54.421 103.357  1.00 16.40           C  
ATOM   3204  CG  PRO B 209      28.408  54.787 102.783  1.00 15.13           C  
ATOM   3205  CD  PRO B 209      29.426  54.195 103.656  1.00 15.22           C  
ATOM   3206  N   SER B 210      26.867  51.924 105.330  1.00 18.35           N  
ATOM   3207  CA  SER B 210      26.147  50.692 105.634  1.00 18.62           C  
ATOM   3208  C   SER B 210      26.525  50.146 106.997  1.00 19.03           C  
ATOM   3209  O   SER B 210      25.944  49.144 107.468  1.00 19.14           O  
ATOM   3210  CB  SER B 210      26.590  49.637 104.628  1.00 18.33           C  
ATOM   3211  OG  SER B 210      25.511  49.207 103.830  1.00 19.62           O  
ATOM   3212  N   ASN B 211      27.522  50.785 107.609  1.00 19.26           N  
ATOM   3213  CA  ASN B 211      28.249  50.219 108.743  1.00 19.46           C  
ATOM   3214  C   ASN B 211      28.663  48.762 108.496  1.00 18.73           C  
ATOM   3215  O   ASN B 211      28.658  47.936 109.397  1.00 18.75           O  
ATOM   3216  CB  ASN B 211      27.459  50.389 110.048  1.00 19.38           C  
ATOM   3217  CG  ASN B 211      28.312  50.963 111.165  1.00 21.56           C  
ATOM   3218  OD1 ASN B 211      28.204  50.538 112.312  1.00 24.47           O  
ATOM   3219  ND2 ASN B 211      29.173  51.931 110.835  1.00 22.95           N  
ATOM   3220  N   THR B 212      28.997  48.462 107.249  1.00 18.32           N  
ATOM   3221  CA  THR B 212      29.539  47.162 106.880  1.00 17.93           C  
ATOM   3222  C   THR B 212      31.071  47.117 107.052  1.00 17.26           C  
ATOM   3223  O   THR B 212      31.801  47.975 106.519  1.00 16.80           O  
ATOM   3224  CB  THR B 212      29.130  46.816 105.443  1.00 17.98           C  
ATOM   3225  OG1 THR B 212      27.716  46.936 105.303  1.00 17.46           O  
ATOM   3226  CG2 THR B 212      29.324  45.326 105.178  1.00 21.08           C  
ATOM   3227  N   LYS B 213      31.542  46.146 107.833  1.00 16.54           N  
ATOM   3228  CA  LYS B 213      32.977  45.887 107.980  1.00 16.58           C  
ATOM   3229  C   LYS B 213      33.138  44.408 107.777  1.00 15.54           C  
ATOM   3230  O   LYS B 213      32.649  43.616 108.579  1.00 15.92           O  
ATOM   3231  CB  LYS B 213      33.521  46.244 109.377  1.00 16.82           C  
ATOM   3232  CG  LYS B 213      33.574  47.735 109.718  1.00 19.68           C  
ATOM   3233  CD  LYS B 213      33.730  47.999 111.241  1.00 23.48           C  
ATOM   3234  CE  LYS B 213      32.799  49.146 111.751  1.00 25.30           C  
ATOM   3235  NZ  LYS B 213      31.815  48.684 112.804  1.00 26.91           N  
ATOM   3236  N   VAL B 214      33.819  44.029 106.708  1.00 14.38           N  
ATOM   3237  CA  VAL B 214      34.061  42.624 106.433  1.00 13.00           C  
ATOM   3238  C   VAL B 214      35.560  42.366 106.426  1.00 13.63           C  
ATOM   3239  O   VAL B 214      36.338  43.120 105.834  1.00 13.00           O  
ATOM   3240  CB  VAL B 214      33.429  42.201 105.096  1.00 12.88           C  
ATOM   3241  CG1 VAL B 214      34.039  40.870 104.588  1.00 11.86           C  
ATOM   3242  CG2 VAL B 214      31.896  42.172 105.203  1.00  8.42           C  
ATOM   3243  N   ASP B 215      35.971  41.327 107.139  1.00 14.18           N  
ATOM   3244  CA  ASP B 215      37.314  40.811 106.974  1.00 14.83           C  
ATOM   3245  C   ASP B 215      37.154  39.433 106.355  1.00 15.02           C  
ATOM   3246  O   ASP B 215      36.512  38.554 106.942  1.00 15.59           O  
ATOM   3247  CB  ASP B 215      38.045  40.734 108.313  1.00 15.45           C  
ATOM   3248  CG  ASP B 215      38.276  42.116 108.963  1.00 17.55           C  
ATOM   3249  OD1 ASP B 215      38.196  42.172 110.218  1.00 21.72           O  
ATOM   3250  OD2 ASP B 215      38.549  43.177 108.343  1.00 16.41           O  
ATOM   3251  N   LYS B 216      37.702  39.244 105.158  1.00 15.03           N  
ATOM   3252  CA  LYS B 216      37.507  37.994 104.437  1.00 15.02           C  
ATOM   3253  C   LYS B 216      38.844  37.336 104.152  1.00 13.94           C  
ATOM   3254  O   LYS B 216      39.656  37.912 103.484  1.00 13.91           O  
ATOM   3255  CB  LYS B 216      36.727  38.270 103.139  1.00 15.64           C  
ATOM   3256  CG  LYS B 216      36.241  37.038 102.404  1.00 18.18           C  
ATOM   3257  CD  LYS B 216      34.889  36.577 102.939  1.00 23.78           C  
ATOM   3258  CE  LYS B 216      34.722  35.044 102.849  1.00 27.49           C  
ATOM   3259  NZ  LYS B 216      33.272  34.607 102.967  1.00 28.61           N  
ATOM   3260  N   LYS B 217      39.078  36.136 104.674  1.00 13.96           N  
ATOM   3261  CA  LYS B 217      40.269  35.385 104.294  1.00 13.77           C  
ATOM   3262  C   LYS B 217      40.112  34.855 102.871  1.00 13.71           C  
ATOM   3263  O   LYS B 217      39.078  34.300 102.515  1.00 13.44           O  
ATOM   3264  CB  LYS B 217      40.552  34.256 105.272  1.00 13.97           C  
ATOM   3265  N   VAL B 218      41.125  35.063 102.045  1.00 13.66           N  
ATOM   3266  CA  VAL B 218      41.122  34.519 100.695  1.00 14.30           C  
ATOM   3267  C   VAL B 218      42.177  33.425 100.629  1.00 15.11           C  
ATOM   3268  O   VAL B 218      43.321  33.633 101.016  1.00 15.34           O  
ATOM   3269  CB  VAL B 218      41.384  35.602  99.620  1.00 13.55           C  
ATOM   3270  CG1 VAL B 218      41.365  35.004  98.251  1.00 13.05           C  
ATOM   3271  CG2 VAL B 218      40.324  36.667  99.673  1.00 14.63           C  
ATOM   3272  N   GLU B 219      41.787  32.240 100.175  1.00 16.35           N  
ATOM   3273  CA  GLU B 219      42.693  31.074 100.211  1.00 17.07           C  
ATOM   3274  C   GLU B 219      42.338  30.081  99.111  1.00 16.61           C  
ATOM   3275  O   GLU B 219      41.177  30.006  98.720  1.00 17.42           O  
ATOM   3276  CB  GLU B 219      42.674  30.418 101.592  1.00 16.82           C  
ATOM   3277  CG  GLU B 219      41.363  29.749 101.935  1.00 20.57           C  
ATOM   3278  CD  GLU B 219      41.222  29.419 103.411  1.00 25.45           C  
ATOM   3279  OE1 GLU B 219      42.167  28.843 104.008  1.00 24.38           O  
ATOM   3280  OE2 GLU B 219      40.140  29.737 103.969  1.00 29.09           O  
ATOM   3281  N   PRO B 220      43.323  29.366  98.569  1.00 16.61           N  
ATOM   3282  CA  PRO B 220      43.071  28.375  97.505  1.00 16.56           C  
ATOM   3283  C   PRO B 220      41.859  27.460  97.721  1.00 16.55           C  
ATOM   3284  O   PRO B 220      41.703  26.816  98.757  1.00 16.12           O  
ATOM   3285  CB  PRO B 220      44.369  27.593  97.479  1.00 16.50           C  
ATOM   3286  CG  PRO B 220      45.392  28.683  97.768  1.00 15.80           C  
ATOM   3287  CD  PRO B 220      44.767  29.477  98.870  1.00 16.34           C  
ATOM   3288  OXT PRO B 220      40.991  27.384  96.843  1.00 16.81           O  
TER    3289      PRO B 220                                                      
ATOM   3290  N   THR C   1     -14.081  82.809 118.886  1.00 25.94           N  
ATOM   3291  CA  THR C   1     -13.448  83.309 120.146  1.00 26.06           C  
ATOM   3292  C   THR C   1     -14.468  83.170 121.263  1.00 26.07           C  
ATOM   3293  O   THR C   1     -14.732  84.086 122.069  1.00 26.12           O  
ATOM   3294  CB  THR C   1     -12.892  84.742 120.026  1.00 25.95           C  
ATOM   3295  OG1 THR C   1     -11.926  84.785 118.973  1.00 26.47           O  
ATOM   3296  CG2 THR C   1     -12.047  85.063 121.228  1.00 25.68           C  
ATOM   3297  N   GLN C   2     -15.021  81.964 121.270  1.00 25.46           N  
ATOM   3298  CA  GLN C   2     -15.849  81.450 122.314  1.00 24.33           C  
ATOM   3299  C   GLN C   2     -15.045  81.291 123.597  1.00 23.54           C  
ATOM   3300  O   GLN C   2     -15.623  81.068 124.630  1.00 23.35           O  
ATOM   3301  CB  GLN C   2     -16.380  80.083 121.859  1.00 25.07           C  
ATOM   3302  CG  GLN C   2     -15.324  79.134 121.243  1.00 25.27           C  
ATOM   3303  CD  GLN C   2     -15.856  78.308 120.086  1.00 28.39           C  
ATOM   3304  OE1 GLN C   2     -15.113  77.534 119.476  1.00 30.46           O  
ATOM   3305  NE2 GLN C   2     -17.134  78.474 119.767  1.00 29.54           N  
ATOM   3306  N   VAL C   3     -13.717  81.397 123.534  1.00 23.20           N  
ATOM   3307  CA  VAL C   3     -12.851  81.118 124.696  1.00 23.23           C  
ATOM   3308  C   VAL C   3     -11.940  82.256 125.260  1.00 23.40           C  
ATOM   3309  O   VAL C   3     -11.086  82.812 124.562  1.00 23.01           O  
ATOM   3310  CB  VAL C   3     -11.979  79.837 124.491  1.00 23.26           C  
ATOM   3311  CG1 VAL C   3     -11.898  79.090 125.789  1.00 24.35           C  
ATOM   3312  CG2 VAL C   3     -12.540  78.909 123.417  1.00 22.46           C  
ATOM   3313  N   CYS C   4     -12.127  82.572 126.540  1.00 23.19           N  
ATOM   3314  CA  CYS C   4     -11.268  83.517 127.256  1.00 23.22           C  
ATOM   3315  C   CYS C   4     -10.648  82.883 128.516  1.00 22.80           C  
ATOM   3316  O   CYS C   4     -10.997  81.781 128.912  1.00 22.36           O  
ATOM   3317  CB  CYS C   4     -12.083  84.740 127.655  1.00 23.71           C  
ATOM   3318  SG  CYS C   4     -13.544  84.330 128.685  1.00 25.67           S  
ATOM   3319  N   THR C   5      -9.703  83.566 129.131  1.00 22.77           N  
ATOM   3320  CA  THR C   5      -9.210  83.118 130.419  1.00 23.31           C  
ATOM   3321  C   THR C   5      -9.865  83.993 131.440  1.00 23.05           C  
ATOM   3322  O   THR C   5     -10.317  85.087 131.113  1.00 24.35           O  
ATOM   3323  CB  THR C   5      -7.692  83.206 130.498  1.00 23.74           C  
ATOM   3324  OG1 THR C   5      -7.134  82.373 129.461  1.00 25.62           O  
ATOM   3325  CG2 THR C   5      -7.191  82.549 131.798  1.00 23.90           C  
ATOM   3326  N   GLY C   6      -9.984  83.510 132.664  1.00 22.05           N  
ATOM   3327  CA  GLY C   6     -10.590  84.321 133.690  1.00 20.36           C  
ATOM   3328  C   GLY C   6      -9.480  85.071 134.371  1.00 19.75           C  
ATOM   3329  O   GLY C   6      -8.418  85.343 133.776  1.00 19.01           O  
ATOM   3330  N   THR C   7      -9.728  85.395 135.630  1.00 18.74           N  
ATOM   3331  CA  THR C   7      -8.796  86.188 136.410  1.00 18.53           C  
ATOM   3332  C   THR C   7      -8.448  85.415 137.675  1.00 18.58           C  
ATOM   3333  O   THR C   7      -8.940  84.308 137.877  1.00 18.85           O  
ATOM   3334  CB  THR C   7      -9.425  87.514 136.725  1.00 18.24           C  
ATOM   3335  OG1 THR C   7     -10.699  87.270 137.322  1.00 19.72           O  
ATOM   3336  CG2 THR C   7      -9.779  88.234 135.429  1.00 16.72           C  
ATOM   3337  N   ASP C   8      -7.578  85.960 138.509  1.00 18.38           N  
ATOM   3338  CA  ASP C   8      -7.181  85.257 139.725  1.00 18.91           C  
ATOM   3339  C   ASP C   8      -6.941  86.277 140.807  1.00 18.62           C  
ATOM   3340  O   ASP C   8      -5.906  86.287 141.469  1.00 19.39           O  
ATOM   3341  CB  ASP C   8      -5.938  84.397 139.493  1.00 19.41           C  
ATOM   3342  CG  ASP C   8      -5.834  83.249 140.480  1.00 22.09           C  
ATOM   3343  OD1 ASP C   8      -6.445  83.342 141.572  1.00 23.90           O  
ATOM   3344  OD2 ASP C   8      -5.175  82.199 140.243  1.00 24.58           O  
ATOM   3345  N   MET C   9      -7.921  87.147 140.968  1.00 18.92           N  
ATOM   3346  CA  MET C   9      -7.827  88.282 141.872  1.00 18.80           C  
ATOM   3347  C   MET C   9      -8.477  88.052 143.224  1.00 18.56           C  
ATOM   3348  O   MET C   9      -8.220  88.798 144.152  1.00 19.19           O  
ATOM   3349  CB  MET C   9      -8.453  89.514 141.228  1.00 18.88           C  
ATOM   3350  CG  MET C   9      -9.908  89.375 140.823  1.00 19.28           C  
ATOM   3351  SD  MET C   9     -10.460  90.913 140.024  1.00 22.29           S  
ATOM   3352  CE  MET C   9      -9.590  90.835 138.474  1.00 23.97           C  
ATOM   3353  N   LYS C  10      -9.318  87.035 143.339  1.00 18.30           N  
ATOM   3354  CA  LYS C  10     -10.090  86.831 144.554  1.00 18.45           C  
ATOM   3355  C   LYS C  10     -10.728  88.154 145.040  1.00 17.85           C  
ATOM   3356  O   LYS C  10     -11.437  88.828 144.294  1.00 17.96           O  
ATOM   3357  CB  LYS C  10      -9.242  86.159 145.659  1.00 18.11           C  
ATOM   3358  CG  LYS C  10      -8.778  84.756 145.302  1.00 20.70           C  
ATOM   3359  CD  LYS C  10      -7.296  84.506 145.689  1.00 25.01           C  
ATOM   3360  CE  LYS C  10      -7.005  82.990 145.929  1.00 26.47           C  
ATOM   3361  NZ  LYS C  10      -5.560  82.649 146.253  1.00 24.24           N  
ATOM   3362  N   LEU C  11     -10.431  88.534 146.278  1.00 17.36           N  
ATOM   3363  CA  LEU C  11     -11.154  89.607 146.945  1.00 16.57           C  
ATOM   3364  C   LEU C  11     -10.399  90.922 146.950  1.00 16.19           C  
ATOM   3365  O   LEU C  11     -10.750  91.848 147.670  1.00 15.69           O  
ATOM   3366  CB  LEU C  11     -11.498  89.181 148.367  1.00 16.39           C  
ATOM   3367  CG  LEU C  11     -12.694  88.239 148.483  1.00 15.97           C  
ATOM   3368  CD1 LEU C  11     -13.103  88.027 149.960  1.00 17.55           C  
ATOM   3369  CD2 LEU C  11     -13.856  88.784 147.699  1.00 15.21           C  
ATOM   3370  N   ARG C  12      -9.387  91.003 146.100  1.00 16.21           N  
ATOM   3371  CA  ARG C  12      -8.514  92.160 146.021  1.00 16.44           C  
ATOM   3372  C   ARG C  12      -9.147  93.362 145.336  1.00 15.61           C  
ATOM   3373  O   ARG C  12      -9.745  93.246 144.285  1.00 16.09           O  
ATOM   3374  CB  ARG C  12      -7.256  91.761 145.281  1.00 16.74           C  
ATOM   3375  CG  ARG C  12      -6.238  91.159 146.182  1.00 19.62           C  
ATOM   3376  CD  ARG C  12      -5.068  90.551 145.458  1.00 24.76           C  
ATOM   3377  NE  ARG C  12      -5.019  89.124 145.735  1.00 30.17           N  
ATOM   3378  CZ  ARG C  12      -4.434  88.226 144.960  1.00 33.80           C  
ATOM   3379  NH1 ARG C  12      -3.838  88.600 143.826  1.00 34.44           N  
ATOM   3380  NH2 ARG C  12      -4.453  86.945 145.325  1.00 36.35           N  
ATOM   3381  N   LEU C  13      -8.995  94.527 145.925  1.00 15.21           N  
ATOM   3382  CA  LEU C  13      -9.552  95.733 145.348  1.00 15.01           C  
ATOM   3383  C   LEU C  13      -8.766  96.014 144.081  1.00 14.86           C  
ATOM   3384  O   LEU C  13      -7.556  95.945 144.111  1.00 15.38           O  
ATOM   3385  CB  LEU C  13      -9.435  96.873 146.362  1.00 14.98           C  
ATOM   3386  CG  LEU C  13      -9.511  98.342 145.957  1.00 15.81           C  
ATOM   3387  CD1 LEU C  13     -10.915  98.872 146.003  1.00 16.95           C  
ATOM   3388  CD2 LEU C  13      -8.660  99.130 146.901  1.00 17.40           C  
ATOM   3389  N   PRO C  14      -9.444  96.256 142.960  1.00 14.90           N  
ATOM   3390  CA  PRO C  14      -8.803  96.783 141.747  1.00 14.58           C  
ATOM   3391  C   PRO C  14      -8.135  98.118 142.003  1.00 14.75           C  
ATOM   3392  O   PRO C  14      -8.705  98.979 142.673  1.00 15.24           O  
ATOM   3393  CB  PRO C  14      -9.977  97.019 140.826  1.00 14.24           C  
ATOM   3394  CG  PRO C  14     -10.971  95.995 141.268  1.00 15.02           C  
ATOM   3395  CD  PRO C  14     -10.881  96.000 142.751  1.00 15.05           C  
ATOM   3396  N   ALA C  15      -6.932  98.298 141.474  1.00 14.84           N  
ATOM   3397  CA  ALA C  15      -6.228  99.564 141.655  1.00 14.44           C  
ATOM   3398  C   ALA C  15      -7.000 100.715 141.038  1.00 14.25           C  
ATOM   3399  O   ALA C  15      -6.813 101.848 141.436  1.00 14.51           O  
ATOM   3400  CB  ALA C  15      -4.815  99.502 141.106  1.00 14.23           C  
ATOM   3401  N   SER C  16      -7.863 100.446 140.070  1.00 13.99           N  
ATOM   3402  CA  SER C  16      -8.757 101.500 139.608  1.00 14.25           C  
ATOM   3403  C   SER C  16      -9.989 100.949 138.941  1.00 14.65           C  
ATOM   3404  O   SER C  16      -9.907 100.186 137.972  1.00 14.05           O  
ATOM   3405  CB  SER C  16      -8.059 102.511 138.699  1.00 14.63           C  
ATOM   3406  OG  SER C  16      -8.085 102.086 137.360  1.00 13.51           O  
ATOM   3407  N   PRO C  17     -11.134 101.341 139.494  1.00 14.97           N  
ATOM   3408  CA  PRO C  17     -12.430 100.794 139.089  1.00 14.92           C  
ATOM   3409  C   PRO C  17     -12.720 101.068 137.609  1.00 15.27           C  
ATOM   3410  O   PRO C  17     -13.111 100.154 136.875  1.00 15.88           O  
ATOM   3411  CB  PRO C  17     -13.416 101.530 140.006  1.00 15.00           C  
ATOM   3412  CG  PRO C  17     -12.585 102.014 141.160  1.00 14.83           C  
ATOM   3413  CD  PRO C  17     -11.253 102.345 140.572  1.00 14.67           C  
ATOM   3414  N   GLU C  18     -12.517 102.309 137.186  1.00 15.38           N  
ATOM   3415  CA  GLU C  18     -12.681 102.739 135.804  1.00 15.80           C  
ATOM   3416  C   GLU C  18     -12.150 101.672 134.835  1.00 15.69           C  
ATOM   3417  O   GLU C  18     -12.859 101.171 133.957  1.00 15.73           O  
ATOM   3418  CB  GLU C  18     -11.961 104.083 135.638  1.00 16.54           C  
ATOM   3419  CG  GLU C  18     -11.908 104.903 136.953  1.00 18.64           C  
ATOM   3420  CD  GLU C  18     -10.756 105.924 137.035  1.00 21.00           C  
ATOM   3421  OE1 GLU C  18      -9.699 105.632 137.667  1.00 21.13           O  
ATOM   3422  OE2 GLU C  18     -10.914 107.038 136.490  1.00 20.33           O  
ATOM   3423  N   THR C  19     -10.908 101.284 135.054  1.00 15.32           N  
ATOM   3424  CA  THR C  19     -10.214 100.282 134.260  1.00 15.32           C  
ATOM   3425  C   THR C  19     -10.643  98.854 134.526  1.00 14.68           C  
ATOM   3426  O   THR C  19     -10.486  97.996 133.663  1.00 14.04           O  
ATOM   3427  CB  THR C  19      -8.767 100.376 134.614  1.00 15.47           C  
ATOM   3428  OG1 THR C  19      -8.504 101.705 135.072  1.00 18.76           O  
ATOM   3429  CG2 THR C  19      -7.929 100.311 133.380  1.00 17.56           C  
ATOM   3430  N   HIS C  20     -11.140  98.611 135.743  1.00 14.23           N  
ATOM   3431  CA  HIS C  20     -11.609  97.312 136.179  1.00 13.43           C  
ATOM   3432  C   HIS C  20     -12.787  96.913 135.324  1.00 13.08           C  
ATOM   3433  O   HIS C  20     -12.891  95.767 134.923  1.00 13.19           O  
ATOM   3434  CB  HIS C  20     -12.004  97.331 137.669  1.00 13.43           C  
ATOM   3435  CG  HIS C  20     -12.487  96.010 138.190  1.00 13.84           C  
ATOM   3436  ND1 HIS C  20     -11.680  94.894 138.263  1.00 13.67           N  
ATOM   3437  CD2 HIS C  20     -13.704  95.619 138.642  1.00 14.82           C  
ATOM   3438  CE1 HIS C  20     -12.374  93.880 138.749  1.00 14.37           C  
ATOM   3439  NE2 HIS C  20     -13.608  94.290 138.979  1.00 13.98           N  
ATOM   3440  N   LEU C  21     -13.671  97.858 135.040  1.00 12.56           N  
ATOM   3441  CA  LEU C  21     -14.836  97.544 134.241  1.00 12.14           C  
ATOM   3442  C   LEU C  21     -14.456  97.253 132.799  1.00 12.29           C  
ATOM   3443  O   LEU C  21     -14.928  96.264 132.197  1.00 12.29           O  
ATOM   3444  CB  LEU C  21     -15.834  98.668 134.294  1.00 12.03           C  
ATOM   3445  CG  LEU C  21     -17.148  98.243 134.889  1.00 12.63           C  
ATOM   3446  CD1 LEU C  21     -18.001  99.486 134.984  1.00 15.82           C  
ATOM   3447  CD2 LEU C  21     -17.803  97.154 134.034  1.00 11.82           C  
ATOM   3448  N   ASP C  22     -13.582  98.098 132.253  1.00 12.15           N  
ATOM   3449  CA  ASP C  22     -13.067  97.890 130.906  1.00 11.94           C  
ATOM   3450  C   ASP C  22     -12.370  96.536 130.723  1.00 12.07           C  
ATOM   3451  O   ASP C  22     -12.586  95.864 129.710  1.00 12.75           O  
ATOM   3452  CB  ASP C  22     -12.188  99.034 130.501  1.00 11.60           C  
ATOM   3453  CG  ASP C  22     -12.965 100.318 130.345  1.00 12.49           C  
ATOM   3454  OD1 ASP C  22     -12.417 101.361 130.736  1.00 14.58           O  
ATOM   3455  OD2 ASP C  22     -14.107 100.397 129.835  1.00 11.44           O  
ATOM   3456  N   MET C  23     -11.587  96.114 131.708  1.00 11.79           N  
ATOM   3457  CA  MET C  23     -10.907  94.834 131.628  1.00 12.04           C  
ATOM   3458  C   MET C  23     -11.938  93.700 131.584  1.00 12.48           C  
ATOM   3459  O   MET C  23     -11.950  92.893 130.669  1.00 12.29           O  
ATOM   3460  CB  MET C  23      -9.944  94.686 132.797  1.00 11.65           C  
ATOM   3461  CG  MET C  23      -9.251  93.362 132.875  1.00 10.48           C  
ATOM   3462  SD  MET C  23     -10.296  92.168 133.649  1.00  7.57           S  
ATOM   3463  CE  MET C  23     -10.269  92.701 135.318  1.00  8.77           C  
ATOM   3464  N   LEU C  24     -12.829  93.686 132.560  1.00 13.14           N  
ATOM   3465  CA  LEU C  24     -13.938  92.741 132.613  1.00 13.38           C  
ATOM   3466  C   LEU C  24     -14.661  92.616 131.258  1.00 13.73           C  
ATOM   3467  O   LEU C  24     -14.946  91.507 130.801  1.00 15.53           O  
ATOM   3468  CB  LEU C  24     -14.890  93.193 133.707  1.00 12.77           C  
ATOM   3469  CG  LEU C  24     -14.998  92.411 135.000  1.00 13.70           C  
ATOM   3470  CD1 LEU C  24     -13.786  91.565 135.325  1.00 15.64           C  
ATOM   3471  CD2 LEU C  24     -15.341  93.278 136.172  1.00 14.31           C  
ATOM   3472  N   ARG C  25     -14.931  93.744 130.608  1.00 13.29           N  
ATOM   3473  CA  ARG C  25     -15.630  93.772 129.321  1.00 12.95           C  
ATOM   3474  C   ARG C  25     -14.813  93.176 128.201  1.00 12.66           C  
ATOM   3475  O   ARG C  25     -15.297  92.306 127.479  1.00 13.79           O  
ATOM   3476  CB  ARG C  25     -15.985  95.212 128.942  1.00 13.22           C  
ATOM   3477  CG  ARG C  25     -16.654  95.362 127.569  1.00 14.28           C  
ATOM   3478  CD  ARG C  25     -17.344  96.708 127.366  1.00 17.01           C  
ATOM   3479  NE  ARG C  25     -16.403  97.822 127.476  1.00 18.77           N  
ATOM   3480  CZ  ARG C  25     -15.432  98.075 126.587  1.00 21.99           C  
ATOM   3481  NH1 ARG C  25     -15.271  97.285 125.517  1.00 22.75           N  
ATOM   3482  NH2 ARG C  25     -14.615  99.115 126.762  1.00 19.99           N  
ATOM   3483  N   HIS C  26     -13.587  93.674 128.043  1.00 11.11           N  
ATOM   3484  CA  HIS C  26     -12.606  93.126 127.126  1.00  9.74           C  
ATOM   3485  C   HIS C  26     -12.355  91.634 127.283  1.00 10.35           C  
ATOM   3486  O   HIS C  26     -12.106  90.925 126.317  1.00 10.34           O  
ATOM   3487  CB  HIS C  26     -11.294  93.798 127.416  1.00  9.61           C  
ATOM   3488  CG  HIS C  26     -11.118  95.103 126.727  1.00  5.60           C  
ATOM   3489  ND1 HIS C  26     -10.939  95.199 125.370  1.00  4.90           N  
ATOM   3490  CD2 HIS C  26     -11.089  96.365 127.203  1.00  4.03           C  
ATOM   3491  CE1 HIS C  26     -10.798  96.469 125.031  1.00  5.53           C  
ATOM   3492  NE2 HIS C  26     -10.884  97.199 126.127  1.00  6.89           N  
ATOM   3493  N   LEU C  27     -12.391  91.172 128.523  1.00 11.21           N  
ATOM   3494  CA  LEU C  27     -12.054  89.824 128.860  1.00 11.76           C  
ATOM   3495  C   LEU C  27     -13.190  88.951 128.451  1.00 12.67           C  
ATOM   3496  O   LEU C  27     -12.983  87.906 127.829  1.00 12.27           O  
ATOM   3497  CB  LEU C  27     -11.888  89.720 130.355  1.00 11.97           C  
ATOM   3498  CG  LEU C  27     -11.033  88.611 130.948  1.00 14.24           C  
ATOM   3499  CD1 LEU C  27     -10.081  87.960 129.906  1.00 16.63           C  
ATOM   3500  CD2 LEU C  27     -10.246  89.201 132.087  1.00 14.62           C  
ATOM   3501  N   TYR C  28     -14.410  89.390 128.782  1.00 13.84           N  
ATOM   3502  CA  TYR C  28     -15.584  88.527 128.600  1.00 14.21           C  
ATOM   3503  C   TYR C  28     -16.477  88.768 127.395  1.00 14.08           C  
ATOM   3504  O   TYR C  28     -17.241  87.888 127.046  1.00 13.74           O  
ATOM   3505  CB  TYR C  28     -16.415  88.479 129.878  1.00 14.27           C  
ATOM   3506  CG  TYR C  28     -15.628  87.899 131.000  1.00 14.80           C  
ATOM   3507  CD1 TYR C  28     -15.321  88.664 132.121  1.00 13.56           C  
ATOM   3508  CD2 TYR C  28     -15.149  86.581 130.938  1.00 14.39           C  
ATOM   3509  CE1 TYR C  28     -14.590  88.138 133.168  1.00  9.82           C  
ATOM   3510  CE2 TYR C  28     -14.418  86.045 132.001  1.00 13.50           C  
ATOM   3511  CZ  TYR C  28     -14.135  86.849 133.095  1.00 11.05           C  
ATOM   3512  OH  TYR C  28     -13.393  86.351 134.131  1.00 15.83           O  
ATOM   3513  N   GLN C  29     -16.393  89.925 126.748  1.00 14.78           N  
ATOM   3514  CA  GLN C  29     -17.347  90.171 125.690  1.00 15.94           C  
ATOM   3515  C   GLN C  29     -17.184  89.149 124.609  1.00 16.22           C  
ATOM   3516  O   GLN C  29     -16.090  88.959 124.108  1.00 16.65           O  
ATOM   3517  CB  GLN C  29     -17.301  91.575 125.090  1.00 16.23           C  
ATOM   3518  CG  GLN C  29     -18.731  91.943 124.646  1.00 18.04           C  
ATOM   3519  CD  GLN C  29     -18.783  92.941 123.556  1.00 23.53           C  
ATOM   3520  OE1 GLN C  29     -17.803  93.658 123.312  1.00 26.15           O  
ATOM   3521  NE2 GLN C  29     -19.931  93.023 122.887  1.00 24.43           N  
ATOM   3522  N   GLY C  30     -18.286  88.487 124.280  1.00 16.65           N  
ATOM   3523  CA  GLY C  30     -18.320  87.494 123.227  1.00 17.04           C  
ATOM   3524  C   GLY C  30     -17.899  86.124 123.717  1.00 17.27           C  
ATOM   3525  O   GLY C  30     -17.958  85.158 122.956  1.00 17.73           O  
ATOM   3526  N   CYS C  31     -17.483  86.045 124.972  1.00 17.00           N  
ATOM   3527  CA  CYS C  31     -16.875  84.847 125.517  1.00 18.19           C  
ATOM   3528  C   CYS C  31     -17.950  83.859 125.880  1.00 17.87           C  
ATOM   3529  O   CYS C  31     -18.966  84.247 126.460  1.00 19.87           O  
ATOM   3530  CB  CYS C  31     -16.064  85.203 126.770  1.00 18.69           C  
ATOM   3531  SG  CYS C  31     -15.146  83.827 127.518  1.00 23.50           S  
ATOM   3532  N   GLN C  32     -17.732  82.587 125.573  1.00 16.83           N  
ATOM   3533  CA  GLN C  32     -18.625  81.512 126.031  1.00 16.20           C  
ATOM   3534  C   GLN C  32     -17.996  80.525 127.026  1.00 15.17           C  
ATOM   3535  O   GLN C  32     -18.712  79.933 127.828  1.00 15.56           O  
ATOM   3536  CB  GLN C  32     -19.166  80.751 124.851  1.00 16.31           C  
ATOM   3537  CG  GLN C  32     -19.698  81.700 123.852  1.00 19.52           C  
ATOM   3538  CD  GLN C  32     -20.291  81.054 122.645  1.00 20.91           C  
ATOM   3539  OE1 GLN C  32     -19.593  80.407 121.839  1.00 19.16           O  
ATOM   3540  NE2 GLN C  32     -21.599  81.245 122.491  1.00 22.95           N  
ATOM   3541  N   VAL C  33     -16.671  80.375 127.000  1.00 13.27           N  
ATOM   3542  CA  VAL C  33     -16.003  79.409 127.856  1.00 12.40           C  
ATOM   3543  C   VAL C  33     -14.885  80.121 128.593  1.00 12.45           C  
ATOM   3544  O   VAL C  33     -13.939  80.615 127.965  1.00 12.24           O  
ATOM   3545  CB  VAL C  33     -15.432  78.208 127.039  1.00 11.72           C  
ATOM   3546  CG1 VAL C  33     -14.573  77.315 127.905  1.00 11.71           C  
ATOM   3547  CG2 VAL C  33     -16.548  77.410 126.436  1.00 10.90           C  
ATOM   3548  N   VAL C  34     -14.983  80.170 129.913  1.00 12.11           N  
ATOM   3549  CA  VAL C  34     -13.960  80.834 130.686  1.00 13.40           C  
ATOM   3550  C   VAL C  34     -12.993  79.772 131.180  1.00 14.60           C  
ATOM   3551  O   VAL C  34     -13.402  78.857 131.884  1.00 15.22           O  
ATOM   3552  CB  VAL C  34     -14.569  81.644 131.875  1.00 13.08           C  
ATOM   3553  CG1 VAL C  34     -13.487  82.342 132.677  1.00 12.53           C  
ATOM   3554  CG2 VAL C  34     -15.577  82.668 131.365  1.00 12.91           C  
ATOM   3555  N   GLN C  35     -11.727  79.884 130.796  1.00 15.80           N  
ATOM   3556  CA  GLN C  35     -10.684  78.986 131.280  1.00 17.73           C  
ATOM   3557  C   GLN C  35     -10.137  79.630 132.502  1.00 17.72           C  
ATOM   3558  O   GLN C  35      -9.561  80.698 132.405  1.00 19.59           O  
ATOM   3559  CB  GLN C  35      -9.544  78.886 130.279  1.00 18.52           C  
ATOM   3560  CG  GLN C  35      -9.953  78.476 128.863  1.00 21.46           C  
ATOM   3561  CD  GLN C  35     -10.055  76.968 128.696  1.00 24.95           C  
ATOM   3562  OE1 GLN C  35      -9.648  76.201 129.585  1.00 26.47           O  
ATOM   3563  NE2 GLN C  35     -10.610  76.537 127.563  1.00 26.10           N  
ATOM   3564  N   GLY C  36     -10.291  79.005 133.656  1.00 17.48           N  
ATOM   3565  CA  GLY C  36      -9.952  79.677 134.899  1.00 15.39           C  
ATOM   3566  C   GLY C  36     -11.208  80.236 135.514  1.00 14.67           C  
ATOM   3567  O   GLY C  36     -12.273  79.635 135.407  1.00 13.90           O  
ATOM   3568  N   ASN C  37     -11.094  81.389 136.154  1.00 14.17           N  
ATOM   3569  CA  ASN C  37     -12.104  81.802 137.097  1.00 13.59           C  
ATOM   3570  C   ASN C  37     -12.891  83.020 136.677  1.00 14.44           C  
ATOM   3571  O   ASN C  37     -12.330  84.043 136.260  1.00 15.34           O  
ATOM   3572  CB  ASN C  37     -11.441  82.092 138.420  1.00 13.56           C  
ATOM   3573  CG  ASN C  37     -10.659  80.935 138.936  1.00 13.68           C  
ATOM   3574  OD1 ASN C  37     -11.057  79.783 138.806  1.00 15.26           O  
ATOM   3575  ND2 ASN C  37      -9.526  81.225 139.529  1.00 15.50           N  
ATOM   3576  N   LEU C  38     -14.204  82.939 136.817  1.00 14.36           N  
ATOM   3577  CA  LEU C  38     -15.023  84.093 136.520  1.00 13.72           C  
ATOM   3578  C   LEU C  38     -15.282  84.849 137.827  1.00 13.77           C  
ATOM   3579  O   LEU C  38     -16.010  84.377 138.718  1.00 14.63           O  
ATOM   3580  CB  LEU C  38     -16.293  83.665 135.839  1.00 12.40           C  
ATOM   3581  CG  LEU C  38     -17.344  84.737 135.807  1.00 14.70           C  
ATOM   3582  CD1 LEU C  38     -16.994  85.869 134.833  1.00 14.38           C  
ATOM   3583  CD2 LEU C  38     -18.734  84.099 135.498  1.00 17.50           C  
ATOM   3584  N   GLU C  39     -14.650  86.013 137.954  1.00 13.31           N  
ATOM   3585  CA  GLU C  39     -14.673  86.768 139.205  1.00 12.21           C  
ATOM   3586  C   GLU C  39     -15.253  88.125 138.959  1.00 11.84           C  
ATOM   3587  O   GLU C  39     -14.729  88.887 138.186  1.00 11.10           O  
ATOM   3588  CB  GLU C  39     -13.267  86.955 139.754  1.00 11.43           C  
ATOM   3589  CG  GLU C  39     -12.571  85.685 140.116  1.00 11.93           C  
ATOM   3590  CD  GLU C  39     -11.132  85.910 140.554  1.00 16.44           C  
ATOM   3591  OE1 GLU C  39     -10.387  86.640 139.862  1.00 17.14           O  
ATOM   3592  OE2 GLU C  39     -10.733  85.341 141.602  1.00 17.69           O  
ATOM   3593  N   LEU C  40     -16.332  88.435 139.647  1.00 12.16           N  
ATOM   3594  CA  LEU C  40     -17.034  89.677 139.402  1.00 11.85           C  
ATOM   3595  C   LEU C  40     -17.143  90.379 140.708  1.00 12.49           C  
ATOM   3596  O   LEU C  40     -17.974  90.024 141.562  1.00 13.04           O  
ATOM   3597  CB  LEU C  40     -18.399  89.405 138.816  1.00 11.30           C  
ATOM   3598  CG  LEU C  40     -18.246  88.601 137.526  1.00 11.47           C  
ATOM   3599  CD1 LEU C  40     -19.525  87.896 137.248  1.00 10.65           C  
ATOM   3600  CD2 LEU C  40     -17.817  89.476 136.356  1.00 11.55           C  
ATOM   3601  N   THR C  41     -16.273  91.366 140.876  1.00 12.28           N  
ATOM   3602  CA  THR C  41     -16.106  92.020 142.156  1.00 12.09           C  
ATOM   3603  C   THR C  41     -15.982  93.514 142.002  1.00 12.48           C  
ATOM   3604  O   THR C  41     -15.451  93.995 141.001  1.00 12.61           O  
ATOM   3605  CB  THR C  41     -14.828  91.564 142.806  1.00 11.93           C  
ATOM   3606  OG1 THR C  41     -13.744  91.875 141.912  1.00 10.23           O  
ATOM   3607  CG2 THR C  41     -14.814  90.047 143.005  1.00 11.58           C  
ATOM   3608  N   TYR C  42     -16.426  94.222 143.045  1.00 12.57           N  
ATOM   3609  CA  TYR C  42     -16.338  95.677 143.162  1.00 12.77           C  
ATOM   3610  C   TYR C  42     -17.024  96.439 142.031  1.00 12.64           C  
ATOM   3611  O   TYR C  42     -16.642  97.547 141.703  1.00 12.95           O  
ATOM   3612  CB  TYR C  42     -14.893  96.138 143.374  1.00 12.58           C  
ATOM   3613  CG  TYR C  42     -14.281  95.561 144.619  1.00 12.99           C  
ATOM   3614  CD1 TYR C  42     -13.524  94.394 144.562  1.00 12.58           C  
ATOM   3615  CD2 TYR C  42     -14.469  96.171 145.862  1.00 13.13           C  
ATOM   3616  CE1 TYR C  42     -12.968  93.855 145.701  1.00 13.37           C  
ATOM   3617  CE2 TYR C  42     -13.906  95.633 147.026  1.00 13.80           C  
ATOM   3618  CZ  TYR C  42     -13.156  94.476 146.931  1.00 14.11           C  
ATOM   3619  OH  TYR C  42     -12.589  93.927 148.056  1.00 15.23           O  
ATOM   3620  N   LEU C  43     -18.074  95.842 141.494  1.00 12.77           N  
ATOM   3621  CA  LEU C  43     -18.848  96.438 140.415  1.00 13.26           C  
ATOM   3622  C   LEU C  43     -19.921  97.409 140.942  1.00 13.27           C  
ATOM   3623  O   LEU C  43     -20.738  97.055 141.806  1.00 12.89           O  
ATOM   3624  CB  LEU C  43     -19.472  95.337 139.536  1.00 12.79           C  
ATOM   3625  CG  LEU C  43     -18.497  94.290 138.996  1.00 12.40           C  
ATOM   3626  CD1 LEU C  43     -19.238  93.119 138.299  1.00 12.92           C  
ATOM   3627  CD2 LEU C  43     -17.511  94.953 138.066  1.00  9.04           C  
ATOM   3628  N   PRO C  44     -19.916  98.628 140.409  1.00 13.91           N  
ATOM   3629  CA  PRO C  44     -20.820  99.686 140.874  1.00 14.23           C  
ATOM   3630  C   PRO C  44     -22.271  99.428 140.478  1.00 15.48           C  
ATOM   3631  O   PRO C  44     -22.585  98.478 139.727  1.00 16.53           O  
ATOM   3632  CB  PRO C  44     -20.302 100.922 140.144  1.00 14.06           C  
ATOM   3633  CG  PRO C  44     -19.686 100.395 138.906  1.00 13.79           C  
ATOM   3634  CD  PRO C  44     -19.049  99.086 139.304  1.00 13.61           C  
ATOM   3635  N   THR C  45     -23.147 100.295 140.976  1.00 16.22           N  
ATOM   3636  CA  THR C  45     -24.582 100.202 140.775  1.00 16.59           C  
ATOM   3637  C   THR C  45     -24.949 100.377 139.311  1.00 17.64           C  
ATOM   3638  O   THR C  45     -25.823  99.696 138.776  1.00 18.32           O  
ATOM   3639  CB  THR C  45     -25.298 101.196 141.735  1.00 16.15           C  
ATOM   3640  OG1 THR C  45     -26.219 100.448 142.524  1.00 15.07           O  
ATOM   3641  CG2 THR C  45     -26.187 102.252 141.020  1.00 16.10           C  
ATOM   3642  N   ASN C  46     -24.214 101.247 138.658  1.00 18.60           N  
ATOM   3643  CA  ASN C  46     -24.515 101.666 137.308  1.00 20.13           C  
ATOM   3644  C   ASN C  46     -23.900 100.779 136.206  1.00 19.89           C  
ATOM   3645  O   ASN C  46     -23.932 101.160 135.016  1.00 19.92           O  
ATOM   3646  CB  ASN C  46     -23.996 103.095 137.154  1.00 20.81           C  
ATOM   3647  CG  ASN C  46     -22.686 103.327 137.931  1.00 23.82           C  
ATOM   3648  OD1 ASN C  46     -22.623 103.160 139.178  1.00 25.05           O  
ATOM   3649  ND2 ASN C  46     -21.636 103.723 137.202  1.00 26.62           N  
ATOM   3650  N   ALA C  47     -23.353  99.616 136.588  1.00 19.11           N  
ATOM   3651  CA  ALA C  47     -22.546  98.816 135.655  1.00 18.35           C  
ATOM   3652  C   ALA C  47     -23.342  98.020 134.604  1.00 18.07           C  
ATOM   3653  O   ALA C  47     -24.266  97.273 134.928  1.00 17.91           O  
ATOM   3654  CB  ALA C  47     -21.601  97.945 136.394  1.00 18.01           C  
ATOM   3655  N   SER C  48     -22.985  98.201 133.337  1.00 18.15           N  
ATOM   3656  CA  SER C  48     -23.579  97.407 132.267  1.00 18.23           C  
ATOM   3657  C   SER C  48     -22.725  96.193 132.059  1.00 18.13           C  
ATOM   3658  O   SER C  48     -21.577  96.265 131.611  1.00 18.48           O  
ATOM   3659  CB  SER C  48     -23.714  98.190 130.974  1.00 18.20           C  
ATOM   3660  OG  SER C  48     -22.554  98.937 130.789  1.00 18.56           O  
ATOM   3661  N   LEU C  49     -23.302  95.070 132.443  1.00 17.82           N  
ATOM   3662  CA  LEU C  49     -22.659  93.795 132.318  1.00 16.67           C  
ATOM   3663  C   LEU C  49     -23.218  92.953 131.167  1.00 16.38           C  
ATOM   3664  O   LEU C  49     -23.196  91.744 131.243  1.00 16.98           O  
ATOM   3665  CB  LEU C  49     -22.816  93.075 133.638  1.00 16.23           C  
ATOM   3666  CG  LEU C  49     -22.229  93.892 134.769  1.00 14.71           C  
ATOM   3667  CD1 LEU C  49     -22.880  93.452 136.014  1.00 12.80           C  
ATOM   3668  CD2 LEU C  49     -20.707  93.692 134.849  1.00 14.12           C  
ATOM   3669  N   SER C  50     -23.680  93.559 130.081  1.00 15.84           N  
ATOM   3670  CA  SER C  50     -24.279  92.731 129.043  1.00 16.14           C  
ATOM   3671  C   SER C  50     -23.206  91.859 128.393  1.00 16.12           C  
ATOM   3672  O   SER C  50     -23.469  90.722 128.037  1.00 15.72           O  
ATOM   3673  CB  SER C  50     -25.114  93.526 128.027  1.00 16.02           C  
ATOM   3674  OG  SER C  50     -24.295  94.214 127.119  1.00 16.01           O  
ATOM   3675  N   PHE C  51     -21.985  92.376 128.306  1.00 15.72           N  
ATOM   3676  CA  PHE C  51     -20.850  91.560 127.886  1.00 15.62           C  
ATOM   3677  C   PHE C  51     -20.768  90.156 128.549  1.00 15.87           C  
ATOM   3678  O   PHE C  51     -20.143  89.242 128.008  1.00 16.30           O  
ATOM   3679  CB  PHE C  51     -19.525  92.350 127.988  1.00 15.40           C  
ATOM   3680  CG  PHE C  51     -19.124  92.723 129.394  1.00 14.04           C  
ATOM   3681  CD1 PHE C  51     -18.479  91.799 130.227  1.00 12.22           C  
ATOM   3682  CD2 PHE C  51     -19.349  93.990 129.869  1.00 11.53           C  
ATOM   3683  CE1 PHE C  51     -18.119  92.119 131.499  1.00  9.21           C  
ATOM   3684  CE2 PHE C  51     -18.980  94.314 131.165  1.00 11.85           C  
ATOM   3685  CZ  PHE C  51     -18.370  93.392 131.969  1.00  9.61           C  
ATOM   3686  N   LEU C  52     -21.425  89.971 129.687  1.00 15.94           N  
ATOM   3687  CA  LEU C  52     -21.408  88.682 130.379  1.00 16.21           C  
ATOM   3688  C   LEU C  52     -22.399  87.629 129.808  1.00 16.93           C  
ATOM   3689  O   LEU C  52     -22.295  86.440 130.111  1.00 16.49           O  
ATOM   3690  CB  LEU C  52     -21.661  88.897 131.873  1.00 15.65           C  
ATOM   3691  CG  LEU C  52     -20.534  89.409 132.774  1.00 15.43           C  
ATOM   3692  CD1 LEU C  52     -20.990  89.331 134.205  1.00 14.60           C  
ATOM   3693  CD2 LEU C  52     -19.212  88.663 132.640  1.00 14.64           C  
ATOM   3694  N   GLN C  53     -23.343  88.084 128.979  1.00 18.25           N  
ATOM   3695  CA  GLN C  53     -24.527  87.317 128.545  1.00 19.39           C  
ATOM   3696  C   GLN C  53     -24.246  85.939 128.014  1.00 19.31           C  
ATOM   3697  O   GLN C  53     -25.081  85.060 128.146  1.00 19.42           O  
ATOM   3698  CB  GLN C  53     -25.180  87.998 127.348  1.00 19.98           C  
ATOM   3699  CG  GLN C  53     -26.148  89.116 127.603  1.00 23.30           C  
ATOM   3700  CD  GLN C  53     -26.309  89.944 126.342  1.00 25.82           C  
ATOM   3701  OE1 GLN C  53     -25.435  89.921 125.462  1.00 25.93           O  
ATOM   3702  NE2 GLN C  53     -27.426  90.650 126.230  1.00 27.61           N  
ATOM   3703  N   ASP C  54     -23.115  85.804 127.319  1.00 19.52           N  
ATOM   3704  CA  ASP C  54     -22.824  84.670 126.458  1.00 19.31           C  
ATOM   3705  C   ASP C  54     -22.092  83.540 127.187  1.00 19.04           C  
ATOM   3706  O   ASP C  54     -21.883  82.469 126.617  1.00 19.58           O  
ATOM   3707  CB  ASP C  54     -21.949  85.138 125.304  1.00 20.08           C  
ATOM   3708  CG  ASP C  54     -22.750  85.590 124.086  1.00 23.01           C  
ATOM   3709  OD1 ASP C  54     -23.571  84.793 123.581  1.00 28.18           O  
ATOM   3710  OD2 ASP C  54     -22.612  86.708 123.536  1.00 23.17           O  
ATOM   3711  N   ILE C  55     -21.685  83.773 128.431  1.00 18.19           N  
ATOM   3712  CA  ILE C  55     -20.941  82.773 129.206  1.00 17.31           C  
ATOM   3713  C   ILE C  55     -21.772  81.510 129.479  1.00 17.26           C  
ATOM   3714  O   ILE C  55     -22.838  81.604 130.091  1.00 17.51           O  
ATOM   3715  CB  ILE C  55     -20.422  83.415 130.518  1.00 16.67           C  
ATOM   3716  CG1 ILE C  55     -19.575  84.646 130.149  1.00 17.37           C  
ATOM   3717  CG2 ILE C  55     -19.657  82.400 131.349  1.00 15.13           C  
ATOM   3718  CD1 ILE C  55     -18.744  85.247 131.212  1.00 17.07           C  
ATOM   3719  N   GLN C  56     -21.305  80.346 129.013  1.00 16.39           N  
ATOM   3720  CA  GLN C  56     -22.023  79.090 129.276  1.00 16.49           C  
ATOM   3721  C   GLN C  56     -21.221  78.173 130.175  1.00 15.95           C  
ATOM   3722  O   GLN C  56     -21.769  77.240 130.802  1.00 16.36           O  
ATOM   3723  CB  GLN C  56     -22.325  78.294 128.008  1.00 16.47           C  
ATOM   3724  CG  GLN C  56     -22.642  79.098 126.790  1.00 18.89           C  
ATOM   3725  CD  GLN C  56     -22.993  78.225 125.556  1.00 21.47           C  
ATOM   3726  OE1 GLN C  56     -23.027  76.960 125.612  1.00 18.02           O  
ATOM   3727  NE2 GLN C  56     -23.242  78.910 124.438  1.00 19.59           N  
ATOM   3728  N   GLU C  57     -19.925  78.423 130.236  1.00 14.63           N  
ATOM   3729  CA  GLU C  57     -19.037  77.465 130.840  1.00 14.19           C  
ATOM   3730  C   GLU C  57     -17.992  78.150 131.680  1.00 13.47           C  
ATOM   3731  O   GLU C  57     -17.372  79.128 131.245  1.00 13.62           O  
ATOM   3732  CB  GLU C  57     -18.402  76.619 129.741  1.00 14.36           C  
ATOM   3733  CG  GLU C  57     -18.675  75.148 129.949  1.00 16.45           C  
ATOM   3734  CD  GLU C  57     -18.301  74.262 128.791  1.00 17.38           C  
ATOM   3735  OE1 GLU C  57     -19.194  73.892 127.990  1.00 17.59           O  
ATOM   3736  OE2 GLU C  57     -17.115  73.912 128.712  1.00 19.11           O  
ATOM   3737  N   VAL C  58     -17.816  77.682 132.903  1.00 13.10           N  
ATOM   3738  CA  VAL C  58     -16.713  78.188 133.722  1.00 12.68           C  
ATOM   3739  C   VAL C  58     -15.845  77.044 134.200  1.00 12.41           C  
ATOM   3740  O   VAL C  58     -16.325  76.179 134.903  1.00 12.26           O  
ATOM   3741  CB  VAL C  58     -17.180  79.092 134.901  1.00 12.13           C  
ATOM   3742  CG1 VAL C  58     -16.029  79.402 135.749  1.00 12.62           C  
ATOM   3743  CG2 VAL C  58     -17.672  80.381 134.419  1.00  9.53           C  
ATOM   3744  N   GLN C  59     -14.578  77.033 133.799  1.00 13.11           N  
ATOM   3745  CA  GLN C  59     -13.654  75.956 134.185  1.00 14.43           C  
ATOM   3746  C   GLN C  59     -13.249  75.951 135.683  1.00 14.57           C  
ATOM   3747  O   GLN C  59     -13.153  74.883 136.318  1.00 15.59           O  
ATOM   3748  CB  GLN C  59     -12.419  75.981 133.303  1.00 14.69           C  
ATOM   3749  CG  GLN C  59     -11.671  74.624 133.122  1.00 18.57           C  
ATOM   3750  CD  GLN C  59     -10.210  74.837 132.630  1.00 23.90           C  
ATOM   3751  OE1 GLN C  59      -9.546  75.793 133.059  1.00 26.73           O  
ATOM   3752  NE2 GLN C  59      -9.727  73.969 131.728  1.00 24.55           N  
ATOM   3753  N   GLY C  60     -13.030  77.124 136.258  1.00 13.51           N  
ATOM   3754  CA  GLY C  60     -12.622  77.182 137.637  1.00 13.01           C  
ATOM   3755  C   GLY C  60     -13.836  77.415 138.504  1.00 13.25           C  
ATOM   3756  O   GLY C  60     -14.772  76.618 138.461  1.00 14.13           O  
ATOM   3757  N   TYR C  61     -13.804  78.491 139.294  1.00 12.00           N  
ATOM   3758  CA  TYR C  61     -14.854  78.839 140.223  1.00 10.96           C  
ATOM   3759  C   TYR C  61     -15.486  80.124 139.737  1.00 10.80           C  
ATOM   3760  O   TYR C  61     -14.936  80.832 138.901  1.00 11.25           O  
ATOM   3761  CB  TYR C  61     -14.335  78.964 141.689  1.00 10.45           C  
ATOM   3762  CG  TYR C  61     -13.247  80.016 141.908  1.00  8.87           C  
ATOM   3763  CD1 TYR C  61     -13.562  81.376 141.963  1.00  7.98           C  
ATOM   3764  CD2 TYR C  61     -11.894  79.646 142.034  1.00 10.49           C  
ATOM   3765  CE1 TYR C  61     -12.584  82.349 142.125  1.00  7.94           C  
ATOM   3766  CE2 TYR C  61     -10.899  80.610 142.212  1.00 10.84           C  
ATOM   3767  CZ  TYR C  61     -11.265  81.962 142.256  1.00 11.31           C  
ATOM   3768  OH  TYR C  61     -10.311  82.924 142.420  1.00 13.56           O  
ATOM   3769  N   VAL C  62     -16.669  80.408 140.252  1.00 11.02           N  
ATOM   3770  CA  VAL C  62     -17.360  81.636 139.946  1.00 10.73           C  
ATOM   3771  C   VAL C  62     -17.407  82.387 141.270  1.00 11.10           C  
ATOM   3772  O   VAL C  62     -17.768  81.784 142.284  1.00 10.73           O  
ATOM   3773  CB  VAL C  62     -18.773  81.374 139.457  1.00 10.58           C  
ATOM   3774  CG1 VAL C  62     -19.565  82.681 139.482  1.00 10.88           C  
ATOM   3775  CG2 VAL C  62     -18.729  80.832 138.083  1.00  6.57           C  
ATOM   3776  N   LEU C  63     -16.998  83.661 141.256  1.00 10.63           N  
ATOM   3777  CA  LEU C  63     -17.046  84.489 142.465  1.00 11.37           C  
ATOM   3778  C   LEU C  63     -17.630  85.871 142.142  1.00 11.82           C  
ATOM   3779  O   LEU C  63     -17.111  86.598 141.255  1.00 12.40           O  
ATOM   3780  CB  LEU C  63     -15.667  84.620 143.071  1.00 11.31           C  
ATOM   3781  CG  LEU C  63     -15.521  85.723 144.094  1.00 12.10           C  
ATOM   3782  CD1 LEU C  63     -15.818  85.158 145.471  1.00 13.44           C  
ATOM   3783  CD2 LEU C  63     -14.125  86.282 144.048  1.00 12.87           C  
ATOM   3784  N   ILE C  64     -18.725  86.196 142.831  1.00 11.08           N  
ATOM   3785  CA  ILE C  64     -19.460  87.438 142.664  1.00 11.16           C  
ATOM   3786  C   ILE C  64     -19.374  88.070 144.016  1.00 12.04           C  
ATOM   3787  O   ILE C  64     -20.020  87.619 144.949  1.00 13.26           O  
ATOM   3788  CB  ILE C  64     -20.919  87.132 142.304  1.00 11.22           C  
ATOM   3789  CG1 ILE C  64     -20.976  86.615 140.876  1.00 11.64           C  
ATOM   3790  CG2 ILE C  64     -21.803  88.351 142.460  1.00  9.67           C  
ATOM   3791  CD1 ILE C  64     -21.988  85.602 140.650  1.00 12.20           C  
ATOM   3792  N   ALA C  65     -18.521  89.071 144.158  1.00 12.60           N  
ATOM   3793  CA  ALA C  65     -18.229  89.596 145.467  1.00 13.08           C  
ATOM   3794  C   ALA C  65     -18.070  91.119 145.507  1.00 14.09           C  
ATOM   3795  O   ALA C  65     -17.759  91.749 144.495  1.00 13.77           O  
ATOM   3796  CB  ALA C  65     -17.002  88.932 145.984  1.00 13.51           C  
ATOM   3797  N   HIS C  66     -18.300  91.699 146.686  1.00 15.10           N  
ATOM   3798  CA  HIS C  66     -18.150  93.130 146.912  1.00 15.80           C  
ATOM   3799  C   HIS C  66     -18.759  93.997 145.820  1.00 16.28           C  
ATOM   3800  O   HIS C  66     -18.147  94.981 145.392  1.00 16.14           O  
ATOM   3801  CB  HIS C  66     -16.676  93.450 147.069  1.00 15.78           C  
ATOM   3802  CG  HIS C  66     -16.116  93.008 148.377  1.00 17.47           C  
ATOM   3803  ND1 HIS C  66     -16.441  93.620 149.570  1.00 20.01           N  
ATOM   3804  CD2 HIS C  66     -15.276  91.995 148.687  1.00 17.59           C  
ATOM   3805  CE1 HIS C  66     -15.811  93.009 150.558  1.00 19.27           C  
ATOM   3806  NE2 HIS C  66     -15.097  92.022 150.046  1.00 19.07           N  
ATOM   3807  N   ASN C  67     -19.956  93.621 145.367  1.00 17.10           N  
ATOM   3808  CA  ASN C  67     -20.650  94.348 144.301  1.00 17.86           C  
ATOM   3809  C   ASN C  67     -21.880  95.093 144.760  1.00 17.69           C  
ATOM   3810  O   ASN C  67     -22.629  94.608 145.605  1.00 16.82           O  
ATOM   3811  CB  ASN C  67     -21.098  93.413 143.193  1.00 17.93           C  
ATOM   3812  CG  ASN C  67     -19.984  92.638 142.629  1.00 21.42           C  
ATOM   3813  OD1 ASN C  67     -19.076  93.198 142.011  1.00 25.96           O  
ATOM   3814  ND2 ASN C  67     -20.018  91.329 142.835  1.00 23.18           N  
ATOM   3815  N   GLN C  68     -22.098  96.240 144.122  1.00 17.99           N  
ATOM   3816  CA  GLN C  68     -23.296  97.037 144.310  1.00 19.04           C  
ATOM   3817  C   GLN C  68     -24.303  96.850 143.174  1.00 19.05           C  
ATOM   3818  O   GLN C  68     -25.379  97.435 143.229  1.00 18.83           O  
ATOM   3819  CB  GLN C  68     -22.938  98.541 144.469  1.00 19.29           C  
ATOM   3820  CG  GLN C  68     -22.075  98.880 145.675  1.00 20.93           C  
ATOM   3821  CD  GLN C  68     -20.779  99.635 145.279  1.00 27.54           C  
ATOM   3822  OE1 GLN C  68     -19.972  99.131 144.476  1.00 28.63           O  
ATOM   3823  NE2 GLN C  68     -20.570 100.843 145.859  1.00 29.55           N  
ATOM   3824  N   VAL C  69     -23.959  96.064 142.142  1.00 19.90           N  
ATOM   3825  CA  VAL C  69     -24.877  95.818 141.009  1.00 19.87           C  
ATOM   3826  C   VAL C  69     -26.058  95.053 141.518  1.00 20.17           C  
ATOM   3827  O   VAL C  69     -25.930  94.201 142.398  1.00 20.11           O  
ATOM   3828  CB  VAL C  69     -24.280  94.968 139.841  1.00 19.70           C  
ATOM   3829  CG1 VAL C  69     -24.450  95.671 138.512  1.00 19.32           C  
ATOM   3830  CG2 VAL C  69     -22.865  94.623 140.077  1.00 20.45           C  
ATOM   3831  N   ARG C  70     -27.227  95.354 140.980  1.00 21.28           N  
ATOM   3832  CA  ARG C  70     -28.418  94.669 141.458  1.00 21.62           C  
ATOM   3833  C   ARG C  70     -28.529  93.322 140.786  1.00 22.13           C  
ATOM   3834  O   ARG C  70     -29.169  92.423 141.299  1.00 22.71           O  
ATOM   3835  CB  ARG C  70     -29.629  95.532 141.239  1.00 21.08           C  
ATOM   3836  CG  ARG C  70     -29.366  96.991 141.619  1.00 21.82           C  
ATOM   3837  CD  ARG C  70     -30.556  97.673 142.270  1.00 23.27           C  
ATOM   3838  NE  ARG C  70     -30.367  99.084 142.632  1.00 23.74           N  
ATOM   3839  CZ  ARG C  70     -29.793 100.007 141.869  1.00 25.14           C  
ATOM   3840  NH1 ARG C  70     -29.301  99.684 140.672  1.00 25.21           N  
ATOM   3841  NH2 ARG C  70     -29.707 101.261 142.316  1.00 24.53           N  
ATOM   3842  N   GLN C  71     -27.860  93.184 139.646  1.00 23.11           N  
ATOM   3843  CA  GLN C  71     -27.853  91.941 138.877  1.00 23.95           C  
ATOM   3844  C   GLN C  71     -26.665  91.803 137.931  1.00 23.67           C  
ATOM   3845  O   GLN C  71     -26.109  92.800 137.440  1.00 23.46           O  
ATOM   3846  CB  GLN C  71     -29.158  91.750 138.096  1.00 25.16           C  
ATOM   3847  CG  GLN C  71     -29.728  92.991 137.423  1.00 27.43           C  
ATOM   3848  CD  GLN C  71     -30.667  92.621 136.286  1.00 35.34           C  
ATOM   3849  OE1 GLN C  71     -31.922  92.669 136.428  1.00 35.05           O  
ATOM   3850  NE2 GLN C  71     -30.068  92.221 135.139  1.00 38.61           N  
ATOM   3851  N   VAL C  72     -26.294  90.541 137.719  1.00 23.09           N  
ATOM   3852  CA  VAL C  72     -25.246  90.103 136.808  1.00 22.59           C  
ATOM   3853  C   VAL C  72     -25.897  89.058 135.922  1.00 21.59           C  
ATOM   3854  O   VAL C  72     -26.385  88.063 136.425  1.00 22.12           O  
ATOM   3855  CB  VAL C  72     -24.064  89.444 137.558  1.00 22.75           C  
ATOM   3856  CG1 VAL C  72     -23.167  90.494 138.128  1.00 23.50           C  
ATOM   3857  CG2 VAL C  72     -24.546  88.547 138.678  1.00 24.47           C  
ATOM   3858  N   PRO C  73     -25.995  89.332 134.628  1.00 20.70           N  
ATOM   3859  CA  PRO C  73     -26.663  88.435 133.687  1.00 19.55           C  
ATOM   3860  C   PRO C  73     -25.875  87.187 133.259  1.00 19.00           C  
ATOM   3861  O   PRO C  73     -25.368  87.086 132.131  1.00 18.78           O  
ATOM   3862  CB  PRO C  73     -26.939  89.334 132.491  1.00 19.13           C  
ATOM   3863  CG  PRO C  73     -25.938  90.391 132.574  1.00 19.46           C  
ATOM   3864  CD  PRO C  73     -25.566  90.587 133.986  1.00 20.84           C  
ATOM   3865  N   LEU C  74     -25.858  86.206 134.154  1.00 17.56           N  
ATOM   3866  CA  LEU C  74     -25.258  84.939 133.886  1.00 15.97           C  
ATOM   3867  C   LEU C  74     -26.323  83.902 133.619  1.00 15.51           C  
ATOM   3868  O   LEU C  74     -26.157  82.725 133.974  1.00 15.60           O  
ATOM   3869  CB  LEU C  74     -24.386  84.541 135.075  1.00 16.37           C  
ATOM   3870  CG  LEU C  74     -23.242  85.495 135.395  1.00 14.91           C  
ATOM   3871  CD1 LEU C  74     -22.491  85.001 136.610  1.00 14.98           C  
ATOM   3872  CD2 LEU C  74     -22.308  85.647 134.192  1.00 11.17           C  
ATOM   3873  N   GLN C  75     -27.418  84.322 132.985  1.00 14.86           N  
ATOM   3874  CA  GLN C  75     -28.547  83.414 132.747  1.00 14.27           C  
ATOM   3875  C   GLN C  75     -28.201  82.210 131.920  1.00 13.57           C  
ATOM   3876  O   GLN C  75     -28.943  81.211 131.930  1.00 12.25           O  
ATOM   3877  CB  GLN C  75     -29.724  84.111 132.096  1.00 14.15           C  
ATOM   3878  CG  GLN C  75     -30.542  84.861 133.089  1.00 16.97           C  
ATOM   3879  CD  GLN C  75     -30.021  86.259 133.266  1.00 19.85           C  
ATOM   3880  OE1 GLN C  75     -29.146  86.682 132.516  1.00 20.15           O  
ATOM   3881  NE2 GLN C  75     -30.548  86.984 134.258  1.00 21.53           N  
ATOM   3882  N   ARG C  76     -27.083  82.313 131.199  1.00 13.20           N  
ATOM   3883  CA  ARG C  76     -26.710  81.263 130.284  1.00 13.00           C  
ATOM   3884  C   ARG C  76     -25.638  80.384 130.893  1.00 12.26           C  
ATOM   3885  O   ARG C  76     -25.257  79.407 130.285  1.00 12.99           O  
ATOM   3886  CB  ARG C  76     -26.231  81.853 128.958  1.00 13.41           C  
ATOM   3887  CG  ARG C  76     -27.300  82.215 127.921  1.00 15.57           C  
ATOM   3888  CD  ARG C  76     -26.653  82.444 126.545  1.00 21.23           C  
ATOM   3889  NE  ARG C  76     -27.547  82.278 125.393  1.00 27.64           N  
ATOM   3890  CZ  ARG C  76     -28.188  83.303 124.795  1.00 32.24           C  
ATOM   3891  NH1 ARG C  76     -28.038  84.544 125.270  1.00 33.25           N  
ATOM   3892  NH2 ARG C  76     -28.985  83.102 123.736  1.00 32.51           N  
ATOM   3893  N   LEU C  77     -25.120  80.734 132.067  1.00 12.08           N  
ATOM   3894  CA  LEU C  77     -24.095  79.890 132.711  1.00 12.43           C  
ATOM   3895  C   LEU C  77     -24.640  78.496 132.990  1.00 12.66           C  
ATOM   3896  O   LEU C  77     -25.579  78.313 133.784  1.00 12.73           O  
ATOM   3897  CB  LEU C  77     -23.600  80.480 134.003  1.00 11.82           C  
ATOM   3898  CG  LEU C  77     -22.247  80.098 134.628  1.00 12.41           C  
ATOM   3899  CD1 LEU C  77     -22.383  79.914 136.156  1.00 10.04           C  
ATOM   3900  CD2 LEU C  77     -21.535  78.941 133.980  1.00 12.13           C  
ATOM   3901  N   ARG C  78     -24.043  77.531 132.310  1.00 12.41           N  
ATOM   3902  CA  ARG C  78     -24.549  76.162 132.320  1.00 13.00           C  
ATOM   3903  C   ARG C  78     -23.814  75.243 133.306  1.00 12.37           C  
ATOM   3904  O   ARG C  78     -24.434  74.412 133.974  1.00 12.58           O  
ATOM   3905  CB  ARG C  78     -24.453  75.586 130.930  1.00 11.76           C  
ATOM   3906  CG  ARG C  78     -25.188  74.362 130.815  1.00 15.41           C  
ATOM   3907  CD  ARG C  78     -26.546  74.536 130.156  1.00 22.17           C  
ATOM   3908  NE  ARG C  78     -27.578  74.438 131.181  1.00 25.82           N  
ATOM   3909  CZ  ARG C  78     -28.861  74.722 130.996  1.00 29.20           C  
ATOM   3910  NH1 ARG C  78     -29.323  75.123 129.808  1.00 27.18           N  
ATOM   3911  NH2 ARG C  78     -29.689  74.612 132.026  1.00 31.22           N  
ATOM   3912  N   ILE C  79     -22.499  75.384 133.377  1.00 11.39           N  
ATOM   3913  CA  ILE C  79     -21.716  74.465 134.154  1.00 11.75           C  
ATOM   3914  C   ILE C  79     -20.498  75.189 134.684  1.00 12.68           C  
ATOM   3915  O   ILE C  79     -19.898  76.004 133.974  1.00 13.61           O  
ATOM   3916  CB  ILE C  79     -21.299  73.284 133.285  1.00 11.78           C  
ATOM   3917  CG1 ILE C  79     -20.248  72.407 133.972  1.00 10.89           C  
ATOM   3918  CG2 ILE C  79     -20.794  73.759 131.950  1.00 11.57           C  
ATOM   3919  CD1 ILE C  79     -19.910  71.119 133.216  1.00  7.29           C  
ATOM   3920  N   VAL C  80     -20.148  74.915 135.929  1.00 12.16           N  
ATOM   3921  CA  VAL C  80     -18.884  75.338 136.416  1.00 13.05           C  
ATOM   3922  C   VAL C  80     -18.209  74.080 136.854  1.00 13.13           C  
ATOM   3923  O   VAL C  80     -18.844  73.239 137.473  1.00 14.25           O  
ATOM   3924  CB  VAL C  80     -19.018  76.394 137.534  1.00 14.04           C  
ATOM   3925  CG1 VAL C  80     -20.382  77.098 137.485  1.00 12.70           C  
ATOM   3926  CG2 VAL C  80     -18.716  75.819 138.876  1.00 14.84           C  
ATOM   3927  N   ARG C  81     -16.936  73.935 136.515  1.00 12.85           N  
ATOM   3928  CA  ARG C  81     -16.251  72.649 136.589  1.00 12.62           C  
ATOM   3929  C   ARG C  81     -15.419  72.520 137.833  1.00 12.77           C  
ATOM   3930  O   ARG C  81     -15.024  71.424 138.207  1.00 13.99           O  
ATOM   3931  CB  ARG C  81     -15.312  72.458 135.373  1.00 13.10           C  
ATOM   3932  CG  ARG C  81     -15.963  71.955 134.088  1.00 12.14           C  
ATOM   3933  CD  ARG C  81     -15.074  71.956 132.828  1.00  7.86           C  
ATOM   3934  NE  ARG C  81     -15.905  71.959 131.621  1.00  8.56           N  
ATOM   3935  CZ  ARG C  81     -16.546  70.883 131.152  1.00 10.37           C  
ATOM   3936  NH1 ARG C  81     -16.420  69.704 131.771  1.00 10.41           N  
ATOM   3937  NH2 ARG C  81     -17.286  70.966 130.049  1.00  9.09           N  
ATOM   3938  N   GLY C  82     -15.075  73.640 138.439  1.00 13.36           N  
ATOM   3939  CA  GLY C  82     -14.480  73.628 139.766  1.00 13.62           C  
ATOM   3940  C   GLY C  82     -13.046  73.154 139.810  1.00 13.53           C  
ATOM   3941  O   GLY C  82     -12.512  72.813 140.867  1.00 13.70           O  
ATOM   3942  N   THR C  83     -12.458  73.097 138.629  1.00 13.92           N  
ATOM   3943  CA  THR C  83     -11.033  72.859 138.395  1.00 14.11           C  
ATOM   3944  C   THR C  83     -10.142  73.540 139.477  1.00 14.36           C  
ATOM   3945  O   THR C  83      -9.264  72.906 140.066  1.00 13.13           O  
ATOM   3946  CB  THR C  83     -10.778  73.413 136.970  1.00 14.10           C  
ATOM   3947  OG1 THR C  83     -10.920  72.346 136.021  1.00 14.44           O  
ATOM   3948  CG2 THR C  83      -9.372  73.957 136.775  1.00 15.01           C  
ATOM   3949  N   GLN C  84     -10.392  74.835 139.725  1.00 14.48           N  
ATOM   3950  CA  GLN C  84      -9.882  75.491 140.905  1.00 14.79           C  
ATOM   3951  C   GLN C  84     -11.060  75.943 141.758  1.00 14.21           C  
ATOM   3952  O   GLN C  84     -12.121  76.303 141.222  1.00 15.13           O  
ATOM   3953  CB  GLN C  84      -9.054  76.726 140.592  1.00 15.30           C  
ATOM   3954  CG  GLN C  84      -8.161  76.760 139.390  1.00 18.53           C  
ATOM   3955  CD  GLN C  84      -7.784  78.220 139.071  1.00 23.65           C  
ATOM   3956  OE1 GLN C  84      -7.259  78.940 139.958  1.00 25.31           O  
ATOM   3957  NE2 GLN C  84      -8.109  78.679 137.849  1.00 22.62           N  
ATOM   3958  N   LEU C  85     -10.854  75.982 143.067  1.00 12.46           N  
ATOM   3959  CA  LEU C  85     -11.906  76.384 143.988  1.00 11.89           C  
ATOM   3960  C   LEU C  85     -11.537  77.597 144.862  1.00 11.79           C  
ATOM   3961  O   LEU C  85     -10.429  77.693 145.368  1.00 10.46           O  
ATOM   3962  CB  LEU C  85     -12.331  75.192 144.881  1.00 11.44           C  
ATOM   3963  CG  LEU C  85     -12.662  73.914 144.111  1.00 10.49           C  
ATOM   3964  CD1 LEU C  85     -12.768  72.782 145.067  1.00  7.56           C  
ATOM   3965  CD2 LEU C  85     -13.942  74.079 143.294  1.00  7.66           C  
ATOM   3966  N   PHE C  86     -12.505  78.490 145.049  1.00 11.83           N  
ATOM   3967  CA  PHE C  86     -12.387  79.566 145.998  1.00 12.75           C  
ATOM   3968  C   PHE C  86     -12.275  79.024 147.433  1.00 14.10           C  
ATOM   3969  O   PHE C  86     -12.939  78.045 147.808  1.00 12.97           O  
ATOM   3970  CB  PHE C  86     -13.581  80.503 145.887  1.00 12.54           C  
ATOM   3971  CG  PHE C  86     -13.438  81.736 146.708  1.00 12.86           C  
ATOM   3972  CD1 PHE C  86     -12.483  82.724 146.354  1.00 13.23           C  
ATOM   3973  CD2 PHE C  86     -14.225  81.921 147.844  1.00 10.85           C  
ATOM   3974  CE1 PHE C  86     -12.333  83.885 147.121  1.00 13.56           C  
ATOM   3975  CE2 PHE C  86     -14.087  83.087 148.632  1.00 10.91           C  
ATOM   3976  CZ  PHE C  86     -13.152  84.073 148.270  1.00 12.11           C  
ATOM   3977  N   GLU C  87     -11.405  79.674 148.213  1.00 16.00           N  
ATOM   3978  CA  GLU C  87     -11.020  79.205 149.538  1.00 17.70           C  
ATOM   3979  C   GLU C  87     -10.944  77.676 149.571  1.00 18.46           C  
ATOM   3980  O   GLU C  87     -11.359  77.038 150.559  1.00 18.94           O  
ATOM   3981  CB  GLU C  87     -11.987  79.723 150.600  1.00 18.37           C  
ATOM   3982  CG  GLU C  87     -11.757  81.158 151.041  1.00 20.21           C  
ATOM   3983  CD  GLU C  87     -12.704  81.560 152.156  1.00 25.81           C  
ATOM   3984  OE1 GLU C  87     -12.905  80.764 153.130  1.00 27.63           O  
ATOM   3985  OE2 GLU C  87     -13.251  82.684 152.054  1.00 28.31           O  
ATOM   3986  N   ASP C  88     -10.427  77.109 148.471  1.00 18.95           N  
ATOM   3987  CA  ASP C  88     -10.184  75.670 148.315  1.00 19.36           C  
ATOM   3988  C   ASP C  88     -11.404  74.754 148.432  1.00 18.67           C  
ATOM   3989  O   ASP C  88     -11.264  73.536 148.335  1.00 18.67           O  
ATOM   3990  CB  ASP C  88      -9.144  75.204 149.327  1.00 19.98           C  
ATOM   3991  CG  ASP C  88      -7.799  75.899 149.146  1.00 23.57           C  
ATOM   3992  OD1 ASP C  88      -7.589  76.504 148.048  1.00 25.28           O  
ATOM   3993  OD2 ASP C  88      -6.907  75.871 150.057  1.00 24.38           O  
ATOM   3994  N   ASN C  89     -12.585  75.329 148.653  1.00 17.89           N  
ATOM   3995  CA  ASN C  89     -13.790  74.542 148.879  1.00 16.94           C  
ATOM   3996  C   ASN C  89     -14.950  74.812 147.936  1.00 15.83           C  
ATOM   3997  O   ASN C  89     -15.803  73.942 147.805  1.00 15.16           O  
ATOM   3998  CB  ASN C  89     -14.308  74.724 150.303  1.00 17.62           C  
ATOM   3999  CG  ASN C  89     -13.404  74.118 151.338  1.00 20.30           C  
ATOM   4000  OD1 ASN C  89     -12.259  73.769 151.054  1.00 23.84           O  
ATOM   4001  ND2 ASN C  89     -13.907  74.005 152.575  1.00 23.63           N  
ATOM   4002  N   TYR C  90     -14.969  75.982 147.287  1.00 14.70           N  
ATOM   4003  CA  TYR C  90     -16.183  76.548 146.700  1.00 13.93           C  
ATOM   4004  C   TYR C  90     -16.100  76.817 145.205  1.00 13.64           C  
ATOM   4005  O   TYR C  90     -15.181  77.483 144.740  1.00 13.66           O  
ATOM   4006  CB  TYR C  90     -16.530  77.864 147.415  1.00 13.96           C  
ATOM   4007  CG  TYR C  90     -16.735  77.701 148.913  1.00 15.49           C  
ATOM   4008  CD1 TYR C  90     -15.800  78.227 149.836  1.00 14.68           C  
ATOM   4009  CD2 TYR C  90     -17.844  77.012 149.422  1.00 13.82           C  
ATOM   4010  CE1 TYR C  90     -15.974  78.082 151.188  1.00 13.72           C  
ATOM   4011  CE2 TYR C  90     -18.009  76.857 150.801  1.00 13.56           C  
ATOM   4012  CZ  TYR C  90     -17.075  77.397 151.668  1.00 13.98           C  
ATOM   4013  OH  TYR C  90     -17.223  77.242 153.028  1.00 16.93           O  
ATOM   4014  N   ALA C  91     -17.097  76.333 144.466  1.00 13.59           N  
ATOM   4015  CA  ALA C  91     -17.168  76.469 143.001  1.00 12.82           C  
ATOM   4016  C   ALA C  91     -17.959  77.701 142.636  1.00 13.16           C  
ATOM   4017  O   ALA C  91     -17.822  78.231 141.533  1.00 13.61           O  
ATOM   4018  CB  ALA C  91     -17.832  75.285 142.418  1.00 11.84           C  
ATOM   4019  N   LEU C  92     -18.792  78.122 143.581  1.00 12.83           N  
ATOM   4020  CA  LEU C  92     -19.652  79.276 143.487  1.00 13.30           C  
ATOM   4021  C   LEU C  92     -19.617  79.988 144.839  1.00 13.77           C  
ATOM   4022  O   LEU C  92     -19.963  79.404 145.870  1.00 13.40           O  
ATOM   4023  CB  LEU C  92     -21.082  78.856 143.173  1.00 12.86           C  
ATOM   4024  CG  LEU C  92     -22.040  80.036 143.239  1.00 13.30           C  
ATOM   4025  CD1 LEU C  92     -21.561  81.076 142.264  1.00 12.64           C  
ATOM   4026  CD2 LEU C  92     -23.492  79.635 142.902  1.00 11.90           C  
ATOM   4027  N   ALA C  93     -19.165  81.244 144.820  1.00 14.13           N  
ATOM   4028  CA  ALA C  93     -19.084  82.072 146.017  1.00 13.50           C  
ATOM   4029  C   ALA C  93     -19.667  83.448 145.686  1.00 13.99           C  
ATOM   4030  O   ALA C  93     -19.303  84.089 144.691  1.00 12.64           O  
ATOM   4031  CB  ALA C  93     -17.675  82.165 146.515  1.00 12.59           C  
ATOM   4032  N   VAL C  94     -20.630  83.844 146.524  1.00 14.95           N  
ATOM   4033  CA  VAL C  94     -21.424  85.050 146.353  1.00 14.54           C  
ATOM   4034  C   VAL C  94     -21.356  85.692 147.710  1.00 15.99           C  
ATOM   4035  O   VAL C  94     -21.890  85.141 148.669  1.00 16.85           O  
ATOM   4036  CB  VAL C  94     -22.853  84.698 145.984  1.00 13.78           C  
ATOM   4037  CG1 VAL C  94     -23.682  85.925 145.800  1.00 11.90           C  
ATOM   4038  CG2 VAL C  94     -22.865  83.902 144.689  1.00 13.68           C  
ATOM   4039  N   LEU C  95     -20.648  86.823 147.805  1.00 16.67           N  
ATOM   4040  CA  LEU C  95     -20.231  87.369 149.097  1.00 17.00           C  
ATOM   4041  C   LEU C  95     -20.263  88.878 149.159  1.00 16.85           C  
ATOM   4042  O   LEU C  95     -19.759  89.566 148.263  1.00 16.44           O  
ATOM   4043  CB  LEU C  95     -18.815  86.917 149.483  1.00 17.22           C  
ATOM   4044  CG  LEU C  95     -18.230  85.581 149.036  1.00 19.93           C  
ATOM   4045  CD1 LEU C  95     -16.809  85.477 149.518  1.00 19.39           C  
ATOM   4046  CD2 LEU C  95     -19.039  84.432 149.603  1.00 24.40           C  
ATOM   4047  N   ASP C  96     -20.830  89.375 150.248  1.00 16.51           N  
ATOM   4048  CA  ASP C  96     -20.766  90.772 150.570  1.00 17.38           C  
ATOM   4049  C   ASP C  96     -21.213  91.623 149.416  1.00 17.74           C  
ATOM   4050  O   ASP C  96     -20.546  92.580 149.059  1.00 17.58           O  
ATOM   4051  CB  ASP C  96     -19.338  91.162 150.959  1.00 17.52           C  
ATOM   4052  CG  ASP C  96     -18.866  90.466 152.188  1.00 17.25           C  
ATOM   4053  OD1 ASP C  96     -19.128  90.967 153.304  1.00 18.71           O  
ATOM   4054  OD2 ASP C  96     -18.219  89.411 152.132  1.00 17.70           O  
ATOM   4055  N   ASN C  97     -22.343  91.273 148.832  1.00 18.94           N  
ATOM   4056  CA  ASN C  97     -22.896  92.055 147.752  1.00 20.41           C  
ATOM   4057  C   ASN C  97     -23.947  93.026 148.269  1.00 22.45           C  
ATOM   4058  O   ASN C  97     -25.151  92.837 148.081  1.00 22.98           O  
ATOM   4059  CB  ASN C  97     -23.455  91.142 146.687  1.00 19.69           C  
ATOM   4060  CG  ASN C  97     -22.389  90.365 145.998  1.00 19.07           C  
ATOM   4061  OD1 ASN C  97     -21.483  90.951 145.393  1.00 19.83           O  
ATOM   4062  ND2 ASN C  97     -22.469  89.033 146.076  1.00 15.90           N  
ATOM   4063  N   GLY C  98     -23.471  94.067 148.935  1.00 24.56           N  
ATOM   4064  CA  GLY C  98     -24.327  95.068 149.532  1.00 27.62           C  
ATOM   4065  C   GLY C  98     -23.478  96.283 149.782  1.00 30.03           C  
ATOM   4066  O   GLY C  98     -22.241  96.194 149.808  1.00 30.60           O  
ATOM   4067  N   ASP C  99     -24.154  97.410 149.973  1.00 32.09           N  
ATOM   4068  CA  ASP C  99     -23.545  98.744 150.063  1.00 34.24           C  
ATOM   4069  C   ASP C  99     -22.334  98.877 151.015  1.00 35.02           C  
ATOM   4070  O   ASP C  99     -22.228  98.111 151.980  1.00 34.83           O  
ATOM   4071  CB  ASP C  99     -24.637  99.778 150.446  1.00 34.65           C  
ATOM   4072  CG  ASP C  99     -25.552 100.156 149.258  1.00 36.11           C  
ATOM   4073  OD1 ASP C  99     -25.083 100.124 148.085  1.00 37.82           O  
ATOM   4074  OD2 ASP C  99     -26.753 100.499 149.407  1.00 36.74           O  
ATOM   4075  N   PRO C 100     -21.420  99.822 150.715  1.00 36.22           N  
ATOM   4076  CA  PRO C 100     -20.390 100.291 151.675  1.00 36.77           C  
ATOM   4077  C   PRO C 100     -20.922 100.697 153.046  1.00 36.98           C  
ATOM   4078  O   PRO C 100     -22.074 101.119 153.146  1.00 37.33           O  
ATOM   4079  CB  PRO C 100     -19.810 101.543 150.984  1.00 36.90           C  
ATOM   4080  CG  PRO C 100     -19.921 101.233 149.504  1.00 36.99           C  
ATOM   4081  CD  PRO C 100     -21.250 100.463 149.389  1.00 36.47           C  
ATOM   4082  N   LEU C 101     -20.093 100.577 154.084  1.00 37.23           N  
ATOM   4083  CA  LEU C 101     -20.405 101.210 155.370  1.00 37.54           C  
ATOM   4084  C   LEU C 101     -20.281 102.737 155.210  1.00 37.70           C  
ATOM   4085  O   LEU C 101     -20.148 103.259 154.090  1.00 37.64           O  
ATOM   4086  CB  LEU C 101     -19.516 100.668 156.516  1.00 37.46           C  
ATOM   4087  CG  LEU C 101     -18.939 101.603 157.605  1.00 38.16           C  
ATOM   4088  CD1 LEU C 101     -19.512 101.328 159.014  1.00 37.70           C  
ATOM   4089  CD2 LEU C 101     -17.392 101.571 157.613  1.00 37.60           C  
ATOM   4090  N   SER C 111     -32.341 102.440 144.354  1.00 23.71           N  
ATOM   4091  CA  SER C 111     -32.095 102.261 145.782  1.00 23.35           C  
ATOM   4092  C   SER C 111     -32.603 100.880 146.266  1.00 23.11           C  
ATOM   4093  O   SER C 111     -33.634 100.401 145.765  1.00 23.41           O  
ATOM   4094  CB  SER C 111     -32.781 103.396 146.578  1.00 23.45           C  
ATOM   4095  OG  SER C 111     -32.600 104.673 145.970  1.00 22.67           O  
ATOM   4096  N   PRO C 112     -31.882 100.218 147.187  1.00 22.19           N  
ATOM   4097  CA  PRO C 112     -30.464 100.470 147.454  1.00 21.08           C  
ATOM   4098  C   PRO C 112     -29.587  99.542 146.603  1.00 20.09           C  
ATOM   4099  O   PRO C 112     -30.089  98.953 145.651  1.00 20.73           O  
ATOM   4100  CB  PRO C 112     -30.333 100.146 148.953  1.00 21.47           C  
ATOM   4101  CG  PRO C 112     -31.503  99.211 149.298  1.00 21.59           C  
ATOM   4102  CD  PRO C 112     -32.440  99.214 148.118  1.00 22.42           C  
ATOM   4103  N   GLY C 113     -28.302  99.421 146.921  1.00 18.32           N  
ATOM   4104  CA  GLY C 113     -27.394  98.611 146.133  1.00 15.83           C  
ATOM   4105  C   GLY C 113     -27.324  97.191 146.656  1.00 14.67           C  
ATOM   4106  O   GLY C 113     -27.725  96.936 147.796  1.00 14.94           O  
ATOM   4107  N   GLY C 114     -26.826  96.268 145.831  1.00 13.13           N  
ATOM   4108  CA  GLY C 114     -26.766  94.867 146.202  1.00 12.18           C  
ATOM   4109  C   GLY C 114     -27.555  93.909 145.328  1.00 11.53           C  
ATOM   4110  O   GLY C 114     -28.624  94.243 144.821  1.00 10.91           O  
ATOM   4111  N   LEU C 115     -27.035  92.687 145.212  1.00 11.37           N  
ATOM   4112  CA  LEU C 115     -27.466  91.730 144.209  1.00 10.83           C  
ATOM   4113  C   LEU C 115     -28.709  91.096 144.715  1.00 11.70           C  
ATOM   4114  O   LEU C 115     -28.787  90.704 145.859  1.00 12.01           O  
ATOM   4115  CB  LEU C 115     -26.391  90.679 144.006  1.00 11.02           C  
ATOM   4116  CG  LEU C 115     -26.776  89.464 143.174  1.00  9.97           C  
ATOM   4117  CD1 LEU C 115     -26.666  89.746 141.670  1.00  5.88           C  
ATOM   4118  CD2 LEU C 115     -25.889  88.322 143.597  1.00 10.58           C  
ATOM   4119  N   ARG C 116     -29.708  91.001 143.862  1.00 12.78           N  
ATOM   4120  CA  ARG C 116     -31.036  90.687 144.348  1.00 13.62           C  
ATOM   4121  C   ARG C 116     -31.444  89.229 144.143  1.00 14.05           C  
ATOM   4122  O   ARG C 116     -32.254  88.685 144.887  1.00 13.31           O  
ATOM   4123  CB  ARG C 116     -32.031  91.593 143.649  1.00 13.64           C  
ATOM   4124  CG  ARG C 116     -31.798  93.054 143.866  1.00 13.32           C  
ATOM   4125  CD  ARG C 116     -32.897  93.896 143.260  1.00 14.85           C  
ATOM   4126  NE  ARG C 116     -33.718  94.505 144.287  1.00 17.78           N  
ATOM   4127  CZ  ARG C 116     -35.036  94.401 144.354  1.00 18.91           C  
ATOM   4128  NH1 ARG C 116     -35.697  93.678 143.445  1.00 18.84           N  
ATOM   4129  NH2 ARG C 116     -35.690  95.013 145.339  1.00 16.63           N  
ATOM   4130  N   GLU C 117     -30.876  88.620 143.110  1.00 15.04           N  
ATOM   4131  CA  GLU C 117     -31.333  87.340 142.604  1.00 16.08           C  
ATOM   4132  C   GLU C 117     -30.139  86.806 141.887  1.00 16.14           C  
ATOM   4133  O   GLU C 117     -29.533  87.534 141.114  1.00 16.71           O  
ATOM   4134  CB  GLU C 117     -32.497  87.532 141.611  1.00 15.57           C  
ATOM   4135  CG  GLU C 117     -33.809  87.928 142.269  1.00 17.26           C  
ATOM   4136  CD  GLU C 117     -34.929  88.345 141.288  1.00 21.43           C  
ATOM   4137  OE1 GLU C 117     -34.737  88.254 140.048  1.00 22.23           O  
ATOM   4138  OE2 GLU C 117     -36.016  88.781 141.774  1.00 21.40           O  
ATOM   4139  N   LEU C 118     -29.797  85.547 142.135  1.00 16.58           N  
ATOM   4140  CA  LEU C 118     -28.647  84.922 141.475  1.00 16.40           C  
ATOM   4141  C   LEU C 118     -28.870  84.746 139.965  1.00 17.73           C  
ATOM   4142  O   LEU C 118     -27.916  84.698 139.187  1.00 17.74           O  
ATOM   4143  CB  LEU C 118     -28.333  83.585 142.119  1.00 15.70           C  
ATOM   4144  CG  LEU C 118     -27.652  83.620 143.473  1.00 13.56           C  
ATOM   4145  CD1 LEU C 118     -27.791  82.270 144.204  1.00 14.27           C  
ATOM   4146  CD2 LEU C 118     -26.219  83.948 143.256  1.00 12.02           C  
ATOM   4147  N   GLN C 119     -30.129  84.640 139.550  1.00 18.92           N  
ATOM   4148  CA  GLN C 119     -30.469  84.562 138.114  1.00 20.04           C  
ATOM   4149  C   GLN C 119     -29.729  83.446 137.325  1.00 19.23           C  
ATOM   4150  O   GLN C 119     -29.606  83.497 136.094  1.00 19.86           O  
ATOM   4151  CB  GLN C 119     -30.256  85.919 137.427  1.00 20.32           C  
ATOM   4152  CG  GLN C 119     -31.238  86.990 137.811  1.00 24.27           C  
ATOM   4153  CD  GLN C 119     -32.504  86.979 136.975  1.00 31.85           C  
ATOM   4154  OE1 GLN C 119     -32.949  85.900 136.528  1.00 35.10           O  
ATOM   4155  NE2 GLN C 119     -33.109  88.179 136.762  1.00 31.12           N  
ATOM   4156  N   LEU C 120     -29.271  82.426 138.029  1.00 17.81           N  
ATOM   4157  CA  LEU C 120     -28.525  81.368 137.383  1.00 16.71           C  
ATOM   4158  C   LEU C 120     -29.404  80.278 136.717  1.00 16.20           C  
ATOM   4159  O   LEU C 120     -29.173  79.088 136.909  1.00 15.83           O  
ATOM   4160  CB  LEU C 120     -27.521  80.789 138.387  1.00 16.64           C  
ATOM   4161  CG  LEU C 120     -26.469  81.828 138.785  1.00 14.16           C  
ATOM   4162  CD1 LEU C 120     -25.673  81.373 139.960  1.00 14.49           C  
ATOM   4163  CD2 LEU C 120     -25.558  82.080 137.641  1.00 13.83           C  
ATOM   4164  N   ARG C 121     -30.360  80.683 135.875  1.00 15.62           N  
ATOM   4165  CA  ARG C 121     -31.367  79.738 135.389  1.00 15.61           C  
ATOM   4166  C   ARG C 121     -30.872  78.548 134.589  1.00 15.32           C  
ATOM   4167  O   ARG C 121     -31.582  77.559 134.497  1.00 15.79           O  
ATOM   4168  CB  ARG C 121     -32.505  80.410 134.625  1.00 15.78           C  
ATOM   4169  CG  ARG C 121     -32.280  81.820 134.267  1.00 17.18           C  
ATOM   4170  CD  ARG C 121     -33.369  82.377 133.383  1.00 16.84           C  
ATOM   4171  NE  ARG C 121     -34.087  83.466 134.043  1.00 18.27           N  
ATOM   4172  CZ  ARG C 121     -34.756  84.409 133.383  1.00 20.83           C  
ATOM   4173  NH1 ARG C 121     -34.758  84.390 132.047  1.00 21.30           N  
ATOM   4174  NH2 ARG C 121     -35.419  85.361 134.047  1.00 19.58           N  
ATOM   4175  N   SER C 122     -29.702  78.647 133.968  1.00 15.10           N  
ATOM   4176  CA  SER C 122     -29.153  77.498 133.237  1.00 14.01           C  
ATOM   4177  C   SER C 122     -28.130  76.726 134.040  1.00 14.00           C  
ATOM   4178  O   SER C 122     -27.605  75.733 133.538  1.00 14.10           O  
ATOM   4179  CB  SER C 122     -28.480  77.911 131.941  1.00 13.02           C  
ATOM   4180  OG  SER C 122     -29.276  78.805 131.238  1.00 11.54           O  
ATOM   4181  N   LEU C 123     -27.810  77.189 135.251  1.00 13.45           N  
ATOM   4182  CA  LEU C 123     -26.679  76.604 135.975  1.00 12.76           C  
ATOM   4183  C   LEU C 123     -27.066  75.233 136.468  1.00 12.90           C  
ATOM   4184  O   LEU C 123     -27.804  75.064 137.424  1.00 14.00           O  
ATOM   4185  CB  LEU C 123     -26.160  77.504 137.089  1.00 11.97           C  
ATOM   4186  CG  LEU C 123     -25.032  76.905 137.906  1.00 12.28           C  
ATOM   4187  CD1 LEU C 123     -23.843  76.486 137.062  1.00 12.05           C  
ATOM   4188  CD2 LEU C 123     -24.626  77.838 138.996  1.00 15.46           C  
ATOM   4189  N   THR C 124     -26.598  74.229 135.780  1.00 12.25           N  
ATOM   4190  CA  THR C 124     -27.276  72.979 135.960  1.00 12.44           C  
ATOM   4191  C   THR C 124     -26.289  71.880 136.350  1.00 12.86           C  
ATOM   4192  O   THR C 124     -26.727  70.809 136.703  1.00 13.10           O  
ATOM   4193  CB  THR C 124     -28.094  72.725 134.664  1.00 12.93           C  
ATOM   4194  OG1 THR C 124     -29.517  72.629 134.952  1.00 13.40           O  
ATOM   4195  CG2 THR C 124     -27.712  71.507 133.990  1.00 10.05           C  
ATOM   4196  N   GLU C 125     -24.979  72.197 136.340  1.00 11.97           N  
ATOM   4197  CA  GLU C 125     -23.889  71.303 136.692  1.00 11.76           C  
ATOM   4198  C   GLU C 125     -22.701  71.987 137.444  1.00 11.89           C  
ATOM   4199  O   GLU C 125     -22.108  72.924 136.934  1.00 13.26           O  
ATOM   4200  CB  GLU C 125     -23.352  70.716 135.399  1.00 12.19           C  
ATOM   4201  CG  GLU C 125     -22.253  69.686 135.527  1.00 12.34           C  
ATOM   4202  CD  GLU C 125     -22.712  68.418 136.219  1.00 16.00           C  
ATOM   4203  OE1 GLU C 125     -23.031  67.369 135.571  1.00 13.71           O  
ATOM   4204  OE2 GLU C 125     -22.737  68.472 137.461  1.00 19.84           O  
ATOM   4205  N   ILE C 126     -22.346  71.524 138.631  1.00 10.41           N  
ATOM   4206  CA  ILE C 126     -21.065  71.878 139.234  1.00  9.57           C  
ATOM   4207  C   ILE C 126     -20.248  70.589 139.404  1.00  8.91           C  
ATOM   4208  O   ILE C 126     -20.673  69.658 140.048  1.00  7.64           O  
ATOM   4209  CB  ILE C 126     -21.256  72.615 140.594  1.00 10.15           C  
ATOM   4210  CG1 ILE C 126     -21.998  73.966 140.406  1.00 11.85           C  
ATOM   4211  CG2 ILE C 126     -19.930  72.866 141.250  1.00  8.66           C  
ATOM   4212  CD1 ILE C 126     -22.383  74.682 141.734  1.00  8.25           C  
ATOM   4213  N   LEU C 127     -19.081  70.498 138.792  1.00  9.11           N  
ATOM   4214  CA  LEU C 127     -18.442  69.182 138.772  1.00  8.75           C  
ATOM   4215  C   LEU C 127     -17.764  68.927 140.111  1.00  9.06           C  
ATOM   4216  O   LEU C 127     -17.883  67.854 140.641  1.00  7.80           O  
ATOM   4217  CB  LEU C 127     -17.471  69.012 137.589  1.00  7.73           C  
ATOM   4218  CG  LEU C 127     -17.984  69.077 136.151  1.00  6.52           C  
ATOM   4219  CD1 LEU C 127     -16.878  68.652 135.236  1.00  5.68           C  
ATOM   4220  CD2 LEU C 127     -19.193  68.211 135.918  1.00  4.10           C  
ATOM   4221  N   LYS C 128     -17.076  69.942 140.637  1.00  9.81           N  
ATOM   4222  CA  LYS C 128     -16.329  69.850 141.881  1.00 10.91           C  
ATOM   4223  C   LYS C 128     -16.540  71.108 142.719  1.00 10.91           C  
ATOM   4224  O   LYS C 128     -16.716  72.186 142.172  1.00 10.25           O  
ATOM   4225  CB  LYS C 128     -14.841  69.642 141.586  1.00 11.77           C  
ATOM   4226  CG  LYS C 128     -14.538  68.213 141.039  1.00 15.58           C  
ATOM   4227  CD  LYS C 128     -13.055  67.964 140.730  1.00 21.58           C  
ATOM   4228  CE  LYS C 128     -12.851  67.108 139.445  1.00 24.83           C  
ATOM   4229  NZ  LYS C 128     -11.706  67.644 138.586  1.00 27.58           N  
ATOM   4230  N   GLY C 129     -16.544  70.966 144.050  1.00 11.31           N  
ATOM   4231  CA  GLY C 129     -16.601  72.116 144.947  1.00 10.91           C  
ATOM   4232  C   GLY C 129     -18.012  72.567 145.245  1.00 10.76           C  
ATOM   4233  O   GLY C 129     -18.920  72.254 144.484  1.00 11.98           O  
ATOM   4234  N   GLY C 130     -18.204  73.287 146.347  1.00 10.13           N  
ATOM   4235  CA  GLY C 130     -19.512  73.737 146.775  1.00 10.06           C  
ATOM   4236  C   GLY C 130     -19.876  75.192 146.495  1.00 11.34           C  
ATOM   4237  O   GLY C 130     -19.382  75.817 145.541  1.00 10.75           O  
ATOM   4238  N   VAL C 131     -20.756  75.719 147.352  1.00 12.20           N  
ATOM   4239  CA  VAL C 131     -21.418  77.001 147.182  1.00 12.86           C  
ATOM   4240  C   VAL C 131     -21.321  77.840 148.468  1.00 13.69           C  
ATOM   4241  O   VAL C 131     -21.612  77.369 149.582  1.00 14.01           O  
ATOM   4242  CB  VAL C 131     -22.884  76.760 146.844  1.00 13.70           C  
ATOM   4243  CG1 VAL C 131     -23.700  78.065 146.897  1.00 15.00           C  
ATOM   4244  CG2 VAL C 131     -23.013  76.095 145.446  1.00 14.16           C  
ATOM   4245  N   LEU C 132     -20.892  79.084 148.336  1.00 13.94           N  
ATOM   4246  CA  LEU C 132     -20.703  79.912 149.505  1.00 14.40           C  
ATOM   4247  C   LEU C 132     -21.389  81.233 149.268  1.00 14.87           C  
ATOM   4248  O   LEU C 132     -20.900  82.076 148.477  1.00 16.22           O  
ATOM   4249  CB  LEU C 132     -19.222  80.123 149.802  1.00 13.89           C  
ATOM   4250  CG  LEU C 132     -18.913  81.042 150.991  1.00 14.53           C  
ATOM   4251  CD1 LEU C 132     -19.374  80.456 152.347  1.00 14.54           C  
ATOM   4252  CD2 LEU C 132     -17.445  81.393 151.059  1.00 12.77           C  
ATOM   4253  N   ILE C 133     -22.528  81.394 149.933  1.00 13.94           N  
ATOM   4254  CA  ILE C 133     -23.341  82.589 149.802  1.00 13.41           C  
ATOM   4255  C   ILE C 133     -23.479  83.235 151.193  1.00 13.33           C  
ATOM   4256  O   ILE C 133     -24.219  82.722 152.037  1.00 12.59           O  
ATOM   4257  CB  ILE C 133     -24.697  82.202 149.192  1.00 13.16           C  
ATOM   4258  CG1 ILE C 133     -24.512  81.742 147.750  1.00 12.86           C  
ATOM   4259  CG2 ILE C 133     -25.653  83.330 149.249  1.00 12.41           C  
ATOM   4260  CD1 ILE C 133     -25.684  80.934 147.196  1.00 11.99           C  
ATOM   4261  N   GLN C 134     -22.731  84.321 151.430  1.00 12.94           N  
ATOM   4262  CA  GLN C 134     -22.766  85.041 152.712  1.00 13.24           C  
ATOM   4263  C   GLN C 134     -22.888  86.559 152.535  1.00 13.12           C  
ATOM   4264  O   GLN C 134     -22.613  87.074 151.476  1.00 12.12           O  
ATOM   4265  CB  GLN C 134     -21.563  84.715 153.634  1.00 13.40           C  
ATOM   4266  CG  GLN C 134     -21.140  83.249 153.701  1.00 12.93           C  
ATOM   4267  CD  GLN C 134     -21.943  82.443 154.680  1.00 13.61           C  
ATOM   4268  OE1 GLN C 134     -21.756  82.569 155.864  1.00 15.94           O  
ATOM   4269  NE2 GLN C 134     -22.827  81.599 154.185  1.00 15.10           N  
ATOM   4270  N   ARG C 135     -23.328  87.253 153.595  1.00 13.61           N  
ATOM   4271  CA  ARG C 135     -23.495  88.715 153.608  1.00 13.34           C  
ATOM   4272  C   ARG C 135     -24.025  89.344 152.285  1.00 12.82           C  
ATOM   4273  O   ARG C 135     -23.391  90.212 151.697  1.00 12.63           O  
ATOM   4274  CB  ARG C 135     -22.200  89.419 154.062  1.00 13.78           C  
ATOM   4275  CG  ARG C 135     -21.357  88.742 155.160  1.00 15.27           C  
ATOM   4276  CD  ARG C 135     -19.812  88.954 154.948  1.00 18.67           C  
ATOM   4277  NE  ARG C 135     -19.018  87.726 154.869  1.00 18.86           N  
ATOM   4278  CZ  ARG C 135     -19.141  86.729 155.744  1.00 25.17           C  
ATOM   4279  NH1 ARG C 135     -20.033  86.800 156.744  1.00 25.69           N  
ATOM   4280  NH2 ARG C 135     -18.373  85.649 155.633  1.00 29.11           N  
ATOM   4281  N   ASN C 136     -25.190  88.882 151.842  1.00 12.25           N  
ATOM   4282  CA  ASN C 136     -25.907  89.408 150.686  1.00 10.96           C  
ATOM   4283  C   ASN C 136     -27.300  89.981 151.102  1.00 10.82           C  
ATOM   4284  O   ASN C 136     -28.313  89.280 151.078  1.00 11.09           O  
ATOM   4285  CB  ASN C 136     -26.059  88.310 149.665  1.00  9.60           C  
ATOM   4286  CG  ASN C 136     -24.713  87.805 149.130  1.00 11.28           C  
ATOM   4287  OD1 ASN C 136     -23.895  88.581 148.627  1.00  8.84           O  
ATOM   4288  ND2 ASN C 136     -24.488  86.476 149.219  1.00 10.38           N  
ATOM   4289  N   PRO C 137     -27.345  91.255 151.477  1.00 10.02           N  
ATOM   4290  CA  PRO C 137     -28.512  91.851 152.144  1.00  9.86           C  
ATOM   4291  C   PRO C 137     -29.785  91.940 151.301  1.00  9.66           C  
ATOM   4292  O   PRO C 137     -30.855  92.025 151.883  1.00  8.34           O  
ATOM   4293  CB  PRO C 137     -28.021  93.275 152.477  1.00  9.52           C  
ATOM   4294  CG  PRO C 137     -26.598  93.173 152.518  1.00  8.35           C  
ATOM   4295  CD  PRO C 137     -26.276  92.247 151.335  1.00 10.49           C
[truncated: 298,810 more chars]
