# Supplementary material for: Pep-3D-Search: a method for B-cell epitope prediction based on mimotope analysis
Source: BMC Bioinformatics. 2008 Dec 16;9:538. doi: 10.1186/1471-2105-9-538 (PMC2639436; doi:10.1186/1471-2105-9-538)
Supplement: Additional file 2 — Source code, test datasets, Pep-3D-Search toolkit and operation manual. The file is a ZIP archive containing the Visual Basic source code for Pep-3D-Search, licensed under the GNU General Public License. It also contains the test datasets, the Pep-3D-Search toolkit and the operation manual (in PDF format) of Pep-3D-Search. Updated versions will be available at . [file 1471-2105-9-538-S2.zip › Additional_file_2/Pep-3D-Search-20081205/Test_datasets/Epitope_Prediction_based_on_mimotope_analysis/1YY9_A/1YY9_A.txt]

ATOM      1  N   GLU A   2      15.858  -2.239  13.654  1.7    54.14  21.79 0         
ATOM      2  CA  GLU A   2      17.252  -1.714  13.570  1.9    15.03  10.01 0         
ATOM      3  C   GLU A   2      17.334  -0.178  13.692  1.7    2.029  4.097 0         
ATOM      4  O   GLU A   2      16.389   0.547  13.333  1.4    27.80  12.33 0         
ATOM      5  CB  GLU A   2      17.935  -2.192  12.279  1.9    67.48  39.58 0         
ATOM      6  N   GLU A   3      18.474   0.290  14.216  1.7    7.797  8.991 0         
ATOM      7  CA  GLU A   3      18.813   1.722  14.365  1.9    10.86  9.083 0         
ATOM      8  C   GLU A   3      20.335   1.819  14.595  1.7    2.231  4.088 0         
ATOM      9  O   GLU A   3      20.792   1.848  15.740  1.4    11.70  12.95 0         
ATOM     10  CB  GLU A   3      18.026   2.368  15.524  1.9    62.96  30.44 0         
ATOM     11  N   LYS A   4      21.097   1.874  13.500  1.7    9.928  15.72 0         
ATOM     12  CA  LYS A   4      22.547   1.581  13.483  1.9    2.086  8.101 0         
ATOM     13  C   LYS A   4      23.360   2.008  14.726  1.7    0      0     0         
ATOM     14  O   LYS A   4      23.265   3.157  15.178  1.4    8.660  8.580 0         
ATOM     15  CB  LYS A   4      23.175   2.137  12.197  1.9    21.70  26.52 0         
ATOM     16  N   LYS A   5      24.144   1.080  15.282  1.7    0.318  3.343 0         
ATOM     17  CA  LYS A   5      25.094   1.411  16.353  1.9    2.441  5.660 0         
ATOM     18  C   LYS A   5      26.236   2.271  15.852  1.7    0      0     0         
ATOM     19  O   LYS A   5      26.840   1.991  14.824  1.4    0      0     0         
ATOM     20  CB  LYS A   5      25.668   0.159  17.027  1.9    1.232  6.562 0         
ATOM     21  CG  LYS A   5      25.291  -0.002  18.498  1.9    19.52  19.6  0         
ATOM     22  CD  LYS A   5      23.843  -0.484  18.666  1.9    17.89  18.91 0         
ATOM     23  CE  LYS A   5      23.487  -0.600  20.145  1.9    40.46  21.78 0         
ATOM     24  NZ  LYS A   5      22.062  -0.253  20.438  1.7    59.40  22.67 0         
ATOM     25  N   VAL A   6      26.544   3.309  16.616  1.7    3.944  8.833 0         
ATOM     26  CA  VAL A   6      27.442   4.366  16.180  1.9    0      0     0         
ATOM     27  C   VAL A   6      28.637   4.405  17.094  1.7    0.783  3.621 0         
ATOM     28  O   VAL A   6      28.467   4.542  18.281  1.4    25.40  12.45 0         
ATOM     29  CB  VAL A   6      26.743   5.730  16.303  1.9    7.842  7.601 0         
ATOM     30  CG1 VAL A   6      27.633   6.821  15.778  1.9    2.255  7.526 0         
ATOM     31  CG2 VAL A   6      25.419   5.729  15.562  1.9    19.75  23.72 0         
ATOM     32  N   CYS A   7      29.846   4.293  16.570  1.7    0      0     0         
ATOM     33  CA  CYS A   7      30.998   4.493  17.428  1.9    5.616  7.033 0         
ATOM     34  C   CYS A   7      31.732   5.764  17.046  1.7    0.782  3.400 0         
ATOM     35  O   CYS A   7      31.440   6.367  16.022  1.4    0      0     0         
ATOM     36  CB  CYS A   7      31.918   3.295  17.405  1.9    8.578  11.5  0         
ATOM     37  SG  CYS A   7      32.614   2.990  15.815  1.8    0      0     0         
ATOM     38  N   GLN A   8      32.684   6.164  17.880  1.7    4.333  4.966 0         
ATOM     39  CA  GLN A   8      33.347   7.447  17.751  1.9    0.199  2.790 0         
ATOM     40  C   GLN A   8      34.336   7.494  16.605  1.7    0      0     0         
ATOM     41  O   GLN A   8      34.397   8.474  15.863  1.4    0.701  3.411 0         
ATOM     42  CB  GLN A   8      34.067   7.793  19.049  1.9    11.67  11.01 0         
ATOM     43  CG  GLN A   8      34.542   9.211  19.118  1.9    17.15  17.52 0         
ATOM     44  CD  GLN A   8      33.553  10.190  18.469  1.7    0      0     0         
ATOM     45  OE1 GLN A   8      33.853  10.784  17.416  1.4    16.23  13.23 0         
ATOM     46  NE2 GLN A   8      32.360  10.339  19.076  1.7    7.327  15.73 0         
ATOM     47  N   GLY A   9      35.119   6.441  16.465  1.7    0      0     0         
ATOM     48  CA  GLY A   9      36.264   6.499  15.594  1.9    0      0     0         
ATOM     49  C   GLY A   9      37.502   6.776  16.403  1.7    1.940  4.519 0         
ATOM     50  O   GLY A   9      37.453   6.868  17.616  1.4    4.338  5.828 0         
ATOM     51  N   THR A  10      38.621   6.902  15.711  1.7    1.261  3.098 0         
ATOM     52  CA  THR A  10      39.912   7.084  16.330  1.9    7.942  9.316 0         
ATOM     53  C   THR A  10      40.754   7.952  15.406  1.7    1.339  4.432 0         
ATOM     54  O   THR A  10      40.574   7.885  14.186  1.4    0      0     0         
ATOM     55  CB  THR A  10      40.582   5.699  16.583  1.9    0.720  4.811 0         
ATOM     56  OG1 THR A  10      40.166   5.201  17.866  1.4    13.09  12.62 0         
ATOM     57  CG2 THR A  10      42.092   5.790  16.604  1.9    7.102  11.75 0         
ATOM     58  N   SER A  11      41.654   8.760  15.968  1.7    5.285  7.190 0         
ATOM     59  CA  SER A  11      42.682   9.396  15.147  1.9    0.018  0.505 0         
ATOM     60  C   SER A  11      44.108   9.344  15.709  1.7    0.496  2.173 0         
ATOM     61  O   SER A  11      44.764  10.364  15.839  1.4    21.67  13.06 0         
ATOM     62  CB  SER A  11      42.282  10.817  14.731  1.9    15.66  21.73 0         
ATOM     63  OG  SER A  11      41.538  11.440  15.741  1.4    41.49  14.50 0         
ATOM     64  N   ASN A  12      44.599   8.148  15.987  1.7    0      0     0         
ATOM     65  CA  ASN A  12      45.963   7.985  16.482  1.9    6.622  7.972 0         
ATOM     66  C   ASN A  12      47.027   7.773  15.399  1.7    1.287  3.168 0         
ATOM     67  O   ASN A  12      48.223   7.667  15.718  1.4    1.360  2.373 0         
ATOM     68  CB  ASN A  12      45.985   6.859  17.502  1.9    5.213  14.88 0         
ATOM     69  CG  ASN A  12      44.801   6.931  18.432  1.7    0.285  2.232 0         
ATOM     70  OD1 ASN A  12      44.340   8.039  18.783  1.4    25.98  13.15 0         
ATOM     71  ND2 ASN A  12      44.273   5.769  18.826  1.7    12.35  16.95 0         
ATOM     72  N   LYS A  13      46.587   7.715  14.132  1.7    0      0     0         
ATOM     73  CA  LYS A  13      47.454   7.411  12.985  1.9    0      0     0         
ATOM     74  C   LYS A  13      48.376   6.232  13.267  1.7    0      0     0         
ATOM     75  O   LYS A  13      47.919   5.148  13.669  1.4    1.182  8.936 0         
ATOM     76  CB  LYS A  13      48.270   8.638  12.557  1.9    7.348  12.84 0         
ATOM     77  CG  LYS A  13      47.469   9.687  11.792  1.9    1.383  7.032 0         
ATOM     78  CD  LYS A  13      48.278  10.952  11.644  1.9    30.30  19.50 0         
ATOM     79  CE  LYS A  13      48.185  11.497  10.213  1.9    8.797  14.51 0         
ATOM     80  NZ  LYS A  13      48.634  12.933  10.089  1.7    51.44  23.58 0         
ATOM     81  N   LEU A  14      49.677   6.445  13.100  1.7    1.286  3.276 0         
ATOM     82  CA  LEU A  14      50.627   5.351  13.260  1.9    0.002  0.334 0         
ATOM     83  C   LEU A  14      51.119   5.153  14.692  1.7    1.402  2.129 0         
ATOM     84  O   LEU A  14      51.992   4.311  14.930  1.4    5.392  6.037 0         
ATOM     85  CB  LEU A  14      51.792   5.489  12.273  1.9    17.22  14.08 0         
ATOM     86  CG  LEU A  14      51.423   5.549  10.785  1.9    2.797  4.910 0         
ATOM     87  CD1 LEU A  14      52.649   5.334   9.884  1.9    43.57  30.50 0         
ATOM     88  CD2 LEU A  14      50.346   4.526  10.450  1.9    0      0     0         
ATOM     89  N   THR A  15      50.555   5.907  15.638  1.7    1.854  3.055 0         
ATOM     90  CA  THR A  15      50.913   5.758  17.053  1.9    6.981  7.267 0         
ATOM     91  C   THR A  15      50.419   4.434  17.634  1.7    0      0     0         
ATOM     92  O   THR A  15      49.376   3.909  17.223  1.4    0.214  4.802 0         
ATOM     93  CB  THR A  15      50.374   6.911  17.918  1.9    1.804  5.400 0         
ATOM     94  OG1 THR A  15      50.471   8.137  17.192  1.4    24.51  12.09 0         
ATOM     95  CG2 THR A  15      51.180   7.045  19.223  1.9    51.51  29.10 0         
ATOM     96  N   GLN A  16      51.176   3.902  18.589  1.7    4.544  5.997 0         
ATOM     97  CA  GLN A  16      50.839   2.616  19.193  1.9    0      0     0         
ATOM     98  C   GLN A  16      50.630   2.664  20.704  1.7    0.009  1.937 0         
ATOM     99  O   GLN A  16      51.571   2.864  21.482  1.4    17.57  12.27 0         
ATOM    100  CB  GLN A  16      51.885   1.561  18.842  1.9    10.26  11.82 0         
ATOM    101  CG  GLN A  16      51.569   0.181  19.409  1.9    0      0     0         
ATOM    102  CD  GLN A  16      52.776  -0.723  19.406  1.7    1.981  2.957 0         
ATOM    103  OE1 GLN A  16      53.550  -0.741  18.442  1.4    14.32  9.33  0         
ATOM    104  NE2 GLN A  16      52.949  -1.485  20.481  1.7    17.45  14.89 0         
ATOM    105  N   LEU A  17      49.388   2.419  21.100  1.7    0      0     0         
ATOM    106  CA  LEU A  17      48.948   2.559  22.479  1.9    6.386  7.161 0         
ATOM    107  C   LEU A  17      49.397   1.388  23.358  1.7    2.371  2.522 0         
ATOM    108  O   LEU A  17      48.602   0.491  23.648  1.4    2.694  4.597 0         
ATOM    109  CB  LEU A  17      47.419   2.706  22.498  1.9    12.88  13.49 0         
ATOM    110  CG  LEU A  17      46.816   3.707  21.483  1.9    0      0     0         
ATOM    111  CD1 LEU A  17      45.272   3.586  21.364  1.9    22.72  25.00 0         
ATOM    112  CD2 LEU A  17      47.273   5.182  21.755  1.9    35.51  24.77 0         
ATOM    113  N   GLY A  18      50.666   1.399  23.777  1.7    8.234  5.888 0         
ATOM    114  CA  GLY A  18      51.195   0.390  24.706  1.9    34.22  21.27 0         
ATOM    115  C   GLY A  18      51.577  -0.881  23.976  1.7    3.176  2.733 0         
ATOM    116  O   GLY A  18      52.096  -0.811  22.861  1.4    5.245  4.795 0         
ATOM    117  N   THR A  19      51.315  -2.042  24.591  1.7    3.009  4.397 0         
ATOM    118  CA  THR A  19      51.591  -3.350  23.971  1.9    7.293  7.867 0         
ATOM    119  C   THR A  19      50.668  -3.580  22.804  1.7    0      0     0         
ATOM    120  O   THR A  19      49.556  -3.069  22.792  1.4    0      0     0         
ATOM    121  CB  THR A  19      51.364  -4.518  24.950  1.9    1.16   4.794 0         
ATOM    122  OG1 THR A  19      52.049  -4.258  26.171  1.4    29.02  12.37 0         
ATOM    123  CG2 THR A  19      51.905  -5.825  24.380  1.9    37.85  23.89 0         
ATOM    124  N   PHE A  20      51.142  -4.348  21.824  1.7    0.911  3.654 0         
ATOM    125  CA  PHE A  20      50.296  -4.897  20.780  1.9    0      0     0         
ATOM    126  C   PHE A  20      49.034  -5.383  21.441  1.7    0      0     0         
ATOM    127  O   PHE A  20      47.930  -5.070  21.007  1.4    0      0     0         
ATOM    128  CB  PHE A  20      50.965  -6.100  20.117  1.9    4.173  9.250 0         
ATOM    129  CG  PHE A  20      52.158  -5.758  19.274  1.7    0.035  1.157 0         
ATOM    130  CD1 PHE A  20      53.242  -6.627  19.218  1.7    17.22  12.94 0         
ATOM    131  CD2 PHE A  20      52.200  -4.569  18.536  1.7    0      0     0         
ATOM    132  CE1 PHE A  20      54.355  -6.333  18.440  1.7    27.02  14.59 0         
ATOM    133  CE2 PHE A  20      53.309  -4.251  17.744  1.7    1.268  6.679 0         
ATOM    134  CZ  PHE A  20      54.394  -5.140  17.697  1.7    28.33  15.36 0         
ATOM    135  N   GLU A  21      49.224  -6.147  22.510  1.7    0.246  2.632 0         
ATOM    136  CA  GLU A  21      48.142  -6.635  23.347  1.9    0      0     0         
ATOM    137  C   GLU A  21      47.222  -5.498  23.758  1.7    0      0     0         
ATOM    138  O   GLU A  21      46.052  -5.506  23.379  1.4    0      0     0         
ATOM    139  CB  GLU A  21      48.708  -7.378  24.556  1.9    10.25  11.04 0         
ATOM    140  CG  GLU A  21      47.708  -7.670  25.666  1.9    18.08  15.95 0         
ATOM    141  CD  GLU A  21      46.795  -8.856  25.377  1.7    3.808  6.325 0         
ATOM    142  OE1 GLU A  21      46.253  -8.938  24.243  1.4    7.446  8.814 0         
ATOM    143  OE2 GLU A  21      46.612  -9.683  26.312  1.4    40.51  14.70 0         
ATOM    144  N   ASP A  22      47.751  -4.512  24.485  1.7    0      0     0         
ATOM    145  CA  ASP A  22      46.968  -3.323  24.890  1.9    1.449  4.204 0         
ATOM    146  C   ASP A  22      46.261  -2.614  23.727  1.7    0.017  0.832 0         
ATOM    147  O   ASP A  22      45.098  -2.220  23.840  1.4    4.328  10.65 0         
ATOM    148  CB  ASP A  22      47.862  -2.303  25.589  1.9    10.75  10.61 0         
ATOM    149  CG  ASP A  22      48.322  -2.760  26.945  1.7    6.065  6.599 0         
ATOM    150  OD1 ASP A  22      47.667  -3.639  27.541  1.4    25.66  14.12 0         
ATOM    151  OD2 ASP A  22      49.347  -2.228  27.420  1.4    25.24  12.35 0         
ATOM    152  N   HIS A  23      46.987  -2.442  22.627  1.7    0      0     0         
ATOM    153  CA  HIS A  23      46.519  -1.708  21.462  1.9    0      0     0         
ATOM    154  C   HIS A  23      45.217  -2.327  20.950  1.7    0      0     0         
ATOM    155  O   HIS A  23      44.185  -1.633  20.849  1.4    0.833  5.860 0         
ATOM    156  CB  HIS A  23      47.607  -1.749  20.392  1.9    0      0     0         
ATOM    157  CG  HIS A  23      47.501  -0.673  19.359  1.7    0      0     0         
ATOM    158  ND1 HIS A  23      46.872  -0.863  18.147  1.7    0.209  5.641 0         
ATOM    159  CD2 HIS A  23      47.981   0.594  19.340  1.7    0      0     0         
ATOM    160  CE1 HIS A  23      46.945   0.250  17.438  1.7    5.660  7.962 0         
ATOM    161  NE2 HIS A  23      47.620   1.146  18.136  1.7    2.022  7.257 0         
ATOM    162  N   PHE A  24      45.270  -3.640  20.673  1.7    0      0     0         
ATOM    163  CA  PHE A  24      44.129  -4.421  20.179  1.9    0      0     0         
ATOM    164  C   PHE A  24      42.941  -4.377  21.138  1.7    0      0     0         
ATOM    165  O   PHE A  24      41.787  -4.249  20.718  1.4    0      0     0         
ATOM    166  CB  PHE A  24      44.558  -5.872  19.944  1.9    0      0     0         
ATOM    167  CG  PHE A  24      43.420  -6.826  19.692  1.7    0      0     0         
ATOM    168  CD1 PHE A  24      42.900  -6.990  18.418  1.7    0      0     0         
ATOM    169  CD2 PHE A  24      42.893  -7.592  20.727  1.7    0.317  3.711 0         
ATOM    170  CE1 PHE A  24      41.858  -7.886  18.185  1.7    0      0     0         
ATOM    171  CE2 PHE A  24      41.848  -8.489  20.497  1.7    12.00  11.39 0         
ATOM    172  CZ  PHE A  24      41.332  -8.632  19.229  1.7    2.276  7.07  0         
ATOM    173  N   LEU A  25      43.220  -4.487  22.429  1.7    0      0     0         
ATOM    174  CA  LEU A  25      42.142  -4.477  23.401  1.9    0      0     0         
ATOM    175  C   LEU A  25      41.285  -3.199  23.256  1.7    0      0     0         
ATOM    176  O   LEU A  25      40.044  -3.259  23.331  1.4    3.543  8.047 0         
ATOM    177  CB  LEU A  25      42.683  -4.706  24.825  1.9    2.624  10.07 0         
ATOM    178  CG  LEU A  25      43.206  -6.140  25.070  1.9    0      0     0         
ATOM    179  CD1 LEU A  25      43.925  -6.307  26.407  1.9    32.68  23.85 0         
ATOM    180  CD2 LEU A  25      42.110  -7.211  24.937  1.9    36.84  28.04 0         
ATOM    181  N   SER A  26      41.940  -2.061  22.993  1.7    0      0     0         
ATOM    182  CA  SER A  26      41.219  -0.788  22.909  1.9    0      0     0         
ATOM    183  C   SER A  26      40.621  -0.577  21.534  1.7    0.597  1.816 0         
ATOM    184  O   SER A  26      39.594   0.093  21.401  1.4    3.737  5.688 0         
ATOM    185  CB  SER A  26      42.084   0.403  23.336  1.9    24.57  25.97 0         
ATOM    186  OG  SER A  26      43.000   0.755  22.323  1.4    3.836  5.257 0         
ATOM    187  N   LEU A  27      41.264  -1.153  20.517  1.7    0.486  2.468 0         
ATOM    188  CA  LEU A  27      40.691  -1.219  19.184  1.9    4.946  7.898 0         
ATOM    189  C   LEU A  27      39.367  -1.948  19.279  1.7    0      0     0         
ATOM    190  O   LEU A  27      38.327  -1.430  18.844  1.4    0      0     0         
ATOM    191  CB  LEU A  27      41.592  -1.999  18.257  1.9    0.341  3.160 0         
ATOM    192  CG  LEU A  27      41.172  -1.838  16.802  1.9    0      0     0         
ATOM    193  CD1 LEU A  27      42.132  -0.899  16.082  1.9    8.272  13.60 0         
ATOM    194  CD2 LEU A  27      41.168  -3.175  16.134  1.9    0      0     0         
ATOM    195  N   GLN A  28      39.413  -3.146  19.862  1.7    0      0     0         
ATOM    196  CA  GLN A  28      38.220  -3.944  20.099  1.9    0      0     0         
ATOM    197  C   GLN A  28      37.206  -3.170  20.926  1.7    0.085  1.837 0         
ATOM    198  O   GLN A  28      36.003  -3.176  20.610  1.4    0      0     0         
ATOM    199  CB  GLN A  28      38.567  -5.272  20.782  1.9    0.640  2.870 0         
ATOM    200  CG  GLN A  28      37.498  -6.342  20.591  1.9    4.211  12.17 0         
ATOM    201  CD  GLN A  28      37.823  -7.657  21.294  1.7    3.395  2.847 0         
ATOM    202  OE1 GLN A  28      38.322  -7.672  22.419  1.4    21.65  13.76 0         
ATOM    203  NE2 GLN A  28      37.526  -8.774  20.627  1.7    36.42  27.80 0         
ATOM    204  N   ARG A  29      37.686  -2.499  21.974  1.7    0.344  1.705 0         
ATOM    205  CA  ARG A  29      36.792  -1.738  22.842  1.9    7.343  8.804 0         
ATOM    206  C   ARG A  29      36.029  -0.665  22.065  1.7    0.225  1.332 0         
ATOM    207  O   ARG A  29      34.823  -0.512  22.244  1.4    17.79  13.15 0         
ATOM    208  CB  ARG A  29      37.541  -1.128  24.025  1.9    2.848  7.291 0         
ATOM    209  CG  ARG A  29      36.640  -0.820  25.213  1.9    28.52  17.93 0         
ATOM    210  CD  ARG A  29      37.421  -0.246  26.399  1.9    37.21  18.92 0         
ATOM    211  NE  ARG A  29      38.429  -1.186  26.914  1.7    18.16  10.63 0         
ATOM    212  CZ  ARG A  29      39.749  -1.082  26.724  1.7    2.287  2.108 0         
ATOM    213  NH1 ARG A  29      40.265  -0.064  26.041  1.7    21.78  13.74 0         
ATOM    214  NH2 ARG A  29      40.564  -1.999  27.230  1.7    39.72  24.52 0         
ATOM    215  N   MET A  30      36.733   0.049  21.192  1.7    0.635  2.353 0         
ATOM    216  CA  MET A  30      36.136   1.098  20.382  1.9    5.381  7.745 0         
ATOM    217  C   MET A  30      35.137   0.551  19.358  1.7    0      0     0         
ATOM    218  O   MET A  30      33.985   0.967  19.331  1.4    7.349  10.39 0         
ATOM    219  CB  MET A  30      37.236   1.896  19.685  1.9    4.631  11.99 0         
ATOM    220  CG  MET A  30      36.748   2.942  18.685  1.9    0      0     0         
ATOM    221  SD  MET A  30      35.633   4.206  19.361  1.8    4.544  6.745 0         
ATOM    222  CE  MET A  30      36.737   5.028  20.512  1.9    44.12  27.31 0         
ATOM    223  N   PHE A  31      35.573  -0.399  18.533  1.7    0      0     0         
ATOM    224  CA  PHE A  31      34.742  -0.893  17.443  1.9    0      0     0         
ATOM    225  C   PHE A  31      33.797  -2.072  17.712  1.7    0      0     0         
ATOM    226  O   PHE A  31      32.923  -2.315  16.889  1.4    0      0     0         
ATOM    227  CB  PHE A  31      35.609  -1.107  16.200  1.9    0      0     0         
ATOM    228  CG  PHE A  31      36.358   0.148  15.780  1.7    0      0     0         
ATOM    229  CD1 PHE A  31      37.723   0.283  16.033  1.7    0      0     0         
ATOM    230  CD2 PHE A  31      35.667   1.224  15.205  1.7    0      0     0         
ATOM    231  CE1 PHE A  31      38.391   1.468  15.678  1.7    1.131  8.972 0         
ATOM    232  CE2 PHE A  31      36.318   2.389  14.834  1.7    0      0     0         
ATOM    233  CZ  PHE A  31      37.685   2.521  15.066  1.7    0      0     0         
ATOM    234  N   ASN A  32      33.917  -2.771  18.852  1.7    0      0     0         
ATOM    235  CA  ASN A  32      33.040  -3.911  19.098  1.9    0      0     0         
ATOM    236  C   ASN A  32      31.652  -3.481  18.709  1.7    0      0     0         
ATOM    237  O   ASN A  32      31.220  -2.433  19.119  1.4    11.63  12.29 0         
ATOM    238  CB  ASN A  32      33.067  -4.389  20.571  1.9    8.616  15.05 0         
ATOM    239  CG  ASN A  32      32.252  -5.712  20.808  1.7    2.116  3.613 0         
ATOM    240  OD1 ASN A  32      32.190  -6.578  19.930  1.4    15.61  16.43 0         
ATOM    241  ND2 ASN A  32      31.619  -5.835  22.014  1.7    45.05  21.26 0         
ATOM    242  N   ASN A  33      30.980  -4.266  17.871  1.7    0.639  5.493 0         
ATOM    243  CA  ASN A  33      29.555  -4.038  17.554  1.9    0.305  3.509 0         
ATOM    244  C   ASN A  33      29.242  -2.813  16.703  1.7    0.161  2.682 0         
ATOM    245  O   ASN A  33      28.073  -2.560  16.420  1.4    3.739  6.669 0         
ATOM    246  CB  ASN A  33      28.703  -3.979  18.841  1.9    13.90  17.84 0         
ATOM    247  CG  ASN A  33      28.561  -5.334  19.510  1.7    3.331  2.804 0         
ATOM    248  OD1 ASN A  33      28.478  -6.375  18.846  1.4    29.01  14.65 0         
ATOM    249  ND2 ASN A  33      28.515  -5.330  20.835  1.7    41.20  21.73 0         
ATOM    250  N   CYS A  34      30.261  -2.060  16.297  1.7    0      0     0         
ATOM    251  CA  CYS A  34      30.043  -0.758  15.658  1.9    2.243  7.480 0         
ATOM    252  C   CYS A  34      29.574  -0.907  14.195  1.7    0      0     0         
ATOM    253  O   CYS A  34      30.120  -1.718  13.446  1.4    0      0     0         
ATOM    254  CB  CYS A  34      31.315   0.104  15.777  1.9    0.824  4.527 0         
ATOM    255  SG  CYS A  34      31.307   1.660  14.841  1.8    0      0     0         
ATOM    256  N   GLU A  35      28.567  -0.129  13.799  1.7    0      0     0         
ATOM    257  CA  GLU A  35      28.031  -0.165  12.431  1.9    0      0     0         
ATOM    258  C   GLU A  35      28.416   1.073  11.572  1.7    0      0     0         
ATOM    259  O   GLU A  35      28.706   0.953  10.369  1.4    0      0     0         
ATOM    260  CB  GLU A  35      26.503  -0.286  12.460  1.9    0      0     0         
ATOM    261  CG  GLU A  35      25.916  -1.273  13.458  1.9    1.075  7.108 0         
ATOM    262  CD  GLU A  35      24.594  -1.889  12.970  1.7    4.866  7.668 0         
ATOM    263  OE1 GLU A  35      24.357  -1.884  11.747  1.4    7.906  7.192 0         
ATOM    264  OE2 GLU A  35      23.789  -2.393  13.788  1.4    32.44  22.43 0         
ATOM    265  N   VAL A  36      28.366   2.251  12.205  1.7    0      0     0         
ATOM    266  CA  VAL A  36      28.688   3.533  11.607  1.9    0      0     0         
ATOM    267  C   VAL A  36      29.789   4.201  12.414  1.7    0      0     0         
ATOM    268  O   VAL A  36      29.654   4.398  13.617  1.4    0      0     0         
ATOM    269  CB  VAL A  36      27.472   4.464  11.626  1.9    0      0     0         
ATOM    270  CG1 VAL A  36      27.839   5.816  11.061  1.9    18.35  24.87 0         
ATOM    271  CG2 VAL A  36      26.322   3.863  10.830  1.9    9.707  18.36 0         
ATOM    272  N   VAL A  37      30.887   4.536  11.761  1.7    0      0     0         
ATOM    273  CA  VAL A  37      31.990   5.209  12.429  1.9    0      0     0         
ATOM    274  C   VAL A  37      31.947   6.705  12.108  1.7    0      0     0         
ATOM    275  O   VAL A  37      32.252   7.110  10.988  1.4    0      0     0         
ATOM    276  CB  VAL A  37      33.348   4.604  11.999  1.9    0      0     0         
ATOM    277  CG1 VAL A  37      34.526   5.336  12.654  1.9    0      0     0         
ATOM    278  CG2 VAL A  37      33.385   3.148  12.340  1.9    0      0     0         
ATOM    279  N   LEU A  38      31.550   7.512  13.088  1.7    0      0     0         
ATOM    280  CA  LEU A  38      31.518   8.967  12.952  1.9    0.786  6.173 0         
ATOM    281  C   LEU A  38      32.857   9.569  12.561  1.7    0.443  1.337 0         
ATOM    282  O   LEU A  38      32.887  10.539  11.797  1.4    16.16  9.624 0         
ATOM    283  CB  LEU A  38      31.084   9.613  14.256  1.9    8.499  10.15 0         
ATOM    284  CG  LEU A  38      29.751   9.202  14.865  1.9    0      0     0         
ATOM    285  CD1 LEU A  38      29.561  10.012  16.103  1.9    14.14  20.28 0         
ATOM    286  CD2 LEU A  38      28.607   9.418  13.867  1.9    6.378  21.96 0         
ATOM    287  N   GLY A  39      33.946   9.010  13.097  1.7    0      0     0         
ATOM    288  CA  GLY A  39      35.305   9.490  12.858  1.9    22.05  21.82 0         
ATOM    289  C   GLY A  39      36.035   8.622  11.846  1.7    0      0     0         
ATOM    290  O   GLY A  39      35.467   8.205  10.839  1.4    0      0     0         
ATOM    291  N   ASN A  40      37.307   8.358  12.098  1.7    0.484  3.4   0         
ATOM    292  CA  ASN A  40      38.048   7.469  11.257  1.9    0      0     0         
ATOM    293  C   ASN A  40      38.054   6.038  11.807  1.7    0      0     0         
ATOM    294  O   ASN A  40      37.881   5.813  13.016  1.4    0      0     0         
ATOM    295  CB  ASN A  40      39.484   7.926  11.181  1.9    0      0     0         
ATOM    296  CG  ASN A  40      39.620   9.377  10.818  1.7    0.095  1.507 0         
ATOM    297  OD1 ASN A  40      39.151   9.812   9.767  1.4    0.305  3.300 0         
ATOM    298  ND2 ASN A  40      40.306  10.126  11.659  1.7    3.319  7.605 0         
ATOM    299  N   LEU A  41      38.280   5.084  10.903  1.7    0      0     0         
ATOM    300  CA  LEU A  41      38.584   3.717  11.260  1.9    0      0     0         
ATOM    301  C   LEU A  41      40.079   3.517  11.060  1.7    0      0     0         
ATOM    302  O   LEU A  41      40.608   3.709   9.966  1.4    0      0     0         
ATOM    303  CB  LEU A  41      37.766   2.760  10.408  1.9    0      0     0         
ATOM    304  CG  LEU A  41      38.038   1.254  10.517  1.9    0      0     0         
ATOM    305  CD1 LEU A  41      37.650   0.647  11.884  1.9    0      0     0         
ATOM    306  CD2 LEU A  41      37.296   0.505   9.439  1.9    0      0     0         
ATOM    307  N   GLU A  42      40.774   3.160  12.127  1.7    0      0     0         
ATOM    308  CA  GLU A  42      42.202   2.940  12.041  1.9    0      0     0         
ATOM    309  C   GLU A  42      42.481   1.548  12.549  1.7    0      0     0         
ATOM    310  O   GLU A  42      42.231   1.264  13.722  1.4    1.339  8.052 0         
ATOM    311  CB  GLU A  42      42.946   3.949  12.905  1.9    3.130  9.400 0         
ATOM    312  CG  GLU A  42      43.035   5.368  12.297  1.9    0      0     0         
ATOM    313  CD  GLU A  42      43.574   6.416  13.287  1.7    0      0     0         
ATOM    314  OE1 GLU A  42      43.356   6.241  14.517  1.4    0.216  3.881 0         
ATOM    315  OE2 GLU A  42      44.219   7.403  12.840  1.4    0      0     0         
ATOM    316  N   ILE A  43      42.983   0.670  11.686  1.7    0      0     0         
ATOM    317  CA  ILE A  43      43.338  -0.680  12.109  1.9    0      0     0         
ATOM    318  C   ILE A  43      44.847  -0.865  12.000  1.7    0      0     0         
ATOM    319  O   ILE A  43      45.449  -0.810  10.947  1.4    0      0     0         
ATOM    320  CB  ILE A  43      42.529  -1.722  11.341  1.9    0      0     0         
ATOM    321  CG1 ILE A  43      41.040  -1.471  11.586  1.9    0      0     0         
ATOM    322  CG2 ILE A  43      42.917  -3.148  11.781  1.9    0      0     0         
ATOM    323  CD1 ILE A  43      40.157  -1.888  10.470  1.9    0      0     0         
ATOM    324  N   THR A  44      45.462  -1.087  13.133  1.7    0      0     0         
ATOM    325  CA  THR A  44      46.867  -0.807  13.271  1.9    0      0     0         
ATOM    326  C   THR A  44      47.565  -1.761  14.245  1.7    0      0     0         
ATOM    327  O   THR A  44      47.026  -2.095  15.314  1.4    0      0     0         
ATOM    328  CB  THR A  44      46.968   0.654  13.696  1.9    1.876  8.869 0         
ATOM    329  OG1 THR A  44      47.215   1.434  12.526  1.4    0      0     0         
ATOM    330  CG2 THR A  44      48.006   0.891  14.699  1.9    1.430  4.608 0         
ATOM    331  N   TYR A  45      48.751  -2.219  13.847  1.7    0      0     0         
ATOM    332  CA  TYR A  45      49.606  -3.020  14.724  1.9    0      0     0         
ATOM    333  C   TYR A  45      49.003  -4.361  15.193  1.7    0      0     0         
ATOM    334  O   TYR A  45      49.452  -4.935  16.182  1.4    0      0     0         
ATOM    335  CB  TYR A  45      50.060  -2.181  15.929  1.9    0      0     0         
ATOM    336  CG  TYR A  45      50.996  -1.068  15.557  1.7    0      0     0         
ATOM    337  CD1 TYR A  45      50.551   0.243  15.509  1.7    0      0     0         
ATOM    338  CD2 TYR A  45      52.334  -1.320  15.258  1.7    3.365  7.422 0         
ATOM    339  CE1 TYR A  45      51.402   1.274  15.172  1.7    0      0     0         
ATOM    340  CE2 TYR A  45      53.201  -0.294  14.917  1.7    15.91  12.77 0         
ATOM    341  CZ  TYR A  45      52.725   0.999  14.870  1.7    0.258  1.922 0         
ATOM    342  OH  TYR A  45      53.566   2.043  14.531  1.4    18.29  11.27 0         
ATOM    343  N   VAL A  46      48.004  -4.863  14.477  1.7    0      0     0         
ATOM    344  CA  VAL A  46      47.356  -6.101  14.854  1.9    0      0     0         
ATOM    345  C   VAL A  46      48.174  -7.322  14.383  1.7    0      0     0         
ATOM    346  O   VAL A  46      48.472  -7.452  13.180  1.4    0      0     0         
ATOM    347  CB  VAL A  46      45.906  -6.118  14.356  1.9    0      0     0         
ATOM    348  CG1 VAL A  46      45.232  -7.470  14.617  1.9    0      0     0         
ATOM    349  CG2 VAL A  46      45.140  -4.999  15.041  1.9    0      0     0         
ATOM    350  N   GLN A  47      48.524  -8.202  15.328  1.7    0      0     0         
ATOM    351  CA  GLN A  47      49.422  -9.344  15.070  1.9    0      0     0         
ATOM    352  C   GLN A  47      48.744 -10.664  14.646  1.7    0      0     0         
ATOM    353  O   GLN A  47      47.512 -10.794  14.675  1.4    0      0     0         
ATOM    354  CB  GLN A  47      50.340  -9.583  16.287  1.9    9.914  10.46 0         
ATOM    355  CG  GLN A  47      51.185  -8.363  16.695  1.9    5.022  8.112 0         
ATOM    356  CD  GLN A  47      52.248  -8.017  15.655  1.7    0      0     0         
ATOM    357  OE1 GLN A  47      53.130  -8.827  15.356  1.4    18.10  16.28 0         
ATOM    358  NE2 GLN A  47      52.161  -6.811  15.096  1.7    5.656  12.93 0         
ATOM    359  N   ARG A  48      49.559 -11.643  14.257  1.7    0.965  5.207 0         
ATOM    360  CA  ARG A  48      49.044 -12.974  13.891  1.9    0      0     0         
ATOM    361  C   ARG A  48      48.129 -13.532  14.962  1.7    0      0     0         
ATOM    362  O   ARG A  48      48.466 -13.491  16.145  1.4    9.118  9.756 0         
ATOM    363  CB  ARG A  48      50.187 -13.978  13.630  1.9    15.32  11.86 0         
ATOM    364  CG  ARG A  48      50.789 -13.928  12.226  1.9    13.98  14.79 0         
ATOM    365  CD  ARG A  48      49.773 -14.407  11.192  1.9    6.417  12.77 0         
ATOM    366  NE  ARG A  48      50.412 -14.888   9.961  1.7    13.60  10.19 0         
ATOM    367  CZ  ARG A  48      50.268 -14.327   8.764  1.7    0      0     0         
ATOM    368  NH1 ARG A  48      49.498 -13.267   8.612  1.7    0      0     0         
ATOM    369  NH2 ARG A  48      50.889 -14.831   7.712  1.7    19.09  23.10 0         
ATOM    370  N   ASN A  49      46.973 -14.047  14.543  1.7    3.087  8.997 0         
ATOM    371  CA  ASN A  49      46.081 -14.845  15.417  1.9    12.92  11.72 0         
ATOM    372  C   ASN A  49      45.306 -14.068  16.456  1.7    1.141  3.894 0         
ATOM    373  O   ASN A  49      44.924 -14.607  17.491  1.4    25.54  12.31 0         
ATOM    374  CB  ASN A  49      46.829 -15.993  16.104  1.9    24.71  17.34 0         
ATOM    375  CG  ASN A  49      47.580 -16.831  15.135  1.7    3.645  2.944 0         
ATOM    376  OD1 ASN A  49      47.002 -17.371  14.200  1.4    34.24  14.03 0         
ATOM    377  ND2 ASN A  49      48.885 -16.917  15.317  1.7    40.86  20.94 0         
ATOM    378  N   TYR A  50      45.091 -12.796  16.173  1.7    0      0     0         
ATOM    379  CA  TYR A  50      44.170 -12.020  16.939  1.9    2.712  6.576 0         
ATOM    380  C   TYR A  50      42.884 -11.982  16.151  1.7    0.698  2.106 0         
ATOM    381  O   TYR A  50      42.887 -11.554  15.007  1.4    4.015  5.763 0         
ATOM    382  CB  TYR A  50      44.714 -10.616  17.119  1.9    0      0     0         
ATOM    383  CG  TYR A  50      45.678 -10.472  18.280  1.7    0.188  1.333 0         
ATOM    384  CD1 TYR A  50      47.034 -10.760  18.127  1.7    0.699  3.417 0         
ATOM    385  CD2 TYR A  50      45.234 -10.019  19.521  1.7    5.553  6.605 0         
ATOM    386  CE1 TYR A  50      47.911 -10.599  19.178  1.7    13.22  13.10 0         
ATOM    387  CE2 TYR A  50      46.103  -9.863  20.582  1.7    8.778  8.382 0         
ATOM    388  CZ  TYR A  50      47.434 -10.148  20.400  1.7    4.360  3.880 0         
ATOM    389  OH  TYR A  50      48.296  -9.998  21.448  1.4    19.26  12.34 0         
ATOM    390  N   ASP A  51      41.793 -12.445  16.760  1.7    7.000  9.479 0         
ATOM    391  CA  ASP A  51      40.487 -12.423  16.117  1.9    7.909  7.428 0         
ATOM    392  C   ASP A  51      40.001 -10.991  15.863  1.7    0      0     0         
ATOM    393  O   ASP A  51      39.684 -10.268  16.808  1.4    0.684  7.248 0         
ATOM    394  CB  ASP A  51      39.460 -13.183  16.963  1.9    31.55  23.18 0         
ATOM    395  CG  ASP A  51      38.234 -13.601  16.155  1.7    6.973  8.403 0         
ATOM    396  OD1 ASP A  51      38.069 -13.095  15.011  1.4    9.171  5.926 0         
ATOM    397  OD2 ASP A  51      37.438 -14.443  16.650  1.4    38.18  13.71 0         
ATOM    398  N   LEU A  52      39.927 -10.599  14.591  1.7    4.858  7.487 0         
ATOM    399  CA  LEU A  52      39.423  -9.273  14.185  1.9    0      0     0         
ATOM    400  C   LEU A  52      38.031  -9.336  13.598  1.7    0.000  0.580 0         
ATOM    401  O   LEU A  52      37.649  -8.507  12.797  1.4    0      0     0         
ATOM    402  CB  LEU A  52      40.314  -8.661  13.114  1.9    0.863  5.010 0         
ATOM    403  CG  LEU A  52      41.463  -7.765  13.496  1.9    0      0     0         
ATOM    404  CD1 LEU A  52      42.129  -7.331  12.198  1.9    0      0     0         
ATOM    405  CD2 LEU A  52      40.939  -6.566  14.279  1.9    0      0     0         
ATOM    406  N   SER A  53      37.269 -10.327  13.988  1.7    0.629  5.758 0         
ATOM    407  CA  SER A  53      35.994 -10.551  13.342  1.9    0.067  0.858 0         
ATOM    408  C   SER A  53      34.910  -9.563  13.728  1.7    0.593  1.430 0         
ATOM    409  O   SER A  53      33.950  -9.434  12.986  1.4    3.380  4.046 0         
ATOM    410  CB  SER A  53      35.508 -11.999  13.563  1.9    24.19  23.38 0         
ATOM    411  OG  SER A  53      35.623 -12.345  14.911  1.4    19.42  10.71 0         
ATOM    412  N   PHE A  54      35.029  -8.893  14.871  1.7    2.917  5.329 0         
ATOM    413  CA  PHE A  54      34.042  -7.867  15.226  1.9    11.77  12.61 0         
ATOM    414  C   PHE A  54      33.867  -6.816  14.115  1.7    0      0     0         
ATOM    415  O   PHE A  54      32.795  -6.202  13.996  1.4    0.008  2.384 0         
ATOM    416  CB  PHE A  54      34.398  -7.180  16.533  1.9    8.619  13.05 0         
ATOM    417  CG  PHE A  54      35.787  -6.604  16.568  1.7    0      0     0         
ATOM    418  CD1 PHE A  54      36.009  -5.252  16.235  1.7    0      0     0         
ATOM    419  CD2 PHE A  54      36.872  -7.393  16.955  1.7    1.498  5.522 0         
ATOM    420  CE1 PHE A  54      37.302  -4.683  16.279  1.7    0      0     0         
ATOM    421  CE2 PHE A  54      38.156  -6.854  17.017  1.7    0      0     0         
ATOM    422  CZ  PHE A  54      38.377  -5.474  16.662  1.7    0      0     0         
ATOM    423  N   LEU A  55      34.911  -6.638  13.296  1.7    0      0     0         
ATOM    424  CA  LEU A  55      34.894  -5.695  12.173  1.9    0      0     0         
ATOM    425  C   LEU A  55      33.861  -6.003  11.108  1.7    0      0     0         
ATOM    426  O   LEU A  55      33.631  -5.191  10.210  1.4    0      0     0         
ATOM    427  CB  LEU A  55      36.246  -5.654  11.496  1.9    0      0     0         
ATOM    428  CG  LEU A  55      37.369  -5.073  12.319  1.9    0      0     0         
ATOM    429  CD1 LEU A  55      38.633  -5.186  11.502  1.9    0      0     0         
ATOM    430  CD2 LEU A  55      37.071  -3.610  12.701  1.9    0      0     0         
ATOM    431  N   LYS A  56      33.255  -7.181  11.180  1.7    0      0     0         
ATOM    432  CA  LYS A  56      32.229  -7.566  10.218  1.9    0      0     0         
ATOM    433  C   LYS A  56      30.979  -6.679  10.367  1.7    0.544  1.983 0         
ATOM    434  O   LYS A  56      30.147  -6.627   9.469  1.4    3.554  4.460 0         
ATOM    435  CB  LYS A  56      31.889  -9.057  10.378  1.9    15.16  15.50 0         
ATOM    436  CG  LYS A  56      32.749  -9.996   9.526  1.9    0.891  3.129 0         
ATOM    437  CD  LYS A  56      32.868 -11.385  10.131  1.9    14.77  12.43 0         
ATOM    438  CE  LYS A  56      33.539 -12.410   9.164  1.9    3.052  11.30 0         
ATOM    439  NZ  LYS A  56      33.400 -13.828   9.611  1.7    54.22  24.40 0         
ATOM    440  N   THR A  57      30.854  -5.979  11.491  1.7    0      0     0         
ATOM    441  CA  THR A  57      29.662  -5.149  11.747  1.9    7.639  9.146 0         
ATOM    442  C   THR A  57      29.724  -3.786  11.036  1.7    0.045  1.203 0         
ATOM    443  O   THR A  57      28.705  -3.112  10.882  1.4    0.475  5.895 0         
ATOM    444  CB  THR A  57      29.507  -4.829  13.224  1.9    0.375  2.384 0         
ATOM    445  OG1 THR A  57      30.781  -4.416  13.739  1.4    0      0     0         
ATOM    446  CG2 THR A  57      29.003  -5.995  13.980  1.9    40.95  31.48 0         
ATOM    447  N   ILE A  58      30.913  -3.385  10.610  1.7    0      0     0         
ATOM    448  CA  ILE A  58      31.107  -2.027  10.160  1.9    0      0     0         
ATOM    449  C   ILE A  58      30.509  -1.782   8.778  1.7    0      0     0         
ATOM    450  O   ILE A  58      31.017  -2.274   7.778  1.4    0      0     0         
ATOM    451  CB  ILE A  58      32.588  -1.616  10.216  1.9    0      0     0         
ATOM    452  CG1 ILE A  58      33.024  -1.528  11.682  1.9    0      0     0         
ATOM    453  CG2 ILE A  58      32.785  -0.233   9.529  1.9    0      0     0         
ATOM    454  CD1 ILE A  58      34.524  -1.284  11.907  1.9    0      0     0         
ATOM    455  N   GLN A  59      29.429  -1.015   8.736  1.7    0      0     0         
ATOM    456  CA  GLN A  59      28.819  -0.631   7.473  1.9    0      0     0         
ATOM    457  C   GLN A  59      29.383   0.639   6.851  1.7    0      0     0         
ATOM    458  O   GLN A  59      29.509   0.727   5.636  1.4    0      0     0         
ATOM    459  CB  GLN A  59      27.323  -0.468   7.653  1.9    0.118  8.506 0         
ATOM    460  CG  GLN A  59      26.585  -1.785   7.754  1.9    6.066  12.61 0         
ATOM    461  CD  GLN A  59      25.301  -1.661   8.535  1.7    3.292  3.462 0         
ATOM    462  OE1 GLN A  59      24.500  -0.751   8.325  1.4    21.86  18.79 0         
ATOM    463  NE2 GLN A  59      25.105  -2.578   9.460  1.7    28.43  16.92 0         
ATOM    464  N   GLU A  60      29.681   1.644   7.665  1.7    0      0     0         
ATOM    465  CA  GLU A  60      29.995   2.978   7.114  1.9    0      0     0         
ATOM    466  C   GLU A  60      31.088   3.667   7.893  1.7    0      0     0         
ATOM    467  O   GLU A  60      31.118   3.603   9.104  1.4    0      0     0         
ATOM    468  CB  GLU A  60      28.775   3.911   7.157  1.9    0.597  7.603 0         
ATOM    469  CG  GLU A  60      27.481   3.492   6.411  1.9    0.024  2.989 0         
ATOM    470  CD  GLU A  60      26.328   4.501   6.651  1.7    0.152  2.572 0         
ATOM    471  OE1 GLU A  60      25.135   4.096   6.563  1.4    17.22  24.95 0         
ATOM    472  OE2 GLU A  60      26.631   5.702   6.937  1.4    6.662  9.51  0         
ATOM    473  N   VAL A  61      31.964   4.352   7.177  1.7    0      0     0         
ATOM    474  CA  VAL A  61      32.942   5.254   7.764  1.9    0      0     0         
ATOM    475  C   VAL A  61      32.839   6.692   7.214  1.7    0.018  3.287 0         
ATOM    476  O   VAL A  61      32.846   6.948   5.995  1.4    0      0     0         
ATOM    477  CB  VAL A  61      34.383   4.694   7.617  1.9    0      0     0         
ATOM    478  CG1 VAL A  61      35.445   5.707   8.134  1.9    0      0     0         
ATOM    479  CG2 VAL A  61      34.485   3.374   8.349  1.9    0      0     0         
ATOM    480  N   ALA A  62      32.771   7.642   8.134  1.7    0.811  6.258 0         
ATOM    481  CA  ALA A  62      32.642   9.042   7.786  1.9    0.041  0.766 0         
ATOM    482  C   ALA A  62      33.992   9.588   7.400  1.7    0      0     0         
ATOM    483  O   ALA A  62      34.121  10.213   6.355  1.4    0      0     0         
ATOM    484  CB  ALA A  62      32.063   9.806   8.942  1.9    14.09  21.63 0         
ATOM    485  N   GLY A  63      34.998   9.350   8.234  1.7    0.008  0.819 0         
ATOM    486  CA  GLY A  63      36.314   9.927   8.005  1.9    3.558  10.21 0         
ATOM    487  C   GLY A  63      37.107   9.125   6.992  1.7    0      0     0         
ATOM    488  O   GLY A  63      36.624   8.792   5.898  1.4    0      0     0         
ATOM    489  N   TYR A  64      38.340   8.812   7.345  1.7    0      0     0         
ATOM    490  CA  TYR A  64      39.119   7.905   6.531  1.9    0      0     0         
ATOM    491  C   TYR A  64      39.253   6.524   7.180  1.7    0      0     0         
ATOM    492  O   TYR A  64      38.935   6.331   8.392  1.4    0      0     0         
ATOM    493  CB  TYR A  64      40.502   8.481   6.325  1.9    0      0     0         
ATOM    494  CG  TYR A  64      41.314   8.684   7.591  1.7    0      0     0         
ATOM    495  CD1 TYR A  64      41.931   7.597   8.264  1.7    0      0     0         
ATOM    496  CD2 TYR A  64      41.507   9.962   8.105  1.7    0      0     0         
ATOM    497  CE1 TYR A  64      42.714   7.817   9.429  1.7    0      0     0         
ATOM    498  CE2 TYR A  64      42.273  10.180   9.267  1.7    2.073  7.620 0         
ATOM    499  CZ  TYR A  64      42.866   9.127   9.903  1.7    0      0     0         
ATOM    500  OH  TYR A  64      43.596   9.397  11.021  1.4    2.488  7.129 0         
ATOM    501  N   VAL A  65      39.760   5.584   6.383  1.7    0      0     0         
ATOM    502  CA  VAL A  65      40.117   4.264   6.842  1.9    0      0     0         
ATOM    503  C   VAL A  65      41.640   4.113   6.708  1.7    0      0     0         
ATOM    504  O   VAL A  65      42.216   4.233   5.604  1.4    0      0     0         
ATOM    505  CB  VAL A  65      39.382   3.195   6.007  1.9    0      0     0         
ATOM    506  CG1 VAL A  65      39.979   1.764   6.221  1.9    0      0     0         
ATOM    507  CG2 VAL A  65      37.895   3.221   6.321  1.9    0      0     0         
ATOM    508  N   LEU A  66      42.304   3.853   7.819  1.7    0      0     0         
ATOM    509  CA  LEU A  66      43.704   3.532   7.741  1.9    0      0     0         
ATOM    510  C   LEU A  66      43.921   2.091   8.185  1.7    0      0     0         
ATOM    511  O   LEU A  66      43.419   1.666   9.246  1.4    0      0     0         
ATOM    512  CB  LEU A  66      44.448   4.444   8.671  1.9    0      0     0         
ATOM    513  CG  LEU A  66      45.879   4.097   9.031  1.9    0      0     0         
ATOM    514  CD1 LEU A  66      46.763   4.087   7.811  1.9    0      0     0         
ATOM    515  CD2 LEU A  66      46.347   5.152  10.055  1.9    0      0     0         
ATOM    516  N   ILE A  67      44.684   1.338   7.400  1.7    0      0     0         
ATOM    517  CA  ILE A  67      45.050  -0.026   7.746  1.9    0      0     0         
ATOM    518  C   ILE A  67      46.559  -0.149   7.552  1.7    0      0     0         
ATOM    519  O   ILE A  67      47.071  -0.201   6.409  1.4    0      0     0         
ATOM    520  CB  ILE A  67      44.319  -1.040   6.863  1.9    0      0     0         
ATOM    521  CG1 ILE A  67      42.820  -0.981   7.101  1.9    0      0     0         
ATOM    522  CG2 ILE A  67      44.828  -2.426   7.167  1.9    0      0     0         
ATOM    523  CD1 ILE A  67      42.017  -1.512   5.980  1.9    0      0     0         
ATOM    524  N   ALA A  68      47.283  -0.178   8.662  1.7    0      0     0         
ATOM    525  CA  ALA A  68      48.721  -0.128   8.559  1.9    0      0     0         
ATOM    526  C   ALA A  68      49.427  -0.894   9.642  1.7    0      0     0         
ATOM    527  O   ALA A  68      48.925  -1.003  10.764  1.4    0      0     0         
ATOM    528  CB  ALA A  68      49.191   1.292   8.541  1.9    0.363  7.163 0         
ATOM    529  N   LEU A  69      50.583  -1.443   9.269  1.7    0      0     0         
ATOM    530  CA  LEU A  69      51.516  -2.094  10.191  1.9    0.099  2.623 0         
ATOM    531  C   LEU A  69      50.901  -3.315  10.882  1.7    0      0     0         
ATOM    532  O   LEU A  69      51.337  -3.745  11.953  1.4    4.618  10.92 0         
ATOM    533  CB  LEU A  69      52.090  -1.063  11.187  1.9    2.250  4.788 0         
ATOM    534  CG  LEU A  69      52.848   0.125  10.568  1.9    0.202  4.298 0         
ATOM    535  CD1 LEU A  69      53.161   1.234  11.562  1.9    10.31  11.99 0         
ATOM    536  CD2 LEU A  69      54.121  -0.326   9.902  1.9    31.78  24.71 0         
ATOM    537  N   ASN A  70      49.879  -3.862  10.238  1.7    0      0     0         
ATOM    538  CA  ASN A  70      49.240  -5.094  10.687  1.9    0      0     0         
ATOM    539  C   ASN A  70      49.978  -6.329  10.136  1.7    0      0     0         
ATOM    540  O   ASN A  70      50.345  -6.343   8.961  1.4    0      0     0         
ATOM    541  CB  ASN A  70      47.790  -5.149  10.177  1.9    0      0     0         
ATOM    542  CG  ASN A  70      46.965  -3.974  10.608  1.7    0      0     0         
ATOM    543  OD1 ASN A  70      46.557  -3.891  11.760  1.4    0      0     0         
ATOM    544  ND2 ASN A  70      46.679  -3.065   9.673  1.7    0      0     0         
ATOM    545  N   THR A  71      50.173  -7.366  10.954  1.7    0      0     0         
ATOM    546  CA  THR A  71      50.629  -8.674  10.413  1.9    0      0     0         
ATOM    547  C   THR A  71      49.503  -9.684  10.446  1.7    0      0     0         
ATOM    548  O   THR A  71      49.631 -10.788   9.929  1.4    0      0     0         
ATOM    549  CB  THR A  71      51.838  -9.272  11.137  1.9    0.982  7.171 0         
ATOM    550  OG1 THR A  71      51.603  -9.236  12.542  1.4    1.835  3.442 0         
ATOM    551  CG2 THR A  71      53.095  -8.497  10.817  1.9    0.719  7.413 0         
ATOM    552  N   VAL A  72      48.386  -9.294  11.045  1.7    0      0     0         
ATOM    553  CA  VAL A  72      47.222 -10.167  11.095  1.9    0      0     0         
ATOM    554  C   VAL A  72      46.886 -10.645   9.676  1.7    0      0     0         
ATOM    555  O   VAL A  72      47.065  -9.910   8.714  1.4    0      0     0         
ATOM    556  CB  VAL A  72      46.037  -9.470  11.805  1.9    0      0     0         
ATOM    557  CG1 VAL A  72      45.559  -8.271  11.016  1.9    0      0     0         
ATOM    558  CG2 VAL A  72      44.903 -10.455  12.115  1.9    6.576  13.86 0         
ATOM    559  N   GLU A  73      46.443 -11.890   9.555  1.7    0.196  3.061 0         
ATOM    560  CA  GLU A  73      46.206 -12.495   8.250  1.9    0      0     0         
ATOM    561  C   GLU A  73      45.012 -11.924   7.499  1.7    0      0     0         
ATOM    562  O   GLU A  73      45.120 -11.597   6.335  1.4    0      0     0         
ATOM    563  CB  GLU A  73      46.058 -13.995   8.392  1.9    11.87  16.66 0         
ATOM    564  CG  GLU A  73      46.612 -14.703   7.212  1.9    0.070  3.694 0         
ATOM    565  CD  GLU A  73      46.246 -16.135   7.189  1.7    4.549  8.971 0         
ATOM    566  OE1 GLU A  73      46.432 -16.792   8.249  1.4    33.60  15.04 0         
ATOM    567  OE2 GLU A  73      45.778 -16.599   6.117  1.4    18.19  11.20 0         
ATOM    568  N   ARG A  74      43.873 -11.838   8.172  1.7    0.951  3.155 0         
ATOM    569  CA  ARG A  74      42.625 -11.367   7.586  1.9    0      0     0         
ATOM    570  C   ARG A  74      42.215 -10.070   8.276  1.7    0      0     0         
ATOM    571  O   ARG A  74      42.421  -9.915   9.473  1.4    1.036  4.508 0         
ATOM    572  CB  ARG A  74      41.540 -12.414   7.831  1.9    16.40  18.15 0         
ATOM    573  CG  ARG A  74      40.218 -12.227   7.074  1.9    0.093  1.269 0         
ATOM    574  CD  ARG A  74      39.451 -13.583   6.959  1.9    27.08  19.13 0         
ATOM    575  NE  ARG A  74      39.246 -13.896   5.543  1.7    4.157  3.632 0         
ATOM    576  CZ  ARG A  74      38.115 -13.682   4.866  1.7    2.327  2.14  0         
ATOM    577  NH1 ARG A  74      37.036 -13.192   5.493  1.7    10.90  13.67 0         
ATOM    578  NH2 ARG A  74      38.059 -13.968   3.557  1.7    22.98  31.01 0         
ATOM    579  N   ILE A  75      41.671  -9.129   7.508  1.7    0      0     0         
ATOM    580  CA  ILE A  75      40.980  -7.995   8.074  1.9    0      0     0         
ATOM    581  C   ILE A  75      39.585  -8.014   7.473  1.7    0      0     0         
ATOM    582  O   ILE A  75      39.370  -7.527   6.394  1.4    0      0     0         
ATOM    583  CB  ILE A  75      41.720  -6.695   7.854  1.9    0      0     0         
ATOM    584  CG1 ILE A  75      43.008  -6.706   8.667  1.9    0      0     0         
ATOM    585  CG2 ILE A  75      40.863  -5.523   8.310  1.9    0      0     0         
ATOM    586  CD1 ILE A  75      43.802  -5.404   8.631  1.9    0      0     0         
ATOM    587  N   PRO A  76      38.646  -8.672   8.159  1.7    0      0     0         
ATOM    588  CA  PRO A  76      37.351  -8.955   7.563  1.9    0      0     0         
ATOM    589  C   PRO A  76      36.390  -7.803   7.577  1.7    0      0     0         
ATOM    590  O   PRO A  76      35.344  -7.900   8.220  1.4    0      0     0         
ATOM    591  CB  PRO A  76      36.821 -10.053   8.463  1.9    0.699  3.544 0         
ATOM    592  CG  PRO A  76      37.373  -9.676   9.763  1.9    3.687  7.793 0         
ATOM    593  CD  PRO A  76      38.756  -9.271   9.496  1.9    1.821  5.444 0         
ATOM    594  N   LEU A  77      36.734  -6.727   6.879  1.7    0      0     0         
ATOM    595  CA  LEU A  77      35.834  -5.569   6.690  1.9    0      0     0         
ATOM    596  C   LEU A  77      34.814  -5.875   5.586  1.7    0      0     0         
ATOM    597  O   LEU A  77      34.749  -5.210   4.563  1.4    0      0     0         
ATOM    598  CB  LEU A  77      36.656  -4.317   6.387  1.9    0      0     0         
ATOM    599  CG  LEU A  77      37.151  -3.593   7.653  1.9    0      0     0         
ATOM    600  CD1 LEU A  77      38.211  -2.589   7.342  1.9    0      0     0         
ATOM    601  CD2 LEU A  77      36.013  -2.943   8.489  1.9    0      0     0         
ATOM    602  N   GLU A  78      34.023  -6.919   5.818  1.7    0      0     0         
ATOM    603  CA  GLU A  78      33.175  -7.536   4.807  1.9    0      0     0         
ATOM    604  C   GLU A  78      31.901  -6.771   4.475  1.7    0      0     0         
ATOM    605  O   GLU A  78      31.243  -7.084   3.480  1.4    0      0     0         
ATOM    606  CB  GLU A  78      32.769  -8.926   5.283  1.9    0      0     0         
ATOM    607  CG  GLU A  78      33.881  -9.978   5.273  1.9    0      0     0         
ATOM    608  CD  GLU A  78      33.466 -11.287   5.932  1.7    0.164  1.123 0         
ATOM    609  OE1 GLU A  78      32.299 -11.400   6.415  1.4    9.319  9.435 0         
ATOM    610  OE2 GLU A  78      34.312 -12.219   5.979  1.4    6.879  7.970 0         
ATOM    611  N   ASN A  79      31.514  -5.815   5.313  1.7    0      0     0         
ATOM    612  CA  ASN A  79      30.274  -5.072   5.064  1.9    0.098  1.778 0         
ATOM    613  C   ASN A  79      30.434  -3.529   4.981  1.7    0      0     0         
ATOM    614  O   ASN A  79      29.446  -2.799   4.868  1.4    0.192  3.962 0         
ATOM    615  CB  ASN A  79      29.203  -5.484   6.053  1.9    9.745  14.55 0         
ATOM    616  CG  ASN A  79      28.907  -6.984   5.995  1.7    3.549  2.934 0         
ATOM    617  OD1 ASN A  79      28.308  -7.482   5.027  1.4    22.21  12.47 0         
ATOM    618  ND2 ASN A  79      29.337  -7.714   7.032  1.7    20.42  16.57 0         
ATOM    619  N   LEU A  80      31.683  -3.064   5.009  1.7    0      0     0         
ATOM    620  CA  LEU A  80      32.003  -1.694   4.788  1.9    0      0     0         
ATOM    621  C   LEU A  80      31.459  -1.241   3.433  1.7    0      0     0         
ATOM    622  O   LEU A  80      32.051  -1.558   2.424  1.4    0      0     0         
ATOM    623  CB  LEU A  80      33.525  -1.532   4.842  1.9    0      0     0         
ATOM    624  CG  LEU A  80      33.950  -0.054   4.718  1.9    0      0     0         
ATOM    625  CD1 LEU A  80      33.242   0.822   5.730  1.9    0      0     0         
ATOM    626  CD2 LEU A  80      35.441   0.176   4.822  1.9    0      0     0         
ATOM    627  N   GLN A  81      30.343  -0.518   3.375  1.7    0      0     0         
ATOM    628  CA  GLN A  81      29.827  -0.099   2.064  1.9    0      0     0         
ATOM    629  C   GLN A  81      30.432   1.186   1.553  1.7    0      0     0         
ATOM    630  O   GLN A  81      30.582   1.340   0.336  1.4    0      0     0         
ATOM    631  CB  GLN A  81      28.311   0.042   2.015  1.9    0      0     0         
ATOM    632  CG  GLN A  81      27.558  -0.867   2.954  1.9    2.043  6.728 0         
ATOM    633  CD  GLN A  81      26.082  -0.948   2.617  1.7    3.457  2.878 0         
ATOM    634  OE1 GLN A  81      25.714  -1.135   1.439  1.4    9.172  12.69 0         
ATOM    635  NE2 GLN A  81      25.225  -0.809   3.638  1.7    26.15  25.92 0         
ATOM    636  N   ILE A  82      30.757   2.109   2.462  1.7    0      0     0         
ATOM    637  CA  ILE A  82      31.057   3.506   2.103  1.9    0      0     0         
ATOM    638  C   ILE A  82      32.073   4.149   3.030  1.7    0      0     0         
ATOM    639  O   ILE A  82      31.974   4.029   4.240  1.4    0      0     0         
ATOM    640  CB  ILE A  82      29.768   4.360   2.131  1.9    0      0     0         
ATOM    641  CG1 ILE A  82      30.012   5.827   1.690  1.9    0      0     0         
ATOM    642  CG2 ILE A  82      29.131   4.353   3.499  1.9    0      0     0         
ATOM    643  CD1 ILE A  82      28.683   6.569   1.467  1.9    0      0     0         
ATOM    644  N   ILE A  83      33.047   4.818   2.444  1.7    0      0     0         
ATOM    645  CA  ILE A  83      33.954   5.725   3.149  1.9    0      0     0         
ATOM    646  C   ILE A  83      33.683   7.161   2.598  1.7    0      0     0         
ATOM    647  O   ILE A  83      33.896   7.448   1.417  1.4    0      0     0         
ATOM    648  CB  ILE A  83      35.426   5.270   2.936  1.9    0      0     0         
ATOM    649  CG1 ILE A  83      35.610   3.829   3.463  1.9    0      0     0         
ATOM    650  CG2 ILE A  83      36.429   6.222   3.562  1.9    0      0     0         
ATOM    651  CD1 ILE A  83      36.839   3.110   2.887  1.9    0      0     0         
ATOM    652  N   ARG A  84      33.164   8.046   3.437  1.7    0      0     0         
ATOM    653  CA  ARG A  84      32.837   9.407   2.974  1.9    0      0     0         
ATOM    654  C   ARG A  84      34.106  10.213   2.770  1.7    0      0     0         
ATOM    655  O   ARG A  84      34.224  10.937   1.804  1.4    0      0     0         
ATOM    656  CB  ARG A  84      31.829  10.102   3.903  1.9    0.921  7.075 0         
ATOM    657  CG  ARG A  84      30.793   9.102   4.419  1.9    0      0     0         
ATOM    658  CD  ARG A  84      29.695   9.661   5.275  1.9    5.505  15.19 0         
ATOM    659  NE  ARG A  84      28.492   9.705   4.471  1.7    3.905  8.035 0         
ATOM    660  CZ  ARG A  84      27.499   8.818   4.508  1.7    0      0     0         
ATOM    661  NH1 ARG A  84      27.494   7.787   5.356  1.7    3.182  12.29 0         
ATOM    662  NH2 ARG A  84      26.471   8.986   3.697  1.7    1.509  5.945 0         
ATOM    663  N   GLY A  85      35.095  10.048   3.629  1.7    0      0     0         
ATOM    664  CA  GLY A  85      36.296  10.867   3.511  1.9    0      0     0         
ATOM    665  C   GLY A  85      36.022  12.310   3.903  1.7    0      0     0         
ATOM    666  O   GLY A  85      36.335  13.239   3.150  1.4    5.592  9.323 0         
ATOM    667  N   ASN A  86      35.401  12.499   5.063  1.7    0      0     0         
ATOM    668  CA  ASN A  86      35.231  13.829   5.598  1.9    6.404  9.074 0         
ATOM    669  C   ASN A  86      36.552  14.258   6.158  1.7    0.573  2.406 0         
ATOM    670  O   ASN A  86      36.757  15.437   6.387  1.4    25.44  11.35 0         
ATOM    671  CB  ASN A  86      34.163  13.892   6.681  1.9    23.43  19.36 0         
ATOM    672  CG  ASN A  86      32.786  13.618   6.148  1.7    3.432  2.851 0         
ATOM    673  OD1 ASN A  86      32.458  13.963   5.004  1.4    21.97  14.26 0         
ATOM    674  ND2 ASN A  86      31.961  12.989   6.974  1.7    26.22  16.10 0         
ATOM    675  N   MET A  87      37.445  13.296   6.361  1.7    0      0     0         
ATOM    676  CA  MET A  87      38.829  13.599   6.642  1.9    3.859  8.338 0         
ATOM    677  C   MET A  87      39.733  12.706   5.885  1.7    0      0     0         
ATOM    678  O   MET A  87      39.268  11.695   5.396  1.4    0      0     0         
ATOM    679  CB  MET A  87      39.117  13.493   8.104  1.9    1.708  6.212 0         
ATOM    680  CG  MET A  87      39.303  14.877   8.667  1.9    27.05  20.54 0         
ATOM    681  SD  MET A  87      39.413  14.776  10.430  1.8    42.83  18.06 0         
ATOM    682  CE  MET A  87      40.406  13.257  10.657  1.9    24.88  24.12 0         
ATOM    683  N   TYR A  88      41.000  13.096   5.750  1.7    3.985  6.031 0         
ATOM    684  CA  TYR A  88      41.999  12.311   5.000  1.9    0      0     0         
ATOM    685  C   TYR A  88      43.098  11.889   5.933  1.7    0      0     0         
ATOM    686  O   TYR A  88      43.390  12.590   6.902  1.4    13.41  12.66 0         
ATOM    687  CB  TYR A  88      42.632  13.085   3.827  1.9    5.091  9.022 0         
ATOM    688  CG  TYR A  88      41.654  13.573   2.773  1.7    0      0     0         
ATOM    689  CD1 TYR A  88      41.791  14.832   2.179  1.7    13.15  10.79 0         
ATOM    690  CD2 TYR A  88      40.590  12.771   2.368  1.7    0      0     0         
ATOM    691  CE1 TYR A  88      40.900  15.261   1.211  1.7    22.73  14.73 0         
ATOM    692  CE2 TYR A  88      39.693  13.200   1.413  1.7    0.042  1.889 0         
ATOM    693  CZ  TYR A  88      39.852  14.439   0.843  1.7    2.944  4.837 0         
ATOM    694  OH  TYR A  88      38.921  14.810  -0.084  1.4    11.73  9.138 0         
ATOM    695  N   TYR A  89      43.737  10.772   5.619  1.7    0      0     0         
ATOM    696  CA  TYR A  89      44.830  10.271   6.454  1.9    0      0     0         
ATOM    697  C   TYR A  89      46.074  11.155   6.355  1.7    0.144  1.127 0         
ATOM    698  O   TYR A  89      46.598  11.660   7.349  1.4    4.616  8.444 0         
ATOM    699  CB  TYR A  89      45.172   8.848   6.083  1.9    0      0     0         
ATOM    700  CG  TYR A  89      46.556   8.464   6.562  1.7    0      0     0         
ATOM    701  CD1 TYR A  89      46.828   8.355   7.916  1.7    0      0     0         
ATOM    702  CD2 TYR A  89      47.569   8.203   5.670  1.7    0.473  3.770 0         
ATOM    703  CE1 TYR A  89      48.093   7.987   8.366  1.7    0      0     0         
ATOM    704  CE2 TYR A  89      48.818   7.838   6.116  1.7    0.745  9.788 0         
ATOM    705  CZ  TYR A  89      49.087   7.731   7.454  1.7    0.103  2.492 0         
ATOM    706  OH  TYR A  89      50.355   7.374   7.885  1.4    8.89   13.31 0         
ATOM    707  N   GLU A  90      46.529  11.260   5.152  1.7    0      0     0         
ATOM    708  CA  GLU A  90      47.693  11.986   4.763  1.9    6.271  9.442 0         
ATOM    709  C   GLU A  90      47.377  12.588   3.418  1.7    0.066  1.683 0         
ATOM    710  O   GLU A  90      46.532  12.072   2.697  1.4    0      0     0         
ATOM    711  CB  GLU A  90      48.898  11.057   4.627  1.9    0.094  3.213 0         
ATOM    712  CG  GLU A  90      50.182  11.517   5.298  1.9    18.56  19.73 0         
ATOM    713  CD  GLU A  90      51.339  10.586   4.960  1.7    5.755  7.723 0         
ATOM    714  OE1 GLU A  90      51.117   9.346   4.915  1.4    10.49  20.49 0         
ATOM    715  OE2 GLU A  90      52.461  11.081   4.731  1.4    40.68  14.96 0         
ATOM    716  N   ASN A  91      48.039  13.674   3.025  1.7    11.26  8.737 0         
ATOM    717  CA  ASN A  91      47.682  14.284   1.735  1.9    16.30  11.20 0         
ATOM    718  C   ASN A  91      46.174  14.214   1.555  1.7    1.387  2.395 0         
ATOM    719  O   ASN A  91      45.418  14.916   2.234  1.4    16.78  10.23 0         
ATOM    720  CB  ASN A  91      48.427  13.634   0.573  1.9    19.91  16.39 0         
ATOM    721  CG  ASN A  91      49.833  13.216   0.960  1.7    3.172  3.58  0         
ATOM    722  OD1 ASN A  91      50.782  14.011   0.905  1.4    39.63  15.85 0         
ATOM    723  ND2 ASN A  91      49.967  11.957   1.345  1.7    12.48  12.81 0         
ATOM    724  N   SER A  92      45.695  13.353   0.626  1.7    0.235  4.393 0         
ATOM    725  CA  SER A  92      44.251  13.263   0.409  1.9    0      0     0         
ATOM    726  C   SER A  92      43.703  11.865   0.162  1.7    0.006  3.565 0         
ATOM    727  O   SER A  92      42.902  11.628  -0.748  1.4    0      0     0         
ATOM    728  CB  SER A  92      43.828  14.231  -0.698  1.9    17.57  17.24 0         
ATOM    729  OG  SER A  92      44.522  13.972  -1.905  1.4    8.641  18.72 0         
ATOM    730  N   TYR A  93      44.171  10.942   0.986  1.7    0      0     0         
ATOM    731  CA  TYR A  93      43.665   9.608   0.889  1.9    0      0     0         
ATOM    732  C   TYR A  93      42.600   9.373   1.956  1.7    0      0     0         
ATOM    733  O   TYR A  93      42.827   9.590   3.153  1.4    0      0     0         
ATOM    734  CB  TYR A  93      44.787   8.580   1.091  1.9    0      0     0         
ATOM    735  CG  TYR A  93      45.995   8.801   0.234  1.7    0      0     0         
ATOM    736  CD1 TYR A  93      47.196   9.251   0.793  1.7    0.399  6.121 0         
ATOM    737  CD2 TYR A  93      45.960   8.542  -1.138  1.7    0.011  1.556 0         
ATOM    738  CE1 TYR A  93      48.331   9.437   0.001  1.7    0.674  7.139 0         
ATOM    739  CE2 TYR A  93      47.091   8.740  -1.930  1.7    0.806  9.338 0         
ATOM    740  CZ  TYR A  93      48.270   9.180  -1.354  1.7    1.600  4.962 0         
ATOM    741  OH  TYR A  93      49.391   9.359  -2.141  1.4    21.61  15.76 0         
ATOM    742  N   ALA A  94      41.436   8.938   1.495  1.7    0      0     0         
ATOM    743  CA  ALA A  94      40.347   8.551   2.363  1.9    0      0     0         
ATOM    744  C   ALA A  94      40.462   7.079   2.698  1.7    0      0     0         
ATOM    745  O   ALA A  94      39.792   6.645   3.607  1.4    0      0     0         
ATOM    746  CB  ALA A  94      38.985   8.867   1.718  1.9    0      0     0         
ATOM    747  N   LEU A  95      41.292   6.326   1.960  1.7    0      0     0         
ATOM    748  CA  LEU A  95      41.660   4.891   2.304  1.9    0      0     0         
ATOM    749  C   LEU A  95      43.159   4.673   2.122  1.7    0      0     0         
ATOM    750  O   LEU A  95      43.721   4.980   1.072  1.4    0      0     0         
ATOM    751  CB  LEU A  95      40.895   3.860   1.464  1.9    0      0     0         
ATOM    752  CG  LEU A  95      41.274   2.354   1.531  1.9    0      0     0         
ATOM    753  CD1 LEU A  95      41.058   1.725   2.912  1.9    0      0     0         
ATOM    754  CD2 LEU A  95      40.515   1.507   0.490  1.9    0      0     0         
ATOM    755  N   ALA A  96      43.812   4.145   3.146  1.7    0      0     0         
ATOM    756  CA  ALA A  96      45.270   4.006   3.103  1.9    0      0     0         
ATOM    757  C   ALA A  96      45.652   2.690   3.752  1.7    0      0     0         
ATOM    758  O   ALA A  96      45.396   2.474   4.929  1.4    0      0     0         
ATOM    759  CB  ALA A  96      45.963   5.183   3.795  1.9    0.120  6.474 0         
ATOM    760  N   VAL A  97      46.232   1.798   2.947  1.7    0      0     0         
ATOM    761  CA  VAL A  97      46.556   0.450   3.370  1.9    0      0     0         
ATOM    762  C   VAL A  97      48.065   0.286   3.190  1.7    0      0     0         
ATOM    763  O   VAL A  97      48.550   0.163   2.061  1.4    0      0     0         
ATOM    764  CB  VAL A  97      45.754  -0.538   2.552  1.9    0      0     0         
ATOM    765  CG1 VAL A  97      46.086  -1.983   2.967  1.9    0      0     0         
ATOM    766  CG2 VAL A  97      44.264  -0.272   2.730  1.9    0      0     0         
ATOM    767  N   LEU A  98      48.804   0.298   4.306  1.7    0      0     0         
ATOM    768  CA  LEU A  98      50.247   0.583   4.286  1.9    0      0     0         
ATOM    769  C   LEU A  98      51.113  -0.319   5.142  1.7    0      0     0         
ATOM    770  O   LEU A  98      50.848  -0.541   6.317  1.4    0      0     0         
ATOM    771  CB  LEU A  98      50.514   2.007   4.767  1.9    3.932  13.48 0         
ATOM    772  CG  LEU A  98      49.879   3.225   4.118  1.9    0      0     0         
ATOM    773  CD1 LEU A  98      50.370   4.377   4.881  1.9    9.471  24.31 0         
ATOM    774  CD2 LEU A  98      50.332   3.347   2.695  1.9    0.332  2.515 0         
ATOM    775  N   SER A  99      52.185  -0.785   4.528  1.7    0.001  2.159 0         
ATOM    776  CA  SER A  99      53.217  -1.556   5.169  1.9    0      0     0         
ATOM    777  C   SER A  99      52.689  -2.562   6.204  1.7    0      0     0         
ATOM    778  O   SER A  99      53.132  -2.585   7.352  1.4    0.000  2.574 0         
ATOM    779  CB  SER A  99      54.287  -0.624   5.732  1.9    17.32  18.79 0         
ATOM    780  OG  SER A  99      53.761   0.075   6.824  1.4    9.984  7.89  0         
ATOM    781  N   ASN A 100      51.760  -3.412   5.769  1.7    0      0     0         
ATOM    782  CA  ASN A 100      51.152  -4.385   6.640  1.9    0      0     0         
ATOM    783  C   ASN A 100      52.005  -5.632   6.655  1.7    0      0     0         
ATOM    784  O   ASN A 100      51.657  -6.645   6.048  1.4    0      0     0         
ATOM    785  CB  ASN A 100      49.712  -4.682   6.210  1.9    0      0     0         
ATOM    786  CG  ASN A 100      48.741  -3.551   6.572  1.7    0      0     0         
ATOM    787  OD1 ASN A 100      48.483  -3.280   7.749  1.4    0      0     0         
ATOM    788  ND2 ASN A 100      48.191  -2.898   5.556  1.7    0      0     0         
ATOM    789  N   TYR A 101      53.139  -5.533   7.340  1.7    0      0     0         
ATOM    790  CA  TYR A 101      54.107  -6.611   7.442  1.9    0      0     0         
ATOM    791  C   TYR A 101      55.082  -6.297   8.574  1.7    0      0     0         
ATOM    792  O   TYR A 101      55.191  -5.141   9.014  1.4    9.348  15.32 0         
ATOM    793  CB  TYR A 101      54.867  -6.790   6.126  1.9    0.167  4.641 0         
ATOM    794  CG  TYR A 101      55.868  -5.690   5.843  1.7    0      0     0         
ATOM    795  CD1 TYR A 101      57.244  -5.919   5.967  1.7    6.063  8.232 0         
ATOM    796  CD2 TYR A 101      55.444  -4.406   5.466  1.7    0      0     0         
ATOM    797  CE1 TYR A 101      58.171  -4.900   5.715  1.7    26.66  18.52 0         
ATOM    798  CE2 TYR A 101      56.359  -3.387   5.214  1.7    1.251  6.765 0         
ATOM    799  CZ  TYR A 101      57.717  -3.637   5.339  1.7    6.925  8.894 0         
ATOM    800  OH  TYR A 101      58.616  -2.625   5.084  1.4    39.97  17.34 0         
ATOM    801  N   ASP A 102      55.798  -7.318   9.042  1.7    0      0     0         
ATOM    802  CA  ASP A 102      56.830  -7.114  10.037  1.9    6.750  7.870 0         
ATOM    803  C   ASP A 102      58.169  -7.609   9.520  1.7    0.439  2.206 0         
ATOM    804  O   ASP A 102      58.283  -8.055   8.375  1.4    3.787  8.973 0         
ATOM    805  CB  ASP A 102      56.446  -7.773  11.370  1.9    20.05  17.98 0         
ATOM    806  CG  ASP A 102      56.626  -9.292  11.372  1.7    0      0     0         
ATOM    807  OD1 ASP A 102      56.836  -9.909  10.309  1.4    0      0     0         
ATOM    808  OD2 ASP A 102      56.561  -9.880  12.468  1.4    12.40  13.84 0         
ATOM    809  N   ALA A 103      59.177  -7.525  10.378  1.7    6.719  7.889 0         
ATOM    810  CA  ALA A 103      60.522  -7.984  10.069  1.9    12.45  10.56 0         
ATOM    811  C   ALA A 103      60.567  -9.495   9.866  1.7    0.424  2.073 0         
ATOM    812  O   ALA A 103      61.439 -10.006   9.150  1.4    21.36  13.55 0         
ATOM    813  CB  ALA A 103      61.477  -7.570  11.190  1.9    64.44  31.45 0         
ATOM    814  N   ASN A 104      59.611 -10.195  10.484  1.7    0      0     0         
ATOM    815  CA  ASN A 104      59.596 -11.665  10.523  1.9    6.277  9.306 0         
ATOM    816  C   ASN A 104      59.056 -12.382   9.288  1.7    0.841  2.035 0         
ATOM    817  O   ASN A 104      58.655 -13.548   9.382  1.4    14.92  9.872 0         
ATOM    818  CB  ASN A 104      58.845 -12.152  11.760  1.9    7.725  9.719 0         
ATOM    819  CG  ASN A 104      59.766 -12.411  12.925  1.7    4.474  4.605 0         
ATOM    820  OD1 ASN A 104      60.419 -13.458  12.998  1.4    40.05  13.91 0         
ATOM    821  ND2 ASN A 104      59.825 -11.457  13.851  1.7    47.19  26.08 0         
ATOM    822  N   LYS A 105      59.051 -11.688   8.145  1.7    0.246  2.281 0         
ATOM    823  CA  LYS A 105      58.604 -12.260   6.867  1.9    4.174  7.725 0         
ATOM    824  C   LYS A 105      57.125 -12.695   6.894  1.7    0      0     0         
ATOM    825  O   LYS A 105      56.757 -13.740   6.358  1.4    15.64  11.63 0         
ATOM    826  CB  LYS A 105      59.549 -13.389   6.398  1.9    11.38  12.84 0         
ATOM    827  CG  LYS A 105      60.511 -12.978   5.264  1.9    14.15  15.53 0         
ATOM    828  CD  LYS A 105      61.985 -13.191   5.628  1.9    27.94  18.58 0         
ATOM    829  CE  LYS A 105      62.452 -14.632   5.433  1.9    39.74  20.50 0         
ATOM    830  NZ  LYS A 105      62.834 -14.911   4.019  1.7    58.21  21.36 0         
ATOM    831  N   THR A 106      56.283 -11.880   7.522  1.7    0.070  4.182 0         
ATOM    832  CA  THR A 106      54.846 -12.139   7.545  1.9    2.282  6.632 0         
ATOM    833  C   THR A 106      54.081 -10.817   7.542  1.7    0      0     0         
ATOM    834  O   THR A 106      54.529  -9.848   8.139  1.4    0      0     0         
ATOM    835  CB  THR A 106      54.401 -13.052   8.753  1.9    8.891  10.41 0         
ATOM    836  OG1 THR A 106      53.038 -12.761   9.106  1.4    0      0     0         
ATOM    837  CG2 THR A 106      55.271 -12.836   9.988  1.9    18.92  19.69 0         
ATOM    838  N   GLY A 107      52.941 -10.789   6.857  1.7    0.128  3.082 0         
ATOM    839  CA  GLY A 107      52.081  -9.631   6.832  1.9    0      0     0         
ATOM    840  C   GLY A 107      50.648  -9.961   6.468  1.7    0      0     0         
ATOM    841  O   GLY A 107      50.221 -11.101   6.589  1.4    0      0     0         
ATOM    842  N   LEU A 108      49.913  -8.960   5.987  1.7    0      0     0         
ATOM    843  CA  LEU A 108      48.472  -9.068   5.775  1.9    0      0     0         
ATOM    844  C   LEU A 108      48.135  -9.802   4.475  1.7    0      0     0         
ATOM    845  O   LEU A 108      48.674  -9.462   3.427  1.4    0      0     0         
ATOM    846  CB  LEU A 108      47.869  -7.668   5.799  1.9    0      0     0         
ATOM    847  CG  LEU A 108      46.426  -7.398   5.408  1.9    0      0     0         
ATOM    848  CD1 LEU A 108      45.389  -7.929   6.410  1.9    0      0     0         
ATOM    849  CD2 LEU A 108      46.312  -5.906   5.256  1.9    0      0     0         
ATOM    850  N   LYS A 109      47.255 -10.803   4.554  1.7    0      0     0         
ATOM    851  CA  LYS A 109      46.817 -11.573   3.377  1.9    0      0     0         
ATOM    852  C   LYS A 109      45.448 -11.161   2.841  1.7    0      0     0         
ATOM    853  O   LYS A 109      45.303 -10.945   1.650  1.4    0      0     0         
ATOM    854  CB  LYS A 109      46.782 -13.077   3.675  1.9    0.306  4.402 0         
ATOM    855  CG  LYS A 109      48.010 -13.866   3.269  1.9    0.650  9.167 0         
ATOM    856  CD  LYS A 109      47.855 -15.373   3.649  1.9    8.245  10.33 0         
ATOM    857  CE  LYS A 109      49.134 -16.206   3.369  1.9    17.98  30.61 0         
ATOM    858  NZ  LYS A 109      49.366 -17.348   4.382  1.7    43.98  21.80 0         
ATOM    859  N   GLU A 110      44.445 -11.075   3.706  1.7    0      0     0         
ATOM    860  CA  GLU A 110      43.060 -10.956   3.260  1.9    0.509  10.05 0         
ATOM    861  C   GLU A 110      42.310  -9.704   3.744  1.7    0      0     0         
ATOM    862  O   GLU A 110      41.974  -9.545   4.918  1.4    0      0     0         
ATOM    863  CB  GLU A 110      42.278 -12.215   3.641  1.9    0.654  7.511 0         
ATOM    864  CG  GLU A 110      42.654 -13.448   2.812  1.9    7.388  20.32 0         
ATOM    865  CD  GLU A 110      42.401 -14.779   3.531  1.7    2.629  10.42 0         
ATOM    866  OE1 GLU A 110      41.429 -14.903   4.313  1.4    12.01  8.012 0         
ATOM    867  OE2 GLU A 110      43.175 -15.721   3.298  1.4    16.93  14.37 0         
ATOM    868  N   LEU A 111      42.027  -8.834   2.788  1.7    0.008  7.631 0         
ATOM    869  CA  LEU A 111      41.315  -7.591   3.012  1.9    0      0     0         
ATOM    870  C   LEU A 111      40.037  -7.655   2.190  1.7    0      0     0         
ATOM    871  O   LEU A 111      39.900  -6.948   1.207  1.4    0      0     0         
ATOM    872  CB  LEU A 111      42.187  -6.405   2.565  1.9    0      0     0         
ATOM    873  CG  LEU A 111      41.695  -4.959   2.828  1.9    0      0     0         
ATOM    874  CD1 LEU A 111      41.157  -4.835   4.245  1.9    0      0     0         
ATOM    875  CD2 LEU A 111      42.790  -3.925   2.586  1.9    0      0     0         
ATOM    876  N   PRO A 112      39.101  -8.512   2.582  1.7    0      0     0         
ATOM    877  CA  PRO A 112      37.988  -8.752   1.703  1.9    0      0     0         
ATOM    878  C   PRO A 112      36.868  -7.705   1.769  1.7    0      0     0         
ATOM    879  O   PRO A 112      35.748  -8.004   2.217  1.4    0      0     0         
ATOM    880  CB  PRO A 112      37.484 -10.114   2.189  1.9    0.619  9.176 0         
ATOM    881  CG  PRO A 112      37.713 -10.082   3.604  1.9    0      0     0         
ATOM    882  CD  PRO A 112      38.995  -9.316   3.805  1.9    0      0     0         
ATOM    883  N   MET A 113      37.123  -6.500   1.299  1.7    0      0     0         
ATOM    884  CA  MET A 113      36.068  -5.480   1.393  1.9    0      0     0         
ATOM    885  C   MET A 113      35.146  -5.578   0.177  1.7    0      0     0         
ATOM    886  O   MET A 113      35.168  -4.765  -0.725  1.4    0      0     0         
ATOM    887  CB  MET A 113      36.665  -4.095   1.586  1.9    0      0     0         
ATOM    888  CG  MET A 113      38.067  -4.109   2.193  1.9    0      0     0         
ATOM    889  SD  MET A 113      38.592  -2.414   2.547  1.8    0      0     0         
ATOM    890  CE  MET A 113      37.411  -2.138   3.826  1.9    0      0     0         
ATOM    891  N   ARG A 114      34.344  -6.622   0.165  1.7    0      0     0         
ATOM    892  CA  ARG A 114      33.530  -6.971  -0.994  1.9    0      0     0         
ATOM    893  C   ARG A 114      32.288  -6.117  -1.111  1.7    0      0     0         
ATOM    894  O   ARG A 114      31.528  -6.248  -2.068  1.4    0      0     0         
ATOM    895  CB  ARG A 114      33.096  -8.444  -0.897  1.9    0      0     0         
ATOM    896  CG  ARG A 114      32.648  -8.815   0.497  1.9    0      0     0         
ATOM    897  CD  ARG A 114      31.502  -9.752   0.417  1.9    2.943  6.716 0         
ATOM    898  NE  ARG A 114      31.084 -10.260   1.724  1.7    6.627  7.715 0         
ATOM    899  CZ  ARG A 114      31.586 -11.331   2.328  1.7    0.586  2.698 0         
ATOM    900  NH1 ARG A 114      32.575 -12.044   1.788  1.7    1.516  11.41 0         
ATOM    901  NH2 ARG A 114      31.104 -11.662   3.508  1.7    25.95  20.52 0         
ATOM    902  N   ASN A 115      32.032  -5.314  -0.095  1.7    0      0     0         
ATOM    903  CA  ASN A 115      30.887  -4.434  -0.126  1.9    0      0     0         
ATOM    904  C   ASN A 115      31.262  -2.925  -0.209  1.7    0      0     0         
ATOM    905  O   ASN A 115      30.398  -2.076  -0.157  1.4    0.090  5.081 0         
ATOM    906  CB  ASN A 115      29.982  -4.736   1.051  1.9    1.280  9.774 0         
ATOM    907  CG  ASN A 115      29.081  -5.912   0.789  1.7    3.316  2.783 0         
ATOM    908  OD1 ASN A 115      28.323  -5.923  -0.167  1.4    13.77  9.829 0         
ATOM    909  ND2 ASN A 115      29.148  -6.915   1.653  1.7    12.90  13.59 0         
ATOM    910  N   LEU A 116      32.546  -2.619  -0.361  1.7    0      0     0         
ATOM    911  CA  LEU A 116      32.991  -1.245  -0.450  1.9    0      0     0         
ATOM    912  C   LEU A 116      32.604  -0.683  -1.809  1.7    0      0     0         
ATOM    913  O   LEU A 116      33.320  -0.881  -2.773  1.4    0      0     0         
ATOM    914  CB  LEU A 116      34.516  -1.140  -0.253  1.9    0      0     0         
ATOM    915  CG  LEU A 116      35.131   0.272  -0.368  1.9    0      0     0         
ATOM    916  CD1 LEU A 116      34.415   1.232   0.600  1.9    0      0     0         
ATOM    917  CD2 LEU A 116      36.611   0.270  -0.092  1.9    0      0     0         
ATOM    918  N   GLN A 117      31.479  -0.001  -1.924  1.7    0      0     0         
ATOM    919  CA  GLN A 117      31.185   0.509  -3.233  1.9    0      0     0         
ATOM    920  C   GLN A 117      31.490   1.976  -3.471  1.7    0      0     0         
ATOM    921  O   GLN A 117      31.978   2.321  -4.548  1.4    0      0     0         
ATOM    922  CB  GLN A 117      29.820   0.073  -3.704  1.9    0      0     0         
ATOM    923  CG  GLN A 117      29.898  -1.326  -4.370  1.9    0      0     0         
ATOM    924  CD  GLN A 117      28.664  -2.114  -4.120  1.7    0      0     0         
ATOM    925  OE1 GLN A 117      28.080  -2.057  -3.021  1.4    2.811  11.64 0         
ATOM    926  NE2 GLN A 117      28.237  -2.855  -5.120  1.7    2.607  7.358 0         
ATOM    927  N   GLU A 118      31.265   2.844  -2.483  1.7    0      0     0         
ATOM    928  CA  GLU A 118      31.703   4.218  -2.653  1.9    0      0     0         
ATOM    929  C   GLU A 118      32.730   4.758  -1.684  1.7    0      0     0         
ATOM    930  O   GLU A 118      32.692   4.491  -0.493  1.4    0      0     0         
ATOM    931  CB  GLU A 118      30.539   5.166  -2.703  1.9    0      0     0         
ATOM    932  CG  GLU A 118      30.921   6.455  -3.366  1.9    0.132  5.744 0         
ATOM    933  CD  GLU A 118      29.789   6.988  -4.161  1.7    0      0     0         
ATOM    934  OE1 GLU A 118      28.757   6.285  -4.136  1.4    0.252  3.643 0         
ATOM    935  OE2 GLU A 118      29.922   8.078  -4.792  1.4    17.64  27.21 0         
ATOM    936  N   ILE A 119      33.666   5.494  -2.260  1.7    0      0     0         
ATOM    937  CA  ILE A 119      34.509   6.414  -1.551  1.9    0      0     0         
ATOM    938  C   ILE A 119      34.055   7.772  -2.077  1.7    0      0     0         
ATOM    939  O   ILE A 119      34.189   8.100  -3.263  1.4    0.013  8.828 0         
ATOM    940  CB  ILE A 119      36.025   6.171  -1.782  1.9    0      0     0         
ATOM    941  CG1 ILE A 119      36.437   4.785  -1.234  1.9    0      0     0         
ATOM    942  CG2 ILE A 119      36.839   7.313  -1.140  1.9    0      0     0         
ATOM    943  CD1 ILE A 119      37.948   4.535  -1.227  1.9    0      0     0         
ATOM    944  N   LEU A 120      33.466   8.545  -1.182  1.7    0      0     0         
ATOM    945  CA  LEU A 120      32.695   9.676  -1.590  1.9    0.042  2.958 0         
ATOM    946  C   LEU A 120      33.601  10.827  -1.984  1.7    0      0     0         
ATOM    947  O   LEU A 120      33.288  11.582  -2.890  1.4    8.714  12.91 0         
ATOM    948  CB  LEU A 120      31.754  10.064  -0.467  1.9    0      0     0         
ATOM    949  CG  LEU A 120      30.453  10.686  -0.946  1.9    3.618  6.607 0         
ATOM    950  CD1 LEU A 120      29.659   9.661  -1.775  1.9    1.879  5.505 0         
ATOM    951  CD2 LEU A 120      29.650  11.213   0.252  1.9    9.558  16.36 0         
ATOM    952  N   HIS A 121      34.733  10.940  -1.305  1.7    0      0     0         
ATOM    953  CA  HIS A 121      35.726  11.974  -1.577  1.9    0      0     0         
ATOM    954  C   HIS A 121      37.053  11.377  -1.240  1.7    0      0     0         
ATOM    955  O   HIS A 121      37.162  10.661  -0.245  1.4    0      0     0         
ATOM    956  CB  HIS A 121      35.571  13.176  -0.630  1.9    1.797  6.456 0         
ATOM    957  CG  HIS A 121      34.243  13.846  -0.692  1.7    1.456  2.084 0         
ATOM    958  ND1 HIS A 121      33.968  14.875  -1.582  1.7    18.74  14.22 0         
ATOM    959  CD2 HIS A 121      33.114  13.654   0.031  1.7    2.772  9.733 0         
ATOM    960  CE1 HIS A 121      32.725  15.293  -1.402  1.7    36.52  16.41 0         
ATOM    961  NE2 HIS A 121      32.186  14.571  -0.427  1.7    23.79  14.99 0         
ATOM    962  N   GLY A 122      38.069  11.704  -2.027  1.7    0      0     0         
ATOM    963  CA  GLY A 122      39.425  11.314  -1.689  1.9    0      0     0         
ATOM    964  C   GLY A 122      39.939  10.182  -2.554  1.7    0      0     0         
ATOM    965  O   GLY A 122      39.160   9.464  -3.226  1.4    0      0     0         
ATOM    966  N   ALA A 123      41.257  10.025  -2.526  1.7    0      0     0         
ATOM    967  CA  ALA A 123      41.906   8.939  -3.213  1.9    0      0     0         
ATOM    968  C   ALA A 123      42.293   7.781  -2.269  1.7    0      0     0         
ATOM    969  O   ALA A 123      41.786   7.661  -1.131  1.4    0      0     0         
ATOM    970  CB  ALA A 123      43.106   9.463  -4.038  1.9    0.020  4.794 0         
ATOM    971  N   VAL A 124      43.137   6.879  -2.765  1.7    0      0     0         
ATOM    972  CA  VAL A 124      43.446   5.633  -2.074  1.9    0      0     0         
ATOM    973  C   VAL A 124      44.931   5.368  -2.199  1.7    0      0     0         
ATOM    974  O   VAL A 124      45.520   5.599  -3.264  1.4    0      0     0         
ATOM    975  CB  VAL A 124      42.703   4.510  -2.724  1.9    0      0     0         
ATOM    976  CG1 VAL A 124      42.891   3.249  -1.953  1.9    0      0     0         
ATOM    977  CG2 VAL A 124      41.247   4.836  -2.774  1.9    0      0     0         
ATOM    978  N   ARG A 125      45.553   4.924  -1.121  1.7    0      0     0         
ATOM    979  CA  ARG A 125      46.942   4.506  -1.198  1.9    0      0     0         
ATOM    980  C   ARG A 125      47.072   3.056  -0.727  1.7    0      0     0         
ATOM    981  O   ARG A 125      46.599   2.698   0.371  1.4    0      0     0         
ATOM    982  CB  ARG A 125      47.860   5.428  -0.389  1.9    0      0     0         
ATOM    983  CG  ARG A 125      49.304   4.933  -0.279  1.9    0      0     0         
ATOM    984  CD  ARG A 125      50.277   6.071   0.162  1.9    4.140  23.53 0         
ATOM    985  NE  ARG A 125      51.621   5.898  -0.433  1.7    4.636  10.94 0         
ATOM    986  CZ  ARG A 125      52.746   5.640   0.247  1.7    2.321  2.137 0         
ATOM    987  NH1 ARG A 125      52.726   5.555   1.582  1.7    23.45  19.12 0         
ATOM    988  NH2 ARG A 125      53.898   5.476  -0.412  1.7    44.91  23.62 0         
ATOM    989  N   PHE A 126      47.710   2.245  -1.577  1.7    0      0     0         
ATOM    990  CA  PHE A 126      48.189   0.914  -1.232  1.9    0      0     0         
ATOM    991  C   PHE A 126      49.695   0.872  -1.478  1.7    0      0     0         
ATOM    992  O   PHE A 126      50.114   1.007  -2.616  1.4    0      0     0         
ATOM    993  CB  PHE A 126      47.494  -0.141  -2.113  1.9    0.309  5.510 0         
ATOM    994  CG  PHE A 126      46.235  -0.725  -1.513  1.7    0      0     0         
ATOM    995  CD1 PHE A 126      45.025  -0.049  -1.602  1.7    0      0     0         
ATOM    996  CD2 PHE A 126      46.257  -1.952  -0.888  1.7    0.146  3.452 0         
ATOM    997  CE1 PHE A 126      43.857  -0.572  -1.051  1.7    0      0     0         
ATOM    998  CE2 PHE A 126      45.072  -2.498  -0.334  1.7    0      0     0         
ATOM    999  CZ  PHE A 126      43.878  -1.804  -0.410  1.7    0      0     0         
ATOM   1000  N   SER A 127      50.510   0.685  -0.438  1.7    0      0     0         
ATOM   1001  CA  SER A 127      51.945   0.411  -0.642  1.9    0      0     0         
ATOM   1002  C   SER A 127      52.575  -0.483   0.432  1.7    0      0     0         
ATOM   1003  O   SER A 127      52.174  -0.449   1.582  1.4    0      0     0         
ATOM   1004  CB  SER A 127      52.728   1.709  -0.727  1.9    5.138  15.82 0         
ATOM   1005  OG  SER A 127      52.846   2.259   0.570  1.4    0.216  3.356 0         
ATOM   1006  N   ASN A 128      53.585  -1.266   0.048  1.7    3.690  12.20 0         
ATOM   1007  CA  ASN A 128      54.323  -2.169   0.973  1.9    9.154  9.243 0         
ATOM   1008  C   ASN A 128      53.436  -3.184   1.744  1.7    0      0     0         
ATOM   1009  O   ASN A 128      53.458  -3.269   2.971  1.4    0      0     0         
ATOM   1010  CB  ASN A 128      55.242  -1.373   1.915  1.9    2.829  9.791 0         
ATOM   1011  CG  ASN A 128      56.019  -0.281   1.187  1.7    3.137  11.67 0         
ATOM   1012  OD1 ASN A 128      56.995  -0.563   0.488  1.4    38.70  26.70 0         
ATOM   1013  ND2 ASN A 128      55.581   0.972   1.342  1.7    28.10  22.96 0         
ATOM   1014  N   ASN A 129      52.671  -3.971   0.999  1.7    2.146  25.34 0         
ATOM   1015  CA  ASN A 129      51.889  -5.036   1.599  1.9    0      0     0         
ATOM   1016  C   ASN A 129      52.257  -6.373   0.977  1.7    0      0     0         
ATOM   1017  O   ASN A 129      51.475  -6.953   0.230  1.4    1.578  8.103 0         
ATOM   1018  CB  ASN A 129      50.400  -4.722   1.499  1.9    2.693  5.351 0         
ATOM   1019  CG  ASN A 129      50.070  -3.357   2.094  1.7    0      0     0         
ATOM   1020  OD1 ASN A 129      49.923  -3.206   3.317  1.4    0      0     0         
ATOM   1021  ND2 ASN A 129      49.984  -2.343   1.228  1.7    1.083  7.241 0         
ATOM   1022  N   PRO A 130      53.434  -6.899   1.340  1.7    0      0     0         
ATOM   1023  CA  PRO A 130      54.096  -7.937   0.554  1.9    0.529  3.588 0         
ATOM   1024  C   PRO A 130      53.424  -9.304   0.679  1.7    0      0     0         
ATOM   1025  O   PRO A 130      53.873 -10.277   0.075  1.4    0      0     0         
ATOM   1026  CB  PRO A 130      55.516  -7.975   1.133  1.9    7.254  11.35 0         
ATOM   1027  CG  PRO A 130      55.579  -6.844   2.172  1.9    15.16  17.33 0         
ATOM   1028  CD  PRO A 130      54.173  -6.583   2.568  1.9    0      0     0         
ATOM   1029  N   ALA A 131      52.341  -9.384   1.434  1.7    0      0     0         
ATOM   1030  CA  ALA A 131      51.637 -10.639   1.568  1.9    0.159  2.997 0         
ATOM   1031  C   ALA A 131      50.183 -10.489   1.140  1.7    0      0     0         
ATOM   1032  O   ALA A 131      49.373 -11.391   1.386  1.4    0.778  3.799 0         
ATOM   1033  CB  ALA A 131      51.724 -11.121   2.997  1.9    3.220  14.72 0         
ATOM   1034  N   LEU A 132      49.844  -9.353   0.519  1.7    0.002  2.462 0         
ATOM   1035  CA  LEU A 132      48.443  -9.088   0.172  1.9    0      0     0         
ATOM   1036  C   LEU A 132      47.930  -9.855  -1.061  1.7    0.401  1.644 0         
ATOM   1037  O   LEU A 132      48.683 -10.128  -1.992  1.4    6.668  7.676 0         
ATOM   1038  CB  LEU A 132      48.196  -7.590   0.025  1.9    4.474  7.917 0         
ATOM   1039  CG  LEU A 132      46.756  -7.111  -0.189  1.9    1.315  7.146 0         
ATOM   1040  CD1 LEU A 132      45.843  -7.491   0.950  1.9    0      0     0         
ATOM   1041  CD2 LEU A 132      46.752  -5.620  -0.414  1.9    1.143  6.131 0         
ATOM   1042  N   CYS A 133      46.644 -10.198  -1.068  1.7    0      0     0         
ATOM   1043  CA  CYS A 133      46.079 -10.971  -2.175  1.9    1.898  5.746 0         
ATOM   1044  C   CYS A 133      44.831 -10.373  -2.752  1.7    0.243  1.916 0         
ATOM   1045  O   CYS A 133      44.022  -9.778  -2.017  1.4    0.120  7.359 0         
ATOM   1046  CB  CYS A 133      45.744 -12.394  -1.743  1.9    1.933  6.426 0         
ATOM   1047  SG  CYS A 133      47.196 -13.354  -1.401  1.8    6.666  19.61 0         
ATOM   1048  N   ASN A 134      44.682 -10.567  -4.069  1.7    8.189  10.12 0         
ATOM   1049  CA  ASN A 134      43.446 -10.296  -4.799  1.9    8.151  11.81 0         
ATOM   1050  C   ASN A 134      43.093  -8.802  -5.055  1.7    0      0     0         
ATOM   1051  O   ASN A 134      42.635  -8.440  -6.150  1.4    0.009  1.767 0         
ATOM   1052  CB  ASN A 134      42.281 -11.053  -4.132  1.9    0      0     0         
ATOM   1053  CG  ASN A 134      42.621 -12.525  -3.839  1.7    0      0     0         
ATOM   1054  OD1 ASN A 134      42.925 -13.290  -4.755  1.4    2.889  7.950 0         
ATOM   1055  ND2 ASN A 134      42.590 -12.908  -2.553  1.7    2.899  19.47 0         
ATOM   1056  N   VAL A 135      43.331  -7.952  -4.060  1.7    0.099  3.029 0         
ATOM   1057  CA  VAL A 135      42.921  -6.529  -4.077  1.9    0      0     0         
ATOM   1058  C   VAL A 135      43.434  -5.811  -5.336  1.7    0      0     0         
ATOM   1059  O   VAL A 135      42.693  -5.068  -5.970  1.4    0      0     0         
ATOM   1060  CB  VAL A 135      43.390  -5.833  -2.813  1.9    0      0     0         
ATOM   1061  CG1 VAL A 135      43.123  -4.328  -2.872  1.9    0      0     0         
ATOM   1062  CG2 VAL A 135      42.696  -6.468  -1.598  1.9    0      0     0         
ATOM   1063  N   GLU A 136      44.672  -6.116  -5.720  1.7    0.624  5.377 0         
ATOM   1064  CA  GLU A 136      45.321  -5.609  -6.913  1.9    0.001  2.231 0         
ATOM   1065  C   GLU A 136      44.489  -5.757  -8.160  1.7    0.060  3.384 0         
ATOM   1066  O   GLU A 136      44.802  -5.166  -9.183  1.4    18.45  12.15 0         
ATOM   1067  CB  GLU A 136      46.631  -6.367  -7.085  1.9    6.467  12.71 0         
ATOM   1068  CG  GLU A 136      47.321  -6.326  -8.441  1.9    19.04  18.55 0         
ATOM   1069  CD  GLU A 136      48.681  -7.064  -8.437  1.7    5.780  4.831 0         
ATOM   1070  OE1 GLU A 136      48.994  -7.764  -7.418  1.4    22.14  17.76 0         
ATOM   1071  OE2 GLU A 136      49.423  -6.961  -9.455  1.4    38.90  15.38 0         
ATOM   1072  N   SER A 137      43.432  -6.544  -8.093  1.7    0.057  1.319 0         
ATOM   1073  CA  SER A 137      42.629  -6.818  -9.288  1.9    9.603  9.238 0         
ATOM   1074  C   SER A 137      41.423  -5.914  -9.259  1.7    0.436  1.99  0         
ATOM   1075  O   SER A 137      40.708  -5.785 -10.237  1.4    8.004  6.915 0         
ATOM   1076  CB  SER A 137      42.177  -8.296  -9.335  1.9    22.77  20.59 0         
ATOM   1077  OG  SER A 137      41.276  -8.578  -8.270  1.4    0      0     0         
ATOM   1078  N   ILE A 138      41.186  -5.326  -8.102  1.7    0      0     0         
ATOM   1079  CA  ILE A 138      40.042  -4.452  -7.917  1.9    0      0     0         
ATOM   1080  C   ILE A 138      40.117  -3.295  -8.879  1.7    0      0     0         
ATOM   1081  O   ILE A 138      41.205  -2.730  -9.099  1.4    9.270  10.72 0         
ATOM   1082  CB  ILE A 138      39.975  -3.941  -6.481  1.9    0      0     0         
ATOM   1083  CG1 ILE A 138      39.549  -5.081  -5.534  1.9    0      0     0         
ATOM   1084  CG2 ILE A 138      39.013  -2.745  -6.359  1.9    0      0     0         
ATOM   1085  CD1 ILE A 138      38.308  -5.907  -6.041  1.9    0      0     0         
ATOM   1086  N   GLN A 139      38.971  -2.988  -9.484  1.7    0      0     0         
ATOM   1087  CA  GLN A 139      38.839  -1.860 -10.452  1.9    7.861  8.558 0         
ATOM   1088  C   GLN A 139      38.268  -0.636  -9.730  1.7    0      0     0         
ATOM   1089  O   GLN A 139      37.060  -0.511  -9.506  1.4    0      0     0         
ATOM   1090  CB  GLN A 139      37.969  -2.265 -11.646  1.9    25.90  42.21 0         
ATOM   1091  N   TRP A 140      39.174   0.231  -9.309  1.7    3.709  5.053 0         
ATOM   1092  CA  TRP A 140      38.841   1.411  -8.524  1.9    0      0     0         
ATOM   1093  C   TRP A 140      37.929   2.469  -9.191  1.7    0      0     0         
ATOM   1094  O   TRP A 140      37.200   3.189  -8.496  1.4    0      0     0         
ATOM   1095  CB  TRP A 140      40.137   2.031  -8.005  1.9    7.424  12.14 0         
ATOM   1096  CG  TRP A 140      40.857   1.034  -7.167  1.7    0      0     0         
ATOM   1097  CD1 TRP A 140      41.849   0.198  -7.568  1.7    10.64  9.970 0         
ATOM   1098  CD2 TRP A 140      40.602   0.727  -5.777  1.7    0      0     0         
ATOM   1099  NE1 TRP A 140      42.253  -0.595  -6.515  1.7    1.253  8.136 0         
ATOM   1100  CE2 TRP A 140      41.500  -0.298  -5.408  1.7    0      0     0         
ATOM   1101  CE3 TRP A 140      39.718   1.232  -4.815  1.7    0      0     0         
ATOM   1102  CZ2 TRP A 140      41.532  -0.847  -4.118  1.7    0      0     0         
ATOM   1103  CZ3 TRP A 140      39.749   0.692  -3.523  1.7    0      0     0         
ATOM   1104  CH2 TRP A 140      40.652  -0.341  -3.187  1.7    0      0     0         
ATOM   1105  N   ARG A 141      37.951   2.576 -10.515  1.7    1.250  7.148 0         
ATOM   1106  CA  ARG A 141      37.081   3.530 -11.165  1.9    0.357  3.523 0         
ATOM   1107  C   ARG A 141      35.625   3.344 -10.755  1.7    0      0     0         
ATOM   1108  O   ARG A 141      34.836   4.242 -10.982  1.4    2.003  4.563 0         
ATOM   1109  CB  ARG A 141      37.232   3.536 -12.705  1.9    4.515  12.35 0         
ATOM   1110  CG  ARG A 141      38.591   4.065 -13.233  1.9    10.39  10.81 0         
ATOM   1111  CD  ARG A 141      38.817   3.824 -14.761  1.9    28.10  20.68 0         
ATOM   1112  NE  ARG A 141      38.410   4.991 -15.570  1.7    7.889  9.604 0         
ATOM   1113  CZ  ARG A 141      38.813   5.257 -16.822  1.7    3.972  4.865 0         
ATOM   1114  NH1 ARG A 141      39.653   4.448 -17.474  1.7    54.07  22.21 0         
ATOM   1115  NH2 ARG A 141      38.365   6.348 -17.446  1.7    58.78  24.93 0         
ATOM   1116  N   ASP A 142      35.242   2.215 -10.158  1.7    0      0     0         
ATOM   1117  CA  ASP A 142      33.841   2.071  -9.712  1.9    0      0     0         
ATOM   1118  C   ASP A 142      33.629   2.703  -8.328  1.7    0      0     0         
ATOM   1119  O   ASP A 142      32.522   3.108  -7.971  1.4    0      0     0         
ATOM   1120  CB  ASP A 142      33.401   0.602  -9.657  1.9    0      0     0         
ATOM   1121  CG  ASP A 142      31.873   0.423  -9.872  1.7    0      0     0         
ATOM   1122  OD1 ASP A 142      31.134   0.158  -8.908  1.4    0      0     0         
ATOM   1123  OD2 ASP A 142      31.394   0.562 -11.022  1.4    0      0     0         
ATOM   1124  N   ILE A 143      34.705   2.768  -7.553  1.7    0      0     0         
ATOM   1125  CA  ILE A 143      34.647   3.090  -6.138  1.9    0      0     0         
ATOM   1126  C   ILE A 143      34.959   4.559  -5.901  1.7    0      0     0         
ATOM   1127  O   ILE A 143      34.225   5.266  -5.210  1.4    0.003  3.38  0         
ATOM   1128  CB  ILE A 143      35.643   2.195  -5.371  1.9    0      0     0         
ATOM   1129  CG1 ILE A 143      35.145   0.744  -5.354  1.9    0      0     0         
ATOM   1130  CG2 ILE A 143      35.886   2.723  -3.966  1.9    0      0     0         
ATOM   1131  CD1 ILE A 143      36.208  -0.242  -4.952  1.9    0      0     0         
ATOM   1132  N   VAL A 144      36.042   5.011  -6.514  1.7    0      0     0         
ATOM   1133  CA  VAL A 144      36.527   6.366  -6.341  1.9    0      0     0         
ATOM   1134  C   VAL A 144      35.932   7.315  -7.359  1.7    0      0     0         
ATOM   1135  O   VAL A 144      35.913   7.052  -8.561  1.4    0.765  6.011 0         
ATOM   1136  CB  VAL A 144      38.074   6.392  -6.379  1.9    0      0     0         
ATOM   1137  CG1 VAL A 144      38.606   7.767  -6.320  1.9    0      0     0         
ATOM   1138  CG2 VAL A 144      38.602   5.641  -5.189  1.9    0      0     0         
ATOM   1139  N   SER A 145      35.443   8.440  -6.856  1.7    0.568  4.728 0         
ATOM   1140  CA  SER A 145      35.099   9.588  -7.695  1.9    3.348  6.024 0         
ATOM   1141  C   SER A 145      36.216   9.979  -8.680  1.7    0      0     0         
ATOM   1142  O   SER A 145      37.401  10.016  -8.340  1.4    0      0     0         
ATOM   1143  CB  SER A 145      34.740  10.763  -6.784  1.9    15.94  24.42 0         
ATOM   1144  OG  SER A 145      34.990  11.996  -7.412  1.4    13.14  10.15 0         
ATOM   1145  N   SER A 146      35.823  10.309  -9.898  1.7    3.733  10.41 0         
ATOM   1146  CA  SER A 146      36.788  10.601 -10.935  1.9    0.130  2.578 0         
ATOM   1147  C   SER A 146      37.589  11.889 -10.728  1.7    0.218  2.082 0         
ATOM   1148  O   SER A 146      38.543  12.142 -11.471  1.4    17.09  12.50 0         
ATOM   1149  CB  SER A 146      36.103  10.606 -12.299  1.9    36.33  27.45 0         
ATOM   1150  OG  SER A 146      35.086  11.584 -12.321  1.4    37.85  15.24 0         
ATOM   1151  N   ASP A 147      37.226  12.716  -9.747  1.7    0.135  2.441 0         
ATOM   1152  CA  ASP A 147      38.102  13.852  -9.429  1.9    5.243  6.878 0         
ATOM   1153  C   ASP A 147      39.381  13.423  -8.710  1.7    0      0     0         
ATOM   1154  O   ASP A 147      40.384  14.128  -8.768  1.4    19.08  20.03 0         
ATOM   1155  CB  ASP A 147      37.391  14.927  -8.614  1.9    16.53  15.46 0         
ATOM   1156  CG  ASP A 147      36.236  15.554  -9.359  1.7    7.474  9.108 0         
ATOM   1157  OD1 ASP A 147      36.331  15.770 -10.586  1.4    35.11  14.08 0         
ATOM   1158  OD2 ASP A 147      35.209  15.823  -8.714  1.4    38.62  15.47 0         
ATOM   1159  N   PHE A 148      39.353  12.270  -8.043  1.7    0      0     0         
ATOM   1160  CA  PHE A 148      40.482  11.855  -7.214  1.9    0.068  8.641 0         
ATOM   1161  C   PHE A 148      41.431  10.853  -7.864  1.7    0      0     0         
ATOM   1162  O   PHE A 148      42.547  10.624  -7.383  1.4    0      0     0         
ATOM   1163  CB  PHE A 148      39.992  11.395  -5.846  1.9    0      0     0         
ATOM   1164  CG  PHE A 148      39.356  12.506  -5.052  1.7    0      0     0         
ATOM   1165  CD1 PHE A 148      37.996  12.800  -5.197  1.7    0      0     0         
ATOM   1166  CD2 PHE A 148      40.123  13.301  -4.208  1.7    1.920  9.592 0         
ATOM   1167  CE1 PHE A 148      37.405  13.861  -4.493  1.7    6.231  11.44 0         
ATOM   1168  CE2 PHE A 148      39.539  14.350  -3.507  1.7    14.73  11.47 0         
ATOM   1169  CZ  PHE A 148      38.180  14.628  -3.655  1.7    16.73  12.49 0         
ATOM   1170  N   LEU A 149      40.998  10.296  -8.987  1.7    0      0     0         
ATOM   1171  CA  LEU A 149      41.803   9.325  -9.721  1.9    0.000  0.633 0         
ATOM   1172  C   LEU A 149      43.248   9.825  -9.838  1.7    0.777  1.765 0         
ATOM   1173  O   LEU A 149      44.200   9.084  -9.657  1.4    9.993  7.386 0         
ATOM   1174  CB  LEU A 149      41.181   9.043 -11.103  1.9    14.97  15.41 0         
ATOM   1175  CG  LEU A 149      39.840   8.257 -11.243  1.9    0      0     0         
ATOM   1176  CD1 LEU A 149      39.645   7.785 -12.695  1.9    25.71  27.41 0         
ATOM   1177  CD2 LEU A 149      39.629   7.046 -10.305  1.9    3.527  11.37 0         
ATOM   1178  N   SER A 150      43.398  11.114 -10.097  1.7    0.342  5.568 0         
ATOM   1179  CA  SER A 150      44.711  11.685 -10.291  1.9    10.38  9.325 0         
ATOM   1180  C   SER A 150      45.652  11.628  -9.073  1.7    0.205  1.724 0         
ATOM   1181  O   SER A 150      46.869  11.752  -9.236  1.4    25.95  13.09 0         
ATOM   1182  CB  SER A 150      44.556  13.105 -10.807  1.9    31.53  27.89 0         
ATOM   1183  OG  SER A 150      44.182  13.070 -12.177  1.4    45.29  14.83 0         
ATOM   1184  N   ASN A 151      45.117  11.461  -7.862  1.7    0.005  3.203 0         
ATOM   1185  CA  ASN A 151      45.986  11.436  -6.684  1.9    6.105  7.464 0         
ATOM   1186  C   ASN A 151      46.045  10.000  -6.080  1.7    1.070  2.124 0         
ATOM   1187  O   ASN A 151      46.434   9.793  -4.931  1.4    2.604  5.817 0         
ATOM   1188  CB  ASN A 151      45.614  12.550  -5.658  1.9    8.187  11.73 0         
ATOM   1189  CG  ASN A 151      45.885  14.002  -6.168  1.7    3.347  3.318 0         
ATOM   1190  OD1 ASN A 151      46.833  14.295  -6.921  1.4    29.43  13.38 0         
ATOM   1191  ND2 ASN A 151      45.049  14.922  -5.719  1.7    41.31  31.90 0         
ATOM   1192  N   MET A 152      45.687   9.012  -6.901  1.7    0.246  2.735 0         
ATOM   1193  CA  MET A 152      45.641   7.588  -6.505  1.9    0      0     0         
ATOM   1194  C   MET A 152      47.056   6.998  -6.372  1.7    0.090  1.908 0         
ATOM   1195  O   MET A 152      47.910   7.305  -7.174  1.4    24.44  14.28 0         
ATOM   1196  CB  MET A 152      44.840   6.824  -7.542  1.9    10.49  11.02 0         
ATOM   1197  CG  MET A 152      44.121   5.638  -7.010  1.9    4.929  7.608 0         
ATOM   1198  SD  MET A 152      42.478   5.979  -6.366  1.8    0      0     0         
ATOM   1199  CE  MET A 152      41.744   6.564  -7.867  1.9    4.042  7.775 0         
ATOM   1200  N   SER A 153      47.337   6.198  -5.346  1.7    0      0     0         
ATOM   1201  CA  SER A 153      48.702   5.637  -5.195  1.9    3.705  5.870 0         
ATOM   1202  C   SER A 153      48.775   4.098  -4.958  1.7    0.152  2.618 0         
ATOM   1203  O   SER A 153      48.937   3.613  -3.816  1.4    0.244  7.076 0         
ATOM   1204  CB  SER A 153      49.457   6.377  -4.108  1.9    4.023  7.957 0         
ATOM   1205  OG  SER A 153      50.832   6.272  -4.368  1.4    31.34  21.07 0         
ATOM   1206  N   MET A 154      48.672   3.345  -6.051  1.7    7.952  9.244 0         
ATOM   1207  CA  MET A 154      48.451   1.912  -5.971  1.9    0      0     0         
ATOM   1208  C   MET A 154      49.706   1.193  -6.353  1.7    0.241  1.340 0         
ATOM   1209  O   MET A 154      50.089   1.180  -7.490  1.4    26.33  13.4  0         
ATOM   1210  CB  MET A 154      47.296   1.491  -6.861  1.9    14.26  13.09 0         
ATOM   1211  CG  MET A 154      46.063   2.367  -6.710  1.9    11.36  14.04 0         
ATOM   1212  SD  MET A 154      45.042   2.047  -5.260  1.8    0      0     0         
ATOM   1213  CE  MET A 154      45.990   2.859  -4.023  1.9    0      0     0         
ATOM   1214  N   ASP A 155      50.352   0.600  -5.368  1.7    0      0     0         
ATOM   1215  CA  ASP A 155      51.557  -0.157  -5.570  1.9    2.908  5.297 0         
ATOM   1216  C   ASP A 155      51.376  -1.564  -4.926  1.7    0      0     0         
ATOM   1217  O   ASP A 155      51.535  -1.763  -3.705  1.4    2.192  19.81 0         
ATOM   1218  CB  ASP A 155      52.711   0.635  -4.980  1.9    15.26  20.09 0         
ATOM   1219  CG  ASP A 155      54.057   0.007  -5.238  1.7    6.000  8.537 0         
ATOM   1220  OD1 ASP A 155      54.168  -0.923  -6.082  1.4    14.31  8.857 0         
ATOM   1221  OD2 ASP A 155      55.023   0.470  -4.573  1.4    27.61  29.62 0         
ATOM   1222  N   PHE A 156      51.015  -2.531  -5.770  1.7    4.570  6.87  0         
ATOM   1223  CA  PHE A 156      50.783  -3.902  -5.339  1.9    2.946  5.375 0         
ATOM   1224  C   PHE A 156      51.949  -4.819  -5.679  1.7    0      0     0         
ATOM   1225  O   PHE A 156      52.296  -4.978  -6.849  1.4    14.92  13.06 0         
ATOM   1226  CB  PHE A 156      49.561  -4.446  -6.038  1.9    4.376  10.15 0         
ATOM   1227  CG  PHE A 156      48.299  -3.758  -5.673  1.7    0      0     0         
ATOM   1228  CD1 PHE A 156      47.820  -2.712  -6.450  1.7    7.805  9.357 0         
ATOM   1229  CD2 PHE A 156      47.569  -4.179  -4.566  1.7    4.106  13.17 0         
ATOM   1230  CE1 PHE A 156      46.638  -2.096  -6.141  1.7    4.741  8.647 0         
ATOM   1231  CE2 PHE A 156      46.386  -3.566  -4.231  1.7    0      0     0         
ATOM   1232  CZ  PHE A 156      45.912  -2.509  -5.019  1.7    0      0     0         
ATOM   1233  N   GLN A 157      52.533  -5.445  -4.659  1.7    4.336  21.60 0         
ATOM   1234  CA  GLN A 157      53.645  -6.378  -4.857  1.9    3.986  7.985 0         
ATOM   1235  C   GLN A 157      53.578  -7.554  -3.863  1.7    0.398  2.591 0         
ATOM   1236  O   GLN A 157      53.911  -7.390  -2.675  1.4    0.398  4.311 0         
ATOM   1237  CB  GLN A 157      54.975  -5.630  -4.719  1.9    5.948  16.83 0         
ATOM   1238  CG  GLN A 157      55.536  -5.021  -5.999  1.9    20.31  16.22 0         
ATOM   1239  CD  GLN A 157      56.714  -4.075  -5.718  1.7    4.046  4.480 0         
ATOM   1240  OE1 GLN A 157      57.879  -4.456  -5.877  1.4    32.84  13.03 0         
ATOM   1241  NE2 GLN A 157      56.409  -2.841  -5.277  1.7    30.47  21.83 0         
ATOM   1242  N   ASN A 158      53.137  -8.729  -4.326  1.7    7.566  13.56 0         
ATOM   1243  CA  ASN A 158      53.104  -9.900  -3.437  1.9    0.164  3.322 0         
ATOM   1244  C   ASN A 158      54.392 -10.682  -3.555  1.7    0      0     0         
ATOM   1245  O   ASN A 158      54.777 -11.065  -4.649  1.4    21.17  12.10 0         
ATOM   1246  CB  ASN A 158      51.881 -10.796  -3.682  1.9    18.08  20.32 0         
ATOM   1247  CG  ASN A 158      51.722 -11.880  -2.612  1.7    0      0     0         
ATOM   1248  OD1 ASN A 158      50.840 -11.807  -1.756  1.4    0.251  5.597 0         
ATOM   1249  ND2 ASN A 158      52.584 -12.888  -2.660  1.7    3.500  7.962 0         
ATOM   1250  N   HIS A 159      55.057 -10.893  -2.423  1.7    0      0     0         
ATOM   1251  CA  HIS A 159      56.329 -11.610  -2.373  1.9    9.284  9.491 0         
ATOM   1252  C   HIS A 159      56.385 -12.632  -1.215  1.7    2.485  4.119 0         
ATOM   1253  O   HIS A 159      57.443 -13.213  -0.943  1.4    23.03  10.43 0         
ATOM   1254  CB  HIS A 159      57.521 -10.638  -2.257  1.9    24.64  18.61 0         
ATOM   1255  CG  HIS A 159      57.308  -9.310  -2.926  1.7    1.543  1.426 0         
ATOM   1256  ND1 HIS A 159      57.635  -9.074  -4.249  1.7    23.53  12.83 0         
ATOM   1257  CD2 HIS A 159      56.822  -8.137  -2.446  1.7    7.430  7.065 0         
ATOM   1258  CE1 HIS A 159      57.347  -7.821  -4.557  1.7    15.60  12.86 0         
ATOM   1259  NE2 HIS A 159      56.852  -7.231  -3.482  1.7    10.36  8.768 0         
ATOM   1260  N   LEU A 160      55.258 -12.856  -0.536  1.7    0      0     0         
ATOM   1261  CA  LEU A 160      55.248 -13.735   0.646  1.9    2.667  5.553 0         
ATOM   1262  C   LEU A 160      54.371 -14.975   0.531  1.7    3.033  6.369 0         
ATOM   1263  O   LEU A 160      54.530 -15.933   1.310  1.4    30.60  14.57 0         
ATOM   1264  CB  LEU A 160      54.922 -12.955   1.924  1.9    5.426  9.874 0         
ATOM   1265  CG  LEU A 160      55.981 -11.937   2.377  1.9    0      0     0         
ATOM   1266  CD1 LEU A 160      55.494 -11.167   3.605  1.9    3.212  10.96 0         
ATOM   1267  CD2 LEU A 160      57.350 -12.603   2.644  1.9    23.67  25.62 0         
ATOM   1268  N   GLY A 161      53.471 -14.980  -0.447  1.7    1.444  6.998 0         
ATOM   1269  CA  GLY A 161      52.719 -16.182  -0.743  1.9    18.82  28.07 0         
ATOM   1270  C   GLY A 161      52.310 -16.347  -2.184  1.7    3.237  2.806 0         
ATOM   1271  O   GLY A 161      52.681 -15.566  -3.057  1.4    15.49  10.25 0         
ATOM   1272  N   SER A 162      51.552 -17.407  -2.418  1.7    3.997  6.388 0         
ATOM   1273  CA  SER A 162      50.796 -17.601  -3.628  1.9    9.213  9.486 0         
ATOM   1274  C   SER A 162      49.378 -17.272  -3.236  1.7    0.228  1.322 0         
ATOM   1275  O   SER A 162      48.988 -17.448  -2.083  1.4    15.04  17.40 0         
ATOM   1276  CB  SER A 162      50.866 -19.062  -3.972  1.9    47.90  26.12 0         
ATOM   1277  OG  SER A 162      50.878 -19.788  -2.753  1.4    37.38  13.07 0         
ATOM   1278  N   CYS A 163      48.587 -16.768  -4.158  1.7    7.764  7.226 0         
ATOM   1279  CA  CYS A 163      47.261 -16.405  -3.759  1.9    1.313  3.865 0         
ATOM   1280  C   CYS A 163      46.228 -17.264  -4.413  1.7    2.420  3.881 0         
ATOM   1281  O   CYS A 163      46.454 -17.847  -5.457  1.4    14.83  13.59 0         
ATOM   1282  CB  CYS A 163      46.999 -14.941  -4.071  1.9    12.83  12.58 0         
ATOM   1283  SG  CYS A 163      48.111 -13.807  -3.191  1.8    7.510  11.56 0         
ATOM   1284  N   GLN A 164      45.078 -17.344  -3.775  1.7    4.001  9.090 0         
ATOM   1285  CA  GLN A 164      43.908 -17.876  -4.409  1.9    7.553  8.016 0         
ATOM   1286  C   GLN A 164      43.511 -16.988  -5.603  1.7    0      0     0         
ATOM   1287  O   GLN A 164      44.033 -15.900  -5.800  1.4    4.606  6.440 0         
ATOM   1288  CB  GLN A 164      42.784 -17.991  -3.392  1.9    3.741  9.667 0         
ATOM   1289  CG  GLN A 164      43.073 -18.975  -2.267  1.9    30.03  19.16 0         
ATOM   1290  CD  GLN A 164      41.871 -19.139  -1.359  1.7    3.731  3.007 0         
ATOM   1291  OE1 GLN A 164      41.022 -20.019  -1.572  1.4    31.18  12.02 0         
ATOM   1292  NE2 GLN A 164      41.756 -18.271  -0.370  1.7    29.92  25.20 0         
ATOM   1293  N   LYS A 165      42.607 -17.483  -6.428  1.7    4.931  5.518 0         
ATOM   1294  CA  LYS A 165      42.231 -16.784  -7.642  1.9    3.482  5.507 0         
ATOM   1295  C   LYS A 165      40.762 -16.386  -7.634  1.7    0      0     0         
ATOM   1296  O   LYS A 165      39.940 -17.043  -6.959  1.4    10.67  11.79 0         
ATOM   1297  CB  LYS A 165      42.554 -17.659  -8.850  1.9    20.65  17.77 0         
ATOM   1298  CG  LYS A 165      44.012 -17.959  -8.914  1.9    11.86  13.60 0         
ATOM   1299  CD  LYS A 165      44.474 -18.149 -10.296  1.9    30.53  17.52 0         
ATOM   1300  CE  LYS A 165      45.948 -18.500 -10.281  1.9    37.12  22.01 0         
ATOM   1301  NZ  LYS A 165      46.216 -19.589 -11.269  1.7    60.63  21.13 0         
ATOM   1302  N   CYS A 166      40.437 -15.329  -8.392  1.7    4.266  7.468 0         
ATOM   1303  CA  CYS A 166      39.076 -14.851  -8.480  1.9    0      0     0         
ATOM   1304  C   CYS A 166      38.186 -15.833  -9.200  1.7    0.087  0.993 0         
ATOM   1305  O   CYS A 166      38.599 -16.420 -10.181  1.4    15.22  13.16 0         
ATOM   1306  CB  CYS A 166      39.031 -13.525  -9.227  1.9    5.055  9.333 0         
ATOM   1307  SG  CYS A 166      39.947 -12.213  -8.426  1.8    7.172  11.29 0         
ATOM   1308  N   ASP A 167      36.952 -15.981  -8.736  1.7    0.213  2.582 0         
ATOM   1309  CA  ASP A 167      35.973 -16.798  -9.442  1.9    4.339  7.6   0         
ATOM   1310  C   ASP A 167      35.803 -16.399 -10.914  1.7    0      0     0         
ATOM   1311  O   ASP A 167      35.852 -15.232 -11.240  1.4    0.914  6.040 0         
ATOM   1312  CB  ASP A 167      34.630 -16.752  -8.715  1.9    0.000  1.347 0         
ATOM   1313  CG  ASP A 167      33.924 -18.078  -8.759  1.7    0.155  1.824 0         
ATOM   1314  OD1 ASP A 167      33.197 -18.322  -9.742  1.4    11.32  8.258 0         
ATOM   1315  OD2 ASP A 167      34.130 -18.907  -7.832  1.4    26.50  15.06 0         
ATOM   1316  N   PRO A 168      35.603 -17.359 -11.826  1.7    0.037  0.671 0         
ATOM   1317  CA  PRO A 168      35.348 -16.870 -13.195  1.9    13.60  11.72 0         
ATOM   1318  C   PRO A 168      34.048 -16.059 -13.230  1.7    0.807  1.656 0         
ATOM   1319  O   PRO A 168      33.826 -15.276 -14.138  1.4    19.27  10.81 0         
ATOM   1320  CB  PRO A 168      35.196 -18.150 -14.004  1.9    39.39  19.37 0         
ATOM   1321  CG  PRO A 168      34.780 -19.183 -12.991  1.9    36.87  18.93 0         
ATOM   1322  CD  PRO A 168      35.549 -18.830 -11.755  1.9    24.80  16.67 0         
ATOM   1323  N   SER A 169      33.225 -16.246 -12.210  1.7    0.557  1.994 0         
ATOM   1324  CA  SER A 169      31.999 -15.532 -12.013  1.9    14.15  10.95 0         
ATOM   1325  C   SER A 169      32.255 -13.987 -12.068  1.7    0.562  2.762 0         
ATOM   1326  O   SER A 169      31.481 -13.226 -12.671  1.4    25.4   14.02 0         
ATOM   1327  CB  SER A 169      31.498 -15.960 -10.642  1.9    6.765  13.27 0         
ATOM   1328  OG  SER A 169      30.111 -15.820 -10.509  1.4    37.97  15.08 0         
ATOM   1329  N   CYS A 170      33.360 -13.559 -11.447  1.7    0      0     0         
ATOM   1330  CA  CYS A 170      33.802 -12.175 -11.378  1.9    0.051  1.757 0         
ATOM   1331  C   CYS A 170      33.837 -11.441 -12.726  1.7    0.000  0.499 0         
ATOM   1332  O   CYS A 170      34.177 -12.055 -13.750  1.4    10.33  12.38 0         
ATOM   1333  CB  CYS A 170      35.206 -12.145 -10.761  1.9    0.000  1.824 0         
ATOM   1334  SG  CYS A 170      35.302 -12.610  -9.000  1.8    0      0     0         
ATOM   1335  N   PRO A 171      33.497 -10.122 -12.720  1.7    0.134  1.017 0         
ATOM   1336  CA  PRO A 171      33.652  -9.186 -13.853  1.9    11.14  9.680 0         
ATOM   1337  C   PRO A 171      35.111  -8.771 -14.075  1.7    0      0     0         
ATOM   1338  O   PRO A 171      35.771  -8.258 -13.161  1.4    0.069  4.131 0         
ATOM   1339  CB  PRO A 171      32.824  -7.980 -13.413  1.9    13.26  13.68 0         
ATOM   1340  CG  PRO A 171      32.957  -7.995 -11.922  1.9    3.393  5.631 0         
ATOM   1341  CD  PRO A 171      32.887  -9.450 -11.554  1.9    9.182  10.24 0         
ATOM   1342  N   ASN A 172      35.606  -9.003 -15.284  1.7    9.002  8.207 0         
ATOM   1343  CA  ASN A 172      37.001  -8.706 -15.638  1.9    14.79  10.37 0         
ATOM   1344  C   ASN A 172      38.048  -9.289 -14.653  1.7    3.036  2.686 0         
ATOM   1345  O   ASN A 172      39.138  -8.734 -14.497  1.4    21.50  11.35 0         
ATOM   1346  CB  ASN A 172      37.191  -7.182 -15.855  1.9    23.46  31.49 0         
ATOM   1347  CG  ASN A 172      36.032  -6.556 -16.622  1.7    3.883  3.623 0         
ATOM   1348  OD1 ASN A 172      35.822  -6.844 -17.797  1.4    38.02  13.23 0         
ATOM   1349  ND2 ASN A 172      35.246  -5.755 -15.946  1.7    23.74  32.95 0         
ATOM   1350  N   GLY A 173      37.710 -10.409 -14.004  1.7    5.681  4.943 0         
ATOM   1351  CA  GLY A 173      38.615 -11.102 -13.081  1.9    27.57  20.74 0         
ATOM   1352  C   GLY A 173      38.952 -10.315 -11.826  1.7    0.093  1.913 0         
ATOM   1353  O   GLY A 173      40.012 -10.510 -11.232  1.4    8.768  7.479 0         
ATOM   1354  N   SER A 174      38.038  -9.436 -11.425  1.7    0      0     0         
ATOM   1355  CA  SER A 174      38.239  -8.515 -10.325  1.9    0.012  1.956 0         
ATOM   1356  C   SER A 174      37.516  -9.032  -9.111  1.7    0      0     0         
ATOM   1357  O   SER A 174      36.316  -9.304  -9.180  1.4    0      0     0         
ATOM   1358  CB  SER A 174      37.653  -7.138 -10.686  1.9    1.056  10.06 0         
ATOM   1359  OG  SER A 174      38.613  -6.272 -11.284  1.4    3.903  13.66 0         
ATOM   1360  N   CYS A 175      38.225  -9.135  -7.989  1.7    0      0     0         
ATOM   1361  CA  CYS A 175      37.626  -9.661  -6.776  1.9    0      0     0         
ATOM   1362  C   CYS A 175      38.468  -9.280  -5.590  1.7    0      0     0         
ATOM   1363  O   CYS A 175      39.619  -8.848  -5.736  1.4    0      0     0         
ATOM   1364  CB  CYS A 175      37.544 -11.184  -6.847  1.9    0      0     0         
ATOM   1365  SG  CYS A 175      39.146 -11.960  -6.556  1.8    0      0     0         
ATOM   1366  N   TRP A 176      37.886  -9.477  -4.413  1.7    0      0     0         
ATOM   1367  CA  TRP A 176      38.471  -9.092  -3.130  1.9    0      0     0         
ATOM   1368  C   TRP A 176      39.169 -10.259  -2.435  1.7    0      0     0         
ATOM   1369  O   TRP A 176      39.954 -10.055  -1.509  1.4    1.083  13.29 0         
ATOM   1370  CB  TRP A 176      37.371  -8.516  -2.231  1.9    0      0     0         
ATOM   1371  CG  TRP A 176      36.897  -7.102  -2.689  1.7    0      0     0         
ATOM   1372  CD1 TRP A 176      35.777  -6.805  -3.430  1.7    0      0     0         
ATOM   1373  CD2 TRP A 176      37.556  -5.854  -2.458  1.7    0      0     0         
ATOM   1374  NE1 TRP A 176      35.687  -5.462  -3.655  1.7    0      0     0         
ATOM   1375  CE2 TRP A 176      36.770  -4.846  -3.076  1.7    0      0     0         
ATOM   1376  CE3 TRP A 176      38.732  -5.481  -1.790  1.7    0      0     0         
ATOM   1377  CZ2 TRP A 176      37.111  -3.495  -3.028  1.7    0      0     0         
ATOM   1378  CZ3 TRP A 176      39.082  -4.103  -1.751  1.7    0      0     0         
ATOM   1379  CH2 TRP A 176      38.268  -3.148  -2.361  1.7    0      0     0         
ATOM   1380  N   GLY A 177      38.891 -11.482  -2.900  1.7    0      0     0         
ATOM   1381  CA  GLY A 177      39.451 -12.671  -2.302  1.9    1.952  14.30 0         
ATOM   1382  C   GLY A 177      38.884 -13.904  -2.951  1.7    0      0     0         
ATOM   1383  O   GLY A 177      38.281 -13.830  -4.017  1.4    0      0     0         
ATOM   1384  N   ALA A 178      39.062 -15.053  -2.307  1.7    3.661  11.62 0         
ATOM   1385  CA  ALA A 178      38.584 -16.305  -2.876  1.9    0.004  1.043 0         
ATOM   1386  C   ALA A 178      37.055 -16.300  -2.884  1.7    0.671  1.617 0         
ATOM   1387  O   ALA A 178      36.460 -15.540  -2.114  1.4    3.039  5.231 0         
ATOM   1388  CB  ALA A 178      39.096 -17.425  -2.064  1.9    23.43  22.09 0         
ATOM   1389  N   GLY A 179      36.437 -17.096  -3.772  1.7    7.431  9.708 0         
ATOM   1390  CA  GLY A 179      34.978 -17.283  -3.808  1.9    27.56  20.01 0         
ATOM   1391  C   GLY A 179      34.086 -16.282  -4.548  1.7    0      0     0         
ATOM   1392  O   GLY A 179      34.360 -15.053  -4.580  1.4    0      0     0         
ATOM   1393  N   GLU A 180      33.004 -16.803  -5.137  1.7    5.221  5.988 0         
ATOM   1394  CA  GLU A 180      32.016 -15.985  -5.847  1.9    0      0     0         
ATOM   1395  C   GLU A 180      31.548 -14.774  -5.016  1.7    0.559  1.527 0         
ATOM   1396  O   GLU A 180      31.307 -13.697  -5.563  1.4    9.997  8.859 0         
ATOM   1397  CB  GLU A 180      30.809 -16.820  -6.290  1.9    46.22  29.38 0         
ATOM   1398  N   GLU A 181      31.436 -14.958  -3.699  1.7    2.670  5.853 0         
ATOM   1399  CA  GLU A 181      30.934 -13.912  -2.799  1.9    13.12  9.701 0         
ATOM   1400  C   GLU A 181      31.893 -12.710  -2.637  1.7    0.595  2.573 0         
ATOM   1401  O   GLU A 181      31.514 -11.690  -2.044  1.4    3.094  7.123 0         
ATOM   1402  CB  GLU A 181      30.633 -14.503  -1.424  1.9    25.80  19.04 0         
ATOM   1403  CG  GLU A 181      31.851 -14.488  -0.495  1.9    0.962  5.842 0         
ATOM   1404  CD  GLU A 181      31.667 -15.332   0.750  1.7    5.937  6.719 0         
ATOM   1405  OE1 GLU A 181      30.514 -15.774   1.003  1.4    35.40  14.07 0         
ATOM   1406  OE2 GLU A 181      32.675 -15.568   1.467  1.4    31.60  15.35 0         
ATOM   1407  N   ASN A 182      33.125 -12.847  -3.136  1.7    0      0     0         
ATOM   1408  CA  ASN A 182      34.137 -11.785  -3.034  1.9    0      0     0         
ATOM   1409  C   ASN A 182      34.382 -11.084  -4.362  1.7    0      0     0         
ATOM   1410  O   ASN A 182      35.378 -10.365  -4.513  1.4    0      0     0         
ATOM   1411  CB  ASN A 182      35.469 -12.328  -2.485  1.9    0      0     0         
ATOM   1412  CG  ASN A 182      35.436 -12.545  -0.975  1.7    0      0     0         
ATOM   1413  OD1 ASN A 182      34.851 -11.754  -0.230  1.4    0      0     0         
ATOM   1414  ND2 ASN A 182      36.059 -13.625  -0.518  1.7    3.968  13.06 0         
ATOM   1415  N   CYS A 183      33.494 -11.310  -5.334  1.7    0.143  2.182 0         
ATOM   1416  CA  CYS A 183      33.612 -10.655  -6.634  1.9    0      0     0         
ATOM   1417  C   CYS A 183      33.229  -9.177  -6.420  1.7    0      0     0         
ATOM   1418  O   CYS A 183      32.347  -8.879  -5.601  1.4    2.016  8.415 0         
ATOM   1419  CB  CYS A 183      32.713 -11.328  -7.681  1.9    12.97  13.99 0         
ATOM   1420  SG  CYS A 183      33.320 -12.950  -8.418  1.8    0.896  4.041 0         
ATOM   1421  N   GLN A 184      33.913  -8.268  -7.125  1.7    0      0     0         
ATOM   1422  CA  GLN A 184      33.483  -6.870  -7.165  1.9    0      0     0         
ATOM   1423  C   GLN A 184      32.036  -6.769  -7.637  1.7    0      0     0         
ATOM   1424  O   GLN A 184      31.644  -7.459  -8.603  1.4    5.315  8.506 0         
ATOM   1425  CB  GLN A 184      34.368  -6.050  -8.081  1.9    0      0     0         
ATOM   1426  CG  GLN A 184      35.271  -5.115  -7.344  1.9    0      0     0         
ATOM   1427  CD  GLN A 184      35.702  -3.885  -8.165  1.7    0      0     0         
ATOM   1428  OE1 GLN A 184      36.458  -4.012  -9.145  1.4    0      0     0         
ATOM   1429  NE2 GLN A 184      35.251  -2.674  -7.732  1.7    0      0     0         
ATOM   1430  N   LYS A 185      31.238  -5.954  -6.956  1.7    0      0     0         
ATOM   1431  CA  LYS A 185      29.924  -5.620  -7.491  1.9    5.764  6.708 0         
ATOM   1432  C   LYS A 185      30.023  -4.228  -8.128  1.7    0      0     0         
ATOM   1433  O   LYS A 185      29.992  -3.213  -7.428  1.4    0      0     0         
ATOM   1434  CB  LYS A 185      28.819  -5.630  -6.416  1.9    8.739  9.062 0         
ATOM   1435  CG  LYS A 185      28.610  -6.909  -5.582  1.9    17.87  13.59 0         
ATOM   1436  CD  LYS A 185      27.704  -6.565  -4.333  1.9    17.59  13.64 0         
ATOM   1437  CE  LYS A 185      27.604  -7.683  -3.260  1.9    39.75  20.49 0         
ATOM   1438  NZ  LYS A 185      28.855  -7.771  -2.442  1.7    5.114  10.79 0         
ATOM   1439  N   LEU A 186      30.167  -4.171  -9.445  1.7    4.701  6.775 0         
ATOM   1440  CA  LEU A 186      30.251  -2.892 -10.150  1.9    0      0     0         
ATOM   1441  C   LEU A 186      28.891  -2.171 -10.198  1.7    0      0     0         
ATOM   1442  O   LEU A 186      27.881  -2.773 -10.591  1.4    12.55  14.28 0         
ATOM   1443  CB  LEU A 186      30.797  -3.102 -11.558  1.9    1.677  5.052 0         
ATOM   1444  CG  LEU A 186      32.168  -3.772 -11.652  1.9    0.042  1.54  0         
ATOM   1445  CD1 LEU A 186      32.481  -4.113 -13.090  1.9    1.625  18.67 0         
ATOM   1446  CD2 LEU A 186      33.274  -2.925 -11.055  1.9    0.148  4.663 0         
ATOM   1447  N   THR A 187      28.862  -0.894  -9.793  1.7    0      0     0         
ATOM   1448  CA  THR A 187      27.615  -0.130  -9.808  1.9    0.247  5.941 0         
ATOM   1449  C   THR A 187      27.704   1.229 -10.480  1.7    0      0     0         
ATOM   1450  O   THR A 187      26.727   1.988 -10.443  1.4    0      0     0         
ATOM   1451  CB  THR A 187      27.039   0.087  -8.415  1.9    0      0     0         
ATOM   1452  OG1 THR A 187      28.037   0.686  -7.566  1.4    0      0     0         
ATOM   1453  CG2 THR A 187      26.491  -1.231  -7.826  1.9    11.36  18.32 0         
ATOM   1454  N   LYS A 188      28.848   1.522 -11.108  1.7    0      0     0         
ATOM   1455  CA  LYS A 188      29.061   2.796 -11.796  1.9    0.027  2.626 0         
ATOM   1456  C   LYS A 188      29.429   2.618 -13.250  1.7    0.000  0.510 0         
ATOM   1457  O   LYS A 188      28.604   2.859 -14.149  1.4    8.255  11.31 0         
ATOM   1458  CB  LYS A 188      30.163   3.592 -11.101  1.9    0      0     0         
ATOM   1459  CG  LYS A 188      30.450   4.971 -11.753  1.9    15.58  15.60 0         
ATOM   1460  CD  LYS A 188      30.882   5.976 -10.723  1.9    20.37  16.96 0         
ATOM   1461  CE  LYS A 188      32.370   5.926 -10.454  1.9    11.05  14.82 0         
ATOM   1462  NZ  LYS A 188      32.630   6.478  -9.058  1.7    6.700  13.64 0         
ATOM   1463  N   ILE A 189      30.673   2.188 -13.461  1.7    0      0     0         
ATOM   1464  CA  ILE A 189      31.280   1.997 -14.793  1.9    10.32  9.253 0         
ATOM   1465  C   ILE A 189      30.568   0.984 -15.717  1.7    0.951  2.358 0         
ATOM   1466  O   ILE A 189      31.011   0.730 -16.833  1.4    26.09  13.08 0         
ATOM   1467  CB  ILE A 189      32.791   1.584 -14.682  1.9    7.175  6.445 0         
ATOM   1468  CG1 ILE A 189      32.939   0.209 -14.024  1.9    0.043  1.719 0         
ATOM   1469  CG2 ILE A 189      33.618   2.659 -13.919  1.9    15.97  16.21 0         
ATOM   1470  CD1 ILE A 189      34.300  -0.394 -14.228  1.9    25.41  26.84 0         
ATOM   1471  N   ILE A 190      29.471   0.407 -15.251  1.7    0      0     0         
ATOM   1472  CA  ILE A 190      28.849  -0.668 -15.988  1.9    3.105  4.605 0         
ATOM   1473  C   ILE A 190      27.453  -0.256 -16.459  1.7    3.060  2.915 0         
ATOM   1474  O   ILE A 190      26.590  -1.099 -16.757  1.4    0.760  2.698 0         
ATOM   1475  CB  ILE A 190      28.889  -2.013 -15.184  1.9    0      0     0         
ATOM   1476  CG1 ILE A 190      29.371  -3.137 -16.122  1.9    15.45  14.60 0         
ATOM   1477  CG2 ILE A 190      27.574  -2.254 -14.403  1.9    9.331  16.25 0         
ATOM   1478  CD1 ILE A 190      29.532  -4.586 -15.504  1.9    29.00  25.26 0         
ATOM   1479  N   CYS A 191      27.231   1.047 -16.569  1.7    2.332  6.659 0         
ATOM   1480  CA  CYS A 191      25.869   1.503 -16.792  1.9    0.318  2.581 0         
ATOM   1481  C   CYS A 191      25.679   2.445 -17.968  1.7    2.500  2.641 0         
ATOM   1482  O   CYS A 191      26.587   3.190 -18.340  1.4    23.25  13.47 0         
ATOM   1483  CB  CYS A 191      25.326   2.069 -15.491  1.9    2.487  9.497 0         
ATOM   1484  SG  CYS A 191      25.482   0.799 -14.202  1.8    0.247  5.147 0         
ATOM   1485  N   ALA A 192      24.488   2.393 -18.551  1.7    0.996  3.180 0         
ATOM   1486  CA  ALA A 192      24.192   3.148 -19.755  1.9    11.63  9.176 0         
ATOM   1487  C   ALA A 192      24.427   4.654 -19.577  1.7    0      0     0         
ATOM   1488  O   ALA A 192      24.443   5.169 -18.444  1.4    3.39   6.898 0         
ATOM   1489  CB  ALA A 192      22.772   2.867 -20.205  1.9    24.00  20.51 0         
ATOM   1490  N   GLN A 193      24.624   5.341 -20.707  1.7    9.318  8.764 0         
ATOM   1491  CA  GLN A 193      24.798   6.795 -20.732  1.9    14.15  10.84 0         
ATOM   1492  C   GLN A 193      23.745   7.488 -19.861  1.7    1.056  2.061 0         
ATOM   1493  O   GLN A 193      24.094   8.257 -18.969  1.4    15.03  9.663 0         
ATOM   1494  CB  GLN A 193      24.757   7.321 -22.177  1.9    69.23  30.66 0         
ATOM   1495  N   GLN A 194      22.471   7.167 -20.102  1.7    2.932  5.490 0         
ATOM   1496  CA  GLN A 194      21.324   7.802 -19.436  1.9    14.16  10.19 0         
ATOM   1497  C   GLN A 194      21.541   8.128 -17.947  1.7    1.095  2.803 0         
ATOM   1498  O   GLN A 194      21.457   9.291 -17.550  1.4    24.48  12.36 0         
ATOM   1499  CB  GLN A 194      20.046   6.973 -19.645  1.9    40.68  27.65 0         
ATOM   1500  N   CYS A 195      21.841   7.114 -17.137  1.7    0      0     0         
ATOM   1501  CA  CYS A 195      22.061   7.310 -15.703  1.9    2.903  5.355 0         
ATOM   1502  C   CYS A 195      23.065   8.395 -15.408  1.7    0      0     0         
ATOM   1503  O   CYS A 195      24.162   8.414 -15.983  1.4    10.76  11.91 0         
ATOM   1504  CB  CYS A 195      22.615   6.055 -15.048  1.9    1.439  10.36 0         
ATOM   1505  SG  CYS A 195      21.734   4.557 -15.322  1.8    0      0     0         
ATOM   1506  N   SER A 196      22.695   9.268 -14.479  1.7    5.147  13.27 0         
ATOM   1507  CA  SER A 196      23.639  10.201 -13.901  1.9    12.09  10.44 0         
ATOM   1508  C   SER A 196      24.679   9.440 -13.058  1.7    1.972  2.681 0         
ATOM   1509  O   SER A 196      25.839   9.320 -13.469  1.4    28.33  12.75 0         
ATOM   1510  CB  SER A 196      22.903  11.251 -13.067  1.9    39.79  24.74 0         
ATOM   1511  OG  SER A 196      22.212  10.658 -11.978  1.4    8.137  11.21 0         
ATOM   1512  N   GLY A 197      24.248   8.904 -11.909  1.7    0.627  8.808 0         
ATOM   1513  CA  GLY A 197      25.133   8.218 -10.962  1.9    28.22  31.75 0         
ATOM   1514  C   GLY A 197      25.012   6.706 -11.001  1.7    0.061  1.554 0         
ATOM   1515  O   GLY A 197      24.965   6.120 -12.086  1.4    4.634  11.81 0         
ATOM   1516  N   ARG A 198      24.933   6.089  -9.818  1.7    2.171  13.41 0         
ATOM   1517  CA  ARG A 198      24.926   4.622  -9.643  1.9    0      0     0         
ATOM   1518  C   ARG A 198      23.771   3.849 -10.278  1.7    0      0     0         
ATOM   1519  O   ARG A 198      22.824   4.435 -10.804  1.4    0.009  5.211 0         
ATOM   1520  CB  ARG A 198      24.947   4.264  -8.154  1.9    0.051  3.488 0         
ATOM   1521  CG  ARG A 198      26.127   4.774  -7.397  1.9    3.668  7.795 0         
ATOM   1522  CD  ARG A 198      27.378   4.095  -7.797  1.9    0.206  2.606 0         
ATOM   1523  NE  ARG A 198      28.517   4.654  -7.089  1.7    2.870  6.438 0         
ATOM   1524  CZ  ARG A 198      29.690   4.048  -6.982  1.7    0      0     0         
ATOM   1525  NH1 ARG A 198      29.866   2.853  -7.521  1.7    0      0     0         
ATOM   1526  NH2 ARG A 198      30.684   4.627  -6.330  1.7    0.020  2.083 0         
ATOM   1527  N   CYS A 199      23.861   2.517 -10.167  1.7    0      0     0         
ATOM   1528  CA  CYS A 199      22.947   1.524 -10.832  1.9    0      0     0         
ATOM   1529  C   CYS A 199      23.070   0.131 -10.221  1.7    0.266  3.046 0         
ATOM   1530  O   CYS A 199      23.934  -0.136  -9.360  1.4    0.000  2.646 0         
ATOM   1531  CB  CYS A 199      23.242   1.417 -12.328  1.9    0      0     0         
ATOM   1532  SG  CYS A 199      24.959   1.816 -12.595  1.8    0      0     0         
ATOM   1533  N   ARG A 200      22.197  -0.755 -10.687  1.7    0.044  1.870 0         
ATOM   1534  CA  ARG A 200      22.110  -2.116 -10.171  1.9    6.147  12.20 0         
ATOM   1535  C   ARG A 200      21.901  -3.100 -11.319  1.7    3.242  3.859 0         
ATOM   1536  O   ARG A 200      21.888  -4.318 -11.132  1.4    32.10  12.23 0         
ATOM   1537  CB  ARG A 200      20.965  -2.200  -9.174  1.9    13.46  14.05 0         
ATOM   1538  CG  ARG A 200      19.727  -1.514  -9.660  1.9    0.459  2.808 0         
ATOM   1539  CD  ARG A 200      18.547  -1.936  -8.866  1.9    7.459  10.22 0         
ATOM   1540  NE  ARG A 200      17.338  -1.393  -9.465  1.7    0      0     0         
ATOM   1541  CZ  ARG A 200      16.153  -1.991  -9.437  1.7    0.927  2.598 0         
ATOM   1542  NH1 ARG A 200      15.998  -3.169  -8.834  1.7    39.05  20.42 0         
ATOM   1543  NH2 ARG A 200      15.120  -1.404 -10.022  1.7    23.53  22.23 0         
ATOM   1544  N   GLY A 201      21.725  -2.549 -12.509  1.7    0.358  1.713 0         
ATOM   1545  CA  GLY A 201      21.591  -3.333 -13.719  1.9    21.77  18.71 0         
ATOM   1546  C   GLY A 201      22.369  -2.640 -14.809  1.7    1.082  3.164 0         
ATOM   1547  O   GLY A 201      23.119  -1.700 -14.539  1.4    0.191  3.486 0         
ATOM   1548  N   LYS A 202      22.196  -3.098 -16.040  1.7    6.439  7.104 0         
ATOM   1549  CA  LYS A 202      22.943  -2.542 -17.144  1.9    0      0     0         
ATOM   1550  C   LYS A 202      22.006  -1.740 -18.058  1.7    0.927  1.832 0         
ATOM   1551  O   LYS A 202      22.441  -1.141 -19.054  1.4    9.794  9.512 0         
ATOM   1552  CB  LYS A 202      23.651  -3.668 -17.890  1.9    17.64  16.60 0         
ATOM   1553  CG  LYS A 202      24.834  -3.221 -18.742  1.9    9.936  11.76 0         
ATOM   1554  CD  LYS A 202      25.382  -4.403 -19.566  1.9    39.39  18.38 0         
ATOM   1555  CE  LYS A 202      26.123  -5.434 -18.657  1.9    42.83  20.73 0         
ATOM   1556  NZ  LYS A 202      27.044  -4.725 -17.682  1.7    11.06  12.59 0         
ATOM   1557  N   SER A 203      20.727  -1.710 -17.684  1.7    0.655  2.360 0         
ATOM   1558  CA  SER A 203      19.669  -1.091 -18.489  1.9    3.599  4.836 0         
ATOM   1559  C   SER A 203      19.335   0.370 -18.107  1.7    0      0     0         
ATOM   1560  O   SER A 203      19.769   0.864 -17.049  1.4    0      0     0         
ATOM   1561  CB  SER A 203      18.404  -1.950 -18.415  1.9    33.02  21.34 0         
ATOM   1562  OG  SER A 203      17.988  -2.104 -17.070  1.4    11.61  8.076 0         
ATOM   1563  N   PRO A 204      18.581   1.070 -18.985  1.7    0      0     0         
ATOM   1564  CA  PRO A 204      18.067   2.412 -18.677  1.9    0      0     0         
ATOM   1565  C   PRO A 204      17.153   2.454 -17.453  1.7    0.647  1.595 0         
ATOM   1566  O   PRO A 204      17.194   3.412 -16.678  1.4    11.42  9.787 0         
ATOM   1567  CB  PRO A 204      17.281   2.794 -19.942  1.9    27.39  21.59 0         
ATOM   1568  CG  PRO A 204      17.058   1.506 -20.680  1.9    36.99  19.81 0         
ATOM   1569  CD  PRO A 204      18.228   0.649 -20.355  1.9    21.28  15.99 0         
ATOM   1570  N   SER A 205      16.344   1.420 -17.271  1.7    0      0     0         
ATOM   1571  CA  SER A 205      15.412   1.409 -16.155  1.9    9.866  9.217 0         
ATOM   1572  C   SER A 205      15.970   0.669 -14.942  1.7    2.693  2.628 0         
ATOM   1573  O   SER A 205      15.313  -0.207 -14.379  1.4    15.79  12.53 0         
ATOM   1574  CB  SER A 205      14.054   0.844 -16.581  1.9    45.96  24.83 0         
ATOM   1575  OG  SER A 205      14.220  -0.382 -17.261  1.4    31.02  15.03 0         
ATOM   1576  N   ASP A 206      17.194   1.016 -14.559  1.7    0.208  1.044 0         
ATOM   1577  CA  ASP A 206      17.750   0.598 -13.274  1.9    1.871  15.05 0         
ATOM   1578  C   ASP A 206      18.879   1.523 -12.874  1.7    0      0     0         
ATOM   1579  O   ASP A 206      19.900   1.105 -12.313  1.4    0      0     0         
ATOM   1580  CB  ASP A 206      18.151  -0.904 -13.234  1.9    6.851  11.48 0         
ATOM   1581  CG  ASP A 206      19.200  -1.300 -14.291  1.7    0      0     0         
ATOM   1582  OD1 ASP A 206      19.091  -2.440 -14.833  1.4    8.963  6.857 0         
ATOM   1583  OD2 ASP A 206      20.139  -0.501 -14.552  1.4    0      0     0         
ATOM   1584  N   CYS A 207      18.684   2.799 -13.190  1.7    1.800  4.322 0         
ATOM   1585  CA  CYS A 207      19.537   3.842 -12.664  1.9    0      0     0         
ATOM   1586  C   CYS A 207      19.114   4.080 -11.224  1.7    0.022  0.782 0         
ATOM   1587  O   CYS A 207      17.941   3.877 -10.878  1.4    4.065  9.445 0         
ATOM   1588  CB  CYS A 207      19.386   5.131 -13.460  1.9    18.60  19.60 0         
ATOM   1589  SG  CYS A 207      19.743   5.010 -15.232  1.8    5.811  7.941 0         
ATOM   1590  N   CYS A 208      20.076   4.478 -10.390  1.7    0      0     0         
ATOM   1591  CA  CYS A 208      19.804   4.863  -9.008  1.9    0      0     0         
ATOM   1592  C   CYS A 208      19.462   6.340  -8.988  1.7    0.776  2.496 0         
ATOM   1593  O   CYS A 208      20.014   7.115  -9.769  1.4    4.583  14.48 0         
ATOM   1594  CB  CYS A 208      21.025   4.611  -8.107  1.9    0.051  3.683 0         
ATOM   1595  SG  CYS A 208      21.575   2.884  -7.940  1.8    0      0     0         
ATOM   1596  N   HIS A 209      18.555   6.729  -8.098  1.7    0.462  2.185 0         
ATOM   1597  CA  HIS A 209      18.291   8.144  -7.882  1.9    8.467  9.213 0         
ATOM   1598  C   HIS A 209      19.616   8.874  -7.693  1.7    0      0     0         
ATOM   1599  O   HIS A 209      20.545   8.344  -7.077  1.4    1.458  11.88 0         
ATOM   1600  CB  HIS A 209      17.387   8.372  -6.668  1.9    0      0     0         
ATOM   1601  CG  HIS A 209      16.929   9.794  -6.512  1.7    0      0     0         
ATOM   1602  ND1 HIS A 209      15.620  10.185  -6.712  1.7    13.73  12.35 0         
ATOM   1603  CD2 HIS A 209      17.607  10.919  -6.178  1.7    0      0     0         
ATOM   1604  CE1 HIS A 209      15.510  11.486  -6.505  1.7    29.25  13.6  0         
ATOM   1605  NE2 HIS A 209      16.702  11.955  -6.179  1.7    15.57  14.59 0         
ATOM   1606  N   ASN A 210      19.680  10.082  -8.253  1.7    5.197  7.842 0         
ATOM   1607  CA  ASN A 210      20.786  11.023  -8.103  1.9    0.335  8.787 0         
ATOM   1608  C   ASN A 210      21.406  10.993  -6.695  1.7    0      0     0         
ATOM   1609  O   ASN A 210      22.625  11.125  -6.535  1.4    4.250  11.54 0         
ATOM   1610  CB  ASN A 210      20.233  12.420  -8.407  1.9    12.18  15.98 0         
ATOM   1611  CG  ASN A 210      21.300  13.422  -8.867  1.7    1.503  5.076 0         
ATOM   1612  OD1 ASN A 210      22.487  13.324  -8.518  1.4    11.40  10.34 0         
ATOM   1613  ND2 ASN A 210      20.855  14.426  -9.641  1.7    56.29  25.47 0         
ATOM   1614  N   GLN A 211      20.554  10.778  -5.691  1.7    0      0     0         
ATOM   1615  CA  GLN A 211      20.912  10.899  -4.283  1.9    0      0     0         
ATOM   1616  C   GLN A 211      21.698   9.752  -3.648  1.7    0      0     0         
ATOM   1617  O   GLN A 211      22.161   9.912  -2.511  1.4    0      0     0         
ATOM   1618  CB  GLN A 211      19.649  11.136  -3.446  1.9    0      0     0         
ATOM   1619  CG  GLN A 211      19.007  12.515  -3.621  1.9    3.642  7.931 0         
ATOM   1620  CD  GLN A 211      19.743  13.612  -2.880  1.7    0.098  0.938 0         
ATOM   1621  OE1 GLN A 211      20.212  13.413  -1.761  1.4    0      0     0         
ATOM   1622  NE2 GLN A 211      19.846  14.780  -3.501  1.7    16.02  19.92 0         
ATOM   1623  N   CYS A 212      21.851   8.614  -4.343  1.7    0      0     0         
ATOM   1624  CA  CYS A 212      22.416   7.384  -3.721  1.9    0      0     0         
ATOM   1625  C   CYS A 212      23.925   7.299  -3.763  1.7    0      0     0         
ATOM   1626  O   CYS A 212      24.565   7.819  -4.684  1.4    5.561  15.31 0         
ATOM   1627  CB  CYS A 212      21.871   6.109  -4.369  1.9    0.112  3.821 0         
ATOM   1628  SG  CYS A 212      20.082   5.926  -4.366  1.8    0      0     0         
ATOM   1629  N   ALA A 213      24.502   6.617  -2.783  1.7    0      0     0         
ATOM   1630  CA  ALA A 213      25.920   6.383  -2.829  1.9    0      0     0         
ATOM   1631  C   ALA A 213      26.296   5.010  -3.419  1.7    0      0     0         
ATOM   1632  O   ALA A 213      26.703   4.948  -4.571  1.4    0      0     0         
ATOM   1633  CB  ALA A 213      26.571   6.636  -1.502  1.9    0      0     0         
ATOM   1634  N   ALA A 214      26.162   3.911  -2.692  1.7    0      0     0         
ATOM   1635  CA  ALA A 214      26.860   2.689  -3.140  1.9    0      0     0         
ATOM   1636  C   ALA A 214      26.202   2.039  -4.330  1.7    0      0     0         
ATOM   1637  O   ALA A 214      26.863   1.369  -5.130  1.4    0      0     0         
ATOM   1638  CB  ALA A 214      26.986   1.699  -2.010  1.9    0      0     0         
ATOM   1639  N   GLY A 215      24.898   2.256  -4.441  1.7    0      0     0         
ATOM   1640  CA  GLY A 215      24.062   1.607  -5.436  1.9    0.111  2.541 0         
ATOM   1641  C   GLY A 215      22.665   1.616  -4.863  1.7    0      0     0         
ATOM   1642  O   GLY A 215      22.402   2.358  -3.923  1.4    0      0     0         
ATOM   1643  N   CYS A 216      21.772   0.792  -5.404  1.7    1.196  6.157 0         
ATOM   1644  CA  CYS A 216      20.363   0.846  -5.017  1.9    0      0     0         
ATOM   1645  C   CYS A 216      19.578  -0.450  -5.256  1.7    0      0     0         
ATOM   1646  O   CYS A 216      20.069  -1.396  -5.893  1.4    9.483  10.32 0         
ATOM   1647  CB  CYS A 216      19.669   1.980  -5.765  1.9    0      0     0         
ATOM   1648  SG  CYS A 216      19.863   1.831  -7.534  1.8    0      0     0         
ATOM   1649  N   THR A 217      18.345  -0.446  -4.748  1.7    0      0     0         
ATOM   1650  CA  THR A 217      17.401  -1.548  -4.825  1.9    3.639  6.626 0         
ATOM   1651  C   THR A 217      16.194  -1.100  -5.637  1.7    0      0     0         
ATOM   1652  O   THR A 217      15.183  -1.797  -5.709  1.4    11.27  9.495 0         
ATOM   1653  CB  THR A 217      16.934  -1.932  -3.413  1.9    6.053  8.540 0         
ATOM   1654  OG1 THR A 217      18.074  -2.276  -2.617  1.4    19.38  15.09 0         
ATOM   1655  CG2 THR A 217      15.964  -3.115  -3.448  1.9    60.98  31.18 0         
ATOM   1656  N   GLY A 218      16.301   0.075  -6.250  1.7    0      0     0         
ATOM   1657  CA  GLY A 218      15.189   0.626  -7.010  1.9    2.675  6.603 0         
ATOM   1658  C   GLY A 218      15.409   2.049  -7.485  1.7    0      0     0         
ATOM   1659  O   GLY A 218      16.431   2.667  -7.168  1.4    0      0     0         
ATOM   1660  N   PRO A 219      14.433   2.584  -8.241  1.7    0.002  3.821 0         
ATOM   1661  CA  PRO A 219      14.547   3.904  -8.869  1.9    1.042  6.815 0         
ATOM   1662  C   PRO A 219      14.479   5.052  -7.863  1.7    0.848  1.892 0         
ATOM   1663  O   PRO A 219      15.334   5.929  -7.870  1.4    5.206  6.786 0         
ATOM   1664  CB  PRO A 219      13.334   3.947  -9.809  1.9    38.11  27.08 0         
ATOM   1665  CG  PRO A 219      12.326   3.014  -9.179  1.9    33.97  17.53 0         
ATOM   1666  CD  PRO A 219      13.131   1.939  -8.517  1.9    17.25  16.10 0         
ATOM   1667  N   ARG A 220      13.481   4.997  -6.989  1.7    0      0     0         
ATOM   1668  CA  ARG A 220      13.064   6.115  -6.158  1.9    4.889  8.238 0         
ATOM   1669  C   ARG A 220      14.082   6.467  -5.036  1.7    0      0     0         
ATOM   1670  O   ARG A 220      14.822   5.603  -4.557  1.4    0      0     0         
ATOM   1671  CB  ARG A 220      11.648   5.823  -5.613  1.9    13.09  15.08 0         
ATOM   1672  CG  ARG A 220      10.955   6.972  -4.873  1.9    9.529  12.44 0         
ATOM   1673  CD  ARG A 220       9.945   7.749  -5.720  1.9    26.11  20.27 0         
ATOM   1674  NE  ARG A 220       9.145   8.630  -4.861  1.7    15.58  11.46 0         
ATOM   1675  CZ  ARG A 220       8.072   9.329  -5.240  1.7    4.666  4.265 0         
ATOM   1676  NH1 ARG A 220       7.617   9.288  -6.492  1.7    54.15  22.21 0         
ATOM   1677  NH2 ARG A 220       7.444  10.083  -4.349  1.7    62.25  24.01 0         
ATOM   1678  N   GLU A 221      14.091   7.754  -4.656  1.7    0.124  2.699 0         
ATOM   1679  CA  GLU A 221      14.956   8.384  -3.627  1.9    0      0     0         
ATOM   1680  C   GLU A 221      15.131   7.624  -2.302  1.7    0      0     0         
ATOM   1681  O   GLU A 221      16.003   7.959  -1.499  1.4    0      0     0         
ATOM   1682  CB  GLU A 221      14.426   9.804  -3.327  1.9    20.45  24.64 0         
ATOM   1683  N   SER A 222      14.299   6.612  -2.075  1.7    0      0     0         
ATOM   1684  CA  SER A 222      14.304   5.860  -0.819  1.9    0.511  5.821 0         
ATOM   1685  C   SER A 222      14.750   4.406  -1.009  1.7    0.455  2.419 0         
ATOM   1686  O   SER A 222      14.579   3.580  -0.116  1.4    17.36  14.42 0         
ATOM   1687  CB  SER A 222      12.910   5.900  -0.182  1.9    19.17  20.97 0         
ATOM   1688  OG  SER A 222      11.990   5.110  -0.923  1.4    25.44  13.96 0         
ATOM   1689  N   ASP A 223      15.325   4.100  -2.169  1.7    0      0     0         
ATOM   1690  CA  ASP A 223      15.788   2.746  -2.465  1.9    5.031  8.589 0         
ATOM   1691  C   ASP A 223      17.288   2.673  -2.427  1.7    0.466  1.379 0         
ATOM   1692  O   ASP A 223      17.876   1.668  -2.832  1.4    0.645  2.726 0         
ATOM   1693  CB  ASP A 223      15.310   2.302  -3.847  1.9    0      0     0         
ATOM   1694  CG  ASP A 223      13.814   2.327  -3.975  1.7    0.986  5.129 0         
ATOM   1695  OD1 ASP A 223      13.159   1.658  -3.152  1.4    29.85  16.98 0         
ATOM   1696  OD2 ASP A 223      13.298   3.016  -4.886  1.4    3.342  4.248 0         
ATOM   1697  N   CYS A 224      17.909   3.744  -1.954  1.7    0.461  2.563 0         
ATOM   1698  CA  CYS A 224      19.359   3.819  -1.922  1.9    0      0     0         
ATOM   1699  C   CYS A 224      19.936   2.783  -0.999  1.7    0      0     0         
ATOM   1700  O   CYS A 224      19.315   2.409   0.002  1.4    20.78  16.92 0         
ATOM   1701  CB  CYS A 224      19.803   5.178  -1.423  1.9    2.753  9.071 0         
ATOM   1702  SG  CYS A 224      19.453   6.535  -2.518  1.8    0      0     0         
ATOM   1703  N   LEU A 225      21.130   2.315  -1.336  1.7    0      0     0         
ATOM   1704  CA  LEU A 225      21.851   1.455  -0.425  1.9    1.165  3.407 0         
ATOM   1705  C   LEU A 225      22.222   2.323   0.761  1.7    0.051  0.842 0         
ATOM   1706  O   LEU A 225      22.056   1.934   1.909  1.4    20.50  14.70 0         
ATOM   1707  CB  LEU A 225      23.080   0.831  -1.094  1.9    0      0     0         
ATOM   1708  CG  LEU A 225      22.788  -0.445  -1.919  1.9    0      0     0         
ATOM   1709  CD1 LEU A 225      24.075  -1.103  -2.407  1.9    19.02  20.62 0         
ATOM   1710  CD2 LEU A 225      21.901  -1.475  -1.152  1.9    37.86  31.09 0         
ATOM   1711  N   VAL A 226      22.641   3.546   0.462  1.7    0.011  1.187 0         
ATOM   1712  CA  VAL A 226      23.292   4.397   1.431  1.9    5.193  15.81 0         
ATOM   1713  C   VAL A 226      23.300   5.809   0.798  1.7    0      0     0         
ATOM   1714  O   VAL A 226      23.207   5.924  -0.422  1.4    0      0     0         
ATOM   1715  CB  VAL A 226      24.688   3.760   1.802  1.9    0      0     0         
ATOM   1716  CG1 VAL A 226      25.768   4.098   0.799  1.9    0      0     0         
ATOM   1717  CG2 VAL A 226      25.091   4.108   3.203  1.9    5.444  29.73 0         
ATOM   1718  N   CYS A 227      23.349   6.875   1.600  1.7    0.918  14.64 0         
ATOM   1719  CA  CYS A 227      23.072   8.220   1.067  1.9    0      0     0         
ATOM   1720  C   CYS A 227      24.292   9.070   0.770  1.7    0      0     0         
ATOM   1721  O   CYS A 227      25.206   9.142   1.570  1.4    0      0     0         
ATOM   1722  CB  CYS A 227      22.202   8.997   2.022  1.9    0.336  6.367 0         
ATOM   1723  SG  CYS A 227      20.541   8.384   2.262  1.8    3.528  10.88 0         
ATOM   1724  N   ARG A 228      24.285   9.756  -0.368  1.7    0      0     0         
ATOM   1725  CA  ARG A 228      25.374  10.658  -0.709  1.9    0      0     0         
ATOM   1726  C   ARG A 228      25.497  11.824   0.280  1.7    0      0     0         
ATOM   1727  O   ARG A 228      26.606  12.241   0.630  1.4    7.139  10.53 0         
ATOM   1728  CB  ARG A 228      25.188  11.195  -2.113  1.9    0.289  4.493 0         
ATOM   1729  CG  ARG A 228      25.963  10.462  -3.156  1.9    0      0     0         
ATOM   1730  CD  ARG A 228      26.494  11.385  -4.224  1.9    16.82  20.11 0         
ATOM   1731  NE  ARG A 228      25.405  11.972  -4.984  1.7    4.873  5.193 0         
ATOM   1732  CZ  ARG A 228      25.328  13.257  -5.299  1.7    2.233  2.068 0         
ATOM   1733  NH1 ARG A 228      26.288  14.091  -4.921  1.7    34.63  19.64 0         
ATOM   1734  NH2 ARG A 228      24.299  13.710  -6.006  1.7    14.72  17.08 0         
ATOM   1735  N   LYS A 229      24.355  12.337   0.734  1.7    0      0     0         
ATOM   1736  CA  LYS A 229      24.327  13.495   1.612  1.9    5.557  7.058 0         
ATOM   1737  C   LYS A 229      23.741  13.125   2.958  1.7    0.039  0.963 0         
ATOM   1738  O   LYS A 229      24.451  12.630   3.811  1.4    5.068  9.087 0         
ATOM   1739  CB  LYS A 229      23.596  14.668   0.951  1.9    0.452  3.557 0         
ATOM   1740  CG  LYS A 229      24.411  15.308  -0.158  1.9    17.13  14.63 0         
ATOM   1741  CD  LYS A 229      23.552  16.013  -1.194  1.9    2.099  4.589 0         
ATOM   1742  CE  LYS A 229      24.416  16.456  -2.382  1.9    20.97  13.89 0         
ATOM   1743  NZ  LYS A 229      23.664  17.127  -3.475  1.7    32.35  19.76 0         
ATOM   1744  N   PHE A 230      22.461  13.358   3.169  1.7    0      0     0         
ATOM   1745  CA  PHE A 230      21.868  12.958   4.431  1.9    0      0     0         
ATOM   1746  C   PHE A 230      20.826  11.876   4.182  1.7    0      0     0         
ATOM   1747  O   PHE A 230      20.332  11.738   3.055  1.4    0      0     0         
ATOM   1748  CB  PHE A 230      21.278  14.170   5.161  1.9    0      0     0         
ATOM   1749  CG  PHE A 230      22.321  15.150   5.654  1.7    0      0     0         
ATOM   1750  CD1 PHE A 230      22.730  16.219   4.860  1.7    0      0     0         
ATOM   1751  CD2 PHE A 230      22.902  15.001   6.912  1.7    0      0     0         
ATOM   1752  CE1 PHE A 230      23.701  17.120   5.309  1.7    20.32  18.30 0         
ATOM   1753  CE2 PHE A 230      23.875  15.897   7.372  1.7    4.189  9.680 0         
ATOM   1754  CZ  PHE A 230      24.273  16.959   6.568  1.7    31.55  18.86 0         
ATOM   1755  N   ARG A 231      20.531  11.082   5.209  1.7    0      0     0         
ATOM   1756  CA  ARG A 231      19.350  10.219   5.189  1.9    0      0     0         
ATOM   1757  C   ARG A 231      18.369  10.601   6.277  1.7    0      0     0         
ATOM   1758  O   ARG A 231      18.764  10.948   7.386  1.4    0.122  5.798 0         
ATOM   1759  CB  ARG A 231      19.702   8.732   5.278  1.9    0.093  2.304 0         
ATOM   1760  CG  ARG A 231      20.617   8.310   6.432  1.9    3.682  9.613 0         
ATOM   1761  CD  ARG A 231      20.440   6.798   6.761  1.9    21.94  42.73 0         
ATOM   1762  NE  ARG A 231      19.071   6.535   7.228  1.7    2.799  3.873 0         
ATOM   1763  CZ  ARG A 231      18.729   6.236   8.479  1.7    2.412  6.509 0         
ATOM   1764  NH1 ARG A 231      19.657   6.108   9.425  1.7    32.00  27.10 0         
ATOM   1765  NH2 ARG A 231      17.447   6.039   8.772  1.7    28.76  18.79 0         
ATOM   1766  N   ASP A 232      17.087  10.535   5.943  1.7    0      0     0         
ATOM   1767  CA  ASP A 232      16.024  10.882   6.861  1.9    0      0     0         
ATOM   1768  C   ASP A 232      14.971   9.773   6.858  1.7    0      0     0         
ATOM   1769  O   ASP A 232      14.031   9.791   6.045  1.4    0      0     0         
ATOM   1770  CB  ASP A 232      15.402  12.215   6.454  1.9    0      0     0         
ATOM   1771  CG  ASP A 232      14.305  12.653   7.392  1.7    0      0     0         
ATOM   1772  OD1 ASP A 232      14.271  12.168   8.541  1.4    0.567  4.373 0         
ATOM   1773  OD2 ASP A 232      13.472  13.482   6.985  1.4    2.651  7.849 0         
ATOM   1774  N   GLU A 233      15.130   8.826   7.788  1.7    2.444  9.268 0         
ATOM   1775  CA  GLU A 233      14.337   7.587   7.838  1.9    5.094  6.763 0         
ATOM   1776  C   GLU A 233      14.344   6.845   6.492  1.7    1.587  2.812 0         
ATOM   1777  O   GLU A 233      13.314   6.552   5.900  1.4    13.27  9.454 0         
ATOM   1778  CB  GLU A 233      12.926   7.822   8.420  1.9    27.66  16.57 0         
ATOM   1779  CG  GLU A 233      12.009   8.732   7.615  1.9    12.81  16.80 0         
ATOM   1780  CD  GLU A 233      11.149   9.629   8.493  1.7    5.521  4.847 0         
ATOM   1781  OE1 GLU A 233      11.498   9.824   9.677  1.4    21.50  11.95 0         
ATOM   1782  OE2 GLU A 233      10.128  10.152   7.999  1.4    35.88  14.46 0         
ATOM   1783  N   ALA A 234      15.547   6.552   6.028  1.7    0.000  0.648 0         
ATOM   1784  CA  ALA A 234      15.781   5.910   4.714  1.9    4.194  8.116 0         
ATOM   1785  C   ALA A 234      15.119   6.611   3.499  1.7    0.805  3.998 0         
ATOM   1786  O   ALA A 234      14.677   5.957   2.547  1.4    3.367  8.407 0         
ATOM   1787  CB  ALA A 234      15.474   4.378   4.750  1.9    56.21  32.10 0         
ATOM   1788  N   THR A 235      15.063   7.940   3.562  1.7    0      0     0         
ATOM   1789  CA  THR A 235      14.867   8.785   2.392  1.9    0      0     0         
ATOM   1790  C   THR A 235      16.135   9.639   2.263  1.7    0      0     0         
ATOM   1791  O   THR A 235      16.492  10.348   3.208  1.4    0      0     0         
ATOM   1792  CB  THR A 235      13.651   9.715   2.572  1.9    0.019  0.682 0         
ATOM   1793  OG1 THR A 235      12.585   8.997   3.204  1.4    15.72  13.71 0         
ATOM   1794  CG2 THR A 235      13.180  10.276   1.234  1.9    28.67  24.47 0         
ATOM   1795  N   CYS A 236      16.834   9.556   1.128  1.7    0.003  2.928 0         
ATOM   1796  CA  CYS A 236      18.034  10.387   0.913  1.9    0      0     0         
ATOM   1797  C   CYS A 236      17.710  11.834   0.459  1.7    0      0     0         
ATOM   1798  O   CYS A 236      17.048  12.041  -0.570  1.4    4.987  8.383 0         
ATOM   1799  CB  CYS A 236      18.992   9.729  -0.072  1.9    0      0     0         
ATOM   1800  SG  CYS A 236      19.711   8.118   0.421  1.8    2.283  8.549 0         
ATOM   1801  N   LYS A 237      18.192  12.816   1.231  1.7    0      0     0         
ATOM   1802  CA  LYS A 237      17.931  14.241   0.990  1.9    3.998  6.270 0         
ATOM   1803  C   LYS A 237      19.215  15.058   0.841  1.7    0      0     0         
ATOM   1804  O   LYS A 237      20.273  14.669   1.319  1.4    0      0     0         
ATOM   1805  CB  LYS A 237      17.129  14.833   2.152  1.9    3.974  5.518 0         
ATOM   1806  CG  LYS A 237      15.764  14.231   2.371  1.9    9.525  9.354 0         
ATOM   1807  CD  LYS A 237      15.133  14.805   3.632  1.9    3.278  5.136 0         
ATOM   1808  CE  LYS A 237      13.610  14.590   3.677  1.9    27.81  18.05 0         
ATOM   1809  NZ  LYS A 237      13.230  13.148   3.901  1.7    13.94  12.46 0         
ATOM   1810  N   ASP A 238      19.103  16.208   0.196  1.7    4.410  6.174 0         
ATOM   1811  CA  ASP A 238      20.196  17.161   0.088  1.9    0      0     0         
ATOM   1812  C   ASP A 238      20.601  17.750   1.432  1.7    0      0     0         
ATOM   1813  O   ASP A 238      21.769  18.049   1.667  1.4    11.07  10.76 0         
ATOM   1814  CB  ASP A 238      19.787  18.295  -0.854  1.9    25.64  22.06 0         
ATOM   1815  CG  ASP A 238      20.055  17.968  -2.311  1.7    4.047  6.170 0         
ATOM   1816  OD1 ASP A 238      21.013  17.201  -2.586  1.4    0.470  1.915 0         
ATOM   1817  OD2 ASP A 238      19.319  18.480  -3.182  1.4    39.69  14.11 0         
ATOM   1818  N   THR A 239      19.619  17.928   2.304  1.7    0.640  3.176 0         
ATOM   1819  CA  THR A 239      19.846  18.498   3.618  1.9    0      0     0         
ATOM   1820  C   THR A 239      18.759  18.065   4.585  1.7    0      0     0         
ATOM   1821  O   THR A 239      17.637  17.773   4.176  1.4    3.441  6.955 0         
ATOM   1822  CB  THR A 239      19.938  20.058   3.555  1.9    12.34  12.02 0         
ATOM   1823  OG1 THR A 239      20.506  20.564   4.773  1.4    28.38  13.95 0         
ATOM   1824  CG2 THR A 239      18.572  20.715   3.297  1.9    23.01  35.6  0         
ATOM   1825  N   CYS A 240      19.100  18.020   5.866  1.7    0.402  3.621 0         
ATOM   1826  CA  CYS A 240      18.104  17.819   6.903  1.9    0      0     0         
ATOM   1827  C   CYS A 240      17.092  18.964   6.901  1.7    0      0     0         
ATOM   1828  O   CYS A 240      17.469  20.131   6.775  1.4    5.320  8.925 0         
ATOM   1829  CB  CYS A 240      18.767  17.654   8.271  1.9    7.324  14.25 0         
ATOM   1830  SG  CYS A 240      19.656  16.074   8.397  1.8    0      0     0         
ATOM   1831  N   PRO A 241      15.794  18.628   6.994  1.7    0      0     0         
ATOM   1832  CA  PRO A 241      14.735  19.633   7.049  1.9    4.264  7.035 0         
ATOM   1833  C   PRO A 241      14.984  20.549   8.228  1.7    0      0     0         
ATOM   1834  O   PRO A 241      15.229  20.079   9.333  1.4    0.018  2.363 0         
ATOM   1835  CB  PRO A 241      13.471  18.806   7.286  1.9    10.24  11.02 0         
ATOM   1836  CG  PRO A 241      13.799  17.468   6.772  1.9    12.01  16    0         
ATOM   1837  CD  PRO A 241      15.251  17.260   7.058  1.9    0      0     0         
ATOM   1838  N   PRO A 242      14.944  21.854   7.991  1.7    0      0     0         
ATOM   1839  CA  PRO A 242      15.441  22.814   8.981  1.9    6.533  9.095 0         
ATOM   1840  C   PRO A 242      14.444  23.130  10.081  1.7    0      0     0         
ATOM   1841  O   PRO A 242      13.251  22.826   9.959  1.4    0      0     0         
ATOM   1842  CB  PRO A 242      15.740  24.062   8.149  1.9    23.01  17.21 0         
ATOM   1843  CG  PRO A 242      15.364  23.682   6.678  1.9    7.092  23.69 0         
ATOM   1844  CD  PRO A 242      14.448  22.511   6.777  1.9    12.28  15.65 0         
ATOM   1845  N   LEU A 243      14.958  23.742  11.145  1.7    3.040  4.826 0         
ATOM   1846  CA  LEU A 243      14.197  23.994  12.366  1.9    0.106  4.438 0         
ATOM   1847  C   LEU A 243      13.285  25.198  12.274  1.7    0      0     0         
ATOM   1848  O   LEU A 243      12.282  25.277  12.980  1.4    0.035  2.136 0         
ATOM   1849  CB  LEU A 243      15.157  24.190  13.522  1.9    8.509  14.66 0         
ATOM   1850  CG  LEU A 243      15.988  22.938  13.798  1.9    1.072  4.442 0         
ATOM   1851  CD1 LEU A 243      17.291  23.324  14.509  1.9    23.32  26.45 0         
ATOM   1852  CD2 LEU A 243      15.168  21.870  14.569  1.9    13.07  24.79 0         
ATOM   1853  N   MET A 244      13.648  26.130  11.400  1.7    1.319  4.092 0         
ATOM   1854  CA  MET A 244      12.885  27.337  11.199  1.9    0      0     0         
ATOM   1855  C   MET A 244      12.552  27.491   9.726  1.7    0      0     0         
ATOM   1856  O   MET A 244      13.402  27.261   8.870  1.4    5.764  10.91 0         
ATOM   1857  CB  MET A 244      13.708  28.537  11.643  1.9    11.00  11.07 0         
ATOM   1858  CG  MET A 244      14.262  28.434  13.045  1.9    25.76  16.83 0         
ATOM   1859  SD  MET A 244      13.126  29.150  14.238  1.8    22.56  14.16 0         
ATOM   1860  CE  MET A 244      12.307  27.705  14.878  1.9    19.21  16.91 0         
ATOM   1861  N   LEU A 245      11.314  27.885   9.442  1.7    0      0     0         
ATOM   1862  CA  LEU A 245      10.896  28.270   8.097  1.9    0.091  3.422 0         
ATOM   1863  C   LEU A 245      10.242  29.632   8.176  1.7    0      0     0         
ATOM   1864  O   LEU A 245       9.585  29.926   9.176  1.4    0.287  4.031 0         
ATOM   1865  CB  LEU A 245       9.866  27.292   7.547  1.9    6.062  13.43 0         
ATOM   1866  CG  LEU A 245      10.263  25.833   7.367  1.9    0      0     0         
ATOM   1867  CD1 LEU A 245       9.034  25.027   7.013  1.9    13.05  21.47 0         
ATOM   1868  CD2 LEU A 245      11.339  25.668   6.319  1.9    4.573  10.59 0         
ATOM   1869  N   TYR A 246      10.410  30.457   7.138  1.7    0      0     0         
ATOM   1870  CA  TYR A 246       9.698  31.723   7.076  1.9    0      0     0         
ATOM   1871  C   TYR A 246       8.204  31.442   6.960  1.7    0      0     0         
ATOM   1872  O   TYR A 246       7.774  30.735   6.060  1.4    2.836  15.59 0         
ATOM   1873  CB  TYR A 246      10.175  32.600   5.907  1.9    0      0     0         
ATOM   1874  CG  TYR A 246       9.526  33.982   5.886  1.7    0      0     0         
ATOM   1875  CD1 TYR A 246      10.101  35.052   6.569  1.7    0      0     0         
ATOM   1876  CD2 TYR A 246       8.323  34.205   5.212  1.7    2.072  7.461 0         
ATOM   1877  CE1 TYR A 246       9.514  36.304   6.575  1.7    2.260  6.601 0         
ATOM   1878  CE2 TYR A 246       7.727  35.448   5.213  1.7    1.198  4.921 0         
ATOM   1879  CZ  TYR A 246       8.333  36.499   5.896  1.7    0      0     0         
ATOM   1880  OH  TYR A 246       7.754  37.748   5.895  1.4    0      0     0         
ATOM   1881  N   ASN A 247       7.422  31.995   7.880  1.7    0      0     0         
ATOM   1882  CA  ASN A 247       5.984  31.782   7.895  1.9    0.904  5.332 0         
ATOM   1883  C   ASN A 247       5.262  32.897   7.146  1.7    0      0     0         
ATOM   1884  O   ASN A 247       5.263  34.045   7.589  1.4    0      0     0         
ATOM   1885  CB  ASN A 247       5.489  31.684   9.332  1.9    0      0     0         
ATOM   1886  CG  ASN A 247       4.189  30.942   9.443  1.7    0.002  0.527 0         
ATOM   1887  OD1 ASN A 247       3.117  31.495   9.174  1.4    3.601  6.442 0         
ATOM   1888  ND2 ASN A 247       4.267  29.677   9.859  1.7    42.61  24.98 0         
ATOM   1889  N   PRO A 248       4.651  32.562   5.994  1.7    0      0     0         
ATOM   1890  CA  PRO A 248       4.002  33.562   5.121  1.9    2.556  7.084 0         
ATOM   1891  C   PRO A 248       2.887  34.312   5.838  1.7    0.647  1.565 0         
ATOM   1892  O   PRO A 248       2.614  35.475   5.528  1.4    10.28  10.06 0         
ATOM   1893  CB  PRO A 248       3.411  32.721   3.980  1.9    31.70  21.46 0         
ATOM   1894  CG  PRO A 248       3.410  31.296   4.482  1.9    33.96  21.05 0         
ATOM   1895  CD  PRO A 248       4.537  31.192   5.458  1.9    7.509  16.27 0         
ATOM   1896  N   THR A 249       2.262  33.630   6.791  1.7    0.047  0.887 0         
ATOM   1897  CA  THR A 249       1.177  34.182   7.580  1.9    6.879  9.314 0         
ATOM   1898  C   THR A 249       1.720  35.013   8.735  1.7    0      0     0         
ATOM   1899  O   THR A 249       1.297  36.149   8.928  1.4    10.44  8.293 0         
ATOM   1900  CB  THR A 249       0.223  33.051   8.082  1.9    8.405  9.770 0         
ATOM   1901  OG1 THR A 249      -0.879  32.925   7.178  1.4    39.15  13.83 0         
ATOM   1902  CG2 THR A 249      -0.316  33.319   9.508  1.9    51.58  28.75 0         
ATOM   1903  N   THR A 250       2.655  34.453   9.494  1.7    0      0     0         
ATOM   1904  CA  THR A 250       3.146  35.110  10.702  1.9    5.048  6.962 0         
ATOM   1905  C   THR A 250       4.107  36.251  10.343  1.7    0.059  1.228 0         
ATOM   1906  O   THR A 250       4.397  37.113  11.184  1.4    2.104  5.807 0         
ATOM   1907  CB  THR A 250       3.827  34.099  11.677  1.9    0      0     0         
ATOM   1908  OG1 THR A 250       3.190  32.820  11.584  1.4    7.105  7.207 0         
ATOM   1909  CG2 THR A 250       3.725  34.581  13.117  1.9    39.15  26.06 0         
ATOM   1910  N   TYR A 251       4.573  36.253   9.090  1.7    0      0     0         
ATOM   1911  CA  TYR A 251       5.572  37.210   8.586  1.9    0      0     0         
ATOM   1912  C   TYR A 251       6.944  37.141   9.297  1.7    0      0     0         
ATOM   1913  O   TYR A 251       7.650  38.140   9.392  1.4    3.004  7.383 0         
ATOM   1914  CB  TYR A 251       5.030  38.651   8.588  1.9    0      0     0         
ATOM   1915  CG  TYR A 251       3.899  38.912   7.618  1.7    0      0     0         
ATOM   1916  CD1 TYR A 251       2.572  38.910   8.047  1.7    1.310  4.441 0         
ATOM   1917  CD2 TYR A 251       4.155  39.179   6.268  1.7    0      0     0         
ATOM   1918  CE1 TYR A 251       1.530  39.150   7.155  1.7    17.26  14.29 0         
ATOM   1919  CE2 TYR A 251       3.118  39.422   5.371  1.7    9.873  14.69 0         
ATOM   1920  CZ  TYR A 251       1.811  39.406   5.821  1.7    0.602  4.551 0         
ATOM   1921  OH  TYR A 251       0.783  39.649   4.940  1.4    44.82  15.23 0         
ATOM   1922  N   GLN A 252       7.320  35.970   9.800  1.7    0      0     0         
ATOM   1923  CA  GLN A 252       8.701  35.758  10.289  1.9    0.755  3.254 0         
ATOM   1924  C   GLN A 252       9.123  34.282  10.394  1.7    0      0     0         
ATOM   1925  O   GLN A 252       8.434  33.387   9.903  1.4    0      0     0         
ATOM   1926  CB  GLN A 252       8.984  36.508  11.613  1.9    23.45  16.98 0         
ATOM   1927  CG  GLN A 252       7.768  36.843  12.468  1.9    8.069  8.348 0         
ATOM   1928  CD  GLN A 252       7.091  35.643  13.139  1.7    0.887  2.322 0         
ATOM   1929  OE1 GLN A 252       6.674  35.735  14.291  1.4    24.17  14.23 0         
ATOM   1930  NE2 GLN A 252       6.956  34.532  12.417  1.7    0      0     0         
ATOM   1931  N   MET A 253      10.273  34.057  11.025  1.7    0.081  2.833 0         
ATOM   1932  CA  MET A 253      10.751  32.719  11.312  1.9    0      0     0         
ATOM   1933  C   MET A 253       9.824  32.046  12.309  1.7    0.101  2.073 0         
ATOM   1934  O   MET A 253       9.315  32.680  13.231  1.4    10.98  8.806 0         
ATOM   1935  CB  MET A 253      12.171  32.766  11.853  1.9    15.42  13.23 0         
ATOM   1936  CG  MET A 253      13.200  33.259  10.860  1.9    31.57  18.23 0         
ATOM   1937  SD  MET A 253      12.827  32.812   9.146  1.8    6.246  10.76 0         
ATOM   1938  CE  MET A 253      12.503  34.448   8.503  1.9    16.25  17.26 0         
ATOM   1939  N   ASP A 254       9.583  30.763  12.093  1.7    0      0     0         
ATOM   1940  CA  ASP A 254       8.734  29.978  12.971  1.9    2.293  6.081 0         
ATOM   1941  C   ASP A 254       9.237  28.553  13.039  1.7    0      0     0         
ATOM   1942  O   ASP A 254       9.779  28.032  12.064  1.4    0.304  4.000 0         
ATOM   1943  CB  ASP A 254       7.273  30.014  12.508  1.9    5.844  14.08 0         
ATOM   1944  CG  ASP A 254       6.431  31.005  13.309  1.7    5.292  5.524 0         
ATOM   1945  OD1 ASP A 254       6.951  31.518  14.330  1.4    19.65  12.67 0         
ATOM   1946  OD2 ASP A 254       5.257  31.267  12.934  1.4    10.16  7.038 0         
ATOM   1947  N   VAL A 255       9.069  27.932  14.200  1.7    0.471  3.108 0         
ATOM   1948  CA  VAL A 255       9.432  26.541  14.356  1.9    0      0     0         
ATOM   1949  C   VAL A 255       8.837  25.763  13.187  1.7    0      0     0         
ATOM   1950  O   VAL A 255       7.624  25.775  12.983  1.4    10.47  11.51 0         
ATOM   1951  CB  VAL A 255       8.932  25.940  15.683  1.9    6.719  7.100 0         
ATOM   1952  CG1 VAL A 255      10.042  25.129  16.325  1.9    43.64  30.21 0         
ATOM   1953  CG2 VAL A 255       8.449  27.025  16.644  1.9    54.88  29.27 0         
ATOM   1954  N   ASN A 256       9.697  25.133  12.391  1.7    0      0     0         
ATOM   1955  CA  ASN A 256       9.231  24.197  11.383  1.9    0.668  4.784 0         
ATOM   1956  C   ASN A 256       8.757  22.959  12.112  1.7    0      0     0         
ATOM   1957  O   ASN A 256       9.544  22.308  12.798  1.4    5.532  11.80 0         
ATOM   1958  CB  ASN A 256      10.342  23.843  10.402  1.9    0      0     0         
ATOM   1959  CG  ASN A 256       9.998  22.651   9.511  1.7    0      0     0         
ATOM   1960  OD1 ASN A 256       8.862  22.181   9.472  1.4    2.854  5.876 0         
ATOM   1961  ND2 ASN A 256      10.995  22.160   8.787  1.7    5.542  10.1  0         
ATOM   1962  N   PRO A 257       7.458  22.642  11.991  1.7    0      0     0         
ATOM   1963  CA  PRO A 257       6.979  21.471  12.725  1.9    11.9   12.05 0         
ATOM   1964  C   PRO A 257       7.724  20.208  12.279  1.7    1.687  2.664 0         
ATOM   1965  O   PRO A 257       8.324  19.553  13.122  1.4    13.58  13.38 0         
ATOM   1966  CB  PRO A 257       5.480  21.414  12.384  1.9    39.36  18.67 0         
ATOM   1967  CG  PRO A 257       5.322  22.229  11.120  1.9    37.08  19.41 0         
ATOM   1968  CD  PRO A 257       6.394  23.296  11.202  1.9    17.42  15.92 0         
ATOM   1969  N   GLU A 258       7.734  19.909  10.975  1.7    0.570  2.043 0         
ATOM   1970  CA  GLU A 258       8.387  18.702  10.421  1.9    12.78  12.51 0         
ATOM   1971  C   GLU A 258       9.939  18.678  10.486  1.7    0.932  6.017 0         
ATOM   1972  O   GLU A 258      10.566  17.749   9.961  1.4    3.268  9.627 0         
ATOM   1973  CB  GLU A 258       7.907  18.461   8.978  1.9    59.22  32.27 0         
ATOM   1974  N   GLY A 259      10.545  19.674  11.144  1.7    0      0     0         
ATOM   1975  CA  GLY A 259      12.003  19.876  11.130  1.9    0.526  5.259 0         
ATOM   1976  C   GLY A 259      12.842  18.894  11.930  1.7    0.045  0.932 0         
ATOM   1977  O   GLY A 259      12.336  18.238  12.840  1.4    8.046  16.81 0         
ATOM   1978  N   LYS A 260      14.136  18.814  11.611  1.7    0      0     0         
ATOM   1979  CA  LYS A 260      15.015  17.759  12.147  1.9    0.682  7.628 0         
ATOM   1980  C   LYS A 260      16.466  18.168  12.366  1.7    0      0     0         
ATOM   1981  O   LYS A 260      17.048  18.902  11.583  1.4    4.828  12.27 0         
ATOM   1982  CB  LYS A 260      14.969  16.515  11.253  1.9    0      0     0         
ATOM   1983  CG  LYS A 260      13.794  15.630  11.550  1.9    0      0     0         
ATOM   1984  CD  LYS A 260      13.366  14.837  10.325  1.9    0      0     0         
ATOM   1985  CE  LYS A 260      12.261  13.833  10.662  1.9    13.98  21.73 0         
ATOM   1986  NZ  LYS A 260      11.755  13.147   9.441  1.7    16.56  15.32 0         
ATOM   1987  N   TYR A 261      17.035  17.651  13.443  1.7    0      0     0         
ATOM   1988  CA  TYR A 261      18.425  17.849  13.793  1.9    0      0     0         
ATOM   1989  C   TYR A 261      19.310  16.963  12.928  1.7    0      0     0         
ATOM   1990  O   TYR A 261      18.864  15.972  12.363  1.4    0      0     0         
ATOM   1991  CB  TYR A 261      18.624  17.534  15.284  1.9    0      0     0         
ATOM   1992  CG  TYR A 261      17.741  18.382  16.180  1.7    0      0     0         
ATOM   1993  CD1 TYR A 261      16.817  17.812  17.047  1.7    0.123  2.915 0         
ATOM   1994  CD2 TYR A 261      17.809  19.776  16.118  1.7    0      0     0         
ATOM   1995  CE1 TYR A 261      15.993  18.616  17.862  1.7    6.46   16.69 0         
ATOM   1996  CE2 TYR A 261      16.993  20.584  16.910  1.7    0.012  2.805 0         
ATOM   1997  CZ  TYR A 261      16.086  20.010  17.775  1.7    0.812  1.965 0         
ATOM   1998  OH  TYR A 261      15.317  20.863  18.545  1.4    9.959  8.913 0         
ATOM   1999  N   SER A 262      20.574  17.318  12.830  1.7    0.060  1.886 0         
ATOM   2000  CA  SER A 262      21.464  16.567  12.001  1.9    0      0     0         
ATOM   2001  C   SER A 262      22.482  15.868  12.880  1.7    0.118  1.437 0         
ATOM   2002  O   SER A 262      23.048  16.469  13.789  1.4    1.069  4.332 0         
ATOM   2003  CB  SER A 262      22.131  17.485  10.975  1.9    11.27  16.46 0         
ATOM   2004  OG  SER A 262      23.309  18.048  11.508  1.4    17.88  13.40 0         
ATOM   2005  N   PHE A 263      22.707  14.589  12.605  1.7    0.004  2.060 0         
ATOM   2006  CA  PHE A 263      23.623  13.787  13.390  1.9    1.393  6.033 0         
ATOM   2007  C   PHE A 263      24.289  12.812  12.450  1.7    0      0     0         
ATOM   2008  O   PHE A 263      23.629  11.907  11.926  1.4    0.724  3.020 0         
ATOM   2009  CB  PHE A 263      22.842  13.053  14.469  1.9    0      0     0         
ATOM   2010  CG  PHE A 263      23.625  11.991  15.195  1.7    0      0     0         
ATOM   2011  CD1 PHE A 263      24.652  12.334  16.070  1.7    1.903  6.144 0         
ATOM   2012  CD2 PHE A 263      23.298  10.646  15.034  1.7    3.776  10.71 0         
ATOM   2013  CE1 PHE A 263      25.359  11.351  16.748  1.7    1.399  5.901 0         
ATOM   2014  CE2 PHE A 263      23.997   9.656  15.711  1.7    11.13  14.74 0         
ATOM   2015  CZ  PHE A 263      25.028  10.011  16.567  1.7    2.082  7.837 0         
ATOM   2016  N   GLY A 264      25.595  13.012  12.236  1.7    11.63  9.940 0         
ATOM   2017  CA  GLY A 264      26.368  12.272  11.248  1.9    23.72  22.22 0         
ATOM   2018  C   GLY A 264      25.799  12.565   9.883  1.7    3.197  2.729 0         
ATOM   2019  O   GLY A 264      25.543  13.724   9.547  1.4    11.56  10.06 0         
ATOM   2020  N   ALA A 265      25.585  11.517   9.097  1.7    9.762  8.974 0         
ATOM   2021  CA  ALA A 265      24.958  11.670   7.792  1.9    2.424  5.689 0         
ATOM   2022  C   ALA A 265      23.470  11.383   7.893  1.7    0.325  2.226 0         
ATOM   2023  O   ALA A 265      22.885  10.801   6.982  1.4    0.097  1.404 0         
ATOM   2024  CB  ALA A 265      25.616  10.768   6.771  1.9    12.3   24.08 0         
ATOM   2025  N   THR A 266      22.862  11.821   8.991  1.7    0      0     0         
ATOM   2026  CA  THR A 266      21.528  11.402   9.353  1.9    0      0     0         
ATOM   2027  C   THR A 266      20.696  12.557   9.847  1.7    0      0     0         
ATOM   2028  O   THR A 266      21.212  13.458  10.510  1.4    0      0     0         
ATOM   2029  CB  THR A 266      21.611  10.276  10.414  1.9    6.288  8.723 0         
ATOM   2030  OG1 THR A 266      21.448   9.012   9.763  1.4    10.72  7.613 0         
ATOM   2031  CG2 THR A 266      20.562  10.405  11.515  1.9    9.653  17.07 0         
ATOM   2032  N   CYS A 267      19.411  12.526   9.495  1.7    0      0     0         
ATOM   2033  CA  CYS A 267      18.413  13.475   9.985  1.9    0      0     0         
ATOM   2034  C   CYS A 267      17.523  12.761  10.943  1.7    0      0     0         
ATOM   2035  O   CYS A 267      16.972  11.714  10.613  1.4    6.18   11.34 0         
ATOM   2036  CB  CYS A 267      17.525  13.984   8.867  1.9    0      0     0         
ATOM   2037  SG  CYS A 267      18.412  14.713   7.532  1.8    0      0     0         
ATOM   2038  N   VAL A 268      17.329  13.381  12.099  1.7    0      0     0         
ATOM   2039  CA  VAL A 268      16.843  12.731  13.287  1.9    2.772  5.893 0         
ATOM   2040  C   VAL A 268      15.957  13.699  14.058  1.7    0      0     0         
ATOM   2041  O   VAL A 268      16.239  14.896  14.104  1.4    0      0     0         
ATOM   2042  CB  VAL A 268      18.063  12.303  14.126  1.9    0      0     0         
ATOM   2043  CG1 VAL A 268      18.127  13.014  15.465  1.9    0      0     0         
ATOM   2044  CG2 VAL A 268      18.122  10.797  14.258  1.9    35.36  26.97 0         
ATOM   2045  N   LYS A 269      14.886  13.191  14.659  1.7    6.009  7.582 0         
ATOM   2046  CA  LYS A 269      13.972  14.062  15.376  1.9    0.104  2.798 0         
ATOM   2047  C   LYS A 269      14.449  14.367  16.800  1.7    0      0     0         
ATOM   2048  O   LYS A 269      14.156  15.432  17.348  1.4    5.669  11.14 0         
ATOM   2049  CB  LYS A 269      12.550  13.508  15.378  1.9    20.17  15.72 0         
ATOM   2050  CG  LYS A 269      11.510  14.608  15.190  1.9    5.029  12.39 0         
ATOM   2051  CD  LYS A 269      10.341  14.489  16.156  1.9    20.36  19.67 0         
ATOM   2052  CE  LYS A 269       9.388  15.682  16.014  1.9    27.37  29.21 0         
ATOM   2053  NZ  LYS A 269       7.980  15.338  16.412  1.7    61.01  22.30 0         
ATOM   2054  N   LYS A 270      15.184  13.437  17.395  1.7    3.349  5.614 0         
ATOM   2055  CA  LYS A 270      15.804  13.688  18.690  1.9    0.003  3.414 0         
ATOM   2056  C   LYS A 270      17.223  13.142  18.719  1.7    0      0     0         
ATOM   2057  O   LYS A 270      17.460  12.056  18.204  1.4    9.307  9.841 0         
ATOM   2058  CB  LYS A 270      14.967  13.070  19.813  1.9    18.07  17.42 0         
ATOM   2059  CG  LYS A 270      13.892  14.013  20.353  1.9    2.454  12.90 0         
ATOM   2060  CD  LYS A 270      13.011  13.355  21.427  1.9    27.38  18.35 0         
ATOM   2061  CE  LYS A 270      11.769  14.218  21.726  1.9    26.60  21.00 0         
ATOM   2062  NZ  LYS A 270      11.245  14.015  23.107  1.7    44.90  21.81 0         
ATOM   2063  N   CYS A 271      18.162  13.893  19.301  1.7    3.767  11.16 0         
ATOM   2064  CA  CYS A 271      19.532  13.402  19.467  1.9    0      0     0         
ATOM   2065  C   CYS A 271      19.566  12.167  20.349  1.7    0.023  0.733 0         
ATOM   2066  O   CYS A 271      18.750  12.034  21.255  1.4    17.06  13.15 0         
ATOM   2067  CB  CYS A 271      20.450  14.451  20.091  1.9    5.499  9.316 0         
ATOM   2068  SG  CYS A 271      20.630  15.996  19.211  1.8    0.040  2.561 0         
ATOM   2069  N   PRO A 272      20.514  11.256  20.082  1.7    0.089  0.803 0         
ATOM   2070  CA  PRO A 272      20.790  10.076  20.907  1.9    13.47  10.18 0         
ATOM   2071  C   PRO A 272      21.085  10.440  22.358  1.7    0      0     0         
ATOM   2072  O   PRO A 272      21.478  11.577  22.647  1.4    1.349  4.914 0         
ATOM   2073  CB  PRO A 272      22.053   9.481  20.268  1.9    29.47  19.14 0         
ATOM   2074  CG  PRO A 272      22.567  10.503  19.333  1.9    0.442  3.041 0         
ATOM   2075  CD  PRO A 272      21.395  11.315  18.907  1.9    3.968  8.333 0         
ATOM   2076  N   ARG A 273      20.915   9.482  23.266  1.7    11.21  9.824 0         
ATOM   2077  CA  ARG A 273      21.051   9.801  24.685  1.9    11.22  9.253 0         
ATOM   2078  C   ARG A 273      22.361  10.561  24.934  1.7    0      0     0         
ATOM   2079  O   ARG A 273      23.401  10.231  24.356  1.4    9.190  9.539 0         
ATOM   2080  CB  ARG A 273      20.958   8.532  25.549  1.9    58.79  30.10 0         
ATOM   2081  N   ASN A 274      22.292  11.598  25.766  1.7    11.41  9.152 0         
ATOM   2082  CA  ASN A 274      23.498  12.306  26.244  1.9    12.63  10.59 0         
ATOM   2083  C   ASN A 274      24.202  13.147  25.171  1.7    1.573  3.637 0         
ATOM   2084  O   ASN A 274      25.407  13.408  25.262  1.4    11.18  13.79 0         
ATOM   2085  CB  ASN A 274      24.498  11.321  26.900  1.9    24.42  18.33 0         
ATOM   2086  CG  ASN A 274      23.873  10.498  28.040  1.7    3.663  4.395 0         
ATOM   2087  OD1 ASN A 274      23.507   9.331  27.846  1.4    23.90  11.15 0         
ATOM   2088  ND2 ASN A 274      23.754  11.105  29.226  1.7    59.15  24.30 0         
ATOM   2089  N   TYR A 275      23.438  13.554  24.158  1.7    0.037  1.352 0         
ATOM   2090  CA  TYR A 275      23.878  14.518  23.142  1.9    0      0     0         
ATOM   2091  C   TYR A 275      23.130  15.851  23.305  1.7    0.035  1.288 0         
ATOM   2092  O   TYR A 275      21.996  15.882  23.787  1.4    10.19  17.03 0         
ATOM   2093  CB  TYR A 275      23.660  13.950  21.731  1.9    0      0     0         
ATOM   2094  CG  TYR A 275      24.810  13.118  21.165  1.7    0      0     0         
ATOM   2095  CD1 TYR A 275      24.856  11.744  21.351  1.7    0.225  5.051 0         
ATOM   2096  CD2 TYR A 275      25.835  13.710  20.413  1.7    0      0     0         
ATOM   2097  CE1 TYR A 275      25.901  10.974  20.819  1.7    17.83  15.5  0         
ATOM   2098  CE2 TYR A 275      26.880  12.956  19.881  1.7    4.498  9.449 0         
ATOM   2099  CZ  TYR A 275      26.909  11.586  20.090  1.7    0.063  0.809 0         
ATOM   2100  OH  TYR A 275      27.938  10.809  19.582  1.4    10.24  14.79 0         
ATOM   2101  N   VAL A 276      23.777  16.941  22.898  1.7    0      0     0         
ATOM   2102  CA  VAL A 276      23.248  18.294  23.023  1.9    0      0     0         
ATOM   2103  C   VAL A 276      23.075  18.862  21.622  1.7    0      0     0         
ATOM   2104  O   VAL A 276      23.854  18.511  20.737  1.4    0      0     0         
ATOM   2105  CB  VAL A 276      24.252  19.180  23.774  1.9    0.174  4.688 0         
ATOM   2106  CG1 VAL A 276      23.824  20.630  23.734  1.9    0.096  5.408 0         
ATOM   2107  CG2 VAL A 276      24.420  18.707  25.215  1.9    6.658  18.66 0         
ATOM   2108  N   VAL A 277      22.084  19.735  21.413  1.7    0      0     0         
ATOM   2109  CA  VAL A 277      21.872  20.354  20.098  1.9    0      0     0         
ATOM   2110  C   VAL A 277      22.468  21.754  20.013  1.7    0      0     0         
ATOM   2111  O   VAL A 277      22.088  22.622  20.762  1.4    0.230  5.005 0         
ATOM   2112  CB  VAL A 277      20.378  20.452  19.742  1.9    0      0     0         
ATOM   2113  CG1 VAL A 277      20.199  21.170  18.435  1.9    2.224  9.884 0         
ATOM   2114  CG2 VAL A 277      19.755  19.093  19.651  1.9    1.482  10.87 0         
ATOM   2115  N   THR A 278      23.385  21.983  19.083  1.7    0      0     0         
ATOM   2116  CA  THR A 278      23.968  23.310  18.914  1.9    0      0     0         
ATOM   2117  C   THR A 278      22.961  24.270  18.304  1.7    0.205  2.400 0         
ATOM   2118  O   THR A 278      21.965  23.842  17.719  1.4    2.832  5.833 0         
ATOM   2119  CB  THR A 278      25.200  23.295  18.000  1.9    1.728  4.719 0         
ATOM   2120  OG1 THR A 278      24.830  22.800  16.708  1.4    0.022  1.285 0         
ATOM   2121  CG2 THR A 278      26.321  22.448  18.583  1.9    21.91  31.87 0         
ATOM   2122  N   ASP A 279      23.239  25.567  18.438  1.7    1.171  5.171 0         
ATOM   2123  CA  ASP A 279      22.407  26.650  17.878  1.9    9.002  9.860 0         
ATOM   2124  C   ASP A 279      22.320  26.614  16.316  1.7    2.185  3.441 0         
ATOM   2125  O   ASP A 279      21.826  27.562  15.681  1.4    22.64  12.59 0         
ATOM   2126  CB  ASP A 279      22.950  28.011  18.378  1.9    21.19  19.68 0         
ATOM   2127  CG  ASP A 279      21.842  28.975  18.851  1.7    8.421  8.746 0         
ATOM   2128  OD1 ASP A 279      21.224  29.659  17.995  1.4    36.71  14.59 0         
ATOM   2129  OD2 ASP A 279      21.615  29.087  20.089  1.4    8.707  17.00 0         
ATOM   2130  N   HIS A 280      22.795  25.528  15.705  1.7    0      0     0         
ATOM   2131  CA  HIS A 280      22.721  25.342  14.238  1.9    9.103  9.528 0         
ATOM   2132  C   HIS A 280      21.916  24.079  13.886  1.7    1.021  2.766 0         
ATOM   2133  O   HIS A 280      21.668  23.800  12.716  1.4    27.92  14.31 0         
ATOM   2134  CB  HIS A 280      24.125  25.265  13.606  1.9    24.92  18.79 0         
ATOM   2135  CG  HIS A 280      25.182  25.973  14.397  1.7    1.768  1.544 0         
ATOM   2136  ND1 HIS A 280      25.755  27.159  13.987  1.7    27.84  15.41 0         
ATOM   2137  CD2 HIS A 280      25.751  25.675  15.592  1.7    4.960  6.061 0         
ATOM   2138  CE1 HIS A 280      26.634  27.559  14.891  1.7    35.87  15.79 0         
ATOM   2139  NE2 HIS A 280      26.647  26.678  15.878  1.7    27.26  16.06 0         
ATOM   2140  N   GLY A 281      21.528  23.317  14.910  1.7    0.267  3.491 0         
ATOM   2141  CA  GLY A 281      20.702  22.130  14.747  1.9    1.913  6.903 0         
ATOM   2142  C   GLY A 281      21.482  20.851  14.533  1.7    0.697  3.758 0         
ATOM   2143  O   GLY A 281      20.998  19.926  13.881  1.4    3.011  5.077 0         
ATOM   2144  N   SER A 282      22.689  20.788  15.081  1.7    0      0     0         
ATOM   2145  CA  SER A 282      23.477  19.572  14.980  1.9    0      0     0         
ATOM   2146  C   SER A 282      23.724  18.925  16.330  1.7    0      0     0         
ATOM   2147  O   SER A 282      23.997  19.608  17.315  1.4    0      0     0         
ATOM   2148  CB  SER A 282      24.792  19.834  14.254  1.9    25.96  24.14 0         
ATOM   2149  OG  SER A 282      25.587  20.708  15.005  1.4    12.76  9.150 0         
ATOM   2150  N   CYS A 283      23.621  17.603  16.374  1.7    0      0     0         
ATOM   2151  CA  CYS A 283      23.870  16.888  17.599  1.9    0      0     0         
ATOM   2152  C   CYS A 283      25.365  16.769  17.829  1.7    0      0     0         
ATOM   2153  O   CYS A 283      26.094  16.256  17.002  1.4    12.98  13.90 0         
ATOM   2154  CB  CYS A 283      23.207  15.519  17.576  1.9    0      0     0         
ATOM   2155  SG  CYS A 283      21.420  15.565  17.340  1.8    0      0     0         
ATOM   2156  N   VAL A 284      25.815  17.277  18.963  1.7    0      0     0         
ATOM   2157  CA  VAL A 284      27.205  17.187  19.364  1.9    3.268  5.516 0         
ATOM   2158  C   VAL A 284      27.246  16.613  20.775  1.7    0      0     0         
ATOM   2159  O   VAL A 284      26.229  16.571  21.460  1.4    0      0     0         
ATOM   2160  CB  VAL A 284      27.871  18.562  19.319  1.9    0.913  9.547 0         
ATOM   2161  CG1 VAL A 284      29.287  18.502  19.891  1.9    33.56  23.50 0         
ATOM   2162  CG2 VAL A 284      27.904  19.067  17.899  1.9    25.82  19.23 0         
ATOM   2163  N   ARG A 285      28.419  16.164  21.203  1.7    1.206  3.775 0         
ATOM   2164  CA  ARG A 285      28.537  15.463  22.474  1.9    0      0     0         
ATOM   2165  C   ARG A 285      28.400  16.343  23.710  1.7    0      0     0         
ATOM   2166  O   ARG A 285      27.913  15.866  24.757  1.4    10.37  10.83 0         
ATOM   2167  CB  ARG A 285      29.837  14.681  22.529  1.9    15.05  17.76 0         
ATOM   2168  CG  ARG A 285      29.741  13.302  21.900  1.9    7.596  14.58 0         
ATOM   2169  CD  ARG A 285      31.061  12.565  22.011  1.9    22.58  16.19 0         
ATOM   2170  NE  ARG A 285      32.065  13.161  21.134  1.7    9.677  9.929 0         
ATOM   2171  CZ  ARG A 285      33.297  12.683  20.971  1.7    2.421  2.179 0         
ATOM   2172  NH1 ARG A 285      33.695  11.589  21.627  1.7    32.24  17.43 0         
ATOM   2173  NH2 ARG A 285      34.134  13.293  20.134  1.7    47.47  22.91 0         
ATOM   2174  N   ALA A 286      28.832  17.608  23.587  1.7    1.369  3.757 0         
ATOM   2175  CA  ALA A 286      28.754  18.602  24.680  1.9    0.071  1.244 0         
ATOM   2176  C   ALA A 286      29.064  20.024  24.198  1.7    0.367  6.547 0         
ATOM   2177  O   ALA A 286      29.791  20.197  23.211  1.4    12.44  11.66 0         
ATOM   2178  CB  ALA A 286      29.675  18.208  25.857  1.9    58.59  32.77 0         
ATOM   2179  N   CYS A 287      28.526  21.024  24.907  1.7    4.060  6.825 0         
ATOM   2180  CA  CYS A 287      28.533  22.445  24.472  1.9    0.575  5.474 0         
ATOM   2181  C   CYS A 287      29.865  23.169  24.387  1.7    0.346  1.519 0         
ATOM   2182  O   CYS A 287      30.678  23.104  25.306  1.4    22.51  14.49 0         
ATOM   2183  CB  CYS A 287      27.650  23.288  25.386  1.9    8.292  11.89 0         
ATOM   2184  SG  CYS A 287      25.917  23.017  25.110  1.8    0.009  2.567 0         
ATOM   2185  N   GLY A 288      30.040  23.926  23.308  1.7    9.128  14.20 0         
ATOM   2186  CA  GLY A 288      31.158  24.865  23.192  1.9    37.83  23.03 0         
ATOM   2187  C   GLY A 288      31.228  25.865  24.342  1.7    0.010  0.631 0         
ATOM   2188  O   GLY A 288      30.192  26.347  24.842  1.4    0.193  1.952 0         
ATOM   2189  N   ALA A 289      32.444  26.167  24.796  1.7    10.95  9.550 0         
ATOM   2190  CA  ALA A 289      32.635  27.315  25.681  1.9    9.023  9.900 0         
ATOM   2191  C   ALA A 289      31.978  28.526  24.985  1.7    0.080  0.802 0         
ATOM   2192  O   ALA A 289      31.790  28.518  23.757  1.4    10.82  9.011 0         
ATOM   2193  CB  ALA A 289      34.127  27.557  25.938  1.9    69.70  31.95 0         
ATOM   2194  N   ASP A 290      31.601  29.540  25.752  1.7    4.849  5.666 0         
ATOM   2195  CA  ASP A 290      30.865  30.682  25.198  1.9    6.238  8.404 0         
ATOM   2196  C   ASP A 290      29.365  30.411  25.363  1.7    0      0     0         
ATOM   2197  O   ASP A 290      28.521  31.332  25.302  1.4    0.075  5.485 0         
ATOM   2198  CB  ASP A 290      31.199  30.896  23.705  1.9    17.62  18.84 0         
ATOM   2199  CG  ASP A 290      31.343  32.380  23.321  1.7    8.330  12.31 0         
ATOM   2200  OD1 ASP A 290      31.173  33.262  24.205  1.4    32.56  22.14 0         
ATOM   2201  OD2 ASP A 290      31.640  32.670  22.128  1.4    44.46  13.17 0         
ATOM   2202  N   SER A 291      29.036  29.136  25.566  1.7    0      0     0         
ATOM   2203  CA  SER A 291      27.637  28.741  25.630  1.9    0      0     0         
ATOM   2204  C   SER A 291      27.422  27.673  26.695  1.7    0      0     0         
ATOM   2205  O   SER A 291      28.369  27.259  27.345  1.4    8.266  10.19 0         
ATOM   2206  CB  SER A 291      27.137  28.296  24.244  1.9    10.92  14.24 0         
ATOM   2207  OG  SER A 291      27.609  26.999  23.923  1.4    6.229  6.910 0         
ATOM   2208  N   TYR A 292      26.180  27.244  26.878  1.7    0      0     0         
ATOM   2209  CA  TYR A 292      25.858  26.353  27.977  1.9    3.465  5.219 0         
ATOM   2210  C   TYR A 292      24.657  25.466  27.721  1.7    0      0     0         
ATOM   2211  O   TYR A 292      23.836  25.729  26.839  1.4    0      0     0         
ATOM   2212  CB  TYR A 292      25.636  27.163  29.264  1.9    20.13  24.31 0         
ATOM   2213  CG  TYR A 292      24.335  27.923  29.336  1.7    1.551  1.952 0         
ATOM   2214  CD1 TYR A 292      23.285  27.448  30.106  1.7    10.85  7.691 0         
ATOM   2215  CD2 TYR A 292      24.163  29.126  28.664  1.7    1.678  3.343 0         
ATOM   2216  CE1 TYR A 292      22.092  28.132  30.204  1.7    16.08  10.95 0         
ATOM   2217  CE2 TYR A 292      22.954  29.832  28.749  1.7    8.425  11.33 0         
ATOM   2218  CZ  TYR A 292      21.920  29.315  29.524  1.7    4.349  3.638 0         
ATOM   2219  OH  TYR A 292      20.715  29.983  29.647  1.4    36.41  16.35 0         
ATOM   2220  N   GLU A 293      24.542  24.426  28.536  1.7    5.755  6.943 0         
ATOM   2221  CA  GLU A 293      23.445  23.485  28.386  1.9    0      0     0         
ATOM   2222  C   GLU A 293      22.219  23.864  29.180  1.7    0.137  1.083 0         
ATOM   2223  O   GLU A 293      22.312  24.261  30.336  1.4    18.70  11.05 0         
ATOM   2224  CB  GLU A 293      23.872  22.058  28.728  1.9    17.05  16.71 0         
ATOM   2225  CG  GLU A 293      22.847  21.049  28.287  1.9    3.273  6.925 0         
ATOM   2226  CD  GLU A 293      23.195  19.654  28.690  1.7    5.294  5.654 0         
ATOM   2227  OE1 GLU A 293      24.401  19.339  28.832  1.4    28.48  11.84 0         
ATOM   2228  OE2 GLU A 293      22.239  18.868  28.852  1.4    26.21  11.41 0         
ATOM   2229  N   MET A 294      21.073  23.716  28.524  1.7    0      0     0         
ATOM   2230  CA  MET A 294      19.759  23.913  29.114  1.9    11.56  10.21 0         
ATOM   2231  C   MET A 294      18.730  23.144  28.279  1.7    0.624  2.018 0         
ATOM   2232  O   MET A 294      19.112  22.385  27.388  1.4    0.131  2.223 0         
ATOM   2233  CB  MET A 294      19.434  25.400  29.194  1.9    18.80  14.17 0         
ATOM   2234  CG  MET A 294      19.688  26.160  27.924  1.9    0.155  1.335 0         
ATOM   2235  SD  MET A 294      18.156  26.497  27.078  1.8    17.55  17.99 0         
ATOM   2236  CE  MET A 294      18.088  25.158  25.929  1.9    0      0     0         
ATOM   2237  N   GLU A 295      17.438  23.346  28.542  1.7    3.916  5.872 0         
ATOM   2238  CA  GLU A 295      16.401  22.478  27.983  1.9    0      0     0         
ATOM   2239  C   GLU A 295      15.070  23.176  27.682  1.7    0      0     0         
ATOM   2240  O   GLU A 295      14.500  23.847  28.539  1.4    25.92  14.44 0         
ATOM   2241  CB  GLU A 295      16.183  21.299  28.936  1.9    15.99  16.78 0         
ATOM   2242  CG  GLU A 295      15.153  20.284  28.483  1.9    3.349  8.473 0         
ATOM   2243  CD  GLU A 295      14.895  19.172  29.514  1.7    8.641  10.87 0         
ATOM   2244  OE1 GLU A 295      15.784  18.840  30.332  1.4    38.72  15.6  0         
ATOM   2245  OE2 GLU A 295      13.784  18.611  29.505  1.4    26.66  12.28 0         
ATOM   2246  N   GLU A 296      14.585  23.016  26.456  1.7    0      0     0         
ATOM   2247  CA  GLU A 296      13.182  23.319  26.119  1.9    5.408  6.981 0         
ATOM   2248  C   GLU A 296      12.635  22.137  25.319  1.7    0      0     0         
ATOM   2249  O   GLU A 296      13.249  21.722  24.328  1.4    0.673  3.977 0         
ATOM   2250  CB  GLU A 296      13.016  24.671  25.374  1.9    21.96  19.39 0         
ATOM   2251  CG  GLU A 296      13.849  24.844  24.086  1.9    6.977  9.417 0         
ATOM   2252  CD  GLU A 296      14.151  26.316  23.690  1.7    5.821  6.806 0         
ATOM   2253  OE1 GLU A 296      13.503  27.242  24.223  1.4    35.56  15.77 0         
ATOM   2254  OE2 GLU A 296      15.046  26.546  22.830  1.4    10.35  8.654 0         
ATOM   2255  N   ASP A 297      11.508  21.584  25.776  1.7    12.19  10.28 0         
ATOM   2256  CA  ASP A 297      10.914  20.352  25.226  1.9    9.620  9.712 0         
ATOM   2257  C   ASP A 297      11.923  19.239  25.226  1.7    0.775  3.732 0         
ATOM   2258  O   ASP A 297      12.726  19.164  24.307  1.4    0.180  2.281 0         
ATOM   2259  CB  ASP A 297      10.455  20.537  23.777  1.9    22.68  18.92 0         
ATOM   2260  CG  ASP A 297       9.192  21.348  23.656  1.7    8.200  8.685 0         
ATOM   2261  OD1 ASP A 297       9.293  22.461  23.081  1.4    36.83  14.77 0         
ATOM   2262  OD2 ASP A 297       8.114  20.870  24.118  1.4    41.48  13.15 0         
ATOM   2263  N   GLY A 298      11.882  18.387  26.244  1.7    13.96  10.03 0         
ATOM   2264  CA  GLY A 298      12.803  17.242  26.392  1.9    24.32  18.14 0         
ATOM   2265  C   GLY A 298      13.993  17.160  25.444  1.7    2.795  3.613 0         
ATOM   2266  O   GLY A 298      14.314  16.070  24.922  1.4    18.05  10.90 0         
ATOM   2267  N   VAL A 299      14.644  18.309  25.229  1.7    0.147  1.981 0         
ATOM   2268  CA  VAL A 299      15.765  18.452  24.304  1.9    4.142  6.588 0         
ATOM   2269  C   VAL A 299      16.803  19.347  24.958  1.7    0      0     0         
ATOM   2270  O   VAL A 299      16.534  20.501  25.264  1.4    0      0     0         
ATOM   2271  CB  VAL A 299      15.313  19.077  22.952  1.9    0.174  2.669 0         
ATOM   2272  CG1 VAL A 299      16.493  19.631  22.175  1.9    2.025  6.311 0         
ATOM   2273  CG2 VAL A 299      14.567  18.066  22.108  1.9    12.70  27.09 0         
ATOM   2274  N   ARG A 300      17.985  18.798  25.197  1.7    8.632  11.02 0         
ATOM   2275  CA  ARG A 300      19.096  19.594  25.677  1.9    0      0     0         
ATOM   2276  C   ARG A 300      19.664  20.412  24.496  1.7    0      0     0         
ATOM   2277  O   ARG A 300      19.867  19.861  23.406  1.4    0.470  4.928 0         
ATOM   2278  CB  ARG A 300      20.137  18.672  26.325  1.9    19.99  23.56 0         
ATOM   2279  N   LYS A 301      19.870  21.721  24.698  1.7    0      0     0         
ATOM   2280  CA  LYS A 301      20.441  22.616  23.668  1.9    0      0     0         
ATOM   2281  C   LYS A 301      21.564  23.492  24.212  1.7    0      0     0         
ATOM   2282  O   LYS A 301      21.625  23.744  25.391  1.4    0      0     0         
ATOM   2283  CB  LYS A 301      19.381  23.550  23.066  1.9    1.424  5.596 0         
ATOM   2284  CG  LYS A 301      17.983  22.984  22.822  1.9    0      0     0         
ATOM   2285  CD  LYS A 301      17.237  23.810  21.762  1.9    9.616  12.77 0         
ATOM   2286  CE  LYS A 301      15.884  23.165  21.370  1.9    2.117  6.545 0         
ATOM   2287  NZ  LYS A 301      15.480  23.403  19.919  1.7    31.23  22.83 0         
ATOM   2288  N   CYS A 302      22.452  23.964  23.351  1.7    0      0     0         
ATOM   2289  CA  CYS A 302      23.407  24.985  23.745  1.9    0      0     0         
ATOM   2290  C   CYS A 302      22.819  26.329  23.467  1.7    0.021  1.529 0         
ATOM   2291  O   CYS A 302      22.441  26.610  22.339  1.4    1.180  8.872 0         
ATOM   2292  CB  CYS A 302      24.694  24.902  22.942  1.9    5.367  10.59 0         
ATOM   2293  SG  CYS A 302      25.641  23.358  23.112  1.8    1.337  10.43 0         
ATOM   2294  N   LYS A 303      22.732  27.164  24.489  1.7    0      0     0         
ATOM   2295  CA  LYS A 303      22.473  28.577  24.274  1.9    0.229  4.364 0         
ATOM   2296  C   LYS A 303      23.768  29.311  24.582  1.7    0.145  1.497 0         
ATOM   2297  O   LYS A 303      24.609  28.790  25.305  1.4    0      0     0         
ATOM   2298  CB  LYS A 303      21.336  29.084  25.165  1.9    10.59  11.57 0         
ATOM   2299  CG  LYS A 303      20.000  28.340  25.015  1.9    4.629  6.454 0         
ATOM   2300  CD  LYS A 303      19.523  28.231  23.569  1.9    2.163  8.880 0         
ATOM   2301  CE  LYS A 303      18.039  28.531  23.473  1.9    10.28  14.30 0         
ATOM   2302  NZ  LYS A 303      17.782  29.517  22.372  1.7    51.17  25.31 0         
ATOM   2303  N   LYS A 304      23.940  30.507  24.035  1.7    3.470  9.917 0         
ATOM   2304  CA  LYS A 304      25.171  31.238  24.288  1.9    0      0     0         
ATOM   2305  C   LYS A 304      25.111  32.018  25.614  1.7    0      0     0         
ATOM   2306  O   LYS A 304      24.090  32.626  25.958  1.4    8.891  12.21 0         
ATOM   2307  CB  LYS A 304      25.622  32.073  23.064  1.9    16.86  16.75 0         
ATOM   2308  CG  LYS A 304      24.757  33.284  22.681  1.9    23.01  18.43 0         
ATOM   2309  CD  LYS A 304      25.577  34.598  22.747  1.9    23.93  22.81 0         
ATOM   2310  CE  LYS A 304      24.722  35.832  23.157  1.9    24.42  22.32 0         
ATOM   2311  NZ  LYS A 304      24.195  36.678  22.013  1.7    60.93  22.16 0         
ATOM   2312  N   CYS A 305      26.207  31.946  26.364  1.7    0      0     0         
ATOM   2313  CA  CYS A 305      26.311  32.584  27.671  1.9    0.991  3.370 0         
ATOM   2314  C   CYS A 305      26.058  34.081  27.602  1.7    0      0     0         
ATOM   2315  O   CYS A 305      26.607  34.762  26.724  1.4    9.722  15.67 0         
ATOM   2316  CB  CYS A 305      27.684  32.303  28.286  1.9    3.765  13.37 0         
ATOM   2317  SG  CYS A 305      27.825  30.629  28.893  1.8    3.275  8.243 0         
ATOM   2318  N   GLU A 306      25.208  34.569  28.517  1.7    4.829  10.61 0         
ATOM   2319  CA  GLU A 306      24.882  35.997  28.680  1.9    2.393  5.612 0         
ATOM   2320  C   GLU A 306      25.825  36.562  29.777  1.7    1.235  2.320 0         
ATOM   2321  O   GLU A 306      25.568  36.410  30.984  1.4    20.43  18.47 0         
ATOM   2322  CB  GLU A 306      23.403  36.132  29.101  1.9    16.67  18.15 0         
ATOM   2323  CG  GLU A 306      22.590  37.341  28.538  1.9    34.32  23.95 0         
ATOM   2324  CD  GLU A 306      21.220  37.550  29.267  1.7    10.82  9.528 0         
ATOM   2325  OE1 GLU A 306      21.141  37.282  30.495  1.4    38.66  13.31 0         
ATOM   2326  OE2 GLU A 306      20.223  37.993  28.626  1.4    44.71  13.31 0         
ATOM   2327  N   GLY A 307      26.917  37.209  29.358  1.7    14.31  9.413 0         
ATOM   2328  CA  GLY A 307      28.023  37.544  30.265  1.9    29.71  23.78 0         
ATOM   2329  C   GLY A 307      28.891  36.307  30.406  1.7    3.005  2.639 0         
ATOM   2330  O   GLY A 307      28.720  35.354  29.639  1.4    6.059  5.796 0         
ATOM   2331  N   PRO A 308      29.834  36.299  31.373  1.7    0.888  1.221 0         
ATOM   2332  CA  PRO A 308      30.707  35.130  31.567  1.9    11.59  8.787 0         
ATOM   2333  C   PRO A 308      29.943  33.849  31.926  1.7    0      0     0         
ATOM   2334  O   PRO A 308      28.990  33.903  32.691  1.4    13.59  16.21 0         
ATOM   2335  CB  PRO A 308      31.600  35.557  32.744  1.9    8.883  22.36 0         
ATOM   2336  CG  PRO A 308      31.545  37.040  32.757  1.9    22.63  18.95 0         
ATOM   2337  CD  PRO A 308      30.151  37.380  32.323  1.9    20.20  22.89 0         
ATOM   2338  N   CYS A 309      30.360  32.716  31.386  1.7    6.896  8.352 0         
ATOM   2339  CA  CYS A 309      29.742  31.433  31.703  1.9    1.228  3.832 0         
ATOM   2340  C   CYS A 309      29.921  31.054  33.154  1.7    0      0     0         
ATOM   2341  O   CYS A 309      30.945  31.355  33.758  1.4    2.354  6.551 0         
ATOM   2342  CB  CYS A 309      30.321  30.289  30.855  1.9    24.72  22.12 0         
ATOM   2343  SG  CYS A 309      29.871  30.234  29.101  1.8    6.705  13.97 0         
ATOM   2344  N   ARG A 310      28.917  30.368  33.699  1.7    8.051  17.92 0         
ATOM   2345  CA  ARG A 310      28.962  29.880  35.071  1.9    0.910  3.337 0         
ATOM   2346  C   ARG A 310      30.202  29.043  35.170  1.7    0      0     0         
ATOM   2347  O   ARG A 310      30.430  28.181  34.350  1.4    19.08  12.09 0         
ATOM   2348  CB  ARG A 310      27.703  29.068  35.424  1.9    25.27  17.10 0         
ATOM   2349  CG  ARG A 310      27.789  28.261  36.716  1.9    7.661  8.714 0         
ATOM   2350  CD  ARG A 310      26.395  27.950  37.318  1.9    32.69  19.09 0         
ATOM   2351  NE  ARG A 310      26.331  28.401  38.717  1.7    13.52  10.35 0         
ATOM   2352  CZ  ARG A 310      26.572  27.641  39.786  1.7    2.333  2.132 0         
ATOM   2353  NH1 ARG A 310      26.869  26.350  39.659  1.7    33.15  17.12 0         
ATOM   2354  NH2 ARG A 310      26.513  28.182  40.995  1.7    17.73  15.17 0         
ATOM   2355  N   LYS A 311      31.020  29.334  36.158  1.7    0      0     0         
ATOM   2356  CA  LYS A 311      32.170  28.519  36.466  1.9    4.232  7.357 0         
ATOM   2357  C   LYS A 311      32.309  28.435  37.984  1.7    0      0     0         
ATOM   2358  O   LYS A 311      32.189  29.436  38.697  1.4    0      0     0         
ATOM   2359  CB  LYS A 311      33.406  29.123  35.842  1.9    3.954  8.392 0         
ATOM   2360  CG  LYS A 311      34.592  28.237  35.910  1.9    15.33  11.49 0         
ATOM   2361  CD  LYS A 311      35.812  28.962  35.408  1.9    8.35   7.846 0         
ATOM   2362  CE  LYS A 311      37.053  28.195  35.718  1.9    26.00  21.10 0         
ATOM   2363  NZ  LYS A 311      38.108  28.808  34.872  1.7    35.17  27.95 0         
ATOM   2364  N   VAL A 312      32.537  27.233  38.485  1.7    5.477  5.992 0         
ATOM   2365  CA  VAL A 312      32.577  27.037  39.920  1.9    0      0     0         
ATOM   2366  C   VAL A 312      34.017  26.814  40.372  1.7    0      0     0         
ATOM   2367  O   VAL A 312      34.761  26.091  39.721  1.4    19.80  12.37 0         
ATOM   2368  CB  VAL A 312      31.621  25.889  40.341  1.9    11.16  8.024 0         
ATOM   2369  CG1 VAL A 312      31.826  25.500  41.812  1.9    27.70  22.63 0         
ATOM   2370  CG2 VAL A 312      30.134  26.282  40.083  1.9    15.12  16.45 0         
ATOM   2371  N   CYS A 313      34.417  27.462  41.465  1.7    0      0     0         
ATOM   2372  CA  CYS A 313      35.776  27.293  42.035  1.9    3.999  8.237 0         
ATOM   2373  C   CYS A 313      35.747  27.086  43.541  1.7    0      0     0         
ATOM   2374  O   CYS A 313      34.955  27.701  44.258  1.4    0      0     0         
ATOM   2375  CB  CYS A 313      36.694  28.479  41.673  1.9    1.037  7.640 0         
ATOM   2376  SG  CYS A 313      36.600  28.826  39.880  1.8    5.004  8.834 0         
ATOM   2377  N   ASN A 314      36.593  26.188  44.011  1.7    1.989  8.688 0         
ATOM   2378  CA  ASN A 314      36.843  26.024  45.423  1.9    0      0     0         
ATOM   2379  C   ASN A 314      37.204  27.355  46.090  1.7    0      0     0         
ATOM   2380  O   ASN A 314      37.899  28.190  45.507  1.4    0      0     0         
ATOM   2381  CB  ASN A 314      37.996  25.035  45.594  1.9    0      0     0         
ATOM   2382  CG  ASN A 314      37.679  23.668  45.008  1.7    0.305  1.122 0         
ATOM   2383  OD1 ASN A 314      36.630  23.091  45.307  1.4    21.60  15.82 0         
ATOM   2384  ND2 ASN A 314      38.585  23.137  44.165  1.7    25.46  17.6  0         
ATOM   2385  N   GLY A 315      36.738  27.564  47.313  1.7    0      0     0         
ATOM   2386  CA  GLY A 315      37.210  28.703  48.086  1.9    0.007  4.578 0         
ATOM   2387  C   GLY A 315      38.584  28.467  48.682  1.7    0      0     0         
ATOM   2388  O   GLY A 315      39.201  27.383  48.537  1.4    0      0     0         
ATOM   2389  N   ILE A 316      39.072  29.484  49.377  1.7    0      0     0         
ATOM   2390  CA  ILE A 316      40.310  29.344  50.117  1.9    0      0     0         
ATOM   2391  C   ILE A 316      40.128  28.334  51.226  1.7    0      0     0         
ATOM   2392  O   ILE A 316      39.194  28.437  52.020  1.4    6.618  14.58 0         
ATOM   2393  CB  ILE A 316      40.770  30.675  50.676  1.9    0      0     0         
ATOM   2394  CG1 ILE A 316      41.595  31.388  49.614  1.9    0      0     0         
ATOM   2395  CG2 ILE A 316      41.685  30.485  51.869  1.9    1.837  7.625 0         
ATOM   2396  CD1 ILE A 316      40.794  32.292  48.803  1.9    0      0     0         
ATOM   2397  N   GLY A 317      40.992  27.337  51.258  1.7    0      0     0         
ATOM   2398  CA  GLY A 317      40.881  26.321  52.277  1.9    23.87  20.08 0         
ATOM   2399  C   GLY A 317      40.787  24.972  51.627  1.7    1.566  2.485 0         
ATOM   2400  O   GLY A 317      41.509  24.048  52.007  1.4    11.29  8.051 0         
ATOM   2401  N   ILE A 318      39.936  24.877  50.608  1.7    0      0     0         
ATOM   2402  CA  ILE A 318      39.730  23.645  49.833  1.9    3.612  6.072 0         
ATOM   2403  C   ILE A 318      40.513  23.584  48.500  1.7    0      0     0         
ATOM   2404  O   ILE A 318      40.791  24.630  47.895  1.4    0      0     0         
ATOM   2405  CB  ILE A 318      38.256  23.519  49.472  1.9    0      0     0         
ATOM   2406  CG1 ILE A 318      37.402  23.561  50.738  1.9    22.76  15.58 0         
ATOM   2407  CG2 ILE A 318      38.018  22.257  48.633  1.9    30.79  20.68 0         
ATOM   2408  CD1 ILE A 318      36.055  24.110  50.500  1.9    37.26  29.28 0         
ATOM   2409  N   GLY A 319      40.839  22.362  48.048  1.7    4.709  5.843 0         
ATOM   2410  CA  GLY A 319      41.227  22.105  46.662  1.9    22.24  16.61 0         
ATOM   2411  C   GLY A 319      42.608  22.609  46.346  1.7    3.110  2.699 0         
ATOM   2412  O   GLY A 319      43.538  22.368  47.107  1.4    10.47  7.718 0         
ATOM   2413  N   GLU A 320      42.753  23.295  45.214  1.7    3.464  3.559 0         
ATOM   2414  CA  GLU A 320      44.008  23.977  44.847  1.9    14.14  10.46 0         
ATOM   2415  C   GLU A 320      44.465  24.885  46.003  1.7    0      0     0         
ATOM   2416  O   GLU A 320      45.649  25.119  46.172  1.4    26.75  18.79 0         
ATOM   2417  CB  GLU A 320      43.829  24.853  43.584  1.9    8.365  11.43 0         
ATOM   2418  CG  GLU A 320      42.855  24.360  42.485  1.9    30.06  20.02 0         
ATOM   2419  CD  GLU A 320      41.382  24.485  42.877  1.7    2.629  3.407 0         
ATOM   2420  OE1 GLU A 320      41.034  24.142  44.026  1.4    0.026  0.920 0         
ATOM   2421  OE2 GLU A 320      40.551  24.899  42.036  1.4    19.73  18.39 0         
ATOM   2422  N   PHE A 321      43.504  25.380  46.788  1.7    0      0     0         
ATOM   2423  CA  PHE A 321      43.750  26.339  47.854  1.9    0.230  4.110 0         
ATOM   2424  C   PHE A 321      43.703  25.696  49.224  1.7    0      0     0         
ATOM   2425  O   PHE A 321      43.451  26.352  50.229  1.4    0      0     0         
ATOM   2426  CB  PHE A 321      42.731  27.475  47.801  1.9    0      0     0         
ATOM   2427  CG  PHE A 321      42.366  27.906  46.421  1.7    0      0     0         
ATOM   2428  CD1 PHE A 321      41.046  27.839  45.992  1.7    0      0     0         
ATOM   2429  CD2 PHE A 321      43.340  28.361  45.540  1.7    0.319  6.551 0         
ATOM   2430  CE1 PHE A 321      40.680  28.235  44.698  1.7    0      0     0         
ATOM   2431  CE2 PHE A 321      42.997  28.761  44.259  1.7    0      0     0         
ATOM   2432  CZ  PHE A 321      41.651  28.708  43.826  1.7    0.022  5.780 0         
ATOM   2433  N   LYS A 322      43.962  24.399  49.265  1.7    0.010  1.211 0         
ATOM   2434  CA  LYS A 322      44.134  23.714  50.542  1.9    0      0     0         
ATOM   2435  C   LYS A 322      45.324  24.342  51.254  1.7    0      0     0         
ATOM   2436  O   LYS A 322      46.392  24.508  50.645  1.4    13.03  11.68 0         
ATOM   2437  CB  LYS A 322      44.390  22.216  50.339  1.9    8.925  11.18 0         
ATOM   2438  CG  LYS A 322      44.298  21.404  51.641  1.9    3.983  11.01 0         
ATOM   2439  CD  LYS A 322      44.394  19.904  51.383  1.9    27.19  20.22 0         
ATOM   2440  CE  LYS A 322      43.919  19.117  52.607  1.9    36.66  22.36 0         
ATOM   2441  NZ  LYS A 322      44.004  17.625  52.395  1.7    61.46  21.45 0         
ATOM   2442  N   ASP A 323      45.132  24.692  52.525  1.7    2.437  5.069 0         
ATOM   2443  CA  ASP A 323      46.229  25.138  53.391  1.9    12.89  10.59 0         
ATOM   2444  C   ASP A 323      46.678  26.550  53.109  1.7    1.140  5.204 0         
ATOM   2445  O   ASP A 323      47.804  26.914  53.440  1.4    21.41  14.97 0         
ATOM   2446  CB  ASP A 323      47.431  24.216  53.250  1.9    21.91  17.32 0         
ATOM   2447  CG  ASP A 323      47.215  22.866  53.877  1.7    5.739  4.824 0         
ATOM   2448  OD1 ASP A 323      46.288  22.733  54.708  1.4    27.87  12.85 0         
ATOM   2449  OD2 ASP A 323      48.003  21.941  53.541  1.4    36.54  15.60 0         
ATOM   2450  N   SER A 324      45.794  27.340  52.508  1.7    0.503  3.494 0         
ATOM   2451  CA  SER A 324      46.094  28.699  52.147  1.9    5.295  7.544 0         
ATOM   2452  C   SER A 324      45.391  29.630  53.091  1.7    0.016  1.433 0         
ATOM   2453  O   SER A 324      44.221  29.434  53.397  1.4    7.244  8.143 0         
ATOM   2454  CB  SER A 324      45.625  28.957  50.719  1.9    0.494  2.132 0         
ATOM   2455  OG  SER A 324      46.342  28.126  49.820  1.4    15.67  14.44 0         
ATOM   2456  N   LEU A 325      46.068  30.673  53.544  1.7    4.182  7.261 0         
ATOM   2457  CA  LEU A 325      45.426  31.565  54.505  1.9    2.088  5.299 0         
ATOM   2458  C   LEU A 325      44.582  32.588  53.787  1.7    0      0     0         
ATOM   2459  O   LEU A 325      43.468  32.809  54.192  1.4    0.662  4.653 0         
ATOM   2460  CB  LEU A 325      46.452  32.218  55.425  1.9    3.751  8.024 0         
ATOM   2461  CG  LEU A 325      47.269  31.295  56.339  1.9    6.392  9.785 0         
ATOM   2462  CD1 LEU A 325      48.136  32.133  57.226  1.9    44.32  38.94 0         
ATOM   2463  CD2 LEU A 325      46.329  30.343  57.162  1.9    55.72  29.41 0         
ATOM   2464  N   SER A 326      45.087  33.201  52.712  1.7    1.558  7.155 0         
ATOM   2465  CA  SER A 326      44.204  33.987  51.824  1.9    0      0     0         
ATOM   2466  C   SER A 326      44.443  33.926  50.316  1.7    0      0     0         
ATOM   2467  O   SER A 326      45.380  33.309  49.842  1.4    0      0     0         
ATOM   2468  CB  SER A 326      44.122  35.450  52.253  1.9    0      0     0         
ATOM   2469  OG  SER A 326      45.296  36.133  51.976  1.4    0.347  4.828 0         
ATOM   2470  N   ILE A 327      43.538  34.578  49.590  1.7    0      0     0         
ATOM   2471  CA  ILE A 327      43.740  34.939  48.206  1.9    0      0     0         
ATOM   2472  C   ILE A 327      45.031  35.663  48.259  1.7    0      0     0         
ATOM   2473  O   ILE A 327      45.180  36.502  49.118  1.4    0      0     0         
ATOM   2474  CB  ILE A 327      42.744  36.006  47.793  1.9    0      0     0         
ATOM   2475  CG1 ILE A 327      41.331  35.492  47.937  1.9    0      0     0         
ATOM   2476  CG2 ILE A 327      42.996  36.467  46.392  1.9    0      0     0         
ATOM   2477  CD1 ILE A 327      40.561  35.593  46.680  1.9    0      0     0         
ATOM   2478  N   ASN A 328      45.952  35.353  47.355  1.7    0      0     0         
ATOM   2479  CA  ASN A 328      47.314  35.867  47.445  1.9    0      0     0         
ATOM   2480  C   ASN A 328      48.086  35.782  46.104  1.7    0      0     0         
ATOM   2481  O   ASN A 328      47.593  35.226  45.136  1.4    0      0     0         
ATOM   2482  CB  ASN A 328      48.054  35.150  48.594  1.9    3.510  9.144 0         
ATOM   2483  CG  ASN A 328      48.489  33.716  48.240  1.7    0      0     0         
ATOM   2484  OD1 ASN A 328      48.914  33.457  47.114  1.4    0      0     0         
ATOM   2485  ND2 ASN A 328      48.393  32.787  49.225  1.7    19.04  26.26 0         
ATOM   2486  N   ALA A 329      49.292  36.323  46.035  1.7    0      0     0         
ATOM   2487  CA  ALA A 329      49.961  36.445  44.739  1.9    0.074  3.384 0         
ATOM   2488  C   ALA A 329      50.072  35.129  43.970  1.7    0.541  2.453 0         
ATOM   2489  O   ALA A 329      49.934  35.100  42.747  1.4    12.70  13.32 0         
ATOM   2490  CB  ALA A 329      51.312  37.080  44.892  1.9    10.53  13.42 0         
ATOM   2491  N   THR A 330      50.304  34.047  44.705  1.7    0      0     0         
ATOM   2492  CA  THR A 330      50.446  32.745  44.109  1.9    6.046  9.398 0         
ATOM   2493  C   THR A 330      49.089  32.259  43.585  1.7    0      0     0         
ATOM   2494  O   THR A 330      48.969  31.892  42.420  1.4    0      0     0         
ATOM   2495  CB  THR A 330      51.039  31.711  45.104  1.9    4.337  9.414 0         
ATOM   2496  OG1 THR A 330      52.320  32.152  45.596  1.4    8.431  9.562 0         
ATOM   2497  CG2 THR A 330      51.208  30.366  44.417  1.9    55.39  32.79 0         
ATOM   2498  N   ASN A 331      48.072  32.239  44.427  1.7    0      0     0         
ATOM   2499  CA  ASN A 331      46.872  31.539  44.076  1.9    0.360  3.364 0         
ATOM   2500  C   ASN A 331      45.864  32.319  43.257  1.7    0      0     0         
ATOM   2501  O   ASN A 331      44.960  31.699  42.690  1.4    0      0     0         
ATOM   2502  CB  ASN A 331      46.166  30.979  45.325  1.9    8.965  16.88 0         
ATOM   2503  CG  ASN A 331      45.769  32.073  46.350  1.7    0      0     0         
ATOM   2504  OD1 ASN A 331      45.323  33.163  46.001  1.4    0      0     0         
ATOM   2505  ND2 ASN A 331      45.946  31.762  47.624  1.7    0.636  3.179 0         
ATOM   2506  N   ILE A 332      45.961  33.652  43.210  1.7    0      0     0         
ATOM   2507  CA  ILE A 332      44.833  34.420  42.694  1.9    0      0     0         
ATOM   2508  C   ILE A 332      44.517  34.088  41.248  1.7    0      0     0         
ATOM   2509  O   ILE A 332      43.351  34.019  40.886  1.4    0      0     0         
ATOM   2510  CB  ILE A 332      44.914  35.936  42.913  1.9    0      0     0         
ATOM   2511  CG1 ILE A 332      43.536  36.547  42.614  1.9    0      0     0         
ATOM   2512  CG2 ILE A 332      45.940  36.570  42.041  1.9    0.314  4.811 0         
ATOM   2513  CD1 ILE A 332      43.389  37.997  42.955  1.9    0      0     0         
ATOM   2514  N   LYS A 333      45.539  33.850  40.423  1.7    0.037  2.611 0         
ATOM   2515  CA  LYS A 333      45.295  33.438  39.026  1.9    0.959  5.348 0         
ATOM   2516  C   LYS A 333      44.234  32.329  38.892  1.7    0.667  1.877 0         
ATOM   2517  O   LYS A 333      43.390  32.392  37.988  1.4    5.614  6.159 0         
ATOM   2518  CB  LYS A 333      46.587  33.096  38.296  1.9    27.24  24.53 0         
ATOM   2519  CG  LYS A 333      47.470  32.068  38.998  1.9    1.575  6.977 0         
ATOM   2520  CD  LYS A 333      48.819  31.785  38.226  1.9    29.80  18.78 0         
ATOM   2521  CE  LYS A 333      49.968  31.526  39.234  1.9    10.03  18.99 0         
ATOM   2522  NZ  LYS A 333      51.276  31.119  38.618  1.7    61.32  22.60 0         
ATOM   2523  N   HIS A 334      44.234  31.358  39.814  1.7    0      0     0         
ATOM   2524  CA  HIS A 334      43.354  30.197  39.711  1.9    8.928  9.721 0         
ATOM   2525  C   HIS A 334      41.896  30.596  39.862  1.7    0.959  2.315 0         
ATOM   2526  O   HIS A 334      41.012  29.747  39.863  1.4    10.98  26.87 0         
ATOM   2527  CB  HIS A 334      43.707  29.149  40.758  1.9    2.535  6.800 0         
ATOM   2528  CG  HIS A 334      45.100  28.622  40.649  1.7    0      0     0         
ATOM   2529  ND1 HIS A 334      45.497  27.758  39.646  1.7    20.33  13.65 0         
ATOM   2530  CD2 HIS A 334      46.194  28.827  41.421  1.7    1.959  5.897 0         
ATOM   2531  CE1 HIS A 334      46.780  27.472  39.795  1.7    31.74  17.06 0         
ATOM   2532  NE2 HIS A 334      47.225  28.104  40.868  1.7    19.61  15.88 0         
ATOM   2533  N   PHE A 335      41.649  31.898  39.991  1.7    0      0     0         
ATOM   2534  CA  PHE A 335      40.305  32.452  40.127  1.9    0      0     0         
ATOM   2535  C   PHE A 335      39.698  33.080  38.865  1.7    0      0     0         
ATOM   2536  O   PHE A 335      38.539  33.510  38.898  1.4    0      0     0         
ATOM   2537  CB  PHE A 335      40.298  33.494  41.246  1.9    0      0     0         
ATOM   2538  CG  PHE A 335      40.137  32.904  42.590  1.7    0      0     0         
ATOM   2539  CD1 PHE A 335      41.221  32.735  43.415  1.7    0      0     0         
ATOM   2540  CD2 PHE A 335      38.912  32.445  43.000  1.7    0      0     0         
ATOM   2541  CE1 PHE A 335      41.063  32.160  44.658  1.7    0      0     0         
ATOM   2542  CE2 PHE A 335      38.757  31.870  44.221  1.7    0      0     0         
ATOM   2543  CZ  PHE A 335      39.821  31.739  45.061  1.7    0      0     0         
ATOM   2544  N   LYS A 336      40.481  33.134  37.781  1.7    0.467  3.228 0         
ATOM   2545  CA  LYS A 336      40.104  33.793  36.530  1.9    0      0     0         
ATOM   2546  C   LYS A 336      38.842  33.190  36.010  1.7    0      0     0         
ATOM   2547  O   LYS A 336      38.782  31.975  35.798  1.4    1.228  7.775 0         
ATOM   2548  CB  LYS A 336      41.176  33.615  35.454  1.9    15.73  14.05 0         
ATOM   2549  CG  LYS A 336      41.494  34.894  34.647  1.9    20.12  16.32 0         
ATOM   2550  CD  LYS A 336      40.325  35.446  33.814  1.9    3.499  14.94 0         
ATOM   2551  CE  LYS A 336      40.736  36.711  33.015  1.9    39.72  22.33 0         
ATOM   2552  NZ  LYS A 336      40.940  37.972  33.810  1.7    41.65  21.03 0         
ATOM   2553  N   ASN A 337      37.837  34.034  35.802  1.7    0.436  6.079 0         
ATOM   2554  CA  ASN A 337      36.595  33.590  35.201  1.9    0      0     0         
ATOM   2555  C   ASN A 337      35.656  32.916  36.178  1.7    0      0     0         
ATOM   2556  O   ASN A 337      34.587  32.477  35.760  1.4    0.358  5.496 0         
ATOM   2557  CB  ASN A 337      36.853  32.613  34.033  1.9    7.624  11.88 0         
ATOM   2558  CG  ASN A 337      37.542  33.263  32.843  1.7    3.192  2.761 0         
ATOM   2559  OD1 ASN A 337      37.484  34.489  32.671  1.4    17.22  18.08 0         
ATOM   2560  ND2 ASN A 337      38.162  32.405  31.975  1.7    48.45  25.90 0         
ATOM   2561  N   CYS A 338      36.029  32.810  37.456  1.7    0      0     0         
ATOM   2562  CA  CYS A 338      35.125  32.163  38.397  1.9    0      0     0         
ATOM   2563  C   CYS A 338      33.922  33.025  38.573  1.7    0      0     0         
ATOM   2564  O   CYS A 338      34.002  34.257  38.532  1.4    0      0     0         
ATOM   2565  CB  CYS A 338      35.739  31.818  39.748  1.9    0      0     0         
ATOM   2566  SG  CYS A 338      37.204  30.737  39.576  1.8    0.007  5.728 0         
ATOM   2567  N   THR A 339      32.802  32.358  38.754  1.7    0      0     0         
ATOM   2568  CA  THR A 339      31.536  33.017  38.797  1.9    0      0     0         
ATOM   2569  C   THR A 339      30.897  32.744  40.139  1.7    0      0     0         
ATOM   2570  O   THR A 339      30.247  33.599  40.722  1.4    0      0     0         
ATOM   2571  CB  THR A 339      30.715  32.522  37.595  1.9    0      0     0         
ATOM   2572  OG1 THR A 339      30.716  33.546  36.599  1.4    1.921  7.792 0         
ATOM   2573  CG2 THR A 339      29.296  32.140  37.946  1.9    12.86  20.50 0         
ATOM   2574  N   SER A 340      31.120  31.535  40.623  1.7    0      0     0         
ATOM   2575  CA  SER A 340      30.583  31.054  41.868  1.9    0      0     0         
ATOM   2576  C   SER A 340      31.711  30.410  42.642  1.7    0      0     0         
ATOM   2577  O   SER A 340      32.499  29.622  42.095  1.4    0      0     0         
ATOM   2578  CB  SER A 340      29.506  30.014  41.613  1.9    0.008  4.016 0         
ATOM   2579  OG  SER A 340      28.965  29.543  42.836  1.4    3.428  12.03 0         
ATOM   2580  N   ILE A 341      31.792  30.748  43.917  1.7    0      0     0         
ATOM   2581  CA  ILE A 341      32.829  30.211  44.763  1.9    0      0     0         
ATOM   2582  C   ILE A 341      32.234  29.275  45.768  1.7    0      0     0         
ATOM   2583  O   ILE A 341      31.317  29.624  46.526  1.4    0      0     0         
ATOM   2584  CB  ILE A 341      33.616  31.319  45.414  1.9    0      0     0         
ATOM   2585  CG1 ILE A 341      34.460  31.936  44.317  1.9    0      0     0         
ATOM   2586  CG2 ILE A 341      34.459  30.765  46.546  1.9    0      0     0         
ATOM   2587  CD1 ILE A 341      35.146  33.148  44.694  1.9    0      0     0         
ATOM   2588  N   SER A 342      32.744  28.059  45.745  1.7    0      0     0         
ATOM   2589  CA  SER A 342      32.212  27.026  46.612  1.9    0.073  4.355 0         
ATOM   2590  C   SER A 342      33.174  26.930  47.796  1.7    0.430  2.579 0         
ATOM   2591  O   SER A 342      34.231  26.331  47.716  1.4    0.043  3.952 0         
ATOM   2592  CB  SER A 342      32.024  25.727  45.820  1.9    15.48  21.94 0         
ATOM   2593  OG  SER A 342      32.157  24.589  46.639  1.4    33.27  16.59 0         
ATOM   2594  N   GLY A 343      32.787  27.593  48.879  1.7    1.178  3.001 0         
ATOM   2595  CA  GLY A 343      33.690  27.929  49.965  1.9    5.386  15.43 0         
ATOM   2596  C   GLY A 343      33.743  29.437  50.231  1.7    0      0     0         
ATOM   2597  O   GLY A 343      32.852  30.214  49.849  1.4    0      0     0         
ATOM   2598  N   ASP A 344      34.846  29.834  50.858  1.7    0.324  4.371 0         
ATOM   2599  CA  ASP A 344      35.009  31.134  51.491  1.9    0      0     0         
ATOM   2600  C   ASP A 344      36.084  31.910  50.780  1.7    0      0     0         
ATOM   2601  O   ASP A 344      36.990  31.304  50.192  1.4    0      0     0         
ATOM   2602  CB  ASP A 344      35.418  30.890  52.943  1.9    0      0     0         
ATOM   2603  CG  ASP A 344      34.461  29.934  53.647  1.7    0      0     0         
ATOM   2604  OD1 ASP A 344      33.230  30.180  53.555  1.4    0      0     0         
ATOM   2605  OD2 ASP A 344      34.928  28.941  54.267  1.4    17.78  17.14 0         
ATOM   2606  N   LEU A 345      35.977  33.235  50.813  1.7    0      0     0         
ATOM   2607  CA  LEU A 345      37.107  34.057  50.432  1.9    0      0     0         
ATOM   2608  C   LEU A 345      37.634  34.788  51.634  1.7    0      0     0         
ATOM   2609  O   LEU A 345      36.856  35.353  52.406  1.4    0      0     0         
ATOM   2610  CB  LEU A 345      36.693  35.070  49.391  1.9    0      0     0         
ATOM   2611  CG  LEU A 345      36.300  34.475  48.063  1.9    0      0     0         
ATOM   2612  CD1 LEU A 345      35.924  35.609  47.146  1.9    0      0     0         
ATOM   2613  CD2 LEU A 345      37.532  33.789  47.570  1.9    0      0     0         
ATOM   2614  N   HIS A 346      38.943  34.763  51.791  1.7    0      0     0         
ATOM   2615  CA  HIS A 346      39.646  35.499  52.822  1.9    0      0     0         
ATOM   2616  C   HIS A 346      40.621  36.422  52.120  1.7    0      0     0         
ATOM   2617  O   HIS A 346      41.464  35.934  51.361  1.4    0      0     0         
ATOM   2618  CB  HIS A 346      40.542  34.576  53.651  1.9    0      0     0         
ATOM   2619  CG  HIS A 346      39.825  33.463  54.353  1.7    0      0     0         
ATOM   2620  ND1 HIS A 346      40.207  33.012  55.597  1.7    6.475  9.645 0         
ATOM   2621  CD2 HIS A 346      38.805  32.664  53.967  1.7    0      0     0         
ATOM   2622  CE1 HIS A 346      39.434  32.004  55.958  1.7    25.8   15.99 0         
ATOM   2623  NE2 HIS A 346      38.582  31.767  54.984  1.7    4.984  9.067 0         
ATOM   2624  N   ILE A 347      40.553  37.722  52.381  1.7    0      0     0         
ATOM   2625  CA  ILE A 347      41.578  38.627  51.897  1.9    0      0     0         
ATOM   2626  C   ILE A 347      42.247  39.237  53.121  1.7    0      0     0         
ATOM   2627  O   ILE A 347      41.609  39.987  53.842  1.4    0      0     0         
ATOM   2628  CB  ILE A 347      40.972  39.702  50.994  1.9    0      0     0         
ATOM   2629  CG1 ILE A 347      40.137  39.024  49.903  1.9    0      0     0         
ATOM   2630  CG2 ILE A 347      42.068  40.573  50.404  1.9    0      0     0         
ATOM   2631  CD1 ILE A 347      39.196  39.913  49.222  1.9    0      0     0         
ATOM   2632  N   LEU A 348      43.501  38.907  53.394  1.7    0      0     0         
ATOM   2633  CA  LEU A 348      44.070  39.256  54.676  1.9    0      0     0         
ATOM   2634  C   LEU A 348      45.352  40.061  54.510  1.7    0      0     0         
ATOM   2635  O   LEU A 348      45.910  40.094  53.421  1.4    0      0     0         
ATOM   2636  CB  LEU A 348      44.364  38.000  55.494  1.9    1.291  5.037 0         
ATOM   2637  CG  LEU A 348      43.391  36.827  55.611  1.9    0      0     0         
ATOM   2638  CD1 LEU A 348      44.142  35.703  56.318  1.9    22.59  20.17 0         
ATOM   2639  CD2 LEU A 348      42.178  37.182  56.376  1.9    2.778  7.096 0         
ATOM   2640  N   PRO A 349      45.808  40.749  55.569  1.7    0      0     0         
ATOM   2641  CA  PRO A 349      47.039  41.505  55.396  1.9    1.917  4.635 0         
ATOM   2642  C   PRO A 349      48.172  40.739  54.780  1.7    0      0     0         
ATOM   2643  O   PRO A 349      48.855  41.313  53.908  1.4    0.325  3.034 0         
ATOM   2644  CB  PRO A 349      47.371  41.970  56.805  1.9    11.54  14.01 0         
ATOM   2645  CG  PRO A 349      46.025  42.221  57.368  1.9    30.76  18.87 0         
ATOM   2646  CD  PRO A 349      45.214  41.010  56.894  1.9    7.438  10.44 0         
ATOM   2647  N   VAL A 350      48.384  39.481  55.179  1.7    0.511  3.149 0         
ATOM   2648  CA  VAL A 350      49.480  38.693  54.578  1.9    0      0     0         
ATOM   2649  C   VAL A 350      49.517  38.805  53.056  1.7    0.402  1.276 0         
ATOM   2650  O   VAL A 350      50.609  38.894  52.480  1.4    1.439  3.786 0         
ATOM   2651  CB  VAL A 350      49.469  37.163  54.890  1.9    4.621  6.514 0         
ATOM   2652  CG1 VAL A 350      50.504  36.819  55.955  1.9    16.81  25.68 0         
ATOM   2653  CG2 VAL A 350      48.075  36.645  55.160  1.9    8.964  18.23 0         
ATOM   2654  N   ALA A 351      48.339  38.786  52.428  1.7    0.149  1.889 0         
ATOM   2655  CA  ALA A 351      48.241  38.915  50.991  1.9    1.182  12.00 0         
ATOM   2656  C   ALA A 351      49.084  40.081  50.472  1.7    0      0     0         
ATOM   2657  O   ALA A 351      49.839  39.936  49.499  1.4    0.129  8.395 0         
ATOM   2658  CB  ALA A 351      46.814  39.066  50.570  1.9    0      0     0         
ATOM   2659  N   PHE A 352      49.005  41.225  51.142  1.7    0      0     0         
ATOM   2660  CA  PHE A 352      49.714  42.387  50.647  1.9    0.001  1.191 0         
ATOM   2661  C   PHE A 352      51.149  42.530  51.128  1.7    0.779  2.271 0         
ATOM   2662  O   PHE A 352      51.946  43.124  50.424  1.4    13.38  9.894 0         
ATOM   2663  CB  PHE A 352      48.886  43.639  50.865  1.9    26.23  21.62 0         
ATOM   2664  CG  PHE A 352      47.457  43.494  50.392  1.7    1.567  3.05  0         
ATOM   2665  CD1 PHE A 352      46.441  43.282  51.290  1.7    4.032  8.437 0         
ATOM   2666  CD2 PHE A 352      47.146  43.530  49.043  1.7    0.819  4.072 0         
ATOM   2667  CE1 PHE A 352      45.106  43.134  50.868  1.7    0      0     0         
ATOM   2668  CE2 PHE A 352      45.820  43.397  48.612  1.7    0      0     0         
ATOM   2669  CZ  PHE A 352      44.796  43.199  49.536  1.7    0      0     0         
ATOM   2670  N   ARG A 353      51.515  41.998  52.296  1.7    0      0     0         
ATOM   2671  CA  ARG A 353      52.954  42.035  52.685  1.9    8.059  8.653 0         
ATOM   2672  C   ARG A 353      53.716  40.967  51.956  1.7    0      0     0         
ATOM   2673  O   ARG A 353      54.882  41.154  51.621  1.4    16.51  10.34 0         
ATOM   2674  CB  ARG A 353      53.193  41.853  54.187  1.9    13.17  11.13 0         
ATOM   2675  CG  ARG A 353      52.377  42.815  55.081  1.9    22.59  15.92 0         
ATOM   2676  CD  ARG A 353      52.515  42.530  56.594  1.9    33.78  18.68 0         
ATOM   2677  NE  ARG A 353      52.170  41.147  56.958  1.7    9.316  7.164 0         
ATOM   2678  CZ  ARG A 353      51.155  40.774  57.738  1.7    2.319  2.128 0         
ATOM   2679  NH1 ARG A 353      50.315  41.660  58.292  1.7    30.22  16.49 0         
ATOM   2680  NH2 ARG A 353      50.984  39.479  57.969  1.7    30.21  19.08 0         
ATOM   2681  N   GLY A 354      53.056  39.851  51.675  1.7    0      0     0         
ATOM   2682  CA  GLY A 354      53.771  38.636  51.291  1.9    2.271  13.04 0         
ATOM   2683  C   GLY A 354      54.139  37.869  52.550  1.7    2.463  3.305 0         
ATOM   2684  O   GLY A 354      53.977  38.378  53.670  1.4    8.265  8.947 0         
ATOM   2685  N   ASP A 355      54.621  36.647  52.388  1.7    1.765  3.532 0         
ATOM   2686  CA  ASP A 355      54.896  35.804  53.531  1.9    3.894  7.386 0         
ATOM   2687  C   ASP A 355      56.111  34.906  53.265  1.7    0.000  0.471 0         
ATOM   2688  O   ASP A 355      56.012  33.905  52.575  1.4    0      0     0         
ATOM   2689  CB  ASP A 355      53.626  34.995  53.844  1.9    4.299  12.59 0         
ATOM   2690  CG  ASP A 355      53.804  34.002  54.990  1.7    1.286  3.001 0         
ATOM   2691  OD1 ASP A 355      54.677  34.188  55.884  1.4    7.887  8.427 0         
ATOM   2692  OD2 ASP A 355      53.023  33.019  54.990  1.4    8.173  17.30 0         
ATOM   2693  N   SER A 356      57.267  35.260  53.806  1.7    8.896  10.57 0         
ATOM   2694  CA  SER A 356      58.451  34.486  53.477  1.9    7.816  9.371 0         
ATOM   2695  C   SER A 356      58.300  33.029  53.947  1.7    0.248  1.714 0         
ATOM   2696  O   SER A 356      58.914  32.102  53.383  1.4    8.214  8.492 0         
ATOM   2697  CB  SER A 356      59.735  35.152  54.003  1.9    49.11  26.01 0         
ATOM   2698  OG  SER A 356      59.730  35.286  55.413  1.4    24.01  12.76 0         
ATOM   2699  N   PHE A 357      57.435  32.826  54.941  1.7    0      0     0         
ATOM   2700  CA  PHE A 357      57.251  31.491  55.516  1.9    4.714  7.283 0         
ATOM   2701  C   PHE A 357      56.554  30.510  54.573  1.7    0.197  1.435 0         
ATOM   2702  O   PHE A 357      56.985  29.361  54.459  1.4    17.74  11.14 0         
ATOM   2703  CB  PHE A 357      56.620  31.580  56.908  1.9    23.87  17.72 0         
ATOM   2704  CG  PHE A 357      57.340  32.561  57.811  1.7    2.01   1.849 0         
ATOM   2705  CD1 PHE A 357      56.648  33.612  58.423  1.7    14.57  11.22 0         
ATOM   2706  CD2 PHE A 357      58.737  32.456  58.008  1.7    18.44  11.98 0         
ATOM   2707  CE1 PHE A 357      57.317  34.520  59.233  1.7    33.76  16.61 0         
ATOM   2708  CE2 PHE A 357      59.429  33.368  58.813  1.7    29.40  14.08 0         
ATOM   2709  CZ  PHE A 357      58.718  34.406  59.434  1.7    32.32  15.12 0         
ATOM   2710  N   THR A 358      55.539  30.970  53.855  1.7    0      0     0         
ATOM   2711  CA  THR A 358      54.965  30.141  52.809  1.9    4.352  6.214 0         
ATOM   2712  C   THR A 358      55.461  30.501  51.410  1.7    0      0     0         
ATOM   2713  O   THR A 358      54.796  30.156  50.431  1.4    13.51  9.642 0         
ATOM   2714  CB  THR A 358      53.425  30.203  52.787  1.9    13.00  10.13 0         
ATOM   2715  OG1 THR A 358      53.002  31.545  52.525  1.4    7.192  10.11 0         
ATOM   2716  CG2 THR A 358      52.839  29.716  54.089  1.9    47.63  36.19 0         
ATOM   2717  N   HIS A 359      56.590  31.216  51.314  1.7    0      0     0         
ATOM   2718  CA  HIS A 359      57.233  31.557  50.029  1.9    6.596  7.879 0         
ATOM   2719  C   HIS A 359      56.397  32.314  48.994  1.7    2.924  3.386 0         
ATOM   2720  O   HIS A 359      56.490  32.022  47.805  1.4    19.83  13.92 0         
ATOM   2721  CB  HIS A 359      57.711  30.277  49.394  1.9    24.83  17.24 0         
ATOM   2722  CG  HIS A 359      58.418  29.397  50.353  1.7    1.827  1.731 0         
ATOM   2723  ND1 HIS A 359      59.682  29.697  50.832  1.7    20.68  11.62 0         
ATOM   2724  CD2 HIS A 359      58.034  28.252  50.965  1.7    20.82  12.52 0         
ATOM   2725  CE1 HIS A 359      60.061  28.752  51.675  1.7    32.23  16.00 0         
ATOM   2726  NE2 HIS A 359      59.076  27.868  51.778  1.7    29.48  14.18 0         
ATOM   2727  N   THR A 360      55.604  33.277  49.445  1.7    1.242  3.786 0         
ATOM   2728  CA  THR A 360      54.614  33.968  48.632  1.9    0      0     0         
ATOM   2729  C   THR A 360      54.965  35.454  48.518  1.7    1.455  2.428 0         
ATOM   2730  O   THR A 360      55.090  36.127  49.534  1.4    4.053  6.047 0         
ATOM   2731  CB  THR A 360      53.247  33.870  49.341  1.9    0.953  3.933 0         
ATOM   2732  OG1 THR A 360      52.964  32.497  49.632  1.4    5.497  13.85 0         
ATOM   2733  CG2 THR A 360      52.114  34.456  48.504  1.9    3.672  16.56 0         
ATOM   2734  N   PRO A 361      55.121  35.979  47.291  1.7    0.906  1.401 0         
ATOM   2735  CA  PRO A 361      55.420  37.408  47.136  1.9    6.709  6.488 0         
ATOM   2736  C   PRO A 361      54.202  38.305  47.423  1.7    0      0     0         
ATOM   2737  O   PRO A 361      53.066  37.821  47.440  1.4    0.001  3.605 0         
ATOM   2738  CB  PRO A 361      55.802  37.518  45.667  1.9    28.51  16.51 0         
ATOM   2739  CG  PRO A 361      55.102  36.409  45.011  1.9    27.25  16.67 0         
ATOM   2740  CD  PRO A 361      55.040  35.289  45.995  1.9    13.84  14.05 0         
ATOM   2741  N   PRO A 362      54.435  39.612  47.643  1.7    0      0     0         
ATOM   2742  CA  PRO A 362      53.319  40.545  47.844  1.9    0      0     0         
ATOM   2743  C   PRO A 362      52.350  40.477  46.687  1.7    0      0     0         
ATOM   2744  O   PRO A 362      52.774  40.324  45.558  1.4    11.11  10.61 0         
ATOM   2745  CB  PRO A 362      54.007  41.902  47.852  1.9    20.49  16.13 0         
ATOM   2746  CG  PRO A 362      55.385  41.586  48.339  1.9    28.33  16.28 0         
ATOM   2747  CD  PRO A 362      55.739  40.287  47.723  1.9    24.68  17.87 0         
ATOM   2748  N   LEU A 363      51.064  40.566  46.969  1.7    0      0     0         
ATOM   2749  CA  LEU A 363      50.055  40.567  45.938  1.9    0      0     0         
ATOM   2750  C   LEU A 363      49.922  41.947  45.308  1.7    0.446  2.295 0         
ATOM   2751  O   LEU A 363      49.765  42.947  46.008  1.4    4.265  8.326 0         
ATOM   2752  CB  LEU A 363      48.725  40.166  46.539  1.9    0      0     0         
ATOM   2753  CG  LEU A 363      47.411  40.253  45.763  1.9    0      0     0         
ATOM   2754  CD1 LEU A 363      47.402  39.292  44.583  1.9    0.146  4.495 0         
ATOM   2755  CD2 LEU A 363      46.228  39.955  46.709  1.9    0      0     0         
ATOM   2756  N   ASP A 364      50.012  41.990  43.977  1.7    3.891  10.26 0         
ATOM   2757  CA  ASP A 364      49.669  43.189  43.216  1.9    5.494  5.598 0         
ATOM   2758  C   ASP A 364      48.171  43.462  43.345  1.7    0      0     0         
ATOM   2759  O   ASP A 364      47.354  42.762  42.766  1.4    0      0     0         
ATOM   2760  CB  ASP A 364      50.049  43.001  41.749  1.9    21.82  16.13 0         
ATOM   2761  CG  ASP A 364      49.806  44.251  40.906  1.7    5.682  5.256 0         
ATOM   2762  OD1 ASP A 364      49.152  45.214  41.401  1.4    9.915  6.362 0         
ATOM   2763  OD2 ASP A 364      50.289  44.255  39.738  1.4    35.75  15.26 0         
ATOM   2764  N   PRO A 365      47.803  44.501  44.089  1.7    0      0     0         
ATOM   2765  CA  PRO A 365      46.391  44.768  44.338  1.9    0      0     0         
ATOM   2766  C   PRO A 365      45.562  44.913  43.072  1.7    0.851  2.335 0         
ATOM   2767  O   PRO A 365      44.404  44.513  43.061  1.4    0.996  5.681 0         
ATOM   2768  CB  PRO A 365      46.422  46.073  45.127  1.9    7.704  8.566 0         
ATOM   2769  CG  PRO A 365      47.772  46.025  45.808  1.9    21.09  17.22 0         
ATOM   2770  CD  PRO A 365      48.665  45.491  44.744  1.9    20.75  14.69 0         
ATOM   2771  N   GLN A 366      46.141  45.477  42.020  1.7    4.527  5.177 0         
ATOM   2772  CA  GLN A 366      45.508  45.482  40.709  1.9    3.941  11.59 0         
ATOM   2773  C   GLN A 366      44.839  44.154  40.392  1.7    0      0     0         
ATOM   2774  O   GLN A 366      43.760  44.121  39.822  1.4    0.537  2.695 0         
ATOM   2775  CB  GLN A 366      46.549  45.723  39.632  1.9    7.587  11.95 0         
ATOM   2776  CG  GLN A 366      45.962  46.063  38.286  1.9    29.49  20.02 0         
ATOM   2777  CD  GLN A 366      45.389  47.485  38.253  1.7    4.568  5.415 0         
ATOM   2778  OE1 GLN A 366      46.054  48.432  37.777  1.4    41.96  13.36 0         
ATOM   2779  NE2 GLN A 366      44.159  47.644  38.761  1.7    26.27  27.75 0         
ATOM   2780  N   GLU A 367      45.494  43.061  40.764  1.7    0      0     0         
ATOM   2781  CA  GLU A 367      45.055  41.724  40.395  1.9    4.500  9.343 0         
ATOM   2782  C   GLU A 367      43.692  41.340  40.980  1.7    0      0     0         
ATOM   2783  O   GLU A 367      43.027  40.413  40.511  1.4    0      0     0         
ATOM   2784  CB  GLU A 367      46.123  40.713  40.782  1.9    0      0     0         
ATOM   2785  CG  GLU A 367      47.252  40.668  39.818  1.9    12.32  14.95 0         
ATOM   2786  CD  GLU A 367      47.531  39.255  39.369  1.7    5.943  4.905 0         
ATOM   2787  OE1 GLU A 367      48.223  38.501  40.112  1.4    18.51  19.48 0         
ATOM   2788  OE2 GLU A 367      47.050  38.891  38.266  1.4    24.49  14.40 0         
ATOM   2789  N   LEU A 368      43.255  42.065  41.993  1.7    0      0     0         
ATOM   2790  CA  LEU A 368      41.930  41.810  42.528  1.9    0      0     0         
ATOM   2791  C   LEU A 368      40.810  42.041  41.516  1.7    0      0     0         
ATOM   2792  O   LEU A 368      39.717  41.569  41.733  1.4    0      0     0         
ATOM   2793  CB  LEU A 368      41.683  42.627  43.787  1.9    0      0     0         
ATOM   2794  CG  LEU A 368      42.566  42.320  44.979  1.9    0      0     0         
ATOM   2795  CD1 LEU A 368      42.410  43.474  45.921  1.9    0      0     0         
ATOM   2796  CD2 LEU A 368      42.187  41.003  45.636  1.9    0      0     0         
ATOM   2797  N   ASP A 369      41.080  42.735  40.407  1.7    0      0     0         
ATOM   2798  CA  ASP A 369      40.104  42.892  39.319  1.9    0      0     0         
ATOM   2799  C   ASP A 369      39.569  41.508  38.886  1.7    0.832  1.670 0         
ATOM   2800  O   ASP A 369      38.431  41.384  38.482  1.4    5.412  5.633 0         
ATOM   2801  CB  ASP A 369      40.725  43.621  38.105  1.9    22.99  18.93 0         
ATOM   2802  CG  ASP A 369      41.160  45.103  38.399  1.7    2.661  4.251 0         
ATOM   2803  OD1 ASP A 369      40.494  45.836  39.192  1.4    1.186  9.111 0         
ATOM   2804  OD2 ASP A 369      42.184  45.541  37.797  1.4    15.00  8.769 0         
ATOM   2805  N   ILE A 370      40.420  40.485  38.988  1.7    0.822  4.007 0         
ATOM   2806  CA  ILE A 370      40.077  39.070  38.762  1.9    3.148  10.31 0         
ATOM   2807  C   ILE A 370      38.772  38.607  39.428  1.7    0      0     0         
ATOM   2808  O   ILE A 370      37.991  37.867  38.833  1.4    2.120  11.44 0         
ATOM   2809  CB  ILE A 370      41.277  38.160  39.167  1.9    0      0     0         
ATOM   2810  CG1 ILE A 370      42.347  38.162  38.050  1.9    6.227  10.40 0         
ATOM   2811  CG2 ILE A 370      40.850  36.738  39.381  1.9    0      0     0         
ATOM   2812  CD1 ILE A 370      43.833  38.001  38.507  1.9    11.71  16.40 0         
ATOM   2813  N   LEU A 371      38.511  39.066  40.651  1.7    0      0     0         
ATOM   2814  CA  LEU A 371      37.263  38.709  41.354  1.9    0      0     0         
ATOM   2815  C   LEU A 371      35.966  39.338  40.817  1.7    0      0     0         
ATOM   2816  O   LEU A 371      34.874  38.955  41.251  1.4    0      0     0         
ATOM   2817  CB  LEU A 371      37.427  38.915  42.869  1.9    0      0     0         
ATOM   2818  CG  LEU A 371      38.729  38.223  43.314  1.9    0      0     0         
ATOM   2819  CD1 LEU A 371      39.273  38.786  44.583  1.9    0      0     0         
ATOM   2820  CD2 LEU A 371      38.524  36.730  43.454  1.9    0      0     0         
ATOM   2821  N   LYS A 372      36.063  40.253  39.852  1.7    0      0     0         
ATOM   2822  CA  LYS A 372      34.871  40.950  39.348  1.9    0      0     0         
ATOM   2823  C   LYS A 372      33.808  40.062  38.725  1.7    0.344  1.721 0         
ATOM   2824  O   LYS A 372      32.659  40.456  38.610  1.4    0.823  2.889 0         
ATOM   2825  CB  LYS A 372      35.259  42.031  38.355  1.9    12.73  14.75 0         
ATOM   2826  CG  LYS A 372      35.604  43.311  39.017  1.9    0.053  1.942 0         
ATOM   2827  CD  LYS A 372      36.436  44.207  38.137  1.9    16.39  12.9  0         
ATOM   2828  CE  LYS A 372      36.476  45.607  38.732  1.9    4.387  8.096 0         
ATOM   2829  NZ  LYS A 372      37.604  46.413  38.199  1.7    27.75  17.34 0         
ATOM   2830  N   THR A 373      34.203  38.876  38.293  1.7    0.020  2.072 0         
ATOM   2831  CA  THR A 373      33.290  37.935  37.671  1.9    4.276  10.44 0         
ATOM   2832  C   THR A 373      32.457  37.177  38.713  1.7    0      0     0         
ATOM   2833  O   THR A 373      31.519  36.445  38.349  1.4    0.651  6.627 0         
ATOM   2834  CB  THR A 373      34.059  36.911  36.799  1.9    0      0     0         
ATOM   2835  OG1 THR A 373      35.226  36.492  37.494  1.4    0      0     0         
ATOM   2836  CG2 THR A 373      34.491  37.519  35.488  1.9    28.93  30.51 0         
ATOM   2837  N   VAL A 374      32.785  37.356  39.998  1.7    0      0     0         
ATOM   2838  CA  VAL A 374      32.205  36.531  41.060  1.9    0      0     0         
ATOM   2839  C   VAL A 374      30.816  37.019  41.420  1.7    0      0     0         
ATOM   2840  O   VAL A 374      30.617  38.205  41.718  1.4    0      0     0         
ATOM   2841  CB  VAL A 374      33.135  36.421  42.307  1.9    0      0     0         
ATOM   2842  CG1 VAL A 374      32.495  35.617  43.403  1.9    0      0     0         
ATOM   2843  CG2 VAL A 374      34.488  35.753  41.930  1.9    0      0     0         
ATOM   2844  N   LYS A 375      29.848  36.107  41.377  1.7    0      0     0         
ATOM   2845  CA  LYS A 375      28.481  36.471  41.642  1.9    0      0     0         
ATOM   2846  C   LYS A 375      27.921  35.806  42.900  1.7    0      0     0         
ATOM   2847  O   LYS A 375      26.899  36.229  43.434  1.4    0.257  2.922 0         
ATOM   2848  CB  LYS A 375      27.617  36.153  40.414  1.9    7.763  12.62 0         
ATOM   2849  CG  LYS A 375      28.104  36.882  39.149  1.9    0      0     0         
ATOM   2850  CD  LYS A 375      27.047  36.969  38.071  1.9    14.71  15.87 0         
ATOM   2851  CE  LYS A 375      27.274  38.218  37.202  1.9    13.26  23.48 0         
ATOM   2852  NZ  LYS A 375      26.331  38.291  36.021  1.7    46.76  29.55 0         
ATOM   2853  N   GLU A 376      28.601  34.777  43.375  1.7    0      0     0         
ATOM   2854  CA  GLU A 376      28.054  33.912  44.394  1.9    0      0     0         
ATOM   2855  C   GLU A 376      29.185  33.406  45.266  1.7    0      0     0         
ATOM   2856  O   GLU A 376      30.191  32.850  44.766  1.4    0      0     0         
ATOM   2857  CB  GLU A 376      27.354  32.736  43.727  1.9    5.034  11.23 0         
ATOM   2858  CG  GLU A 376      26.686  31.712  44.648  1.9    0.294  2.027 0         
ATOM   2859  CD  GLU A 376      26.251  30.436  43.890  1.7    1.713  3.872 0         
ATOM   2860  OE1 GLU A 376      25.736  29.477  44.512  1.4    7.827  11.84 0         
ATOM   2861  OE2 GLU A 376      26.432  30.389  42.659  1.4    8.581  6.870 0         
ATOM   2862  N   ILE A 377      29.041  33.636  46.572  1.7    0      0     0         
ATOM   2863  CA  ILE A 377      29.887  32.969  47.529  1.9    0      0     0         
ATOM   2864  C   ILE A 377      29.009  32.084  48.388  1.7    0      0     0         
ATOM   2865  O   ILE A 377      27.963  32.503  48.926  1.4    0      0     0         
ATOM   2866  CB  ILE A 377      30.747  33.940  48.303  1.9    0      0     0         
ATOM   2867  CG1 ILE A 377      31.646  34.725  47.331  1.9    0      0     0         
ATOM   2868  CG2 ILE A 377      31.649  33.193  49.268  1.9    0      0     0         
ATOM   2869  CD1 ILE A 377      32.467  35.787  48.006  1.9    0      0     0         
ATOM   2870  N   THR A 378      29.406  30.819  48.442  1.7    0      0     0         
ATOM   2871  CA  THR A 378      28.626  29.763  49.084  1.9    0      0     0         
ATOM   2872  C   THR A 378      28.799  29.840  50.607  1.7    0      0     0         
ATOM   2873  O   THR A 378      27.838  29.617  51.361  1.4    0      0     0         
ATOM   2874  CB  THR A 378      29.056  28.440  48.458  1.9    0      0     0         
ATOM   2875  OG1 THR A 378      28.055  28.067  47.519  1.4    5.674  12.34 0         
ATOM   2876  CG2 THR A 378      29.332  27.278  49.468  1.9    15.44  24.94 0         
ATOM   2877  N   GLY A 379      30.026  30.201  51.032  1.7    0      0     0         
ATOM   2878  CA  GLY A 379      30.390  30.325  52.445  1.9    0      0     0         
ATOM   2879  C   GLY A 379      30.401  31.781  52.872  1.7    0      0     0         
ATOM   2880  O   GLY A 379      29.400  32.464  52.750  1.4    0      0     0         
ATOM   2881  N   PHE A 380      31.541  32.273  53.325  1.7    0      0     0         
ATOM   2882  CA  PHE A 380      31.616  33.607  53.875  1.9    0      0     0         
ATOM   2883  C   PHE A 380      32.642  34.438  53.141  1.7    0      0     0         
ATOM   2884  O   PHE A 380      33.612  33.888  52.609  1.4    0      0     0         
ATOM   2885  CB  PHE A 380      31.958  33.567  55.384  1.9    0      0     0         
ATOM   2886  CG  PHE A 380      33.384  33.062  55.731  1.7    0      0     0         
ATOM   2887  CD1 PHE A 380      34.484  33.904  55.651  1.7    0      0     0         
ATOM   2888  CD2 PHE A 380      33.576  31.771  56.225  1.7    0      0     0         
ATOM   2889  CE1 PHE A 380      35.755  33.470  56.028  1.7    0      0     0         
ATOM   2890  CE2 PHE A 380      34.804  31.330  56.612  1.7    8.043  10.64 0         
ATOM   2891  CZ  PHE A 380      35.914  32.168  56.519  1.7    3.623  6.279 0         
ATOM   2892  N   LEU A 381      32.456  35.752  53.158  1.7    0      0     0         
ATOM   2893  CA  LEU A 381      33.424  36.668  52.592  1.9    0      0     0         
ATOM   2894  C   LEU A 381      34.191  37.406  53.687  1.7    0      0     0         
ATOM   2895  O   LEU A 381      33.629  38.185  54.428  1.4    0      0     0         
ATOM   2896  CB  LEU A 381      32.720  37.680  51.683  1.9    0      0     0         
ATOM   2897  CG  LEU A 381      33.518  38.865  51.127  1.9    0      0     0         
ATOM   2898  CD1 LEU A 381      34.870  38.437  50.605  1.9    0      0     0         
ATOM   2899  CD2 LEU A 381      32.702  39.542  50.038  1.9    0      0     0         
ATOM   2900  N   LEU A 382      35.478  37.223  53.752  1.7    0      0     0         
ATOM   2901  CA  LEU A 382      36.245  37.861  54.825  1.9    0      0     0         
ATOM   2902  C   LEU A 382      37.296  38.841  54.306  1.7    0      0     0         
ATOM   2903  O   LEU A 382      38.282  38.436  53.684  1.4    0      0     0         
ATOM   2904  CB  LEU A 382      36.910  36.780  55.692  1.9    0      0     0         
ATOM   2905  CG  LEU A 382      37.959  37.194  56.704  1.9    0      0     0         
ATOM   2906  CD1 LEU A 382      37.342  38.155  57.717  1.9    0.608  5.955 0         
ATOM   2907  CD2 LEU A 382      38.534  35.949  57.397  1.9    3.004  9.828 0         
ATOM   2908  N   ILE A 383      37.088  40.126  54.566  1.7    0      0     0         
ATOM   2909  CA  ILE A 383      38.008  41.153  54.070  1.9    0      0     0         
ATOM   2910  C   ILE A 383      38.662  41.940  55.215  1.7    0      0     0         
ATOM   2911  O   ILE A 383      38.042  42.834  55.801  1.4    0      0     0         
ATOM   2912  CB  ILE A 383      37.294  42.173  53.140  1.9    0      0     0         
ATOM   2913  CG1 ILE A 383      36.374  41.480  52.139  1.9    0      0     0         
ATOM   2914  CG2 ILE A 383      38.321  43.104  52.491  1.9    0      0     0         
ATOM   2915  CD1 ILE A 383      35.820  42.410  51.108  1.9    0      0     0         
ATOM   2916  N   GLN A 384      39.907  41.622  55.513  1.7    0      0     0         
ATOM   2917  CA  GLN A 384      40.596  42.239  56.600  1.9    0      0     0         
ATOM   2918  C   GLN A 384      41.680  43.145  56.063  1.7    0      0     0         
ATOM   2919  O   GLN A 384      42.391  43.788  56.841  1.4    8.938  11.44 0         
ATOM   2920  CB  GLN A 384      41.244  41.164  57.448  1.9    2.713  6.008 0         
ATOM   2921  CG  GLN A 384      40.335  40.576  58.464  1.9    2.544  5.936 0         
ATOM   2922  CD  GLN A 384      40.982  39.520  59.328  1.7    3.246  2.747 0         
ATOM   2923  OE1 GLN A 384      42.200  39.314  59.305  1.4    19.41  11.58 0         
ATOM   2924  NE2 GLN A 384      40.175  38.855  60.120  1.7    29.50  23.73 0         
ATOM   2925  N   ALA A 385      41.841  43.172  54.739  1.7    0      0     0         
ATOM   2926  CA  ALA A 385      42.828  44.030  54.080  1.9    3.807  5.015 0         
ATOM   2927  C   ALA A 385      42.313  44.386  52.691  1.7    0      0     0         
ATOM   2928  O   ALA A 385      41.525  43.649  52.086  1.4    0      0     0         
ATOM   2929  CB  ALA A 385      44.188  43.354  53.994  1.9    8.055  9.425 0         
ATOM   2930  N   TRP A 386      42.747  45.534  52.192  1.7    2.953  6.712 0         
ATOM   2931  CA  TRP A 386      42.260  46.040  50.931  1.9    0      0     0         
ATOM   2932  C   TRP A 386      43.127  47.206  50.501  1.7    0.460  2.900 0         
ATOM   2933  O   TRP A 386      43.527  47.979  51.348  1.4    7.614  13.30 0         
ATOM   2934  CB  TRP A 386      40.849  46.528  51.140  1.9    0      0     0         
ATOM   2935  CG  TRP A 386      40.140  46.667  49.886  1.7    0      0     0         
ATOM   2936  CD1 TRP A 386      39.874  47.827  49.216  1.7    0      0     0         
ATOM   2937  CD2 TRP A 386      39.623  45.604  49.087  1.7    0      0     0         
ATOM   2938  NE1 TRP A 386      39.197  47.550  48.067  1.7    0      0     0         
ATOM   2939  CE2 TRP A 386      39.032  46.191  47.958  1.7    0      0     0         
ATOM   2940  CE3 TRP A 386      39.600  44.210  49.221  1.7    0      0     0         
ATOM   2941  CZ2 TRP A 386      38.409  45.431  46.965  1.7    0      0     0         
ATOM   2942  CZ3 TRP A 386      38.975  43.460  48.250  1.7    0      0     0         
ATOM   2943  CH2 TRP A 386      38.385  44.066  47.135  1.7    0      0     0         
ATOM   2944  N   PRO A 387      43.398  47.372  49.192  1.7    0      0     0         
ATOM   2945  CA  PRO A 387      44.337  48.464  48.853  1.9    8.926  12.04 0         
ATOM   2946  C   PRO A 387      43.785  49.796  49.356  1.7    0      0     0         
ATOM   2947  O   PRO A 387      42.607  50.086  49.178  1.4    0      0     0         
ATOM   2948  CB  PRO A 387      44.406  48.409  47.328  1.9    5.910  11.38 0         
ATOM   2949  CG  PRO A 387      43.167  47.692  46.915  1.9    1.420  7.172 0         
ATOM   2950  CD  PRO A 387      42.888  46.698  47.988  1.9    0      0     0         
ATOM   2951  N   GLU A 388      44.612  50.564  50.047  1.7    5.868  7.544 0         
ATOM   2952  CA  GLU A 388      44.159  51.766  50.756  1.9    0      0     0         
ATOM   2953  C   GLU A 388      43.692  52.898  49.859  1.7    0.420  1.713 0         
ATOM   2954  O   GLU A 388      42.920  53.750  50.291  1.4    4.704  9.005 0         
ATOM   2955  CB  GLU A 388      45.255  52.280  51.670  1.9    15.69  15.08 0         
ATOM   2956  CG  GLU A 388      45.566  51.358  52.833  1.9    17.21  19.37 0         
ATOM   2957  CD  GLU A 388      46.809  51.805  53.595  1.7    8.689  8.414 0         
ATOM   2958  OE1 GLU A 388      46.641  52.503  54.619  1.4    40.87  15.31 0         
ATOM   2959  OE2 GLU A 388      47.946  51.487  53.161  1.4    42.69  13.50 0         
ATOM   2960  N   ASN A 389      44.160  52.913  48.617  1.7    1.239  3.902 0         
ATOM   2961  CA  ASN A 389      43.792  53.973  47.696  1.9    10.16  8.798 0         
ATOM   2962  C   ASN A 389      42.599  53.571  46.867  1.7    2.359  3.338 0         
ATOM   2963  O   ASN A 389      42.348  54.143  45.815  1.4    18.08  12.38 0         
ATOM   2964  CB  ASN A 389      44.988  54.420  46.825  1.9    34.82  19.63 0         
ATOM   2965  CG  ASN A 389      45.301  53.465  45.643  1.7    3.274  2.805 0         
ATOM   2966  OD1 ASN A 389      45.225  52.240  45.758  1.4    14.35  11.19 0         
ATOM   2967  ND2 ASN A 389      45.699  54.059  44.511  1.7    57.92  25.60 0         
ATOM   2968  N   ARG A 390      41.865  52.580  47.343  1.7    0.064  0.981 0         
ATOM   2969  CA  ARG A 390      40.693  52.132  46.648  1.9    0.011  0.966 0         
ATOM   2970  C   ARG A 390      39.453  52.432  47.457  1.7    0.741  2.651 0         
ATOM   2971  O   ARG A 390      39.312  52.014  48.606  1.4    0.634  5.323 0         
ATOM   2972  CB  ARG A 390      40.792  50.643  46.320  1.9    0      0     0         
ATOM   2973  CG  ARG A 390      41.509  50.349  45.029  1.9    4.776  8.104 0         
ATOM   2974  CD  ARG A 390      40.927  51.178  43.879  1.9    11.85  13.80 0         
ATOM   2975  NE  ARG A 390      40.682  50.336  42.720  1.7    9.898  10.26 0         
ATOM   2976  CZ  ARG A 390      39.663  50.482  41.889  1.7    2.357  2.129 0         
ATOM   2977  NH1 ARG A 390      38.769  51.441  42.063  1.7    35.23  22.61 0         
ATOM   2978  NH2 ARG A 390      39.539  49.645  40.881  1.7    21.04  22.56 0         
ATOM   2979  N   THR A 391      38.533  53.149  46.835  1.7    1.745  10.99 0         
ATOM   2980  CA  THR A 391      37.425  53.776  47.560  1.9    3.958  9.516 0         
ATOM   2981  C   THR A 391      36.337  52.830  48.100  1.7    0      0     0         
ATOM   2982  O   THR A 391      35.619  53.162  49.058  1.4    0      0     0         
ATOM   2983  CB  THR A 391      36.838  54.841  46.664  1.9    13.97  12.94 0         
ATOM   2984  OG1 THR A 391      37.479  56.084  46.967  1.4    35.53  15.58 0         
ATOM   2985  CG2 THR A 391      35.355  54.963  46.845  1.9    26.41  27.72 0         
ATOM   2986  N   ASP A 392      36.196  51.666  47.475  1.7    0      0     0         
ATOM   2987  CA  ASP A 392      35.190  50.706  47.901  1.9    0      0     0         
ATOM   2988  C   ASP A 392      35.613  49.307  47.548  1.7    0      0     0         
ATOM   2989  O   ASP A 392      36.763  49.092  47.174  1.4    0      0     0         
ATOM   2990  CB  ASP A 392      33.827  51.028  47.319  1.9    0      0     0         
ATOM   2991  CG  ASP A 392      33.849  51.156  45.821  1.7    0.823  5.986 0         
ATOM   2992  OD1 ASP A 392      34.894  50.867  45.200  1.4    6.319  9.749 0         
ATOM   2993  OD2 ASP A 392      32.805  51.570  45.270  1.4    15.77  16.89 0         
ATOM   2994  N   LEU A 393      34.707  48.351  47.699  1.7    0      0     0         
ATOM   2995  CA  LEU A 393      35.066  46.956  47.438  1.9    0      0     0         
ATOM   2996  C   LEU A 393      34.850  46.648  45.953  1.7    0      0     0         
ATOM   2997  O   LEU A 393      33.935  45.909  45.588  1.4    0      0     0         
ATOM   2998  CB  LEU A 393      34.279  46.008  48.345  1.9    0      0     0         
ATOM   2999  CG  LEU A 393      34.475  46.199  49.854  1.9    0      0     0         
ATOM   3000  CD1 LEU A 393      33.631  45.215  50.633  1.9    0      0     0         
ATOM   3001  CD2 LEU A 393      35.954  46.098  50.259  1.9    0      0     0         
ATOM   3002  N   HIS A 394      35.700  47.244  45.111  1.7    0      0     0         
ATOM   3003  CA  HIS A 394      35.446  47.327  43.663  1.9    4.392  15.24 0         
ATOM   3004  C   HIS A 394      35.402  45.932  43.029  1.7    0      0     0         
ATOM   3005  O   HIS A 394      34.593  45.673  42.130  1.4    0      0     0         
ATOM   3006  CB  HIS A 394      36.502  48.194  42.983  1.9    10.35  13.56 0         
ATOM   3007  CG  HIS A 394      37.874  47.630  43.100  1.7    0      0     0         
ATOM   3008  ND1 HIS A 394      38.581  47.644  44.285  1.7    0      0     0         
ATOM   3009  CD2 HIS A 394      38.638  46.956  42.211  1.7    0      0     0         
ATOM   3010  CE1 HIS A 394      39.736  47.029  44.108  1.7    0.194  4.350 0         
ATOM   3011  NE2 HIS A 394      39.795  46.604  42.859  1.7    2.794  15.12 0         
ATOM   3012  N   ALA A 395      36.236  45.027  43.532  1.7    0      0     0         
ATOM   3013  CA  ALA A 395      36.323  43.701  42.973  1.9    0      0     0         
ATOM   3014  C   ALA A 395      35.062  42.866  43.204  1.7    0      0     0         
ATOM   3015  O   ALA A 395      34.914  41.838  42.566  1.4    0      0     0         
ATOM   3016  CB  ALA A 395      37.538  42.996  43.496  1.9    0      0     0         
ATOM   3017  N   PHE A 396      34.144  43.323  44.068  1.7    0      0     0         
ATOM   3018  CA  PHE A 396      32.908  42.588  44.375  1.9    0      0     0         
ATOM   3019  C   PHE A 396      31.634  43.282  43.931  1.7    0      0     0         
ATOM   3020  O   PHE A 396      30.519  42.925  44.357  1.4    0      0     0         
ATOM   3021  CB  PHE A 396      32.843  42.229  45.855  1.9    0      0     0         
ATOM   3022  CG  PHE A 396      33.969  41.281  46.317  1.7    0      0     0         
ATOM   3023  CD1 PHE A 396      35.029  41.750  47.079  1.7    0      0     0         
ATOM   3024  CD2 PHE A 396      33.949  39.927  45.987  1.7    0      0     0         
ATOM   3025  CE1 PHE A 396      36.077  40.878  47.522  1.7    0      0     0         
ATOM   3026  CE2 PHE A 396      34.977  39.062  46.423  1.7    0      0     0         
ATOM   3027  CZ  PHE A 396      36.046  39.556  47.199  1.7    0      0     0         
ATOM   3028  N   GLU A 397      31.776  44.240  43.022  1.7    0      0     0         
ATOM   3029  CA  GLU A 397      30.635  44.953  42.446  1.9    0      0     0         
ATOM   3030  C   GLU A 397      29.558  44.063  41.783  1.7    0      0     0         
ATOM   3031  O   GLU A 397      28.414  44.516  41.532  1.4    1.869  6.166 0         
ATOM   3032  CB  GLU A 397      31.151  45.964  41.434  1.9    1.884  11.45 0         
ATOM   3033  CG  GLU A 397      31.839  45.340  40.224  1.9    0.091  2.084 0         
ATOM   3034  CD  GLU A 397      32.351  46.378  39.208  1.7    6.000  10.46 0         
ATOM   3035  OE1 GLU A 397      31.542  47.237  38.747  1.4    22.26  15.75 0         
ATOM   3036  OE2 GLU A 397      33.568  46.314  38.862  1.4    11.86  9.406 0         
ATOM   3037  N   ASN A 398      29.905  42.815  41.470  1.7    0      0     0         
ATOM   3038  CA  ASN A 398      28.909  41.907  40.887  1.9    0.228  1.772 0         
ATOM   3039  C   ASN A 398      28.467  40.754  41.805  1.7    0      0     0         
ATOM   3040  O   ASN A 398      27.698  39.877  41.397  1.4    0.205  3.325 0         
ATOM   3041  CB  ASN A 398      29.389  41.381  39.545  1.9    1.462  8.278 0         
ATOM   3042  CG  ASN A 398      29.672  42.485  38.567  1.7    1.922  3.367 0         
ATOM   3043  OD1 ASN A 398      28.799  43.270  38.232  1.4    28.20  15.15 0         
ATOM   3044  ND2 ASN A 398      30.901  42.544  38.095  1.7    21.31  16.54 0         
ATOM   3045  N   LEU A 399      28.936  40.783  43.049  1.7    0      0     0         
ATOM   3046  CA  LEU A 399      28.524  39.826  44.040  1.9    0      0     0         
ATOM   3047  C   LEU A 399      27.008  39.916  44.297  1.7    0      0     0         
ATOM   3048  O   LEU A 399      26.465  40.971  44.679  1.4    0      0     0         
ATOM   3049  CB  LEU A 399      29.299  40.077  45.316  1.9    0      0     0         
ATOM   3050  CG  LEU A 399      29.088  39.059  46.429  1.9    0      0     0         
ATOM   3051  CD1 LEU A 399      29.442  37.630  45.981  1.9    0      0     0         
ATOM   3052  CD2 LEU A 399      29.937  39.477  47.589  1.9    0      0     0         
ATOM   3053  N   GLU A 400      26.315  38.811  44.082  1.7    0      0     0         
ATOM   3054  CA  GLU A 400      24.867  38.856  44.210  1.9    0      0     0         
ATOM   3055  C   GLU A 400      24.339  38.259  45.504  1.7    0      0     0         
ATOM   3056  O   GLU A 400      23.277  38.674  45.976  1.4    1.665  5.192 0         
ATOM   3057  CB  GLU A 400      24.211  38.183  43.022  1.9    9.085  15.67 0         
ATOM   3058  CG  GLU A 400      24.484  38.900  41.755  1.9    4.196  11.12 0         
ATOM   3059  CD  GLU A 400      23.706  38.325  40.607  1.7    8.834  9.544 0         
ATOM   3060  OE1 GLU A 400      22.473  38.382  40.636  1.4    40.77  13.07 0         
ATOM   3061  OE2 GLU A 400      24.325  37.823  39.660  1.4    14.27  9.274 0         
ATOM   3062  N   ILE A 401      25.095  37.306  46.061  1.7    0      0     0         
ATOM   3063  CA  ILE A 401      24.669  36.471  47.176  1.9    0      0     0         
ATOM   3064  C   ILE A 401      25.866  35.872  47.906  1.7    0      0     0         
ATOM   3065  O   ILE A 401      26.786  35.324  47.301  1.4    0      0     0         
ATOM   3066  CB  ILE A 401      23.712  35.349  46.693  1.9    2.533  5.182 0         
ATOM   3067  CG1 ILE A 401      23.395  34.347  47.797  1.9    0      0     0         
ATOM   3068  CG2 ILE A 401      24.297  34.616  45.525  1.9    12.82  13.74 0         
ATOM   3069  CD1 ILE A 401      22.056  33.602  47.567  1.9    9.033  14.62 0         
ATOM   3070  N   ILE A 402      25.848  35.989  49.222  1.7    0      0     0         
ATOM   3071  CA  ILE A 402      26.777  35.258  50.071  1.9    0      0     0         
ATOM   3072  C   ILE A 402      25.892  34.249  50.762  1.7    0      0     0         
ATOM   3073  O   ILE A 402      24.940  34.652  51.433  1.4    0      0     0         
ATOM   3074  CB  ILE A 402      27.432  36.202  51.103  1.9    0      0     0         
ATOM   3075  CG1 ILE A 402      28.263  37.291  50.377  1.9    0      0     0         
ATOM   3076  CG2 ILE A 402      28.282  35.407  52.061  1.9    0      0     0         
ATOM   3077  CD1 ILE A 402      28.690  38.523  51.227  1.9    0      0     0         
ATOM   3078  N   ARG A 403      26.103  32.950  50.559  1.7    0      0     0         
ATOM   3079  CA  ARG A 403      25.092  31.995  51.138  1.9    0      0     0         
ATOM   3080  C   ARG A 403      25.363  31.750  52.611  1.7    0      0     0         
ATOM   3081  O   ARG A 403      24.434  31.534  53.379  1.4    1.342  5.504 0         
ATOM   3082  CB  ARG A 403      24.941  30.665  50.388  1.9    2.306  6.926 0         
ATOM   3083  CG  ARG A 403      24.818  30.820  48.900  1.9    0      0     0         
ATOM   3084  CD  ARG A 403      24.480  29.506  48.159  1.9    0.269  5.520 0         
ATOM   3085  NE  ARG A 403      23.123  29.654  47.643  1.7    6.569  8.734 0         
ATOM   3086  CZ  ARG A 403      22.814  29.935  46.387  1.7    1.682  3.166 0         
ATOM   3087  NH1 ARG A 403      23.768  30.050  45.480  1.7    13.46  11.91 0         
ATOM   3088  NH2 ARG A 403      21.550  30.095  46.052  1.7    48.78  24.26 0         
ATOM   3089  N   GLY A 404      26.633  31.823  52.987  1.7    0      0     0         
ATOM   3090  CA  GLY A 404      27.016  31.671  54.371  1.9    0      0     0         
ATOM   3091  C   GLY A 404      26.754  30.281  54.913  1.7    0      0     0         
ATOM   3092  O   GLY A 404      26.374  30.120  56.075  1.4    0.001  2.169 0         
ATOM   3093  N   ARG A 405      26.926  29.276  54.061  1.7    0      0     0         
ATOM   3094  CA  ARG A 405      26.892  27.881  54.488  1.9    7.576  11.18 0         
ATOM   3095  C   ARG A 405      27.995  27.569  55.520  1.7    0.449  1.903 0         
ATOM   3096  O   ARG A 405      27.726  27.039  56.582  1.4    22.80  13.27 0         
ATOM   3097  CB  ARG A 405      27.009  26.980  53.272  1.9    12.63  12.61 0         
ATOM   3098  CG  ARG A 405      25.777  26.984  52.414  1.9    15.95  12.64 0         
ATOM   3099  CD  ARG A 405      25.964  26.134  51.133  1.9    14.32  10.89 0         
ATOM   3100  NE  ARG A 405      24.661  25.953  50.486  1.7    13.03  9.645 0         
ATOM   3101  CZ  ARG A 405      24.470  25.609  49.217  1.7    2.372  2.149 0         
ATOM   3102  NH1 ARG A 405      25.503  25.414  48.408  1.7    33.42  20.99 0         
ATOM   3103  NH2 ARG A 405      23.228  25.472  48.763  1.7    50.51  24.37 0         
ATOM   3104  N   THR A 406      29.236  27.875  55.203  1.7    0.000  2.585 0         
ATOM   3105  CA  THR A 406      30.283  27.933  56.220  1.9    4.240  5.625 0         
ATOM   3106  C   THR A 406      30.379  29.395  56.698  1.7    0      0     0         
ATOM   3107  O   THR A 406      30.027  30.293  55.937  1.4    0      0     0         
ATOM   3108  CB  THR A 406      31.625  27.467  55.624  1.9    5.592  8.410 0         
ATOM   3109  OG1 THR A 406      31.798  28.062  54.325  1.4    0.275  8.808 0         
ATOM   3110  CG2 THR A 406      31.631  25.953  55.491  1.9    64.64  38.13 0         
ATOM   3111  N   LYS A 407      30.815  29.634  57.940  1.7    5.347  8.810 0         
ATOM   3112  CA  LYS A 407      30.937  31.013  58.499  1.9    0      0     0         
ATOM   3113  C   LYS A 407      32.225  31.185  59.283  1.7    0      0     0         
ATOM   3114  O   LYS A 407      32.703  30.219  59.856  1.4    11.24  10.35 0         
ATOM   3115  CB  LYS A 407      29.788  31.340  59.440  1.9    0.037  1.359 0         
ATOM   3116  CG  LYS A 407      28.377  31.194  58.852  1.9    0      0     0         
ATOM   3117  CD  LYS A 407      27.466  30.892  59.993  1.9    1.884  7.046 0         
ATOM   3118  CE  LYS A 407      26.382  29.942  59.645  1.9    23.84  20.49 0         
ATOM   3119  NZ  LYS A 407      25.151  30.751  59.574  1.7    9.876  7.777 0         
ATOM   3120  N   GLN A 408      32.810  32.387  59.323  1.7    0      0     0         
ATOM   3121  CA  GLN A 408      34.006  32.565  60.145  1.9    1.916  4.577 0         
ATOM   3122  C   GLN A 408      33.625  32.378  61.626  1.7    0      0     0         
ATOM   3123  O   GLN A 408      32.607  32.950  62.113  1.4    0      0     0         
ATOM   3124  CB  GLN A 408      34.694  33.917  59.949  1.9    0      0     0         
ATOM   3125  CG  GLN A 408      36.047  33.925  60.622  1.9    7.026  11.30 0         
ATOM   3126  CD  GLN A 408      36.696  35.289  60.735  1.7    0.000  0.390 0         
ATOM   3127  OE1 GLN A 408      36.028  36.304  60.837  1.4    6.276  9.648 0         
ATOM   3128  NE2 GLN A 408      38.001  35.314  60.735  1.7    17.72  16.67 0         
ATOM   3129  N   HIS A 409      34.440  31.555  62.301  1.7    6.899  6.546 0         
ATOM   3130  CA  HIS A 409      34.266  31.198  63.688  1.9    13.48  10.01 0         
ATOM   3131  C   HIS A 409      32.853  30.747  63.954  1.7    3.289  2.776 0         
ATOM   3132  O   HIS A 409      32.340  30.945  65.050  1.4    15.36  8.952 0         
ATOM   3133  CB  HIS A 409      34.568  32.397  64.594  1.9    10.89  13.21 0         
ATOM   3134  CG  HIS A 409      35.948  32.940  64.449  1.7    1.430  1.353 0         
ATOM   3135  ND1 HIS A 409      37.071  32.149  64.532  1.7    23.72  13.44 0         
ATOM   3136  CD2 HIS A 409      36.392  34.204  64.269  1.7    11.96  10.44 0         
ATOM   3137  CE1 HIS A 409      38.149  32.898  64.369  1.7    34.42  15.90 0         
ATOM   3138  NE2 HIS A 409      37.767  34.152  64.222  1.7    23.7   12.67 0         
ATOM   3139  N   GLY A 410      32.202  30.185  62.944  1.7    5.627  4.560 0         
ATOM   3140  CA  GLY A 410      30.824  29.724  63.067  1.9    34.02  22.10 0         
ATOM   3141  C   GLY A 410      29.833  30.872  63.076  1.7    0.278  1.648 0         
ATOM   3142  O   GLY A 410      28.652  30.662  63.292  1.4    20.20  10.97 0         
ATOM   3143  N   GLN A 411      30.294  32.094  62.833  1.7    0      0     0         
ATOM   3144  CA  GLN A 411      29.420  33.243  63.016  1.9    3.810  7.207 0         
ATOM   3145  C   GLN A 411      29.185  34.051  61.761  1.7    0      0     0         
ATOM   3146  O   GLN A 411      28.075  34.087  61.234  1.4    1.256  4.123 0         
ATOM   3147  CB  GLN A 411      29.968  34.173  64.092  1.9    0.039  1.468 0         
ATOM   3148  CG  GLN A 411      29.806  33.693  65.526  1.9    21.7   17.66 0         
ATOM   3149  CD  GLN A 411      30.284  34.765  66.497  1.7    3.768  3.034 0         
ATOM   3150  OE1 GLN A 411      29.754  35.879  66.506  1.4    22.4   14.58 0         
ATOM   3151  NE2 GLN A 411      31.314  34.456  67.280  1.7    44.99  24.61 0         
ATOM   3152  N   PHE A 412      30.232  34.722  61.305  1.7    0      0     0         
ATOM   3153  CA  PHE A 412      30.087  35.741  60.307  1.9    0      0     0         
ATOM   3154  C   PHE A 412      29.988  35.188  58.892  1.7    0      0     0         
ATOM   3155  O   PHE A 412      30.791  34.339  58.495  1.4    0      0     0         
ATOM   3156  CB  PHE A 412      31.277  36.672  60.424  1.9    0      0     0         
ATOM   3157  CG  PHE A 412      31.542  37.142  61.838  1.7    0      0     0         
ATOM   3158  CD1 PHE A 412      32.781  36.885  62.454  1.7    0.235  3.010 0         
ATOM   3159  CD2 PHE A 412      30.553  37.831  62.563  1.7    0      0     0         
ATOM   3160  CE1 PHE A 412      33.019  37.318  63.754  1.7    14.78  15.57 0         
ATOM   3161  CE2 PHE A 412      30.789  38.272  63.853  1.7    5.524  16.61 0         
ATOM   3162  CZ  PHE A 412      32.012  38.006  64.450  1.7    13.06  14.30 0         
ATOM   3163  N   SER A 413      29.015  35.668  58.113  1.7    0      0     0         
ATOM   3164  CA  SER A 413      29.034  35.375  56.671  1.9    0      0     0         
ATOM   3165  C   SER A 413      29.644  36.486  55.810  1.7    0      0     0         
ATOM   3166  O   SER A 413      30.090  36.237  54.703  1.4    0      0     0         
ATOM   3167  CB  SER A 413      27.687  34.936  56.159  1.9    0      0     0         
ATOM   3168  OG  SER A 413      26.773  35.994  56.284  1.4    0      0     0         
ATOM   3169  N   LEU A 414      29.689  37.703  56.345  1.7    0      0     0         
ATOM   3170  CA  LEU A 414      30.382  38.836  55.725  1.9    0      0     0         
ATOM   3171  C   LEU A 414      31.130  39.629  56.794  1.7    0      0     0         
ATOM   3172  O   LEU A 414      30.498  40.210  57.663  1.4    0      0     0         
ATOM   3173  CB  LEU A 414      29.371  39.769  55.016  1.9    0      0     0         
ATOM   3174  CG  LEU A 414      29.867  41.142  54.513  1.9    0      0     0         
ATOM   3175  CD1 LEU A 414      31.163  41.055  53.672  1.9    0      0     0         
ATOM   3176  CD2 LEU A 414      28.824  41.865  53.741  1.9    0      0     0         
ATOM   3177  N   ALA A 415      32.445  39.690  56.714  1.7    0      0     0         
ATOM   3178  CA  ALA A 415      33.218  40.447  57.680  1.9    0      0     0         
ATOM   3179  C   ALA A 415      34.140  41.453  56.998  1.7    0      0     0         
ATOM   3180  O   ALA A 415      35.060  41.053  56.297  1.4    0      0     0         
ATOM   3181  CB  ALA A 415      34.055  39.503  58.544  1.9    1.825  7.883 0         
ATOM   3182  N   VAL A 416      33.912  42.745  57.234  1.7    0      0     0         
ATOM   3183  CA  VAL A 416      34.777  43.808  56.711  1.9    0      0     0         
ATOM   3184  C   VAL A 416      35.420  44.626  57.833  1.7    0      0     0         
ATOM   3185  O   VAL A 416      34.733  45.307  58.573  1.4    0      0     0         
ATOM   3186  CB  VAL A 416      33.920  44.722  55.848  1.9    0      0     0         
ATOM   3187  CG1 VAL A 416      34.730  45.869  55.256  1.9    0      0     0         
ATOM   3188  CG2 VAL A 416      33.233  43.892  54.792  1.9    0      0     0         
ATOM   3189  N   VAL A 417      36.737  44.591  57.962  1.7    0      0     0         
ATOM   3190  CA  VAL A 417      37.360  45.078  59.193  1.9    0      0     0         
ATOM   3191  C   VAL A 417      38.609  45.893  58.970  1.7    0      0     0         
ATOM   3192  O   VAL A 417      39.636  45.373  58.487  1.4    0.653  4.298 0         
ATOM   3193  CB  VAL A 417      37.745  43.914  60.161  1.9    0      0     0         
ATOM   3194  CG1 VAL A 417      38.450  44.471  61.373  1.9    33.63  26.94 0         
ATOM   3195  CG2 VAL A 417      36.553  43.126  60.637  1.9    14.78  18.18 0         
ATOM   3196  N   SER A 418      38.548  47.155  59.396  1.7    0      0     0         
ATOM   3197  CA  SER A 418      39.692  48.063  59.424  1.9    0.369  1.855 0         
ATOM   3198  C   SER A 418      40.225  48.347  58.033  1.7    1.178  3.572 0         
ATOM   3199  O   SER A 418      41.422  48.237  57.766  1.4    17.21  11.48 0         
ATOM   3200  CB  SER A 418      40.772  47.513  60.355  1.9    23.22  21.97 0         
ATOM   3201  OG  SER A 418      41.893  48.389  60.519  1.4    40.63  14.78 0         
ATOM   3202  N   LEU A 419      39.336  48.725  57.124  1.7    0      0     0         
ATOM   3203  CA  LEU A 419      39.789  49.123  55.769  1.9    2.796  7.926 0         
ATOM   3204  C   LEU A 419      39.768  50.641  55.606  1.7    2.149  3.196 0         
ATOM   3205  O   LEU A 419      39.317  51.360  56.497  1.4    4.576  7.377 0         
ATOM   3206  CB  LEU A 419      38.946  48.463  54.691  1.9    0      0     0         
ATOM   3207  CG  LEU A 419      38.769  46.956  54.855  1.9    0      0     0         
ATOM   3208  CD1 LEU A 419      37.958  46.388  53.722  1.9    0      0     0         
ATOM   3209  CD2 LEU A 419      40.138  46.283  54.959  1.9    1.767  7.404 0         
ATOM   3210  N   ASN A 420      40.298  51.138  54.501  1.7    2.695  8.115 0         
ATOM   3211  CA  ASN A 420      40.286  52.549  54.245  1.9    1.477  5.837 0         
ATOM   3212  C   ASN A 420      39.098  52.924  53.396  1.7    0      0     0         
ATOM   3213  O   ASN A 420      38.973  54.089  53.047  1.4    4.479  13.35 0         
ATOM   3214  CB  ASN A 420      41.531  52.913  53.480  1.9    2.817  5.199 0         
ATOM   3215  CG  ASN A 420      41.957  54.330  53.714  1.7    0.895  3.259 0         
ATOM   3216  OD1 ASN A 420      41.805  54.857  54.818  1.4    14.47  11.25 0         
ATOM   3217  ND2 ASN A 420      42.542  54.951  52.685  1.7    31.07  21.07 0         
ATOM   3218  N   ILE A 421      38.235  51.957  53.032  1.7    0      0     0         
ATOM   3219  CA  ILE A 421      37.108  52.240  52.111  1.9    0      0     0         
ATOM   3220  C   ILE A 421      36.165  53.344  52.576  1.7    0      0     0         
ATOM   3221  O   ILE A 421      36.165  53.717  53.735  1.4    0      0     0         
ATOM   3222  CB  ILE A 421      36.259  51.006  51.757  1.9    0      0     0         
ATOM   3223  CG1 ILE A 421      35.853  50.269  53.026  1.9    0      0     0         
ATOM   3224  CG2 ILE A 421      37.007  50.129  50.779  1.9    0      0     0         
ATOM   3225  CD1 ILE A 421      34.656  49.353  52.866  1.9    0      0     0         
ATOM   3226  N   THR A 422      35.347  53.829  51.657  1.7    0      0     0         
ATOM   3227  CA  THR A 422      34.424  54.918  51.916  1.9    0      0     0         
ATOM   3228  C   THR A 422      32.994  54.413  51.789  1.7    0      0     0         
ATOM   3229  O   THR A 422      32.107  54.813  52.549  1.4    0      0     0         
ATOM   3230  CB  THR A 422      34.696  56.054  50.917  1.9    0.427  2.314 0         
ATOM   3231  OG1 THR A 422      36.035  56.525  51.131  1.4    16.69  14.74 0         
ATOM   3232  CG2 THR A 422      33.705  57.190  51.055  1.9    13.45  26.73 0         
ATOM   3233  N   SER A 423      32.775  53.535  50.821  1.7    0      0     0         
ATOM   3234  CA  SER A 423      31.489  52.884  50.681  1.9    0      0     0         
ATOM   3235  C   SER A 423      31.746  51.398  50.611  1.7    0      0     0         
ATOM   3236  O   SER A 423      32.888  50.971  50.413  1.4    0      0     0         
ATOM   3237  CB  SER A 423      30.774  53.359  49.423  1.9    0      0     0         
ATOM   3238  OG  SER A 423      31.649  53.449  48.308  1.4    1.177  14.65 0         
ATOM   3239  N   LEU A 424      30.703  50.598  50.792  1.7    0      0     0         
ATOM   3240  CA  LEU A 424      30.892  49.157  50.647  1.9    0      0     0         
ATOM   3241  C   LEU A 424      31.081  48.825  49.148  1.7    0      0     0         
ATOM   3242  O   LEU A 424      31.978  48.091  48.764  1.4    0      0     0         
ATOM   3243  CB  LEU A 424      29.737  48.379  51.308  1.9    0      0     0         
ATOM   3244  CG  LEU A 424      29.785  48.349  52.856  1.9    0      0     0         
ATOM   3245  CD1 LEU A 424      28.462  47.793  53.508  1.9    0      0     0         
ATOM   3246  CD2 LEU A 424      31.028  47.643  53.379  1.9    0      0     0         
ATOM   3247  N   GLY A 425      30.263  49.436  48.309  1.7    0      0     0         
ATOM   3248  CA  GLY A 425      30.333  49.196  46.881  1.9    1.068  14.28 0         
ATOM   3249  C   GLY A 425      29.620  47.930  46.449  1.7    0      0     0         
ATOM   3250  O   GLY A 425      29.666  47.569  45.277  1.4    0.645  9.134 0         
ATOM   3251  N   LEU A 426      28.954  47.268  47.396  1.7    0      0     0         
ATOM   3252  CA  LEU A 426      28.328  45.975  47.166  1.9    0      0     0         
ATOM   3253  C   LEU A 426      26.954  46.136  46.547  1.7    0      0     0         
ATOM   3254  O   LEU A 426      25.938  45.667  47.096  1.4    0      0     0         
ATOM   3255  CB  LEU A 426      28.280  45.174  48.465  1.9    0      0     0         
ATOM   3256  CG  LEU A 426      29.645  44.868  49.078  1.9    0      0     0         
ATOM   3257  CD1 LEU A 426      29.483  44.039  50.331  1.9    0      0     0         
ATOM   3258  CD2 LEU A 426      30.588  44.153  48.096  1.9    0      0     0         
ATOM   3259  N   ARG A 427      26.909  46.774  45.384  1.7    0      0     0         
ATOM   3260  CA  ARG A 427      25.614  47.148  44.798  1.9    0      0     0         
ATOM   3261  C   ARG A 427      24.813  45.997  44.198  1.7    0      0     0         
ATOM   3262  O   ARG A 427      23.635  46.155  43.906  1.4    14.47  24.17 0         
ATOM   3263  CB  ARG A 427      25.787  48.245  43.756  1.9    0.844  7.357 0         
ATOM   3264  CG  ARG A 427      26.492  47.791  42.480  1.9    3.956  8.187 0         
ATOM   3265  CD  ARG A 427      26.656  48.953  41.498  1.9    7.810  14.44 0         
ATOM   3266  NE  ARG A 427      27.474  49.997  42.099  1.7    0      0     0         
ATOM   3267  CZ  ARG A 427      28.797  49.964  42.126  1.7    0      0     0         
ATOM   3268  NH1 ARG A 427      29.441  48.952  41.554  1.7    3.916  12.39 0         
ATOM   3269  NH2 ARG A 427      29.471  50.948  42.707  1.7    4.336  18.13 0         
ATOM   3270  N   SER A 428      25.450  44.856  43.987  1.7    0      0     0         
ATOM   3271  CA  SER A 428      24.737  43.707  43.444  1.9    6.055  9.475 0         
ATOM   3272  C   SER A 428      24.229  42.759  44.513  1.7    0      0     0         
ATOM   3273  O   SER A 428      23.459  41.850  44.198  1.4    1.458  3.525 0         
ATOM   3274  CB  SER A 428      25.619  42.919  42.480  1.9    3.455  7.560 0         
ATOM   3275  OG  SER A 428      25.771  43.616  41.273  1.4    21.13  12.01 0         
ATOM   3276  N   LEU A 429      24.671  42.948  45.757  1.7    0      0     0         
ATOM   3277  CA  LEU A 429      24.371  42.009  46.817  1.9    0      0     0         
ATOM   3278  C   LEU A 429      22.938  42.150  47.242  1.7    0      0     0         
ATOM   3279  O   LEU A 429      22.524  43.169  47.766  1.4    1.370  9.954 0         
ATOM   3280  CB  LEU A 429      25.272  42.243  48.003  1.9    0      0     0         
ATOM   3281  CG  LEU A 429      25.094  41.250  49.151  1.9    0      0     0         
ATOM   3282  CD1 LEU A 429      25.320  39.836  48.670  1.9    0      0     0         
ATOM   3283  CD2 LEU A 429      26.066  41.640  50.254  1.9    0      0     0         
ATOM   3284  N   LYS A 430      22.166  41.114  46.996  1.7    0      0     0         
ATOM   3285  CA  LYS A 430      20.767  41.175  47.220  1.9    0.232  2.344 0         
ATOM   3286  C   LYS A 430      20.400  40.061  48.173  1.7    0      0     0         
ATOM   3287  O   LYS A 430      19.239  39.897  48.509  1.4    14.38  12.73 0         
ATOM   3288  CB  LYS A 430      20.031  41.027  45.887  1.9    21.18  17.25 0         
ATOM   3289  CG  LYS A 430      20.143  42.243  44.917  1.9    13.93  12.31 0         
ATOM   3290  CD  LYS A 430      19.189  43.397  45.298  1.9    16.16  29.08 0         
ATOM   3291  CE  LYS A 430      18.913  44.389  44.154  1.9    30.55  24.36 0         
ATOM   3292  NZ  LYS A 430      17.543  45.046  44.301  1.7    35.92  30.29 0         
ATOM   3293  N   GLU A 431      21.369  39.260  48.598  1.7    0      0     0         
ATOM   3294  CA  GLU A 431      21.047  38.233  49.557  1.9    0      0     0         
ATOM   3295  C   GLU A 431      22.242  37.824  50.335  1.7    0      0     0         
ATOM   3296  O   GLU A 431      23.315  37.643  49.770  1.4    0      0     0         
ATOM   3297  CB  GLU A 431      20.442  37.008  48.897  1.9    6.457  12.75 0         
ATOM   3298  CG  GLU A 431      20.041  35.970  49.914  1.9    4.275  8.785 0         
ATOM   3299  CD  GLU A 431      19.158  34.853  49.356  1.7    5.758  6.642 0         
ATOM   3300  OE1 GLU A 431      18.623  34.958  48.219  1.4    32.55  12.69 0         
ATOM   3301  OE2 GLU A 431      18.983  33.849  50.077  1.4    19.99  12.00 0         
ATOM   3302  N   ILE A 432      22.055  37.712  51.646  1.7    0      0     0         
ATOM   3303  CA  ILE A 432      22.986  37.003  52.537  1.9    0      0     0         
ATOM   3304  C   ILE A 432      22.145  35.958  53.242  1.7    0      0     0         
ATOM   3305  O   ILE A 432      21.373  36.289  54.147  1.4    0      0     0         
ATOM   3306  CB  ILE A 432      23.654  37.919  53.577  1.9    0      0     0         
ATOM   3307  CG1 ILE A 432      24.339  39.092  52.870  1.9    0      0     0         
ATOM   3308  CG2 ILE A 432      24.624  37.097  54.410  1.9    0      0     0         
ATOM   3309  CD1 ILE A 432      24.976  40.117  53.739  1.9    0      0     0         
ATOM   3310  N   SER A 433      22.284  34.707  52.811  1.7    0      0     0         
ATOM   3311  CA  SER A 433      21.411  33.608  53.249  1.9    0.422  3.648 0         
ATOM   3312  C   SER A 433      21.461  33.292  54.757  1.7    0.048  0.868 0         
ATOM   3313  O   SER A 433      20.437  33.161  55.415  1.4    3.444  5.316 0         
ATOM   3314  CB  SER A 433      21.726  32.347  52.445  1.9    17.90  15.85 0         
ATOM   3315  OG  SER A 433      21.160  32.407  51.148  1.4    9.922  7.795 0         
ATOM   3316  N   ASP A 434      22.655  33.186  55.301  1.7    0      0     0         
ATOM   3317  CA  ASP A 434      22.830  32.827  56.682  1.9    0      0     0         
ATOM   3318  C   ASP A 434      24.073  33.550  57.189  1.7    0      0     0         
ATOM   3319  O   ASP A 434      24.796  34.163  56.416  1.4    0      0     0         
ATOM   3320  CB  ASP A 434      22.974  31.302  56.794  1.9    11.38  13.86 0         
ATOM   3321  CG  ASP A 434      22.843  30.785  58.235  1.7    2.671  5.067 0         
ATOM   3322  OD1 ASP A 434      22.372  31.525  59.139  1.4    8.936  8.759 0         
ATOM   3323  OD2 ASP A 434      23.230  29.617  58.471  1.4    25.50  12.20 0         
ATOM   3324  N   GLY A 435      24.318  33.490  58.489  1.7    0.367  2.263 0         
ATOM   3325  CA  GLY A 435      25.499  34.133  59.061  1.9    2.294  7.175 0         
ATOM   3326  C   GLY A 435      25.254  35.583  59.442  1.7    0      0     0         
ATOM   3327  O   GLY A 435      24.223  36.167  59.108  1.4    0      0     0         
ATOM   3328  N   ASP A 436      26.216  36.168  60.125  1.7    0      0     0         
ATOM   3329  CA  ASP A 436      26.096  37.523  60.586  1.9    0      0     0         
ATOM   3330  C   ASP A 436      27.056  38.488  59.890  1.7    0      0     0         
ATOM   3331  O   ASP A 436      28.179  38.129  59.518  1.4    0      0     0         
ATOM   3332  CB  ASP A 436      26.375  37.540  62.079  1.9    3.220  9.499 0         
ATOM   3333  CG  ASP A 436      25.268  36.882  62.905  1.7    2.419  4.740 0         
ATOM   3334  OD1 ASP A 436      24.290  36.296  62.365  1.4    8.315  8.723 0         
ATOM   3335  OD2 ASP A 436      25.372  36.973  64.139  1.4    18.21  17.26 0         
ATOM   3336  N   VAL A 437      26.634  39.736  59.757  1.7    0      0     0         
ATOM   3337  CA  VAL A 437      27.485  40.752  59.172  1.9    0      0     0         
ATOM   3338  C   VAL A 437      28.200  41.503  60.261  1.7    0      0     0         
ATOM   3339  O   VAL A 437      27.601  41.890  61.254  1.4    1.406  7.855 0         
ATOM   3340  CB  VAL A 437      26.666  41.755  58.382  1.9    0      0     0         
ATOM   3341  CG1 VAL A 437      27.577  42.721  57.685  1.9    0      0     0         
ATOM   3342  CG2 VAL A 437      25.833  41.030  57.378  1.9    0      0     0         
ATOM   3343  N   ILE A 438      29.483  41.707  60.072  1.7    0      0     0         
ATOM   3344  CA  ILE A 438      30.249  42.586  60.913  1.9    0      0     0         
ATOM   3345  C   ILE A 438      31.141  43.551  60.111  1.7    0      0     0         
ATOM   3346  O   ILE A 438      32.036  43.162  59.335  1.4    0      0     0         
ATOM   3347  CB  ILE A 438      31.091  41.826  61.948  1.9    0.178  3.571 0         
ATOM   3348  CG1 ILE A 438      31.892  42.828  62.806  1.9    0.423  3.755 0         
ATOM   3349  CG2 ILE A 438      32.029  40.833  61.284  1.9    2.742  7.725 0         
ATOM   3350  CD1 ILE A 438      31.836  42.501  64.272  1.9    18.20  21.63 0         
ATOM   3351  N   ILE A 439      30.877  44.827  60.338  1.7    0      0     0         
ATOM   3352  CA  ILE A 439      31.547  45.891  59.618  1.9    0      0     0         
ATOM   3353  C   ILE A 439      32.118  46.814  60.659  1.7    0      0     0         
ATOM   3354  O   ILE A 439      31.365  47.601  61.277  1.4    0      0     0         
ATOM   3355  CB  ILE A 439      30.522  46.635  58.700  1.9    0      0     0         
ATOM   3356  CG1 ILE A 439      30.202  45.753  57.523  1.9    0      0     0         
ATOM   3357  CG2 ILE A 439      31.080  47.962  58.222  1.9    0      0     0         
ATOM   3358  CD1 ILE A 439      28.870  45.901  57.115  1.9    0      0     0         
ATOM   3359  N   SER A 440      33.429  46.719  60.855  1.7    0      0     0         
ATOM   3360  CA  SER A 440      34.040  47.313  62.029  1.9    0      0     0         
ATOM   3361  C   SER A 440      35.360  48.019  61.791  1.7    0      0     0         
ATOM   3362  O   SER A 440      36.279  47.522  61.119  1.4    0      0     0         
ATOM   3363  CB  SER A 440      34.205  46.242  63.111  1.9    2.817  8.058 0         
ATOM   3364  OG  SER A 440      35.145  46.600  64.120  1.4    21.74  15.04 0         
ATOM   3365  N   GLY A 441      35.492  49.185  62.390  1.7    0      0     0         
ATOM   3366  CA  GLY A 441      36.791  49.807  62.379  1.9    19.28  20.36 0         
ATOM   3367  C   GLY A 441      37.175  50.349  61.031  1.7    0.151  2.896 0         
ATOM   3368  O   GLY A 441      38.338  50.508  60.743  1.4    9.791  10.34 0         
ATOM   3369  N   ASN A 442      36.198  50.671  60.211  1.7    0      0     0         
ATOM   3370  CA  ASN A 442      36.463  51.306  58.929  1.9    0      0     0         
ATOM   3371  C   ASN A 442      36.246  52.813  59.078  1.7    0      0     0         
ATOM   3372  O   ASN A 442      35.105  53.303  58.987  1.4    0      0     0         
ATOM   3373  CB  ASN A 442      35.558  50.671  57.873  1.9    0      0     0         
ATOM   3374  CG  ASN A 442      35.726  49.169  57.817  1.7    0      0     0         
ATOM   3375  OD1 ASN A 442      36.759  48.670  57.384  1.4    0      0     0         
ATOM   3376  ND2 ASN A 442      34.738  48.444  58.306  1.7    0      0     0         
ATOM   3377  N   LYS A 443      37.325  53.546  59.332  1.7    0.182  2.97  0         
ATOM   3378  CA  LYS A 443      37.179  54.908  59.831  1.9    1.451  5.372 0         
ATOM   3379  C   LYS A 443      36.659  55.918  58.829  1.7    0      0     0         
ATOM   3380  O   LYS A 443      36.260  57.019  59.217  1.4    5.075  8.681 0         
ATOM   3381  CB  LYS A 443      38.451  55.425  60.491  1.9    23.35  18.54 0         
ATOM   3382  CG  LYS A 443      39.638  55.659  59.583  1.9    3.306  10.03 0         
ATOM   3383  CD  LYS A 443      40.552  56.653  60.240  1.9    27.56  18.35 0         
ATOM   3384  CE  LYS A 443      41.982  56.309  59.983  1.9    38.90  22.73 0         
ATOM   3385  NZ  LYS A 443      42.357  55.169  60.850  1.7    54.86  20.93 0         
ATOM   3386  N   ASN A 444      36.665  55.554  57.551  1.7    0      0     0         
ATOM   3387  CA  ASN A 444      36.114  56.404  56.491  1.9    0.028  1.105 0         
ATOM   3388  C   ASN A 444      34.827  55.836  55.932  1.7    0      0     0         
ATOM   3389  O   ASN A 444      34.297  56.340  54.949  1.4    1.220  9.22  0         
ATOM   3390  CB  ASN A 444      37.127  56.534  55.366  1.9    6.332  9.951 0         
ATOM   3391  CG  ASN A 444      38.345  57.250  55.797  1.7    3.137  2.664 0         
ATOM   3392  OD1 ASN A 444      38.273  58.158  56.608  1.4    11.88  11.77 0         
ATOM   3393  ND2 ASN A 444      39.481  56.881  55.247  1.7    22.32  18.63 0         
ATOM   3394  N   LEU A 445      34.331  54.764  56.539  1.7    0      0     0         
ATOM   3395  CA  LEU A 445      33.260  54.053  55.901  1.9    0      0     0         
ATOM   3396  C   LEU A 445      31.937  54.744  56.159  1.7    0      0     0         
ATOM   3397  O   LEU A 445      31.556  55.008  57.311  1.4    1.732  4.528 0         
ATOM   3398  CB  LEU A 445      33.218  52.594  56.320  1.9    0      0     0         
ATOM   3399  CG  LEU A 445      32.013  51.887  55.696  1.9    0.131  5.648 0         
ATOM   3400  CD1 LEU A 445      32.054  52.028  54.177  1.9    0      0     0         
ATOM   3401  CD2 LEU A 445      31.932  50.423  56.087  1.9    0      0     0         
ATOM   3402  N   CYS A 446      31.244  55.056  55.078  1.7    0      0     0         
ATOM   3403  CA  CYS A 446      29.914  55.630  55.193  1.9    2.465  11.70 0         
ATOM   3404  C   CYS A 446      28.928  54.682  54.587  1.7    0.000  0.450 0         
ATOM   3405  O   CYS A 446      29.313  53.641  54.067  1.4    0      0     0         
ATOM   3406  CB  CYS A 446      29.837  56.965  54.466  1.9    0      0     0         
ATOM   3407  SG  CYS A 446      30.780  58.289  55.227  1.8    0      0     0         
ATOM   3408  N   TYR A 447      27.660  55.060  54.679  1.7    5.649  11.09 0         
ATOM   3409  CA  TYR A 447      26.537  54.475  53.940  1.9    1.758  8.392 0         
ATOM   3410  C   TYR A 447      25.944  53.233  54.561  1.7    0      0     0         
ATOM   3411  O   TYR A 447      24.740  52.960  54.381  1.4    0      0     0         
ATOM   3412  CB  TYR A 447      26.853  54.258  52.449  1.9    0      0     0         
ATOM   3413  CG  TYR A 447      27.404  55.484  51.749  1.7    0      0     0         
ATOM   3414  CD1 TYR A 447      28.763  55.604  51.500  1.7    0      0     0         
ATOM   3415  CD2 TYR A 447      26.572  56.534  51.353  1.7    0.256  5.008 0         
ATOM   3416  CE1 TYR A 447      29.284  56.719  50.878  1.7    0      0     0         
ATOM   3417  CE2 TYR A 447      27.090  57.650  50.724  1.7    0      0     0         
ATOM   3418  CZ  TYR A 447      28.451  57.731  50.495  1.7    0      0     0         
ATOM   3419  OH  TYR A 447      29.011  58.819  49.869  1.4    2.439  9.013 0         
ATOM   3420  N   ALA A 448      26.763  52.508  55.316  1.7    0.146  2.654 0         
ATOM   3421  CA  ALA A 448      26.400  51.176  55.767  1.9    0      0     0         
ATOM   3422  C   ALA A 448      25.079  51.092  56.521  1.7    0      0     0         
ATOM   3423  O   ALA A 448      24.397  50.061  56.455  1.4    0      0     0         
ATOM   3424  CB  ALA A 448      27.492  50.594  56.585  1.9    1.895  10.13 0         
ATOM   3425  N   ASN A 449      24.702  52.178  57.205  1.7    0.052  2.933 0         
ATOM   3426  CA  ASN A 449      23.509  52.188  58.033  1.9    3.034  7.892 0         
ATOM   3427  C   ASN A 449      22.283  52.480  57.241  1.7    0.275  1.871 0         
ATOM   3428  O   ASN A 449      21.181  52.187  57.689  1.4    19.97  11.31 0         
ATOM   3429  CB  ASN A 449      23.635  53.234  59.123  1.9    12.58  15.25 0         
ATOM   3430  CG  ASN A 449      24.871  53.031  59.981  1.7    0.847  3.111 0         
ATOM   3431  OD1 ASN A 449      24.878  52.205  60.911  1.4    21.19  11.98 0         
ATOM   3432  ND2 ASN A 449      25.926  53.793  59.686  1.7    15.99  38.34 0         
ATOM   3433  N   THR A 450      22.448  53.071  56.065  1.7    0      0     0         
ATOM   3434  CA  THR A 450      21.281  53.432  55.261  1.9    9.682  9.751 0         
ATOM   3435  C   THR A 450      20.574  52.182  54.732  1.7    0      0     0         
ATOM   3436  O   THR A 450      19.395  52.211  54.460  1.4    12.14  12.46 0         
ATOM   3437  CB  THR A 450      21.638  54.394  54.098  1.9    5.801  6.245 0         
ATOM   3438  OG1 THR A 450      22.274  53.666  53.043  1.4    0      0     0         
ATOM   3439  CG2 THR A 450      22.553  55.518  54.568  1.9    23.33  28.95 0         
ATOM   3440  N   ILE A 451      21.327  51.091  54.586  1.7    0      0     0         
ATOM   3441  CA  ILE A 451      20.797  49.773  54.178  1.9    0      0     0         
ATOM   3442  C   ILE A 451      19.937  49.116  55.256  1.7    0.490  2.408 0         
ATOM   3443  O   ILE A 451      20.286  49.126  56.442  1.4    8.021  8.627 0         
ATOM   3444  CB  ILE A 451      21.969  48.775  53.850  1.9    0      0     0         
ATOM   3445  CG1 ILE A 451      22.742  49.243  52.635  1.9    0      0     0         
ATOM   3446  CG2 ILE A 451      21.445  47.365  53.563  1.9    2.309  11.22 0         
ATOM   3447  CD1 ILE A 451      21.860  49.908  51.610  1.9    0      0     0         
ATOM   3448  N   ASN A 452      18.837  48.517  54.842  1.7    1.886  9.842 0         
ATOM   3449  CA  ASN A 452      18.090  47.637  55.715  1.9    6.255  7.888 0         
ATOM   3450  C   ASN A 452      18.580  46.203  55.548  1.7    0      0     0         
ATOM   3451  O   ASN A 452      18.036  45.433  54.750  1.4    1.348  5.672 0         
ATOM   3452  CB  ASN A 452      16.614  47.691  55.390  1.9    18.94  35.63 0         
ATOM   3453  CG  ASN A 452      15.788  46.824  56.317  1.7    3.366  2.943 0         
ATOM   3454  OD1 ASN A 452      16.321  46.196  57.241  1.4    6.922  5.757 0         
ATOM   3455  ND2 ASN A 452      14.469  46.790  56.080  1.7    49.19  25    0         
ATOM   3456  N   TRP A 453      19.587  45.847  56.328  1.7    1.190  3.998 0         
ATOM   3457  CA  TRP A 453      20.200  44.544  56.213  1.9    0      0     0         
ATOM   3458  C   TRP A 453      19.247  43.373  56.380  1.7    0      0     0         
ATOM   3459  O   TRP A 453      19.578  42.263  55.965  1.4    0      0     0         
ATOM   3460  CB  TRP A 453      21.363  44.411  57.186  1.9    0.028  2.034 0         
ATOM   3461  CG  TRP A 453      22.452  45.325  56.872  1.7    0      0     0         
ATOM   3462  CD1 TRP A 453      22.543  46.643  57.219  1.7    4.478  10.61 0         
ATOM   3463  CD2 TRP A 453      23.641  45.015  56.145  1.7    0      0     0         
ATOM   3464  NE1 TRP A 453      23.733  47.174  56.766  1.7    0      0     0         
ATOM   3465  CE2 TRP A 453      24.425  46.199  56.099  1.7    0      0     0         
ATOM   3466  CE3 TRP A 453      24.136  43.849  55.535  1.7    0      0     0         
ATOM   3467  CZ2 TRP A 453      25.670  46.253  55.450  1.7    0      0     0         
ATOM   3468  CZ3 TRP A 453      25.370  43.905  54.890  1.7    0      0     0         
ATOM   3469  CH2 TRP A 453      26.126  45.099  54.855  1.7    0      0     0         
ATOM   3470  N   LYS A 454      18.092  43.610  56.980  1.7    0      0     0         
ATOM   3471  CA  LYS A 454      17.175  42.533  57.309  1.9    0.093  2.431 0         
ATOM   3472  C   LYS A 454      16.515  41.968  56.039  1.7    0.698  1.588 0         
ATOM   3473  O   LYS A 454      15.953  40.867  56.045  1.4    15.23  10.11 0         
ATOM   3474  CB  LYS A 454      16.112  43.019  58.337  1.9    20.31  15.50 0         
ATOM   3475  CG  LYS A 454      16.602  43.273  59.825  1.9    32.17  21.15 0         
ATOM   3476  CD  LYS A 454      17.967  44.054  59.931  1.9    6.839  8.782 0         
ATOM   3477  CE  LYS A 454      18.629  44.005  61.363  1.9    33.39  20.46 0         
ATOM   3478  NZ  LYS A 454      20.125  44.294  61.438  1.7    16.67  14.23 0         
ATOM   3479  N   LYS A 455      16.584  42.742  54.958  1.7    0.202  1.875 0         
ATOM   3480  CA  LYS A 455      16.008  42.388  53.662  1.9    10.02  10.56 0         
ATOM   3481  C   LYS A 455      16.919  41.412  52.893  1.7    0      0     0         
ATOM   3482  O   LYS A 455      16.449  40.611  52.077  1.4    17.90  14.67 0         
ATOM   3483  CB  LYS A 455      15.771  43.669  52.855  1.9    4.223  9.954 0         
ATOM   3484  CG  LYS A 455      15.210  43.453  51.455  1.9    15.98  15.39 0         
ATOM   3485  CD  LYS A 455      14.842  44.771  50.777  1.9    11.38  21.21 0         
ATOM   3486  CE  LYS A 455      14.277  44.514  49.382  1.9    34.84  31.75 0         
ATOM   3487  NZ  LYS A 455      13.757  45.759  48.748  1.7    26.64  20.28 0         
ATOM   3488  N   LEU A 456      18.217  41.476  53.157  1.7    0      0     0         
ATOM   3489  CA  LEU A 456      19.148  40.526  52.574  1.9    0.195  3.137 0         
ATOM   3490  C   LEU A 456      19.124  39.208  53.320  1.7    0.523  2.767 0         
ATOM   3491  O   LEU A 456      19.636  38.208  52.822  1.4    0.579  2.082 0         
ATOM   3492  CB  LEU A 456      20.587  41.076  52.567  1.9    0      0     0         
ATOM   3493  CG  LEU A 456      20.644  42.589  52.371  1.9    0      0     0         
ATOM   3494  CD1 LEU A 456      21.903  43.117  52.933  1.9    0      0     0         
ATOM   3495  CD2 LEU A 456      20.502  43.002  50.916  1.9    10.78  26.47 0         
ATOM   3496  N   PHE A 457      18.553  39.204  54.514  1.7    0      0     0         
ATOM   3497  CA  PHE A 457      18.679  38.049  55.370  1.9    0      0     0         
ATOM   3498  C   PHE A 457      17.638  36.995  55.020  1.7    0.707  4.708 0         
ATOM   3499  O   PHE A 457      16.600  37.323  54.495  1.4    19.67  13.28 0         
ATOM   3500  CB  PHE A 457      18.617  38.466  56.836  1.9    6.141  10.35 0         
ATOM   3501  CG  PHE A 457      19.904  39.100  57.358  1.7    0      0     0         
ATOM   3502  CD1 PHE A 457      19.883  39.940  58.463  1.7    2.550  8.617 0         
ATOM   3503  CD2 PHE A 457      21.124  38.846  56.762  1.7    0      0     0         
ATOM   3504  CE1 PHE A 457      21.041  40.507  58.960  1.7    0      0     0         
ATOM   3505  CE2 PHE A 457      22.316  39.421  57.266  1.7    0      0     0         
ATOM   3506  CZ  PHE A 457      22.262  40.256  58.370  1.7    0      0     0         
ATOM   3507  N   GLY A 458      17.945  35.728  55.280  1.7    0      0     0         
ATOM   3508  CA  GLY A 458      17.008  34.637  55.030  1.9    24.15  23.05 0         
ATOM   3509  C   GLY A 458      16.517  33.939  56.287  1.7    4.699  7.233 0         
ATOM   3510  O   GLY A 458      15.445  33.326  56.313  1.4    35.98  12.70 0         
ATOM   3511  N   THR A 459      17.328  34.048  57.324  1.7    0.078  1.686 0         
ATOM   3512  CA  THR A 459      17.150  33.391  58.604  1.9    4.680  7.096 0         
ATOM   3513  C   THR A 459      16.915  34.528  59.595  1.7    0.950  2.897 0         
ATOM   3514  O   THR A 459      17.635  35.539  59.590  1.4    1.272  5.245 0         
ATOM   3515  CB  THR A 459      18.474  32.673  59.008  1.9    0.055  0.500 0         
ATOM   3516  OG1 THR A 459      19.161  32.178  57.837  1.4    7.687  7.074 0         
ATOM   3517  CG2 THR A 459      18.214  31.531  59.982  1.9    53.57  32.72 0         
ATOM   3518  N   SER A 460      15.949  34.357  60.479  1.7    7.266  9.184 0         
ATOM   3519  CA  SER A 460      15.496  35.486  61.277  1.9    11.29  8.966 0         
ATOM   3520  C   SER A 460      16.412  35.816  62.451  1.7    0.383  2.326 0         
ATOM   3521  O   SER A 460      16.214  36.847  63.122  1.4    25.62  12.74 0         
ATOM   3522  CB  SER A 460      14.052  35.283  61.770  1.9    49.85  25.82 0         
ATOM   3523  OG  SER A 460      14.057  34.929  63.140  1.4    37.93  14.26 0         
ATOM   3524  N   GLY A 461      17.384  34.954  62.726  1.7    3.703  4.874 0         
ATOM   3525  CA  GLY A 461      18.300  35.243  63.810  1.9    34.40  24.94 0         
ATOM   3526  C   GLY A 461      19.570  35.980  63.418  1.7    2.999  5.815 0         
ATOM   3527  O   GLY A 461      20.387  36.283  64.288  1.4    9.869  8.313 0         
ATOM   3528  N   GLN A 462      19.771  36.260  62.130  1.7    0.812  5.305 0         
ATOM   3529  CA  GLN A 462      21.025  36.900  61.681  1.9    1.260  3.468 0         
ATOM   3530  C   GLN A 462      21.169  38.322  62.245  1.7    0      0     0         
ATOM   3531  O   GLN A 462      20.186  39.087  62.299  1.4    9.886  15.15 0         
ATOM   3532  CB  GLN A 462      21.119  36.936  60.163  1.9    0.011  2.208 0         
ATOM   3533  CG  GLN A 462      20.975  35.593  59.481  1.9    2.215  7.988 0         
ATOM   3534  CD  GLN A 462      20.898  35.705  57.966  1.7    0      0     0         
ATOM   3535  OE1 GLN A 462      21.907  35.945  57.299  1.4    0      0     0         
ATOM   3536  NE2 GLN A 462      19.696  35.518  57.414  1.7    0      0     0         
ATOM   3537  N   LYS A 463      22.370  38.654  62.696  1.7    0      0     0         
ATOM   3538  CA  LYS A 463      22.639  39.952  63.330  1.9    2.214  5.892 0         
ATOM   3539  C   LYS A 463      23.586  40.799  62.473  1.7    0.100  2.307 0         
ATOM   3540  O   LYS A 463      24.426  40.291  61.690  1.4    0.059  1.220 0         
ATOM   3541  CB  LYS A 463      23.346  39.807  64.712  1.9    11.81  20.48 0         
ATOM   3542  CG  LYS A 463      22.840  38.775  65.721  1.9    17.72  14.70 0         
ATOM   3543  CD  LYS A 463      21.352  38.989  66.042  1.9    10.02  11.21 0         
ATOM   3544  CE  LYS A 463      21.004  38.661  67.507  1.9    39.36  22.16 0         
ATOM   3545  NZ  LYS A 463      19.519  38.868  67.774  1.7    56.93  22.89 0         
ATOM   3546  N   THR A 464      23.523  42.090  62.721  1.7    2.127  4.442 0         
ATOM   3547  CA  THR A 464      24.396  43.037  62.097  1.9    0      0     0         
ATOM   3548  C   THR A 464      25.190  43.688  63.195  1.7    0.201  3.358 0         
ATOM   3549  O   THR A 464      24.658  43.883  64.268  1.4    16.25  10.93 0         
ATOM   3550  CB  THR A 464      23.503  44.057  61.416  1.9    0.282  1.972 0         
ATOM   3551  OG1 THR A 464      23.415  43.747  60.015  1.4    0      0     0         
ATOM   3552  CG2 THR A 464      23.977  45.479  61.636  1.9    16.92  17.27 0         
ATOM   3553  N   LYS A 465      26.456  44.005  62.945  1.7    0.023  0.747 0         
ATOM   3554  CA  LYS A 465      27.261  44.808  63.852  1.9    2.802  5.685 0         
ATOM   3555  C   LYS A 465      28.111  45.774  63.057  1.7    0      0     0         
ATOM   3556  O   LYS A 465      29.163  45.431  62.519  1.4    0      0     0         
ATOM   3557  CB  LYS A 465      28.189  43.956  64.683  1.9    1.525  4.759 0         
ATOM   3558  CG  LYS A 465      27.749  43.598  66.070  1.9    15.93  19.59 0         
ATOM   3559  CD  LYS A 465      28.998  43.097  66.800  1.9    3.882  8.164 0         
ATOM   3560  CE  LYS A 465      28.639  41.989  67.766  1.9    37.65  26.13 0         
ATOM   3561  NZ  LYS A 465      29.840  41.696  68.562  1.7    53.38  27.02 0         
ATOM   3562  N   ILE A 466      27.648  46.998  63.003  1.7    2.959  5.215 0         
ATOM   3563  CA  ILE A 466      28.257  48.023  62.228  1.9    0      0     0         
ATOM   3564  C   ILE A 466      28.706  48.979  63.276  1.7    0      0     0         
ATOM   3565  O   ILE A 466      27.873  49.706  63.823  1.4    20.27  12.58 0         
ATOM   3566  CB  ILE A 466      27.188  48.691  61.310  1.9    2.987  6.264 0         
ATOM   3567  CG1 ILE A 466      26.632  47.637  60.324  1.9    0      0     0         
ATOM   3568  CG2 ILE A 466      27.757  49.959  60.611  1.9    2.915  15.09 0         
ATOM   3569  CD1 ILE A 466      25.346  48.024  59.721  1.9    6.473  10.78 0         
ATOM   3570  N   ILE A 467      30.022  48.986  63.537  1.7    0      0     0         
ATOM   3571  CA  ILE A 467      30.579  49.616  64.709  1.9    5.032  7.717 0         
ATOM   3572  C   ILE A 467      31.918  50.257  64.413  1.7    0      0     0         
ATOM   3573  O   ILE A 467      32.776  49.689  63.694  1.4    0      0     0         
ATOM   3574  CB  ILE A 467      30.743  48.617  65.876  1.9    8.86   7.764 0         
ATOM   3575  CG1 ILE A 467      31.714  47.517  65.533  1.9    0.689  4.064 0         
ATOM   3576  CG2 ILE A 467      29.393  47.944  66.239  1.9    30.15  19.79 0         
ATOM   3577  CD1 ILE A 467      31.752  46.443  66.560  1.9    33.85  23.14 0         
ATOM   3578  N   SER A 468      32.076  51.467  64.946  1.7    12.71  8.724 0         
ATOM   3579  CA  SER A 468      33.313  52.180  64.885  1.9    14.47  10.83 0         
ATOM   3580  C   SER A 468      33.766  52.431  63.448  1.7    1.201  2.808 0         
ATOM   3581  O   SER A 468      34.892  52.154  63.055  1.4    3.033  6.375 0         
ATOM   3582  CB  SER A 468      34.336  51.443  65.724  1.9    31.55  21.90 0         
ATOM   3583  OG  SER A 468      35.613  51.948  65.495  1.4    32.11  12.54 0         
ATOM   3584  N   ASN A 469      32.851  52.972  62.666  1.7    3.509  5.028 0         
ATOM   3585  CA  ASN A 469      33.131  53.447  61.327  1.9    0      0     0         
ATOM   3586  C   ASN A 469      33.029  54.957  61.363  1.7    0.370  4.991 0         
ATOM   3587  O   ASN A 469      32.949  55.506  62.433  1.4    18.53  11.94 0         
ATOM   3588  CB  ASN A 469      32.134  52.812  60.367  1.9    5.793  23.33 0         
ATOM   3589  CG  ASN A 469      32.161  51.311  60.454  1.7    0      0     0         
ATOM   3590  OD1 ASN A 469      33.209  50.659  60.242  1.4    0      0     0         
ATOM   3591  ND2 ASN A 469      31.037  50.747  60.828  1.7    1.212  6.273 0         
ATOM   3592  N   ARG A 470      33.048  55.641  60.233  1.7    0      0     0         
ATOM   3593  CA  ARG A 470      32.750  57.067  60.265  1.9    5.678  8.343 0         
ATOM   3594  C   ARG A 470      31.288  57.246  60.644  1.7    0.016  0.874 0         
ATOM   3595  O   ARG A 470      30.403  56.548  60.116  1.4    4.320  13.21 0         
ATOM   3596  CB  ARG A 470      33.056  57.714  58.920  1.9    0      0     0         
ATOM   3597  CG  ARG A 470      32.641  59.144  58.805  1.9    0.905  3.384 0         
ATOM   3598  CD  ARG A 470      33.437  59.824  57.738  1.9    0.932  6.919 0         
ATOM   3599  NE  ARG A 470      34.746  60.206  58.257  1.7    2.700  5.215 0         
ATOM   3600  CZ  ARG A 470      35.412  61.293  57.875  1.7    0.379  3.373 0         
ATOM   3601  NH1 ARG A 470      34.888  62.101  56.957  1.7    19.41  17.01 0         
ATOM   3602  NH2 ARG A 470      36.595  61.582  58.412  1.7    45.25  25.70 0         
ATOM   3603  N   GLY A 471      31.014  58.161  61.562  1.7    8.123  7.197 0         
ATOM   3604  CA  GLY A 471      29.638  58.335  62.048  1.9    30.47  21.86 0         
ATOM   3605  C   GLY A 471      28.617  58.856  61.048  1.7    0      0     0         
ATOM   3606  O   GLY A 471      28.957  59.615  60.129  1.4    0      0     0         
ATOM   3607  N   GLU A 472      27.361  58.432  61.235  1.7    4.610  12.58 0         
ATOM   3608  CA  GLU A 472      26.188  59.034  60.597  1.9    4.613  10.44 0         
ATOM   3609  C   GLU A 472      26.322  60.545  60.537  1.7    0.589  1.533 0         
ATOM   3610  O   GLU A 472      26.074  61.156  59.500  1.4    3.302  5.655 0         
ATOM   3611  CB  GLU A 472      24.921  58.728  61.408  1.9    21.58  16.65 0         
ATOM   3612  CG  GLU A 472      24.367  57.324  61.266  1.9    23.07  15.96 0         
ATOM   3613  CD  GLU A 472      23.289  57.217  60.212  1.7    6.047  8.517 0         
ATOM   3614  OE1 GLU A 472      22.215  57.847  60.398  1.4    41.04  13.09 0         
ATOM   3615  OE2 GLU A 472      23.507  56.483  59.213  1.4    10.81  12.83 0         
ATOM   3616  N   ASN A 473      26.690  61.131  61.675  1.7    1.735  4.578 0         
ATOM   3617  CA  ASN A 473      26.844  62.566  61.823  1.9    3.453  7.414 0         
ATOM   3618  C   ASN A 473      27.829  63.126  60.804  1.7    0      0     0         
ATOM   3619  O   ASN A 473      27.502  64.036  60.039  1.4    0.917  6.137 0         
ATOM   3620  CB  ASN A 473      27.331  62.863  63.247  1.9    25.80  19.02 0         
ATOM   3621  CG  ASN A 473      27.016  64.281  63.708  1.7    3.637  5.088 0         
ATOM   3622  OD1 ASN A 473      27.920  65.094  63.914  1.4    36.26  15.22 0         
ATOM   3623  ND2 ASN A 473      25.731  64.572  63.898  1.7    55.06  27.28 0         
ATOM   3624  N   LYS A 474      29.029  62.556  60.796  1.7    0.066  2.163 0         
ATOM   3625  CA  LYS A 474      30.139  63.072  60.003  1.9    0.541  5.746 0         
ATOM   3626  C   LYS A 474      29.832  62.981  58.515  1.7    0      0     0         
ATOM   3627  O   LYS A 474      29.997  63.974  57.797  1.4    0      0     0         
ATOM   3628  CB  LYS A 474      31.444  62.333  60.340  1.9    8.829  9.776 0         
ATOM   3629  CG  LYS A 474      32.731  63.040  59.892  1.9    4.794  5.723 0         
ATOM   3630  CD  LYS A 474      32.924  64.427  60.549  1.9    27.51  16.73 0         
ATOM   3631  CE  LYS A 474      33.598  65.419  59.578  1.9    23.76  17.94 0         
ATOM   3632  NZ  LYS A 474      32.904  66.758  59.515  1.7    38.29  21.08 0         
ATOM   3633  N   CYS A 475      29.367  61.803  58.068  1.7    0      0     0         
ATOM   3634  CA  CYS A 475      29.052  61.568  56.646  1.9    0      0     0         
ATOM   3635  C   CYS A 475      28.041  62.581  56.191  1.7    0      0     0         
ATOM   3636  O   CYS A 475      28.253  63.234  55.171  1.4    0      0     0         
ATOM   3637  CB  CYS A 475      28.533  60.152  56.381  1.9    5.642  11.00 0         
ATOM   3638  SG  CYS A 475      29.693  58.841  56.894  1.8    2.054  6.702 0         
ATOM   3639  N   LYS A 476      26.966  62.729  56.968  1.7    0.119  2.529 0         
ATOM   3640  CA  LYS A 476      25.890  63.672  56.657  1.9    0      0     0         
ATOM   3641  C   LYS A 476      26.471  65.074  56.544  1.7    0.000  0.477 0         
ATOM   3642  O   LYS A 476      26.206  65.798  55.584  1.4    12.34  10.86 0         
ATOM   3643  CB  LYS A 476      24.782  63.630  57.721  1.9    5.485  8.990 0         
ATOM   3644  CG  LYS A 476      23.578  64.502  57.391  1.9    13.79  15.75 0         
ATOM   3645  CD  LYS A 476      22.919  65.076  58.636  1.9    22.89  22.91 0         
ATOM   3646  CE  LYS A 476      21.774  66.018  58.254  1.9    41.26  21.05 0         
ATOM   3647  NZ  LYS A 476      20.727  66.025  59.291  1.7    60.56  21.06 0         
ATOM   3648  N   ALA A 477      27.299  65.431  57.521  1.7    0.020  1.711 0         
ATOM   3649  CA  ALA A 477      27.949  66.736  57.537  1.9    11.32  10.49 0         
ATOM   3650  C   ALA A 477      28.841  66.991  56.305  1.7    0.031  3.708 0         
ATOM   3651  O   ALA A 477      29.069  68.144  55.957  1.4    30.87  14.40 0         
ATOM   3652  CB  ALA A 477      28.733  66.938  58.856  1.9    32.86  24.56 0         
ATOM   3653  N   THR A 478      29.329  65.934  55.646  1.7    0      0     0         
ATOM   3654  CA  THR A 478      30.186  66.095  54.454  1.9    3.169  4.891 0         
ATOM   3655  C   THR A 478      29.503  65.788  53.113  1.7    3.176  3.104 0         
ATOM   3656  O   THR A 478      30.166  65.741  52.071  1.4    18.63  10.19 0         
ATOM   3657  CB  THR A 478      31.481  65.254  54.533  1.9    0      0     0         
ATOM   3658  OG1 THR A 478      31.690  64.784  55.868  1.4    0      0     0         
ATOM   3659  CG2 THR A 478      32.667  66.100  54.103  1.9    55.39  36.45 0         
ATOM   3660  N   GLY A 479      28.190  65.571  53.142  1.7    2.871  3.798 0         
ATOM   3661  CA  GLY A 479      27.435  65.220  51.937  1.9    33.12  23.01 0         
ATOM   3662  C   GLY A 479      27.599  63.772  51.472  1.7    1.311  3.089 0         
ATOM   3663  O   GLY A 479      27.127  63.395  50.405  1.4    22.26  11.90 0         
ATOM   3664  N   GLN A 480      28.253  62.938  52.265  1.7    0      0     0         
ATOM   3665  CA  GLN A 480      28.447  61.552  51.858  1.9    1.640  5.691 0         
ATOM   3666  C   GLN A 480      27.242  60.701  52.275  1.7    0      0     0         
ATOM   3667  O   GLN A 480      27.287  59.917  53.238  1.4    1.637  6.050 0         
ATOM   3668  CB  GLN A 480      29.772  61.017  52.375  1.9    0      0     0         
ATOM   3669  CG  GLN A 480      30.960  61.862  51.942  1.9    12.97  13.73 0         
ATOM   3670  CD  GLN A 480      32.243  61.338  52.541  1.7    0.748  2.982 0         
ATOM   3671  OE1 GLN A 480      32.417  61.352  53.767  1.4    1.679  11.45 0         
ATOM   3672  NE2 GLN A 480      33.147  60.843  51.686  1.7    36.91  23.79 0         
ATOM   3673  N   VAL A 481      26.186  60.847  51.483  1.7    0.154  3.659 0         
ATOM   3674  CA  VAL A 481      24.847  60.477  51.857  1.9    0.758  6.051 0         
ATOM   3675  C   VAL A 481      24.138  59.937  50.618  1.7    0      0     0         
ATOM   3676  O   VAL A 481      24.536  60.250  49.497  1.4    6.419  11.36 0         
ATOM   3677  CB  VAL A 481      24.141  61.742  52.454  1.9    0.556  1.890 0         
ATOM   3678  CG1 VAL A 481      22.828  62.047  51.796  1.9    42.13  27.38 0         
ATOM   3679  CG2 VAL A 481      24.010  61.628  53.968  1.9    23.59  28.38 0         
ATOM   3680  N   CYS A 482      23.084  59.146  50.815  1.7    0.854  5.120 0         
ATOM   3681  CA  CYS A 482      22.325  58.562  49.702  1.9    0      0     0         
ATOM   3682  C   CYS A 482      21.896  59.552  48.655  1.7    0      0     0         
ATOM   3683  O   CYS A 482      21.177  60.510  48.963  1.4    11.01  11.04 0         
ATOM   3684  CB  CYS A 482      21.111  57.805  50.220  1.9    19.53  19.61 0         
ATOM   3685  SG  CYS A 482      21.616  56.187  50.802  1.8    1.256  3.540 0         
ATOM   3686  N   HIS A 483      22.339  59.320  47.420  1.7    0      0     0         
ATOM   3687  CA  HIS A 483      21.969  60.167  46.274  1.9    9.065  10.80 0         
ATOM   3688  C   HIS A 483      20.474  60.498  46.255  1.7    0      0     0         
ATOM   3689  O   HIS A 483      19.652  59.734  46.755  1.4    2.728  6.305 0         
ATOM   3690  CB  HIS A 483      22.372  59.490  44.967  1.9    0.168  1.317 0         
ATOM   3691  CG  HIS A 483      22.301  60.383  43.770  1.7    0.293  1.261 0         
ATOM   3692  ND1 HIS A 483      23.404  60.674  42.997  1.7    12.39  10.11 0         
ATOM   3693  CD2 HIS A 483      21.259  61.038  43.202  1.7    0.214  1.36  0         
ATOM   3694  CE1 HIS A 483      23.047  61.475  42.008  1.7    26.70  14.52 0         
ATOM   3695  NE2 HIS A 483      21.751  61.710  42.112  1.7    16.09  12.36 0         
ATOM   3696  N   ALA A 484      20.138  61.649  45.685  1.7    6.530  6.277 0         
ATOM   3697  CA  ALA A 484      18.735  62.086  45.516  1.9    12.39  10.19 0         
ATOM   3698  C   ALA A 484      17.821  61.069  44.804  1.7    0.529  2.258 0         
ATOM   3699  O   ALA A 484      16.682  60.859  45.225  1.4    16.72  12.00 0         
ATOM   3700  CB  ALA A 484      18.697  63.401  44.793  1.9    58.70  30.46 0         
ATOM   3701  N   LEU A 485      18.329  60.430  43.746  1.7    0      0     0         
ATOM   3702  CA  LEU A 485      17.542  59.484  42.937  1.9    0.811  5.976 0         
ATOM   3703  C   LEU A 485      17.288  58.142  43.625  1.7    0      0     0         
ATOM   3704  O   LEU A 485      16.660  57.264  43.034  1.4    0      0     0         
ATOM   3705  CB  LEU A 485      18.199  59.242  41.564  1.9    0      0     0         
ATOM   3706  CG  LEU A 485      18.308  60.386  40.535  1.9    2.331  4.586 0         
ATOM   3707  CD1 LEU A 485      19.188  60.034  39.325  1.9    18.66  19.90 0         
ATOM   3708  CD2 LEU A 485      16.956  60.834  40.078  1.9    14.62  15.28 0         
ATOM   3709  N   CYS A 486      17.770  57.971  44.858  1.7    0      0     0         
ATOM   3710  CA  CYS A 486      17.483  56.742  45.608  1.9    0      0     0         
ATOM   3711  C   CYS A 486      16.239  56.879  46.455  1.7    0      0     0         
ATOM   3712  O   CYS A 486      15.999  57.920  47.022  1.4    12.66  12.15 0         
ATOM   3713  CB  CYS A 486      18.631  56.351  46.537  1.9    0.215  4.294 0         
ATOM   3714  SG  CYS A 486      20.261  56.397  45.842  1.8    0      0     0         
ATOM   3715  N   SER A 487      15.479  55.796  46.546  1.7    0      0     0         
ATOM   3716  CA  SER A 487      14.383  55.658  47.484  1.9    0.176  2.249 0         
ATOM   3717  C   SER A 487      14.899  55.661  48.923  1.7    0.460  1.778 0         
ATOM   3718  O   SER A 487      16.115  55.600  49.161  1.4    3.337  7.529 0         
ATOM   3719  CB  SER A 487      13.667  54.338  47.231  1.9    12.63  15.57 0         
ATOM   3720  OG  SER A 487      14.524  53.235  47.514  1.4    0      0     0         
ATOM   3721  N   PRO A 488      13.979  55.745  49.901  1.7    0.564  1.340 0         
ATOM   3722  CA  PRO A 488      14.422  55.631  51.291  1.9    13.98  10.50 0         
ATOM   3723  C   PRO A 488      14.975  54.257  51.665  1.7    0.781  3.087 0         
ATOM   3724  O   PRO A 488      15.101  53.953  52.846  1.4    25.40  13.29 0         
ATOM   3725  CB  PRO A 488      13.139  55.948  52.082  1.9    35.45  19.78 0         
ATOM   3726  CG  PRO A 488      12.259  56.697  51.123  1.9    44.83  19.62 0         
ATOM   3727  CD  PRO A 488      12.531  56.026  49.818  1.9    24.63  19.58 0         
ATOM   3728  N   GLU A 489      15.320  53.437  50.673  1.7    0      0     0         
ATOM   3729  CA  GLU A 489      15.813  52.077  50.927  1.9    3.820  14.06 0         
ATOM   3730  C   GLU A 489      17.339  51.949  51.013  1.7    0.094  1.861 0         
ATOM   3731  O   GLU A 489      17.839  50.837  51.213  1.4    1.056  8.729 0         
ATOM   3732  CB  GLU A 489      15.275  51.088  49.884  1.9    0.022  1.012 0         
ATOM   3733  CG  GLU A 489      13.920  50.438  50.209  1.9    27.33  31.51 0         
ATOM   3734  CD  GLU A 489      13.761  49.037  49.579  1.7    5.041  4.300 0         
ATOM   3735  OE1 GLU A 489      14.315  48.042  50.137  1.4    5.251  15.04 0         
ATOM   3736  OE2 GLU A 489      13.085  48.933  48.530  1.4    17.92  9.982 0         
ATOM   3737  N   GLY A 490      18.076  53.051  50.846  1.7    1.218  6.677 0         
ATOM   3738  CA  GLY A 490      19.521  53.049  51.144  1.9    2.030  5.168 0         
ATOM   3739  C   GLY A 490      20.533  52.971  50.007  1.7    0      0     0         
ATOM   3740  O   GLY A 490      20.173  52.885  48.841  1.4    0      0     0         
ATOM   3741  N   CYS A 491      21.807  52.975  50.378  1.7    0      0     0         
ATOM   3742  CA  CYS A 491      22.932  53.189  49.490  1.9    0      0     0         
ATOM   3743  C   CYS A 491      23.888  52.069  49.653  1.7    0      0     0         
ATOM   3744  O   CYS A 491      23.963  51.532  50.737  1.4    0      0     0         
ATOM   3745  CB  CYS A 491      23.574  54.551  49.758  1.9    0      0     0         
ATOM   3746  SG  CYS A 491      22.660  55.964  49.059  1.8    0      0     0         
ATOM   3747  N   TRP A 492      24.727  51.822  48.650  1.7    0      0     0         
ATOM   3748  CA  TRP A 492      25.993  51.134  48.849  1.9    0      0     0         
ATOM   3749  C   TRP A 492      27.147  52.068  48.566  1.7    0      0     0         
ATOM   3750  O   TRP A 492      28.301  51.640  48.433  1.4    0.091  3.646 0         
ATOM   3751  CB  TRP A 492      26.092  49.955  47.911  1.9    0      0     0         
ATOM   3752  CG  TRP A 492      25.174  48.881  48.263  1.7    0      0     0         
ATOM   3753  CD1 TRP A 492      23.970  48.610  47.685  1.7    0.232  6.444 0         
ATOM   3754  CD2 TRP A 492      25.354  47.922  49.297  1.7    0      0     0         
ATOM   3755  NE1 TRP A 492      23.399  47.524  48.280  1.7    5.224  12.41 0         
ATOM   3756  CE2 TRP A 492      24.231  47.075  49.274  1.7    0      0     0         
ATOM   3757  CE3 TRP A 492      26.365  47.680  50.228  1.7    0      0     0         
ATOM   3758  CZ2 TRP A 492      24.087  46.007  50.155  1.7    0.227  4.831 0         
ATOM   3759  CZ3 TRP A 492      26.218  46.627  51.106  1.7    0      0     0         
ATOM   3760  CH2 TRP A 492      25.086  45.808  51.069  1.7    0      0     0         
ATOM   3761  N   GLY A 493      26.829  53.347  48.481  1.7    0      0     0         
ATOM   3762  CA  GLY A 493      27.759  54.375  48.057  1.9    0.182  2.814 0         
ATOM   3763  C   GLY A 493      27.075  55.629  47.517  1.7    0      0     0         
ATOM   3764  O   GLY A 493      25.812  55.760  47.565  1.4    0      0     0         
ATOM   3765  N   PRO A 494      27.897  56.574  47.002  1.7    0      0     0         
ATOM   3766  CA  PRO A 494      27.316  57.875  46.689  1.9    0.382  2.231 0         
ATOM   3767  C   PRO A 494      26.490  57.774  45.427  1.7    0.998  2.863 0         
ATOM   3768  O   PRO A 494      25.350  58.189  45.439  1.4    1.668  4.371 0         
ATOM   3769  CB  PRO A 494      28.540  58.778  46.501  1.9    27.62  19.49 0         
ATOM   3770  CG  PRO A 494      29.664  57.862  46.121  1.9    27.47  24.61 0         
ATOM   3771  CD  PRO A 494      29.338  56.508  46.686  1.9    6.110  17.06 0         
ATOM   3772  N   GLU A 495      27.048  57.144  44.390  1.7    0      0     0         
ATOM   3773  CA  GLU A 495      26.487  57.128  43.024  1.9    2.164  5.190 0         
ATOM   3774  C   GLU A 495      25.024  56.637  42.835  1.7    0      0     0         
ATOM   3775  O   GLU A 495      24.512  55.881  43.653  1.4    0      0     0         
ATOM   3776  CB  GLU A 495      27.450  56.398  42.093  1.9    0.280  2.569 0         
ATOM   3777  CG  GLU A 495      28.698  57.207  41.775  1.9    20.92  19.51 0         
ATOM   3778  CD  GLU A 495      29.752  56.387  40.986  1.7    8.914  12.36 0         
ATOM   3779  OE1 GLU A 495      29.383  55.365  40.319  1.4    9.180  6.759 0         
ATOM   3780  OE2 GLU A 495      30.965  56.771  41.031  1.4    41.33  15.12 0         
ATOM   3781  N   PRO A 496      24.332  57.099  41.766  1.7    0      0     0         
ATOM   3782  CA  PRO A 496      22.945  56.622  41.578  1.9    0      0     0         
ATOM   3783  C   PRO A 496      22.797  55.121  41.287  1.7    0      0     0         
ATOM   3784  O   PRO A 496      21.731  54.567  41.550  1.4    0.087  3.457 0         
ATOM   3785  CB  PRO A 496      22.420  57.464  40.414  1.9    0      0     0         
ATOM   3786  CG  PRO A 496      23.624  57.913  39.711  1.9    15.36  18.13 0         
ATOM   3787  CD  PRO A 496      24.709  58.081  40.732  1.9    13.90  13.66 0         
ATOM   3788  N   ARG A 497      23.831  54.467  40.764  1.7    0      0     0         
ATOM   3789  CA  ARG A 497      23.793  53.012  40.597  1.9    0.066  1.856 0         
ATOM   3790  C   ARG A 497      24.100  52.277  41.914  1.7    0.098  5.183 0         
ATOM   3791  O   ARG A 497      24.172  51.056  41.955  1.4    2.899  11.10 0         
ATOM   3792  CB  ARG A 497      24.780  52.574  39.514  1.9    0.447  5.224 0         
ATOM   3793  CG  ARG A 497      26.171  53.073  39.763  1.9    3.873  8.84  0         
ATOM   3794  CD  ARG A 497      27.197  52.275  39.023  1.9    15.83  18.65 0         
ATOM   3795  NE  ARG A 497      28.476  52.560  39.656  1.7    0.629  1.331 0         
ATOM   3796  CZ  ARG A 497      29.633  51.981  39.365  1.7    1.991  2.416 0         
ATOM   3797  NH1 ARG A 497      29.715  51.063  38.407  1.7    34.09  20.59 0         
ATOM   3798  NH2 ARG A 497      30.718  52.340  40.043  1.7    32.14  22.82 0         
ATOM   3799  N   ASP A 498      24.289  53.039  42.982  1.7    0      0     0         
ATOM   3800  CA  ASP A 498      24.564  52.489  44.286  1.9    0      0     0         
ATOM   3801  C   ASP A 498      23.295  52.204  45.111  1.7    0      0     0         
ATOM   3802  O   ASP A 498      23.374  51.482  46.099  1.4    0      0     0         
ATOM   3803  CB  ASP A 498      25.521  53.411  45.048  1.9    0      0     0         
ATOM   3804  CG  ASP A 498      26.953  53.398  44.483  1.7    0.139  4.068 0         
ATOM   3805  OD1 ASP A 498      27.302  52.478  43.702  1.4    0      0     0         
ATOM   3806  OD2 ASP A 498      27.748  54.303  44.834  1.4    3.348  8.581 0         
ATOM   3807  N   CYS A 499      22.131  52.743  44.715  1.7    0.126  3.829 0         
ATOM   3808  CA  CYS A 499      20.906  52.578  45.517  1.9    0      0     0         
ATOM   3809  C   CYS A 499      20.356  51.164  45.521  1.7    0      0     0         
ATOM   3810  O   CYS A 499      20.514  50.412  44.560  1.4    15.21  35.91 0         
ATOM   3811  CB  CYS A 499      19.776  53.494  45.060  1.9    0      0     0         
ATOM   3812  SG  CYS A 499      20.254  55.047  44.331  1.8    0      0     0         
ATOM   3813  N   VAL A 500      19.698  50.823  46.622  1.7    0      0     0         
ATOM   3814  CA  VAL A 500      18.902  49.614  46.727  1.9    2.832  8.808 0         
ATOM   3815  C   VAL A 500      17.695  49.706  45.775  1.7    0.037  0.860 0         
ATOM   3816  O   VAL A 500      17.348  48.728  45.140  1.4    7.861  10.94 0         
ATOM   3817  CB  VAL A 500      18.462  49.373  48.202  1.9    0      0     0         
ATOM   3818  CG1 VAL A 500      17.641  48.091  48.357  1.9    10.22  29.53 0         
ATOM   3819  CG2 VAL A 500      19.667  49.322  49.094  1.9    3.243  11.84 0         
ATOM   3820  N   SER A 501      17.062  50.875  45.682  1.7    0      0     0         
ATOM   3821  CA  SER A 501      15.942  51.098  44.742  1.9    6.128  9.829 0         
ATOM   3822  C   SER A 501      15.723  52.594  44.458  1.7    0      0     0         
ATOM   3823  O   SER A 501      16.042  53.442  45.298  1.4    0      0     0         
ATOM   3824  CB  SER A 501      14.651  50.425  45.230  1.9    30.47  23.43 0         
ATOM   3825  OG  SER A 501      14.310  50.818  46.548  1.4    3.179  3.795 0         
ATOM   3826  N   CYS A 502      15.193  52.914  43.276  1.7    3.870  5.181 0         
ATOM   3827  CA  CYS A 502      15.077  54.310  42.825  1.9    0      0     0         
ATOM   3828  C   CYS A 502      13.783  54.943  43.278  1.7    0      0     0         
ATOM   3829  O   CYS A 502      12.818  54.230  43.516  1.4    15.86  12.71 0         
ATOM   3830  CB  CYS A 502      15.156  54.378  41.306  1.9    2.741  9.563 0         
ATOM   3831  SG  CYS A 502      16.377  53.245  40.604  1.8    8.034  9.460 0         
ATOM   3832  N   ARG A 503      13.742  56.268  43.400  1.7    0      0     0         
ATOM   3833  CA  ARG A 503      12.480  56.905  43.806  1.9    4.671  6.456 0         
ATOM   3834  C   ARG A 503      11.562  57.059  42.590  1.7    0.281  2.328 0         
ATOM   3835  O   ARG A 503      10.346  57.154  42.723  1.4    28.91  14.04 0         
ATOM   3836  CB  ARG A 503      12.691  58.250  44.536  1.9    32.58  27.96 0         
ATOM   3837  N   ASN A 504      12.175  57.053  41.410  1.7    0      0     0         
ATOM   3838  CA  ASN A 504      11.475  57.240  40.154  1.9    5.532  7.190 0         
ATOM   3839  C   ASN A 504      11.594  56.004  39.258  1.7    0.288  1.096 0         
ATOM   3840  O   ASN A 504      10.762  55.089  39.333  1.4    10.16  13.85 0         
ATOM   3841  CB  ASN A 504      11.999  58.496  39.453  1.9    1.316  3.659 0         
ATOM   3842  CG  ASN A 504      11.559  59.770  40.146  1.7    0.254  1.902 0         
ATOM   3843  OD1 ASN A 504      10.340  60.026  40.288  1.4    34.00  15.33 0         
ATOM   3844  ND2 ASN A 504      12.547  60.601  40.574  1.7    24.14  19.63 0         
ATOM   3845  N   VAL A 505      12.646  55.963  38.439  1.7    0      0     0         
ATOM   3846  CA  VAL A 505      12.779  54.942  37.403  1.9    0.022  2.047 0         
ATOM   3847  C   VAL A 505      14.222  54.471  37.317  1.7    0.052  2.042 0         
ATOM   3848  O   VAL A 505      15.107  55.076  37.896  1.4    0      0     0         
ATOM   3849  CB  VAL A 505      12.336  55.496  36.013  1.9    0      0     0         
ATOM   3850  CG1 VAL A 505      11.198  54.680  35.450  1.9    5.677  9.683 0         
ATOM   3851  CG2 VAL A 505      11.874  56.928  36.115  1.9    10.89  11.95 0         
ATOM   3852  N   SER A 506      14.464  53.394  36.585  1.7    0.002  0.575 0         
ATOM   3853  CA  SER A 506      15.827  52.903  36.404  1.9    0      0     0         
ATOM   3854  C   SER A 506      16.110  52.478  34.971  1.7    0      0     0         
ATOM   3855  O   SER A 506      15.235  51.939  34.304  1.4    0      0     0         
ATOM   3856  CB  SER A 506      16.104  51.737  37.361  1.9    8.422  16.13 0         
ATOM   3857  OG  SER A 506      15.264  50.633  37.093  1.4    12.91  9.128 0         
ATOM   3858  N   ARG A 507      17.327  52.747  34.501  1.7    0      0     0         
ATOM   3859  CA  ARG A 507      17.839  52.155  33.257  1.9    0.247  2.173 0         
ATOM   3860  C   ARG A 507      18.218  50.703  33.501  1.7    2.215  3.229 0         
ATOM   3861  O   ARG A 507      17.348  49.816  33.603  1.4    9.387  12.85 0         
ATOM   3862  CB  ARG A 507      19.084  52.885  32.754  1.9    9.487  10.02 0         
ATOM   3863  CG  ARG A 507      18.797  54.209  32.119  1.9    5.139  7.540 0         
ATOM   3864  CD  ARG A 507      18.642  54.145  30.612  1.9    26.04  23.07 0         
ATOM   3865  NE  ARG A 507      17.563  55.044  30.188  1.7    0.266  4.829 0         
ATOM   3866  CZ  ARG A 507      17.526  56.359  30.406  1.7    0      0     0         
ATOM   3867  NH1 ARG A 507      18.512  56.978  31.046  1.7    14.16  15.44 0         
ATOM   3868  NH2 ARG A 507      16.487  57.057  29.993  1.7    0.380  4.741 0         
ATOM   3869  N   GLY A 508      19.521  50.460  33.585  1.7    4.553  7.394 0         
ATOM   3870  CA  GLY A 508      19.992  49.129  33.899  1.9    23.38  18.67 0         
ATOM   3871  C   GLY A 508      20.028  49.046  35.401  1.7    3.375  2.833 0         
ATOM   3872  O   GLY A 508      18.991  48.933  36.053  1.4    14.08  17.10 0         
ATOM   3873  N   ARG A 509      21.238  49.152  35.938  1.7    0.153  1.139 0         
ATOM   3874  CA  ARG A 509      21.474  49.144  37.370  1.9    11.82  9.697 0         
ATOM   3875  C   ARG A 509      21.347  50.568  37.917  1.7    0.658  2.793 0         
ATOM   3876  O   ARG A 509      21.386  50.780  39.132  1.4    11.09  24.62 0         
ATOM   3877  CB  ARG A 509      22.868  48.583  37.674  1.9    16.13  15.62 0         
ATOM   3878  CG  ARG A 509      23.595  47.962  36.445  1.9    31.07  20.09 0         
ATOM   3879  CD  ARG A 509      24.045  49.067  35.443  1.9    12.84  14.90 0         
ATOM   3880  NE  ARG A 509      23.584  48.798  34.079  1.7    4.995  8.173 0         
ATOM   3881  CZ  ARG A 509      24.341  48.294  33.106  1.7    3.995  4.286 0         
ATOM   3882  NH1 ARG A 509      25.624  48.001  33.315  1.7    51.89  22.2  0         
ATOM   3883  NH2 ARG A 509      23.809  48.084  31.912  1.7    55.03  24.34 0         
ATOM   3884  N   GLU A 510      21.177  51.544  37.026  1.7    0      0     0         
ATOM   3885  CA  GLU A 510      21.271  52.946  37.436  1.9    0      0     0         
ATOM   3886  C   GLU A 510      19.929  53.590  37.687  1.7    0      0     0         
ATOM   3887  O   GLU A 510      18.961  53.301  37.000  1.4    0      0     0         
ATOM   3888  CB  GLU A 510      22.035  53.776  36.416  1.9    6.413  14.92 0         
ATOM   3889  CG  GLU A 510      22.150  55.220  36.849  1.9    0.032  2.894 0         
ATOM   3890  CD  GLU A 510      22.865  56.089  35.852  1.7    4.050  10.29 0         
ATOM   3891  OE1 GLU A 510      23.882  55.623  35.288  1.4    37.82  15.18 0         
ATOM   3892  OE2 GLU A 510      22.410  57.245  35.650  1.4    21.92  13.54 0         
ATOM   3893  N   CYS A 511      19.886  54.486  38.664  1.7    0      0     0         
ATOM   3894  CA  CYS A 511      18.666  55.206  38.963  1.9    0      0     0         
ATOM   3895  C   CYS A 511      18.623  56.528  38.231  1.7    0      0     0         
ATOM   3896  O   CYS A 511      19.644  57.214  38.090  1.4    0      0     0         
ATOM   3897  CB  CYS A 511      18.502  55.402  40.458  1.9    0      0     0         
ATOM   3898  SG  CYS A 511      18.193  53.858  41.312  1.8    3.480  13.47 0         
ATOM   3899  N   VAL A 512      17.429  56.853  37.745  1.7    0      0     0         
ATOM   3900  CA  VAL A 512      17.188  58.054  36.966  1.9    0.008  1.879 0         
ATOM   3901  C   VAL A 512      15.825  58.671  37.325  1.7    0      0     0         
ATOM   3902  O   VAL A 512      14.971  58.027  37.942  1.4    0      0     0         
ATOM   3903  CB  VAL A 512      17.295  57.775  35.441  1.9    0.688  5.719 0         
ATOM   3904  CG1 VAL A 512      18.738  57.595  35.016  1.9    15.11  18.91 0         
ATOM   3905  CG2 VAL A 512      16.484  56.565  35.062  1.9    0      0     0         
ATOM   3906  N   ASP A 513      15.633  59.922  36.930  1.7    0      0     0         
ATOM   3907  CA  ASP A 513      14.422  60.674  37.273  1.9    0      0     0         
ATOM   3908  C   ASP A 513      13.281  60.427  36.285  1.7    0      0     0         
ATOM   3909  O   ASP A 513      12.095  60.460  36.653  1.4    11.23  10.57 0         
ATOM   3910  CB  ASP A 513      14.748  62.171  37.350  1.9    19.58  17.75 0         
ATOM   3911  CG  ASP A 513      15.527  62.666  36.125  1.7    5.423  6.118 0         
ATOM   3912  OD1 ASP A 513      16.321  61.860  35.545  1.4    10.94  10.12 0         
ATOM   3913  OD2 ASP A 513      15.326  63.859  35.746  1.4    30.09  13.06 0         
ATOM   3914  N   LYS A 514      13.638  60.196  35.024  1.7    0      0     0         
ATOM   3915  CA  LYS A 514      12.639  59.847  34.012  1.9    0.834  3.020 0         
ATOM   3916  C   LYS A 514      13.257  59.058  32.882  1.7    0      0     0         
ATOM   3917  O   LYS A 514      14.442  59.193  32.595  1.4    0.725  8.863 0         
ATOM   3918  CB  LYS A 514      11.881  61.083  33.484  1.9    25.57  25.09 0         
ATOM   3919  CG  LYS A 514      12.740  62.291  33.096  1.9    17.52  12.56 0         
ATOM   3920  CD  LYS A 514      13.230  62.214  31.647  1.9    12.94  13.59 0         
ATOM   3921  CE  LYS A 514      14.403  63.164  31.387  1.9    39.45  22.15 0         
ATOM   3922  NZ  LYS A 514      15.662  62.746  32.109  1.7    29.03  25.49 0         
ATOM   3923  N   CYS A 515      12.437  58.225  32.256  1.7    2.234  11.17 0         
ATOM   3924  CA  CYS A 515      12.845  57.507  31.069  1.9    0      0     0         
ATOM   3925  C   CYS A 515      12.887  58.444  29.876  1.7    0      0     0         
ATOM   3926  O   CYS A 515      12.406  59.574  29.934  1.4    1.836  9.890 0         
ATOM   3927  CB  CYS A 515      11.863  56.392  30.765  1.9    0.037  1.927 0         
ATOM   3928  SG  CYS A 515      11.807  55.093  31.985  1.8    0.021  2.039 0         
ATOM   3929  N   LYS A 516      13.443  57.949  28.780  1.7    0      0     0         
ATOM   3930  CA  LYS A 516      13.488  58.707  27.556  1.9    0.763  6.001 0         
ATOM   3931  C   LYS A 516      12.235  58.490  26.692  1.7    0      0     0         
ATOM   3932  O   LYS A 516      12.329  58.121  25.530  1.4    0      0     0         
ATOM   3933  CB  LYS A 516      14.802  58.439  26.822  1.9    0      0     0         
ATOM   3934  CG  LYS A 516      15.925  59.213  27.450  1.9    3.166  13.42 0         
ATOM   3935  CD  LYS A 516      17.280  58.696  27.063  1.9    0.014  4.073 0         
ATOM   3936  CE  LYS A 516      18.337  59.291  27.996  1.9    21.63  19.83 0         
ATOM   3937  NZ  LYS A 516      19.688  58.656  27.861  1.7    35.34  22.78 0         
ATOM   3938  N   LEU A 517      11.066  58.687  27.297  1.7    0      0     0         
ATOM   3939  CA  LEU A 517       9.809  58.865  26.562  1.9    0      0     0         
ATOM   3940  C   LEU A 517       9.760  60.298  26.028  1.7    0      0     0         
ATOM   3941  O   LEU A 517       9.798  61.253  26.826  1.4    11.55  16.04 0         
ATOM   3942  CB  LEU A 517       8.601  58.710  27.494  1.9    1.350  9.139 0         
ATOM   3943  CG  LEU A 517       8.465  57.640  28.567  1.9    0      0     0         
ATOM   3944  CD1 LEU A 517       7.476  58.083  29.630  1.9    50.60  40.43 0         
ATOM   3945  CD2 LEU A 517       8.009  56.352  27.946  1.9    9.432  15.16 0         
ATOM   3946  N   LEU A 518       9.672  60.465  24.709  1.7    0.384  6.154 0         
ATOM   3947  CA  LEU A 518       9.434  61.801  24.102  1.9    1.677  10.65 0         
ATOM   3948  C   LEU A 518      10.698  62.606  23.747  1.7    1.344  3.060 0         
ATOM   3949  O   LEU A 518      10.608  63.651  23.105  1.4    13.26  11.93 0         
ATOM   3950  CB  LEU A 518       8.479  62.673  24.962  1.9    10.41  14.78 0         
ATOM   3951  CG  LEU A 518       7.132  62.183  25.532  1.9    0.524  2.742 0         
ATOM   3952  CD1 LEU A 518       6.537  63.225  26.462  1.9    63.36  31.89 0         
ATOM   3953  CD2 LEU A 518       6.124  61.815  24.454  1.9    9.707  11.24 0         
ATOM   3954  N   GLU A 519      11.864  62.119  24.183  1.7    1.896  4.132 0         
ATOM   3955  CA  GLU A 519      13.134  62.813  23.936  1.9    11.80  10.93 0         
ATOM   3956  C   GLU A 519      14.246  61.889  24.433  1.7    0.705  3.410 0         
ATOM   3957  O   GLU A 519      14.050  61.175  25.421  1.4    3.326  5.972 0         
ATOM   3958  CB  GLU A 519      13.198  64.170  24.647  1.9    60.13  31.96 0         
ATOM   3959  N   GLY A 520      15.397  61.851  23.754  1.7    12.79  12.03 0         
ATOM   3960  CA  GLY A 520      16.496  61.001  24.190  1.9    15.98  12.79 0         
ATOM   3961  C   GLY A 520      17.136  60.152  23.076  1.7    3.015  2.841 0         
ATOM   3962  O   GLY A 520      16.569  59.996  21.982  1.4    15.53  20.73 0         
ATOM   3963  N   GLU A 521      18.328  59.612  23.359  1.7    5.955  6.000 0         
ATOM   3964  CA  GLU A 521      19.095  58.762  22.402  1.9    14.14  10.08 0         
ATOM   3965  C   GLU A 521      18.310  57.538  22.068  1.7    2.322  2.756 0         
ATOM   3966  O   GLU A 521      17.640  57.493  21.027  1.4    19.86  26.05 0         
ATOM   3967  CB  GLU A 521      20.471  58.418  22.975  1.9    48.57  24.71 0         
ATOM   3968  N   PRO A 522      18.348  56.501  22.905  1.7    0.099  0.531 0         
ATOM   3969  CA  PRO A 522      17.458  55.421  22.649  1.9    7.534  7.744 0         
ATOM   3970  C   PRO A 522      16.150  55.756  23.305  1.7    0      0     0         
ATOM   3971  O   PRO A 522      16.093  55.883  24.524  1.4    0      0     0         
ATOM   3972  CB  PRO A 522      18.260  54.200  23.102  1.9    16.22  14.28 0         
ATOM   3973  CG  PRO A 522      19.155  54.718  24.176  1.9    24.51  25.21 0         
ATOM   3974  CD  PRO A 522      19.407  56.163  23.847  1.9    9.684  9.633 0         
ATOM   3975  N   ARG A 523      15.090  55.910  22.514  1.7    5.415  6.778 0         
ATOM   3976  CA  ARG A 523      13.764  56.187  23.048  1.9    0      0     0         
ATOM   3977  C   ARG A 523      13.303  54.919  23.752  1.7    0      0     0         
ATOM   3978  O   ARG A 523      13.666  53.812  23.367  1.4    0.387  3.422 0         
ATOM   3979  CB  ARG A 523      12.837  56.694  21.943  1.9    8.649  26.90 0         
ATOM   3980  N   GLU A 524      12.498  55.088  24.797  1.7    0      0     0         
ATOM   3981  CA  GLU A 524      12.156  53.992  25.693  1.9    0      0     0         
ATOM   3982  C   GLU A 524      10.703  54.019  26.085  1.7    0      0     0         
ATOM   3983  O   GLU A 524      10.025  55.019  25.876  1.4    0.831  14.59 0         
ATOM   3984  CB  GLU A 524      12.997  54.075  26.967  1.9    0      0     0         
ATOM   3985  CG  GLU A 524      14.490  53.953  26.744  1.9    0      0     0         
ATOM   3986  CD  GLU A 524      15.289  54.570  27.862  1.7    0      0     0         
ATOM   3987  OE1 GLU A 524      14.801  55.538  28.486  1.4    0      0     0         
ATOM   3988  OE2 GLU A 524      16.411  54.089  28.110  1.4    1.485  11.91 0         
ATOM   3989  N   PHE A 525      10.234  52.900  26.635  1.7    0      0     0         
ATOM   3990  CA  PHE A 525       8.983  52.852  27.392  1.9    0      0     0         
ATOM   3991  C   PHE A 525       9.288  52.379  28.815  1.7    0      0     0         
ATOM   3992  O   PHE A 525      10.429  52.033  29.122  1.4    0      0     0         
ATOM   3993  CB  PHE A 525       7.948  51.957  26.708  1.9    8.695  14.80 0         
ATOM   3994  CG  PHE A 525       8.277  50.486  26.760  1.7    0      0     0         
ATOM   3995  CD1 PHE A 525       7.554  49.628  27.591  1.7    4.756  7.413 0         
ATOM   3996  CD2 PHE A 525       9.292  49.953  25.974  1.7    0      0     0         
ATOM   3997  CE1 PHE A 525       7.837  48.282  27.632  1.7    5.956  9.538 0         
ATOM   3998  CE2 PHE A 525       9.582  48.601  26.016  1.7    0      0     0         
ATOM   3999  CZ  PHE A 525       8.858  47.768  26.846  1.7    0.683  3.569 0         
ATOM   4000  N   VAL A 526       8.278  52.376  29.680  1.7    2.911  5.257 0         
ATOM   4001  CA  VAL A 526       8.461  52.033  31.092  1.9    0      0     0         
ATOM   4002  C   VAL A 526       7.621  50.826  31.476  1.7    0.252  1.313 0         
ATOM   4003  O   VAL A 526       6.552  50.584  30.907  1.4    18.22  10.58 0         
ATOM   4004  CB  VAL A 526       8.077  53.209  32.035  1.9    11.12  8.135 0         
ATOM   4005  CG1 VAL A 526       8.459  52.898  33.484  1.9    16.11  13.48 0         
ATOM   4006  CG2 VAL A 526       8.729  54.515  31.585  1.9    10.03  13.09 0         
ATOM   4007  N   GLU A 527       8.127  50.067  32.440  1.7    0      0     0         
ATOM   4008  CA  GLU A 527       7.379  48.996  33.082  1.9    7.492  8.083 0         
ATOM   4009  C   GLU A 527       8.105  48.569  34.359  1.7    0      0     0         
ATOM   4010  O   GLU A 527       9.289  48.179  34.331  1.4    0      0     0         
ATOM   4011  CB  GLU A 527       7.121  47.800  32.134  1.9    13.86  14.15 0         
ATOM   4012  CG  GLU A 527       8.344  46.939  31.752  1.9    0.387  8.200 0         
ATOM   4013  CD  GLU A 527       7.961  45.630  31.047  1.7    3.822  6.250 0         
ATOM   4014  OE1 GLU A 527       6.834  45.573  30.488  1.4    28.01  13.49 0         
ATOM   4015  OE2 GLU A 527       8.791  44.673  31.054  1.4    19.70  15.37 0         
ATOM   4016  N   ASN A 528       7.374  48.665  35.474  1.7    8.529  7.055 0         
ATOM   4017  CA  ASN A 528       7.904  48.362  36.791  1.9    15.99  11.21 0         
ATOM   4018  C   ASN A 528       9.095  49.279  36.965  1.7    1.030  2.164 0         
ATOM   4019  O   ASN A 528      10.218  48.824  37.213  1.4    8.301  6.983 0         
ATOM   4020  CB  ASN A 528       8.333  46.886  36.912  1.9    18.93  14.26 0         
ATOM   4021  CG  ASN A 528       7.288  45.895  36.374  1.7    3.413  2.985 0         
ATOM   4022  OD1 ASN A 528       6.184  46.261  35.963  1.4    25.99  12.54 0         
ATOM   4023  ND2 ASN A 528       7.649  44.617  36.391  1.7    55.33  28.90 0         
ATOM   4024  N   SER A 529       8.847  50.569  36.756  1.7    4.638  5.687 0         
ATOM   4025  CA  SER A 529       9.845  51.617  36.971  1.9    1.984  4.550 0         
ATOM   4026  C   SER A 529      11.164  51.372  36.250  1.7    0.010  1.224 0         
ATOM   4027  O   SER A 529      12.210  51.878  36.662  1.4    0.384  3.778 0         
ATOM   4028  CB  SER A 529      10.077  51.828  38.464  1.9    21.90  21.4  0         
ATOM   4029  OG  SER A 529       8.853  52.205  39.067  1.4    35.45  14.39 0         
ATOM   4030  N   GLU A 530      11.093  50.611  35.164  1.7    0      0     0         
ATOM   4031  CA  GLU A 530      12.256  50.339  34.348  1.9    0      0     0         
ATOM   4032  C   GLU A 530      12.127  50.973  32.972  1.7    0      0     0         
ATOM   4033  O   GLU A 530      11.042  51.035  32.413  1.4    0      0     0         
ATOM   4034  CB  GLU A 530      12.486  48.834  34.242  1.9    1.035  5.745 0         
ATOM   4035  CG  GLU A 530      13.248  48.263  35.427  1.9    5.321  14.54 0         
ATOM   4036  CD  GLU A 530      13.307  46.745  35.418  1.7    9.335  11.11 0         
ATOM   4037  OE1 GLU A 530      12.283  46.129  35.018  1.4    20.31  16.96 0         
ATOM   4038  OE2 GLU A 530      14.366  46.174  35.827  1.4    42.54  21.14 0         
ATOM   4039  N   CYS A 531      13.243  51.465  32.453  1.7    0      0     0         
ATOM   4040  CA  CYS A 531      13.290  52.050  31.133  1.9    0      0     0         
ATOM   4041  C   CYS A 531      13.863  51.039  30.170  1.7    0      0     0         
ATOM   4042  O   CYS A 531      15.071  50.773  30.163  1.4    10.44  16.35 0         
ATOM   4043  CB  CYS A 531      14.159  53.299  31.115  1.9    0      0     0         
ATOM   4044  SG  CYS A 531      13.764  54.514  32.362  1.8    0      0     0         
ATOM   4045  N   ILE A 532      12.975  50.498  29.343  1.7    0      0     0         
ATOM   4046  CA  ILE A 532      13.314  49.508  28.340  1.9    2.923  4.605 0         
ATOM   4047  C   ILE A 532      13.354  50.160  26.959  1.7    0      0     0         
ATOM   4048  O   ILE A 532      12.430  50.881  26.592  1.4    0      0     0         
ATOM   4049  CB  ILE A 532      12.304  48.336  28.394  1.9    0      0     0         
ATOM   4050  CG1 ILE A 532      12.520  47.512  29.672  1.9    11.92  9.968 0         
ATOM   4051  CG2 ILE A 532      12.485  47.405  27.209  1.9    11.20  12.80 0         
ATOM   4052  CD1 ILE A 532      11.921  48.092  30.912  1.9    3.104  10.61 0         
ATOM   4053  N   GLN A 533      14.435  49.914  26.214  1.7    3.240  5.470 0         
ATOM   4054  CA  GLN A 533      14.654  50.496  24.874  1.9    0      0     0         
ATOM   4055  C   GLN A 533      13.627  50.058  23.846  1.7    0      0     0         
ATOM   4056  O   GLN A 533      13.185  48.908  23.853  1.4    6.688  10.55 0         
ATOM   4057  CB  GLN A 533      16.002  50.062  24.309  1.9    11.55  16.74 0         
ATOM   4058  CG  GLN A 533      17.236  50.643  24.945  1.9    7.997  13.66 0         
ATOM   4059  CD  GLN A 533      18.482  50.112  24.269  1.7    1.413  4.093 0         
ATOM   4060  OE1 GLN A 533      18.735  50.404  23.100  1.4    26.28  21.29 0         
ATOM   4061  NE2 GLN A 533      19.249  49.299  24.990  1.7    61.91  24.68 0         
ATOM   4062  N   CYS A 534      13.286  50.963  22.933  1.7    0.172  3.301 0         
ATOM   4063  CA  CYS A 534      12.434  50.602  21.804  1.9    0      0     0         
ATOM   4064  C   CYS A 534      13.247  49.829  20.786  1.7    0.186  1.824 0         
ATOM   4065  O   CYS A 534      14.427  50.123  20.580  1.4    9.408  12.91 0         
ATOM   4066  CB  CYS A 534      11.835  51.833  21.151  1.9    4.557  12.25 0         
ATOM   4067  SG  CYS A 534      10.656  52.755  22.210  1.8    0      0     0         
ATOM   4068  N   HIS A 535      12.618  48.837  20.161  1.7    0.309  2.767 0         
ATOM   4069  CA  HIS A 535      13.278  48.061  19.126  1.9    6.183  7.484 0         
ATOM   4070  C   HIS A 535      13.945  49.012  18.103  1.7    0      0     0         
ATOM   4071  O   HIS A 535      13.342  50.009  17.714  1.4    1.031  5.050 0         
ATOM   4072  CB  HIS A 535      12.279  47.117  18.467  1.9    0.453  1.899 0         
ATOM   4073  CG  HIS A 535      12.826  46.423  17.269  1.7    0      0     0         
ATOM   4074  ND1 HIS A 535      13.304  45.135  17.313  1.7    13.00  10.63 0         
ATOM   4075  CD2 HIS A 535      13.006  46.849  16.001  1.7    0      0     0         
ATOM   4076  CE1 HIS A 535      13.743  44.789  16.117  1.7    25.29  13.90 0         
ATOM   4077  NE2 HIS A 535      13.575  45.814  15.303  1.7    5.321  9.708 0         
ATOM   4078  N   PRO A 536      15.189  48.708  17.672  1.7    0      0     0         
ATOM   4079  CA  PRO A 536      16.013  49.690  16.945  1.9    11.10  11.35 0         
ATOM   4080  C   PRO A 536      15.440  50.090  15.596  1.7    0      0     0         
ATOM   4081  O   PRO A 536      15.912  51.052  14.989  1.4    19.78  15.08 0         
ATOM   4082  CB  PRO A 536      17.355  48.954  16.754  1.9    33.91  21.13 0         
ATOM   4083  CG  PRO A 536      17.345  47.850  17.789  1.9    43.08  27.94 0         
ATOM   4084  CD  PRO A 536      15.908  47.425  17.835  1.9    12.41  12.57 0         
ATOM   4085  N   GLU A 537      14.434  49.343  15.142  1.7    0      0     0         
ATOM   4086  CA  GLU A 537      13.721  49.626  13.891  1.9    0      0     0         
ATOM   4087  C   GLU A 537      12.448  50.490  14.036  1.7    0      0     0         
ATOM   4088  O   GLU A 537      11.658  50.559  13.095  1.4    0      0     0         
ATOM   4089  CB  GLU A 537      13.391  48.322  13.139  1.9    0      0     0         
ATOM   4090  CG  GLU A 537      14.560  47.713  12.390  1.9    8.267  13.32 0         
ATOM   4091  CD  GLU A 537      15.153  48.656  11.353  1.7    0.008  1.965 0         
ATOM   4092  OE1 GLU A 537      14.376  49.307  10.612  1.4    0      0     0         
ATOM   4093  OE2 GLU A 537      16.398  48.753  11.278  1.4    8.497  12.12 0         
ATOM   4094  N   CYS A 538      12.229  51.122  15.194  1.7    0      0     0         
ATOM   4095  CA  CYS A 538      11.199  52.175  15.294  1.9    0      0     0         
ATOM   4096  C   CYS A 538      11.848  53.544  15.131  1.7    0      0     0         
ATOM   4097  O   CYS A 538      12.905  53.801  15.703  1.4    7.612  14.74 0         
ATOM   4098  CB  CYS A 538      10.439  52.158  16.625  1.9    0.001  1.986 0         
ATOM   4099  SG  CYS A 538       9.870  50.577  17.289  1.8    0      0     0         
ATOM   4100  N   LEU A 539      11.211  54.411  14.342  1.7    0      0     0         
ATOM   4101  CA  LEU A 539      11.628  55.811  14.178  1.9    0      0     0         
ATOM   4102  C   LEU A 539      11.335  56.667  15.404  1.7    0      0     0         
ATOM   4103  O   LEU A 539      10.180  56.718  15.859  1.4    0      0     0         
ATOM   4104  CB  LEU A 539      10.915  56.449  12.993  1.9    0      0     0         
ATOM   4105  CG  LEU A 539      11.666  56.836  11.721  1.9    0.058  1.101 0         
ATOM   4106  CD1 LEU A 539      10.782  57.818  10.962  1.9    35.88  27.58 0         
ATOM   4107  CD2 LEU A 539      13.050  57.437  11.994  1.9    35.36  24.77 0         
ATOM   4108  N   PRO A 540      12.380  57.331  15.951  1.7    0      0     0         
ATOM   4109  CA  PRO A 540      12.189  58.414  16.931  1.9    0.234  3.006 0         
ATOM   4110  C   PRO A 540      11.180  59.429  16.414  1.7    0.172  1.520 0         
ATOM   4111  O   PRO A 540      11.353  59.977  15.325  1.4    15.55  12.76 0         
ATOM   4112  CB  PRO A 540      13.582  59.056  17.052  1.9    26.55  34.72 0         
ATOM   4113  CG  PRO A 540      14.455  58.376  16.012  1.9    36.33  25.13 0         
ATOM   4114  CD  PRO A 540      13.810  57.062  15.707  1.9    17.24  17.42 0         
ATOM   4115  N   GLN A 541      10.116  59.624  17.187  1.7    0.029  1.219 0         
ATOM   4116  CA  GLN A 541       9.046  60.547  16.862  1.9    2.125  4.954 0         
ATOM   4117  C   GLN A 541       9.317  61.869  17.554  1.7    1.186  2.529 0         
ATOM   4118  O   GLN A 541       9.959  61.907  18.592  1.4    12.31  15.42 0         
ATOM   4119  CB  GLN A 541       7.700  59.981  17.325  1.9    1.403  6.684 0         
ATOM   4120  CG  GLN A 541       7.255  58.708  16.602  1.9    0.396  4.247 0         
ATOM   4121  CD  GLN A 541       6.885  58.936  15.145  1.7    0.375  1.236 0         
ATOM   4122  OE1 GLN A 541       6.011  59.750  14.827  1.4    27.32  15.89 0         
ATOM   4123  NE2 GLN A 541       7.543  58.212  14.250  1.7    3.533  7.383 0         
ATOM   4124  N   ALA A 542       8.826  62.958  16.971  1.7    8.074  9.348 0         
ATOM   4125  CA  ALA A 542       8.979  64.278  17.577  1.9    10.42  8.823 0         
ATOM   4126  C   ALA A 542       7.962  64.505  18.697  1.7    0      0     0         
ATOM   4127  O   ALA A 542       8.343  64.821  19.824  1.4    10.71  13.08 0         
ATOM   4128  CB  ALA A 542       8.878  65.367  16.511  1.9    51.28  27.25 0         
ATOM   4129  N   MET A 543       6.679  64.304  18.392  1.7    1.696  4.78  0         
ATOM   4130  CA  MET A 543       5.587  64.753  19.268  1.9    0.972  4.395 0         
ATOM   4131  C   MET A 543       5.193  63.817  20.417  1.7    0.180  1.552 0         
ATOM   4132  O   MET A 543       5.208  64.229  21.589  1.4    19.97  14.28 0         
ATOM   4133  CB  MET A 543       4.366  65.137  18.434  1.9    18.40  16.52 0         
ATOM   4134  CG  MET A 543       4.666  66.164  17.330  1.9    32.73  17.86 0         
ATOM   4135  SD  MET A 543       5.100  67.830  17.906  1.8    40.19  18.17 0         
ATOM   4136  CE  MET A 543       6.784  67.702  18.537  1.9    45.13  24.91 0         
ATOM   4137  N   ASN A 544       4.849  62.568  20.074  1.7    1.453  4.504 0         
ATOM   4138  CA  ASN A 544       4.428  61.537  21.051  1.9    0.820  4.569 0         
ATOM   4139  C   ASN A 544       5.487  60.456  21.270  1.7    0      0     0         
ATOM   4140  O   ASN A 544       6.607  60.561  20.768  1.4    0.096  7.098 0         
ATOM   4141  CB  ASN A 544       3.093  60.875  20.640  1.9    8.781  19.22 0         
ATOM   4142  CG  ASN A 544       1.961  61.897  20.393  1.7    3.953  4.541 0         
ATOM   4143  OD1 ASN A 544       2.013  62.679  19.431  1.4    21.84  10.92 0         
ATOM   4144  ND2 ASN A 544       0.940  61.902  21.279  1.7    62.28  25.22 0         
ATOM   4145  N   ILE A 545       5.105  59.425  22.024  1.7    0.002  1.181 0         
ATOM   4146  CA  ILE A 545       5.948  58.264  22.320  1.9    0      0     0         
ATOM   4147  C   ILE A 545       6.456  57.561  21.055  1.7    0      0     0         
ATOM   4148  O   ILE A 545       5.877  57.719  19.984  1.4    0      0     0         
ATOM   4149  CB  ILE A 545       5.210  57.242  23.255  1.9    0.716  10.15 0         
ATOM   4150  CG1 ILE A 545       4.048  56.530  22.548  1.9    2.501  5.811 0         
ATOM   4151  CG2 ILE A 545       4.743  57.920  24.538  1.9    25.1   22.3  0         
ATOM   4152  CD1 ILE A 545       3.190  55.639  23.474  1.9    37.67  26.23 0         
ATOM   4153  N   THR A 546       7.535  56.786  21.185  1.7    0.138  6.645 0         
ATOM   4154  CA  THR A 546       8.152  56.116  20.037  1.9    0      0     0         
ATOM   4155  C   THR A 546       7.848  54.622  19.984  1.7    0      0     0         
ATOM   4156  O   THR A 546       8.264  53.943  19.045  1.4    0      0     0         
ATOM   4157  CB  THR A 546       9.677  56.366  19.985  1.9    0      0     0         
ATOM   4158  OG1 THR A 546       9.907  57.758  19.775  1.4    2.975  14.97 0         
ATOM   4159  CG2 THR A 546      10.342  55.596  18.850  1.9    1.672  8.734 0         
ATOM   4160  N   CYS A 547       7.120  54.118  20.983  1.7    0.129  7.304 0         
ATOM   4161  CA  CYS A 547       6.762  52.690  21.046  1.9    0.121  4.770 0         
ATOM   4162  C   CYS A 547       5.942  52.329  22.291  1.7    0      0     0         
ATOM   4163  O   CYS A 547       5.874  53.118  23.227  1.4    2.105  10.67 0         
ATOM   4164  CB  CYS A 547       8.014  51.799  20.931  1.9    0      0     0         
ATOM   4165  SG  CYS A 547       8.971  51.591  22.432  1.8    0      0     0         
ATOM   4166  N   THR A 548       5.323  51.143  22.291  1.7    0      0     0         
ATOM   4167  CA  THR A 548       4.501  50.691  23.422  1.9    4.559  7.063 0         
ATOM   4168  C   THR A 548       4.990  49.398  24.038  1.7    0.004  0.719 0         
ATOM   4169  O   THR A 548       4.324  48.845  24.905  1.4    23.26  13.73 0         
ATOM   4170  CB  THR A 548       3.005  50.471  23.047  1.9    14.38  10.60 0         
ATOM   4171  OG1 THR A 548       2.893  49.432  22.067  1.4    14.15  10.76 0         
ATOM   4172  CG2 THR A 548       2.365  51.743  22.524  1.9    41.59  28.93 0         
ATOM   4173  N   GLY A 549       6.146  48.909  23.603  1.7    0      0     0         
ATOM   4174  CA  GLY A 549       6.611  47.604  24.034  1.9    9.110  10.92 0         
ATOM   4175  C   GLY A 549       7.821  47.137  23.257  1.7    0      0     0         
ATOM   4176  O   GLY A 549       8.435  47.908  22.502  1.4    0      0     0         
ATOM   4177  N   ARG A 550       8.142  45.858  23.426  1.7    4.614  6.563 0         
ATOM   4178  CA  ARG A 550       9.425  45.319  23.005  1.9    0.392  3.491 0         
ATOM   4179  C   ARG A 550       9.547  45.021  21.520  1.7    0.186  0.967 0         
ATOM   4180  O   ARG A 550      10.581  45.294  20.908  1.4    8.536  10.59 0         
ATOM   4181  CB  ARG A 550       9.737  44.038  23.790  1.9    20.21  16.14 0         
ATOM   4182  CG  ARG A 550      10.547  44.266  25.019  1.9    7.814  11.07 0         
ATOM   4183  CD  ARG A 550      10.732  42.994  25.794  1.9    33.40  18.62 0         
ATOM   4184  NE  ARG A 550      11.596  43.258  26.936  1.7    17.51  9.827 0         
ATOM   4185  CZ  ARG A 550      11.172  43.721  28.109  1.7    2.324  2.126 0         
ATOM   4186  NH1 ARG A 550       9.874  43.964  28.315  1.7    16.60  14.11 0         
ATOM   4187  NH2 ARG A 550      12.053  43.939  29.081  1.7    34.99  19.80 0         
ATOM   4188  N   GLY A 551       8.509  44.429  20.949  1.7    3.310  4.281 0         
ATOM   4189  CA  GLY A 551       8.635  43.856  19.622  1.9    19.64  17.47 0         
ATOM   4190  C   GLY A 551       8.984  44.856  18.536  1.7    0      0     0         
ATOM   4191  O   GLY A 551       9.028  46.065  18.775  1.4    0      0     0         
ATOM   4192  N   PRO A 552       9.286  44.349  17.336  1.7    0      0     0         
ATOM   4193  CA  PRO A 552       9.136  45.132  16.121  1.9    0      0     0         
ATOM   4194  C   PRO A 552       7.663  45.310  15.744  1.7    0      0     0         
ATOM   4195  O   PRO A 552       7.359  45.749  14.631  1.4    0.437  4.936 0         
ATOM   4196  CB  PRO A 552       9.849  44.273  15.072  1.9    1.121  4.768 0         
ATOM   4197  CG  PRO A 552       9.725  42.907  15.570  1.9    19.18  14.66 0         
ATOM   4198  CD  PRO A 552       9.859  43.024  17.062  1.9    21.62  16.44 0         
ATOM   4199  N   ASP A 553       6.760  44.958  16.655  1.7    0      0     0         
ATOM   4200  CA  ASP A 553       5.325  45.138  16.418  1.9    0.259  2.926 0         
ATOM   4201  C   ASP A 553       4.810  46.378  17.108  1.7    0.560  2.940 0         
ATOM   4202  O   ASP A 553       3.726  46.864  16.794  1.4    22.37  14.10 0         
ATOM   4203  CB  ASP A 553       4.540  43.930  16.919  1.9    17.54  19.88 0         
ATOM   4204  CG  ASP A 553       4.712  42.727  16.033  1.7    5.620  4.832 0         
ATOM   4205  OD1 ASP A 553       5.874  42.379  15.722  1.4    4.808  5.693 0         
ATOM   4206  OD2 ASP A 553       3.684  42.124  15.645  1.4    19.23  10.07 0         
ATOM   4207  N   ASN A 554       5.589  46.889  18.052  1.7    0      0     0         
ATOM   4208  CA  ASN A 554       5.131  47.981  18.892  1.9    3.658  6.772 0         
ATOM   4209  C   ASN A 554       5.817  49.299  18.599  1.7    0.770  2.982 0         
ATOM   4210  O   ASN A 554       5.999  50.120  19.489  1.4    0.581  3.117 0         
ATOM   4211  CB  ASN A 554       5.248  47.611  20.369  1.9    0      0     0         
ATOM   4212  CG  ASN A 554       4.625  46.271  20.678  1.7    1.078  3.550 0         
ATOM   4213  OD1 ASN A 554       5.226  45.439  21.360  1.4    14.28  10.38 0         
ATOM   4214  ND2 ASN A 554       3.422  46.043  20.160  1.7    33.78  20.48 0         
ATOM   4215  N   CYS A 555       6.200  49.487  17.342  1.7    0.183  2.009 0         
ATOM   4216  CA  CYS A 555       6.599  50.795  16.856  1.9    0      0     0         
ATOM   4217  C   CYS A 555       5.375  51.621  16.510  1.7    0.942  2.194 0         
ATOM   4218  O   CYS A 555       4.357  51.095  16.042  1.4    20.43  13.76 0         
ATOM   4219  CB  CYS A 555       7.429  50.661  15.593  1.9    1.779  9.116 0         
ATOM   4220  SG  CYS A 555       8.860  49.666  15.772  1.8    0      0     0         
ATOM   4221  N   ILE A 556       5.478  52.924  16.717  1.7    0.201  2.525 0         
ATOM   4222  CA  ILE A 556       4.489  53.817  16.147  1.9    5.442  7.351 0         
ATOM   4223  C   ILE A 556       4.665  53.811  14.629  1.7    0.191  1.157 0         
ATOM   4224  O   ILE A 556       3.694  53.750  13.895  1.4    27.59  12.66 0         
ATOM   4225  CB  ILE A 556       4.585  55.253  16.748  1.9    0      0     0         
ATOM   4226  CG1 ILE A 556       3.712  55.356  18.016  1.9    11.67  13.90 0         
ATOM   4227  CG2 ILE A 556       4.224  56.325  15.701  1.9    18.20  16.46 0         
ATOM   4228  CD1 ILE A 556       3.101  56.787  18.302  1.9    30.32  23.36 0         
ATOM   4229  N   GLN A 557       5.921  53.815  14.187  1.7    0.049  1.164 0         
ATOM   4230  CA  GLN A 557       6.288  54.067  12.796  1.9    7.202  9.959 0         
ATOM   4231  C   GLN A 557       7.604  53.366  12.458  1.7    0      0     0         
ATOM   4232  O   GLN A 557       8.573  53.467  13.209  1.4    0      0     0         
ATOM   4233  CB  GLN A 557       6.392  55.589  12.573  1.9    4.619  6.524 0         
ATOM   4234  CG  GLN A 557       7.258  56.046  11.390  1.9    1.872  4.801 0         
ATOM   4235  CD  GLN A 557       6.697  57.274  10.665  1.7    2.721  3.925 0         
ATOM   4236  OE1 GLN A 557       6.073  58.147  11.275  1.4    23.76  13.56 0         
ATOM   4237  NE2 GLN A 557       6.924  57.340   9.355  1.7    51.66  25.09 0         
ATOM   4238  N   CYS A 558       7.637  52.668  11.324  1.7    5.574  6.489 0         
ATOM   4239  CA  CYS A 558       8.810  51.868  10.939  1.9    0      0     0         
ATOM   4240  C   CYS A 558       9.941  52.682  10.322  1.7    0      0     0         
ATOM   4241  O   CYS A 558       9.765  53.326   9.289  1.4    11.11  12.75 0         
ATOM   4242  CB  CYS A 558       8.418  50.753   9.968  1.9    6.534  10.78 0         
ATOM   4243  SG  CYS A 558       7.274  49.478  10.586  1.8    7.142  10.54 0         
ATOM   4244  N   ALA A 559      11.110  52.606  10.947  1.7    0      0     0         
ATOM   4245  CA  ALA A 559      12.313  53.318  10.506  1.9    0.003  1.628 0         
ATOM   4246  C   ALA A 559      12.751  53.047   9.069  1.7    0.344  2.552 0         
ATOM   4247  O   ALA A 559      13.399  53.900   8.468  1.4    18.04  12.06 0         
ATOM   4248  CB  ALA A 559      13.484  53.035  11.464  1.9    10.51  18.43 0         
ATOM   4249  N   HIS A 560      12.439  51.865   8.532  1.7    0      0     0         
ATOM   4250  CA  HIS A 560      12.835  51.511   7.162  1.9    6.527  9.770 0         
ATOM   4251  C   HIS A 560      11.701  50.844   6.406  1.7    0.082  1.092 0         
ATOM   4252  O   HIS A 560      10.863  51.532   5.821  1.4    10.54  13.86 0         
ATOM   4253  CB  HIS A 560      14.101  50.641   7.144  1.9    0.869  5.438 0         
ATOM   4254  CG  HIS A 560      15.319  51.334   7.672  1.7    1.283  2.083 0         
ATOM   4255  ND1 HIS A 560      16.146  50.767   8.618  1.7    0.662  2.569 0         
ATOM   4256  CD2 HIS A 560      15.838  52.556   7.403  1.7    20.61  11.57 0         
ATOM   4257  CE1 HIS A 560      17.126  51.606   8.905  1.7    19.12  17.11 0         
ATOM   4258  NE2 HIS A 560      16.962  52.700   8.181  1.7    34.27  16.11 0         
ATOM   4259  N   TYR A 561      11.666  49.512   6.423  1.7    0      0     0         
ATOM   4260  CA  TYR A 561      10.617  48.762   5.719  1.9    0.045  3.232 0         
ATOM   4261  C   TYR A 561       9.676  48.060   6.690  1.7    0.000  1.447 0         
ATOM   4262  O   TYR A 561       9.957  47.974   7.891  1.4    0      0     0         
ATOM   4263  CB  TYR A 561      11.209  47.771   4.707  1.9    0      0     0         
ATOM   4264  CG  TYR A 561      12.215  48.414   3.793  1.7    0      0     0         
ATOM   4265  CD1 TYR A 561      13.591  48.305   4.045  1.7    0.092  3.085 0         
ATOM   4266  CD2 TYR A 561      11.800  49.161   2.695  1.7    0      0     0         
ATOM   4267  CE1 TYR A 561      14.519  48.914   3.222  1.7    11.15  15.60 0         
ATOM   4268  CE2 TYR A 561      12.717  49.776   1.864  1.7    3.236  11.56 0         
ATOM   4269  CZ  TYR A 561      14.072  49.651   2.132  1.7    7.685  9.272 0         
ATOM   4270  OH  TYR A 561      14.975  50.265   1.304  1.4    44.20  16.03 0         
ATOM   4271  N   ILE A 562       8.557  47.579   6.153  1.7    0      0     0         
ATOM   4272  CA  ILE A 562       7.551  46.872   6.934  1.9    0      0     0         
ATOM   4273  C   ILE A 562       7.111  45.572   6.259  1.7    0      0     0         
ATOM   4274  O   ILE A 562       6.845  45.520   5.056  1.4    0      0     0         
ATOM   4275  CB  ILE A 562       6.340  47.775   7.299  1.9    0      0     0         
ATOM   4276  CG1 ILE A 562       5.214  46.950   7.923  1.9    3.265  8.167 0         
ATOM   4277  CG2 ILE A 562       5.825  48.542   6.073  1.9    15.00  18.80 0         
ATOM   4278  CD1 ILE A 562       4.628  47.563   9.166  1.9    31.17  22.83 0         
ATOM   4279  N   ASP A 563       7.052  44.527   7.072  1.7    0      0     0         
ATOM   4280  CA  ASP A 563       6.783  43.184   6.624  1.9    0      0     0         
ATOM   4281  C   ASP A 563       5.680  42.683   7.534  1.7    0      0     0         
ATOM   4282  O   ASP A 563       5.893  42.509   8.731  1.4    0      0     0         
ATOM   4283  CB  ASP A 563       8.059  42.360   6.781  1.9    0.004  3.351 0         
ATOM   4284  CG  ASP A 563       7.973  40.986   6.134  1.7    0      0     0         
ATOM   4285  OD1 ASP A 563       8.618  40.068   6.683  1.4    2.145  6.459 0         
ATOM   4286  OD2 ASP A 563       7.287  40.809   5.097  1.4    0      0     0         
ATOM   4287  N   GLY A 564       4.489  42.494   6.970  1.7    2.496  10.62 0         
ATOM   4288  CA  GLY A 564       3.288  42.258   7.775  1.9    12.27  11.45 0         
ATOM   4289  C   GLY A 564       3.175  43.276   8.894  1.7    3.208  2.739 0         
ATOM   4290  O   GLY A 564       3.209  44.471   8.638  1.4    10.28  6.469 0         
ATOM   4291  N   PRO A 565       3.067  42.808  10.147  1.7    0.804  1.233 0         
ATOM   4292  CA  PRO A 565       2.987  43.717  11.280  1.9    10.12  9.333 0         
ATOM   4293  C   PRO A 565       4.359  44.101  11.841  1.7    0      0     0         
ATOM   4294  O   PRO A 565       4.423  44.886  12.782  1.4    7.384  11.20 0         
ATOM   4295  CB  PRO A 565       2.228  42.892  12.314  1.9    30.80  17.58 0         
ATOM   4296  CG  PRO A 565       2.758  41.504  12.083  1.9    17.69  13.18 0         
ATOM   4297  CD  PRO A 565       3.014  41.400  10.585  1.9    5.480  8.041 0         
ATOM   4298  N   HIS A 566       5.438  43.552  11.290  1.7    0      0     0         
ATOM   4299  CA  HIS A 566       6.781  43.813  11.816  1.9    0      0     0         
ATOM   4300  C   HIS A 566       7.492  44.871  11.007  1.7    0      0     0         
ATOM   4301  O   HIS A 566       7.419  44.841   9.777  1.4    0      0     0         
ATOM   4302  CB  HIS A 566       7.648  42.568  11.714  1.9    5.115  11.78 0         
ATOM   4303  CG  HIS A 566       6.958  41.308  12.101  1.7    0.887  2.195 0         
ATOM   4304  ND1 HIS A 566       6.703  40.975  13.412  1.7    2.538  5.883 0         
ATOM   4305  CD2 HIS A 566       6.496  40.281  11.351  1.7    0.207  1.856 0         
ATOM   4306  CE1 HIS A 566       6.102  39.798  13.452  1.7    12.97  14.19 0         
ATOM   4307  NE2 HIS A 566       5.965  39.355  12.214  1.7    0.052  1.27  0         
ATOM   4308  N   CYS A 567       8.207  45.776  11.673  1.7    0      0     0         
ATOM   4309  CA  CYS A 567       9.168  46.630  10.970  1.9    0      0     0         
ATOM   4310  C   CYS A 567      10.469  45.886  10.837  1.7    0      0     0         
ATOM   4311  O   CYS A 567      10.965  45.365  11.812  1.4    2.211  6.776 0         
ATOM   4312  CB  CYS A 567       9.481  47.898  11.750  1.9    0      0     0         
ATOM   4313  SG  CYS A 567       8.091  48.783  12.310  1.8    3.199  8.039 0         
ATOM   4314  N   VAL A 568      11.052  45.867   9.653  1.7    0      0     0         
ATOM   4315  CA  VAL A 568      12.356  45.260   9.519  1.9    0.438  3.396 0         
ATOM   4316  C   VAL A 568      13.366  46.225   8.913  1.7    0      0     0         
ATOM   4317  O   VAL A 568      12.984  47.197   8.263  1.4    0      0     0         
ATOM   4318  CB  VAL A 568      12.284  43.978   8.681  1.9    0      0     0         
ATOM   4319  CG1 VAL A 568      13.384  42.987   9.139  1.9    44.88  27.87 0         
ATOM   4320  CG2 VAL A 568      10.906  43.331   8.793  1.9    7.113  12.69 0         
ATOM   4321  N   LYS A 569      14.651  45.957   9.135  1.7    0.686  2.632 0         
ATOM   4322  CA  LYS A 569      15.741  46.688   8.472  1.9    0      0     0         
ATOM   4323  C   LYS A 569      15.783  46.495   6.937  1.7    0      0     0         
ATOM   4324  O   LYS A 569      16.008  47.453   6.195  1.4    4.383  7.592 0         
ATOM   4325  CB  LYS A 569      17.096  46.352   9.116  1.9    14.87  14.32 0         
ATOM   4326  CG  LYS A 569      18.265  47.164   8.555  1.9    5.421  11.76 0         
ATOM   4327  CD  LYS A 569      19.506  47.187   9.470  1.9    25.77  18.83 0         
ATOM   4328  CE  LYS A 569      20.673  47.868   8.737  1.9    35.66  19.99 0         
ATOM   4329  NZ  LYS A 569      21.686  48.495   9.635  1.7    60.99  22.74 0         
ATOM   4330  N   THR A 570      15.568  45.270   6.472  1.7    0.431  3.604 0         
ATOM   4331  CA  THR A 570      15.449  44.994   5.042  1.9    0      0     0         
ATOM   4332  C   THR A 570      14.262  44.066   4.854  1.7    0      0     0         
ATOM   4333  O   THR A 570      13.811  43.438   5.809  1.4    2.075  5.036 0         
ATOM   4334  CB  THR A 570      16.676  44.242   4.484  1.9    6.494  10.08 0         
ATOM   4335  OG1 THR A 570      17.609  43.987   5.532  1.4    28.08  12.56 0         
ATOM   4336  CG2 THR A 570      17.351  45.030   3.357  1.9    57.06  35.53 0         
ATOM   4337  N   CYS A 571      13.739  43.965   3.635  1.7    2.565  6.950 0         
ATOM   4338  CA  CYS A 571      12.764  42.913   3.385  1.9    0      0     0         
ATOM   4339  C   CYS A 571      13.463  41.537   3.393  1.7    0.129  1.103 0         
ATOM   4340  O   CYS A 571      14.660  41.438   3.095  1.4    4.121  9.989 0         
ATOM   4341  CB  CYS A 571      11.989  43.156   2.093  1.9    6.081  11.03 0         
ATOM   4342  SG  CYS A 571      10.831  44.580   2.117  1.8    0.509  3.803 0         
ATOM   4343  N   PRO A 572      12.735  40.485   3.794  1.7    0.195  1.895 0         
ATOM   4344  CA  PRO A 572      13.262  39.116   3.736  1.9    8.878  8.846 0         
ATOM   4345  C   PRO A 572      13.833  38.833   2.355  1.7    0      0     0         
ATOM   4346  O   PRO A 572      13.136  39.018   1.355  1.4    0      0     0         
ATOM   4347  CB  PRO A 572      12.023  38.249   3.943  1.9    0.766  3.421 0         
ATOM   4348  CG  PRO A 572      11.050  39.119   4.640  1.9    5.431  8.025 0         
ATOM   4349  CD  PRO A 572      11.375  40.547   4.353  1.9    0.600  3.548 0         
ATOM   4350  N   ALA A 573      15.090  38.410   2.293  1.7    4.567  6.491 0         
ATOM   4351  CA  ALA A 573      15.726  38.174   1.005  1.9    0      0     0         
ATOM   4352  C   ALA A 573      16.588  36.917   1.031  1.7    0      0     0         
ATOM   4353  O   ALA A 573      17.730  36.928   1.504  1.4    23.11  13.91 0         
ATOM   4354  CB  ALA A 573      16.532  39.393   0.565  1.9    37.47  32.94 0         
ATOM   4355  N   GLY A 574      16.021  35.828   0.527  1.7    0      0     0         
ATOM   4356  CA  GLY A 574      16.739  34.565   0.443  1.9    3.303  6.326 0         
ATOM   4357  C   GLY A 574      16.719  33.756   1.723  1.7    0.994  3.343 0         
ATOM   4358  O   GLY A 574      17.617  32.952   1.978  1.4    19.86  10.49 0         
ATOM   4359  N   VAL A 575      15.687  33.990   2.526  1.7    0      0     0         
ATOM   4360  CA  VAL A 575      15.408  33.202   3.718  1.9    5.946  6.867 0         
ATOM   4361  C   VAL A 575      14.869  31.839   3.267  1.7    0      0     0         
ATOM   4362  O   VAL A 575      14.233  31.746   2.222  1.4    0      0     0         
ATOM   4363  CB  VAL A 575      14.381  33.938   4.613  1.9    0      0     0         
ATOM   4364  CG1 VAL A 575      13.888  33.043   5.727  1.9    7.074  9.655 0         
ATOM   4365  CG2 VAL A 575      15.000  35.178   5.188  1.9    28.77  22.07 0         
ATOM   4366  N   MET A 576      15.138  30.788   4.032  1.7    5.465  6.905 0         
ATOM   4367  CA  MET A 576      14.639  29.461   3.681  1.9    0      0     0         
ATOM   4368  C   MET A 576      13.142  29.322   3.965  1.7    0      0     0         
ATOM   4369  O   MET A 576      12.679  29.650   5.054  1.4    0.533  5.179 0         
ATOM   4370  CB  MET A 576      15.440  28.374   4.395  1.9    20.14  18.39 0         
ATOM   4371  CG  MET A 576      15.104  26.961   3.927  1.9    2.045  10.63 0         
ATOM   4372  SD  MET A 576      15.275  26.684   2.141  1.8    0.068  1.577 0         
ATOM   4373  CE  MET A 576      17.061  26.574   1.971  1.9    35.98  28.09 0         
ATOM   4374  N   GLY A 577      12.398  28.842   2.973  1.7    0      0     0         
ATOM   4375  CA  GLY A 577      10.947  28.683   3.080  1.9    0.225  3.478 0         
ATOM   4376  C   GLY A 577      10.472  27.262   2.830  1.7    0      0     0         
ATOM   4377  O   GLY A 577      11.268  26.315   2.842  1.4    0.735  5.398 0         
ATOM   4378  N   GLU A 578       9.167  27.127   2.596  1.7    3.473  10.38 0         
ATOM   4379  CA  GLU A 578       8.498  25.834   2.391  1.9    0.091  3.214 0         
ATOM   4380  C   GLU A 578       9.129  25.021   1.272  1.7    0      0     0         
ATOM   4381  O   GLU A 578       9.833  25.582   0.443  1.4    0      0     0         
ATOM   4382  CB  GLU A 578       7.025  26.069   2.029  1.9    20.41  16.09 0         
ATOM   4383  CG  GLU A 578       6.043  25.162   2.769  1.9    30.37  21.48 0         
ATOM   4384  CD  GLU A 578       5.769  25.638   4.199  1.7    5.885  4.873 0         
ATOM   4385  OE1 GLU A 578       5.393  26.824   4.374  1.4    17.94  20.32 0         
ATOM   4386  OE2 GLU A 578       5.926  24.825   5.142  1.4    26.13  11.46 0         
ATOM   4387  N   ASN A 579       8.875  23.706   1.252  1.7    10.33  9.804 0         
ATOM   4388  CA  ASN A 579       9.119  22.862   0.066  1.9    11.89  10.16 0         
ATOM   4389  C   ASN A 579      10.554  23.023  -0.461  1.7    2.751  2.741 0         
ATOM   4390  O   ASN A 579      10.844  22.767  -1.634  1.4    18.23  12.34 0         
ATOM   4391  CB  ASN A 579       8.096  23.234  -1.033  1.9    7.028  11.57 0         
ATOM   4392  CG  ASN A 579       7.300  22.025  -1.565  1.7    5.105  5.625 0         
ATOM   4393  OD1 ASN A 579       6.772  21.216  -0.784  1.4    37.03  14.14 0         
ATOM   4394  ND2 ASN A 579       7.149  21.947  -2.907  1.7    60.00  25.94 0         
ATOM   4395  N   ASN A 580      11.447  23.433   0.435  1.7    8.293  6.751 0         
ATOM   4396  CA  ASN A 580      12.717  24.064   0.062  1.9    1.368  3.820 0         
ATOM   4397  C   ASN A 580      12.628  25.057  -1.129  1.7    0      0     0         
ATOM   4398  O   ASN A 580      13.368  24.949  -2.113  1.4    18.51  11.50 0         
ATOM   4399  CB  ASN A 580      13.848  23.045  -0.114  1.9    30.58  20.85 0         
ATOM   4400  CG  ASN A 580      15.224  23.654   0.174  1.7    3.712  3.727 0         
ATOM   4401  OD1 ASN A 580      16.025  23.108   0.949  1.4    13.18  25.54 0         
ATOM   4402  ND2 ASN A 580      15.491  24.812  -0.437  1.7    19.46  14.47 0         
ATOM   4403  N   THR A 581      11.697  26.009  -1.021  1.7    0      0     0         
ATOM   4404  CA  THR A 581      11.642  27.184  -1.890  1.9    3.674  6.123 0         
ATOM   4405  C   THR A 581      12.143  28.366  -1.055  1.7    0      0     0         
ATOM   4406  O   THR A 581      11.463  28.796  -0.119  1.4    0.027  2.215 0         
ATOM   4407  CB  THR A 581      10.191  27.498  -2.398  1.9    7.472  10.08 0         
ATOM   4408  OG1 THR A 581       9.502  26.286  -2.740  1.4    17.07  12.44 0         
ATOM   4409  CG2 THR A 581      10.217  28.431  -3.615  1.9    50.68  36.88 0         
ATOM   4410  N   LEU A 582      13.344  28.854  -1.374  1.7    4.306  7.072 0         
ATOM   4411  CA  LEU A 582      13.877  30.096  -0.813  1.9    0      0     0         
ATOM   4412  C   LEU A 582      12.870  31.231  -1.062  1.7    0      0     0         
ATOM   4413  O   LEU A 582      12.102  31.183  -2.029  1.4    8.668  10.99 0         
ATOM   4414  CB  LEU A 582      15.228  30.418  -1.454  1.9    13.51  13.16 0         
ATOM   4415  CG  LEU A 582      16.341  30.955  -0.554  1.9    0      0     0         
ATOM   4416  CD1 LEU A 582      16.772  29.911   0.475  1.9    13.22  15.52 0         
ATOM   4417  CD2 LEU A 582      17.533  31.405  -1.385  1.9    34.59  23.20 0         
ATOM   4418  N   VAL A 583      12.864  32.234  -0.181  1.7    0      0     0         
ATOM   4419  CA  VAL A 583      11.815  33.268  -0.173  1.9    1.491  4.571 0         
ATOM   4420  C   VAL A 583      12.359  34.679  -0.415  1.7    0      0     0         
ATOM   4421  O   VAL A 583      13.316  35.096   0.243  1.4    0      0     0         
ATOM   4422  CB  VAL A 583      10.975  33.213   1.138  1.9    0      0     0         
ATOM   4423  CG1 VAL A 583      10.091  34.458   1.306  1.9    1.141  6.135 0         
ATOM   4424  CG2 VAL A 583      10.118  31.966   1.148  1.9    18.87  21.95 0         
ATOM   4425  N   TRP A 584      11.739  35.407  -1.350  1.7    3.444  6.817 0         
ATOM   4426  CA  TRP A 584      12.201  36.752  -1.717  1.9    0      0     0         
ATOM   4427  C   TRP A 584      11.102  37.811  -1.713  1.7    0      0     0         
ATOM   4428  O   TRP A 584      10.033  37.626  -2.298  1.4    0.241  2.651 0         
ATOM   4429  CB  TRP A 584      12.875  36.726  -3.086  1.9    1.572  10.71 0         
ATOM   4430  CG  TRP A 584      14.037  35.805  -3.170  1.7    0      0     0         
ATOM   4431  CD1 TRP A 584      14.014  34.492  -3.530  1.7    7.008  9.467 0         
ATOM   4432  CD2 TRP A 584      15.404  36.122  -2.886  1.7    0      0     0         
ATOM   4433  NE1 TRP A 584      15.282  33.968  -3.488  1.7    2.508  6.990 0         
ATOM   4434  CE2 TRP A 584      16.155  34.948  -3.096  1.7    0      0     0         
ATOM   4435  CE3 TRP A 584      16.068  37.286  -2.467  1.7    1.835  8.889 0         
ATOM   4436  CZ2 TRP A 584      17.537  34.899  -2.906  1.7    5.732  7.613 0         
ATOM   4437  CZ3 TRP A 584      17.449  37.242  -2.282  1.7    11.03  10.02 0         
ATOM   4438  CH2 TRP A 584      18.168  36.050  -2.498  1.7    21.39  13.70 0         
ATOM   4439  N   LYS A 585      11.383  38.931  -1.063  1.7    0.000  1.645 0         
ATOM   4440  CA  LYS A 585      10.437  40.040  -0.990  1.9    0      0     0         
ATOM   4441  C   LYS A 585      11.050  41.343  -1.481  1.7    0      0     0         
ATOM   4442  O   LYS A 585      12.253  41.566  -1.361  1.4    9.487  18.42 0         
ATOM   4443  CB  LYS A 585       9.865  40.205   0.435  1.9    0      0     0         
ATOM   4444  CG  LYS A 585       8.729  39.225   0.774  1.9    0      0     0         
ATOM   4445  CD  LYS A 585       7.927  39.601   2.033  1.9    0      0     0         
ATOM   4446  CE  LYS A 585       7.033  38.429   2.493  1.9    6.066  14.91 0         
ATOM   4447  NZ  LYS A 585       6.348  38.623   3.810  1.7    2.555  8.034 0         
ATOM   4448  N   TYR A 586      10.202  42.186  -2.062  1.7    0      0     0         
ATOM   4449  CA  TYR A 586      10.586  43.545  -2.437  1.9    4.193  6.951 0         
ATOM   4450  C   TYR A 586       9.760  44.540  -1.644  1.7    0      0     0         
ATOM   4451  O   TYR A 586       8.710  44.192  -1.086  1.4    0      0     0         
ATOM   4452  CB  TYR A 586      10.374  43.780  -3.926  1.9    1.218  4.414 0         
ATOM   4453  CG  TYR A 586       8.916  43.821  -4.337  1.7    0      0     0         
ATOM   4454  CD1 TYR A 586       8.345  44.984  -4.842  1.7    0.940  4.613 0         
ATOM   4455  CD2 TYR A 586       8.104  42.693  -4.205  1.7    0      0     0         
ATOM   4456  CE1 TYR A 586       7.001  45.019  -5.221  1.7    2.867  7.327 0         
ATOM   4457  CE2 TYR A 586       6.760  42.718  -4.580  1.7    0.186  4.224 0         
ATOM   4458  CZ  TYR A 586       6.213  43.878  -5.090  1.7    0      0     0         
ATOM   4459  OH  TYR A 586       4.881  43.889  -5.460  1.4    14.64  12.80 0         
ATOM   4460  N   ALA A 587      10.241  45.777  -1.610  1.7    5.801  8.285 0         
ATOM   4461  CA  ALA A 587       9.552  46.848  -0.927  1.9    0      0     0         
ATOM   4462  C   ALA A 587       8.940  47.805  -1.930  1.7    0      0     0         
ATOM   4463  O   ALA A 587       9.649  48.426  -2.729  1.4    16.70  13.86 0         
ATOM   4464  CB  ALA A 587      10.507  47.583  -0.021  1.9    10.19  14.41 0         
ATOM   4465  N   ASP A 588       7.617  47.931  -1.877  1.7    0      0     0         
ATOM   4466  CA  ASP A 588       6.890  48.811  -2.784  1.9    6.572  7.626 0         
ATOM   4467  C   ASP A 588       7.118  50.296  -2.466  1.7    2.254  2.837 0         
ATOM   4468  O   ASP A 588       8.039  50.661  -1.724  1.4    1.768  3.481 0         
ATOM   4469  CB  ASP A 588       5.385  48.452  -2.813  1.9    17.20  15.73 0         
ATOM   4470  CG  ASP A 588       4.655  48.754  -1.487  1.7    0.510  2.810 0         
ATOM   4471  OD1 ASP A 588       5.246  49.357  -0.558  1.4    0      0     0         
ATOM   4472  OD2 ASP A 588       3.460  48.388  -1.386  1.4    19.97  12.28 0         
ATOM   4473  N   ALA A 589       6.263  51.131  -3.054  1.7    6.657  4.940 0         
ATOM   4474  CA  ALA A 589       6.206  52.570  -2.823  1.9    12.94  10.46 0         
ATOM   4475  C   ALA A 589       6.164  52.938  -1.329  1.7    1.106  2.042 0         
ATOM   4476  O   ALA A 589       6.984  53.738  -0.856  1.4    16.46  10.47 0         
ATOM   4477  CB  ALA A 589       4.993  53.148  -3.567  1.9    67.41  31.33 0         
ATOM   4478  N   GLY A 590       5.222  52.334  -0.599  1.7    3.918  5.162 0         
ATOM   4479  CA  GLY A 590       5.050  52.572   0.839  1.9    35.69  22.54 0         
ATOM   4480  C   GLY A 590       6.098  51.874   1.688  1.7    1.259  3.261 0         
ATOM   4481  O   GLY A 590       5.980  51.822   2.916  1.4    16.54  10.23 0         
ATOM   4482  N   HIS A 591       7.135  51.360   1.025  1.7    0      0     0         
ATOM   4483  CA  HIS A 591       8.214  50.574   1.654  1.9    0      0     0         
ATOM   4484  C   HIS A 591       7.648  49.382   2.491  1.7    0      0     0         
ATOM   4485  O   HIS A 591       8.034  49.138   3.635  1.4    0.214  3.405 0         
ATOM   4486  CB  HIS A 591       9.260  51.490   2.370  1.9    4.322  8.491 0         
ATOM   4487  CG  HIS A 591       9.963  52.466   1.449  1.7    0      0     0         
ATOM   4488  ND1 HIS A 591      10.146  52.234   0.095  1.7    1.346  4.874 0         
ATOM   4489  CD2 HIS A 591      10.539  53.671   1.696  1.7    27.08  18.33 0         
ATOM   4490  CE1 HIS A 591      10.781  53.259  -0.453  1.7    28.73  17.00 0         
ATOM   4491  NE2 HIS A 591      11.032  54.145   0.496  1.7    35.58  17.52 0         
ATOM   4492  N   VAL A 592       6.718  48.661   1.855  1.7    0      0     0         
ATOM   4493  CA  VAL A 592       5.993  47.508   2.406  1.9    0      0     0         
ATOM   4494  C   VAL A 592       6.419  46.267   1.611  1.7    0      0     0         
ATOM   4495  O   VAL A 592       6.449  46.299   0.379  1.4    0      0     0         
ATOM   4496  CB  VAL A 592       4.437  47.713   2.278  1.9    0.125  1.044 0         
ATOM   4497  CG1 VAL A 592       3.630  46.480   2.712  1.9    24.51  23.84 0         
ATOM   4498  CG2 VAL A 592       3.995  48.926   3.065  1.9    27.17  19.86 0         
ATOM   4499  N   CYS A 593       6.739  45.180   2.304  1.7    0      0     0         
ATOM   4500  CA  CYS A 593       7.261  44.004   1.637  1.9    0      0     0         
ATOM   4501  C   CYS A 593       6.158  43.124   1.084  1.7    0      0     0         
ATOM   4502  O   CYS A 593       5.169  42.863   1.767  1.4    5.216  13.32 0         
ATOM   4503  CB  CYS A 593       8.136  43.198   2.590  1.9    0      0     0         
ATOM   4504  SG  CYS A 593       9.363  44.153   3.479  1.8    0      0     0         
ATOM   4505  N   HIS A 594       6.343  42.675  -0.159  1.7    0      0     0         
ATOM   4506  CA  HIS A 594       5.482  41.661  -0.790  1.9    3.450  6.179 0         
ATOM   4507  C   HIS A 594       6.359  40.611  -1.476  1.7    0      0     0         
ATOM   4508  O   HIS A 594       7.500  40.891  -1.858  1.4    0      0     0         
ATOM   4509  CB  HIS A 594       4.520  42.268  -1.838  1.9    11.63  11.92 0         
ATOM   4510  CG  HIS A 594       3.683  43.411  -1.336  1.7    1.440  1.959 0         
ATOM   4511  ND1 HIS A 594       2.580  43.233  -0.529  1.7    23.41  12.72 0         
ATOM   4512  CD2 HIS A 594       3.778  44.745  -1.550  1.7    3.609  5.802 0         
ATOM   4513  CE1 HIS A 594       2.041  44.407  -0.255  1.7    27.06  14.03 0         
ATOM   4514  NE2 HIS A 594       2.748  45.342  -0.865  1.7    11.43  9.418 0         
ATOM   4515  N   LEU A 595       5.812  39.409  -1.648  1.7    4.759  7.195 0         
ATOM   4516  CA  LEU A 595       6.507  38.323  -2.332  1.9    0      0     0         
ATOM   4517  C   LEU A 595       6.913  38.691  -3.758  1.7    0      0     0         
ATOM   4518  O   LEU A 595       6.176  39.380  -4.464  1.4    12.05  11.78 0         
ATOM   4519  CB  LEU A 595       5.618  37.079  -2.383  1.9    12.1   12.97 0         
ATOM   4520  CG  LEU A 595       5.640  36.084  -1.225  1.9    3.307  6.330 0         
ATOM   4521  CD1 LEU A 595       4.472  35.101  -1.346  1.9    61.82  29.90 0         
ATOM   4522  CD2 LEU A 595       6.979  35.339  -1.161  1.9    19.48  22.12 0         
ATOM   4523  N   CYS A 596       8.088  38.225  -4.174  1.7    0.144  2.347 0         
ATOM   4524  CA  CYS A 596       8.507  38.316  -5.569  1.9    0.003  3.362 0         
ATOM   4525  C   CYS A 596       7.781  37.251  -6.391  1.7    0.870  2.126 0         
ATOM   4526  O   CYS A 596       7.132  36.354  -5.830  1.4    6.957  12.18 0         
ATOM   4527  CB  CYS A 596      10.017  38.096  -5.690  1.9    2.217  9.306 0         
ATOM   4528  SG  CYS A 596      11.057  39.378  -4.939  1.8    0      0     0         
ATOM   4529  N   HIS A 597       7.889  37.354  -7.719  1.7    1.143  3.288 0         
ATOM   4530  CA  HIS A 597       7.422  36.289  -8.599  1.9    5.305  6.747 0         
ATOM   4531  C   HIS A 597       8.146  35.027  -8.169  1.7    0      0     0         
ATOM   4532  O   HIS A 597       9.363  35.054  -7.958  1.4    2.557  7.147 0         
ATOM   4533  CB  HIS A 597       7.730  36.575 -10.077  1.9    0.243  1.488 0         
ATOM   4534  CG  HIS A 597       7.052  35.630 -11.033  1.7    0.780  1.932 0         
ATOM   4535  ND1 HIS A 597       6.906  34.281 -10.783  1.7    0.009  0.520 0         
ATOM   4536  CD2 HIS A 597       6.492  35.843 -12.247  1.7    8.074  7.763 0         
ATOM   4537  CE1 HIS A 597       6.273  33.707 -11.789  1.7    15.22  12.86 0         
ATOM   4538  NE2 HIS A 597       6.015  34.633 -12.692  1.7    23.4   14.03 0         
ATOM   4539  N   PRO A 598       7.398  33.918  -8.018  1.7    0      0     0         
ATOM   4540  CA  PRO A 598       8.068  32.652  -7.695  1.9    11.60  12.85 0         
ATOM   4541  C   PRO A 598       9.313  32.415  -8.569  1.7    0.344  1.943 0         
ATOM   4542  O   PRO A 598      10.296  31.845  -8.092  1.4    22.15  18.7  0         
ATOM   4543  CB  PRO A 598       6.987  31.600  -7.971  1.9    30.00  23.24 0         
ATOM   4544  CG  PRO A 598       5.671  32.337  -7.776  1.9    41.81  19.60 0         
ATOM   4545  CD  PRO A 598       5.925  33.781  -8.120  1.9    18.60  14.46 0         
ATOM   4546  N   ASN A 599       9.287  32.899  -9.809  1.7    0      0     0         
ATOM   4547  CA  ASN A 599      10.360  32.636 -10.771  1.9    3.424  6.341 0         
ATOM   4548  C   ASN A 599      11.694  33.372 -10.571  1.7    0.408  5.361 0         
ATOM   4549  O   ASN A 599      12.706  32.929 -11.108  1.4    15.36  10.66 0         
ATOM   4550  CB  ASN A 599       9.859  32.818 -12.211  1.9    4.781  7.625 0         
ATOM   4551  CG  ASN A 599       9.294  31.517 -12.818  1.7    3.708  4.337 0         
ATOM   4552  OD1 ASN A 599       9.330  30.447 -12.190  1.4    32.00  14.43 0         
ATOM   4553  ND2 ASN A 599       8.776  31.612 -14.050  1.7    44.41  23.82 0         
ATOM   4554  N   CYS A 600      11.709  34.475  -9.818  1.7    0      0     0         
ATOM   4555  CA  CYS A 600      12.945  35.245  -9.624  1.9    3.183  7.419 0         
ATOM   4556  C   CYS A 600      13.913  34.536  -8.700  1.7    0.013  1.253 0         
ATOM   4557  O   CYS A 600      13.925  34.799  -7.495  1.4    2.647  9.623 0         
ATOM   4558  CB  CYS A 600      12.654  36.621  -9.052  1.9    0.001  1.318 0         
ATOM   4559  SG  CYS A 600      11.626  37.631 -10.076  1.8    0      0     0         
ATOM   4560  N   THR A 601      14.740  33.663  -9.269  1.7    3.375  5.571 0         
ATOM   4561  CA  THR A 601      15.692  32.857  -8.493  1.9    8.654  11.63 0         
ATOM   4562  C   THR A 601      16.583  33.679  -7.534  1.7    0      0     0         
ATOM   4563  O   THR A 601      17.118  33.138  -6.565  1.4    7.079  10.58 0         
ATOM   4564  CB  THR A 601      16.606  31.990  -9.414  1.9    1.945  6.777 0         
ATOM   4565  OG1 THR A 601      15.846  31.438 -10.490  1.4    29.75  12.69 0         
ATOM   4566  CG2 THR A 601      17.237  30.854  -8.637  1.9    50.74  29.00 0         
ATOM   4567  N   TYR A 602      16.740  34.975  -7.795  1.7    1.005  5.503 0         
ATOM   4568  CA  TYR A 602      17.764  35.747  -7.090  1.9    0.968  5.019 0         
ATOM   4569  C   TYR A 602      17.270  36.988  -6.384  1.7    0.011  0.738 0         
ATOM   4570  O   TYR A 602      18.061  37.874  -6.084  1.4    20.29  11.81 0         
ATOM   4571  CB  TYR A 602      18.890  36.130  -8.044  1.9    26.75  19.40 0         
ATOM   4572  CG  TYR A 602      19.522  34.956  -8.756  1.7    1.743  1.568 0         
ATOM   4573  CD1 TYR A 602      19.145  34.620 -10.056  1.7    17.60  11.15 0         
ATOM   4574  CD2 TYR A 602      20.498  34.183  -8.127  1.7    21.34  12.39 0         
ATOM   4575  CE1 TYR A 602      19.723  33.556 -10.707  1.7    23.45  13.41 0         
ATOM   4576  CE2 TYR A 602      21.078  33.115  -8.768  1.7    28.45  15.84 0         
ATOM   4577  CZ  TYR A 602      20.692  32.806 -10.062  1.7    4.612  4.022 0         
ATOM   4578  OH  TYR A 602      21.268  31.736 -10.700  1.4    42.33  15.64 0         
ATOM   4579  N   GLY A 603      15.972  37.040  -6.101  1.7    0      0     0         
ATOM   4580  CA  GLY A 603      15.363  38.233  -5.516  1.9    4.986  8.451 0         
ATOM   4581  C   GLY A 603      14.813  39.139  -6.587  1.7    2.173  3.045 0         
ATOM   4582  O   GLY A 603      14.930  38.828  -7.775  1.4    4.157  6.904 0         
ATOM   4583  N   CYS A 604      14.217  40.258  -6.171  1.7    6.35   9.903 0         
ATOM   4584  CA  CYS A 604      13.566  41.182  -7.102  1.9    3.988  7.182 0         
ATOM   4585  C   CYS A 604      13.456  42.607  -6.587  1.7    0.491  1.694 0         
ATOM   4586  O   CYS A 604      13.553  42.870  -5.390  1.4    11.73  10.00 0         
ATOM   4587  CB  CYS A 604      12.169  40.672  -7.464  1.9    0      0     0         
ATOM   4588  SG  CYS A 604      10.894  40.959  -6.216  1.8    0      0     0         
ATOM   4589  N   THR A 605      13.214  43.521  -7.514  1.7    0.003  0.951 0         
ATOM   4590  CA  THR A 605      13.064  44.931  -7.187  1.9    3.891  5.770 0         
ATOM   4591  C   THR A 605      11.621  45.423  -7.354  1.7    0.750  1.801 0         
ATOM   4592  O   THR A 605      11.245  46.433  -6.759  1.4    19.05  13.30 0         
ATOM   4593  CB  THR A 605      14.036  45.799  -8.006  1.9    16.49  11.88 0         
ATOM   4594  OG1 THR A 605      13.894  45.504  -9.406  1.4    18.20  13.20 0         
ATOM   4595  CG2 THR A 605      15.481  45.542  -7.558  1.9    64.90  32.56 0         
ATOM   4596  N   GLY A 606      10.823  44.704  -8.145  1.7    0.393  2.036 0         
ATOM   4597  CA  GLY A 606       9.409  45.025  -8.338  1.9    11.95  13.04 0
[truncated: 24,227 more chars]
