# Supplementary material for: Pep-3D-Search: a method for B-cell epitope prediction based on mimotope analysis
Source: BMC Bioinformatics. 2008 Dec 16;9:538. doi: 10.1186/1471-2105-9-538 (PMC2639436; doi:10.1186/1471-2105-9-538)
Supplement: Additional file 2 — Source code, test datasets, Pep-3D-Search toolkit and operation manual. The file is a ZIP archive containing the Visual Basic source code for Pep-3D-Search, licensed under the GNU General Public License. It also contains the test datasets, the Pep-3D-Search toolkit and the operation manual (in PDF format) of Pep-3D-Search. Updated versions will be available at . [file 1471-2105-9-538-S2.zip › Additional_file_2/Pep-3D-Search-20081205/Test_datasets/Epitope_Prediction_based_on_mimotope_analysis/2ADF_A/2ADF.pdb]

HEADER    BLOOD CLOTTING/IMMUNE SYSTEM            20-JUL-05   2ADF              
TITLE     CRYSTAL STRUCTURE AND PARATOPE DETERMINATION OF 82D6A3, AN            
TITLE    2 ANTITHROMBOTIC ANTIBODY DIRECTED AGAINST THE VON                     
TITLE    3 WILLEBRAND FACTOR A3-DOMAIN                                          
COMPND    MOL_ID: 1;                                                            
COMPND   2 MOLECULE: VON WILLEBRAND FACTOR;                                     
COMPND   3 CHAIN: A;                                                            
COMPND   4 FRAGMENT: A3 DOMAIN;                                                 
COMPND   5 SYNONYM: VWF;                                                        
COMPND   6 ENGINEERED: YES;                                                     
COMPND   7 MOL_ID: 2;                                                           
COMPND   8 MOLECULE: 82D6A3 IGG;                                                
COMPND   9 CHAIN: H;                                                            
COMPND  10 FRAGMENT: FAB;                                                       
COMPND  11 MOL_ID: 3;                                                           
COMPND  12 MOLECULE: 82D6A3 IGG;                                                
COMPND  13 CHAIN: L;                                                            
COMPND  14 FRAGMENT: FAB                                                        
SOURCE    MOL_ID: 1;                                                            
SOURCE   2 ORGANISM_SCIENTIFIC: HOMO SAPIENS;                                   
SOURCE   3 ORGANISM_COMMON: HUMAN;                                              
SOURCE   4 EXPRESSION_SYSTEM: ESCHERICHIA COLI;                                 
SOURCE   5 EXPRESSION_SYSTEM_STRAIN: BL21;                                      
SOURCE   6 EXPRESSION_SYSTEM_VECTOR_TYPE: PET;                                  
SOURCE   7 EXPRESSION_SYSTEM_PLASMID: PET15B;                                   
SOURCE   8 MOL_ID: 2;                                                           
SOURCE   9 ORGANISM_SCIENTIFIC: MUS MUSCULUS;                                   
SOURCE  10 ORGANISM_COMMON: MOUSE;                                              
SOURCE  11 SECRETION: ASCITES;                                                  
SOURCE  12 MOL_ID: 3;                                                           
SOURCE  13 ORGANISM_SCIENTIFIC: MUS MUSCULUS;                                   
SOURCE  14 ORGANISM_COMMON: MOUSE;                                              
SOURCE  15 SECRETION: ASCITES                                                   
KEYWDS    ON WILLEBRAND FACTOR, A3-DOMAIN, 82D6A3, COLLAGEN BINDING,            
KEYWDS   2 PARATOPE, EPITOPE, CRYSTAL STRUCTURE, ANTITHROMBOTIC, BLOOD          
KEYWDS   3 CLOTTING/IMMUNE SYSTEM COMPLEX                                       
EXPDTA    X-RAY DIFFRACTION                                                     
AUTHOR    S.STAELENS,M.A.HADDERS,S.VAUTERIN,C.PLATTEAU,                         
AUTHOR   2 K.VANHOORELBEKE,E.G.HUIZINGA,H.DECKMYN                               
REVDAT   2   25-SEP-07 2ADF    1       JRNL                                     
REVDAT   1   06-DEC-05 2ADF    0                                                
JRNL        AUTH   S.STAELENS,M.A.HADDERS,S.VAUTERIN,C.PLATTEAU,                
JRNL        AUTH 2 M.DE MAEYER,K.VANHOORELBEKE,E.G.HUIZINGA,H.DECKMYN           
JRNL        TITL   PARATOPE DETERMINATION OF THE ANTITHROMBOTIC                 
JRNL        TITL 2 ANTIBODY 82D6A3 BASED ON THE CRYSTAL STRUCTURE OF            
JRNL        TITL 3 ITS COMPLEX WITH THE VON WILLEBRAND FACTOR                   
JRNL        TITL 4 A3-DOMAIN                                                    
JRNL        REF    J.BIOL.CHEM.                  V. 281  2225 2006              
JRNL        REFN   ASTM JBCHA3  US ISSN 0021-9258                               
REMARK   1                                                                      
REMARK   2                                                                      
REMARK   2 RESOLUTION. 1.90 ANGSTROMS.                                          
REMARK   3                                                                      
REMARK   3 REFINEMENT.                                                          
REMARK   3   PROGRAM     : REFMAC 5.2.0003                                      
REMARK   3   AUTHORS     : MURSHUDOV,VAGIN,DODSON                               
REMARK   3                                                                      
REMARK   3    REFINEMENT TARGET : MAXIMUM LIKELIHOOD                            
REMARK   3                                                                      
REMARK   3  DATA USED IN REFINEMENT.                                            
REMARK   3   RESOLUTION RANGE HIGH (ANGSTROMS) : 1.90                           
REMARK   3   RESOLUTION RANGE LOW  (ANGSTROMS) : 27.35                          
REMARK   3   DATA CUTOFF            (SIGMA(F)) : 5.000                          
REMARK   3   COMPLETENESS FOR RANGE        (%) : 100.0                          
REMARK   3   NUMBER OF REFLECTIONS             : 60060                          
REMARK   3                                                                      
REMARK   3  FIT TO DATA USED IN REFINEMENT.                                     
REMARK   3   CROSS-VALIDATION METHOD          : THROUGHOUT                      
REMARK   3   FREE R VALUE TEST SET SELECTION  : RANDOM                          
REMARK   3   R VALUE     (WORKING + TEST SET) : 0.192                           
REMARK   3   R VALUE            (WORKING SET) : 0.191                           
REMARK   3   FREE R VALUE                     : 0.220                           
REMARK   3   FREE R VALUE TEST SET SIZE   (%) : 5.100                           
REMARK   3   FREE R VALUE TEST SET COUNT      : 3243                            
REMARK   3                                                                      
REMARK   3  FIT IN THE HIGHEST RESOLUTION BIN.                                  
REMARK   3   TOTAL NUMBER OF BINS USED           : 10                           
REMARK   3   BIN RESOLUTION RANGE HIGH           : 1.90                         
REMARK   3   BIN RESOLUTION RANGE LOW            : 2.00                         
REMARK   3   REFLECTION IN BIN     (WORKING SET) : 8662                         
REMARK   3   BIN COMPLETENESS (WORKING+TEST) (%) : 100.00                       
REMARK   3   BIN R VALUE           (WORKING SET) : 0.2210                       
REMARK   3   BIN FREE R VALUE SET COUNT          : 446                          
REMARK   3   BIN FREE R VALUE                    : 0.2540                       
REMARK   3                                                                      
REMARK   3  NUMBER OF NON-HYDROGEN ATOMS USED IN REFINEMENT.                    
REMARK   3   ALL ATOMS                : 5165                                    
REMARK   3                                                                      
REMARK   3  B VALUES.                                                           
REMARK   3   FROM WILSON PLOT           (A**2) : NULL                           
REMARK   3   MEAN B VALUE      (OVERALL, A**2) : 20.25                          
REMARK   3   OVERALL ANISOTROPIC B VALUE.                                       
REMARK   3    B11 (A**2) : 0.02000                                              
REMARK   3    B22 (A**2) : 0.01000                                              
REMARK   3    B33 (A**2) : -0.03000                                             
REMARK   3    B12 (A**2) : 0.00000                                              
REMARK   3    B13 (A**2) : 0.00000                                              
REMARK   3    B23 (A**2) : 0.00000                                              
REMARK   3                                                                      
REMARK   3  ESTIMATED OVERALL COORDINATE ERROR.                                 
REMARK   3   ESU BASED ON R VALUE                            (A): 0.134         
REMARK   3   ESU BASED ON FREE R VALUE                       (A): 0.125         
REMARK   3   ESU BASED ON MAXIMUM LIKELIHOOD                 (A): 0.084         
REMARK   3   ESU FOR B VALUES BASED ON MAXIMUM LIKELIHOOD (A**2): 5.415         
REMARK   3                                                                      
REMARK   3 CORRELATION COEFFICIENTS.                                            
REMARK   3   CORRELATION COEFFICIENT FO-FC      : 0.949                         
REMARK   3   CORRELATION COEFFICIENT FO-FC FREE : 0.935                         
REMARK   3                                                                      
REMARK   3  RMS DEVIATIONS FROM IDEAL VALUES        COUNT    RMS    WEIGHT      
REMARK   3   BOND LENGTHS REFINED ATOMS        (A):  4831 ; 0.010 ; 0.022       
REMARK   3   BOND LENGTHS OTHERS               (A):  NULL ;  NULL ;  NULL       
REMARK   3   BOND ANGLES REFINED ATOMS   (DEGREES):  6577 ; 1.353 ; 1.945       
REMARK   3   BOND ANGLES OTHERS          (DEGREES):  NULL ;  NULL ;  NULL       
REMARK   3   TORSION ANGLES, PERIOD 1    (DEGREES):   613 ; 4.721 ; 5.000       
REMARK   3   TORSION ANGLES, PERIOD 2    (DEGREES):   190 ;31.909 ;24.421       
REMARK   3   TORSION ANGLES, PERIOD 3    (DEGREES):   779 ;11.829 ;15.000       
REMARK   3   TORSION ANGLES, PERIOD 4    (DEGREES):    20 ;16.878 ;15.000       
REMARK   3   CHIRAL-CENTER RESTRAINTS       (A**3):   745 ; 0.091 ; 0.200       
REMARK   3   GENERAL PLANES REFINED ATOMS      (A):  3625 ; 0.004 ; 0.020       
REMARK   3   GENERAL PLANES OTHERS             (A):  NULL ;  NULL ;  NULL       
REMARK   3   NON-BONDED CONTACTS REFINED ATOMS (A):  2114 ; 0.194 ; 0.200       
REMARK   3   NON-BONDED CONTACTS OTHERS        (A):  NULL ;  NULL ;  NULL       
REMARK   3   NON-BONDED TORSION REFINED ATOMS  (A):  3275 ; 0.301 ; 0.200       
REMARK   3   NON-BONDED TORSION OTHERS         (A):  NULL ;  NULL ;  NULL       
REMARK   3   H-BOND (X...Y) REFINED ATOMS      (A):   378 ; 0.119 ; 0.200       
REMARK   3   H-BOND (X...Y) OTHERS             (A):  NULL ;  NULL ;  NULL       
REMARK   3   POTENTIAL METAL-ION REFINED ATOMS (A):  NULL ;  NULL ;  NULL       
REMARK   3   POTENTIAL METAL-ION OTHERS        (A):  NULL ;  NULL ;  NULL       
REMARK   3   SYMMETRY VDW REFINED ATOMS        (A):    63 ; 0.237 ; 0.200       
REMARK   3   SYMMETRY VDW OTHERS               (A):  NULL ;  NULL ;  NULL       
REMARK   3   SYMMETRY H-BOND REFINED ATOMS     (A):    26 ; 0.205 ; 0.200       
REMARK   3   SYMMETRY H-BOND OTHERS            (A):  NULL ;  NULL ;  NULL       
REMARK   3   SYMMETRY METAL-ION REFINED ATOMS  (A):  NULL ;  NULL ;  NULL       
REMARK   3   SYMMETRY METAL-ION OTHERS         (A):  NULL ;  NULL ;  NULL       
REMARK   3                                                                      
REMARK   3  ISOTROPIC THERMAL FACTOR RESTRAINTS.     COUNT   RMS    WEIGHT      
REMARK   3   MAIN-CHAIN BOND REFINED ATOMS  (A**2):  3162 ; 0.792 ; 1.500       
REMARK   3   MAIN-CHAIN BOND OTHER ATOMS    (A**2):  NULL ;  NULL ;  NULL       
REMARK   3   MAIN-CHAIN ANGLE REFINED ATOMS (A**2):  4973 ; 1.020 ; 2.000       
REMARK   3   SIDE-CHAIN BOND REFINED ATOMS  (A**2):  1939 ; 1.605 ; 3.000       
REMARK   3   SIDE-CHAIN ANGLE REFINED ATOMS (A**2):  1604 ; 2.425 ; 4.500       
REMARK   3                                                                      
REMARK   3 ANISOTROPIC THERMAL FACTOR RESTRAINTS.    COUNT   RMS   WEIGHT       
REMARK   3   RIGID-BOND RESTRAINTS          (A**2):  NULL ;  NULL ;  NULL       
REMARK   3   SPHERICITY; FREE ATOMS         (A**2):  NULL ;  NULL ;  NULL       
REMARK   3   SPHERICITY; BONDED ATOMS       (A**2):  NULL ;  NULL ;  NULL       
REMARK   3                                                                      
REMARK   3  NCS RESTRAINTS STATISTICS                                           
REMARK   3   NUMBER OF DIFFERENT NCS GROUPS : 0                                 
REMARK   3                                                                      
REMARK   3  TLS DETAILS                                                         
REMARK   3   NUMBER OF TLS GROUPS  : 0                                          
REMARK   3                                                                      
REMARK   3  BULK SOLVENT MODELLING.                                             
REMARK   3   METHOD USED : MASK                                                 
REMARK   3   PARAMETERS FOR MASK CALCULATION                                    
REMARK   3   VDW PROBE RADIUS   : 1.20                                          
REMARK   3   ION PROBE RADIUS   : 0.80                                          
REMARK   3   SHRINKAGE RADIUS   : 0.80                                          
REMARK   3                                                                      
REMARK   3  OTHER REFINEMENT REMARKS: HYDROGENS HAVE BEEN ADDED IN THE          
REMARK   3  RIDING POSITIONS                                                    
REMARK   4                                                                      
REMARK   4 2ADF COMPLIES WITH FORMAT V. 3.1, 1-AUG-2007                         
REMARK 100                                                                      
REMARK 100 THIS ENTRY HAS BEEN PROCESSED BY PDBJ.                               
REMARK 100 THE RCSB ID CODE IS RCSB033765.                                      
REMARK 200                                                                      
REMARK 200 EXPERIMENTAL DETAILS                                                 
REMARK 200  EXPERIMENT TYPE                : X-RAY DIFFRACTION                  
REMARK 200  DATE OF DATA COLLECTION        : 18-APR-2004                        
REMARK 200  TEMPERATURE           (KELVIN) : 100.0                              
REMARK 200  PH                             : 4.60                               
REMARK 200  NUMBER OF CRYSTALS USED        : 1                                  
REMARK 200                                                                      
REMARK 200  SYNCHROTRON              (Y/N) : Y                                  
REMARK 200  RADIATION SOURCE               : ESRF                               
REMARK 200  BEAMLINE                       : ID14-4                             
REMARK 200  X-RAY GENERATOR MODEL          : NULL                               
REMARK 200  MONOCHROMATIC OR LAUE    (M/L) : M                                  
REMARK 200  WAVELENGTH OR RANGE        (A) : 0.9393                             
REMARK 200  MONOCHROMATOR                  : NULL                               
REMARK 200  OPTICS                         : NULL                               
REMARK 200                                                                      
REMARK 200  DETECTOR TYPE                  : CCD                                
REMARK 200  DETECTOR MANUFACTURER          : ADSC QUANTUM 4                     
REMARK 200  INTENSITY-INTEGRATION SOFTWARE : MOSFLM                             
REMARK 200  DATA SCALING SOFTWARE          : CCP4 (SCALA)                       
REMARK 200                                                                      
REMARK 200  NUMBER OF UNIQUE REFLECTIONS   : 60060                              
REMARK 200  RESOLUTION RANGE HIGH      (A) : 1.900                              
REMARK 200  RESOLUTION RANGE LOW       (A) : 27.350                             
REMARK 200  REJECTION CRITERIA  (SIGMA(I)) : 5.000                              
REMARK 200                                                                      
REMARK 200 OVERALL.                                                             
REMARK 200  COMPLETENESS FOR RANGE     (%) : 100.0                              
REMARK 200  DATA REDUNDANCY                : NULL                               
REMARK 200  R MERGE                    (I) : NULL                               
REMARK 200  R SYM                      (I) : NULL                               
REMARK 200  <I/SIGMA(I)> FOR THE DATA SET  : NULL                               
REMARK 200                                                                      
REMARK 200 IN THE HIGHEST RESOLUTION SHELL.                                     
REMARK 200  HIGHEST RESOLUTION SHELL, RANGE HIGH (A) : 1.90                     
REMARK 200  HIGHEST RESOLUTION SHELL, RANGE LOW  (A) : 2.00                     
REMARK 200  COMPLETENESS FOR SHELL     (%) : 100.0                              
REMARK 200  DATA REDUNDANCY IN SHELL       : NULL                               
REMARK 200  R MERGE FOR SHELL          (I) : NULL                               
REMARK 200  R SYM FOR SHELL            (I) : NULL                               
REMARK 200  <I/SIGMA(I)> FOR SHELL         : NULL                               
REMARK 200                                                                      
REMARK 200 DIFFRACTION PROTOCOL: SINGLE WAVELENGTH                              
REMARK 200 METHOD USED TO DETERMINE THE STRUCTURE: MOLECULAR REPLACEMENT        
REMARK 200 SOFTWARE USED: CNS                                                   
REMARK 200 STARTING MODEL: 1ATZ, 2MPA                                           
REMARK 200                                                                      
REMARK 200 REMARK: NULL                                                         
REMARK 280                                                                      
REMARK 280 CRYSTAL                                                              
REMARK 280 SOLVENT CONTENT, VS   (%): 58.80                                     
REMARK 280 MATTHEWS COEFFICIENT, VM (ANGSTROMS**3/DA): 3.00                     
REMARK 280                                                                      
REMARK 280 CRYSTALLIZATION CONDITIONS: PEG 8000, AMMONIUM SULPHATE,             
REMARK 280  ACETATE, PH 4.6, VAPOR DIFFUSION, HANGING DROP, TEMPERATURE         
REMARK 280  293K                                                                
REMARK 290                                                                      
REMARK 290 CRYSTALLOGRAPHIC SYMMETRY                                            
REMARK 290 SYMMETRY OPERATORS FOR SPACE GROUP: P 21 21 21                       
REMARK 290                                                                      
REMARK 290      SYMOP   SYMMETRY                                                
REMARK 290     NNNMMM   OPERATOR                                                
REMARK 290       1555   X,Y,Z                                                   
REMARK 290       2555   1/2-X,-Y,1/2+Z                                          
REMARK 290       3555   -X,1/2+Y,1/2-Z                                          
REMARK 290       4555   1/2+X,1/2-Y,-Z                                          
REMARK 290                                                                      
REMARK 290     WHERE NNN -> OPERATOR NUMBER                                     
REMARK 290           MMM -> TRANSLATION VECTOR                                  
REMARK 290                                                                      
REMARK 290 CRYSTALLOGRAPHIC SYMMETRY TRANSFORMATIONS                            
REMARK 290 THE FOLLOWING TRANSFORMATIONS OPERATE ON THE ATOM/HETATM             
REMARK 290 RECORDS IN THIS ENTRY TO PRODUCE CRYSTALLOGRAPHICALLY                
REMARK 290 RELATED MOLECULES.                                                   
REMARK 290   SMTRY1   1  1.000000  0.000000  0.000000        0.00000            
REMARK 290   SMTRY2   1  0.000000  1.000000  0.000000        0.00000            
REMARK 290   SMTRY3   1  0.000000  0.000000  1.000000        0.00000            
REMARK 290   SMTRY1   2 -1.000000  0.000000  0.000000       36.08950            
REMARK 290   SMTRY2   2  0.000000 -1.000000  0.000000        0.00000            
REMARK 290   SMTRY3   2  0.000000  0.000000  1.000000       61.75550            
REMARK 290   SMTRY1   3 -1.000000  0.000000  0.000000        0.00000            
REMARK 290   SMTRY2   3  0.000000  1.000000  0.000000       44.53800            
REMARK 290   SMTRY3   3  0.000000  0.000000 -1.000000       61.75550            
REMARK 290   SMTRY1   4  1.000000  0.000000  0.000000       36.08950            
REMARK 290   SMTRY2   4  0.000000 -1.000000  0.000000       44.53800            
REMARK 290   SMTRY3   4  0.000000  0.000000 -1.000000        0.00000            
REMARK 290                                                                      
REMARK 290 REMARK: NULL                                                         
REMARK 300                                                                      
REMARK 300 BIOMOLECULE: 1                                                       
REMARK 300 SEE REMARK 350 FOR THE AUTHOR PROVIDED AND PROGRAM                   
REMARK 300 GENERATED ASSEMBLY INFORMATION FOR THE STRUCTURE IN                  
REMARK 300 THIS ENTRY. THE REMARK MAY ALSO PROVIDE INFORMATION ON               
REMARK 300 BURIED SURFACE AREA.                                                 
REMARK 350                                                                      
REMARK 350 COORDINATES FOR A COMPLETE MULTIMER REPRESENTING THE KNOWN           
REMARK 350 BIOLOGICALLY SIGNIFICANT OLIGOMERIZATION STATE OF THE                
REMARK 350 MOLECULE CAN BE GENERATED BY APPLYING BIOMT TRANSFORMATIONS          
REMARK 350 GIVEN BELOW.  BOTH NON-CRYSTALLOGRAPHIC AND                          
REMARK 350 CRYSTALLOGRAPHIC OPERATIONS ARE GIVEN.                               
REMARK 350                                                                      
REMARK 350 BIOMOLECULE: 1                                                       
REMARK 350 AUTHOR DETERMINED BIOLOGICAL UNIT: TRIMER                            
REMARK 350 APPLY THE FOLLOWING TO CHAINS: A, H, L                               
REMARK 350   BIOMT1   1  1.000000  0.000000  0.000000        0.00000            
REMARK 350   BIOMT2   1  0.000000  1.000000  0.000000        0.00000            
REMARK 350   BIOMT3   1  0.000000  0.000000  1.000000        0.00000            
REMARK 465                                                                      
REMARK 465 MISSING RESIDUES                                                     
REMARK 465 THE FOLLOWING RESIDUES WERE NOT LOCATED IN THE                       
REMARK 465 EXPERIMENT. (M=MODEL NUMBER; RES=RESIDUE NAME; C=CHAIN               
REMARK 465 IDENTIFIER; SSEQ=SEQUENCE NUMBER; I=INSERTION CODE.)                 
REMARK 465                                                                      
REMARK 465   M RES C  SSEQI                                                     
REMARK 465     GLY A   916                                                      
REMARK 465     SER A   917                                                      
REMARK 465     HIS A   918                                                      
REMARK 465     MET A   919                                                      
REMARK 465     ALA A   920                                                      
REMARK 465     PRO A   921                                                      
REMARK 465     GLY A  1111                                                      
REMARK 500                                                                      
REMARK 500 GEOMETRY AND STEREOCHEMISTRY                                         
REMARK 500 SUBTOPIC: COVALENT BOND LENGTHS                                      
REMARK 500                                                                      
REMARK 500 THE STEREOCHEMICAL PARAMETERS OF THE FOLLOWING RESIDUES              
REMARK 500 HAVE VALUES WHICH DEVIATE FROM EXPECTED VALUES BY MORE               
REMARK 500 THAN 6*RMSD (M=MODEL NUMBER; RES=RESIDUE NAME; C=CHAIN               
REMARK 500 IDENTIFIER; SSEQ=SEQUENCE NUMBER; I=INSERTION CODE).                 
REMARK 500                                                                      
REMARK 500 STANDARD TABLE:                                                      
REMARK 500 FORMAT: (10X,I3,1X,2(A3,1X,A1,I4,A1,1X,A4,3X),F6.3)                  
REMARK 500                                                                      
REMARK 500 EXPECTED VALUES PROTEIN: ENGH AND HUBER, 1999                        
REMARK 500 EXPECTED VALUES NUCELIC ACID: CLOWNEY ET AL 1996                     
REMARK 500                                                                      
REMARK 500  M RES CSSEQI ATM1   RES CSSEQI ATM2   DEVIATION                     
REMARK 500    ASN L 209   C     ASN L 209   OXT     0.253                       
REMARK 500                                                                      
REMARK 500 REMARK: NULL                                                         
REMARK 500                                                                      
REMARK 500 GEOMETRY AND STEREOCHEMISTRY                                         
REMARK 500 SUBTOPIC: COVALENT BOND ANGLES                                       
REMARK 500                                                                      
REMARK 500 THE STEREOCHEMICAL PARAMETERS OF THE FOLLOWING RESIDUES              
REMARK 500 HAVE VALUES WHICH DEVIATE FROM EXPECTED VALUES BY MORE               
REMARK 500 THAN 6*RMSD (M=MODEL NUMBER; RES=RESIDUE NAME; C=CHAIN               
REMARK 500 IDENTIFIER; SSEQ=SEQUENCE NUMBER; I=INSERTION CODE).                 
REMARK 500                                                                      
REMARK 500 STANDARD TABLE:                                                      
REMARK 500 FORMAT: (10X,I3,1X,A3,1X,A1,I4,A1,3(1X,A4,2X),12X,F5.1)              
REMARK 500                                                                      
REMARK 500 EXPECTED VALUES PROTEIN: ENGH AND HUBER, 1999                        
REMARK 500 EXPECTED VALUES NUCELIC ACID: CLOWNEY ET AL 1996                     
REMARK 500                                                                      
REMARK 500  M RES CSSEQI ATM1   ATM2   ATM3                                     
REMARK 500    ASP A 979   CB  -  CG  -  OD2 ANGL. DEV. =   6.6 DEGREES          
REMARK 500    LEU L 159   CA  -  CB  -  CG  ANGL. DEV. =  15.6 DEGREES          
REMARK 500                                                                      
REMARK 500 REMARK: NULL                                                         
REMARK 500                                                                      
REMARK 500 GEOMETRY AND STEREOCHEMISTRY                                         
REMARK 500 SUBTOPIC: TORSION ANGLES                                             
REMARK 500                                                                      
REMARK 500 TORSION ANGLES OUTSIDE THE EXPECTED RAMACHANDRAN REGIONS:            
REMARK 500 (M=MODEL NUMBER; RES=RESIDUE NAME; C=CHAIN IDENTIFIER;               
REMARK 500 SSEQ=SEQUENCE NUMBER; I=INSERTION CODE).                             
REMARK 500                                                                      
REMARK 500 STANDARD TABLE:                                                      
REMARK 500 FORMAT:(10X,I3,1X,A3,1X,A1,I4,A1,4X,F7.2,3X,F7.2)                    
REMARK 500                                                                      
REMARK 500 EXPECTED VALUES: GJ KLEYWEGT AND TA JONES (1996). PHI/PSI-           
REMARK 500 CHOLOGY: RAMACHANDRAN REVISITED. STRUCTURE 4, 1395 - 1400            
REMARK 500                                                                      
REMARK 500  M RES CSSEQI        PSI       PHI                                   
REMARK 500    SER A 937       45.84    -88.35                                   
REMARK 500    LEU A 964     -133.92   -118.33                                   
REMARK 500    ALA H 104     -138.06     64.19                                   
REMARK 500    CYS H 133       25.03     48.71                                   
REMARK 500    SER H 197      -77.45    -34.60                                   
REMARK 500    ILE H 198      104.13     76.59                                   
REMARK 500    THR L  51      -51.28     72.51                                   
REMARK 500    LEU L  94     -150.28     56.11                                   
REMARK 500    ASN L 189      -64.43   -107.04                                   
REMARK 500    HIS L 197     -102.56   -163.77                                   
REMARK 500    SER L 200      164.39    171.18                                   
REMARK 500                                                                      
REMARK 500 REMARK: NULL                                                         
DBREF  2ADF A  920  1111  UNP    P04275   VWF_HUMAN     1683   1874             
SEQADV 2ADF GLY A  916  UNP  P04275              EXPRESSION TAG                 
SEQADV 2ADF SER A  917  UNP  P04275              EXPRESSION TAG                 
SEQADV 2ADF HIS A  918  UNP  P04275              EXPRESSION TAG                 
SEQADV 2ADF MET A  919  UNP  P04275              EXPRESSION TAG                 
SEQRES   1 A  196  GLY SER HIS MET ALA PRO ASP CYS SER GLN PRO LEU ASP          
SEQRES   2 A  196  VAL ILE LEU LEU LEU ASP GLY SER SER SER PHE PRO ALA          
SEQRES   3 A  196  SER TYR PHE ASP GLU MET LYS SER PHE ALA LYS ALA PHE          
SEQRES   4 A  196  ILE SER LYS ALA ASN ILE GLY PRO ARG LEU THR GLN VAL          
SEQRES   5 A  196  SER VAL LEU GLN TYR GLY SER ILE THR THR ILE ASP VAL          
SEQRES   6 A  196  PRO TRP ASN VAL VAL PRO GLU LYS ALA HIS LEU LEU SER          
SEQRES   7 A  196  LEU VAL ASP VAL MET GLN ARG GLU GLY GLY PRO SER GLN          
SEQRES   8 A  196  ILE GLY ASP ALA LEU GLY PHE ALA VAL ARG TYR LEU THR          
SEQRES   9 A  196  SER GLU MET HIS GLY ALA ARG PRO GLY ALA SER LYS ALA          
SEQRES  10 A  196  VAL VAL ILE LEU VAL THR ASP VAL SER VAL ASP SER VAL          
SEQRES  11 A  196  ASP ALA ALA ALA ASP ALA ALA ARG SER ASN ARG VAL THR          
SEQRES  12 A  196  VAL PHE PRO ILE GLY ILE GLY ASP ARG TYR ASP ALA ALA          
SEQRES  13 A  196  GLN LEU ARG ILE LEU ALA GLY PRO ALA GLY ASP SER ASN          
SEQRES  14 A  196  VAL VAL LYS LEU GLN ARG ILE GLU ASP LEU PRO THR MET          
SEQRES  15 A  196  VAL THR LEU GLY ASN SER PHE LEU HIS LYS LEU CYS SER          
SEQRES  16 A  196  GLY                                                          
SEQRES   1 H  218  GLN ILE GLN LEU VAL GLN SER GLY PRO GLU LEU LYS LYS          
SEQRES   2 H  218  PRO GLY GLU THR VAL LYS ILE SER CYS LYS ALA SER GLY          
SEQRES   3 H  218  TYR THR PHE ILE ASN TYR GLY MET ASN TRP VAL LYS GLN          
SEQRES   4 H  218  ALA PRO GLY LYS GLY LEU LYS TRP MET GLY TRP LYS ASN          
SEQRES   5 H  218  THR ASN THR GLY GLU THR THR TYR GLY GLU GLU PHE ARG          
SEQRES   6 H  218  GLY ARG PHE ALA PHE SER LEU GLU THR SER VAL SER THR          
SEQRES   7 H  218  ALA TYR LEU GLN ILE ASN ASN LEU LYS ASN GLU ASP THR          
SEQRES   8 H  218  ALA THR TYR PHE CYS ALA ARG ASP ASN PRO TYR TYR ALA          
SEQRES   9 H  218  LEU ASP TYR TRP GLY GLN GLY THR THR VAL THR VAL SER          
SEQRES  10 H  218  SER ALA LYS THR THR ALA PRO SER VAL TYR PRO LEU ALA          
SEQRES  11 H  218  PRO VAL CYS GLY ASP THR THR GLY SER SER VAL THR LEU          
SEQRES  12 H  218  GLY CYS LEU VAL LYS GLY TYR PHE PRO GLU PRO VAL THR          
SEQRES  13 H  218  LEU THR TRP ASN SER GLY SER LEU SER SER GLY VAL HIS          
SEQRES  14 H  218  THR PHE PRO ALA VAL LEU GLN SER ASP LEU TYR THR LEU          
SEQRES  15 H  218  SER SER SER VAL THR VAL THR SER SER THR TRP PRO SER          
SEQRES  16 H  218  GLN SER ILE THR CYS ASN VAL ALA HIS PRO ALA SER SER          
SEQRES  17 H  218  THR LYS VAL ASP LYS LYS ILE GLU PRO ARG                      
SEQRES   1 L  209  ASP ILE GLN MET THR GLN SER PRO SER SER LEU SER ALA          
SEQRES   2 L  209  SER LEU GLY GLY LYS VAL THR ILE THR CYS LYS ALA SER          
SEQRES   3 L  209  GLN ASP ILE ASN LYS TYR ILE ALA TRP TYR GLN HIS LYS          
SEQRES   4 L  209  PRO GLY LYS GLY PRO ARG LEU LEU ILE HIS TYR THR SER          
SEQRES   5 L  209  THR LEU GLN PRO GLY ILE PRO SER ARG PHE SER GLY SER          
SEQRES   6 L  209  GLY SER GLY ARG ASP TYR SER PHE SER ILE SER ASN LEU          
SEQRES   7 L  209  GLU PRO GLU ASP ILE ALA THR TYR TYR CYS LEU GLN TYR          
SEQRES   8 L  209  ASP ASN LEU ARG THR PHE GLY GLY GLY THR LYS LEU GLU          
SEQRES   9 L  209  ILE LYS ARG ALA ASP ALA ALA PRO THR VAL SER ILE PHE          
SEQRES  10 L  209  PRO PRO SER SER GLU GLN LEU THR SER GLY GLY ALA SER          
SEQRES  11 L  209  VAL VAL CYS PHE LEU ASN ASN PHE TYR PRO LYS ASP ILE          
SEQRES  12 L  209  ASN VAL LYS TRP LYS ILE ASP GLY SER GLU ARG GLN ASN          
SEQRES  13 L  209  GLY VAL LEU ASN SER TRP THR ASP GLN ASP SER LYS ASP          
SEQRES  14 L  209  SER THR TYR SER MET SER SER THR LEU THR LEU THR LYS          
SEQRES  15 L  209  ASP GLU TYR GLU ARG HIS ASN SER TYR THR CYS GLU ALA          
SEQRES  16 L  209  THR HIS LYS THR SER THR SER PRO ILE VAL LYS SER PHE          
SEQRES  17 L  209  ASN                                                          
HET    SO4  H1002       5                                                       
HET    SO4  L1003       5                                                       
HET    ACY  A1112       4                                                       
HET    GOL  H1004       6                                                       
HETNAM     SO4 SULFATE ION                                                      
HETNAM     ACY ACETIC ACID                                                      
HETNAM     GOL GLYCEROL                                                         
FORMUL   4  SO4    2(O4 S 2-)                                                   
FORMUL   6  ACY    C2 H4 O2                                                     
FORMUL   7  GOL    C3 H8 O3                                                     
FORMUL   8  HOH   *442(H2 O)                                                    
HELIX    1   1 PRO A  940  ALA A  958  1                                  19    
HELIX    2   2 GLU A  987  VAL A  997  1                                  11    
HELIX    3   3 GLN A 1006  SER A 1020  1                                  15    
HELIX    4   4 GLU A 1021  GLY A 1024  5                                   4    
HELIX    5   5 VAL A 1045  ASN A 1055  1                                  11    
HELIX    6   6 ASP A 1069  ALA A 1077  1                                   9    
HELIX    7   7 GLY A 1078  VAL A 1085  5                                   8    
HELIX    8   8 GLU A 1092  LEU A 1100  1                                   9    
HELIX    9   9 ASN A 1102  SER A 1110  1                                   9    
HELIX   10  10 THR H   28  TYR H   32  5                                   5    
HELIX   11  11 GLU H   62  ARG H   65  5                                   4    
HELIX   12  12 THR H   74  VAL H   76  5                                   3    
HELIX   13  13 LYS H   87  THR H   91  5                                   5    
HELIX   14  14 SER H  161  SER H  163  5                                   3    
HELIX   15  15 PRO H  205  SER H  208  5                                   4    
HELIX   16  16 GLU L   79  ILE L   83  5                                   5    
HELIX   17  17 SER L  120  GLY L  127  1                                   8    
HELIX   18  18 LYS L  182  GLU L  186  1                                   5    
SHEET    1   A 6 THR A 976  VAL A 980  0                                        
SHEET    2   A 6 THR A 965  TYR A 972 -1  N  GLN A 971   O  THR A 977           
SHEET    3   A 6 LEU A 927  ASP A 934  1  N  VAL A 929   O  GLN A 966           
SHEET    4   A 6 SER A1030  VAL A1037  1  O  SER A1030   N  ASP A 928           
SHEET    5   A 6 VAL A1057  ILE A1064  1  O  PHE A1060   N  VAL A1033           
SHEET    6   A 6 VAL A1086  LEU A1088  1  O  LEU A1088   N  GLY A1063           
SHEET    1   B 4 GLN H   3  GLN H   6  0                                        
SHEET    2   B 4 VAL H  18  SER H  25 -1  O  LYS H  23   N  VAL H   5           
SHEET    3   B 4 THR H  78  ILE H  83 -1  O  LEU H  81   N  ILE H  20           
SHEET    4   B 4 PHE H  68  GLU H  73 -1  N  GLU H  73   O  THR H  78           
SHEET    1   C 6 GLU H  10  LYS H  12  0                                        
SHEET    2   C 6 THR H 112  VAL H 116  1  O  THR H 115   N  LYS H  12           
SHEET    3   C 6 ALA H  92  ASN H 100 -1  N  ALA H  92   O  VAL H 114           
SHEET    4   C 6 MET H  34  GLN H  39 -1  N  ASN H  35   O  ALA H  97           
SHEET    5   C 6 LYS H  46  LYS H  51 -1  O  LYS H  46   N  LYS H  38           
SHEET    6   C 6 THR H  58  TYR H  60 -1  O  THR H  59   N  TRP H  50           
SHEET    1   D 4 GLU H  10  LYS H  12  0                                        
SHEET    2   D 4 THR H 112  VAL H 116  1  O  THR H 115   N  LYS H  12           
SHEET    3   D 4 ALA H  92  ASN H 100 -1  N  ALA H  92   O  VAL H 114           
SHEET    4   D 4 ALA H 104  TRP H 108 -1  O  TYR H 107   N  ARG H  98           
SHEET    1   E 4 SER H 125  LEU H 129  0                                        
SHEET    2   E 4 VAL H 141  TYR H 150 -1  O  LEU H 146   N  TYR H 127           
SHEET    3   E 4 LEU H 179  VAL H 188 -1  O  VAL H 188   N  VAL H 141           
SHEET    4   E 4 VAL H 168  GLN H 176 -1  N  HIS H 169   O  SER H 185           
SHEET    1   F 3 THR H 156  TRP H 159  0                                        
SHEET    2   F 3 THR H 199  HIS H 204 -1  O  ASN H 201   N  THR H 158           
SHEET    3   F 3 THR H 209  LYS H 214 -1  O  VAL H 211   N  VAL H 202           
SHEET    1   G 4 MET L   4  SER L   7  0                                        
SHEET    2   G 4 VAL L  19  ALA L  25 -1  O  LYS L  24   N  THR L   5           
SHEET    3   G 4 ASP L  70  ILE L  75 -1  O  PHE L  73   N  ILE L  21           
SHEET    4   G 4 PHE L  62  SER L  67 -1  N  SER L  65   O  SER L  72           
SHEET    1   H 6 SER L  10  ALA L  13  0                                        
SHEET    2   H 6 THR L 101  ILE L 105  1  O  LYS L 102   N  LEU L  11           
SHEET    3   H 6 ALA L  84  GLN L  90 -1  N  ALA L  84   O  LEU L 103           
SHEET    4   H 6 ILE L  33  HIS L  38 -1  N  TYR L  36   O  TYR L  87           
SHEET    5   H 6 ARG L  45  HIS L  49 -1  O  LEU L  47   N  TRP L  35           
SHEET    6   H 6 THR L  53  LEU L  54 -1  O  THR L  53   N  HIS L  49           
SHEET    1   I 4 SER L  10  ALA L  13  0                                        
SHEET    2   I 4 THR L 101  ILE L 105  1  O  LYS L 102   N  LEU L  11           
SHEET    3   I 4 ALA L  84  GLN L  90 -1  N  ALA L  84   O  LEU L 103           
SHEET    4   I 4 THR L  96  PHE L  97 -1  O  THR L  96   N  GLN L  90           
SHEET    1   J 4 THR L 113  PHE L 117  0                                        
SHEET    2   J 4 GLY L 128  PHE L 138 -1  O  VAL L 132   N  PHE L 117           
SHEET    3   J 4 TYR L 172  THR L 181 -1  O  MET L 174   N  LEU L 135           
SHEET    4   J 4 VAL L 158  TRP L 162 -1  N  LEU L 159   O  THR L 177           
SHEET    1   K 4 SER L 152  ARG L 154  0                                        
SHEET    2   K 4 ASN L 144  ILE L 149 -1  N  ILE L 149   O  SER L 152           
SHEET    3   K 4 TYR L 191  THR L 196 -1  O  THR L 196   N  ASN L 144           
SHEET    4   K 4 ILE L 204  PHE L 208 -1  O  ILE L 204   N  ALA L 195           
SSBOND   1 CYS A  923    CYS A 1109                        1555   1555    2.04  
SSBOND   2 CYS H   22    CYS H   96                        1555   1555    2.05  
SSBOND   3 CYS H  145    CYS H  200                        1555   1555    2.03  
SSBOND   4 CYS L   23    CYS L   88                        1555   1555    2.03  
SSBOND   5 CYS L  133    CYS L  193                        1555   1555    2.03  
CISPEP   1 PHE H  151    PRO H  152          0        -6.55                     
CISPEP   2 GLU H  153    PRO H  154          0         0.92                     
CISPEP   3 TRP H  193    PRO H  194          0         1.80                     
CISPEP   4 SER L    7    PRO L    8          0        -3.45                     
CISPEP   5 TYR L  139    PRO L  140          0         0.93                     
CRYST1   72.179   89.076  123.511  90.00  90.00  90.00 P 21 21 21    4          
ORIGX1      1.000000  0.000000  0.000000        0.00000                         
ORIGX2      0.000000  1.000000  0.000000        0.00000                         
ORIGX3      0.000000  0.000000  1.000000        0.00000                         
SCALE1      0.013854  0.000000  0.000000        0.00000                         
SCALE2      0.000000  0.011226  0.000000        0.00000                         
SCALE3      0.000000  0.000000  0.008096        0.00000                         
ATOM      1  N   ASP A 922      35.194  43.721 107.952  1.00 32.19           N  
ATOM      2  CA  ASP A 922      35.057  42.967 109.233  1.00 32.09           C  
ATOM      3  C   ASP A 922      34.348  41.626 109.017  1.00 31.57           C  
ATOM      4  O   ASP A 922      34.770  40.609 109.572  1.00 31.87           O  
ATOM      5  CB  ASP A 922      34.332  43.818 110.289  1.00 32.47           C  
ATOM      6  CG  ASP A 922      34.369  43.199 111.681  1.00 33.23           C  
ATOM      7  OD1 ASP A 922      33.716  42.156 111.897  1.00 34.40           O  
ATOM      8  OD2 ASP A 922      34.997  43.707 112.638  1.00 34.56           O  
ATOM      9  N   CYS A 923      33.277  41.636 108.219  1.00 30.64           N  
ATOM     10  CA  CYS A 923      32.506  40.425 107.883  1.00 29.72           C  
ATOM     11  C   CYS A 923      32.028  39.620 109.097  1.00 28.53           C  
ATOM     12  O   CYS A 923      32.315  38.422 109.209  1.00 28.06           O  
ATOM     13  CB  CYS A 923      33.315  39.521 106.947  1.00 30.05           C  
ATOM     14  SG  CYS A 923      33.846  40.341 105.432  1.00 31.92           S  
ATOM     15  N   SER A 924      31.297  40.277 109.996  1.00 27.33           N  
ATOM     16  CA  SER A 924      30.801  39.627 111.214  1.00 26.10           C  
ATOM     17  C   SER A 924      29.393  39.047 111.066  1.00 25.11           C  
ATOM     18  O   SER A 924      28.916  38.334 111.952  1.00 24.72           O  
ATOM     19  CB  SER A 924      30.839  40.601 112.399  1.00 26.40           C  
ATOM     20  OG  SER A 924      30.024  41.733 112.144  1.00 26.95           O  
ATOM     21  N   GLN A 925      28.732  39.350 109.951  1.00 24.02           N  
ATOM     22  CA  GLN A 925      27.368  38.871 109.717  1.00 22.96           C  
ATOM     23  C   GLN A 925      27.265  37.868 108.560  1.00 21.56           C  
ATOM     24  O   GLN A 925      28.201  37.757 107.754  1.00 21.09           O  
ATOM     25  CB  GLN A 925      26.401  40.053 109.577  1.00 23.42           C  
ATOM     26  CG  GLN A 925      25.918  40.569 110.950  1.00 25.41           C  
ATOM     27  CD  GLN A 925      25.356  41.978 110.903  1.00 27.86           C  
ATOM     28  OE1 GLN A 925      25.163  42.547 109.823  1.00 29.32           O  
ATOM     29  NE2 GLN A 925      25.100  42.552 112.078  1.00 28.72           N  
ATOM     30  N   PRO A 926      26.157  37.117 108.499  1.00 20.19           N  
ATOM     31  CA  PRO A 926      25.996  36.081 107.478  1.00 19.00           C  
ATOM     32  C   PRO A 926      25.989  36.636 106.064  1.00 17.83           C  
ATOM     33  O   PRO A 926      25.186  37.509 105.737  1.00 17.83           O  
ATOM     34  CB  PRO A 926      24.632  35.457 107.809  1.00 19.07           C  
ATOM     35  CG  PRO A 926      24.367  35.829 109.229  1.00 19.85           C  
ATOM     36  CD  PRO A 926      24.990  37.177 109.400  1.00 20.03           C  
ATOM     37  N   LEU A 927      26.887  36.111 105.239  1.00 16.38           N  
ATOM     38  CA  LEU A 927      26.995  36.508 103.847  1.00 15.08           C  
ATOM     39  C   LEU A 927      27.205  35.289 102.963  1.00 13.84           C  
ATOM     40  O   LEU A 927      28.160  34.535 103.152  1.00 13.22           O  
ATOM     41  CB  LEU A 927      28.174  37.472 103.653  1.00 15.23           C  
ATOM     42  CG  LEU A 927      28.592  37.749 102.206  1.00 16.16           C  
ATOM     43  CD1 LEU A 927      27.542  38.565 101.449  1.00 16.15           C  
ATOM     44  CD2 LEU A 927      29.953  38.436 102.178  1.00 17.90           C  
ATOM     45  N   ASP A 928      26.302  35.093 102.009  1.00 12.92           N  
ATOM     46  CA  ASP A 928      26.491  34.086 100.971  1.00 12.51           C  
ATOM     47  C   ASP A 928      27.105  34.818  99.785  1.00 12.59           C  
ATOM     48  O   ASP A 928      26.497  35.766  99.263  1.00 12.40           O  
ATOM     49  CB  ASP A 928      25.155  33.476 100.534  1.00 12.73           C  
ATOM     50  CG  ASP A 928      24.572  32.503 101.553  1.00 12.94           C  
ATOM     51  OD1 ASP A 928      25.316  31.971 102.399  1.00 13.54           O  
ATOM     52  OD2 ASP A 928      23.367  32.186 101.558  1.00 13.18           O  
ATOM     53  N   VAL A 929      28.292  34.395  99.349  1.00 11.94           N  
ATOM     54  CA  VAL A 929      28.912  35.019  98.181  1.00 12.05           C  
ATOM     55  C   VAL A 929      29.299  34.011  97.088  1.00 11.93           C  
ATOM     56  O   VAL A 929      29.853  32.938  97.381  1.00 11.77           O  
ATOM     57  CB  VAL A 929      30.120  35.949  98.578  1.00 12.81           C  
ATOM     58  CG1 VAL A 929      31.190  35.173  99.334  1.00 12.19           C  
ATOM     59  CG2 VAL A 929      30.724  36.651  97.347  1.00 13.54           C  
ATOM     60  N   ILE A 930      28.965  34.356  95.840  1.00 11.25           N  
ATOM     61  CA  ILE A 930      29.418  33.594  94.673  1.00 11.65           C  
ATOM     62  C   ILE A 930      30.543  34.328  93.966  1.00 11.83           C  
ATOM     63  O   ILE A 930      30.432  35.530  93.687  1.00 11.83           O  
ATOM     64  CB  ILE A 930      28.252  33.353  93.662  1.00 11.63           C  
ATOM     65  CG1 ILE A 930      27.177  32.445  94.274  1.00 11.72           C  
ATOM     66  CG2 ILE A 930      28.783  32.761  92.324  1.00 11.93           C  
ATOM     67  CD1 ILE A 930      25.982  32.218  93.341  1.00  9.72           C  
ATOM     68  N   LEU A 931      31.644  33.614  93.714  1.00 12.18           N  
ATOM     69  CA  LEU A 931      32.654  34.077  92.774  1.00 12.19           C  
ATOM     70  C   LEU A 931      32.303  33.425  91.439  1.00 12.44           C  
ATOM     71  O   LEU A 931      32.372  32.201  91.283  1.00 12.78           O  
ATOM     72  CB  LEU A 931      34.076  33.670  93.217  1.00 11.63           C  
ATOM     73  CG  LEU A 931      34.490  34.088  94.639  1.00 11.81           C  
ATOM     74  CD1 LEU A 931      35.935  33.657  94.956  1.00 10.83           C  
ATOM     75  CD2 LEU A 931      34.315  35.592  94.890  1.00 11.86           C  
ATOM     76  N   LEU A 932      31.938  34.258  90.475  1.00 12.64           N  
ATOM     77  CA  LEU A 932      31.506  33.804  89.167  1.00 12.69           C  
ATOM     78  C   LEU A 932      32.604  34.146  88.182  1.00 12.87           C  
ATOM     79  O   LEU A 932      32.735  35.296  87.723  1.00 13.48           O  
ATOM     80  CB  LEU A 932      30.181  34.486  88.795  1.00 12.60           C  
ATOM     81  CG  LEU A 932      29.556  34.185  87.426  1.00 12.14           C  
ATOM     82  CD1 LEU A 932      29.438  32.680  87.207  1.00 12.79           C  
ATOM     83  CD2 LEU A 932      28.171  34.879  87.334  1.00 11.58           C  
ATOM     84  N   LEU A 933      33.428  33.141  87.901  1.00 12.78           N  
ATOM     85  CA  LEU A 933      34.602  33.305  87.051  1.00 12.67           C  
ATOM     86  C   LEU A 933      34.251  33.238  85.576  1.00 12.83           C  
ATOM     87  O   LEU A 933      33.295  32.578  85.177  1.00 12.78           O  
ATOM     88  CB  LEU A 933      35.664  32.241  87.387  1.00 12.59           C  
ATOM     89  CG  LEU A 933      35.985  32.004  88.876  1.00 12.61           C  
ATOM     90  CD1 LEU A 933      37.215  31.045  89.023  1.00 12.62           C  
ATOM     91  CD2 LEU A 933      36.197  33.289  89.659  1.00 11.99           C  
ATOM     92  N   ASP A 934      35.040  33.923  84.761  1.00 12.43           N  
ATOM     93  CA  ASP A 934      34.790  33.953  83.330  1.00 12.69           C  
ATOM     94  C   ASP A 934      35.589  32.831  82.669  1.00 13.14           C  
ATOM     95  O   ASP A 934      36.795  32.969  82.463  1.00 13.14           O  
ATOM     96  CB  ASP A 934      35.208  35.324  82.803  1.00 12.59           C  
ATOM     97  CG  ASP A 934      35.026  35.480  81.312  1.00 13.57           C  
ATOM     98  OD1 ASP A 934      34.721  34.489  80.609  1.00 13.13           O  
ATOM     99  OD2 ASP A 934      35.176  36.587  80.754  1.00 12.96           O  
ATOM    100  N   GLY A 935      34.910  31.735  82.326  1.00 12.78           N  
ATOM    101  CA  GLY A 935      35.556  30.596  81.675  1.00 13.11           C  
ATOM    102  C   GLY A 935      35.378  30.599  80.169  1.00 13.68           C  
ATOM    103  O   GLY A 935      35.621  29.581  79.517  1.00 13.92           O  
ATOM    104  N   SER A 936      34.975  31.743  79.603  1.00 13.83           N  
ATOM    105  CA  SER A 936      34.751  31.840  78.149  1.00 14.29           C  
ATOM    106  C   SER A 936      36.041  31.665  77.350  1.00 14.83           C  
ATOM    107  O   SER A 936      37.139  31.760  77.903  1.00 14.44           O  
ATOM    108  CB  SER A 936      34.088  33.180  77.768  1.00 14.28           C  
ATOM    109  OG  SER A 936      34.953  34.287  78.017  1.00 15.82           O  
ATOM    110  N   SER A 937      35.901  31.427  76.048  1.00 15.30           N  
ATOM    111  CA  SER A 937      37.058  31.311  75.159  1.00 16.66           C  
ATOM    112  C   SER A 937      37.454  32.689  74.613  1.00 17.46           C  
ATOM    113  O   SER A 937      37.715  32.849  73.417  1.00 19.15           O  
ATOM    114  CB  SER A 937      36.740  30.352  74.006  1.00 16.59           C  
ATOM    115  OG  SER A 937      36.368  29.075  74.496  1.00 17.38           O  
ATOM    116  N   SER A 938      37.514  33.689  75.481  1.00 17.78           N  
ATOM    117  CA  SER A 938      37.831  35.040  75.038  1.00 18.24           C  
ATOM    118  C   SER A 938      39.346  35.262  74.968  1.00 17.98           C  
ATOM    119  O   SER A 938      39.896  35.548  73.892  1.00 18.32           O  
ATOM    120  CB  SER A 938      37.150  36.074  75.947  1.00 18.36           C  
ATOM    121  OG  SER A 938      35.744  35.843  76.012  1.00 21.73           O  
ATOM    122  N   PHE A 939      40.015  35.121  76.109  1.00 17.60           N  
ATOM    123  CA  PHE A 939      41.478  35.270  76.188  1.00 17.81           C  
ATOM    124  C   PHE A 939      42.131  33.904  76.390  1.00 17.50           C  
ATOM    125  O   PHE A 939      41.419  32.937  76.657  1.00 17.19           O  
ATOM    126  CB  PHE A 939      41.850  36.242  77.319  1.00 17.93           C  
ATOM    127  CG  PHE A 939      41.618  37.682  76.970  1.00 19.26           C  
ATOM    128  CD1 PHE A 939      40.394  38.295  77.239  1.00 20.29           C  
ATOM    129  CD2 PHE A 939      42.613  38.424  76.343  1.00 20.35           C  
ATOM    130  CE1 PHE A 939      40.169  39.635  76.891  1.00 21.15           C  
ATOM    131  CE2 PHE A 939      42.402  39.763  75.996  1.00 21.36           C  
ATOM    132  CZ  PHE A 939      41.180  40.369  76.272  1.00 21.73           C  
ATOM    133  N   PRO A 940      43.461  33.793  76.239  1.00 17.33           N  
ATOM    134  CA  PRO A 940      44.147  32.528  76.519  1.00 16.93           C  
ATOM    135  C   PRO A 940      43.896  31.993  77.946  1.00 16.62           C  
ATOM    136  O   PRO A 940      43.540  32.760  78.855  1.00 15.72           O  
ATOM    137  CB  PRO A 940      45.628  32.873  76.298  1.00 17.51           C  
ATOM    138  CG  PRO A 940      45.593  33.992  75.302  1.00 17.60           C  
ATOM    139  CD  PRO A 940      44.400  34.824  75.754  1.00 17.43           C  
ATOM    140  N   ALA A 941      44.095  30.686  78.125  1.00 16.55           N  
ATOM    141  CA  ALA A 941      43.833  29.993  79.391  1.00 16.33           C  
ATOM    142  C   ALA A 941      44.579  30.556  80.595  1.00 16.19           C  
ATOM    143  O   ALA A 941      44.157  30.341  81.727  1.00 15.53           O  
ATOM    144  CB  ALA A 941      44.117  28.492  79.253  1.00 16.95           C  
ATOM    145  N   SER A 942      45.683  31.267  80.356  1.00 15.76           N  
ATOM    146  CA  SER A 942      46.420  31.909  81.448  1.00 15.52           C  
ATOM    147  C   SER A 942      45.547  32.905  82.228  1.00 15.23           C  
ATOM    148  O   SER A 942      45.750  33.110  83.424  1.00 14.64           O  
ATOM    149  CB  SER A 942      47.697  32.579  80.925  1.00 15.96           C  
ATOM    150  OG  SER A 942      47.386  33.596  79.993  1.00 17.53           O  
ATOM    151  N   TYR A 943      44.576  33.516  81.549  1.00 14.59           N  
ATOM    152  CA  TYR A 943      43.625  34.414  82.200  1.00 14.92           C  
ATOM    153  C   TYR A 943      42.793  33.667  83.233  1.00 14.68           C  
ATOM    154  O   TYR A 943      42.649  34.126  84.366  1.00 13.80           O  
ATOM    155  CB  TYR A 943      42.722  35.081  81.164  1.00 14.96           C  
ATOM    156  CG  TYR A 943      43.324  36.329  80.559  1.00 17.44           C  
ATOM    157  CD1 TYR A 943      44.542  36.280  79.870  1.00 19.17           C  
ATOM    158  CD2 TYR A 943      42.673  37.561  80.667  1.00 19.66           C  
ATOM    159  CE1 TYR A 943      45.090  37.415  79.316  1.00 21.05           C  
ATOM    160  CE2 TYR A 943      43.218  38.710  80.102  1.00 20.20           C  
ATOM    161  CZ  TYR A 943      44.423  38.626  79.437  1.00 21.37           C  
ATOM    162  OH  TYR A 943      44.983  39.753  78.879  1.00 22.91           O  
ATOM    163  N   PHE A 944      42.267  32.504  82.845  1.00 14.40           N  
ATOM    164  CA  PHE A 944      41.512  31.673  83.774  1.00 14.69           C  
ATOM    165  C   PHE A 944      42.370  31.237  84.969  1.00 14.75           C  
ATOM    166  O   PHE A 944      41.863  31.127  86.088  1.00 14.75           O  
ATOM    167  CB  PHE A 944      40.910  30.454  83.063  1.00 14.81           C  
ATOM    168  CG  PHE A 944      39.860  29.743  83.874  1.00 15.01           C  
ATOM    169  CD1 PHE A 944      38.603  30.322  84.071  1.00 14.81           C  
ATOM    170  CD2 PHE A 944      40.124  28.496  84.441  1.00 16.21           C  
ATOM    171  CE1 PHE A 944      37.618  29.666  84.828  1.00 16.46           C  
ATOM    172  CE2 PHE A 944      39.142  27.829  85.191  1.00 16.45           C  
ATOM    173  CZ  PHE A 944      37.899  28.411  85.389  1.00 16.20           C  
ATOM    174  N   ASP A 945      43.664  30.995  84.746  1.00 15.06           N  
ATOM    175  CA  ASP A 945      44.551  30.633  85.856  1.00 15.31           C  
ATOM    176  C   ASP A 945      44.608  31.742  86.910  1.00 14.70           C  
ATOM    177  O   ASP A 945      44.605  31.465  88.112  1.00 14.45           O  
ATOM    178  CB  ASP A 945      45.966  30.283  85.360  1.00 16.36           C  
ATOM    179  CG  ASP A 945      46.016  28.953  84.613  1.00 19.17           C  
ATOM    180  OD1 ASP A 945      45.074  28.137  84.753  1.00 22.09           O  
ATOM    181  OD2 ASP A 945      46.961  28.634  83.860  1.00 23.06           O  
ATOM    182  N   GLU A 946      44.656  32.995  86.456  1.00 14.18           N  
ATOM    183  CA  GLU A 946      44.701  34.143  87.360  1.00 13.91           C  
ATOM    184  C   GLU A 946      43.376  34.271  88.113  1.00 13.44           C  
ATOM    185  O   GLU A 946      43.352  34.700  89.264  1.00 13.09           O  
ATOM    186  CB  GLU A 946      44.986  35.439  86.593  1.00 14.06           C  
ATOM    187  CG  GLU A 946      46.376  35.545  85.972  1.00 14.98           C  
ATOM    188  CD  GLU A 946      47.460  35.932  86.963  1.00 17.57           C  
ATOM    189  OE1 GLU A 946      47.194  35.978  88.181  1.00 18.50           O  
ATOM    190  OE2 GLU A 946      48.593  36.197  86.516  1.00 18.78           O  
ATOM    191  N   MET A 947      42.288  33.900  87.447  1.00 12.99           N  
ATOM    192  CA  MET A 947      40.953  33.905  88.059  1.00 12.84           C  
ATOM    193  C   MET A 947      40.884  32.851  89.171  1.00 13.09           C  
ATOM    194  O   MET A 947      40.271  33.081  90.216  1.00 13.25           O  
ATOM    195  CB  MET A 947      39.890  33.621  87.008  1.00 12.93           C  
ATOM    196  CG  MET A 947      39.777  34.706  85.958  1.00 12.54           C  
ATOM    197  SD  MET A 947      38.544  34.262  84.721  1.00 14.17           S  
ATOM    198  CE  MET A 947      39.089  35.316  83.371  1.00 12.89           C  
ATOM    199  N   LYS A 948      41.517  31.702  88.933  1.00 12.79           N  
ATOM    200  CA  LYS A 948      41.649  30.660  89.949  1.00 12.87           C  
ATOM    201  C   LYS A 948      42.500  31.175  91.126  1.00 12.96           C  
ATOM    202  O   LYS A 948      42.141  30.957  92.288  1.00 12.99           O  
ATOM    203  CB  LYS A 948      42.244  29.377  89.341  1.00 13.88           C  
ATOM    204  CG  LYS A 948      41.261  28.593  88.435  1.00 13.78           C  
ATOM    205  CD  LYS A 948      41.979  27.493  87.611  1.00 13.98           C  
ATOM    206  CE  LYS A 948      42.580  26.413  88.500  1.00 14.52           C  
ATOM    207  NZ  LYS A 948      43.081  25.205  87.757  1.00 14.95           N  
ATOM    208  N   SER A 949      43.599  31.885  90.834  1.00 12.71           N  
ATOM    209  CA  SER A 949      44.427  32.471  91.898  1.00 12.76           C  
ATOM    210  C   SER A 949      43.647  33.482  92.732  1.00 12.20           C  
ATOM    211  O   SER A 949      43.802  33.531  93.956  1.00 11.73           O  
ATOM    212  CB  SER A 949      45.713  33.105  91.347  1.00 12.63           C  
ATOM    213  OG  SER A 949      46.468  32.111  90.687  1.00 16.35           O  
ATOM    214  N   PHE A 950      42.811  34.271  92.059  1.00 11.85           N  
ATOM    215  CA  PHE A 950      41.907  35.221  92.707  1.00 12.08           C  
ATOM    216  C   PHE A 950      40.916  34.511  93.652  1.00 12.38           C  
ATOM    217  O   PHE A 950      40.751  34.924  94.803  1.00 12.47           O  
ATOM    218  CB  PHE A 950      41.169  36.039  91.631  1.00 11.94           C  
ATOM    219  CG  PHE A 950      39.910  36.710  92.113  1.00 13.98           C  
ATOM    220  CD1 PHE A 950      39.966  37.925  92.782  1.00 14.96           C  
ATOM    221  CD2 PHE A 950      38.655  36.126  91.878  1.00 15.26           C  
ATOM    222  CE1 PHE A 950      38.801  38.551  93.231  1.00 17.78           C  
ATOM    223  CE2 PHE A 950      37.478  36.744  92.322  1.00 16.49           C  
ATOM    224  CZ  PHE A 950      37.549  37.958  92.998  1.00 16.07           C  
ATOM    225  N   ALA A 951      40.262  33.456  93.157  1.00 12.13           N  
ATOM    226  CA  ALA A 951      39.322  32.674  93.968  1.00 12.82           C  
ATOM    227  C   ALA A 951      39.985  32.076  95.221  1.00 13.02           C  
ATOM    228  O   ALA A 951      39.411  32.114  96.323  1.00 12.82           O  
ATOM    229  CB  ALA A 951      38.649  31.584  93.115  1.00 12.32           C  
ATOM    230  N   LYS A 952      41.203  31.562  95.063  1.00 13.58           N  
ATOM    231  CA  LYS A 952      41.937  30.981  96.182  1.00 14.05           C  
ATOM    232  C   LYS A 952      42.315  32.049  97.200  1.00 14.10           C  
ATOM    233  O   LYS A 952      42.234  31.818  98.411  1.00 13.78           O  
ATOM    234  CB  LYS A 952      43.216  30.293  95.713  1.00 14.50           C  
ATOM    235  CG  LYS A 952      43.034  29.063  94.862  1.00 16.57           C  
ATOM    236  CD  LYS A 952      44.383  28.415  94.809  1.00 19.56           C  
ATOM    237  CE  LYS A 952      44.566  27.473  93.668  1.00 21.49           C  
ATOM    238  NZ  LYS A 952      46.028  27.078  93.661  1.00 23.15           N  
ATOM    239  N   ALA A 953      42.747  33.210  96.708  1.00 14.24           N  
ATOM    240  CA  ALA A 953      43.141  34.298  97.594  1.00 14.60           C  
ATOM    241  C   ALA A 953      41.919  34.747  98.386  1.00 14.64           C  
ATOM    242  O   ALA A 953      42.028  35.030  99.580  1.00 14.28           O  
ATOM    243  CB  ALA A 953      43.732  35.469  96.800  1.00 14.51           C  
ATOM    244  N   PHE A 954      40.768  34.810  97.710  1.00 14.41           N  
ATOM    245  CA  PHE A 954      39.512  35.222  98.335  1.00 15.16           C  
ATOM    246  C   PHE A 954      39.109  34.242  99.435  1.00 15.04           C  
ATOM    247  O   PHE A 954      38.797  34.654 100.555  1.00 14.75           O  
ATOM    248  CB  PHE A 954      38.384  35.352  97.301  1.00 15.46           C  
ATOM    249  CG  PHE A 954      37.102  35.871  97.884  1.00 17.14           C  
ATOM    250  CD1 PHE A 954      36.803  37.227  97.824  1.00 18.54           C  
ATOM    251  CD2 PHE A 954      36.206  35.006  98.531  1.00 18.81           C  
ATOM    252  CE1 PHE A 954      35.628  37.722  98.377  1.00 20.31           C  
ATOM    253  CE2 PHE A 954      35.026  35.490  99.089  1.00 20.23           C  
ATOM    254  CZ  PHE A 954      34.736  36.850  99.012  1.00 19.97           C  
ATOM    255  N   ILE A 955      39.130  32.949  99.108  1.00 15.41           N  
ATOM    256  CA  ILE A 955      38.816  31.893 100.078  1.00 15.89           C  
ATOM    257  C   ILE A 955      39.756  31.949 101.278  1.00 16.42           C  
ATOM    258  O   ILE A 955      39.312  31.878 102.428  1.00 16.11           O  
ATOM    259  CB  ILE A 955      38.848  30.492  99.410  1.00 15.97           C  
ATOM    260  CG1 ILE A 955      37.655  30.344  98.468  1.00 15.64           C  
ATOM    261  CG2 ILE A 955      38.813  29.368 100.472  1.00 15.14           C  
ATOM    262  CD1 ILE A 955      37.788  29.227  97.454  1.00 17.93           C  
ATOM    263  N   SER A 956      41.051  32.081 101.008  1.00 16.96           N  
ATOM    264  CA  SER A 956      42.046  32.137 102.075  1.00 17.75           C  
ATOM    265  C   SER A 956      41.767  33.270 103.064  1.00 17.91           C  
ATOM    266  O   SER A 956      41.982  33.115 104.268  1.00 17.66           O  
ATOM    267  CB  SER A 956      43.456  32.256 101.494  1.00 18.31           C  
ATOM    268  OG  SER A 956      43.786  31.094 100.745  1.00 19.59           O  
ATOM    269  N   LYS A 957      41.255  34.388 102.557  1.00 18.03           N  
ATOM    270  CA  LYS A 957      40.999  35.572 103.386  1.00 18.50           C  
ATOM    271  C   LYS A 957      39.622  35.694 104.020  1.00 18.41           C  
ATOM    272  O   LYS A 957      39.450  36.429 104.995  1.00 18.01           O  
ATOM    273  CB  LYS A 957      41.244  36.834 102.573  1.00 18.81           C  
ATOM    274  CG  LYS A 957      42.686  37.204 102.499  1.00 19.89           C  
ATOM    275  CD  LYS A 957      42.800  38.670 102.230  1.00 20.48           C  
ATOM    276  CE  LYS A 957      44.215  39.130 102.408  1.00 20.26           C  
ATOM    277  NZ  LYS A 957      44.231  40.603 102.338  1.00 18.58           N  
ATOM    278  N   ALA A 958      38.647  35.001 103.445  1.00 18.02           N  
ATOM    279  CA  ALA A 958      37.260  35.101 103.880  1.00 18.25           C  
ATOM    280  C   ALA A 958      37.037  34.579 105.295  1.00 18.09           C  
ATOM    281  O   ALA A 958      37.690  33.629 105.734  1.00 18.11           O  
ATOM    282  CB  ALA A 958      36.355  34.379 102.894  1.00 17.55           C  
ATOM    283  N   ASN A 959      36.107  35.213 106.002  1.00 18.28           N  
ATOM    284  CA  ASN A 959      35.738  34.794 107.346  1.00 18.01           C  
ATOM    285  C   ASN A 959      34.680  33.687 107.240  1.00 17.92           C  
ATOM    286  O   ASN A 959      33.494  33.926 107.449  1.00 17.91           O  
ATOM    287  CB  ASN A 959      35.221  36.003 108.137  1.00 18.39           C  
ATOM    288  CG  ASN A 959      35.113  35.741 109.635  1.00 18.65           C  
ATOM    289  OD1 ASN A 959      34.338  36.399 110.327  1.00 20.10           O  
ATOM    290  ND2 ASN A 959      35.895  34.791 110.141  1.00 18.62           N  
ATOM    291  N   ILE A 960      35.121  32.478 106.901  1.00 17.82           N  
ATOM    292  CA  ILE A 960      34.209  31.356 106.647  1.00 18.05           C  
ATOM    293  C   ILE A 960      33.760  30.657 107.927  1.00 18.18           C  
ATOM    294  O   ILE A 960      34.574  30.359 108.808  1.00 17.81           O  
ATOM    295  CB  ILE A 960      34.824  30.356 105.625  1.00 18.16           C  
ATOM    296  CG1 ILE A 960      35.145  31.079 104.307  1.00 18.74           C  
ATOM    297  CG2 ILE A 960      33.874  29.170 105.374  1.00 18.20           C  
ATOM    298  CD1 ILE A 960      35.781  30.196 103.235  1.00 20.38           C  
ATOM    299  N   GLY A 961      32.455  30.405 108.018  1.00 18.02           N  
ATOM    300  CA  GLY A 961      31.849  29.788 109.206  1.00 18.62           C  
ATOM    301  C   GLY A 961      30.337  29.714 109.047  1.00 18.79           C  
ATOM    302  O   GLY A 961      29.782  30.423 108.213  1.00 18.83           O  
ATOM    303  N   PRO A 962      29.667  28.889 109.859  1.00 19.16           N  
ATOM    304  CA  PRO A 962      28.210  28.632 109.722  1.00 19.14           C  
ATOM    305  C   PRO A 962      27.292  29.868 109.765  1.00 18.97           C  
ATOM    306  O   PRO A 962      26.277  29.909 109.047  1.00 19.04           O  
ATOM    307  CB  PRO A 962      27.896  27.717 110.914  1.00 19.21           C  
ATOM    308  CG  PRO A 962      29.203  27.128 111.310  1.00 19.31           C  
ATOM    309  CD  PRO A 962      30.254  28.147 110.988  1.00 19.11           C  
ATOM    310  N   ARG A 963      27.648  30.841 110.606  1.00 18.25           N  
ATOM    311  CA  ARG A 963      26.894  32.090 110.764  1.00 17.71           C  
ATOM    312  C   ARG A 963      27.672  33.274 110.186  1.00 16.69           C  
ATOM    313  O   ARG A 963      27.336  34.440 110.417  1.00 16.11           O  
ATOM    314  CB  ARG A 963      26.561  32.328 112.244  1.00 18.13           C  
ATOM    315  CG  ARG A 963      25.663  31.244 112.834  1.00 20.18           C  
ATOM    316  CD  ARG A 963      25.238  31.421 114.298  1.00 23.77           C  
ATOM    317  NE  ARG A 963      26.355  31.577 115.237  1.00 27.47           N  
ATOM    318  CZ  ARG A 963      27.304  30.665 115.470  1.00 28.94           C  
ATOM    319  NH1 ARG A 963      27.330  29.514 114.797  1.00 29.69           N  
ATOM    320  NH2 ARG A 963      28.258  30.924 116.359  1.00 28.77           N  
ATOM    321  N   LEU A 964      28.700  32.955 109.407  1.00 15.97           N  
ATOM    322  CA  LEU A 964      29.585  33.956 108.830  1.00 15.01           C  
ATOM    323  C   LEU A 964      29.521  33.902 107.296  1.00 14.63           C  
ATOM    324  O   LEU A 964      28.421  33.845 106.726  1.00 14.76           O  
ATOM    325  CB  LEU A 964      31.006  33.764 109.382  1.00 14.90           C  
ATOM    326  CG  LEU A 964      31.162  33.921 110.907  1.00 15.31           C  
ATOM    327  CD1 LEU A 964      32.470  33.317 111.406  1.00 15.00           C  
ATOM    328  CD2 LEU A 964      31.030  35.380 111.349  1.00 14.81           C  
ATOM    329  N   THR A 965      30.675  33.926 106.631  1.00 14.07           N  
ATOM    330  CA  THR A 965      30.725  33.871 105.168  1.00 13.75           C  
ATOM    331  C   THR A 965      30.695  32.445 104.622  1.00 14.06           C  
ATOM    332  O   THR A 965      31.353  31.554 105.159  1.00 14.18           O  
ATOM    333  CB  THR A 965      31.985  34.608 104.654  1.00 13.85           C  
ATOM    334  OG1 THR A 965      31.887  35.996 104.984  1.00 14.05           O  
ATOM    335  CG2 THR A 965      32.045  34.612 103.124  1.00 12.55           C  
ATOM    336  N   GLN A 966      29.913  32.250 103.560  1.00 13.69           N  
ATOM    337  CA  GLN A 966      29.875  31.008 102.792  1.00 14.48           C  
ATOM    338  C   GLN A 966      30.260  31.409 101.361  1.00 14.26           C  
ATOM    339  O   GLN A 966      29.682  32.351 100.802  1.00 14.16           O  
ATOM    340  CB  GLN A 966      28.469  30.380 102.831  1.00 14.56           C  
ATOM    341  CG  GLN A 966      28.428  28.932 102.354  1.00 17.46           C  
ATOM    342  CD  GLN A 966      27.030  28.294 102.315  1.00 18.63           C  
ATOM    343  OE1 GLN A 966      25.987  28.973 102.360  1.00 19.78           O  
ATOM    344  NE2 GLN A 966      27.017  26.977 102.202  1.00 20.40           N  
ATOM    345  N   VAL A 967      31.222  30.700 100.768  1.00 13.79           N  
ATOM    346  CA  VAL A 967      31.718  31.043  99.430  1.00 14.51           C  
ATOM    347  C   VAL A 967      31.503  29.889  98.450  1.00 14.56           C  
ATOM    348  O   VAL A 967      31.879  28.756  98.735  1.00 15.61           O  
ATOM    349  CB  VAL A 967      33.242  31.370  99.431  1.00 14.22           C  
ATOM    350  CG1 VAL A 967      33.715  31.836  98.029  1.00 14.24           C  
ATOM    351  CG2 VAL A 967      33.595  32.401 100.499  1.00 15.00           C  
ATOM    352  N   SER A 968      30.882  30.167  97.311  1.00 14.65           N  
ATOM    353  CA  SER A 968      30.797  29.157  96.251  1.00 13.93           C  
ATOM    354  C   SER A 968      31.498  29.705  95.028  1.00 13.25           C  
ATOM    355  O   SER A 968      31.638  30.927  94.877  1.00 13.67           O  
ATOM    356  CB  SER A 968      29.351  28.744  95.924  1.00 14.09           C  
ATOM    357  OG  SER A 968      28.591  29.859  95.521  1.00 16.57           O  
ATOM    358  N   VAL A 969      31.969  28.808  94.169  1.00 12.28           N  
ATOM    359  CA  VAL A 969      32.679  29.227  92.967  1.00 12.11           C  
ATOM    360  C   VAL A 969      31.999  28.603  91.756  1.00 11.96           C  
ATOM    361  O   VAL A 969      31.836  27.396  91.689  1.00 11.49           O  
ATOM    362  CB  VAL A 969      34.193  28.870  93.014  1.00 11.87           C  
ATOM    363  CG1 VAL A 969      34.920  29.404  91.756  1.00 11.24           C  
ATOM    364  CG2 VAL A 969      34.848  29.453  94.289  1.00 12.61           C  
ATOM    365  N   LEU A 970      31.574  29.459  90.834  1.00 12.24           N  
ATOM    366  CA  LEU A 970      30.945  29.045  89.592  1.00 12.79           C  
ATOM    367  C   LEU A 970      31.744  29.629  88.465  1.00 12.65           C  
ATOM    368  O   LEU A 970      32.530  30.557  88.674  1.00 13.62           O  
ATOM    369  CB  LEU A 970      29.524  29.638  89.491  1.00 12.18           C  
ATOM    370  CG  LEU A 970      28.360  28.968  90.215  1.00 12.83           C  
ATOM    371  CD1 LEU A 970      28.627  28.712  91.698  1.00 12.63           C  
ATOM    372  CD2 LEU A 970      27.090  29.810  90.007  1.00 12.65           C  
ATOM    373  N   GLN A 971      31.547  29.099  87.264  1.00 12.43           N  
ATOM    374  CA  GLN A 971      32.188  29.695  86.092  1.00 13.32           C  
ATOM    375  C   GLN A 971      31.233  29.656  84.927  1.00 13.08           C  
ATOM    376  O   GLN A 971      30.347  28.805  84.891  1.00 12.89           O  
ATOM    377  CB  GLN A 971      33.511  28.992  85.735  1.00 12.94           C  
ATOM    378  CG  GLN A 971      33.383  27.516  85.332  1.00 14.24           C  
ATOM    379  CD  GLN A 971      34.628  27.006  84.628  1.00 16.16           C  
ATOM    380  OE1 GLN A 971      35.080  27.602  83.645  1.00 17.30           O  
ATOM    381  NE2 GLN A 971      35.177  25.894  85.114  1.00 15.42           N  
ATOM    382  N   TYR A 972      31.421  30.557  83.967  1.00 12.56           N  
ATOM    383  CA  TYR A 972      30.538  30.598  82.804  1.00 12.61           C  
ATOM    384  C   TYR A 972      31.287  30.598  81.471  1.00 12.76           C  
ATOM    385  O   TYR A 972      32.444  30.984  81.393  1.00 12.59           O  
ATOM    386  CB  TYR A 972      29.574  31.813  82.881  1.00 12.33           C  
ATOM    387  CG  TYR A 972      30.232  33.182  82.676  1.00 11.66           C  
ATOM    388  CD1 TYR A 972      30.368  33.729  81.389  1.00 12.26           C  
ATOM    389  CD2 TYR A 972      30.690  33.931  83.772  1.00 11.97           C  
ATOM    390  CE1 TYR A 972      30.987  34.972  81.183  1.00 12.92           C  
ATOM    391  CE2 TYR A 972      31.305  35.190  83.585  1.00 12.05           C  
ATOM    392  CZ  TYR A 972      31.453  35.691  82.292  1.00 12.64           C  
ATOM    393  OH  TYR A 972      32.036  36.918  82.115  1.00 12.57           O  
ATOM    394  N   GLY A 973      30.572  30.182  80.432  1.00 13.09           N  
ATOM    395  CA  GLY A 973      31.028  30.167  79.066  1.00 13.47           C  
ATOM    396  C   GLY A 973      29.754  29.817  78.320  1.00 14.67           C  
ATOM    397  O   GLY A 973      28.769  30.553  78.404  1.00 14.05           O  
ATOM    398  N   SER A 974      29.767  28.689  77.619  1.00 14.77           N  
ATOM    399  CA  SER A 974      28.576  28.179  76.920  1.00 15.99           C  
ATOM    400  C   SER A 974      27.368  28.093  77.869  1.00 16.42           C  
ATOM    401  O   SER A 974      26.225  28.437  77.503  1.00 16.64           O  
ATOM    402  CB  SER A 974      28.894  26.804  76.348  1.00 15.96           C  
ATOM    403  OG  SER A 974      29.873  26.911  75.331  1.00 16.70           O  
ATOM    404  N   ILE A 975      27.649  27.633  79.091  1.00 16.07           N  
ATOM    405  CA  ILE A 975      26.687  27.531  80.182  1.00 15.86           C  
ATOM    406  C   ILE A 975      27.455  27.863  81.473  1.00 15.44           C  
ATOM    407  O   ILE A 975      28.668  28.059  81.440  1.00 15.99           O  
ATOM    408  CB  ILE A 975      26.108  26.092  80.287  1.00 16.13           C  
ATOM    409  CG1 ILE A 975      27.251  25.077  80.324  1.00 17.94           C  
ATOM    410  CG2 ILE A 975      25.115  25.795  79.128  1.00 16.19           C  
ATOM    411  CD1 ILE A 975      26.956  23.840  81.140  1.00 21.82           C  
ATOM    412  N   THR A 976      26.751  27.901  82.603  1.00 14.06           N  
ATOM    413  CA  THR A 976      27.365  28.148  83.901  1.00 13.66           C  
ATOM    414  C   THR A 976      27.429  26.830  84.666  1.00 13.67           C  
ATOM    415  O   THR A 976      26.475  26.036  84.629  1.00 13.21           O  
ATOM    416  CB  THR A 976      26.550  29.218  84.638  1.00 13.91           C  
ATOM    417  OG1 THR A 976      26.775  30.467  83.978  1.00 14.75           O  
ATOM    418  CG2 THR A 976      27.042  29.475  86.076  1.00 14.00           C  
ATOM    419  N   THR A 977      28.557  26.590  85.337  1.00 12.91           N  
ATOM    420  CA  THR A 977      28.732  25.364  86.112  1.00 13.15           C  
ATOM    421  C   THR A 977      29.091  25.690  87.554  1.00 12.83           C  
ATOM    422  O   THR A 977      29.687  26.731  87.834  1.00 13.34           O  
ATOM    423  CB  THR A 977      29.828  24.455  85.487  1.00 13.11           C  
ATOM    424  OG1 THR A 977      31.061  25.177  85.408  1.00 14.85           O  
ATOM    425  CG2 THR A 977      29.516  24.137  84.022  1.00 13.92           C  
ATOM    426  N   ILE A 978      28.711  24.800  88.463  1.00 12.84           N  
ATOM    427  CA  ILE A 978      29.054  24.930  89.875  1.00 13.17           C  
ATOM    428  C   ILE A 978      30.316  24.111  90.102  1.00 13.94           C  
ATOM    429  O   ILE A 978      30.297  22.899  89.927  1.00 13.99           O  
ATOM    430  CB  ILE A 978      27.932  24.366  90.757  1.00 13.11           C  
ATOM    431  CG1 ILE A 978      26.598  25.096  90.468  1.00 13.02           C  
ATOM    432  CG2 ILE A 978      28.360  24.452  92.223  1.00 12.35           C  
ATOM    433  CD1 ILE A 978      25.325  24.381  91.018  1.00 12.41           C  
ATOM    434  N   ASP A 979      31.401  24.776  90.499  1.00 14.77           N  
ATOM    435  CA  ASP A 979      32.681  24.090  90.722  1.00 16.03           C  
ATOM    436  C   ASP A 979      33.006  23.908  92.216  1.00 15.65           C  
ATOM    437  O   ASP A 979      33.564  22.885  92.624  1.00 16.13           O  
ATOM    438  CB  ASP A 979      33.805  24.772  89.927  1.00 17.21           C  
ATOM    439  CG  ASP A 979      33.529  24.778  88.411  1.00 20.18           C  
ATOM    440  OD1 ASP A 979      32.355  24.865  88.008  1.00 27.76           O  
ATOM    441  OD2 ASP A 979      34.399  24.712  87.532  1.00 25.54           O  
ATOM    442  N   VAL A 980      32.651  24.894  93.031  1.00 15.11           N  
ATOM    443  CA  VAL A 980      32.712  24.757  94.485  1.00 14.86           C  
ATOM    444  C   VAL A 980      31.300  25.086  94.962  1.00 15.17           C  
ATOM    445  O   VAL A 980      30.877  26.237  94.862  1.00 15.44           O  
ATOM    446  CB  VAL A 980      33.765  25.712  95.135  1.00 15.56           C  
ATOM    447  CG1 VAL A 980      33.762  25.581  96.659  1.00 15.10           C  
ATOM    448  CG2 VAL A 980      35.152  25.442  94.566  1.00 15.48           C  
ATOM    449  N   PRO A 981      30.549  24.089  95.434  1.00 14.67           N  
ATOM    450  CA  PRO A 981      29.149  24.313  95.822  1.00 14.80           C  
ATOM    451  C   PRO A 981      29.026  24.878  97.231  1.00 15.42           C  
ATOM    452  O   PRO A 981      30.026  24.958  97.958  1.00 14.57           O  
ATOM    453  CB  PRO A 981      28.560  22.896  95.810  1.00 14.95           C  
ATOM    454  CG  PRO A 981      29.736  22.028  96.267  1.00 13.48           C  
ATOM    455  CD  PRO A 981      30.966  22.689  95.654  1.00 14.82           C  
ATOM    456  N   TRP A 982      27.807  25.260  97.604  1.00 16.27           N  
ATOM    457  CA  TRP A 982      27.518  25.627  98.978  1.00 18.43           C  
ATOM    458  C   TRP A 982      27.863  24.406  99.822  1.00 20.95           C  
ATOM    459  O   TRP A 982      27.663  23.262  99.404  1.00 20.73           O  
ATOM    460  CB  TRP A 982      26.041  25.980  99.182  1.00 17.36           C  
ATOM    461  CG  TRP A 982      25.544  27.172  98.424  1.00 15.46           C  
ATOM    462  CD1 TRP A 982      24.421  27.227  97.628  1.00 14.46           C  
ATOM    463  CD2 TRP A 982      26.118  28.482  98.393  1.00 14.01           C  
ATOM    464  NE1 TRP A 982      24.275  28.490  97.104  1.00 13.74           N  
ATOM    465  CE2 TRP A 982      25.300  29.282  97.552  1.00 13.17           C  
ATOM    466  CE3 TRP A 982      27.256  29.071  98.981  1.00 13.32           C  
ATOM    467  CZ2 TRP A 982      25.576  30.631  97.291  1.00 13.31           C  
ATOM    468  CZ3 TRP A 982      27.526  30.423  98.725  1.00 12.96           C  
ATOM    469  CH2 TRP A 982      26.688  31.182  97.881  1.00 12.68           C  
ATOM    470  N   ASN A 983      28.389  24.656 101.007  1.00 24.66           N  
ATOM    471  CA  ASN A 983      28.842  23.581 101.873  1.00 28.18           C  
ATOM    472  C   ASN A 983      28.683  23.922 103.346  1.00 30.01           C  
ATOM    473  O   ASN A 983      29.067  25.014 103.783  1.00 30.82           O  
ATOM    474  CB  ASN A 983      30.315  23.297 101.576  1.00 28.25           C  
ATOM    475  CG  ASN A 983      30.869  22.173 102.408  1.00 30.27           C  
ATOM    476  OD1 ASN A 983      31.966  22.279 102.951  1.00 32.02           O  
ATOM    477  ND2 ASN A 983      30.103  21.089 102.534  1.00 32.24           N  
ATOM    478  N   VAL A 984      28.136  22.976 104.109  1.00 32.22           N  
ATOM    479  CA  VAL A 984      27.977  23.139 105.550  1.00 34.15           C  
ATOM    480  C   VAL A 984      29.357  23.233 106.229  1.00 35.37           C  
ATOM    481  O   VAL A 984      29.723  24.295 106.751  1.00 35.69           O  
ATOM    482  CB  VAL A 984      27.129  21.989 106.184  1.00 34.23           C  
ATOM    483  CG1 VAL A 984      26.942  22.203 107.689  1.00 34.61           C  
ATOM    484  CG2 VAL A 984      25.770  21.866 105.498  1.00 34.64           C  
ATOM    485  N   VAL A 985      30.121  22.136 106.179  1.00 36.66           N  
ATOM    486  CA  VAL A 985      31.411  22.010 106.883  1.00 37.74           C  
ATOM    487  C   VAL A 985      32.645  22.172 105.970  1.00 38.17           C  
ATOM    488  O   VAL A 985      33.236  21.169 105.546  1.00 38.42           O  
ATOM    489  CB  VAL A 985      31.528  20.625 107.574  1.00 37.82           C  
ATOM    490  CG1 VAL A 985      32.539  20.675 108.731  1.00 38.14           C  
ATOM    491  CG2 VAL A 985      30.166  20.129 108.057  1.00 38.14           C  
ATOM    492  N   PRO A 986      33.052  23.409 105.674  1.00 38.46           N  
ATOM    493  CA  PRO A 986      34.197  23.635 104.798  1.00 38.29           C  
ATOM    494  C   PRO A 986      35.521  23.894 105.521  1.00 38.04           C  
ATOM    495  O   PRO A 986      35.566  24.649 106.500  1.00 38.24           O  
ATOM    496  CB  PRO A 986      33.782  24.890 104.024  1.00 38.53           C  
ATOM    497  CG  PRO A 986      32.743  25.590 104.929  1.00 38.70           C  
ATOM    498  CD  PRO A 986      32.460  24.686 106.111  1.00 38.57           C  
ATOM    499  N   GLU A 987      36.582  23.252 105.041  1.00 37.27           N  
ATOM    500  CA  GLU A 987      37.938  23.558 105.490  1.00 36.27           C  
ATOM    501  C   GLU A 987      38.642  24.235 104.315  1.00 34.97           C  
ATOM    502  O   GLU A 987      38.539  23.774 103.170  1.00 34.63           O  
ATOM    503  CB  GLU A 987      38.678  22.311 105.993  1.00 36.71           C  
ATOM    504  CG  GLU A 987      38.713  21.138 105.025  1.00 38.36           C  
ATOM    505  CD  GLU A 987      39.064  19.822 105.699  1.00 40.25           C  
ATOM    506  OE1 GLU A 987      40.100  19.224 105.330  1.00 41.23           O  
ATOM    507  OE2 GLU A 987      38.313  19.390 106.605  1.00 41.17           O  
ATOM    508  N   LYS A 988      39.325  25.343 104.596  1.00 33.25           N  
ATOM    509  CA  LYS A 988      39.935  26.156 103.542  1.00 31.65           C  
ATOM    510  C   LYS A 988      40.889  25.402 102.625  1.00 30.81           C  
ATOM    511  O   LYS A 988      40.870  25.620 101.418  1.00 30.62           O  
ATOM    512  CB  LYS A 988      40.586  27.420 104.108  1.00 31.73           C  
ATOM    513  CG  LYS A 988      39.576  28.492 104.474  1.00 30.61           C  
ATOM    514  CD  LYS A 988      40.246  29.745 104.968  1.00 29.23           C  
ATOM    515  CE  LYS A 988      39.209  30.777 105.356  1.00 27.99           C  
ATOM    516  NZ  LYS A 988      39.858  32.034 105.801  1.00 27.80           N  
ATOM    517  N   ALA A 989      41.704  24.514 103.190  1.00 29.59           N  
ATOM    518  CA  ALA A 989      42.647  23.723 102.398  1.00 28.52           C  
ATOM    519  C   ALA A 989      41.917  22.887 101.340  1.00 27.70           C  
ATOM    520  O   ALA A 989      42.399  22.721 100.217  1.00 27.45           O  
ATOM    521  CB  ALA A 989      43.489  22.832 103.306  1.00 28.57           C  
ATOM    522  N   HIS A 990      40.747  22.373 101.712  1.00 26.86           N  
ATOM    523  CA  HIS A 990      39.928  21.565 100.815  1.00 26.12           C  
ATOM    524  C   HIS A 990      39.277  22.412  99.715  1.00 24.88           C  
ATOM    525  O   HIS A 990      39.257  22.010  98.553  1.00 24.50           O  
ATOM    526  CB  HIS A 990      38.878  20.778 101.599  1.00 26.44           C  
ATOM    527  CG  HIS A 990      37.953  19.986 100.731  1.00 28.54           C  
ATOM    528  ND1 HIS A 990      38.357  18.855 100.055  1.00 30.03           N  
ATOM    529  CD2 HIS A 990      36.649  20.170 100.415  1.00 30.09           C  
ATOM    530  CE1 HIS A 990      37.340  18.372  99.365  1.00 30.72           C  
ATOM    531  NE2 HIS A 990      36.291  19.151  99.565  1.00 30.94           N  
ATOM    532  N   LEU A 991      38.754  23.576 100.090  1.00 23.82           N  
ATOM    533  CA  LEU A 991      38.180  24.513  99.120  1.00 22.90           C  
ATOM    534  C   LEU A 991      39.227  24.949  98.098  1.00 22.08           C  
ATOM    535  O   LEU A 991      38.911  25.090  96.919  1.00 21.66           O  
ATOM    536  CB  LEU A 991      37.573  25.737  99.823  1.00 23.12           C  
ATOM    537  CG  LEU A 991      36.397  25.495 100.784  1.00 23.47           C  
ATOM    538  CD1 LEU A 991      36.010  26.770 101.517  1.00 23.91           C  
ATOM    539  CD2 LEU A 991      35.193  24.916 100.047  1.00 24.40           C  
ATOM    540  N   LEU A 992      40.468  25.154  98.545  1.00 21.17           N  
ATOM    541  CA  LEU A 992      41.545  25.530  97.621  1.00 20.70           C  
ATOM    542  C   LEU A 992      41.846  24.420  96.618  1.00 20.49           C  
ATOM    543  O   LEU A 992      42.046  24.697  95.434  1.00 20.36           O  
ATOM    544  CB  LEU A 992      42.825  25.959  98.355  1.00 20.63           C  
ATOM    545  CG  LEU A 992      42.794  27.141  99.337  1.00 20.48           C  
ATOM    546  CD1 LEU A 992      44.217  27.508  99.776  1.00 21.24           C  
ATOM    547  CD2 LEU A 992      42.110  28.339  98.752  1.00 19.55           C  
ATOM    548  N   SER A 993      41.866  23.169  97.085  1.00 20.77           N  
ATOM    549  CA  SER A 993      42.084  22.027  96.191  1.00 21.15           C  
ATOM    550  C   SER A 993      40.948  21.891  95.166  1.00 20.87           C  
ATOM    551  O   SER A 993      41.188  21.483  94.024  1.00 20.88           O  
ATOM    552  CB  SER A 993      42.300  20.719  96.970  1.00 21.40           C  
ATOM    553  OG  SER A 993      41.154  20.367  97.726  1.00 23.57           O  
ATOM    554  N   LEU A 994      39.729  22.253  95.572  1.00 20.37           N  
ATOM    555  CA  LEU A 994      38.568  22.222  94.676  1.00 20.07           C  
ATOM    556  C   LEU A 994      38.716  23.250  93.555  1.00 19.64           C  
ATOM    557  O   LEU A 994      38.375  22.969  92.405  1.00 20.19           O  
ATOM    558  CB  LEU A 994      37.264  22.439  95.443  1.00 20.30           C  
ATOM    559  CG  LEU A 994      36.804  21.321  96.389  1.00 21.35           C  
ATOM    560  CD1 LEU A 994      35.483  21.707  97.021  1.00 22.05           C  
ATOM    561  CD2 LEU A 994      36.681  19.995  95.656  1.00 21.77           C  
ATOM    562  N   VAL A 995      39.228  24.432  93.894  1.00 18.54           N  
ATOM    563  CA  VAL A 995      39.520  25.465  92.889  1.00 18.02           C  
ATOM    564  C   VAL A 995      40.672  25.003  91.979  1.00 18.18           C  
ATOM    565  O   VAL A 995      40.613  25.166  90.756  1.00 17.96           O  
ATOM    566  CB  VAL A 995      39.898  26.826  93.531  1.00 17.86           C  
ATOM    567  CG1 VAL A 995      40.284  27.831  92.460  1.00 16.40           C  
ATOM    568  CG2 VAL A 995      38.744  27.375  94.387  1.00 17.39           C  
ATOM    569  N   ASP A 996      41.705  24.419  92.587  1.00 18.43           N  
ATOM    570  CA  ASP A 996      42.886  23.940  91.856  1.00 19.35           C  
ATOM    571  C   ASP A 996      42.574  23.103  90.626  1.00 18.96           C  
ATOM    572  O   ASP A 996      43.200  23.266  89.584  1.00 19.33           O  
ATOM    573  CB  ASP A 996      43.800  23.118  92.778  1.00 19.83           C  
ATOM    574  CG  ASP A 996      44.844  23.955  93.466  1.00 22.76           C  
ATOM    575  OD1 ASP A 996      45.200  25.021  92.919  1.00 26.39           O  
ATOM    576  OD2 ASP A 996      45.396  23.612  94.539  1.00 26.67           O  
ATOM    577  N   VAL A 997      41.604  22.207  90.753  1.00 18.70           N  
ATOM    578  CA  VAL A 997      41.293  21.273  89.680  1.00 18.70           C  
ATOM    579  C   VAL A 997      40.361  21.852  88.610  1.00 18.53           C  
ATOM    580  O   VAL A 997      40.070  21.177  87.626  1.00 18.32           O  
ATOM    581  CB  VAL A 997      40.742  19.925  90.231  1.00 18.72           C  
ATOM    582  CG1 VAL A 997      41.759  19.265  91.162  1.00 19.64           C  
ATOM    583  CG2 VAL A 997      39.401  20.123  90.942  1.00 19.08           C  
ATOM    584  N   MET A 998      39.906  23.093  88.793  1.00 18.15           N  
ATOM    585  CA  MET A 998      39.021  23.730  87.808  1.00 18.32           C  
ATOM    586  C   MET A 998      39.713  23.915  86.463  1.00 18.55           C  
ATOM    587  O   MET A 998      40.872  24.304  86.404  1.00 18.26           O  
ATOM    588  CB  MET A 998      38.512  25.085  88.307  1.00 17.57           C  
ATOM    589  CG  MET A 998      37.635  25.004  89.550  1.00 18.12           C  
ATOM    590  SD  MET A 998      37.036  26.616  90.102  1.00 19.75           S  
ATOM    591  CE  MET A 998      36.254  27.229  88.620  1.00 17.47           C  
ATOM    592  N   GLN A 999      38.997  23.610  85.386  1.00 19.38           N  
ATOM    593  CA  GLN A 999      39.487  23.869  84.030  1.00 20.60           C  
ATOM    594  C   GLN A 999      38.429  24.732  83.363  1.00 20.52           C  
ATOM    595  O   GLN A 999      37.247  24.562  83.646  1.00 19.69           O  
ATOM    596  CB  GLN A 999      39.674  22.562  83.266  1.00 21.29           C  
ATOM    597  CG  GLN A 999      40.629  21.568  83.931  1.00 24.52           C  
ATOM    598  CD  GLN A 999      42.095  21.831  83.622  1.00 28.54           C  
ATOM    599  OE1 GLN A 999      42.651  22.882  83.979  1.00 31.21           O  
ATOM    600  NE2 GLN A 999      42.735  20.860  82.971  1.00 30.58           N  
ATOM    601  N   ARG A1000      38.821  25.658  82.488  1.00 20.35           N  
ATOM    602  CA  ARG A1000      37.806  26.560  81.939  1.00 20.83           C  
ATOM    603  C   ARG A1000      36.758  25.855  81.071  1.00 20.67           C  
ATOM    604  O   ARG A1000      37.067  24.919  80.326  1.00 21.18           O  
ATOM    605  CB  ARG A1000      38.412  27.779  81.236  1.00 20.95           C  
ATOM    606  CG  ARG A1000      38.741  27.571  79.803  1.00 22.05           C  
ATOM    607  CD  ARG A1000      39.336  28.775  79.133  1.00 22.76           C  
ATOM    608  NE  ARG A1000      39.578  28.463  77.731  1.00 23.38           N  
ATOM    609  CZ  ARG A1000      40.128  29.291  76.855  1.00 24.70           C  
ATOM    610  NH1 ARG A1000      40.507  30.506  77.222  1.00 23.11           N  
ATOM    611  NH2 ARG A1000      40.291  28.899  75.598  1.00 25.40           N  
ATOM    612  N   GLU A1001      35.521  26.319  81.225  1.00 20.61           N  
ATOM    613  CA  GLU A1001      34.324  25.836  80.516  1.00 20.46           C  
ATOM    614  C   GLU A1001      34.478  25.996  78.999  1.00 19.73           C  
ATOM    615  O   GLU A1001      34.161  25.076  78.232  1.00 19.47           O  
ATOM    616  CB  GLU A1001      33.105  26.623  81.056  1.00 21.04           C  
ATOM    617  CG  GLU A1001      31.770  26.556  80.297  1.00 22.93           C  
ATOM    618  CD  GLU A1001      31.196  25.157  80.154  1.00 26.50           C  
ATOM    619  OE1 GLU A1001      31.384  24.312  81.060  1.00 27.46           O  
ATOM    620  OE2 GLU A1001      30.542  24.899  79.119  1.00 28.36           O  
ATOM    621  N   GLY A1002      34.992  27.155  78.583  1.00 18.20           N  
ATOM    622  CA  GLY A1002      35.105  27.510  77.168  1.00 17.32           C  
ATOM    623  C   GLY A1002      33.770  27.981  76.608  1.00 16.73           C  
ATOM    624  O   GLY A1002      32.743  27.892  77.278  1.00 16.28           O  
ATOM    625  N   GLY A1003      33.787  28.481  75.375  1.00 16.46           N  
ATOM    626  CA  GLY A1003      32.565  28.914  74.700  1.00 16.47           C  
ATOM    627  C   GLY A1003      32.377  30.420  74.743  1.00 16.07           C  
ATOM    628  O   GLY A1003      33.288  31.150  75.146  1.00 16.39           O  
ATOM    629  N   PRO A1004      31.199  30.887  74.335  1.00 15.94           N  
ATOM    630  CA  PRO A1004      30.922  32.324  74.278  1.00 15.62           C  
ATOM    631  C   PRO A1004      30.611  32.895  75.658  1.00 15.44           C  
ATOM    632  O   PRO A1004      30.322  32.138  76.585  1.00 15.87           O  
ATOM    633  CB  PRO A1004      29.681  32.396  73.388  1.00 15.48           C  
ATOM    634  CG  PRO A1004      28.964  31.094  73.632  1.00 16.29           C  
ATOM    635  CD  PRO A1004      30.038  30.081  73.897  1.00 15.54           C  
ATOM    636  N   SER A1005      30.656  34.216  75.785  1.00 14.88           N  
ATOM    637  CA  SER A1005      30.360  34.877  77.050  1.00 14.73           C  
ATOM    638  C   SER A1005      28.856  35.064  77.229  1.00 14.29           C  
ATOM    639  O   SER A1005      28.312  36.081  76.796  1.00 13.14           O  
ATOM    640  CB  SER A1005      31.070  36.238  77.096  1.00 15.16           C  
ATOM    641  OG  SER A1005      32.462  36.050  76.906  1.00 17.40           O  
ATOM    642  N   GLN A1006      28.183  34.072  77.831  1.00 13.73           N  
ATOM    643  CA  GLN A1006      26.735  34.150  78.099  1.00 13.54           C  
ATOM    644  C   GLN A1006      26.575  34.738  79.504  1.00 13.12           C  
ATOM    645  O   GLN A1006      26.292  34.026  80.470  1.00 12.85           O  
ATOM    646  CB  GLN A1006      26.088  32.761  78.025  1.00 14.18           C  
ATOM    647  CG  GLN A1006      26.331  32.016  76.705  1.00 15.57           C  
ATOM    648  CD  GLN A1006      25.360  32.375  75.596  1.00 20.01           C  
ATOM    649  OE1 GLN A1006      24.471  33.229  75.762  1.00 21.97           O  
ATOM    650  NE2 GLN A1006      25.519  31.718  74.453  1.00 19.91           N  
ATOM    651  N   ILE A1007      26.806  36.042  79.616  1.00 12.42           N  
ATOM    652  CA  ILE A1007      26.860  36.694  80.924  1.00 12.15           C  
ATOM    653  C   ILE A1007      25.488  36.853  81.573  1.00 12.32           C  
ATOM    654  O   ILE A1007      25.377  36.755  82.794  1.00 11.88           O  
ATOM    655  CB  ILE A1007      27.588  38.061  80.826  1.00 12.29           C  
ATOM    656  CG1 ILE A1007      28.944  37.887  80.123  1.00 10.32           C  
ATOM    657  CG2 ILE A1007      27.774  38.669  82.219  1.00 12.80           C  
ATOM    658  CD1 ILE A1007      29.756  39.218  79.925  1.00  9.63           C  
ATOM    659  N   GLY A1008      24.460  37.111  80.762  1.00 11.52           N  
ATOM    660  CA  GLY A1008      23.103  37.275  81.279  1.00 12.25           C  
ATOM    661  C   GLY A1008      22.651  35.983  81.934  1.00 12.11           C  
ATOM    662  O   GLY A1008      22.198  35.976  83.071  1.00 11.74           O  
ATOM    663  N   ASP A1009      22.826  34.883  81.209  1.00 12.61           N  
ATOM    664  CA  ASP A1009      22.531  33.542  81.703  1.00 12.41           C  
ATOM    665  C   ASP A1009      23.336  33.215  82.969  1.00 12.49           C  
ATOM    666  O   ASP A1009      22.791  32.647  83.911  1.00 11.31           O  
ATOM    667  CB  ASP A1009      22.816  32.508  80.598  1.00 13.02           C  
ATOM    668  CG  ASP A1009      22.402  31.105  80.993  1.00 14.30           C  
ATOM    669  OD1 ASP A1009      21.184  30.876  81.113  1.00 14.16           O  
ATOM    670  OD2 ASP A1009      23.222  30.173  81.199  1.00 16.20           O  
ATOM    671  N   ALA A1010      24.624  33.595  82.989  1.00 11.39           N  
ATOM    672  CA  ALA A1010      25.494  33.332  84.127  1.00 11.83           C  
ATOM    673  C   ALA A1010      25.033  34.069  85.381  1.00 11.81           C  
ATOM    674  O   ALA A1010      24.956  33.471  86.455  1.00 11.95           O  
ATOM    675  CB  ALA A1010      26.953  33.682  83.800  1.00 11.14           C  
ATOM    676  N   LEU A1011      24.727  35.359  85.250  1.00 11.72           N  
ATOM    677  CA  LEU A1011      24.208  36.101  86.388  1.00 11.85           C  
ATOM    678  C   LEU A1011      22.860  35.537  86.868  1.00 11.81           C  
ATOM    679  O   LEU A1011      22.621  35.460  88.071  1.00 12.25           O  
ATOM    680  CB  LEU A1011      24.130  37.610  86.104  1.00 12.26           C  
ATOM    681  CG  LEU A1011      23.513  38.469  87.225  1.00 11.60           C  
ATOM    682  CD1 LEU A1011      24.244  38.277  88.567  1.00 13.26           C  
ATOM    683  CD2 LEU A1011      23.459  39.947  86.847  1.00 14.18           C  
ATOM    684  N   GLY A1012      21.991  35.144  85.938  1.00 11.70           N  
ATOM    685  CA  GLY A1012      20.713  34.507  86.294  1.00 12.10           C  
ATOM    686  C   GLY A1012      20.946  33.258  87.129  1.00 12.02           C  
ATOM    687  O   GLY A1012      20.265  33.026  88.146  1.00 11.98           O  
ATOM    688  N   PHE A1013      21.925  32.462  86.700  1.00 12.08           N  
ATOM    689  CA  PHE A1013      22.284  31.234  87.397  1.00 11.85           C  
ATOM    690  C   PHE A1013      22.713  31.603  88.820  1.00 11.71           C  
ATOM    691  O   PHE A1013      22.179  31.060  89.791  1.00 11.16           O  
ATOM    692  CB  PHE A1013      23.395  30.505  86.635  1.00 12.61           C  
ATOM    693  CG  PHE A1013      23.634  29.077  87.079  1.00 12.92           C  
ATOM    694  CD1 PHE A1013      23.500  28.025  86.170  1.00 13.46           C  
ATOM    695  CD2 PHE A1013      24.005  28.787  88.391  1.00 14.39           C  
ATOM    696  CE1 PHE A1013      23.733  26.706  86.563  1.00 13.94           C  
ATOM    697  CE2 PHE A1013      24.252  27.464  88.799  1.00 15.31           C  
ATOM    698  CZ  PHE A1013      24.106  26.428  87.889  1.00 14.11           C  
ATOM    699  N   ALA A1014      23.642  32.552  88.938  1.00 11.58           N  
ATOM    700  CA  ALA A1014      24.138  33.004  90.246  1.00 11.17           C  
ATOM    701  C   ALA A1014      22.997  33.481  91.165  1.00 11.04           C  
ATOM    702  O   ALA A1014      22.913  33.082  92.335  1.00 10.60           O  
ATOM    703  CB  ALA A1014      25.175  34.112  90.063  1.00 11.27           C  
ATOM    704  N   VAL A1015      22.125  34.332  90.634  1.00 10.13           N  
ATOM    705  CA  VAL A1015      20.995  34.846  91.415  1.00 10.62           C  
ATOM    706  C   VAL A1015      20.128  33.691  91.937  1.00 10.49           C  
ATOM    707  O   VAL A1015      19.746  33.674  93.114  1.00 10.54           O  
ATOM    708  CB  VAL A1015      20.132  35.848  90.600  1.00 10.28           C  
ATOM    709  CG1 VAL A1015      18.814  36.185  91.330  1.00 10.72           C  
ATOM    710  CG2 VAL A1015      20.908  37.142  90.310  1.00 10.48           C  
ATOM    711  N   ARG A1016      19.827  32.729  91.073  1.00 11.14           N  
ATOM    712  CA  ARG A1016      19.021  31.576  91.496  1.00 11.74           C  
ATOM    713  C   ARG A1016      19.722  30.765  92.601  1.00 12.03           C  
ATOM    714  O   ARG A1016      19.090  30.384  93.607  1.00 11.87           O  
ATOM    715  CB  ARG A1016      18.671  30.683  90.301  1.00 11.96           C  
ATOM    716  CG  ARG A1016      18.128  29.288  90.671  1.00 12.68           C  
ATOM    717  CD  ARG A1016      16.684  29.214  91.160  1.00 15.59           C  
ATOM    718  NE  ARG A1016      16.386  29.994  92.358  1.00 14.70           N  
ATOM    719  CZ  ARG A1016      15.163  30.083  92.895  1.00 17.75           C  
ATOM    720  NH1 ARG A1016      14.150  29.440  92.344  1.00 15.73           N  
ATOM    721  NH2 ARG A1016      14.944  30.813  93.983  1.00 15.95           N  
ATOM    722  N   TYR A1017      21.025  30.529  92.424  1.00 12.68           N  
ATOM    723  CA  TYR A1017      21.811  29.725  93.366  1.00 12.76           C  
ATOM    724  C   TYR A1017      21.930  30.413  94.735  1.00 13.43           C  
ATOM    725  O   TYR A1017      21.949  29.744  95.779  1.00 13.07           O  
ATOM    726  CB  TYR A1017      23.193  29.401  92.764  1.00 13.43           C  
ATOM    727  CG  TYR A1017      23.949  28.259  93.442  1.00 13.31           C  
ATOM    728  CD1 TYR A1017      23.346  27.014  93.626  1.00 13.34           C  
ATOM    729  CD2 TYR A1017      25.280  28.416  93.847  1.00 13.40           C  
ATOM    730  CE1 TYR A1017      24.022  25.958  94.235  1.00 12.77           C  
ATOM    731  CE2 TYR A1017      25.988  27.348  94.455  1.00 13.41           C  
ATOM    732  CZ  TYR A1017      25.345  26.132  94.635  1.00 12.46           C  
ATOM    733  OH  TYR A1017      25.985  25.079  95.229  1.00 12.47           O  
ATOM    734  N   LEU A1018      21.992  31.746  94.721  1.00 13.17           N  
ATOM    735  CA  LEU A1018      22.004  32.546  95.947  1.00 14.02           C  
ATOM    736  C   LEU A1018      20.642  32.595  96.657  1.00 14.86           C  
ATOM    737  O   LEU A1018      20.592  32.799  97.871  1.00 15.78           O  
ATOM    738  CB  LEU A1018      22.481  33.974  95.661  1.00 13.79           C  
ATOM    739  CG  LEU A1018      23.993  34.183  95.578  1.00 14.62           C  
ATOM    740  CD1 LEU A1018      24.337  35.444  94.786  1.00 14.43           C  
ATOM    741  CD2 LEU A1018      24.611  34.216  96.978  1.00 14.78           C  
ATOM    742  N   THR A1019      19.547  32.401  95.927  1.00 15.65           N  
ATOM    743  CA  THR A1019      18.210  32.547  96.534  1.00 17.27           C  
ATOM    744  C   THR A1019      17.454  31.239  96.758  1.00 18.46           C  
ATOM    745  O   THR A1019      16.296  31.246  97.197  1.00 17.69           O  
ATOM    746  CB  THR A1019      17.333  33.502  95.704  1.00 17.22           C  
ATOM    747  OG1 THR A1019      17.280  33.040  94.352  1.00 17.99           O  
ATOM    748  CG2 THR A1019      17.963  34.888  95.603  1.00 17.39           C  
ATOM    749  N   SER A1020      18.101  30.121  96.454  1.00 19.74           N  
ATOM    750  CA  SER A1020      17.467  28.815  96.606  1.00 21.14           C  
ATOM    751  C   SER A1020      17.916  28.154  97.914  1.00 22.08           C  
ATOM    752  O   SER A1020      19.050  27.675  98.022  1.00 22.69           O  
ATOM    753  CB  SER A1020      17.806  27.929  95.406  1.00 20.85           C  
ATOM    754  OG  SER A1020      17.300  26.624  95.586  1.00 20.92           O  
ATOM    755  N   GLU A1021      17.028  28.120  98.902  1.00 23.66           N  
ATOM    756  CA  GLU A1021      17.377  27.536 100.208  1.00 24.76           C  
ATOM    757  C   GLU A1021      17.628  26.029 100.106  1.00 24.49           C  
ATOM    758  O   GLU A1021      18.502  25.493 100.807  1.00 25.09           O  
ATOM    759  CB  GLU A1021      16.314  27.814 101.292  1.00 25.13           C  
ATOM    760  CG  GLU A1021      15.607  29.174 101.273  1.00 27.90           C  
ATOM    761  CD  GLU A1021      16.510  30.395 101.087  1.00 31.28           C  
ATOM    762  OE1 GLU A1021      17.747  30.257 100.919  1.00 33.33           O  
ATOM    763  OE2 GLU A1021      15.965  31.524 101.098  1.00 32.61           O  
ATOM    764  N   MET A1022      16.887  25.370  99.209  1.00 23.72           N  
ATOM    765  CA  MET A1022      16.977  23.920  99.012  1.00 22.95           C  
ATOM    766  C   MET A1022      18.354  23.486  98.491  1.00 21.49           C  
ATOM    767  O   MET A1022      18.752  22.338  98.690  1.00 21.46           O  
ATOM    768  CB  MET A1022      15.820  23.385  98.127  1.00 23.22           C  
ATOM    769  CG  MET A1022      16.110  23.115  96.625  1.00 25.53           C  
ATOM    770  SD  MET A1022      14.663  22.553  95.645  1.00 32.20           S  
ATOM    771  CE  MET A1022      15.375  21.424  94.442  1.00 28.71           C  
ATOM    772  N   HIS A1023      19.084  24.406  97.863  1.00 19.77           N  
ATOM    773  CA  HIS A1023      20.411  24.088  97.324  1.00 18.60           C  
ATOM    774  C   HIS A1023      21.600  24.477  98.222  1.00 18.01           C  
ATOM    775  O   HIS A1023      22.750  24.188  97.896  1.00 17.80           O  
ATOM    776  CB  HIS A1023      20.575  24.641  95.904  1.00 18.07           C  
ATOM    777  CG  HIS A1023      19.648  24.011  94.908  1.00 18.61           C  
ATOM    778  ND1 HIS A1023      18.501  24.634  94.460  1.00 16.72           N  
ATOM    779  CD2 HIS A1023      19.687  22.805  94.291  1.00 17.80           C  
ATOM    780  CE1 HIS A1023      17.879  23.844  93.601  1.00 17.46           C  
ATOM    781  NE2 HIS A1023      18.575  22.725  93.485  1.00 17.99           N  
ATOM    782  N   GLY A1024      21.329  25.124  99.348  1.00 17.60           N  
ATOM    783  CA  GLY A1024      22.402  25.453 100.286  1.00 16.90           C  
ATOM    784  C   GLY A1024      22.552  26.905 100.700  1.00 16.88           C  
ATOM    785  O   GLY A1024      23.281  27.205 101.654  1.00 16.51           O  
ATOM    786  N   ALA A1025      21.888  27.817  99.994  1.00 16.21           N  
ATOM    787  CA  ALA A1025      21.943  29.234 100.382  1.00 16.29           C  
ATOM    788  C   ALA A1025      21.222  29.396 101.722  1.00 15.98           C  
ATOM    789  O   ALA A1025      20.317  28.619 102.027  1.00 15.53           O  
ATOM    790  CB  ALA A1025      21.301  30.107  99.312  1.00 16.34           C  
ATOM    791  N   ARG A1026      21.629  30.376 102.526  1.00 15.64           N  
ATOM    792  CA  ARG A1026      21.003  30.599 103.833  1.00 16.18           C  
ATOM    793  C   ARG A1026      19.965  31.722 103.772  1.00 17.24           C  
ATOM    794  O   ARG A1026      20.282  32.838 103.364  1.00 17.21           O  
ATOM    795  CB  ARG A1026      22.058  30.910 104.901  1.00 15.89           C  
ATOM    796  CG  ARG A1026      23.030  29.771 105.180  1.00 14.91           C  
ATOM    797  CD  ARG A1026      24.255  30.203 105.968  1.00 14.16           C  
ATOM    798  NE  ARG A1026      25.043  31.163 105.197  1.00 13.25           N  
ATOM    799  CZ  ARG A1026      26.046  31.882 105.679  1.00 12.20           C  
ATOM    800  NH1 ARG A1026      26.409  31.777 106.956  1.00 12.47           N  
ATOM    801  NH2 ARG A1026      26.681  32.716 104.876  1.00 12.25           N  
ATOM    802  N   PRO A1027      18.735  31.429 104.198  1.00 18.80           N  
ATOM    803  CA  PRO A1027      17.636  32.404 104.164  1.00 19.61           C  
ATOM    804  C   PRO A1027      17.959  33.779 104.778  1.00 20.01           C  
ATOM    805  O   PRO A1027      17.653  34.809 104.170  1.00 20.87           O  
ATOM    806  CB  PRO A1027      16.529  31.701 104.960  1.00 19.85           C  
ATOM    807  CG  PRO A1027      16.801  30.251 104.739  1.00 19.91           C  
ATOM    808  CD  PRO A1027      18.296  30.131 104.750  1.00 18.80           C  
ATOM    809  N   GLY A1028      18.587  33.808 105.947  1.00 19.72           N  
ATOM    810  CA  GLY A1028      18.877  35.090 106.594  1.00 19.70           C  
ATOM    811  C   GLY A1028      20.059  35.894 106.067  1.00 19.23           C  
ATOM    812  O   GLY A1028      20.241  37.054 106.446  1.00 19.48           O  
ATOM    813  N   ALA A1029      20.849  35.302 105.175  1.00 18.58           N  
ATOM    814  CA  ALA A1029      22.120  35.895 104.759  1.00 17.69           C  
ATOM    815  C   ALA A1029      22.051  37.011 103.717  1.00 17.18           C  
ATOM    816  O   ALA A1029      21.149  37.041 102.874  1.00 17.00           O  
ATOM    817  CB  ALA A1029      23.069  34.798 104.278  1.00 17.66           C  
ATOM    818  N   SER A1030      23.016  37.927 103.794  1.00 16.58           N  
ATOM    819  CA  SER A1030      23.248  38.894 102.719  1.00 16.13           C  
ATOM    820  C   SER A1030      23.706  38.103 101.498  1.00 15.32           C  
ATOM    821  O   SER A1030      24.303  37.032 101.642  1.00 14.83           O  
ATOM    822  CB  SER A1030      24.324  39.911 103.111  1.00 15.86           C  
ATOM    823  OG  SER A1030      23.865  40.730 104.171  1.00 18.16           O  
ATOM    824  N   LYS A1031      23.438  38.633 100.305  1.00 14.92           N  
ATOM    825  CA  LYS A1031      23.743  37.935  99.064  1.00 14.33           C  
ATOM    826  C   LYS A1031      24.632  38.799  98.182  1.00 14.14           C  
ATOM    827  O   LYS A1031      24.382  40.004  98.021  1.00 13.66           O  
ATOM    828  CB  LYS A1031      22.445  37.599  98.313  1.00 14.62           C  
ATOM    829  CG  LYS A1031      21.365  36.866  99.139  1.00 15.94           C  
ATOM    830  CD  LYS A1031      21.824  35.486  99.557  1.00 18.18           C  
ATOM    831  CE  LYS A1031      20.729  34.744 100.298  1.00 19.97           C  
ATOM    832  NZ  LYS A1031      21.177  33.356 100.552  1.00 20.96           N  
ATOM    833  N   ALA A1032      25.677  38.189  97.628  1.00 13.69           N  
ATOM    834  CA  ALA A1032      26.590  38.900  96.747  1.00 13.20           C  
ATOM    835  C   ALA A1032      27.154  37.989  95.675  1.00 13.20           C  
ATOM    836  O   ALA A1032      27.356  36.787  95.895  1.00 12.96           O  
ATOM    837  CB  ALA A1032      27.741  39.551  97.552  1.00 13.32           C  
ATOM    838  N   VAL A1033      27.366  38.564  94.499  1.00 12.85           N  
ATOM    839  CA  VAL A1033      28.119  37.881  93.458  1.00 13.21           C  
ATOM    840  C   VAL A1033      29.216  38.792  92.898  1.00 12.61           C  
ATOM    841  O   VAL A1033      28.984  39.971  92.589  1.00 12.52           O  
ATOM    842  CB  VAL A1033      27.217  37.301  92.323  1.00 13.57           C  
ATOM    843  CG1 VAL A1033      26.369  38.376  91.685  1.00 15.08           C  
ATOM    844  CG2 VAL A1033      28.082  36.573  91.262  1.00 13.15           C  
ATOM    845  N   VAL A1034      30.426  38.252  92.818  1.00 12.91           N  
ATOM    846  CA  VAL A1034      31.501  38.939  92.146  1.00 12.75           C  
ATOM    847  C   VAL A1034      31.538  38.285  90.770  1.00 12.71           C  
ATOM    848  O   VAL A1034      31.764  37.081  90.650  1.00 12.97           O  
ATOM    849  CB  VAL A1034      32.863  38.745  92.861  1.00 12.79           C  
ATOM    850  CG1 VAL A1034      33.972  39.440  92.072  1.00 13.76           C  
ATOM    851  CG2 VAL A1034      32.794  39.271  94.286  1.00 12.05           C  
ATOM    852  N   ILE A1035      31.296  39.071  89.731  1.00 12.39           N  
ATOM    853  CA  ILE A1035      31.294  38.513  88.385  1.00 12.28           C  
ATOM    854  C   ILE A1035      32.457  39.070  87.552  1.00 12.44           C  
ATOM    855  O   ILE A1035      32.597  40.277  87.380  1.00 12.96           O  
ATOM    856  CB  ILE A1035      29.907  38.718  87.699  1.00 12.37           C  
ATOM    857  CG1 ILE A1035      29.887  38.097  86.295  1.00 13.08           C  
ATOM    858  CG2 ILE A1035      29.525  40.192  87.683  1.00 12.25           C  
ATOM    859  CD1 ILE A1035      28.494  38.067  85.668  1.00 14.47           C  
ATOM    860  N   LEU A1036      33.288  38.172  87.040  1.00 11.88           N  
ATOM    861  CA  LEU A1036      34.422  38.574  86.202  1.00 12.46           C  
ATOM    862  C   LEU A1036      33.996  38.607  84.750  1.00 12.33           C  
ATOM    863  O   LEU A1036      33.238  37.737  84.302  1.00 11.79           O  
ATOM    864  CB  LEU A1036      35.592  37.606  86.390  1.00 11.93           C  
ATOM    865  CG  LEU A1036      36.035  37.351  87.841  1.00 12.54           C  
ATOM    866  CD1 LEU A1036      37.281  36.475  87.829  1.00 12.34           C  
ATOM    867  CD2 LEU A1036      36.323  38.648  88.570  1.00 10.87           C  
ATOM    868  N   VAL A1037      34.483  39.616  84.024  1.00 12.38           N  
ATOM    869  CA  VAL A1037      34.086  39.858  82.634  1.00 12.37           C  
ATOM    870  C   VAL A1037      35.287  40.258  81.765  1.00 12.44           C  
ATOM    871  O   VAL A1037      35.931  41.276  82.030  1.00 12.32           O  
ATOM    872  CB  VAL A1037      32.980  40.966  82.552  1.00 12.91           C  
ATOM    873  CG1 VAL A1037      32.607  41.274  81.093  1.00 11.40           C  
ATOM    874  CG2 VAL A1037      31.733  40.552  83.340  1.00 12.68           C  
ATOM    875  N   THR A1038      35.579  39.442  80.747  1.00 12.24           N  
ATOM    876  CA  THR A1038      36.658  39.737  79.788  1.00 11.78           C  
ATOM    877  C   THR A1038      36.182  40.010  78.348  1.00 11.25           C  
ATOM    878  O   THR A1038      36.981  40.365  77.483  1.00 11.56           O  
ATOM    879  CB  THR A1038      37.761  38.640  79.784  1.00 12.02           C  
ATOM    880  OG1 THR A1038      37.255  37.412  79.229  1.00 11.67           O  
ATOM    881  CG2 THR A1038      38.219  38.308  81.207  1.00 11.25           C  
ATOM    882  N   ASP A1039      34.894  39.831  78.074  1.00 11.02           N  
ATOM    883  CA  ASP A1039      34.405  40.132  76.730  1.00 11.09           C  
ATOM    884  C   ASP A1039      32.970  40.644  76.790  1.00 10.34           C  
ATOM    885  O   ASP A1039      32.358  40.714  77.862  1.00 11.32           O  
ATOM    886  CB  ASP A1039      34.539  38.898  75.815  1.00 11.51           C  
ATOM    887  CG  ASP A1039      34.754  39.252  74.325  1.00 14.26           C  
ATOM    888  OD1 ASP A1039      34.447  40.376  73.873  1.00 15.19           O  
ATOM    889  OD2 ASP A1039      35.219  38.429  73.506  1.00 19.00           O  
ATOM    890  N   VAL A1040      32.456  41.009  75.629  1.00  9.38           N  
ATOM    891  CA  VAL A1040      31.098  41.503  75.475  1.00  9.85           C  
ATOM    892  C   VAL A1040      30.141  40.327  75.662  1.00  9.57           C  
ATOM    893  O   VAL A1040      30.374  39.238  75.120  1.00  9.93           O  
ATOM    894  CB  VAL A1040      30.927  42.112  74.070  1.00  9.62           C  
ATOM    895  CG1 VAL A1040      29.498  42.663  73.854  1.00  8.32           C  
ATOM    896  CG2 VAL A1040      31.965  43.211  73.851  1.00 10.65           C  
ATOM    897  N   SER A1041      29.072  40.529  76.429  1.00 10.39           N  
ATOM    898  CA  SER A1041      28.075  39.461  76.561  1.00 10.39           C  
ATOM    899  C   SER A1041      27.382  39.206  75.230  1.00 10.78           C  
ATOM    900  O   SER A1041      26.962  40.149  74.538  1.00 10.65           O  
ATOM    901  CB  SER A1041      27.040  39.772  77.643  1.00 10.78           C  
ATOM    902  OG  SER A1041      26.150  38.667  77.808  1.00 11.00           O  
ATOM    903  N   VAL A1042      27.267  37.925  74.875  1.00 11.22           N  
ATOM    904  CA  VAL A1042      26.537  37.525  73.674  1.00 11.59           C  
ATOM    905  C   VAL A1042      25.010  37.478  73.899  1.00 11.99           C  
ATOM    906  O   VAL A1042      24.256  37.396  72.939  1.00 11.52           O  
ATOM    907  CB  VAL A1042      27.044  36.185  73.038  1.00 12.08           C  
ATOM    908  CG1 VAL A1042      28.531  36.286  72.669  1.00 12.24           C  
ATOM    909  CG2 VAL A1042      26.782  34.983  73.941  1.00 13.12           C  
ATOM    910  N   ASP A1043      24.563  37.520  75.151  1.00 12.33           N  
ATOM    911  CA  ASP A1043      23.123  37.621  75.447  1.00 13.35           C  
ATOM    912  C   ASP A1043      22.840  38.911  76.224  1.00 13.49           C  
ATOM    913  O   ASP A1043      23.765  39.565  76.696  1.00 13.37           O  
ATOM    914  CB  ASP A1043      22.603  36.379  76.205  1.00 13.23           C  
ATOM    915  CG  ASP A1043      23.325  36.125  77.546  1.00 14.61           C  
ATOM    916  OD1 ASP A1043      24.177  36.939  77.976  1.00 13.01           O  
ATOM    917  OD2 ASP A1043      23.113  35.104  78.237  1.00 13.15           O  
ATOM    918  N   SER A1044      21.570  39.287  76.340  1.00 13.13           N  
ATOM    919  CA  SER A1044      21.212  40.483  77.089  1.00 13.44           C  
ATOM    920  C   SER A1044      21.429  40.264  78.594  1.00 13.55           C  
ATOM    921  O   SER A1044      21.098  39.198  79.131  1.00 13.19           O  
ATOM    922  CB  SER A1044      19.759  40.867  76.819  1.00 14.02           C  
ATOM    923  OG  SER A1044      19.412  41.979  77.615  1.00 14.45           O  
ATOM    924  N   VAL A1045      21.992  41.271  79.263  1.00 13.60           N  
ATOM    925  CA  VAL A1045      22.244  41.196  80.706  1.00 14.46           C  
ATOM    926  C   VAL A1045      21.172  41.913  81.546  1.00 15.04           C  
ATOM    927  O   VAL A1045      21.180  41.836  82.783  1.00 15.14           O  
ATOM    928  CB  VAL A1045      23.654  41.757  81.085  1.00 14.32           C  
ATOM    929  CG1 VAL A1045      24.759  40.946  80.421  1.00 15.09           C  
ATOM    930  CG2 VAL A1045      23.784  43.245  80.737  1.00 13.68           C  
ATOM    931  N   ASP A1046      20.251  42.596  80.873  1.00 15.05           N  
ATOM    932  CA  ASP A1046      19.269  43.443  81.568  1.00 16.24           C  
ATOM    933  C   ASP A1046      18.351  42.710  82.551  1.00 15.84           C  
ATOM    934  O   ASP A1046      18.204  43.147  83.697  1.00 15.84           O  
ATOM    935  CB  ASP A1046      18.457  44.279  80.566  1.00 16.60           C  
ATOM    936  CG  ASP A1046      19.285  45.390  79.929  1.00 19.40           C  
ATOM    937  OD1 ASP A1046      20.401  45.118  79.444  1.00 21.85           O  
ATOM    938  OD2 ASP A1046      18.899  46.573  79.865  1.00 23.27           O  
ATOM    939  N   ALA A1047      17.759  41.600  82.108  1.00 15.77           N  
ATOM    940  CA  ALA A1047      16.822  40.832  82.932  1.00 15.92           C  
ATOM    941  C   ALA A1047      17.473  40.260  84.185  1.00 15.46           C  
ATOM    942  O   ALA A1047      16.902  40.365  85.274  1.00 15.66           O  
ATOM    943  CB  ALA A1047      16.130  39.718  82.115  1.00 15.90           C  
ATOM    944  N   ALA A1048      18.646  39.647  84.018  1.00 14.96           N  
ATOM    945  CA  ALA A1048      19.429  39.089  85.120  1.00 14.18           C  
ATOM    946  C   ALA A1048      19.862  40.166  86.112  1.00 13.92           C  
ATOM    947  O   ALA A1048      19.832  39.942  87.323  1.00 13.37           O  
ATOM    948  CB  ALA A1048      20.658  38.343  84.582  1.00 14.26           C  
ATOM    949  N   ALA A1049      20.282  41.327  85.611  1.00 13.59           N  
ATOM    950  CA  ALA A1049      20.663  42.408  86.516  1.00 13.84           C  
ATOM    951  C   ALA A1049      19.462  42.911  87.320  1.00 14.35           C  
ATOM    952  O   ALA A1049      19.606  43.249  88.502  1.00 14.02           O  
ATOM    953  CB  ALA A1049      21.354  43.545  85.767  1.00 13.90           C  
ATOM    954  N   ASP A1050      18.285  42.950  86.687  1.00 14.89           N  
ATOM    955  CA  ASP A1050      17.057  43.351  87.384  1.00 15.60           C  
ATOM    956  C   ASP A1050      16.599  42.278  88.380  1.00 15.10           C  
ATOM    957  O   ASP A1050      16.079  42.609  89.455  1.00 14.70           O  
ATOM    958  CB  ASP A1050      15.925  43.688  86.409  1.00 16.13           C  
ATOM    959  CG  ASP A1050      14.690  44.238  87.123  1.00 19.42           C  
ATOM    960  OD1 ASP A1050      14.845  45.159  87.958  1.00 22.49           O  
ATOM    961  OD2 ASP A1050      13.530  43.817  86.912  1.00 23.01           O  
ATOM    962  N   ALA A1051      16.790  41.006  88.016  1.00 14.51           N  
ATOM    963  CA  ALA A1051      16.520  39.883  88.918  1.00 14.33           C  
ATOM    964  C   ALA A1051      17.430  39.952  90.142  1.00 13.91           C  
ATOM    965  O   ALA A1051      16.964  39.716  91.261  1.00 14.01           O  
ATOM    966  CB  ALA A1051      16.664  38.524  88.198  1.00 14.01           C  
ATOM    967  N   ALA A1052      18.716  40.271  89.932  1.00 13.79           N  
ATOM    968  CA  ALA A1052      19.662  40.487  91.038  1.00 13.44           C  
ATOM    969  C   ALA A1052      19.174  41.586  91.998  1.00 13.72           C  
ATOM    970  O   ALA A1052      19.045  41.346  93.198  1.00 13.42           O  
ATOM    971  CB  ALA A1052      21.069  40.791  90.513  1.00 13.03           C  
ATOM    972  N   ARG A1053      18.885  42.775  91.469  1.00 14.12           N  
ATOM    973  CA  ARG A1053      18.321  43.877  92.275  1.00 14.87           C  
ATOM    974  C   ARG A1053      17.037  43.450  93.017  1.00 14.83           C  
ATOM    975  O   ARG A1053      16.902  43.671  94.224  1.00 14.65           O  
ATOM    976  CB  ARG A1053      18.025  45.088  91.385  1.00 15.17           C  
ATOM    977  CG  ARG A1053      17.334  46.258  92.108  1.00 17.32           C  
ATOM    978  CD  ARG A1053      16.483  47.144  91.205  1.00 20.57           C  
ATOM    979  NE  ARG A1053      15.471  46.360  90.493  1.00 23.80           N  
ATOM    980  CZ  ARG A1053      14.259  46.064  90.955  1.00 24.25           C  
ATOM    981  NH1 ARG A1053      13.854  46.492  92.146  1.00 24.89           N  
ATOM    982  NH2 ARG A1053      13.441  45.335  90.209  1.00 25.42           N  
ATOM    983  N   SER A1054      16.112  42.824  92.296  1.00 14.99           N  
ATOM    984  CA  SER A1054      14.827  42.402  92.871  1.00 15.54           C  
ATOM    985  C   SER A1054      14.983  41.438  94.059  1.00 15.45           C  
ATOM    986  O   SER A1054      14.202  41.476  95.016  1.00 15.16           O  
ATOM    987  CB  SER A1054      13.953  41.760  91.793  1.00 15.80           C  
ATOM    988  OG  SER A1054      12.686  41.427  92.313  1.00 17.72           O  
ATOM    989  N   ASN A1055      16.000  40.586  93.978  1.00 15.26           N  
ATOM    990  CA  ASN A1055      16.298  39.580  94.993  1.00 15.43           C  
ATOM    991  C   ASN A1055      17.341  40.019  96.038  1.00 15.18           C  
ATOM    992  O   ASN A1055      17.821  39.195  96.822  1.00 14.67           O  
ATOM    993  CB  ASN A1055      16.736  38.278  94.297  1.00 15.37           C  
ATOM    994  CG  ASN A1055      15.559  37.499  93.710  1.00 16.60           C  
ATOM    995  OD1 ASN A1055      14.809  36.856  94.442  1.00 19.02           O  
ATOM    996  ND2 ASN A1055      15.406  37.542  92.387  1.00 16.30           N  
ATOM    997  N   ARG A1056      17.675  41.312  96.042  1.00 15.11           N  
ATOM    998  CA  ARG A1056      18.669  41.902  96.958  1.00 15.51           C  
ATOM    999  C   ARG A1056      20.051  41.228  96.869  1.00 15.59           C  
ATOM   1000  O   ARG A1056      20.749  41.050  97.871  1.00 16.09           O  
ATOM   1001  CB  ARG A1056      18.145  41.962  98.404  1.00 16.12           C  
ATOM   1002  CG  ARG A1056      16.909  42.844  98.594  1.00 17.59           C  
ATOM   1003  CD  ARG A1056      16.413  42.908 100.042  1.00 21.95           C  
ATOM   1004  NE  ARG A1056      14.967  43.118 100.129  1.00 25.89           N  
ATOM   1005  CZ  ARG A1056      14.372  44.184 100.658  1.00 27.00           C  
ATOM   1006  NH1 ARG A1056      15.088  45.175 101.181  1.00 28.25           N  
ATOM   1007  NH2 ARG A1056      13.044  44.252 100.680  1.00 28.46           N  
ATOM   1008  N   VAL A1057      20.433  40.865  95.648  1.00 14.73           N  
ATOM   1009  CA  VAL A1057      21.748  40.308  95.378  1.00 14.39           C  
ATOM   1010  C   VAL A1057      22.621  41.464  94.903  1.00 14.25           C  
ATOM   1011  O   VAL A1057      22.359  42.048  93.849  1.00 14.45           O  
ATOM   1012  CB  VAL A1057      21.684  39.204  94.298  1.00 14.38           C  
ATOM   1013  CG1 VAL A1057      23.094  38.804  93.814  1.00 15.20           C  
ATOM   1014  CG2 VAL A1057      20.897  37.968  94.807  1.00 14.19           C  
ATOM   1015  N   THR A1058      23.644  41.807  95.687  1.00 13.51           N  
ATOM   1016  CA  THR A1058      24.583  42.858  95.287  1.00 13.43           C  
ATOM   1017  C   THR A1058      25.563  42.300  94.261  1.00 13.15           C  
ATOM   1018  O   THR A1058      26.213  41.288  94.513  1.00 13.72           O  
ATOM   1019  CB  THR A1058      25.357  43.382  96.505  1.00 13.28           C  
ATOM   1020  OG1 THR A1058      24.438  43.904  97.467  1.00 13.82           O  
ATOM   1021  CG2 THR A1058      26.211  44.600  96.121  1.00 13.97           C  
ATOM   1022  N   VAL A1059      25.677  42.961  93.114  1.00 12.59           N  
ATOM   1023  CA  VAL A1059      26.569  42.491  92.049  1.00 12.13           C  
ATOM   1024  C   VAL A1059      27.820  43.380  91.950  1.00 12.26           C  
ATOM   1025  O   VAL A1059      27.713  44.609  91.889  1.00 11.59           O  
ATOM   1026  CB  VAL A1059      25.831  42.434  90.686  1.00 12.04           C  
ATOM   1027  CG1 VAL A1059      26.763  41.929  89.574  1.00 11.08           C  
ATOM   1028  CG2 VAL A1059      24.596  41.523  90.771  1.00 10.87           C  
ATOM   1029  N   PHE A1060      28.993  42.745  91.955  1.00 12.11           N  
ATOM   1030  CA  PHE A1060      30.278  43.432  91.820  1.00 12.46           C  
ATOM   1031  C   PHE A1060      30.945  42.955  90.533  1.00 11.98           C  
ATOM   1032  O   PHE A1060      31.627  41.933  90.540  1.00 12.06           O  
ATOM   1033  CB  PHE A1060      31.194  43.114  93.015  1.00 12.05           C  
ATOM   1034  CG  PHE A1060      30.674  43.607  94.340  1.00 12.86           C  
ATOM   1035  CD1 PHE A1060      30.905  44.922  94.749  1.00 12.93           C  
ATOM   1036  CD2 PHE A1060      29.969  42.749  95.197  1.00 12.63           C  
ATOM   1037  CE1 PHE A1060      30.441  45.380  95.982  1.00 13.26           C  
ATOM   1038  CE2 PHE A1060      29.502  43.198  96.429  1.00 14.44           C  
ATOM   1039  CZ  PHE A1060      29.741  44.522  96.828  1.00 14.48           C  
ATOM   1040  N   PRO A1061      30.718  43.651  89.422  1.00 12.00           N  
ATOM   1041  CA  PRO A1061      31.376  43.291  88.166  1.00 12.38           C  
ATOM   1042  C   PRO A1061      32.843  43.730  88.157  1.00 11.99           C  
ATOM   1043  O   PRO A1061      33.165  44.820  88.615  1.00 13.30           O  
ATOM   1044  CB  PRO A1061      30.587  44.075  87.100  1.00 12.15           C  
ATOM   1045  CG  PRO A1061      29.468  44.770  87.829  1.00 13.37           C  
ATOM   1046  CD  PRO A1061      29.811  44.807  89.273  1.00 11.81           C  
ATOM   1047  N   ILE A1062      33.725  42.857  87.698  1.00 12.51           N  
ATOM   1048  CA  ILE A1062      35.128  43.227  87.482  1.00 12.31           C  
ATOM   1049  C   ILE A1062      35.449  42.991  86.012  1.00 12.13           C  
ATOM   1050  O   ILE A1062      35.541  41.841  85.565  1.00 12.64           O  
ATOM   1051  CB  ILE A1062      36.089  42.436  88.405  1.00 12.60           C  
ATOM   1052  CG1 ILE A1062      35.697  42.630  89.883  1.00 12.77           C  
ATOM   1053  CG2 ILE A1062      37.578  42.851  88.116  1.00 11.96           C  
ATOM   1054  CD1 ILE A1062      36.443  41.688  90.863  1.00 14.58           C  
ATOM   1055  N   GLY A1063      35.592  44.085  85.267  1.00 12.41           N  
ATOM   1056  CA  GLY A1063      35.971  44.026  83.862  1.00 12.36           C  
ATOM   1057  C   GLY A1063      37.486  43.991  83.747  1.00 12.94           C  
ATOM   1058  O   GLY A1063      38.188  44.750  84.435  1.00 13.04           O  
ATOM   1059  N   ILE A1064      38.002  43.098  82.911  1.00 12.98           N  
ATOM   1060  CA  ILE A1064      39.450  43.008  82.716  1.00 13.58           C  
ATOM   1061  C   ILE A1064      39.809  43.061  81.232  1.00 13.77           C  
ATOM   1062  O   ILE A1064      39.254  42.302  80.417  1.00 13.03           O  
ATOM   1063  CB  ILE A1064      40.058  41.710  83.329  1.00 13.76           C  
ATOM   1064  CG1 ILE A1064      39.671  41.517  84.794  1.00 15.06           C  
ATOM   1065  CG2 ILE A1064      41.599  41.697  83.192  1.00 13.93           C  
ATOM   1066  CD1 ILE A1064      38.683  40.399  84.991  1.00 17.04           C  
ATOM   1067  N   GLY A1065      40.755  43.936  80.894  1.00 13.74           N  
ATOM   1068  CA  GLY A1065      41.270  44.008  79.527  1.00 14.17           C  
ATOM   1069  C   GLY A1065      40.581  45.044  78.662  1.00 14.35           C  
ATOM   1070  O   GLY A1065      39.923  45.954  79.170  1.00 14.44           O  
ATOM   1071  N   ASP A1066      40.716  44.894  77.349  1.00 14.38           N  
ATOM   1072  CA  ASP A1066      40.268  45.940  76.423  1.00 14.88           C  
ATOM   1073  C   ASP A1066      39.164  45.542  75.443  1.00 15.10           C  
ATOM   1074  O   ASP A1066      39.008  46.173  74.394  1.00 14.86           O  
ATOM   1075  CB  ASP A1066      41.470  46.504  75.659  1.00 15.56           C  
ATOM   1076  CG  ASP A1066      42.212  45.448  74.867  1.00 16.85           C  
ATOM   1077  OD1 ASP A1066      41.714  44.310  74.761  1.00 18.38           O  
ATOM   1078  OD2 ASP A1066      43.305  45.672  74.309  1.00 19.60           O  
ATOM   1079  N   ARG A1067      38.392  44.517  75.797  1.00 14.91           N  
ATOM   1080  CA  ARG A1067      37.312  44.044  74.927  1.00 15.31           C  
ATOM   1081  C   ARG A1067      35.903  44.109  75.485  1.00 15.01           C  
ATOM   1082  O   ARG A1067      34.946  44.146  74.711  1.00 15.19           O  
ATOM   1083  CB  ARG A1067      37.569  42.604  74.519  1.00 15.82           C  
ATOM   1084  CG  ARG A1067      38.823  42.439  73.719  1.00 16.95           C  
ATOM   1085  CD  ARG A1067      38.915  41.108  73.072  1.00 19.83           C  
ATOM   1086  NE  ARG A1067      40.185  40.961  72.387  1.00 20.53           N  
ATOM   1087  CZ  ARG A1067      40.440  40.024  71.490  1.00 21.19           C  
ATOM   1088  NH1 ARG A1067      39.503  39.148  71.150  1.00 21.75           N  
ATOM   1089  NH2 ARG A1067      41.636  39.971  70.919  1.00 22.28           N  
ATOM   1090  N   TYR A1068      35.762  44.060  76.807  1.00 14.44           N  
ATOM   1091  CA  TYR A1068      34.433  44.020  77.411  1.00 13.73           C  
ATOM   1092  C   TYR A1068      33.654  45.325  77.159  1.00 13.90           C  
ATOM   1093  O   TYR A1068      34.225  46.359  76.790  1.00 13.41           O  
ATOM   1094  CB  TYR A1068      34.507  43.656  78.910  1.00 13.60           C  
ATOM   1095  CG  TYR A1068      35.131  44.743  79.742  1.00 13.30           C  
ATOM   1096  CD1 TYR A1068      34.369  45.841  80.156  1.00 12.73           C  
ATOM   1097  CD2 TYR A1068      36.479  44.702  80.094  1.00 12.92           C  
ATOM   1098  CE1 TYR A1068      34.925  46.860  80.886  1.00 13.45           C  
ATOM   1099  CE2 TYR A1068      37.051  45.741  80.848  1.00 12.86           C  
ATOM   1100  CZ  TYR A1068      36.255  46.807  81.238  1.00 12.93           C  
ATOM   1101  OH  TYR A1068      36.771  47.850  81.972  1.00 15.30           O  
ATOM   1102  N   ASP A1069      32.342  45.257  77.339  1.00 14.00           N  
ATOM   1103  CA  ASP A1069      31.477  46.409  77.119  1.00 14.44           C  
ATOM   1104  C   ASP A1069      31.214  47.083  78.460  1.00 14.44           C  
ATOM   1105  O   ASP A1069      30.544  46.522  79.334  1.00 14.44           O  
ATOM   1106  CB  ASP A1069      30.183  45.962  76.440  1.00 14.39           C  
ATOM   1107  CG  ASP A1069      29.358  47.121  75.925  1.00 16.79           C  
ATOM   1108  OD1 ASP A1069      29.059  48.046  76.709  1.00 19.34           O  
ATOM   1109  OD2 ASP A1069      28.942  47.187  74.747  1.00 19.67           O  
ATOM   1110  N   ALA A1070      31.757  48.290  78.612  1.00 14.74           N  
ATOM   1111  CA  ALA A1070      31.666  49.035  79.864  1.00 15.11           C  
ATOM   1112  C   ALA A1070      30.220  49.336  80.272  1.00 15.00           C  
ATOM   1113  O   ALA A1070      29.896  49.315  81.459  1.00 15.03           O  
ATOM   1114  CB  ALA A1070      32.506  50.309  79.790  1.00 15.37           C  
ATOM   1115  N   ALA A1071      29.359  49.591  79.288  1.00 14.28           N  
ATOM   1116  CA  ALA A1071      27.942  49.850  79.540  1.00 14.18           C  
ATOM   1117  C   ALA A1071      27.273  48.625  80.164  1.00 13.78           C  
ATOM   1118  O   ALA A1071      26.473  48.751  81.101  1.00 13.79           O  
ATOM   1119  CB  ALA A1071      27.228  50.266  78.257  1.00 14.17           C  
ATOM   1120  N   GLN A1072      27.605  47.443  79.647  1.00 13.22           N  
ATOM   1121  CA  GLN A1072      27.095  46.189  80.205  1.00 13.37           C  
ATOM   1122  C   GLN A1072      27.533  45.997  81.655  1.00 13.93           C  
ATOM   1123  O   GLN A1072      26.742  45.555  82.482  1.00 13.16           O  
ATOM   1124  CB  GLN A1072      27.543  44.987  79.375  1.00 12.60           C  
ATOM   1125  CG  GLN A1072      26.899  44.892  77.987  1.00 12.78           C  
ATOM   1126  CD  GLN A1072      27.289  43.618  77.252  1.00 12.84           C  
ATOM   1127  OE1 GLN A1072      28.312  42.998  77.573  1.00 12.80           O  
ATOM   1128  NE2 GLN A1072      26.486  43.230  76.261  1.00 11.48           N  
ATOM   1129  N   LEU A1073      28.794  46.313  81.957  1.00 14.62           N  
ATOM   1130  CA  LEU A1073      29.293  46.214  83.340  1.00 16.18           C  
ATOM   1131  C   LEU A1073      28.472  47.057  84.308  1.00 16.11           C  
ATOM   1132  O   LEU A1073      28.124  46.601  85.400  1.00 16.40           O  
ATOM   1133  CB  LEU A1073      30.761  46.636  83.452  1.00 16.58           C  
ATOM   1134  CG  LEU A1073      31.954  45.773  83.063  1.00 19.04           C  
ATOM   1135  CD1 LEU A1073      33.177  46.447  83.661  1.00 19.21           C  
ATOM   1136  CD2 LEU A1073      31.855  44.352  83.577  1.00 20.12           C  
ATOM   1137  N   ARG A1074      28.166  48.289  83.901  1.00 16.06           N  
ATOM   1138  CA  ARG A1074      27.368  49.209  84.703  1.00 15.95           C  
ATOM   1139  C   ARG A1074      25.941  48.670  84.901  1.00 15.54           C  
ATOM   1140  O   ARG A1074      25.383  48.791  85.990  1.00 14.94           O  
ATOM   1141  CB  ARG A1074      27.386  50.614  84.060  1.00 16.18           C  
ATOM   1142  CG  ARG A1074      26.518  51.697  84.720  1.00 18.81           C  
ATOM   1143  CD  ARG A1074      26.258  52.907  83.797  1.00 22.90           C  
ATOM   1144  NE  ARG A1074      26.000  52.416  82.443  1.00 27.34           N  
ATOM   1145  CZ  ARG A1074      24.819  52.006  81.983  1.00 28.79           C  
ATOM   1146  NH1 ARG A1074      23.724  52.064  82.743  1.00 29.22           N  
ATOM   1147  NH2 ARG A1074      24.735  51.545  80.744  1.00 28.65           N  
ATOM   1148  N   ILE A1075      25.363  48.070  83.856  1.00 14.66           N  
ATOM   1149  CA  ILE A1075      24.027  47.477  83.950  1.00 14.05           C  
ATOM   1150  C   ILE A1075      24.016  46.320  84.956  1.00 13.40           C  
ATOM   1151  O   ILE A1075      23.090  46.191  85.762  1.00 12.14           O  
ATOM   1152  CB  ILE A1075      23.503  47.039  82.550  1.00 14.07           C  
ATOM   1153  CG1 ILE A1075      23.147  48.281  81.713  1.00 14.74           C  
ATOM   1154  CG2 ILE A1075      22.298  46.097  82.693  1.00 14.25           C  
ATOM   1155  CD1 ILE A1075      22.975  48.023  80.221  1.00 16.95           C  
ATOM   1156  N   LEU A1076      25.050  45.483  84.906  1.00 12.77           N  
ATOM   1157  CA  LEU A1076      25.176  44.361  85.834  1.00 12.43           C  
ATOM   1158  C   LEU A1076      25.133  44.787  87.307  1.00 13.13           C  
ATOM   1159  O   LEU A1076      24.518  44.105  88.137  1.00 13.06           O  
ATOM   1160  CB  LEU A1076      26.464  43.576  85.553  1.00 12.36           C  
ATOM   1161  CG  LEU A1076      26.587  42.784  84.244  1.00 11.04           C  
ATOM   1162  CD1 LEU A1076      28.067  42.343  84.076  1.00 10.87           C  
ATOM   1163  CD2 LEU A1076      25.667  41.556  84.227  1.00 12.16           C  
ATOM   1164  N   ALA A1077      25.768  45.916  87.625  1.00 13.23           N  
ATOM   1165  CA  ALA A1077      25.851  46.393  89.013  1.00 13.79           C  
ATOM   1166  C   ALA A1077      24.530  46.971  89.553  1.00 14.31           C  
ATOM   1167  O   ALA A1077      24.408  47.251  90.746  1.00 13.75           O  
ATOM   1168  CB  ALA A1077      26.993  47.401  89.162  1.00 13.38           C  
ATOM   1169  N   GLY A1078      23.550  47.149  88.673  1.00 15.60           N  
ATOM   1170  CA  GLY A1078      22.225  47.625  89.076  1.00 16.99           C  
ATOM   1171  C   GLY A1078      22.233  49.019  89.674  1.00 18.54           C  
ATOM   1172  O   GLY A1078      22.982  49.875  89.207  1.00 18.17           O  
ATOM   1173  N   PRO A1079      21.423  49.233  90.724  1.00 19.92           N  
ATOM   1174  CA  PRO A1079      21.277  50.546  91.374  1.00 21.16           C  
ATOM   1175  C   PRO A1079      22.603  51.212  91.725  1.00 22.13           C  
ATOM   1176  O   PRO A1079      22.750  52.421  91.531  1.00 22.51           O  
ATOM   1177  CB  PRO A1079      20.514  50.218  92.665  1.00 21.21           C  
ATOM   1178  CG  PRO A1079      19.760  48.990  92.360  1.00 21.22           C  
ATOM   1179  CD  PRO A1079      20.602  48.203  91.391  1.00 20.13           C  
ATOM   1180  N   ALA A1080      23.554  50.414  92.219  1.00 23.27           N  
ATOM   1181  CA  ALA A1080      24.883  50.894  92.593  1.00 24.02           C  
ATOM   1182  C   ALA A1080      25.657  51.431  91.395  1.00 24.64           C  
ATOM   1183  O   ALA A1080      26.518  52.309  91.542  1.00 24.68           O  
ATOM   1184  CB  ALA A1080      25.664  49.785  93.254  1.00 24.05           C  
ATOM   1185  N   GLY A1081      25.352  50.895  90.214  1.00 25.09           N  
ATOM   1186  CA  GLY A1081      26.018  51.293  88.980  1.00 25.48           C  
ATOM   1187  C   GLY A1081      27.526  51.213  89.121  1.00 25.91           C  
ATOM   1188  O   GLY A1081      28.051  50.298  89.760  1.00 25.96           O  
ATOM   1189  N   ASP A1082      28.218  52.204  88.564  1.00 26.02           N  
ATOM   1190  CA  ASP A1082      29.684  52.201  88.545  1.00 26.16           C  
ATOM   1191  C   ASP A1082      30.389  52.206  89.915  1.00 25.37           C  
ATOM   1192  O   ASP A1082      31.578  51.886  89.992  1.00 25.09           O  
ATOM   1193  CB  ASP A1082      30.219  53.278  87.587  1.00 26.80           C  
ATOM   1194  CG  ASP A1082      30.006  52.903  86.117  1.00 28.90           C  
ATOM   1195  OD1 ASP A1082      30.177  51.709  85.765  1.00 30.55           O  
ATOM   1196  OD2 ASP A1082      29.676  53.728  85.238  1.00 31.63           O  
ATOM   1197  N   SER A1083      29.658  52.527  90.983  1.00 24.31           N  
ATOM   1198  CA  SER A1083      30.210  52.473  92.346  1.00 23.70           C  
ATOM   1199  C   SER A1083      30.727  51.075  92.729  1.00 22.66           C  
ATOM   1200  O   SER A1083      31.722  50.945  93.446  1.00 22.52           O  
ATOM   1201  CB  SER A1083      29.168  52.926  93.371  1.00 24.17           C  
ATOM   1202  OG  SER A1083      29.693  52.848  94.690  1.00 25.79           O  
ATOM   1203  N   ASN A1084      30.039  50.044  92.250  1.00 21.14           N  
ATOM   1204  CA  ASN A1084      30.402  48.657  92.512  1.00 20.14           C  
ATOM   1205  C   ASN A1084      31.172  48.021  91.352  1.00 18.94           C  
ATOM   1206  O   ASN A1084      31.385  46.811  91.339  1.00 18.86           O  
ATOM   1207  CB  ASN A1084      29.145  47.822  92.787  1.00 20.25           C  
ATOM   1208  CG  ASN A1084      28.594  48.007  94.196  1.00 21.35           C  
ATOM   1209  OD1 ASN A1084      29.197  48.659  95.051  1.00 22.64           O  
ATOM   1210  ND2 ASN A1084      27.446  47.405  94.446  1.00 22.01           N  
ATOM   1211  N   VAL A1085      31.578  48.839  90.384  1.00 17.75           N  
ATOM   1212  CA  VAL A1085      32.274  48.357  89.191  1.00 16.26           C  
ATOM   1213  C   VAL A1085      33.781  48.614  89.256  1.00 15.90           C  
ATOM   1214  O   VAL A1085      34.222  49.715  89.590  1.00 14.68           O  
ATOM   1215  CB  VAL A1085      31.704  49.007  87.890  1.00 16.96           C  
ATOM   1216  CG1 VAL A1085      32.522  48.590  86.662  1.00 16.37           C  
ATOM   1217  CG2 VAL A1085      30.229  48.639  87.698  1.00 16.20           C  
ATOM   1218  N   VAL A1086      34.549  47.581  88.933  1.00 14.88           N  
ATOM   1219  CA  VAL A1086      36.000  47.681  88.803  1.00 14.99           C  
ATOM   1220  C   VAL A1086      36.406  47.454  87.352  1.00 14.89           C  
ATOM   1221  O   VAL A1086      35.948  46.507  86.708  1.00 14.68           O  
ATOM   1222  CB  VAL A1086      36.724  46.692  89.751  1.00 14.35           C  
ATOM   1223  CG1 VAL A1086      38.235  46.599  89.414  1.00 14.53           C  
ATOM   1224  CG2 VAL A1086      36.510  47.131  91.208  1.00 14.76           C  
ATOM   1225  N   LYS A1087      37.251  48.342  86.843  1.00 15.36           N  
ATOM   1226  CA  LYS A1087      37.765  48.249  85.474  1.00 16.04           C  
ATOM   1227  C   LYS A1087      39.282  48.025  85.537  1.00 15.62           C  
ATOM   1228  O   LYS A1087      40.057  48.965  85.743  1.00 15.80           O  
ATOM   1229  CB  LYS A1087      37.420  49.514  84.668  1.00 16.25           C  
ATOM   1230  CG  LYS A1087      35.906  49.784  84.521  1.00 18.01           C  
ATOM   1231  CD  LYS A1087      35.580  51.129  83.841  1.00 20.30           C  
ATOM   1232  CE  LYS A1087      35.649  51.073  82.297  1.00 21.39           C  
ATOM   1233  NZ  LYS A1087      35.148  52.349  81.641  1.00 21.81           N  
ATOM   1234  N   LEU A1088      39.701  46.773  85.402  1.00 15.40           N  
ATOM   1235  CA  LEU A1088      41.127  46.437  85.460  1.00 14.81           C  
ATOM   1236  C   LEU A1088      41.768  46.366  84.084  1.00 14.97           C  
ATOM   1237  O   LEU A1088      41.179  45.858  83.123  1.00 14.25           O  
ATOM   1238  CB  LEU A1088      41.377  45.103  86.178  1.00 14.89           C  
ATOM   1239  CG  LEU A1088      41.302  44.915  87.688  1.00 15.93           C  
ATOM   1240  CD1 LEU A1088      41.725  43.465  87.981  1.00 16.73           C  
ATOM   1241  CD2 LEU A1088      42.168  45.908  88.457  1.00 13.52           C  
ATOM   1242  N   GLN A1089      42.998  46.861  84.027  1.00 14.40           N  
ATOM   1243  CA  GLN A1089      43.817  46.880  82.838  1.00 15.50           C  
ATOM   1244  C   GLN A1089      44.471  45.502  82.623  1.00 14.90           C  
ATOM   1245  O   GLN A1089      44.445  44.952  81.511  1.00 15.15           O  
ATOM   1246  CB  GLN A1089      44.891  47.949  83.066  1.00 16.02           C  
ATOM   1247  CG  GLN A1089      45.396  48.696  81.874  1.00 20.61           C  
ATOM   1248  CD  GLN A1089      45.930  50.089  82.262  1.00 23.43           C  
ATOM   1249  OE1 GLN A1089      46.590  50.265  83.300  1.00 25.94           O  
ATOM   1250  NE2 GLN A1089      45.620  51.076  81.443  1.00 25.39           N  
ATOM   1251  N   ARG A1090      45.029  44.946  83.699  1.00 13.85           N  
ATOM   1252  CA  ARG A1090      45.845  43.724  83.643  1.00 13.87           C  
ATOM   1253  C   ARG A1090      45.310  42.607  84.528  1.00 13.62           C  
ATOM   1254  O   ARG A1090      45.081  42.822  85.721  1.00 13.50           O  
ATOM   1255  CB  ARG A1090      47.271  44.060  84.107  1.00 13.69           C  
ATOM   1256  CG  ARG A1090      48.060  44.957  83.169  1.00 14.90           C  
ATOM   1257  CD  ARG A1090      49.220  45.722  83.835  1.00 18.55           C  
ATOM   1258  NE  ARG A1090      48.837  47.130  83.979  1.00 24.20           N  
ATOM   1259  CZ  ARG A1090      48.846  47.853  85.090  1.00 24.16           C  
ATOM   1260  NH1 ARG A1090      49.310  47.386  86.249  1.00 24.06           N  
ATOM   1261  NH2 ARG A1090      48.433  49.101  85.009  1.00 25.56           N  
ATOM   1262  N   ILE A1091      45.155  41.411  83.960  1.00 13.47           N  
ATOM   1263  CA  ILE A1091      44.632  40.255  84.705  1.00 13.55           C  
ATOM   1264  C   ILE A1091      45.489  39.899  85.925  1.00 13.35           C  
ATOM   1265  O   ILE A1091      44.973  39.430  86.939  1.00 12.58           O  
ATOM   1266  CB  ILE A1091      44.457  39.011  83.755  1.00 13.88           C  
ATOM   1267  CG1 ILE A1091      43.685  37.883  84.450  1.00 15.11           C  
ATOM   1268  CG2 ILE A1091      45.806  38.518  83.221  1.00 14.47           C  
ATOM   1269  CD1 ILE A1091      42.273  38.247  84.837  1.00 16.02           C  
ATOM   1270  N   GLU A1092      46.796  40.149  85.821  1.00 13.43           N  
ATOM   1271  CA  GLU A1092      47.751  39.874  86.899  1.00 14.36           C  
ATOM   1272  C   GLU A1092      47.417  40.645  88.169  1.00 13.87           C  
ATOM   1273  O   GLU A1092      47.782  40.237  89.270  1.00 14.33           O  
ATOM   1274  CB  GLU A1092      49.175  40.242  86.451  1.00 15.00           C  
ATOM   1275  CG  GLU A1092      49.733  39.361  85.341  1.00 19.21           C  
ATOM   1276  CD  GLU A1092      49.374  39.792  83.919  1.00 23.09           C  
ATOM   1277  OE1 GLU A1092      48.531  40.698  83.708  1.00 22.44           O  
ATOM   1278  OE2 GLU A1092      49.964  39.201  82.982  1.00 26.71           O  
ATOM   1279  N   ASP A1093      46.711  41.760  88.009  1.00 13.08           N  
ATOM   1280  CA  ASP A1093      46.333  42.612  89.149  1.00 12.23           C  
ATOM   1281  C   ASP A1093      45.046  42.169  89.855  1.00 11.80           C  
ATOM   1282  O   ASP A1093      44.652  42.739  90.872  1.00 11.09           O  
ATOM   1283  CB  ASP A1093      46.233  44.068  88.683  1.00 11.87           C  
ATOM   1284  CG  ASP A1093      47.565  44.605  88.156  1.00 10.24           C  
ATOM   1285  OD1 ASP A1093      48.643  44.136  88.600  1.00 10.52           O  
ATOM   1286  OD2 ASP A1093      47.633  45.503  87.302  1.00  8.28           O  
ATOM   1287  N   LEU A1094      44.402  41.135  89.332  1.00 11.95           N  
ATOM   1288  CA  LEU A1094      43.138  40.657  89.899  1.00 11.67           C  
ATOM   1289  C   LEU A1094      43.329  39.964  91.267  1.00 11.94           C  
ATOM   1290  O   LEU A1094      42.705  40.372  92.248  1.00 10.82           O  
ATOM   1291  CB  LEU A1094      42.379  39.763  88.891  1.00 11.98           C  
ATOM   1292  CG  LEU A1094      41.144  39.045  89.452  1.00 11.83           C  
ATOM   1293  CD1 LEU A1094      40.039  40.048  89.780  1.00 13.32           C  
ATOM   1294  CD2 LEU A1094      40.670  37.971  88.459  1.00 13.33           C  
ATOM   1295  N   PRO A1095      44.204  38.952  91.367  1.00 12.58           N  
ATOM   1296  CA  PRO A1095      44.453  38.331  92.670  1.00 12.46           C  
ATOM   1297  C   PRO A1095      44.929  39.356  93.699  1.00 12.03           C  
ATOM   1298  O   PRO A1095      44.564  39.267  94.869  1.00 11.48           O  
ATOM   1299  CB  PRO A1095      45.556  37.301  92.382  1.00 13.03           C  
ATOM   1300  CG  PRO A1095      45.503  37.070  90.910  1.00 13.73           C  
ATOM   1301  CD  PRO A1095      44.976  38.306  90.289  1.00 12.18           C  
ATOM   1302  N   THR A1096      45.699  40.346  93.249  1.00 11.84           N  
ATOM   1303  CA  THR A1096      46.253  41.368  94.141  1.00 12.00           C  
ATOM   1304  C   THR A1096      45.172  42.208  94.799  1.00 11.80           C  
ATOM   1305  O   THR A1096      45.352  42.674  95.915  1.00 11.64           O  
ATOM   1306  CB  THR A1096      47.255  42.270  93.398  1.00 11.42           C  
ATOM   1307  OG1 THR A1096      48.211  41.451  92.719  1.00 13.73           O  
ATOM   1308  CG2 THR A1096      48.111  43.065  94.395  1.00 11.33           C  
ATOM   1309  N   MET A1097      44.055  42.396  94.107  1.00 12.75           N  
ATOM   1310  CA  MET A1097      42.907  43.112  94.676  1.00 13.79           C  
ATOM   1311  C   MET A1097      42.503  42.533  96.027  1.00 13.94           C  
ATOM   1312  O   MET A1097      42.105  43.273  96.927  1.00 14.31           O  
ATOM   1313  CB  MET A1097      41.712  43.051  93.735  1.00 13.85           C  
ATOM   1314  CG  MET A1097      41.827  43.929  92.500  1.00 15.64           C  
ATOM   1315  SD  MET A1097      40.351  43.775  91.460  1.00 19.16           S  
ATOM   1316  CE  MET A1097      39.080  44.306  92.601  1.00 19.17           C  
ATOM   1317  N   VAL A1098      42.633  41.212  96.158  1.00 13.48           N  
ATOM   1318  CA  VAL A1098      42.292  40.503  97.385  1.00 13.83           C  
ATOM   1319  C   VAL A1098      43.437  40.430  98.393  1.00 13.66           C  
ATOM   1320  O   VAL A1098      43.239  40.702  99.576  1.00 14.04           O  
ATOM   1321  CB  VAL A1098      41.787  39.070  97.080  1.00 14.35           C  
ATOM   1322  CG1 VAL A1098      41.475  38.313  98.378  1.00 15.56           C  
ATOM   1323  CG2 VAL A1098      40.555  39.133  96.202  1.00 14.26           C  
ATOM   1324  N   THR A1099      44.629  40.055  97.936  1.00 13.03           N  
ATOM   1325  CA  THR A1099      45.759  39.887  98.856  1.00 12.76           C  
ATOM   1326  C   THR A1099      46.260  41.187  99.460  1.00 12.44           C  
ATOM   1327  O   THR A1099      46.772  41.184 100.578  1.00 12.60           O  
ATOM   1328  CB  THR A1099      46.937  39.169  98.175  1.00 12.33           C  
ATOM   1329  OG1 THR A1099      47.341  39.925  97.031  1.00 12.20           O  
ATOM   1330  CG2 THR A1099      46.499  37.824  97.599  1.00 12.46           C  
ATOM   1331  N   LEU A1100      46.121  42.292  98.729  1.00 12.25           N  
ATOM   1332  CA  LEU A1100      46.641  43.582  99.195  1.00 12.42           C  
ATOM   1333  C   LEU A1100      45.655  44.309 100.112  1.00 12.81           C  
ATOM   1334  O   LEU A1100      44.681  44.917  99.643  1.00 12.70           O  
ATOM   1335  CB  LEU A1100      47.023  44.480  98.010  1.00 12.12           C  
ATOM   1336  CG  LEU A1100      47.591  45.879  98.301  1.00 12.20           C  
ATOM   1337  CD1 LEU A1100      48.866  45.780  99.090  1.00 11.97           C  
ATOM   1338  CD2 LEU A1100      47.813  46.643  96.998  1.00 12.77           C  
ATOM   1339  N   GLY A1101      45.924  44.254 101.414  1.00 12.97           N  
ATOM   1340  CA  GLY A1101      45.077  44.922 102.399  1.00 14.08           C  
ATOM   1341  C   GLY A1101      43.687  44.314 102.520  1.00 14.62           C  
ATOM   1342  O   GLY A1101      43.413  43.236 101.984  1.00 14.66           O  
ATOM   1343  N   ASN A1102      42.799  45.040 103.194  1.00 15.52           N  
ATOM   1344  CA  ASN A1102      41.464  44.538 103.542  1.00 16.52           C  
ATOM   1345  C   ASN A1102      40.275  45.153 102.796  1.00 16.49           C  
ATOM   1346  O   ASN A1102      39.129  44.793 103.068  1.00 16.77           O  
ATOM   1347  CB  ASN A1102      41.246  44.714 105.054  1.00 16.96           C  
ATOM   1348  CG  ASN A1102      42.319  44.022 105.887  1.00 18.86           C  
ATOM   1349  OD1 ASN A1102      42.659  42.860 105.639  1.00 22.86           O  
ATOM   1350  ND2 ASN A1102      42.846  44.728 106.880  1.00 19.52           N  
ATOM   1351  N   SER A1103      40.536  46.046 101.846  1.00 16.29           N  
ATOM   1352  CA  SER A1103      39.454  46.776 101.172  1.00 16.42           C  
ATOM   1353  C   SER A1103      38.436  45.916 100.405  1.00 16.85           C  
ATOM   1354  O   SER A1103      37.260  46.268 100.370  1.00 16.84           O  
ATOM   1355  CB  SER A1103      40.006  47.876 100.259  1.00 15.94           C  
ATOM   1356  OG  SER A1103      40.711  47.311  99.169  1.00 16.13           O  
ATOM   1357  N   PHE A1104      38.881  44.810  99.802  1.00 17.39           N  
ATOM   1358  CA  PHE A1104      38.001  43.980  98.970  1.00 18.73           C  
ATOM   1359  C   PHE A1104      36.877  43.339  99.784  1.00 19.51           C  
ATOM   1360  O   PHE A1104      35.702  43.450  99.426  1.00 19.62           O  
ATOM   1361  CB  PHE A1104      38.794  42.911  98.203  1.00 18.53           C  
ATOM   1362  CG  PHE A1104      37.997  42.219  97.126  1.00 19.23           C  
ATOM   1363  CD1 PHE A1104      37.996  42.711  95.830  1.00 20.70           C  
ATOM   1364  CD2 PHE A1104      37.242  41.082  97.410  1.00 19.57           C  
ATOM   1365  CE1 PHE A1104      37.256  42.080  94.822  1.00 20.63           C  
ATOM   1366  CE2 PHE A1104      36.497  40.450  96.411  1.00 20.28           C  
ATOM   1367  CZ  PHE A1104      36.513  40.949  95.115  1.00 19.73           C  
ATOM   1368  N   LEU A1105      37.240  42.670 100.870  1.00 20.78           N  
ATOM   1369  CA  LEU A1105      36.249  42.035 101.739  1.00 22.79           C  
ATOM   1370  C   LEU A1105      35.422  43.051 102.530  1.00 23.53           C  
ATOM   1371  O   LEU A1105      34.260  42.786 102.854  1.00 23.98           O  
ATOM   1372  CB  LEU A1105      36.913  41.029 102.677  1.00 23.10           C  
ATOM   1373  CG  LEU A1105      37.348  39.700 102.061  1.00 24.27           C  
ATOM   1374  CD1 LEU A1105      38.330  39.008 102.990  1.00 26.70           C  
ATOM   1375  CD2 LEU A1105      36.146  38.809 101.771  1.00 26.25           C  
ATOM   1376  N   HIS A1106      36.013  44.206 102.832  1.00 24.56           N  
ATOM   1377  CA  HIS A1106      35.295  45.277 103.521  1.00 25.71           C  
ATOM   1378  C   HIS A1106      34.163  45.813 102.630  1.00 26.26           C  
ATOM   1379  O   HIS A1106      33.047  46.040 103.106  1.00 26.18           O  
ATOM   1380  CB  HIS A1106      36.256  46.398 103.932  1.00 25.99           C  
ATOM   1381  CG  HIS A1106      35.634  47.445 104.805  1.00 27.64           C  
ATOM   1382  ND1 HIS A1106      35.227  48.672 104.324  1.00 29.06           N  
ATOM   1383  CD2 HIS A1106      35.360  47.452 106.132  1.00 29.05           C  
ATOM   1384  CE1 HIS A1106      34.731  49.390 105.316  1.00 29.38           C  
ATOM   1385  NE2 HIS A1106      34.800  48.673 106.424  1.00 29.75           N  
ATOM   1386  N   LYS A1107      34.464  45.989 101.342  1.00 26.65           N  
ATOM   1387  CA  LYS A1107      33.507  46.448 100.340  1.00 27.73           C  
ATOM   1388  C   LYS A1107      32.378  45.427 100.198  1.00 28.31           C  
ATOM   1389  O   LYS A1107      31.199  45.783 100.167  1.00 28.09           O  
ATOM   1390  CB  LYS A1107      34.230  46.638  98.996  1.00 27.90           C  
ATOM   1391  CG  LYS A1107      33.360  47.041  97.803  1.00 28.84           C  
ATOM   1392  CD  LYS A1107      32.923  48.500  97.849  1.00 31.04           C  
ATOM   1393  CE  LYS A1107      32.093  48.840  96.621  1.00 32.25           C  
ATOM   1394  NZ  LYS A1107      31.427  50.162  96.730  1.00 33.67           N  
ATOM   1395  N   LEU A1108      32.761  44.155 100.137  1.00 29.14           N  
ATOM   1396  CA  LEU A1108      31.832  43.050  99.976  1.00 30.12           C  
ATOM   1397  C   LEU A1108      30.871  42.911 101.161  1.00 30.61           C  
ATOM   1398  O   LEU A1108      29.671  42.701 100.976  1.00 30.64           O  
ATOM   1399  CB  LEU A1108      32.617  41.752  99.792  1.00 30.22           C  
ATOM   1400  CG  LEU A1108      31.851  40.552  99.250  1.00 31.19           C  
ATOM   1401  CD1 LEU A1108      31.810  40.599  97.729  1.00 31.47           C  
ATOM   1402  CD2 LEU A1108      32.528  39.290  99.721  1.00 31.82           C  
ATOM   1403  N   CYS A1109      31.407  43.027 102.373  1.00 31.07           N  
ATOM   1404  CA  CYS A1109      30.615  42.884 103.594  1.00 31.72           C  
ATOM   1405  C   CYS A1109      29.976  44.195 104.052  1.00 32.28           C  
ATOM   1406  O   CYS A1109      29.246  44.215 105.046  1.00 32.33           O  
ATOM   1407  CB  CYS A1109      31.482  42.302 104.712  1.00 31.48           C  
ATOM   1408  SG  CYS A1109      32.175  40.681 104.307  1.00 31.38           S  
ATOM   1409  N   SER A1110      30.232  45.266 103.294  1.00 33.06           N  
ATOM   1410  CA  SER A1110      29.818  46.644 103.616  1.00 33.87           C  
ATOM   1411  C   SER A1110      30.473  47.146 104.903  1.00 34.20           C  
ATOM   1412  O   SER A1110      31.701  47.266 104.990  1.00 34.57           O  
ATOM   1413  CB  SER A1110      28.291  46.804 103.677  1.00 34.02           C  
ATOM   1414  OG  SER A1110      27.711  46.704 102.386  1.00 34.63           O  
TER    1415      SER A1110                                                      
ATOM   1416  N   GLN H   1      31.928  14.383  78.849  1.00 23.69           N  
ATOM   1417  CA  GLN H   1      30.491  14.405  78.432  1.00 23.08           C  
ATOM   1418  C   GLN H   1      29.636  13.837  79.575  1.00 21.80           C  
ATOM   1419  O   GLN H   1      29.941  12.772  80.111  1.00 21.79           O  
ATOM   1420  CB  GLN H   1      30.321  13.593  77.140  1.00 23.75           C  
ATOM   1421  CG  GLN H   1      29.311  14.165  76.138  1.00 27.09           C  
ATOM   1422  CD  GLN H   1      29.636  13.776  74.686  1.00 31.43           C  
ATOM   1423  OE1 GLN H   1      29.749  12.590  74.361  1.00 33.77           O  
ATOM   1424  NE2 GLN H   1      29.781  14.779  73.816  1.00 32.39           N  
ATOM   1425  N   ILE H   2      28.583  14.554  79.962  1.00 19.83           N  
ATOM   1426  CA  ILE H   2      27.727  14.103  81.070  1.00 18.24           C  
ATOM   1427  C   ILE H   2      26.744  13.046  80.615  1.00 17.53           C  
ATOM   1428  O   ILE H   2      26.093  13.199  79.584  1.00 16.32           O  
ATOM   1429  CB  ILE H   2      26.951  15.287  81.718  1.00 17.98           C  
ATOM   1430  CG1 ILE H   2      27.927  16.292  82.347  1.00 17.50           C  
ATOM   1431  CG2 ILE H   2      25.933  14.765  82.766  1.00 17.58           C  
ATOM   1432  CD1 ILE H   2      27.304  17.656  82.674  1.00 18.47           C  
ATOM   1433  N   GLN H   3      26.650  11.958  81.372  1.00 16.98           N  
ATOM   1434  CA  GLN H   3      25.557  11.012  81.148  1.00 17.06           C  
ATOM   1435  C   GLN H   3      25.126  10.303  82.415  1.00 15.79           C  
ATOM   1436  O   GLN H   3      25.895  10.173  83.375  1.00 15.33           O  
ATOM   1437  CB  GLN H   3      25.842  10.014  80.023  1.00 18.15           C  
ATOM   1438  CG  GLN H   3      26.956   9.057  80.284  1.00 21.42           C  
ATOM   1439  CD  GLN H   3      27.177   8.118  79.112  1.00 27.67           C  
ATOM   1440  OE1 GLN H   3      26.224   7.544  78.568  1.00 30.46           O  
ATOM   1441  NE2 GLN H   3      28.435   7.953  78.724  1.00 29.15           N  
ATOM   1442  N   LEU H   4      23.869   9.882  82.398  1.00 14.76           N  
ATOM   1443  CA  LEU H   4      23.252   9.144  83.484  1.00 14.17           C  
ATOM   1444  C   LEU H   4      22.821   7.817  82.886  1.00 13.77           C  
ATOM   1445  O   LEU H   4      22.092   7.774  81.868  1.00 13.16           O  
ATOM   1446  CB  LEU H   4      22.061   9.937  84.069  1.00 14.71           C  
ATOM   1447  CG  LEU H   4      22.322  11.020  85.133  1.00 15.76           C  
ATOM   1448  CD1 LEU H   4      23.420  11.999  84.768  1.00 18.43           C  
ATOM   1449  CD2 LEU H   4      21.030  11.791  85.504  1.00 14.43           C  
ATOM   1450  N   VAL H   5      23.327   6.733  83.469  1.00 13.10           N  
ATOM   1451  CA  VAL H   5      23.012   5.397  82.988  1.00 12.90           C  
ATOM   1452  C   VAL H   5      22.266   4.633  84.071  1.00 12.84           C  
ATOM   1453  O   VAL H   5      22.749   4.512  85.205  1.00 13.65           O  
ATOM   1454  CB  VAL H   5      24.298   4.638  82.509  1.00 12.65           C  
ATOM   1455  CG1 VAL H   5      24.023   3.159  82.312  1.00 13.43           C  
ATOM   1456  CG2 VAL H   5      24.813   5.250  81.220  1.00 13.17           C  
ATOM   1457  N   GLN H   6      21.095   4.109  83.721  1.00 12.69           N  
ATOM   1458  CA  GLN H   6      20.262   3.394  84.685  1.00 12.62           C  
ATOM   1459  C   GLN H   6      20.304   1.897  84.518  1.00 13.05           C  
ATOM   1460  O   GLN H   6      20.666   1.399  83.462  1.00 12.83           O  
ATOM   1461  CB  GLN H   6      18.815   3.867  84.605  1.00 12.78           C  
ATOM   1462  CG  GLN H   6      18.662   5.327  84.925  1.00 13.12           C  
ATOM   1463  CD  GLN H   6      17.210   5.773  84.930  1.00 14.08           C  
ATOM   1464  OE1 GLN H   6      16.355   5.152  85.570  1.00 18.50           O  
ATOM   1465  NE2 GLN H   6      16.941   6.863  84.260  1.00 12.35           N  
ATOM   1466  N   SER H   7      19.919   1.186  85.577  1.00 13.76           N  
ATOM   1467  CA  SER H   7      19.882  -0.279  85.566  1.00 14.40           C  
ATOM   1468  C   SER H   7      18.762  -0.797  84.634  1.00 14.83           C  
ATOM   1469  O   SER H   7      17.874  -0.032  84.227  1.00 13.96           O  
ATOM   1470  CB  SER H   7      19.747  -0.813  87.003  1.00 15.00           C  
ATOM   1471  OG  SER H   7      18.705  -0.149  87.708  1.00 14.27           O  
ATOM   1472  N   GLY H   8      18.832  -2.080  84.280  1.00 14.79           N  
ATOM   1473  CA  GLY H   8      17.889  -2.690  83.327  1.00 15.51           C  
ATOM   1474  C   GLY H   8      16.473  -2.924  83.832  1.00 15.83           C  
ATOM   1475  O   GLY H   8      16.176  -2.659  85.002  1.00 16.31           O  
ATOM   1476  N   PRO H   9      15.602  -3.434  82.953  1.00 15.78           N  
ATOM   1477  CA  PRO H   9      14.209  -3.691  83.301  1.00 16.02           C  
ATOM   1478  C   PRO H   9      14.077  -4.725  84.416  1.00 16.02           C  
ATOM   1479  O   PRO H   9      14.883  -5.655  84.522  1.00 15.79           O  
ATOM   1480  CB  PRO H   9      13.595  -4.219  81.990  1.00 16.12           C  
ATOM   1481  CG  PRO H   9      14.761  -4.714  81.179  1.00 16.21           C  
ATOM   1482  CD  PRO H   9      15.899  -3.796  81.551  1.00 15.94           C  
ATOM   1483  N   GLU H  10      13.078  -4.526  85.262  1.00 15.82           N  
ATOM   1484  CA  GLU H  10      12.855  -5.391  86.412  1.00 16.10           C  
ATOM   1485  C   GLU H  10      11.437  -5.944  86.381  1.00 15.32           C  
ATOM   1486  O   GLU H  10      10.493  -5.205  86.080  1.00 15.78           O  
ATOM   1487  CB  GLU H  10      13.015  -4.578  87.700  1.00 16.25           C  
ATOM   1488  CG  GLU H  10      14.389  -3.962  87.926  1.00 20.54           C  
ATOM   1489  CD  GLU H  10      15.363  -4.884  88.639  1.00 23.61           C  
ATOM   1490  OE1 GLU H  10      14.991  -6.018  89.027  1.00 24.57           O  
ATOM   1491  OE2 GLU H  10      16.520  -4.457  88.835  1.00 27.70           O  
ATOM   1492  N   LEU H  11      11.290  -7.231  86.684  1.00 14.51           N  
ATOM   1493  CA  LEU H  11       9.971  -7.832  86.928  1.00 13.88           C  
ATOM   1494  C   LEU H  11       9.941  -8.264  88.398  1.00 13.62           C  
ATOM   1495  O   LEU H  11      10.760  -9.073  88.834  1.00 13.13           O  
ATOM   1496  CB  LEU H  11       9.669  -9.023  86.002  1.00 14.38           C  
ATOM   1497  CG  LEU H  11       8.444  -9.887  86.393  1.00 13.99           C  
ATOM   1498  CD1 LEU H  11       7.125  -9.094  86.339  1.00 15.15           C  
ATOM   1499  CD2 LEU H  11       8.324 -11.198  85.584  1.00 14.35           C  
ATOM   1500  N   LYS H  12       9.002  -7.706  89.153  1.00 13.42           N  
ATOM   1501  CA  LYS H  12       8.863  -8.000  90.575  1.00 13.78           C  
ATOM   1502  C   LYS H  12       7.426  -8.374  90.914  1.00 13.70           C  
ATOM   1503  O   LYS H  12       6.495  -7.887  90.283  1.00 13.66           O  
ATOM   1504  CB  LYS H  12       9.267  -6.782  91.403  1.00 14.11           C  
ATOM   1505  CG  LYS H  12      10.761  -6.390  91.309  1.00 15.72           C  
ATOM   1506  CD  LYS H  12      11.612  -7.420  92.028  1.00 18.41           C  
ATOM   1507  CE  LYS H  12      13.089  -7.148  91.873  1.00 21.09           C  
ATOM   1508  NZ  LYS H  12      13.867  -8.295  92.438  1.00 20.69           N  
ATOM   1509  N   LYS H  13       7.248  -9.224  91.918  1.00 13.54           N  
ATOM   1510  CA  LYS H  13       5.909  -9.582  92.370  1.00 13.76           C  
ATOM   1511  C   LYS H  13       5.402  -8.530  93.368  1.00 14.02           C  
ATOM   1512  O   LYS H  13       6.215  -7.859  94.030  1.00 13.35           O  
ATOM   1513  CB  LYS H  13       5.908 -10.975  93.015  1.00 13.88           C  
ATOM   1514  CG  LYS H  13       6.392 -12.080  92.093  1.00 14.78           C  
ATOM   1515  CD  LYS H  13       6.160 -13.458  92.691  1.00 17.41           C  
ATOM   1516  CE  LYS H  13       6.555 -14.549  91.689  1.00 20.42           C  
ATOM   1517  NZ  LYS H  13       8.031 -14.564  91.408  1.00 23.13           N  
ATOM   1518  N   PRO H  14       4.079  -8.361  93.451  1.00 14.23           N  
ATOM   1519  CA  PRO H  14       3.475  -7.501  94.467  1.00 14.40           C  
ATOM   1520  C   PRO H  14       4.000  -7.860  95.860  1.00 14.46           C  
ATOM   1521  O   PRO H  14       4.124  -9.050  96.204  1.00 14.14           O  
ATOM   1522  CB  PRO H  14       1.980  -7.845  94.380  1.00 14.50           C  
ATOM   1523  CG  PRO H  14       1.765  -8.350  93.003  1.00 14.71           C  
ATOM   1524  CD  PRO H  14       3.063  -8.954  92.559  1.00 14.47           C  
ATOM   1525  N   GLY H  15       4.316  -6.839  96.647  1.00 14.26           N  
ATOM   1526  CA  GLY H  15       4.814  -7.054  98.003  1.00 14.50           C  
ATOM   1527  C   GLY H  15       6.330  -7.090  98.101  1.00 14.51           C  
ATOM   1528  O   GLY H  15       6.871  -6.969  99.196  1.00 14.59           O  
ATOM   1529  N   GLU H  16       7.011  -7.268  96.964  1.00 14.27           N  
ATOM   1530  CA  GLU H  16       8.480  -7.298  96.925  1.00 14.43           C  
ATOM   1531  C   GLU H  16       9.099  -5.894  96.927  1.00 14.72           C  
ATOM   1532  O   GLU H  16       8.382  -4.886  96.921  1.00 14.13           O  
ATOM   1533  CB  GLU H  16       8.983  -8.125  95.726  1.00 14.04           C  
ATOM   1534  CG  GLU H  16       8.653  -9.608  95.881  1.00 14.22           C  
ATOM   1535  CD  GLU H  16       9.063 -10.480  94.707  1.00 15.10           C  
ATOM   1536  OE1 GLU H  16       9.495  -9.955  93.662  1.00 15.37           O  
ATOM   1537  OE2 GLU H  16       8.919 -11.719  94.838  1.00 16.45           O  
ATOM   1538  N   THR H  17      10.430  -5.856  96.976  1.00 15.34           N  
ATOM   1539  CA  THR H  17      11.215  -4.617  96.934  1.00 15.83           C  
ATOM   1540  C   THR H  17      12.068  -4.618  95.673  1.00 15.93           C  
ATOM   1541  O   THR H  17      12.513  -5.677  95.223  1.00 16.09           O  
ATOM   1542  CB  THR H  17      12.134  -4.512  98.189  1.00 15.88           C  
ATOM   1543  OG1 THR H  17      11.342  -4.437  99.376  1.00 17.45           O  
ATOM   1544  CG2 THR H  17      12.883  -3.182  98.215  1.00 16.11           C  
ATOM   1545  N   VAL H  18      12.289  -3.433  95.106  1.00 16.31           N  
ATOM   1546  CA  VAL H  18      13.178  -3.254  93.960  1.00 16.34           C  
ATOM   1547  C   VAL H  18      14.078  -2.047  94.230  1.00 17.15           C  
ATOM   1548  O   VAL H  18      13.643  -1.064  94.841  1.00 16.46           O  
ATOM   1549  CB  VAL H  18      12.409  -3.069  92.631  1.00 16.82           C  
ATOM   1550  CG1 VAL H  18      11.595  -1.761  92.617  1.00 15.67           C  
ATOM   1551  CG2 VAL H  18      13.361  -3.139  91.428  1.00 16.38           C  
ATOM   1552  N   LYS H  19      15.335  -2.154  93.802  1.00 17.32           N  
ATOM   1553  CA  LYS H  19      16.286  -1.057  93.901  1.00 18.78           C  
ATOM   1554  C   LYS H  19      16.734  -0.742  92.481  1.00 18.66           C  
ATOM   1555  O   LYS H  19      17.289  -1.599  91.792  1.00 20.09           O  
ATOM   1556  CB  LYS H  19      17.470  -1.418  94.810  1.00 19.06           C  
ATOM   1557  CG  LYS H  19      18.334  -0.209  95.254  1.00 20.50           C  
ATOM   1558  CD  LYS H  19      19.088  -0.521  96.569  1.00 24.22           C  
ATOM   1559  CE  LYS H  19      20.123   0.560  96.933  1.00 25.49           C  
ATOM   1560  NZ  LYS H  19      21.120   0.134  97.992  1.00 24.35           N  
ATOM   1561  N   ILE H  20      16.430   0.469  92.040  1.00 18.16           N  
ATOM   1562  CA  ILE H  20      16.771   0.976  90.711  1.00 18.57           C  
ATOM   1563  C   ILE H  20      18.045   1.822  90.910  1.00 17.39           C  
ATOM   1564  O   ILE H  20      18.146   2.557  91.898  1.00 16.84           O  
ATOM   1565  CB  ILE H  20      15.606   1.868  90.168  1.00 18.89           C  
ATOM   1566  CG1 ILE H  20      14.329   1.035  89.977  1.00 22.05           C  
ATOM   1567  CG2 ILE H  20      16.012   2.572  88.855  1.00 21.08           C  
ATOM   1568  CD1 ILE H  20      13.049   1.871  89.788  1.00 23.79           C  
ATOM   1569  N   SER H  21      18.997   1.715  89.981  1.00 16.05           N  
ATOM   1570  CA  SER H  21      20.295   2.387  90.112  1.00 15.40           C  
ATOM   1571  C   SER H  21      20.550   3.342  88.956  1.00 14.49           C  
ATOM   1572  O   SER H  21      20.109   3.100  87.840  1.00 13.65           O  
ATOM   1573  CB  SER H  21      21.414   1.335  90.190  1.00 15.52           C  
ATOM   1574  OG  SER H  21      21.142   0.449  91.257  1.00 18.59           O  
ATOM   1575  N   CYS H  22      21.296   4.408  89.233  1.00 14.12           N  
ATOM   1576  CA  CYS H  22      21.550   5.476  88.273  1.00 13.61           C  
ATOM   1577  C   CYS H  22      22.979   5.968  88.448  1.00 13.24           C  
ATOM   1578  O   CYS H  22      23.287   6.635  89.431  1.00 12.88           O  
ATOM   1579  CB  CYS H  22      20.599   6.653  88.540  1.00 14.63           C  
ATOM   1580  SG  CYS H  22      20.927   8.156  87.556  1.00 17.42           S  
ATOM   1581  N   LYS H  23      23.835   5.631  87.493  1.00 12.22           N  
ATOM   1582  CA  LYS H  23      25.247   5.997  87.553  1.00 12.17           C  
ATOM   1583  C   LYS H  23      25.497   7.268  86.761  1.00 11.91           C  
ATOM   1584  O   LYS H  23      25.193   7.342  85.561  1.00 11.63           O  
ATOM   1585  CB  LYS H  23      26.098   4.851  86.985  1.00 12.29           C  
ATOM   1586  CG  LYS H  23      27.547   5.217  86.637  1.00 13.57           C  
ATOM   1587  CD  LYS H  23      28.464   5.144  87.843  1.00 15.55           C  
ATOM   1588  CE  LYS H  23      29.881   5.580  87.470  1.00 16.46           C  
ATOM   1589  NZ  LYS H  23      30.808   5.276  88.590  1.00 17.93           N  
ATOM   1590  N   ALA H  24      26.087   8.255  87.426  1.00 11.93           N  
ATOM   1591  CA  ALA H  24      26.356   9.526  86.797  1.00 12.15           C  
ATOM   1592  C   ALA H  24      27.836   9.641  86.449  1.00 12.98           C  
ATOM   1593  O   ALA H  24      28.716   9.085  87.139  1.00 13.05           O  
ATOM   1594  CB  ALA H  24      25.889  10.674  87.703  1.00 12.09           C  
ATOM   1595  N   SER H  25      28.115  10.311  85.343  1.00 12.80           N  
ATOM   1596  CA  SER H  25      29.488  10.532  84.947  1.00 13.32           C  
ATOM   1597  C   SER H  25      29.610  11.877  84.260  1.00 13.40           C  
ATOM   1598  O   SER H  25      28.634  12.392  83.707  1.00 12.93           O  
ATOM   1599  CB  SER H  25      29.974   9.394  84.041  1.00 14.02           C  
ATOM   1600  OG  SER H  25      29.193   9.317  82.861  1.00 15.32           O  
ATOM   1601  N   GLY H  26      30.801  12.463  84.325  1.00 13.08           N  
ATOM   1602  CA  GLY H  26      31.088  13.685  83.593  1.00 13.50           C  
ATOM   1603  C   GLY H  26      30.940  14.976  84.367  1.00 13.97           C  
ATOM   1604  O   GLY H  26      31.083  16.050  83.799  1.00 14.51           O  
ATOM   1605  N   TYR H  27      30.621  14.871  85.653  1.00 13.64           N  
ATOM   1606  CA  TYR H  27      30.525  16.034  86.529  1.00 13.28           C  
ATOM   1607  C   TYR H  27      30.803  15.603  87.960  1.00 13.23           C  
ATOM   1608  O   TYR H  27      30.822  14.402  88.261  1.00 13.01           O  
ATOM   1609  CB  TYR H  27      29.148  16.729  86.419  1.00 12.75           C  
ATOM   1610  CG  TYR H  27      27.990  15.930  86.955  1.00 12.56           C  
ATOM   1611  CD1 TYR H  27      27.525  16.130  88.257  1.00 12.72           C  
ATOM   1612  CD2 TYR H  27      27.363  14.965  86.169  1.00 12.41           C  
ATOM   1613  CE1 TYR H  27      26.448  15.390  88.760  1.00 13.45           C  
ATOM   1614  CE2 TYR H  27      26.282  14.220  86.658  1.00 12.45           C  
ATOM   1615  CZ  TYR H  27      25.842  14.439  87.955  1.00 12.26           C  
ATOM   1616  OH  TYR H  27      24.796  13.703  88.423  1.00 11.82           O  
ATOM   1617  N   THR H  28      31.036  16.586  88.828  1.00 13.16           N  
ATOM   1618  CA  THR H  28      31.299  16.339  90.237  1.00 13.37           C  
ATOM   1619  C   THR H  28      29.962  16.013  90.881  1.00 13.15           C  
ATOM   1620  O   THR H  28      29.094  16.885  91.049  1.00 11.87           O  
ATOM   1621  CB  THR H  28      32.009  17.552  90.893  1.00 13.62           C  
ATOM   1622  OG1 THR H  28      33.320  17.704  90.319  1.00 15.79           O  
ATOM   1623  CG2 THR H  28      32.326  17.270  92.367  1.00 13.94           C  
ATOM   1624  N   PHE H  29      29.816  14.738  91.232  1.00 12.92           N  
ATOM   1625  CA  PHE H  29      28.563  14.183  91.715  1.00 12.50           C  
ATOM   1626  C   PHE H  29      27.924  14.985  92.833  1.00 12.86           C  
ATOM   1627  O   PHE H  29      26.722  15.222  92.804  1.00 12.01           O  
ATOM   1628  CB  PHE H  29      28.791  12.749  92.186  1.00 12.64           C  
ATOM   1629  CG  PHE H  29      27.526  11.981  92.452  1.00 12.34           C  
ATOM   1630  CD1 PHE H  29      26.666  11.646  91.412  1.00 12.98           C  
ATOM   1631  CD2 PHE H  29      27.216  11.560  93.742  1.00 13.03           C  
ATOM   1632  CE1 PHE H  29      25.499  10.921  91.659  1.00 14.18           C  
ATOM   1633  CE2 PHE H  29      26.048  10.820  93.998  1.00 13.25           C  
ATOM   1634  CZ  PHE H  29      25.202  10.494  92.948  1.00 12.10           C  
ATOM   1635  N   ILE H  30      28.730  15.410  93.809  1.00 12.59           N  
ATOM   1636  CA  ILE H  30      28.183  16.119  94.972  1.00 13.02           C  
ATOM   1637  C   ILE H  30      27.839  17.587  94.724  1.00 12.44           C  
ATOM   1638  O   ILE H  30      27.333  18.267  95.626  1.00 12.95           O  
ATOM   1639  CB  ILE H  30      29.054  15.928  96.247  1.00 12.99           C  
ATOM   1640  CG1 ILE H  30      30.463  16.525  96.057  1.00 13.22           C  
ATOM   1641  CG2 ILE H  30      29.097  14.440  96.635  1.00 13.44           C  
ATOM   1642  CD1 ILE H  30      31.281  16.610  97.347  1.00 15.06           C  
ATOM   1643  N   ASN H  31      28.063  18.070  93.504  1.00 11.27           N  
ATOM   1644  CA  ASN H  31      27.749  19.467  93.191  1.00 10.82           C  
ATOM   1645  C   ASN H  31      26.317  19.704  92.680  1.00 11.14           C  
ATOM   1646  O   ASN H  31      25.872  20.867  92.578  1.00 10.11           O  
ATOM   1647  CB  ASN H  31      28.769  20.044  92.199  1.00 10.52           C  
ATOM   1648  CG  ASN H  31      30.165  20.257  92.814  1.00 10.08           C  
ATOM   1649  OD1 ASN H  31      30.457  19.840  93.943  1.00  8.78           O  
ATOM   1650  ND2 ASN H  31      31.026  20.916  92.061  1.00  7.48           N  
ATOM   1651  N   TYR H  32      25.629  18.610  92.333  1.00 10.83           N  
ATOM   1652  CA  TYR H  32      24.277  18.647  91.771  1.00 12.22           C  
ATOM   1653  C   TYR H  32      23.439  17.518  92.367  1.00 12.14           C  
ATOM   1654  O   TYR H  32      23.892  16.378  92.437  1.00 13.07           O  
ATOM   1655  CB  TYR H  32      24.309  18.470  90.245  1.00 12.12           C  
ATOM   1656  CG  TYR H  32      25.040  19.562  89.497  1.00 12.84           C  
ATOM   1657  CD1 TYR H  32      24.346  20.623  88.909  1.00 12.82           C  
ATOM   1658  CD2 TYR H  32      26.427  19.539  89.384  1.00 11.72           C  
ATOM   1659  CE1 TYR H  32      25.026  21.632  88.223  1.00 11.72           C  
ATOM   1660  CE2 TYR H  32      27.116  20.549  88.702  1.00 11.63           C  
ATOM   1661  CZ  TYR H  32      26.411  21.586  88.129  1.00 11.48           C  
ATOM   1662  OH  TYR H  32      27.105  22.575  87.456  1.00 11.32           O  
ATOM   1663  N   GLY H  33      22.220  17.838  92.782  1.00 12.68           N  
ATOM   1664  CA  GLY H  33      21.306  16.822  93.331  1.00 12.19           C  
ATOM   1665  C   GLY H  33      20.798  15.862  92.267  1.00 12.28           C  
ATOM   1666  O   GLY H  33      21.170  15.958  91.083  1.00 12.94           O  
ATOM   1667  N   MET H  34      19.928  14.941  92.680  1.00 11.99           N  
ATOM   1668  CA  MET H  34      19.340  13.986  91.750  1.00 11.91           C  
ATOM   1669  C   MET H  34      17.835  13.932  91.967  1.00 11.54           C  
ATOM   1670  O   MET H  34      17.384  13.785  93.101  1.00 11.95           O  
ATOM   1671  CB  MET H  34      19.947  12.588  91.957  1.00 11.71           C  
ATOM   1672  CG  MET H  34      19.561  11.589  90.856  1.00 12.79           C  
ATOM   1673  SD  MET H  34      20.270  12.032  89.264  1.00 16.26           S  
ATOM   1674  CE  MET H  34      21.966  11.497  89.532  1.00 14.34           C  
ATOM   1675  N   ASN H  35      17.075  14.071  90.883  1.00 11.08           N  
ATOM   1676  CA  ASN H  35      15.614  13.945  90.897  1.00 11.42           C  
ATOM   1677  C   ASN H  35      15.218  12.554  90.429  1.00 11.81           C  
ATOM   1678  O   ASN H  35      15.958  11.904  89.678  1.00 11.91           O  
ATOM   1679  CB  ASN H  35      14.988  14.946  89.908  1.00 11.11           C  
ATOM   1680  CG  ASN H  35      15.233  16.380  90.293  1.00 10.33           C  
ATOM   1681  OD1 ASN H  35      14.436  16.986  91.016  1.00 13.34           O  
ATOM   1682  ND2 ASN H  35      16.329  16.954  89.785  1.00 10.61           N  
ATOM   1683  N   TRP H  36      14.048  12.100  90.867  1.00 12.31           N  
ATOM   1684  CA  TRP H  36      13.462  10.875  90.327  1.00 12.36           C  
ATOM   1685  C   TRP H  36      12.076  11.204  89.777  1.00 11.79           C  
ATOM   1686  O   TRP H  36      11.349  12.016  90.346  1.00 12.14           O  
ATOM   1687  CB  TRP H  36      13.397   9.772  91.377  1.00 12.81           C  
ATOM   1688  CG  TRP H  36      14.769   9.267  91.760  1.00 12.84           C  
ATOM   1689  CD1 TRP H  36      15.579   9.765  92.737  1.00 13.91           C  
ATOM   1690  CD2 TRP H  36      15.499   8.204  91.138  1.00 13.89           C  
ATOM   1691  NE1 TRP H  36      16.754   9.052  92.792  1.00 13.29           N  
ATOM   1692  CE2 TRP H  36      16.731   8.083  91.824  1.00 13.76           C  
ATOM   1693  CE3 TRP H  36      15.221   7.306  90.094  1.00 14.36           C  
ATOM   1694  CZ2 TRP H  36      17.693   7.126  91.485  1.00 14.76           C  
ATOM   1695  CZ3 TRP H  36      16.175   6.343  89.762  1.00 15.71           C  
ATOM   1696  CH2 TRP H  36      17.399   6.264  90.463  1.00 12.61           C  
ATOM   1697  N   VAL H  37      11.738  10.579  88.653  1.00 11.83           N  
ATOM   1698  CA  VAL H  37      10.524  10.903  87.901  1.00 11.91           C  
ATOM   1699  C   VAL H  37       9.859   9.605  87.478  1.00 12.19           C  
ATOM   1700  O   VAL H  37      10.524   8.689  86.972  1.00 12.29           O  
ATOM   1701  CB  VAL H  37      10.875  11.762  86.639  1.00 11.94           C  
ATOM   1702  CG1 VAL H  37       9.611  12.078  85.786  1.00 11.67           C  
ATOM   1703  CG2 VAL H  37      11.538  13.069  87.049  1.00 11.27           C  
ATOM   1704  N   LYS H  38       8.548   9.527  87.675  1.00 11.85           N  
ATOM   1705  CA  LYS H  38       7.793   8.331  87.329  1.00 12.33           C  
ATOM   1706  C   LYS H  38       6.968   8.558  86.074  1.00 13.24           C  
ATOM   1707  O   LYS H  38       6.392   9.632  85.888  1.00 12.80           O  
ATOM   1708  CB  LYS H  38       6.855   7.959  88.486  1.00 11.69           C  
ATOM   1709  CG  LYS H  38       5.931   6.759  88.214  1.00 11.66           C  
ATOM   1710  CD  LYS H  38       5.005   6.499  89.405  1.00 11.68           C  
ATOM   1711  CE  LYS H  38       4.037   5.329  89.130  1.00 12.70           C  
ATOM   1712  NZ  LYS H  38       3.129   5.115  90.307  1.00 15.42           N  
ATOM   1713  N   GLN H  39       6.910   7.541  85.216  1.00 13.68           N  
ATOM   1714  CA  GLN H  39       6.008   7.585  84.077  1.00 14.58           C  
ATOM   1715  C   GLN H  39       5.258   6.260  83.934  1.00 15.17           C  
ATOM   1716  O   GLN H  39       5.793   5.270  83.416  1.00 14.91           O  
ATOM   1717  CB  GLN H  39       6.716   7.958  82.776  1.00 14.40           C  
ATOM   1718  CG  GLN H  39       5.713   8.055  81.619  1.00 15.73           C  
ATOM   1719  CD  GLN H  39       6.298   8.675  80.390  1.00 19.16           C  
ATOM   1720  OE1 GLN H  39       7.403   8.326  79.985  1.00 21.10           O  
ATOM   1721  NE2 GLN H  39       5.560   9.602  79.782  1.00 19.33           N  
ATOM   1722  N   ALA H  40       4.027   6.252  84.432  1.00 16.03           N  
ATOM   1723  CA  ALA H  40       3.162   5.071  84.352  1.00 17.10           C  
ATOM   1724  C   ALA H  40       2.662   4.888  82.913  1.00 17.73           C  
ATOM   1725  O   ALA H  40       2.631   5.864  82.152  1.00 17.37           O  
ATOM   1726  CB  ALA H  40       1.997   5.211  85.330  1.00 17.32           C  
ATOM   1727  N   PRO H  41       2.289   3.658  82.525  1.00 18.76           N  
ATOM   1728  CA  PRO H  41       1.784   3.402  81.172  1.00 19.37           C  
ATOM   1729  C   PRO H  41       0.655   4.344  80.769  1.00 19.78           C  
ATOM   1730  O   PRO H  41      -0.354   4.461  81.476  1.00 20.36           O  
ATOM   1731  CB  PRO H  41       1.276   1.959  81.256  1.00 19.66           C  
ATOM   1732  CG  PRO H  41       2.151   1.337  82.283  1.00 19.61           C  
ATOM   1733  CD  PRO H  41       2.341   2.414  83.319  1.00 18.71           C  
ATOM   1734  N   GLY H  42       0.852   5.024  79.644  1.00 19.83           N  
ATOM   1735  CA  GLY H  42      -0.130   5.955  79.109  1.00 19.62           C  
ATOM   1736  C   GLY H  42      -0.293   7.247  79.890  1.00 19.22           C  
ATOM   1737  O   GLY H  42      -1.243   7.990  79.653  1.00 19.34           O  
ATOM   1738  N   LYS H  43       0.626   7.538  80.809  1.00 18.29           N  
ATOM   1739  CA  LYS H  43       0.500   8.753  81.615  1.00 17.49           C  
ATOM   1740  C   LYS H  43       1.711   9.674  81.439  1.00 16.58           C  
ATOM   1741  O   LYS H  43       2.693   9.294  80.796  1.00 15.78           O  
ATOM   1742  CB  LYS H  43       0.228   8.415  83.085  1.00 17.98           C  
ATOM   1743  CG  LYS H  43      -0.977   7.478  83.261  1.00 21.06           C  
ATOM   1744  CD  LYS H  43      -1.719   7.700  84.568  1.00 25.30           C  
ATOM   1745  CE  LYS H  43      -3.064   6.972  84.537  1.00 28.11           C  
ATOM   1746  NZ  LYS H  43      -3.960   7.396  85.652  1.00 30.06           N  
ATOM   1747  N   GLY H  44       1.625  10.882  81.991  1.00 15.37           N  
ATOM   1748  CA  GLY H  44       2.708  11.856  81.870  1.00 14.53           C  
ATOM   1749  C   GLY H  44       3.818  11.669  82.891  1.00 14.36           C  
ATOM   1750  O   GLY H  44       3.784  10.754  83.728  1.00 15.07           O  
ATOM   1751  N   LEU H  45       4.821  12.533  82.803  1.00 13.52           N  
ATOM   1752  CA  LEU H  45       5.933  12.539  83.735  1.00 12.99           C  
ATOM   1753  C   LEU H  45       5.455  13.080  85.076  1.00 12.98           C  
ATOM   1754  O   LEU H  45       4.775  14.110  85.123  1.00 12.19           O  
ATOM   1755  CB  LEU H  45       7.050  13.432  83.186  1.00 13.05           C  
ATOM   1756  CG  LEU H  45       7.640  12.996  81.834  1.00 13.08           C  
ATOM   1757  CD1 LEU H  45       8.585  14.052  81.321  1.00 13.25           C  
ATOM   1758  CD2 LEU H  45       8.372  11.637  81.937  1.00 13.58           C  
ATOM   1759  N   LYS H  46       5.806  12.377  86.153  1.00 13.05           N  
ATOM   1760  CA  LYS H  46       5.450  12.784  87.511  1.00 13.56           C  
ATOM   1761  C   LYS H  46       6.680  12.887  88.387  1.00 13.15           C  
ATOM   1762  O   LYS H  46       7.380  11.890  88.601  1.00 12.43           O  
ATOM   1763  CB  LYS H  46       4.472  11.773  88.129  1.00 14.87           C  
ATOM   1764  CG  LYS H  46       4.126  12.023  89.596  1.00 17.78           C  
ATOM   1765  CD  LYS H  46       3.485  13.388  89.801  1.00 23.44           C  
ATOM   1766  CE  LYS H  46       2.557  13.377  91.012  1.00 26.33           C  
ATOM   1767  NZ  LYS H  46       1.711  14.612  91.052  1.00 28.63           N  
ATOM   1768  N   TRP H  47       6.945  14.081  88.906  1.00 12.28           N  
ATOM   1769  CA  TRP H  47       8.105  14.272  89.785  1.00 11.77           C  
ATOM   1770  C   TRP H  47       7.885  13.517  91.096  1.00 11.97           C  
ATOM   1771  O   TRP H  47       6.850  13.696  91.754  1.00 12.01           O  
ATOM   1772  CB  TRP H  47       8.289  15.749  90.078  1.00 11.67           C  
ATOM   1773  CG  TRP H  47       9.542  16.090  90.879  1.00 11.51           C  
ATOM   1774  CD1 TRP H  47      10.831  16.077  90.422  1.00 10.73           C  
ATOM   1775  CD2 TRP H  47       9.611  16.533  92.250  1.00 11.14           C  
ATOM   1776  NE1 TRP H  47      11.695  16.478  91.414  1.00 11.17           N  
ATOM   1777  CE2 TRP H  47      10.982  16.762  92.548  1.00 12.21           C  
ATOM   1778  CE3 TRP H  47       8.661  16.760  93.258  1.00 11.24           C  
ATOM   1779  CZ2 TRP H  47      11.421  17.210  93.802  1.00 10.94           C  
ATOM   1780  CZ3 TRP H  47       9.093  17.195  94.505  1.00 11.67           C  
ATOM   1781  CH2 TRP H  47      10.467  17.417  94.767  1.00 11.32           C  
ATOM   1782  N   MET H  48       8.853  12.687  91.477  1.00 11.16           N  
ATOM   1783  CA  MET H  48       8.768  11.887  92.705  1.00 11.53           C  
ATOM   1784  C   MET H  48       9.416  12.539  93.904  1.00 11.35           C  
ATOM   1785  O   MET H  48       9.006  12.315  95.061  1.00 10.97           O  
ATOM   1786  CB  MET H  48       9.416  10.524  92.489  1.00 11.53           C  
ATOM   1787  CG  MET H  48       8.668   9.660  91.476  1.00 12.69           C  
ATOM   1788  SD  MET H  48       9.603   8.160  91.156  1.00 14.15           S  
ATOM   1789  CE  MET H  48       9.373   7.253  92.679  1.00 14.37           C  
ATOM   1790  N   GLY H  49      10.462  13.314  93.631  1.00 11.42           N  
ATOM   1791  CA  GLY H  49      11.215  13.929  94.688  1.00 11.85           C  
ATOM   1792  C   GLY H  49      12.655  14.090  94.274  1.00 12.47           C  
ATOM   1793  O   GLY H  49      13.017  13.845  93.112  1.00 12.00           O  
ATOM   1794  N   TRP H  50      13.475  14.529  95.219  1.00 13.40           N  
ATOM   1795  CA  TRP H  50      14.880  14.722  94.932  1.00 14.00           C  
ATOM   1796  C   TRP H  50      15.732  14.439  96.159  1.00 14.04           C  
ATOM   1797  O   TRP H  50      15.242  14.402  97.296  1.00 12.87           O  
ATOM   1798  CB  TRP H  50      15.162  16.120  94.350  1.00 15.00           C  
ATOM   1799  CG  TRP H  50      15.375  17.184  95.365  1.00 18.39           C  
ATOM   1800  CD1 TRP H  50      14.453  17.659  96.259  1.00 21.36           C  
ATOM   1801  CD2 TRP H  50      16.584  17.929  95.599  1.00 21.08           C  
ATOM   1802  NE1 TRP H  50      15.018  18.639  97.041  1.00 22.03           N  
ATOM   1803  CE2 TRP H  50      16.324  18.826  96.657  1.00 22.39           C  
ATOM   1804  CE3 TRP H  50      17.865  17.934  95.015  1.00 21.54           C  
ATOM   1805  CZ2 TRP H  50      17.298  19.714  97.156  1.00 22.83           C  
ATOM   1806  CZ3 TRP H  50      18.838  18.816  95.514  1.00 22.17           C  
ATOM   1807  CH2 TRP H  50      18.546  19.693  96.575  1.00 21.60           C  
ATOM   1808  N   LYS H  51      17.016  14.238  95.886  1.00 13.98           N  
ATOM   1809  CA  LYS H  51      18.003  13.883  96.877  1.00 14.29           C  
ATOM   1810  C   LYS H  51      19.182  14.855  96.715  1.00 14.19           C  
ATOM   1811  O   LYS H  51      19.724  14.999  95.620  1.00 13.42           O  
ATOM   1812  CB  LYS H  51      18.441  12.435  96.603  1.00 14.86           C  
ATOM   1813  CG  LYS H  51      19.603  11.871  97.454  1.00 16.26           C  
ATOM   1814  CD  LYS H  51      19.172  11.570  98.854  1.00 17.00           C  
ATOM   1815  CE  LYS H  51      20.179  10.709  99.576  1.00 16.99           C  
ATOM   1816  NZ  LYS H  51      19.774  10.491 100.997  1.00 19.01           N  
ATOM   1817  N   ASN H  52      19.548  15.530  97.804  1.00 14.08           N  
ATOM   1818  CA  ASN H  52      20.730  16.397  97.840  1.00 14.47           C  
ATOM   1819  C   ASN H  52      21.947  15.494  97.991  1.00 14.42           C  
ATOM   1820  O   ASN H  52      22.063  14.752  98.964  1.00 14.03           O  
ATOM   1821  CB  ASN H  52      20.632  17.378  99.012  1.00 14.82           C  
ATOM   1822  CG  ASN H  52      21.739  18.415  99.013  1.00 15.42           C  
ATOM   1823  OD1 ASN H  52      22.918  18.096  98.825  1.00 14.08           O  
ATOM   1824  ND2 ASN H  52      21.367  19.668  99.258  1.00 17.88           N  
ATOM   1825  N   THR H  53      22.835  15.530  97.004  1.00 14.77           N  
ATOM   1826  CA  THR H  53      23.990  14.643  97.003  1.00 15.27           C  
ATOM   1827  C   THR H  53      25.116  15.124  97.914  1.00 16.50           C  
ATOM   1828  O   THR H  53      26.031  14.358  98.202  1.00 16.57           O  
ATOM   1829  CB  THR H  53      24.537  14.466  95.576  1.00 15.12           C  
ATOM   1830  OG1 THR H  53      24.741  15.758  94.989  1.00 12.97           O  
ATOM   1831  CG2 THR H  53      23.483  13.804  94.672  1.00 13.59           C  
ATOM   1832  N   ASN H  54      25.035  16.384  98.348  1.00 17.57           N  
ATOM   1833  CA  ASN H  54      26.042  17.014  99.215  1.00 19.47           C  
ATOM   1834  C   ASN H  54      25.719  16.763 100.699  1.00 20.02           C  
ATOM   1835  O   ASN H  54      26.590  16.351 101.465  1.00 20.59           O  
ATOM   1836  CB  ASN H  54      26.124  18.519  98.873  1.00 19.35           C  
ATOM   1837  CG  ASN H  54      27.413  19.192  99.356  1.00 21.90           C  
ATOM   1838  OD1 ASN H  54      27.512  19.610 100.505  1.00 21.09           O  
ATOM   1839  ND2 ASN H  54      28.376  19.365  98.445  1.00 24.32           N  
ATOM   1840  N   THR H  55      24.465  16.975 101.094  1.00 20.77           N  
ATOM   1841  CA  THR H  55      24.041  16.814 102.500  1.00 21.64           C  
ATOM   1842  C   THR H  55      23.312  15.500 102.790  1.00 22.19           C  
ATOM   1843  O   THR H  55      23.221  15.071 103.948  1.00 22.48           O  
ATOM   1844  CB  THR H  55      23.095  17.957 102.912  1.00 21.66           C  
ATOM   1845  OG1 THR H  55      21.892  17.868 102.136  1.00 21.39           O  
ATOM   1846  CG2 THR H  55      23.681  19.328 102.565  1.00 21.57           C  
ATOM   1847  N   GLY H  56      22.758  14.891 101.746  1.00 22.33           N  
ATOM   1848  CA  GLY H  56      21.980  13.663 101.888  1.00 22.94           C  
ATOM   1849  C   GLY H  56      20.496  13.913 102.126  1.00 23.23           C  
ATOM   1850  O   GLY H  56      19.721  12.961 102.250  1.00 23.47           O  
ATOM   1851  N   GLU H  57      20.099  15.185 102.179  1.00 23.45           N  
ATOM   1852  CA  GLU H  57      18.710  15.558 102.441  1.00 24.12           C  
ATOM   1853  C   GLU H  57      17.780  15.115 101.311  1.00 23.68           C  
ATOM   1854  O   GLU H  57      18.166  15.132 100.141  1.00 23.20           O  
ATOM   1855  CB  GLU H  57      18.568  17.067 102.670  1.00 24.49           C  
ATOM   1856  CG  GLU H  57      17.180  17.459 103.181  1.00 28.16           C  
ATOM   1857  CD  GLU H  57      17.012  18.936 103.494  1.00 32.34           C  
ATOM   1858  OE1 GLU H  57      18.013  19.612 103.830  1.00 34.66           O  
ATOM   1859  OE2 GLU H  57      15.853  19.418 103.425  1.00 34.79           O  
ATOM   1860  N   THR H  58      16.563  14.716 101.678  1.00 23.19           N  
ATOM   1861  CA  THR H  58      15.570  14.261 100.702  1.00 22.86           C  
ATOM   1862  C   THR H  58      14.273  15.047 100.816  1.00 22.46           C  
ATOM   1863  O   THR H  58      13.926  15.564 101.888  1.00 22.10           O  
ATOM   1864  CB  THR H  58      15.229  12.767 100.904  1.00 22.96           C  
ATOM   1865  OG1 THR H  58      14.630  12.587 102.199  1.00 24.39           O  
ATOM   1866  CG2 THR H  58      16.471  11.892 100.963  1.00 23.83           C  
ATOM   1867  N   THR H  59      13.558  15.120  99.700  1.00 21.62           N  
ATOM   1868  CA  THR H  59      12.219  15.674  99.656  1.00 21.44           C  
ATOM   1869  C   THR H  59      11.416  14.731  98.785  1.00 20.67           C  
ATOM   1870  O   THR H  59      11.795  14.495  97.641  1.00 19.16           O  
ATOM   1871  CB  THR H  59      12.218  17.081  99.041  1.00 21.60           C  
ATOM   1872  OG1 THR H  59      12.838  17.991  99.951  1.00 23.03           O  
ATOM   1873  CG2 THR H  59      10.789  17.617  98.931  1.00 22.71           C  
ATOM   1874  N   TYR H  60      10.334  14.181  99.334  1.00 20.26           N  
ATOM   1875  CA  TYR H  60       9.462  13.279  98.582  1.00 20.41           C  
ATOM   1876  C   TYR H  60       8.168  13.982  98.218  1.00 21.19           C  
ATOM   1877  O   TYR H  60       7.585  14.687  99.047  1.00 21.39           O  
ATOM   1878  CB  TYR H  60       9.145  12.002  99.379  1.00 19.97           C  
ATOM   1879  CG  TYR H  60      10.365  11.171  99.677  1.00 19.74           C  
ATOM   1880  CD1 TYR H  60      10.811  10.208  98.772  1.00 19.28           C  
ATOM   1881  CD2 TYR H  60      11.092  11.363 100.853  1.00 19.86           C  
ATOM   1882  CE1 TYR H  60      11.946   9.451  99.029  1.00 19.34           C  
ATOM   1883  CE2 TYR H  60      12.230  10.607 101.125  1.00 20.08           C  
ATOM   1884  CZ  TYR H  60      12.660   9.664 100.201  1.00 19.67           C  
ATOM   1885  OH  TYR H  60      13.785   8.918 100.463  1.00 18.41           O  
ATOM   1886  N   GLY H  61       7.718  13.777  96.982  1.00 21.79           N  
ATOM   1887  CA  GLY H  61       6.437  14.288  96.549  1.00 23.08           C  
ATOM   1888  C   GLY H  61       5.344  13.656  97.388  1.00 24.06           C  
ATOM   1889  O   GLY H  61       5.516  12.548  97.923  1.00 23.66           O  
ATOM   1890  N   GLU H  62       4.221  14.367  97.496  1.00 25.30           N  
ATOM   1891  CA  GLU H  62       3.058  13.953  98.288  1.00 26.43           C  
ATOM   1892  C   GLU H  62       2.645  12.491  98.069  1.00 26.55           C  
ATOM   1893  O   GLU H  62       2.326  11.779  99.027  1.00 26.65           O  
ATOM   1894  CB  GLU H  62       1.874  14.894  97.998  1.00 26.96           C  
ATOM   1895  CG  GLU H  62       0.582  14.555  98.737  1.00 29.11           C  
ATOM   1896  CD  GLU H  62      -0.610  15.400  98.296  1.00 32.02           C  
ATOM   1897  OE1 GLU H  62      -0.878  15.494  97.073  1.00 33.23           O  
ATOM   1898  OE2 GLU H  62      -1.304  15.952  99.183  1.00 33.38           O  
ATOM   1899  N   GLU H  63       2.666  12.049  96.814  1.00 26.59           N  
ATOM   1900  CA  GLU H  63       2.273  10.683  96.466  1.00 26.33           C  
ATOM   1901  C   GLU H  63       3.340   9.623  96.763  1.00 25.50           C  
ATOM   1902  O   GLU H  63       3.065   8.426  96.666  1.00 25.09           O  
ATOM   1903  CB  GLU H  63       1.885  10.606  94.987  1.00 27.14           C  
ATOM   1904  CG  GLU H  63       0.621  11.373  94.607  1.00 29.25           C  
ATOM   1905  CD  GLU H  63       0.259  11.214  93.136  1.00 32.79           C  
ATOM   1906  OE1 GLU H  63       1.046  10.588  92.379  1.00 34.55           O  
ATOM   1907  OE2 GLU H  63      -0.819  11.707  92.732  1.00 34.21           O  
ATOM   1908  N   PHE H  64       4.542  10.057  97.145  1.00 24.41           N  
ATOM   1909  CA  PHE H  64       5.677   9.137  97.318  1.00 23.47           C  
ATOM   1910  C   PHE H  64       6.286   9.162  98.714  1.00 23.72           C  
ATOM   1911  O   PHE H  64       7.506   9.067  98.881  1.00 22.78           O  
ATOM   1912  CB  PHE H  64       6.732   9.446  96.243  1.00 22.95           C  
ATOM   1913  CG  PHE H  64       6.166   9.426  94.862  1.00 21.02           C  
ATOM   1914  CD1 PHE H  64       5.978   8.219  94.202  1.00 19.92           C  
ATOM   1915  CD2 PHE H  64       5.749  10.601  94.246  1.00 19.01           C  
ATOM   1916  CE1 PHE H  64       5.422   8.180  92.928  1.00 18.74           C  
ATOM   1917  CE2 PHE H  64       5.206  10.577  92.973  1.00 17.57           C  
ATOM   1918  CZ  PHE H  64       5.035   9.359  92.313  1.00 19.36           C  
ATOM   1919  N   ARG H  65       5.428   9.232  99.725  1.00 24.18           N  
ATOM   1920  CA  ARG H  65       5.924   9.438 101.083  1.00 25.17           C  
ATOM   1921  C   ARG H  65       6.066   8.259 102.038  1.00 25.33           C  
ATOM   1922  O   ARG H  65       6.577   8.436 103.153  1.00 26.72           O  
ATOM   1923  CB  ARG H  65       5.185  10.610 101.748  1.00 25.64           C  
ATOM   1924  CG  ARG H  65       5.642  11.953 101.193  1.00 26.92           C  
ATOM   1925  CD  ARG H  65       4.957  13.157 101.791  1.00 30.15           C  
ATOM   1926  NE  ARG H  65       5.442  14.392 101.176  1.00 32.32           N  
ATOM   1927  CZ  ARG H  65       4.769  15.540 101.161  1.00 34.13           C  
ATOM   1928  NH1 ARG H  65       3.561  15.627 101.715  1.00 34.49           N  
ATOM   1929  NH2 ARG H  65       5.296  16.605 100.572  1.00 35.22           N  
ATOM   1930  N   GLY H  66       5.665   7.060 101.625  1.00 24.47           N  
ATOM   1931  CA  GLY H  66       5.788   5.901 102.514  1.00 23.16           C  
ATOM   1932  C   GLY H  66       6.752   4.803 102.088  1.00 22.00           C  
ATOM   1933  O   GLY H  66       7.618   4.381 102.867  1.00 22.95           O  
ATOM   1934  N   ARG H  67       6.615   4.358 100.844  1.00 19.77           N  
ATOM   1935  CA  ARG H  67       7.327   3.186 100.347  1.00 18.08           C  
ATOM   1936  C   ARG H  67       8.507   3.504  99.425  1.00 17.31           C  
ATOM   1937  O   ARG H  67       8.984   2.620  98.714  1.00 17.23           O  
ATOM   1938  CB  ARG H  67       6.348   2.286  99.583  1.00 17.56           C  
ATOM   1939  CG  ARG H  67       5.139   1.823 100.378  1.00 16.91           C  
ATOM   1940  CD  ARG H  67       4.114   1.067  99.539  1.00 14.99           C  
ATOM   1941  NE  ARG H  67       3.589   1.853  98.417  1.00 15.10           N  
ATOM   1942  CZ  ARG H  67       3.923   1.679  97.132  1.00 16.59           C  
ATOM   1943  NH1 ARG H  67       4.793   0.738  96.778  1.00 16.23           N  
ATOM   1944  NH2 ARG H  67       3.376   2.443  96.191  1.00 16.20           N  
ATOM   1945  N   PHE H  68       8.978   4.749  99.446  1.00 15.97           N  
ATOM   1946  CA  PHE H  68      10.006   5.203  98.510  1.00 15.71           C  
ATOM   1947  C   PHE H  68      11.219   5.735  99.258  1.00 15.51           C  
ATOM   1948  O   PHE H  68      11.082   6.473 100.241  1.00 15.36           O  
ATOM   1949  CB  PHE H  68       9.419   6.255  97.560  1.00 15.52           C  
ATOM   1950  CG  PHE H  68       8.256   5.736  96.744  1.00 15.74           C  
ATOM   1951  CD1 PHE H  68       8.461   5.232  95.464  1.00 14.63           C  
ATOM   1952  CD2 PHE H  68       6.968   5.709  97.275  1.00 15.16           C  
ATOM   1953  CE1 PHE H  68       7.393   4.728  94.712  1.00 14.64           C  
ATOM   1954  CE2 PHE H  68       5.890   5.206  96.531  1.00 14.29           C  
ATOM   1955  CZ  PHE H  68       6.099   4.721  95.254  1.00 14.23           C  
ATOM   1956  N   ALA H  69      12.400   5.337  98.808  1.00 15.10           N  
ATOM   1957  CA  ALA H  69      13.641   5.738  99.476  1.00 14.81           C  
ATOM   1958  C   ALA H  69      14.723   6.082  98.472  1.00 14.49           C  
ATOM   1959  O   ALA H  69      15.056   5.265  97.605  1.00 14.47           O  
ATOM   1960  CB  ALA H  69      14.120   4.630 100.424  1.00 14.93           C  
ATOM   1961  N   PHE H  70      15.262   7.298  98.583  1.00 14.21           N  
ATOM   1962  CA  PHE H  70      16.379   7.722  97.741  1.00 13.46           C  
ATOM   1963  C   PHE H  70      17.674   7.524  98.526  1.00 13.42           C  
ATOM   1964  O   PHE H  70      17.800   7.980  99.664  1.00 12.33           O  
ATOM   1965  CB  PHE H  70      16.284   9.203  97.335  1.00 13.94           C  
ATOM   1966  CG  PHE H  70      14.951   9.617  96.736  1.00 14.44           C  
ATOM   1967  CD1 PHE H  70      14.269   8.799  95.831  1.00 15.63           C  
ATOM   1968  CD2 PHE H  70      14.410  10.868  97.052  1.00 16.70           C  
ATOM   1969  CE1 PHE H  70      13.029   9.205  95.274  1.00 15.50           C  
ATOM   1970  CE2 PHE H  70      13.189  11.291  96.505  1.00 16.41           C  
ATOM   1971  CZ  PHE H  70      12.493  10.451  95.613  1.00 16.26           C  
ATOM   1972  N   SER H  71      18.638   6.845  97.921  1.00 12.81           N  
ATOM   1973  CA  SER H  71      19.935   6.664  98.576  1.00 12.56           C  
ATOM   1974  C   SER H  71      21.049   6.980  97.595  1.00 12.38           C  
ATOM   1975  O   SER H  71      20.784   7.219  96.425  1.00 12.06           O  
ATOM   1976  CB  SER H  71      20.051   5.244  99.135  1.00 12.66           C  
ATOM   1977  OG  SER H  71      19.903   4.306  98.093  1.00 14.71           O  
ATOM   1978  N   LEU H  72      22.288   7.011  98.085  1.00 11.55           N  
ATOM   1979  CA  LEU H  72      23.435   7.315  97.242  1.00 12.69           C  
ATOM   1980  C   LEU H  72      24.628   6.473  97.628  1.00 12.00           C  
ATOM   1981  O   LEU H  72      24.726   5.995  98.766  1.00 11.75           O  
ATOM   1982  CB  LEU H  72      23.866   8.780  97.436  1.00 12.78           C  
ATOM   1983  CG  LEU H  72      22.863   9.918  97.203  1.00 13.39           C  
ATOM   1984  CD1 LEU H  72      23.409  11.190  97.833  1.00 15.55           C  
ATOM   1985  CD2 LEU H  72      22.539  10.103  95.717  1.00 13.30           C  
ATOM   1986  N   GLU H  73      25.533   6.303  96.674  1.00 12.16           N  
ATOM   1987  CA  GLU H  73      26.900   5.879  96.967  1.00 12.33           C  
ATOM   1988  C   GLU H  73      27.739   6.938  96.254  1.00 12.44           C  
ATOM   1989  O   GLU H  73      28.031   6.796  95.069  1.00 12.22           O  
ATOM   1990  CB  GLU H  73      27.213   4.466  96.453  1.00 11.78           C  
ATOM   1991  CG  GLU H  73      26.480   3.337  97.176  1.00 12.47           C  
ATOM   1992  CD  GLU H  73      27.116   2.924  98.497  1.00 10.79           C  
ATOM   1993  OE1 GLU H  73      28.013   3.622  99.004  1.00 10.38           O  
ATOM   1994  OE2 GLU H  73      26.696   1.887  99.053  1.00 10.58           O  
ATOM   1995  N   THR H  74      28.106   8.008  96.964  1.00 12.57           N  
ATOM   1996  CA  THR H  74      28.801   9.135  96.320  1.00 13.03           C  
ATOM   1997  C   THR H  74      30.173   8.743  95.797  1.00 12.48           C  
ATOM   1998  O   THR H  74      30.640   9.296  94.797  1.00 12.38           O  
ATOM   1999  CB  THR H  74      28.930  10.355  97.253  1.00 13.10           C  
ATOM   2000  OG1 THR H  74      29.638   9.972  98.427  1.00 15.53           O  
ATOM   2001  CG2 THR H  74      27.548  10.803  97.767  1.00 15.09           C  
ATOM   2002  N   SER H  75      30.808   7.777  96.458  1.00 11.26           N  
ATOM   2003  CA  SER H  75      32.128   7.316  96.036  1.00 11.61           C  
ATOM   2004  C   SER H  75      32.142   6.771  94.601  1.00 11.31           C  
ATOM   2005  O   SER H  75      33.149   6.879  93.903  1.00 12.11           O  
ATOM   2006  CB  SER H  75      32.672   6.276  97.010  1.00 11.34           C  
ATOM   2007  OG  SER H  75      33.989   5.897  96.667  1.00 11.34           O  
ATOM   2008  N   VAL H  76      31.033   6.181  94.176  1.00 11.40           N  
ATOM   2009  CA  VAL H  76      30.905   5.669  92.810  1.00 11.06           C  
ATOM   2010  C   VAL H  76      29.893   6.482  91.988  1.00 11.17           C  
ATOM   2011  O   VAL H  76      29.356   5.990  90.996  1.00 10.76           O  
ATOM   2012  CB  VAL H  76      30.558   4.152  92.797  1.00 11.03           C  
ATOM   2013  CG1 VAL H  76      31.768   3.329  93.285  1.00 10.52           C  
ATOM   2014  CG2 VAL H  76      29.302   3.856  93.632  1.00 10.00           C  
ATOM   2015  N   SER H  77      29.629   7.719  92.418  1.00 11.36           N  
ATOM   2016  CA  SER H  77      28.677   8.622  91.742  1.00 11.60           C  
ATOM   2017  C   SER H  77      27.363   7.951  91.318  1.00 11.69           C  
ATOM   2018  O   SER H  77      26.907   8.136  90.184  1.00 10.99           O  
ATOM   2019  CB  SER H  77      29.324   9.268  90.508  1.00 11.53           C  
ATOM   2020  OG  SER H  77      30.525   9.943  90.857  1.00 15.27           O  
ATOM   2021  N   THR H  78      26.768   7.182  92.225  1.00 11.53           N  
ATOM   2022  CA  THR H  78      25.569   6.430  91.919  1.00 11.51           C  
ATOM   2023  C   THR H  78      24.432   6.803  92.862  1.00 11.98           C  
ATOM   2024  O   THR H  78      24.647   6.933  94.071  1.00 11.61           O  
ATOM   2025  CB  THR H  78      25.841   4.916  92.008  1.00 11.88           C  
ATOM   2026  OG1 THR H  78      26.832   4.550  91.044  1.00 10.94           O  
ATOM   2027  CG2 THR H  78      24.588   4.091  91.574  1.00 10.38           C  
ATOM   2028  N   ALA H  79      23.240   6.978  92.287  1.00 11.72           N  
ATOM   2029  CA  ALA H  79      22.010   7.244  93.039  1.00 12.38           C  
ATOM   2030  C   ALA H  79      21.071   6.053  92.876  1.00 12.32           C  
ATOM   2031  O   ALA H  79      21.097   5.370  91.853  1.00 13.19           O  
ATOM   2032  CB  ALA H  79      21.330   8.520  92.542  1.00 12.29           C  
ATOM   2033  N   TYR H  80      20.264   5.804  93.896  1.00 12.07           N  
ATOM   2034  CA  TYR H  80      19.358   4.673  93.910  1.00 12.09           C  
ATOM   2035  C   TYR H  80      17.974   5.093  94.354  1.00 12.64           C  
ATOM   2036  O   TYR H  80      17.808   6.011  95.163  1.00 13.04           O  
ATOM   2037  CB  TYR H  80      19.842   3.580  94.870  1.00 11.81           C  
ATOM   2038  CG  TYR H  80      21.299   3.226  94.726  1.00 11.84           C  
ATOM   2039  CD1 TYR H  80      21.705   2.139  93.947  1.00 12.51           C  
ATOM   2040  CD2 TYR H  80      22.279   3.980  95.382  1.00 12.74           C  
ATOM   2041  CE1 TYR H  80      23.070   1.812  93.822  1.00 12.65           C  
ATOM   2042  CE2 TYR H  80      23.632   3.677  95.259  1.00 11.50           C  
ATOM   2043  CZ  TYR H  80      24.022   2.594  94.478  1.00 12.66           C  
ATOM   2044  OH  TYR H  80      25.365   2.319  94.358  1.00 12.66           O  
ATOM   2045  N   LEU H  81      16.990   4.374  93.831  1.00 13.11           N  
ATOM   2046  CA  LEU H  81      15.606   4.516  94.231  1.00 13.55           C  
ATOM   2047  C   LEU H  81      15.164   3.120  94.644  1.00 13.86           C  
ATOM   2048  O   LEU H  81      15.201   2.186  93.837  1.00 13.58           O  
ATOM   2049  CB  LEU H  81      14.745   5.012  93.054  1.00 13.31           C  
ATOM   2050  CG  LEU H  81      13.218   4.842  93.207  1.00 14.37           C  
ATOM   2051  CD1 LEU H  81      12.674   5.604  94.432  1.00 14.61           C  
ATOM   2052  CD2 LEU H  81      12.501   5.273  91.937  1.00 14.40           C  
ATOM   2053  N   GLN H  82      14.765   2.972  95.899  1.00 14.02           N  
ATOM   2054  CA  GLN H  82      14.220   1.707  96.353  1.00 14.54           C  
ATOM   2055  C   GLN H  82      12.731   1.858  96.613  1.00 14.13           C  
ATOM   2056  O   GLN H  82      12.305   2.818  97.263  1.00 14.25           O  
ATOM   2057  CB  GLN H  82      14.942   1.237  97.609  1.00 14.91           C  
ATOM   2058  CG  GLN H  82      14.403  -0.065  98.187  1.00 18.38           C  
ATOM   2059  CD  GLN H  82      15.375  -0.684  99.173  1.00 23.36           C  
ATOM   2060  OE1 GLN H  82      16.556  -0.842  98.862  1.00 26.29           O  
ATOM   2061  NE2 GLN H  82      14.888  -1.030 100.356  1.00 24.29           N  
ATOM   2062  N   ILE H  83      11.943   0.935  96.067  1.00 13.71           N  
ATOM   2063  CA  ILE H  83      10.498   0.922  96.302  1.00 14.48           C  
ATOM   2064  C   ILE H  83      10.149  -0.374  97.020  1.00 14.65           C  
ATOM   2065  O   ILE H  83      10.404  -1.466  96.493  1.00 14.64           O  
ATOM   2066  CB  ILE H  83       9.683   1.013  94.972  1.00 14.43           C  
ATOM   2067  CG1 ILE H  83      10.142   2.190  94.082  1.00 15.84           C  
ATOM   2068  CG2 ILE H  83       8.178   1.089  95.276  1.00 14.39           C  
ATOM   2069  CD1 ILE H  83       9.490   2.199  92.692  1.00 16.34           C  
ATOM   2070  N   ASN H  84       9.561  -0.266  98.210  1.00 15.24           N  
ATOM   2071  CA  ASN H  84       9.157  -1.464  98.946  1.00 15.11           C  
ATOM   2072  C   ASN H  84       7.655  -1.731  98.897  1.00 14.95           C  
ATOM   2073  O   ASN H  84       6.869  -0.867  98.489  1.00 13.64           O  
ATOM   2074  CB  ASN H  84       9.663  -1.452 100.392  1.00 16.81           C  
ATOM   2075  CG  ASN H  84       9.025  -0.370 101.231  1.00 19.36           C  
ATOM   2076  OD1 ASN H  84       8.050  -0.622 101.946  1.00 25.99           O  
ATOM   2077  ND2 ASN H  84       9.572   0.839 101.162  1.00 23.29           N  
ATOM   2078  N   ASN H  85       7.268  -2.933  99.319  1.00 14.29           N  
ATOM   2079  CA  ASN H  85       5.871  -3.356  99.277  1.00 14.30           C  
ATOM   2080  C   ASN H  85       5.250  -2.963  97.937  1.00 13.72           C  
ATOM   2081  O   ASN H  85       4.250  -2.234  97.895  1.00 13.34           O  
ATOM   2082  CB  ASN H  85       5.076  -2.771 100.466  1.00 14.95           C  
ATOM   2083  CG  ASN H  85       3.638  -3.298 100.537  1.00 18.06           C  
ATOM   2084  OD1 ASN H  85       2.714  -2.579 100.947  1.00 22.40           O  
ATOM   2085  ND2 ASN H  85       3.441  -4.547 100.123  1.00 19.48           N  
ATOM   2086  N   LEU H  86       5.849  -3.452  96.849  1.00 12.76           N  
ATOM   2087  CA  LEU H  86       5.423  -3.096  95.490  1.00 12.63           C  
ATOM   2088  C   LEU H  86       3.969  -3.399  95.242  1.00 12.90           C  
ATOM   2089  O   LEU H  86       3.459  -4.400  95.733  1.00 11.12           O  
ATOM   2090  CB  LEU H  86       6.260  -3.822  94.440  1.00 12.67           C  
ATOM   2091  CG  LEU H  86       7.647  -3.212  94.233  1.00 13.31           C  
ATOM   2092  CD1 LEU H  86       8.584  -4.222  93.593  1.00 14.10           C  
ATOM   2093  CD2 LEU H  86       7.564  -1.914  93.411  1.00 14.37           C  
ATOM   2094  N   LYS H  87       3.331  -2.508  94.490  1.00 13.58           N  
ATOM   2095  CA  LYS H  87       1.928  -2.606  94.114  1.00 15.00           C  
ATOM   2096  C   LYS H  87       1.816  -2.536  92.593  1.00 15.12           C  
ATOM   2097  O   LYS H  87       2.719  -2.026  91.914  1.00 14.26           O  
ATOM   2098  CB  LYS H  87       1.132  -1.452  94.745  1.00 15.83           C  
ATOM   2099  CG  LYS H  87       0.954  -1.551  96.254  1.00 18.15           C  
ATOM   2100  CD  LYS H  87       0.607  -0.199  96.882  1.00 20.28           C  
ATOM   2101  CE  LYS H  87       0.248  -0.354  98.364  1.00 22.18           C  
ATOM   2102  NZ  LYS H  87       1.348  -0.986  99.162  1.00 25.18           N  
ATOM   2103  N   ASN H  88       0.713  -3.053  92.054  1.00 15.70           N  
ATOM   2104  CA  ASN H  88       0.471  -2.973  90.614  1.00 16.53           C  
ATOM   2105  C   ASN H  88       0.630  -1.540  90.074  1.00 16.54           C  
ATOM   2106  O   ASN H  88       1.179  -1.349  88.994  1.00 16.82           O  
ATOM   2107  CB  ASN H  88      -0.900  -3.568  90.240  1.00 16.58           C  
ATOM   2108  CG  ASN H  88      -0.945  -5.092  90.371  1.00 18.60           C  
ATOM   2109  OD1 ASN H  88       0.045  -5.791  90.132  1.00 21.27           O  
ATOM   2110  ND2 ASN H  88      -2.108  -5.613  90.739  1.00 19.38           N  
ATOM   2111  N   GLU H  89       0.184  -0.546  90.848  1.00 16.75           N  
ATOM   2112  CA  GLU H  89       0.289   0.880  90.485  1.00 17.13           C  
ATOM   2113  C   GLU H  89       1.743   1.387  90.329  1.00 16.43           C  
ATOM   2114  O   GLU H  89       1.975   2.459  89.765  1.00 15.91           O  
ATOM   2115  CB  GLU H  89      -0.450   1.753  91.521  1.00 18.01           C  
ATOM   2116  CG  GLU H  89       0.319   1.956  92.830  1.00 21.33           C  
ATOM   2117  CD  GLU H  89      -0.458   2.704  93.907  1.00 26.03           C  
ATOM   2118  OE1 GLU H  89      -1.685   2.486  94.044  1.00 27.10           O  
ATOM   2119  OE2 GLU H  89       0.177   3.493  94.647  1.00 28.34           O  
ATOM   2120  N   ASP H  90       2.713   0.627  90.842  1.00 15.51           N  
ATOM   2121  CA  ASP H  90       4.129   1.008  90.723  1.00 14.89           C  
ATOM   2122  C   ASP H  90       4.723   0.649  89.360  1.00 14.28           C  
ATOM   2123  O   ASP H  90       5.876   1.003  89.069  1.00 14.84           O  
ATOM   2124  CB  ASP H  90       4.976   0.369  91.827  1.00 14.67           C  
ATOM   2125  CG  ASP H  90       4.555   0.792  93.235  1.00 15.86           C  
ATOM   2126  OD1 ASP H  90       4.158   1.971  93.464  1.00 13.62           O  
ATOM   2127  OD2 ASP H  90       4.612  -0.016  94.189  1.00 14.71           O  
ATOM   2128  N   THR H  91       3.965  -0.086  88.545  1.00 13.57           N  
ATOM   2129  CA  THR H  91       4.394  -0.448  87.195  1.00 12.83           C  
ATOM   2130  C   THR H  91       4.575   0.845  86.404  1.00 13.10           C  
ATOM   2131  O   THR H  91       3.617   1.598  86.194  1.00 13.51           O  
ATOM   2132  CB  THR H  91       3.352  -1.359  86.528  1.00 13.01           C  
ATOM   2133  OG1 THR H  91       3.353  -2.632  87.188  1.00 12.04           O  
ATOM   2134  CG2 THR H  91       3.746  -1.686  85.081  1.00 11.82           C  
ATOM   2135  N   ALA H  92       5.807   1.100  85.982  1.00 12.77           N  
ATOM   2136  CA  ALA H  92       6.151   2.359  85.329  1.00 12.82           C  
ATOM   2137  C   ALA H  92       7.590   2.348  84.882  1.00 12.71           C  
ATOM   2138  O   ALA H  92       8.358   1.451  85.219  1.00 13.31           O  
ATOM   2139  CB  ALA H  92       5.956   3.538  86.309  1.00 11.81           C  
ATOM   2140  N   THR H  93       7.925   3.350  84.086  1.00 13.45           N  
ATOM   2141  CA  THR H  93       9.305   3.669  83.789  1.00 13.77           C  
ATOM   2142  C   THR H  93       9.702   4.750  84.783  1.00 13.78           C  
ATOM   2143  O   THR H  93       8.993   5.739  84.960  1.00 14.05           O  
ATOM   2144  CB  THR H  93       9.437   4.163  82.345  1.00 14.61           C  
ATOM   2145  OG1 THR H  93       9.254   3.050  81.468  1.00 14.82           O  
ATOM   2146  CG2 THR H  93      10.860   4.619  82.048  1.00 14.36           C  
ATOM   2147  N   TYR H  94      10.828   4.530  85.448  1.00 13.16           N  
ATOM   2148  CA  TYR H  94      11.380   5.488  86.394  1.00 12.85           C  
ATOM   2149  C   TYR H  94      12.645   6.091  85.798  1.00 12.90           C  
ATOM   2150  O   TYR H  94      13.464   5.354  85.257  1.00 13.36           O  
ATOM   2151  CB  TYR H  94      11.688   4.788  87.728  1.00 12.65           C  
ATOM   2152  CG  TYR H  94      10.430   4.318  88.416  1.00 12.82           C  
ATOM   2153  CD1 TYR H  94       9.911   3.047  88.160  1.00 13.52           C  
ATOM   2154  CD2 TYR H  94       9.727   5.163  89.280  1.00 12.65           C  
ATOM   2155  CE1 TYR H  94       8.727   2.610  88.774  1.00 14.06           C  
ATOM   2156  CE2 TYR H  94       8.559   4.737  89.910  1.00 12.59           C  
ATOM   2157  CZ  TYR H  94       8.059   3.462  89.642  1.00 12.80           C  
ATOM   2158  OH  TYR H  94       6.893   3.037  90.239  1.00 13.35           O  
ATOM   2159  N   PHE H  95      12.770   7.418  85.880  1.00 12.08           N  
ATOM   2160  CA  PHE H  95      13.956   8.144  85.405  1.00 12.76           C  
ATOM   2161  C   PHE H  95      14.685   8.825  86.544  1.00 12.62           C  
ATOM   2162  O   PHE H  95      14.055   9.331  87.477  1.00 13.56           O  
ATOM   2163  CB  PHE H  95      13.591   9.276  84.434  1.00 12.17           C  
ATOM   2164  CG  PHE H  95      12.894   8.831  83.195  1.00 12.57           C  
ATOM   2165  CD1 PHE H  95      13.616   8.505  82.049  1.00 12.91           C  
ATOM   2166  CD2 PHE H  95      11.507   8.767  83.158  1.00 11.13           C  
ATOM   2167  CE1 PHE H  95      12.964   8.094  80.884  1.00 12.92           C  
ATOM   2168  CE2 PHE H  95      10.848   8.365  81.996  1.00 11.67           C  
ATOM   2169  CZ  PHE H  95      11.587   8.037  80.855  1.00 12.55           C  
ATOM   2170  N   CYS H  96      16.013   8.843  86.474  1.00 12.89           N  
ATOM   2171  CA  CYS H  96      16.775   9.741  87.322  1.00 13.10           C  
ATOM   2172  C   CYS H  96      17.079  10.942  86.419  1.00 12.70           C  
ATOM   2173  O   CYS H  96      17.199  10.793  85.205  1.00 13.12           O  
ATOM   2174  CB  CYS H  96      18.084   9.120  87.834  1.00 13.51           C  
ATOM   2175  SG  CYS H  96      19.166   8.452  86.547  1.00 16.49           S  
ATOM   2176  N   ALA H  97      17.165  12.128  87.010  1.00 11.69           N  
ATOM   2177  CA  ALA H  97      17.497  13.333  86.257  1.00 11.79           C  
ATOM   2178  C   ALA H  97      18.260  14.269  87.158  1.00 11.53           C  
ATOM   2179  O   ALA H  97      17.831  14.560  88.294  1.00 11.37           O  
ATOM   2180  CB  ALA H  97      16.232  14.004  85.681  1.00 12.00           C  
ATOM   2181  N   ARG H  98      19.428  14.697  86.671  1.00 10.84           N  
ATOM   2182  CA  ARG H  98      20.268  15.600  87.425  1.00 10.96           C  
ATOM   2183  C   ARG H  98      19.544  16.895  87.776  1.00 11.20           C  
ATOM   2184  O   ARG H  98      18.813  17.472  86.939  1.00 10.95           O  
ATOM   2185  CB  ARG H  98      21.558  15.932  86.653  1.00 10.36           C  
ATOM   2186  CG  ARG H  98      22.536  16.730  87.513  1.00 10.40           C  
ATOM   2187  CD  ARG H  98      23.882  17.020  86.827  1.00 11.04           C  
ATOM   2188  NE  ARG H  98      23.773  18.153  85.917  1.00 10.86           N  
ATOM   2189  CZ  ARG H  98      24.804  18.870  85.496  1.00 11.80           C  
ATOM   2190  NH1 ARG H  98      26.047  18.561  85.895  1.00  9.43           N  
ATOM   2191  NH2 ARG H  98      24.596  19.899  84.679  1.00 11.57           N  
ATOM   2192  N   ASP H  99      19.724  17.326  89.024  1.00 11.17           N  
ATOM   2193  CA  ASP H  99      19.177  18.591  89.472  1.00 12.75           C  
ATOM   2194  C   ASP H  99      20.135  19.747  89.205  1.00 12.97           C  
ATOM   2195  O   ASP H  99      21.300  19.710  89.591  1.00 14.56           O  
ATOM   2196  CB  ASP H  99      18.835  18.571  90.963  1.00 13.05           C  
ATOM   2197  CG  ASP H  99      17.889  19.692  91.328  1.00 15.83           C  
ATOM   2198  OD1 ASP H  99      16.776  19.704  90.777  1.00 16.31           O  
ATOM   2199  OD2 ASP H  99      18.192  20.623  92.108  1.00 20.68           O  
ATOM   2200  N   ASN H 100      19.626  20.773  88.543  1.00 12.60           N  
ATOM   2201  CA  ASN H 100      20.382  21.990  88.282  1.00 12.15           C  
ATOM   2202  C   ASN H 100      19.498  23.118  88.767  1.00 11.97           C  
ATOM   2203  O   ASN H 100      18.334  23.215  88.359  1.00 11.43           O  
ATOM   2204  CB  ASN H 100      20.703  22.121  86.783  1.00 12.07           C  
ATOM   2205  CG  ASN H 100      21.679  23.242  86.484  1.00 10.99           C  
ATOM   2206  OD1 ASN H 100      21.430  24.402  86.809  1.00 10.92           O  
ATOM   2207  ND2 ASN H 100      22.776  22.904  85.818  1.00 11.53           N  
ATOM   2208  N   PRO H 101      20.026  23.960  89.654  1.00 12.06           N  
ATOM   2209  CA  PRO H 101      19.243  25.044  90.231  1.00 12.27           C  
ATOM   2210  C   PRO H 101      18.604  25.962  89.193  1.00 12.21           C  
ATOM   2211  O   PRO H 101      17.482  26.414  89.401  1.00 11.97           O  
ATOM   2212  CB  PRO H 101      20.276  25.832  91.042  1.00 12.72           C  
ATOM   2213  CG  PRO H 101      21.323  24.832  91.370  1.00 13.04           C  
ATOM   2214  CD  PRO H 101      21.407  23.926  90.183  1.00 12.01           C  
ATOM   2215  N   TYR H 102      19.307  26.210  88.085  1.00 11.45           N  
ATOM   2216  CA  TYR H 102      18.856  27.161  87.073  1.00 10.51           C  
ATOM   2217  C   TYR H 102      18.454  26.515  85.752  1.00 10.35           C  
ATOM   2218  O   TYR H 102      17.627  27.067  85.011  1.00 10.67           O  
ATOM   2219  CB  TYR H 102      19.952  28.213  86.840  1.00 10.42           C  
ATOM   2220  CG  TYR H 102      19.540  29.424  86.031  1.00 10.43           C  
ATOM   2221  CD1 TYR H 102      18.569  30.309  86.503  1.00  9.06           C  
ATOM   2222  CD2 TYR H 102      20.149  29.705  84.805  1.00  9.20           C  
ATOM   2223  CE1 TYR H 102      18.206  31.446  85.767  1.00 10.16           C  
ATOM   2224  CE2 TYR H 102      19.793  30.824  84.067  1.00 10.65           C  
ATOM   2225  CZ  TYR H 102      18.822  31.687  84.549  1.00 10.31           C  
ATOM   2226  OH  TYR H 102      18.474  32.796  83.821  1.00 12.70           O  
ATOM   2227  N   TYR H 103      19.039  25.363  85.446  1.00  9.66           N  
ATOM   2228  CA  TYR H 103      18.687  24.665  84.218  1.00 10.25           C  
ATOM   2229  C   TYR H 103      17.667  23.567  84.456  1.00 10.18           C  
ATOM   2230  O   TYR H 103      17.335  22.844  83.521  1.00 11.92           O  
ATOM   2231  CB  TYR H 103      19.919  24.098  83.504  1.00  9.82           C  
ATOM   2232  CG  TYR H 103      20.991  25.128  83.171  1.00 10.35           C  
ATOM   2233  CD1 TYR H 103      20.661  26.449  82.858  1.00 10.15           C  
ATOM   2234  CD2 TYR H 103      22.328  24.764  83.136  1.00 11.21           C  
ATOM   2235  CE1 TYR H 103      21.655  27.389  82.548  1.00 11.69           C  
ATOM   2236  CE2 TYR H 103      23.324  25.693  82.838  1.00 10.24           C  
ATOM   2237  CZ  TYR H 103      22.982  26.992  82.535  1.00  9.95           C  
ATOM   2238  OH  TYR H 103      23.950  27.908  82.221  1.00  8.69           O  
ATOM   2239  N   ALA H 104      17.181  23.444  85.694  1.00 10.36           N  
ATOM   2240  CA  ALA H 104      16.161  22.447  86.069  1.00 10.59           C  
ATOM   2241  C   ALA H 104      16.685  21.009  85.908  1.00 11.24           C  
ATOM   2242  O   ALA H 104      17.813  20.733  86.285  1.00 11.86           O  
ATOM   2243  CB  ALA H 104      14.838  22.683  85.278  1.00 10.75           C  
ATOM   2244  N   LEU H 105      15.876  20.089  85.377  1.00 10.80           N  
ATOM   2245  CA  LEU H 105      16.311  18.697  85.219  1.00 11.04           C  
ATOM   2246  C   LEU H 105      17.029  18.615  83.886  1.00 11.27           C  
ATOM   2247  O   LEU H 105      16.396  18.503  82.829  1.00 11.83           O  
ATOM   2248  CB  LEU H 105      15.113  17.731  85.316  1.00 10.54           C  
ATOM   2249  CG  LEU H 105      14.683  17.379  86.761  1.00 10.65           C  
ATOM   2250  CD1 LEU H 105      14.421  18.604  87.708  1.00  8.59           C  
ATOM   2251  CD2 LEU H 105      13.486  16.408  86.748  1.00 10.27           C  
ATOM   2252  N   ASP H 106      18.361  18.704  83.925  1.00 11.44           N  
ATOM   2253  CA  ASP H 106      19.083  18.972  82.676  1.00 11.72           C  
ATOM   2254  C   ASP H 106      19.732  17.787  81.947  1.00 12.36           C  
ATOM   2255  O   ASP H 106      20.026  17.885  80.746  1.00 13.26           O  
ATOM   2256  CB  ASP H 106      20.030  20.177  82.833  1.00 11.30           C  
ATOM   2257  CG  ASP H 106      21.178  19.940  83.822  1.00 11.08           C  
ATOM   2258  OD1 ASP H 106      21.160  18.977  84.628  1.00  9.19           O  
ATOM   2259  OD2 ASP H 106      22.161  20.719  83.846  1.00 10.92           O  
ATOM   2260  N   TYR H 107      19.962  16.696  82.667  1.00 12.63           N  
ATOM   2261  CA  TYR H 107      20.411  15.445  82.057  1.00 12.93           C  
ATOM   2262  C   TYR H 107      19.570  14.336  82.631  1.00 12.69           C  
ATOM   2263  O   TYR H 107      19.320  14.295  83.835  1.00 13.19           O  
ATOM   2264  CB  TYR H 107      21.898  15.157  82.316  1.00 12.74           C  
ATOM   2265  CG  TYR H 107      22.812  16.090  81.568  1.00 13.89           C  
ATOM   2266  CD1 TYR H 107      23.236  15.785  80.283  1.00 14.54           C  
ATOM   2267  CD2 TYR H 107      23.234  17.290  82.141  1.00 13.93           C  
ATOM   2268  CE1 TYR H 107      24.074  16.651  79.581  1.00 17.19           C  
ATOM   2269  CE2 TYR H 107      24.054  18.167  81.449  1.00 15.75           C  
ATOM   2270  CZ  TYR H 107      24.478  17.837  80.170  1.00 17.30           C  
ATOM   2271  OH  TYR H 107      25.307  18.687  79.479  1.00 18.47           O  
ATOM   2272  N   TRP H 108      19.152  13.418  81.772  1.00 12.33           N  
ATOM   2273  CA  TRP H 108      18.291  12.329  82.213  1.00 12.51           C  
ATOM   2274  C   TRP H 108      18.887  10.958  81.927  1.00 12.12           C  
ATOM   2275  O   TRP H 108      19.563  10.776  80.913  1.00 12.13           O  
ATOM   2276  CB  TRP H 108      16.977  12.425  81.447  1.00 12.47           C  
ATOM   2277  CG  TRP H 108      16.129  13.588  81.823  1.00 13.12           C  
ATOM   2278  CD1 TRP H 108      16.414  14.926  81.656  1.00 14.32           C  
ATOM   2279  CD2 TRP H 108      14.827  13.522  82.408  1.00 12.85           C  
ATOM   2280  NE1 TRP H 108      15.364  15.688  82.125  1.00 13.95           N  
ATOM   2281  CE2 TRP H 108      14.380  14.854  82.600  1.00 13.32           C  
ATOM   2282  CE3 TRP H 108      13.999  12.466  82.822  1.00 12.04           C  
ATOM   2283  CZ2 TRP H 108      13.114  15.162  83.151  1.00 11.73           C  
ATOM   2284  CZ3 TRP H 108      12.732  12.766  83.382  1.00 10.79           C  
ATOM   2285  CH2 TRP H 108      12.309  14.108  83.540  1.00 13.39           C  
ATOM   2286  N   GLY H 109      18.604   9.997  82.806  1.00 12.22           N  
ATOM   2287  CA  GLY H 109      18.908   8.590  82.546  1.00 12.56           C  
ATOM   2288  C   GLY H 109      17.967   8.110  81.441  1.00 13.45           C  
ATOM   2289  O   GLY H 109      17.052   8.833  81.048  1.00 13.07           O  
ATOM   2290  N   GLN H 110      18.199   6.908  80.924  1.00 13.43           N  
ATOM   2291  CA  GLN H 110      17.383   6.375  79.818  1.00 13.67           C  
ATOM   2292  C   GLN H 110      16.049   5.779  80.273  1.00 13.74           C  
ATOM   2293  O   GLN H 110      15.220   5.388  79.443  1.00 13.37           O  
ATOM   2294  CB  GLN H 110      18.174   5.340  79.010  1.00 13.69           C  
ATOM   2295  CG  GLN H 110      18.177   3.914  79.601  1.00 13.31           C  
ATOM   2296  CD  GLN H 110      19.248   3.688  80.673  1.00 14.84           C  
ATOM   2297  OE1 GLN H 110      19.795   4.640  81.243  1.00 13.39           O  
ATOM   2298  NE2 GLN H 110      19.553   2.416  80.939  1.00 15.91           N  
ATOM   2299  N   GLY H 111      15.864   5.701  81.590  1.00 13.77           N  
ATOM   2300  CA  GLY H 111      14.663   5.136  82.192  1.00 14.33           C  
ATOM   2301  C   GLY H 111      14.839   3.669  82.529  1.00 14.00           C  
ATOM   2302  O   GLY H 111      15.598   2.962  81.866  1.00 14.65           O  
ATOM   2303  N   THR H 112      14.155   3.230  83.581  1.00 14.03           N  
ATOM   2304  CA  THR H 112      14.158   1.839  84.006  1.00 13.80           C  
ATOM   2305  C   THR H 112      12.701   1.405  84.100  1.00 14.74           C  
ATOM   2306  O   THR H 112      11.931   1.970  84.885  1.00 14.99           O  
ATOM   2307  CB  THR H 112      14.805   1.685  85.390  1.00 14.01           C  
ATOM   2308  OG1 THR H 112      16.221   1.922  85.310  1.00 12.29           O  
ATOM   2309  CG2 THR H 112      14.670   0.224  85.885  1.00 12.42           C  
ATOM   2310  N   THR H 113      12.333   0.388  83.337  1.00 15.27           N  
ATOM   2311  CA  THR H 113      10.959  -0.101  83.375  1.00 16.39           C  
ATOM   2312  C   THR H 113      10.765  -1.193  84.437  1.00 15.71           C  
ATOM   2313  O   THR H 113      11.412  -2.243  84.410  1.00 16.08           O  
ATOM   2314  CB  THR H 113      10.466  -0.525  81.975  1.00 16.82           C  
ATOM   2315  OG1 THR H 113       9.172  -1.131  82.081  1.00 19.51           O  
ATOM   2316  CG2 THR H 113      11.301  -1.642  81.431  1.00 19.48           C  
ATOM   2317  N   VAL H 114       9.880  -0.913  85.384  1.00 15.15           N  
ATOM   2318  CA  VAL H 114       9.543  -1.861  86.438  1.00 14.78           C  
ATOM   2319  C   VAL H 114       8.136  -2.392  86.170  1.00 14.47           C  
ATOM   2320  O   VAL H 114       7.197  -1.609  85.990  1.00 14.46           O  
ATOM   2321  CB  VAL H 114       9.599  -1.186  87.831  1.00 14.89           C  
ATOM   2322  CG1 VAL H 114       9.164  -2.152  88.946  1.00 14.54           C  
ATOM   2323  CG2 VAL H 114      11.003  -0.646  88.097  1.00 15.00           C  
ATOM   2324  N   THR H 115       8.009  -3.718  86.120  1.00 13.64           N  
ATOM   2325  CA  THR H 115       6.724  -4.383  85.957  1.00 13.52           C  
ATOM   2326  C   THR H 115       6.389  -5.082  87.271  1.00 13.61           C  
ATOM   2327  O   THR H 115       7.171  -5.904  87.758  1.00 12.90           O  
ATOM   2328  CB  THR H 115       6.781  -5.427  84.807  1.00 13.45           C  
ATOM   2329  OG1 THR H 115       7.027  -4.768  83.561  1.00 13.75           O  
ATOM   2330  CG2 THR H 115       5.413  -6.110  84.591  1.00 13.57           C  
ATOM   2331  N   VAL H 116       5.241  -4.745  87.848  1.00 13.64           N  
ATOM   2332  CA  VAL H 116       4.796  -5.398  89.083  1.00 13.95           C  
ATOM   2333  C   VAL H 116       3.636  -6.341  88.753  1.00 15.00           C  
ATOM   2334  O   VAL H 116       2.521  -5.896  88.461  1.00 14.99           O  
ATOM   2335  CB  VAL H 116       4.397  -4.391  90.186  1.00 13.94           C  
ATOM   2336  CG1 VAL H 116       3.924  -5.132  91.450  1.00 13.46           C  
ATOM   2337  CG2 VAL H 116       5.580  -3.444  90.503  1.00 12.64           C  
ATOM   2338  N   SER H 117       3.920  -7.642  88.801  1.00 15.74           N  
ATOM   2339  CA  SER H 117       2.939  -8.667  88.464  1.00 16.55           C  
ATOM   2340  C   SER H 117       3.314 -10.029  89.042  1.00 17.07           C  
ATOM   2341  O   SER H 117       4.505 -10.362  89.190  1.00 15.05           O  
ATOM   2342  CB  SER H 117       2.816  -8.772  86.941  1.00 17.09           C  
ATOM   2343  OG  SER H 117       2.047  -9.891  86.554  1.00 18.81           O  
ATOM   2344  N   SER H 118       2.290 -10.819  89.365  1.00 18.04           N  
ATOM   2345  CA  SER H 118       2.485 -12.178  89.871  1.00 19.56           C  
ATOM   2346  C   SER H 118       2.518 -13.190  88.724  1.00 20.79           C  
ATOM   2347  O   SER H 118       2.733 -14.379  88.957  1.00 21.15           O  
ATOM   2348  CB  SER H 118       1.371 -12.572  90.859  1.00 19.57           C  
ATOM   2349  OG  SER H 118       1.424 -11.829  92.068  1.00 20.05           O  
ATOM   2350  N   ALA H 119       2.302 -12.725  87.493  1.00 22.18           N  
ATOM   2351  CA  ALA H 119       2.311 -13.613  86.320  1.00 23.52           C  
ATOM   2352  C   ALA H 119       3.686 -14.248  86.112  1.00 24.55           C  
ATOM   2353  O   ALA H 119       4.708 -13.629  86.399  1.00 24.85           O  
ATOM   2354  CB  ALA H 119       1.854 -12.873  85.071  1.00 23.45           C  
ATOM   2355  N   LYS H 120       3.710 -15.491  85.639  1.00 25.81           N  
ATOM   2356  CA  LYS H 120       4.979 -16.196  85.458  1.00 27.08           C  
ATOM   2357  C   LYS H 120       5.669 -15.825  84.150  1.00 27.04           C  
ATOM   2358  O   LYS H 120       5.009 -15.572  83.141  1.00 27.27           O  
ATOM   2359  CB  LYS H 120       4.806 -17.725  85.564  1.00 27.72           C  
ATOM   2360  CG  LYS H 120       3.781 -18.337  84.606  1.00 29.57           C  
ATOM   2361  CD  LYS H 120       3.734 -19.863  84.739  1.00 32.82           C  
ATOM   2362  CE  LYS H 120       2.923 -20.495  83.606  1.00 34.44           C  
ATOM   2363  NZ  LYS H 120       3.098 -21.982  83.534  1.00 35.78           N  
ATOM   2364  N   THR H 121       7.000 -15.790  84.195  1.00 27.08           N  
ATOM   2365  CA  THR H 121       7.833 -15.549  83.025  1.00 27.06           C  
ATOM   2366  C   THR H 121       7.602 -16.683  82.030  1.00 27.20           C  
ATOM   2367  O   THR H 121       7.757 -17.854  82.374  1.00 27.06           O  
ATOM   2368  CB  THR H 121       9.305 -15.466  83.445  1.00 26.90           C  
ATOM   2369  OG1 THR H 121       9.499 -14.287  84.239  1.00 26.82           O  
ATOM   2370  CG2 THR H 121      10.226 -15.241  82.232  1.00 26.84           C  
ATOM   2371  N   THR H 122       7.210 -16.322  80.809  1.00 27.37           N  
ATOM   2372  CA  THR H 122       6.860 -17.298  79.779  1.00 27.53           C  
ATOM   2373  C   THR H 122       7.546 -16.964  78.455  1.00 27.50           C  
ATOM   2374  O   THR H 122       7.570 -15.806  78.032  1.00 27.27           O  
ATOM   2375  CB  THR H 122       5.325 -17.334  79.594  1.00 27.47           C  
ATOM   2376  OG1 THR H 122       4.698 -17.611  80.850  1.00 28.35           O  
ATOM   2377  CG2 THR H 122       4.900 -18.510  78.719  1.00 27.75           C  
ATOM   2378  N   ALA H 123       8.111 -17.989  77.820  1.00 27.52           N  
ATOM   2379  CA  ALA H 123       8.779 -17.843  76.528  1.00 27.74           C  
ATOM   2380  C   ALA H 123       7.749 -17.652  75.409  1.00 27.87           C  
ATOM   2381  O   ALA H 123       6.672 -18.254  75.454  1.00 28.09           O  
ATOM   2382  CB  ALA H 123       9.656 -19.060  76.251  1.00 27.53           C  
ATOM   2383  N   PRO H 124       8.067 -16.816  74.415  1.00 27.95           N  
ATOM   2384  CA  PRO H 124       7.147 -16.553  73.309  1.00 27.94           C  
ATOM   2385  C   PRO H 124       7.017 -17.709  72.325  1.00 27.85           C  
ATOM   2386  O   PRO H 124       7.942 -18.510  72.188  1.00 28.06           O  
ATOM   2387  CB  PRO H 124       7.797 -15.359  72.595  1.00 28.01           C  
ATOM   2388  CG  PRO H 124       9.251 -15.493  72.879  1.00 27.80           C  
ATOM   2389  CD  PRO H 124       9.319 -16.043  74.279  1.00 27.98           C  
ATOM   2390  N   SER H 125       5.859 -17.797  71.675  1.00 27.69           N  
ATOM   2391  CA  SER H 125       5.663 -18.690  70.539  1.00 27.67           C  
ATOM   2392  C   SER H 125       5.758 -17.779  69.323  1.00 27.55           C  
ATOM   2393  O   SER H 125       5.069 -16.759  69.261  1.00 27.50           O  
ATOM   2394  CB  SER H 125       4.296 -19.368  70.591  1.00 27.48           C  
ATOM   2395  OG  SER H 125       4.193 -20.206  71.725  1.00 28.16           O  
ATOM   2396  N   VAL H 126       6.620 -18.133  68.372  1.00 27.53           N  
ATOM   2397  CA  VAL H 126       6.863 -17.296  67.197  1.00 27.83           C  
ATOM   2398  C   VAL H 126       6.301 -17.976  65.949  1.00 27.89           C  
ATOM   2399  O   VAL H 126       6.704 -19.090  65.615  1.00 28.21           O  
ATOM   2400  CB  VAL H 126       8.383 -16.995  67.033  1.00 27.93           C  
ATOM   2401  CG1 VAL H 126       8.648 -16.141  65.799  1.00 28.26           C  
ATOM   2402  CG2 VAL H 126       8.945 -16.313  68.292  1.00 27.64           C  
ATOM   2403  N   TYR H 127       5.358 -17.318  65.278  1.00 27.77           N  
ATOM   2404  CA  TYR H 127       4.710 -17.903  64.100  1.00 27.89           C  
ATOM   2405  C   TYR H 127       4.983 -17.117  62.816  1.00 27.92           C  
ATOM   2406  O   TYR H 127       4.905 -15.885  62.812  1.00 27.74           O  
ATOM   2407  CB  TYR H 127       3.195 -18.034  64.310  1.00 27.86           C  
ATOM   2408  CG  TYR H 127       2.777 -18.761  65.576  1.00 27.94           C  
ATOM   2409  CD1 TYR H 127       3.112 -20.100  65.784  1.00 27.70           C  
ATOM   2410  CD2 TYR H 127       2.017 -18.113  66.553  1.00 27.64           C  
ATOM   2411  CE1 TYR H 127       2.721 -20.771  66.951  1.00 27.76           C  
ATOM   2412  CE2 TYR H 127       1.616 -18.773  67.713  1.00 27.14           C  
ATOM   2413  CZ  TYR H 127       1.971 -20.098  67.905  1.00 27.23           C  
ATOM   2414  OH  TYR H 127       1.575 -20.743  69.054  1.00 27.43           O  
ATOM   2415  N   PRO H 128       5.302 -17.829  61.732  1.00 28.13           N  
ATOM   2416  CA  PRO H 128       5.521 -17.195  60.433  1.00 28.01           C  
ATOM   2417  C   PRO H 128       4.208 -16.856  59.729  1.00 28.08           C  
ATOM   2418  O   PRO H 128       3.285 -17.679  59.711  1.00 28.13           O  
ATOM   2419  CB  PRO H 128       6.275 -18.270  59.646  1.00 28.03           C  
ATOM   2420  CG  PRO H 128       5.815 -19.565  60.228  1.00 28.27           C  
ATOM   2421  CD  PRO H 128       5.493 -19.292  61.671  1.00 28.04           C  
ATOM   2422  N   LEU H 129       4.133 -15.652  59.159  1.00 28.08           N  
ATOM   2423  CA  LEU H 129       2.959 -15.221  58.400  1.00 28.01           C  
ATOM   2424  C   LEU H 129       3.284 -15.059  56.910  1.00 28.40           C  
ATOM   2425  O   LEU H 129       4.040 -14.168  56.509  1.00 27.59           O  
ATOM   2426  CB  LEU H 129       2.370 -13.922  58.964  1.00 27.89           C  
ATOM   2427  CG  LEU H 129       1.948 -13.843  60.438  1.00 27.50           C  
ATOM   2428  CD1 LEU H 129       1.492 -12.427  60.790  1.00 27.16           C  
ATOM   2429  CD2 LEU H 129       0.860 -14.846  60.759  1.00 27.01           C  
ATOM   2430  N   ALA H 130       2.708 -15.944  56.103  1.00 29.02           N  
ATOM   2431  CA  ALA H 130       2.906 -15.931  54.665  1.00 29.75           C  
ATOM   2432  C   ALA H 130       1.575 -15.634  53.975  1.00 30.48           C  
ATOM   2433  O   ALA H 130       0.532 -16.144  54.400  1.00 30.46           O  
ATOM   2434  CB  ALA H 130       3.472 -17.270  54.200  1.00 29.76           C  
ATOM   2435  N   PRO H 131       1.603 -14.822  52.912  1.00 31.20           N  
ATOM   2436  CA  PRO H 131       0.378 -14.432  52.211  1.00 31.91           C  
ATOM   2437  C   PRO H 131      -0.309 -15.621  51.545  1.00 32.56           C  
ATOM   2438  O   PRO H 131       0.336 -16.633  51.265  1.00 32.76           O  
ATOM   2439  CB  PRO H 131       0.873 -13.431  51.156  1.00 31.91           C  
ATOM   2440  CG  PRO H 131       2.302 -13.749  50.962  1.00 31.64           C  
ATOM   2441  CD  PRO H 131       2.802 -14.235  52.286  1.00 31.27           C  
ATOM   2442  N   VAL H 132      -1.607 -15.483  51.294  1.00 33.31           N  
ATOM   2443  CA  VAL H 132      -2.412 -16.555  50.704  1.00 34.12           C  
ATOM   2444  C   VAL H 132      -2.833 -16.215  49.266  1.00 34.30           C  
ATOM   2445  O   VAL H 132      -2.876 -15.045  48.896  1.00 34.35           O  
ATOM   2446  CB  VAL H 132      -3.647 -16.873  51.613  1.00 34.24           C  
ATOM   2447  CG1 VAL H 132      -4.552 -15.640  51.780  1.00 34.57           C  
ATOM   2448  CG2 VAL H 132      -4.438 -18.078  51.102  1.00 34.70           C  
ATOM   2449  N   CYS H 133      -3.105 -17.250  48.465  1.00 34.69           N  
ATOM   2450  CA  CYS H 133      -3.612 -17.136  47.079  1.00 35.09           C  
ATOM   2451  C   CYS H 133      -2.881 -16.167  46.143  1.00 34.85           C  
ATOM   2452  O   CYS H 133      -3.468 -15.676  45.171  1.00 34.92           O  
ATOM   2453  CB  CYS H 133      -5.116 -16.820  47.073  1.00 35.17           C  
ATOM   2454  SG  CYS H 133      -6.143 -17.994  47.985  1.00 37.48           S  
ATOM   2455  N   GLY H 134      -1.609 -15.899  46.425  1.00 34.60           N  
ATOM   2456  CA  GLY H 134      -0.820 -14.979  45.608  1.00 34.47           C  
ATOM   2457  C   GLY H 134      -1.158 -13.517  45.847  1.00 34.25           C  
ATOM   2458  O   GLY H 134      -0.922 -12.674  44.973  1.00 34.31           O  
ATOM   2459  N   ASP H 135      -1.711 -13.221  47.029  1.00 33.99           N  
ATOM   2460  CA  ASP H 135      -2.060 -11.850  47.421  1.00 33.67           C  
ATOM   2461  C   ASP H 135      -0.833 -10.954  47.413  1.00 33.30           C  
ATOM   2462  O   ASP H 135       0.258 -11.372  47.820  1.00 33.16           O  
ATOM   2463  CB  ASP H 135      -2.697 -11.801  48.820  1.00 33.87           C  
ATOM   2464  CG  ASP H 135      -4.142 -12.293  48.841  1.00 34.35           C  
ATOM   2465  OD1 ASP H 135      -4.755 -12.454  47.761  1.00 34.47           O  
ATOM   2466  OD2 ASP H 135      -4.748 -12.537  49.908  1.00 35.07           O  
ATOM   2467  N   THR H 136      -1.020  -9.727  46.934  1.00 32.80           N  
ATOM   2468  CA  THR H 136       0.042  -8.725  46.921  1.00 32.26           C  
ATOM   2469  C   THR H 136      -0.395  -7.466  47.669  1.00 31.65           C  
ATOM   2470  O   THR H 136      -1.578  -7.282  47.973  1.00 31.82           O  
ATOM   2471  CB  THR H 136       0.449  -8.339  45.469  1.00 32.34           C  
ATOM   2472  OG1 THR H 136      -0.660  -7.738  44.787  1.00 32.57           O  
ATOM   2473  CG2 THR H 136       0.791  -9.569  44.619  1.00 32.59           C  
ATOM   2474  N   THR H 137       0.580  -6.617  47.980  1.00 30.68           N  
ATOM   2475  CA  THR H 137       0.341  -5.288  48.532  1.00 29.60           C  
ATOM   2476  C   THR H 137       1.068  -4.413  47.545  1.00 28.98           C  
ATOM   2477  O   THR H 137       2.305  -4.397  47.505  1.00 28.68           O  
ATOM   2478  CB  THR H 137       0.930  -5.137  49.938  1.00 29.54           C  
ATOM   2479  OG1 THR H 137       2.256  -5.696  49.961  1.00 30.31           O  
ATOM   2480  CG2 THR H 137       0.148  -6.005  50.929  1.00 30.15           C  
ATOM   2481  N   GLY H 138       0.304  -3.711  46.714  1.00 27.89           N  
ATOM   2482  CA  GLY H 138       0.905  -3.053  45.576  1.00 26.94           C  
ATOM   2483  C   GLY H 138       1.500  -4.122  44.659  1.00 26.33           C  
ATOM   2484  O   GLY H 138       0.900  -5.179  44.442  1.00 26.08           O  
ATOM   2485  N   SER H 139       2.688  -3.853  44.134  1.00 25.69           N  
ATOM   2486  CA  SER H 139       3.384  -4.798  43.251  1.00 25.57           C  
ATOM   2487  C   SER H 139       4.263  -5.760  44.056  1.00 25.64           C  
ATOM   2488  O   SER H 139       4.898  -6.665  43.500  1.00 25.56           O  
ATOM   2489  CB  SER H 139       4.226  -4.038  42.221  1.00 24.92           C  
ATOM   2490  OG  SER H 139       3.401  -3.248  41.372  1.00 24.85           O  
ATOM   2491  N   SER H 140       4.279  -5.556  45.371  1.00 25.66           N  
ATOM   2492  CA  SER H 140       5.120  -6.320  46.279  1.00 25.57           C  
ATOM   2493  C   SER H 140       4.336  -7.368  47.069  1.00 25.81           C  
ATOM   2494  O   SER H 140       3.139  -7.569  46.851  1.00 25.57           O  
ATOM   2495  CB  SER H 140       5.838  -5.370  47.243  1.00 25.46           C  
ATOM   2496  OG  SER H 140       6.792  -4.572  46.560  1.00 26.19           O  
ATOM   2497  N   VAL H 141       5.040  -8.036  47.978  1.00 25.58           N  
ATOM   2498  CA  VAL H 141       4.468  -9.055  48.842  1.00 26.07           C  
ATOM   2499  C   VAL H 141       4.719  -8.642  50.288  1.00 25.90           C  
ATOM   2500  O   VAL H 141       5.792  -8.124  50.613  1.00 26.32           O  
ATOM   2501  CB  VAL H 141       5.095 -10.455  48.526  1.00 25.80           C  
ATOM   2502  CG1 VAL H 141       4.673 -11.494  49.526  1.00 27.30           C  
ATOM   2503  CG2 VAL H 141       4.706 -10.900  47.120  1.00 26.53           C  
ATOM   2504  N   THR H 142       3.724  -8.851  51.149  1.00 25.83           N  
ATOM   2505  CA  THR H 142       3.870  -8.548  52.569  1.00 25.48           C  
ATOM   2506  C   THR H 142       3.919  -9.825  53.401  1.00 25.46           C  
ATOM   2507  O   THR H 142       3.069 -10.710  53.269  1.00 25.04           O  
ATOM   2508  CB  THR H 142       2.759  -7.579  53.044  1.00 25.64           C  
ATOM   2509  OG1 THR H 142       3.015  -6.274  52.505  1.00 25.26           O  
ATOM   2510  CG2 THR H 142       2.825  -7.339  54.552  1.00 25.77           C  
ATOM   2511  N   LEU H 143       4.946  -9.915  54.239  1.00 25.59           N  
ATOM   2512  CA  LEU H 143       5.124 -11.045  55.141  1.00 25.90           C  
ATOM   2513  C   LEU H 143       5.028 -10.558  56.582  1.00 26.05           C  
ATOM   2514  O   LEU H 143       5.114  -9.363  56.850  1.00 25.96           O  
ATOM   2515  CB  LEU H 143       6.476 -11.722  54.902  1.00 25.83           C  
ATOM   2516  CG  LEU H 143       6.869 -12.059  53.459  1.00 26.35           C  
ATOM   2517  CD1 LEU H 143       8.231 -12.711  53.465  1.00 26.57           C  
ATOM   2518  CD2 LEU H 143       5.862 -12.979  52.790  1.00 25.83           C  
ATOM   2519  N   GLY H 144       4.854 -11.495  57.507  1.00 26.78           N  
ATOM   2520  CA  GLY H 144       4.726 -11.151  58.909  1.00 27.31           C  
ATOM   2521  C   GLY H 144       5.301 -12.181  59.859  1.00 28.12           C  
ATOM   2522  O   GLY H 144       5.673 -13.291  59.460  1.00 28.13           O  
ATOM   2523  N   CYS H 145       5.365 -11.782  61.125  1.00 28.59           N  
ATOM   2524  CA  CYS H 145       5.891 -12.588  62.217  1.00 29.20           C  
ATOM   2525  C   CYS H 145       4.930 -12.295  63.366  1.00 29.02           C  
ATOM   2526  O   CYS H 145       4.678 -11.130  63.690  1.00 28.76           O  
ATOM   2527  CB  CYS H 145       7.325 -12.129  62.552  1.00 29.43           C  
ATOM   2528  SG  CYS H 145       8.372 -13.173  63.621  1.00 31.54           S  
ATOM   2529  N   LEU H 146       4.351 -13.348  63.933  1.00 28.97           N  
ATOM   2530  CA  LEU H 146       3.452 -13.221  65.072  1.00 29.06           C  
ATOM   2531  C   LEU H 146       4.145 -13.810  66.305  1.00 29.05           C  
ATOM   2532  O   LEU H 146       4.486 -14.989  66.320  1.00 28.73           O  
ATOM   2533  CB  LEU H 146       2.107 -13.912  64.787  1.00 28.86           C  
ATOM   2534  CG  LEU H 146       1.015 -13.892  65.872  1.00 29.66           C  
ATOM   2535  CD1 LEU H 146       0.586 -12.467  66.258  1.00 29.28           C  
ATOM   2536  CD2 LEU H 146      -0.194 -14.715  65.440  1.00 29.43           C  
ATOM   2537  N   VAL H 147       4.383 -12.966  67.308  1.00 29.25           N  
ATOM   2538  CA  VAL H 147       5.042 -13.363  68.552  1.00 29.32           C  
ATOM   2539  C   VAL H 147       3.969 -13.361  69.633  1.00 29.71           C  
ATOM   2540  O   VAL H 147       3.445 -12.309  69.994  1.00 29.48           O  
ATOM   2541  CB  VAL H 147       6.186 -12.384  68.940  1.00 29.39           C  
ATOM   2542  CG1 VAL H 147       6.938 -12.892  70.168  1.00 29.01           C  
ATOM   2543  CG2 VAL H 147       7.154 -12.188  67.783  1.00 29.02           C  
ATOM   2544  N   LYS H 148       3.648 -14.535  70.161  1.00 29.93           N  
ATOM   2545  CA  LYS H 148       2.502 -14.643  71.050  1.00 30.43           C  
ATOM   2546  C   LYS H 148       2.787 -15.391  72.354  1.00 30.27           C  
ATOM   2547  O   LYS H 148       3.671 -16.250  72.407  1.00 30.47           O  
ATOM   2548  CB  LYS H 148       1.342 -15.290  70.274  1.00 30.59           C  
ATOM   2549  CG  LYS H 148      -0.006 -15.249  70.968  1.00 31.63           C  
ATOM   2550  CD  LYS H 148      -1.111 -15.700  70.033  1.00 32.85           C  
ATOM   2551  CE  LYS H 148      -2.461 -15.621  70.723  1.00 34.01           C  
ATOM   2552  NZ  LYS H 148      -3.537 -16.175  69.851  1.00 35.18           N  
ATOM   2553  N   GLY H 149       2.043 -15.025  73.400  1.00 30.13           N  
ATOM   2554  CA  GLY H 149       2.061 -15.717  74.688  1.00 29.80           C  
ATOM   2555  C   GLY H 149       3.294 -15.594  75.562  1.00 29.64           C  
ATOM   2556  O   GLY H 149       3.661 -16.550  76.243  1.00 29.82           O  
ATOM   2557  N   TYR H 150       3.929 -14.425  75.563  1.00 29.43           N  
ATOM   2558  CA  TYR H 150       5.110 -14.215  76.409  1.00 28.97           C  
ATOM   2559  C   TYR H 150       4.885 -13.267  77.600  1.00 28.34           C  
ATOM   2560  O   TYR H 150       3.928 -12.493  77.624  1.00 28.06           O  
ATOM   2561  CB  TYR H 150       6.314 -13.756  75.568  1.00 29.05           C  
ATOM   2562  CG  TYR H 150       6.263 -12.345  75.020  1.00 29.29           C  
ATOM   2563  CD1 TYR H 150       6.821 -11.281  75.733  1.00 29.59           C  
ATOM   2564  CD2 TYR H 150       5.704 -12.079  73.767  1.00 29.35           C  
ATOM   2565  CE1 TYR H 150       6.801  -9.988  75.227  1.00 30.05           C  
ATOM   2566  CE2 TYR H 150       5.677 -10.793  73.251  1.00 29.43           C  
ATOM   2567  CZ  TYR H 150       6.228  -9.751  73.983  1.00 30.51           C  
ATOM   2568  OH  TYR H 150       6.213  -8.471  73.484  1.00 30.53           O  
ATOM   2569  N   PHE H 151       5.780 -13.353  78.582  1.00 27.50           N  
ATOM   2570  CA  PHE H 151       5.787 -12.461  79.741  1.00 26.96           C  
ATOM   2571  C   PHE H 151       7.163 -12.540  80.415  1.00 26.84           C  
ATOM   2572  O   PHE H 151       7.735 -13.627  80.499  1.00 26.35           O  
ATOM   2573  CB  PHE H 151       4.684 -12.840  80.743  1.00 26.93           C  
ATOM   2574  CG  PHE H 151       4.410 -11.773  81.761  1.00 25.69           C  
ATOM   2575  CD1 PHE H 151       4.985 -11.833  83.024  1.00 25.32           C  
ATOM   2576  CD2 PHE H 151       3.604 -10.681  81.437  1.00 25.32           C  
ATOM   2577  CE1 PHE H 151       4.743 -10.835  83.964  1.00 24.83           C  
ATOM   2578  CE2 PHE H 151       3.362  -9.677  82.361  1.00 24.12           C  
ATOM   2579  CZ  PHE H 151       3.932  -9.754  83.630  1.00 24.29           C  
ATOM   2580  N   PRO H 152       7.726 -11.410  80.852  1.00 26.87           N  
ATOM   2581  CA  PRO H 152       7.189 -10.070  80.616  1.00 27.21           C  
ATOM   2582  C   PRO H 152       7.868  -9.396  79.412  1.00 27.92           C  
ATOM   2583  O   PRO H 152       8.496 -10.076  78.598  1.00 27.60           O  
ATOM   2584  CB  PRO H 152       7.599  -9.339  81.895  1.00 27.28           C  
ATOM   2585  CG  PRO H 152       8.949  -9.935  82.226  1.00 26.91           C  
ATOM   2586  CD  PRO H 152       8.928 -11.365  81.707  1.00 26.63           C  
ATOM   2587  N   GLU H 153       7.728  -8.073  79.303  1.00 28.70           N  
ATOM   2588  CA  GLU H 153       8.470  -7.290  78.317  1.00 29.86           C  
ATOM   2589  C   GLU H 153       9.917  -7.104  78.827  1.00 30.18           C  
ATOM   2590  O   GLU H 153      10.147  -7.154  80.035  1.00 30.27           O  
ATOM   2591  CB  GLU H 153       7.792  -5.933  78.098  1.00 30.31           C  
ATOM   2592  CG  GLU H 153       6.534  -5.967  77.239  1.00 32.10           C  
ATOM   2593  CD  GLU H 153       6.806  -5.720  75.763  1.00 35.61           C  
ATOM   2594  OE1 GLU H 153       7.248  -6.648  75.040  1.00 36.00           O  
ATOM   2595  OE2 GLU H 153       6.546  -4.582  75.318  1.00 36.99           O  
ATOM   2596  N   PRO H 154      10.889  -6.872  77.939  1.00 30.62           N  
ATOM   2597  CA  PRO H 154      10.678  -6.761  76.503  1.00 30.71           C  
ATOM   2598  C   PRO H 154      11.086  -7.978  75.659  1.00 30.88           C  
ATOM   2599  O   PRO H 154      11.674  -8.944  76.158  1.00 30.88           O  
ATOM   2600  CB  PRO H 154      11.600  -5.595  76.141  1.00 30.73           C  
ATOM   2601  CG  PRO H 154      12.769  -5.732  77.129  1.00 30.47           C  
ATOM   2602  CD  PRO H 154      12.299  -6.607  78.288  1.00 30.76           C  
ATOM   2603  N   VAL H 155      10.733  -7.880  74.381  1.00 31.11           N  
ATOM   2604  CA  VAL H 155      11.148  -8.769  73.309  1.00 31.25           C  
ATOM   2605  C   VAL H 155      11.742  -7.858  72.236  1.00 31.31           C  
ATOM   2606  O   VAL H 155      11.237  -6.750  72.008  1.00 31.38           O  
ATOM   2607  CB  VAL H 155       9.939  -9.529  72.700  1.00 31.44           C  
ATOM   2608  CG1 VAL H 155      10.160  -9.865  71.230  1.00 31.97           C  
ATOM   2609  CG2 VAL H 155       9.641 -10.777  73.482  1.00 31.15           C  
ATOM   2610  N   THR H 156      12.815  -8.305  71.591  1.00 31.17           N  
ATOM   2611  CA  THR H 156      13.356  -7.577  70.449  1.00 31.31           C  
ATOM   2612  C   THR H 156      13.112  -8.405  69.198  1.00 31.02           C  
ATOM   2613  O   THR H 156      13.255  -9.629  69.216  1.00 30.97           O  
ATOM   2614  CB  THR H 156      14.858  -7.275  70.611  1.00 31.44           C  
ATOM   2615  OG1 THR H 156      15.571  -8.495  70.850  1.00 32.23           O  
ATOM   2616  CG2 THR H 156      15.114  -6.453  71.874  1.00 32.13           C  
ATOM   2617  N   LEU H 157      12.725  -7.733  68.123  1.00 30.87           N  
ATOM   2618  CA  LEU H 157      12.486  -8.401  66.849  1.00 30.66           C  
ATOM   2619  C   LEU H 157      13.196  -7.662  65.711  1.00 30.02           C  
ATOM   2620  O   LEU H 157      13.127  -6.434  65.619  1.00 29.84           O  
ATOM   2621  CB  LEU H 157      10.970  -8.548  66.585  1.00 30.96           C  
ATOM   2622  CG  LEU H 157      10.446  -9.240  65.308  1.00 31.96           C  
ATOM   2623  CD1 LEU H 157      11.254 -10.452  64.913  1.00 33.37           C  
ATOM   2624  CD2 LEU H 157       8.990  -9.635  65.451  1.00 32.61           C  
ATOM   2625  N   THR H 158      13.916  -8.416  64.885  1.00 29.37           N  
ATOM   2626  CA  THR H 158      14.564  -7.877  63.688  1.00 29.23           C  
ATOM   2627  C   THR H 158      14.283  -8.825  62.519  1.00 28.87           C  
ATOM   2628  O   THR H 158      13.762  -9.927  62.715  1.00 28.50           O  
ATOM   2629  CB  THR H 158      16.113  -7.681  63.873  1.00 29.45           C  
ATOM   2630  OG1 THR H 158      16.758  -8.941  64.121  1.00 29.63           O  
ATOM   2631  CG2 THR H 158      16.444  -6.841  65.111  1.00 29.46           C  
ATOM   2632  N   TRP H 159      14.614  -8.381  61.310  1.00 28.58           N  
ATOM   2633  CA  TRP H 159      14.492  -9.212  60.123  1.00 28.59           C  
ATOM   2634  C   TRP H 159      15.877  -9.377  59.504  1.00 29.11           C  
ATOM   2635  O   TRP H 159      16.626  -8.404  59.393  1.00 28.92           O  
ATOM   2636  CB  TRP H 159      13.535  -8.589  59.113  1.00 28.25           C  
ATOM   2637  CG  TRP H 159      12.098  -8.550  59.554  1.00 26.87           C  
ATOM   2638  CD1 TRP H 159      11.473  -7.537  60.225  1.00 26.84           C  
ATOM   2639  CD2 TRP H 159      11.099  -9.554  59.328  1.00 25.86           C  
ATOM   2640  NE1 TRP H 159      10.149  -7.848  60.432  1.00 26.16           N  
ATOM   2641  CE2 TRP H 159       9.893  -9.083  59.894  1.00 25.45           C  
ATOM   2642  CE3 TRP H 159      11.098 -10.809  58.697  1.00 25.15           C  
ATOM   2643  CZ2 TRP H 159       8.704  -9.823  59.860  1.00 24.68           C  
ATOM   2644  CZ3 TRP H 159       9.914 -11.543  58.662  1.00 24.51           C  
ATOM   2645  CH2 TRP H 159       8.733 -11.045  59.241  1.00 24.71           C  
ATOM   2646  N   ASN H 160      16.208 -10.609  59.114  1.00 29.90           N  
ATOM   2647  CA  ASN H 160      17.530 -10.950  58.560  1.00 30.86           C  
ATOM   2648  C   ASN H 160      18.710 -10.411  59.379  1.00 31.59           C  
ATOM   2649  O   ASN H 160      19.687  -9.903  58.824  1.00 31.67           O  
ATOM   2650  CB  ASN H 160      17.645 -10.534  57.086  1.00 30.67           C  
ATOM   2651  CG  ASN H 160      16.797 -11.397  56.161  1.00 30.67           C  
ATOM   2652  OD1 ASN H 160      16.222 -12.406  56.576  1.00 29.91           O  
ATOM   2653  ND2 ASN H 160      16.729 -11.005  54.892  1.00 30.44           N  
ATOM   2654  N   SER H 161      18.593 -10.528  60.702  1.00 32.46           N  
ATOM   2655  CA  SER H 161      19.623 -10.106  61.667  1.00 33.52           C  
ATOM   2656  C   SER H 161      19.893  -8.599  61.696  1.00 34.00           C  
ATOM   2657  O   SER H 161      20.937  -8.161  62.188  1.00 34.32           O  
ATOM   2658  CB  SER H 161      20.927 -10.887  61.451  1.00 33.52           C  
ATOM   2659  OG  SER H 161      20.700 -12.280  61.552  1.00 34.04           O  
ATOM   2660  N   GLY H 162      18.946  -7.815  61.183  1.00 34.39           N  
ATOM   2661  CA  GLY H 162      19.078  -6.360  61.137  1.00 34.78           C  
ATOM   2662  C   GLY H 162      19.377  -5.834  59.746  1.00 35.09           C  
ATOM   2663  O   GLY H 162      19.245  -4.632  59.491  1.00 35.25           O  
ATOM   2664  N   SER H 163      19.775  -6.740  58.850  1.00 35.13           N  
ATOM   2665  CA  SER H 163      20.085  -6.413  57.455  1.00 35.35           C  
ATOM   2666  C   SER H 163      18.865  -5.906  56.700  1.00 35.15           C  
ATOM   2667  O   SER H 163      18.994  -5.118  55.760  1.00 35.11           O  
ATOM   2668  CB  SER H 163      20.645  -7.636  56.725  1.00 35.29           C  
ATOM   2669  OG  SER H 163      21.854  -8.074  57.315  1.00 36.27           O  
ATOM   2670  N   LEU H 164      17.688  -6.374  57.114  1.00 34.98           N  
ATOM   2671  CA  LEU H 164      16.424  -5.990  56.492  1.00 34.88           C  
ATOM   2672  C   LEU H 164      15.665  -5.063  57.432  1.00 34.76           C  
ATOM   2673  O   LEU H 164      15.047  -5.514  58.395  1.00 34.90           O  
ATOM   2674  CB  LEU H 164      15.602  -7.239  56.152  1.00 34.79           C  
ATOM   2675  CG  LEU H 164      14.274  -7.108  55.403  1.00 34.57           C  
ATOM   2676  CD1 LEU H 164      14.410  -6.294  54.117  1.00 34.47           C  
ATOM   2677  CD2 LEU H 164      13.739  -8.496  55.107  1.00 34.09           C  
ATOM   2678  N   SER H 165      15.728  -3.765  57.157  1.00 34.56           N  
ATOM   2679  CA  SER H 165      15.120  -2.777  58.046  1.00 34.47           C  
ATOM   2680  C   SER H 165      14.102  -1.872  57.359  1.00 34.20           C  
ATOM   2681  O   SER H 165      13.196  -1.350  58.015  1.00 34.30           O  
ATOM   2682  CB  SER H 165      16.203  -1.932  58.721  1.00 34.56           C  
ATOM   2683  OG  SER H 165      16.955  -1.221  57.753  1.00 34.52           O  
ATOM   2684  N   SER H 166      14.255  -1.674  56.052  1.00 33.76           N  
ATOM   2685  CA  SER H 166      13.310  -0.843  55.310  1.00 33.16           C  
ATOM   2686  C   SER H 166      12.075  -1.668  54.951  1.00 32.20           C  
ATOM   2687  O   SER H 166      12.171  -2.883  54.739  1.00 31.91           O  
ATOM   2688  CB  SER H 166      13.955  -0.209  54.069  1.00 33.56           C  
ATOM   2689  OG  SER H 166      14.050  -1.121  52.987  1.00 35.01           O  
ATOM   2690  N   GLY H 167      10.922  -1.003  54.907  1.00 31.01           N  
ATOM   2691  CA  GLY H 167       9.649  -1.665  54.624  1.00 29.72           C  
ATOM   2692  C   GLY H 167       9.136  -2.529  55.767  1.00 28.70           C  
ATOM   2693  O   GLY H 167       8.369  -3.467  55.542  1.00 28.62           O  
ATOM   2694  N   VAL H 168       9.555  -2.212  56.991  1.00 27.84           N  
ATOM   2695  CA  VAL H 168       9.168  -2.987  58.178  1.00 27.11           C  
ATOM   2696  C   VAL H 168       8.261  -2.165  59.089  1.00 26.95           C  
ATOM   2697  O   VAL H 168       8.462  -0.958  59.257  1.00 26.71           O  
ATOM   2698  CB  VAL H 168      10.413  -3.461  58.996  1.00 26.88           C  
ATOM   2699  CG1 VAL H 168      10.000  -4.220  60.269  1.00 26.86           C  
ATOM   2700  CG2 VAL H 168      11.345  -4.314  58.143  1.00 26.82           C  
ATOM   2701  N   HIS H 169       7.246  -2.819  59.648  1.00 26.78           N  
ATOM   2702  CA  HIS H 169       6.414  -2.213  60.686  1.00 26.83           C  
ATOM   2703  C   HIS H 169       6.341  -3.206  61.824  1.00 27.45           C  
ATOM   2704  O   HIS H 169       5.873  -4.329  61.640  1.00 27.43           O  
ATOM   2705  CB  HIS H 169       4.993  -1.911  60.204  1.00 26.84           C  
ATOM   2706  CG  HIS H 169       4.914  -0.849  59.155  1.00 25.80           C  
ATOM   2707  ND1 HIS H 169       4.566  -1.122  57.851  1.00 26.59           N  
ATOM   2708  CD2 HIS H 169       5.129   0.486  59.216  1.00 25.41           C  
ATOM   2709  CE1 HIS H 169       4.566   0.000  57.154  1.00 24.98           C  
ATOM   2710  NE2 HIS H 169       4.903   0.991  57.959  1.00 26.22           N  
ATOM   2711  N   THR H 170       6.813  -2.796  62.994  1.00 27.95           N  
ATOM   2712  CA  THR H 170       6.761  -3.649  64.175  1.00 28.68           C  
ATOM   2713  C   THR H 170       5.755  -3.031  65.134  1.00 28.52           C  
ATOM   2714  O   THR H 170       5.873  -1.863  65.531  1.00 29.22           O  
ATOM   2715  CB  THR H 170       8.166  -3.818  64.781  1.00 28.76           C  
ATOM   2716  OG1 THR H 170       9.017  -4.433  63.807  1.00 30.22           O  
ATOM   2717  CG2 THR H 170       8.156  -4.831  65.929  1.00 29.06           C  
ATOM   2718  N   PHE H 171       4.732  -3.814  65.451  1.00 28.21           N  
ATOM   2719  CA  PHE H 171       3.609  -3.349  66.250  1.00 27.90           C  
ATOM   2720  C   PHE H 171       3.866  -3.593  67.732  1.00 27.82           C  
ATOM   2721  O   PHE H 171       4.184  -4.720  68.127  1.00 28.30           O  
ATOM   2722  CB  PHE H 171       2.319  -4.011  65.744  1.00 27.81           C  
ATOM   2723  CG  PHE H 171       2.078  -3.782  64.266  1.00 27.79           C  
ATOM   2724  CD1 PHE H 171       2.462  -4.735  63.323  1.00 26.85           C  
ATOM   2725  CD2 PHE H 171       1.521  -2.585  63.819  1.00 26.70           C  
ATOM   2726  CE1 PHE H 171       2.275  -4.509  61.957  1.00 27.04           C  
ATOM   2727  CE2 PHE H 171       1.335  -2.351  62.458  1.00 25.92           C  
ATOM   2728  CZ  PHE H 171       1.705  -3.315  61.526  1.00 25.53           C  
ATOM   2729  N   PRO H 172       3.758  -2.536  68.541  1.00 27.61           N  
ATOM   2730  CA  PRO H 172       4.047  -2.627  69.972  1.00 27.44           C  
ATOM   2731  C   PRO H 172       3.273  -3.762  70.643  1.00 27.35           C  
ATOM   2732  O   PRO H 172       2.134  -4.059  70.251  1.00 27.28           O  
ATOM   2733  CB  PRO H 172       3.594  -1.266  70.510  1.00 27.57           C  
ATOM   2734  CG  PRO H 172       3.705  -0.347  69.340  1.00 27.63           C  
ATOM   2735  CD  PRO H 172       3.345  -1.174  68.147  1.00 27.51           C  
ATOM   2736  N   ALA H 173       3.909  -4.405  71.619  1.00 26.94           N  
ATOM   2737  CA  ALA H 173       3.291  -5.494  72.364  1.00 26.95           C  
ATOM   2738  C   ALA H 173       2.052  -5.006  73.095  1.00 26.61           C  
ATOM   2739  O   ALA H 173       2.017  -3.874  73.587  1.00 26.91           O  
ATOM   2740  CB  ALA H 173       4.279  -6.100  73.359  1.00 26.78           C  
ATOM   2741  N   VAL H 174       1.038  -5.865  73.143  1.00 26.65           N  
ATOM   2742  CA  VAL H 174      -0.216  -5.583  73.840  1.00 26.60           C  
ATOM   2743  C   VAL H 174      -0.507  -6.750  74.784  1.00 26.90           C  
ATOM   2744  O   VAL H 174      -0.366  -7.913  74.406  1.00 26.69           O  
ATOM   2745  CB  VAL H 174      -1.386  -5.338  72.840  1.00 26.71           C  
ATOM   2746  CG1 VAL H 174      -2.720  -5.170  73.566  1.00 26.49           C  
ATOM   2747  CG2 VAL H 174      -1.102  -4.112  71.976  1.00 26.47           C  
ATOM   2748  N   LEU H 175      -0.897  -6.428  76.015  1.00 27.13           N  
ATOM   2749  CA  LEU H 175      -1.150  -7.432  77.044  1.00 27.63           C  
ATOM   2750  C   LEU H 175      -2.622  -7.823  77.136  1.00 28.09           C  
ATOM   2751  O   LEU H 175      -3.500  -6.960  77.187  1.00 28.24           O  
ATOM   2752  CB  LEU H 175      -0.664  -6.909  78.402  1.00 27.24           C  
ATOM   2753  CG  LEU H 175      -0.739  -7.791  79.648  1.00 27.20           C  
ATOM   2754  CD1 LEU H 175       0.201  -8.977  79.529  1.00 26.53           C  
ATOM   2755  CD2 LEU H 175      -0.404  -6.962  80.886  1.00 27.59           C  
ATOM   2756  N   GLN H 176      -2.874  -9.129  77.150  1.00 28.74           N  
ATOM   2757  CA  GLN H 176      -4.214  -9.686  77.350  1.00 29.70           C  
ATOM   2758  C   GLN H 176      -4.094 -10.964  78.175  1.00 29.96           C  
ATOM   2759  O   GLN H 176      -3.318 -11.861  77.831  1.00 30.08           O  
ATOM   2760  CB  GLN H 176      -4.931  -9.947  76.015  1.00 29.91           C  
ATOM   2761  CG  GLN H 176      -5.339  -8.662  75.267  1.00 31.29           C  
ATOM   2762  CD  GLN H 176      -6.106  -8.898  73.966  1.00 33.52           C  
ATOM   2763  OE1 GLN H 176      -6.363 -10.041  73.575  1.00 34.33           O  
ATOM   2764  NE2 GLN H 176      -6.468  -7.807  73.291  1.00 33.74           N  
ATOM   2765  N   SER H 177      -4.849 -11.025  79.271  1.00 30.23           N  
ATOM   2766  CA  SER H 177      -4.856 -12.177  80.179  1.00 30.60           C  
ATOM   2767  C   SER H 177      -3.448 -12.617  80.599  1.00 30.58           C  
ATOM   2768  O   SER H 177      -3.105 -13.800  80.518  1.00 30.96           O  
ATOM   2769  CB  SER H 177      -5.638 -13.349  79.572  1.00 30.77           C  
ATOM   2770  OG  SER H 177      -7.017 -13.039  79.461  1.00 31.34           O  
ATOM   2771  N   ASP H 178      -2.646 -11.646  81.038  1.00 30.17           N  
ATOM   2772  CA  ASP H 178      -1.266 -11.865  81.504  1.00 29.79           C  
ATOM   2773  C   ASP H 178      -0.246 -12.359  80.463  1.00 29.02           C  
ATOM   2774  O   ASP H 178       0.843 -12.815  80.824  1.00 28.83           O  
ATOM   2775  CB  ASP H 178      -1.242 -12.744  82.765  1.00 30.09           C  
ATOM   2776  CG  ASP H 178      -1.730 -12.005  83.992  1.00 31.32           C  
ATOM   2777  OD1 ASP H 178      -1.724 -10.751  83.980  1.00 33.05           O  
ATOM   2778  OD2 ASP H 178      -2.126 -12.590  85.021  1.00 32.45           O  
ATOM   2779  N   LEU H 179      -0.588 -12.248  79.183  1.00 28.10           N  
ATOM   2780  CA  LEU H 179       0.327 -12.632  78.112  1.00 27.36           C  
ATOM   2781  C   LEU H 179       0.363 -11.579  77.017  1.00 26.95           C  
ATOM   2782  O   LEU H 179      -0.675 -11.039  76.639  1.00 26.53           O  
ATOM   2783  CB  LEU H 179      -0.067 -13.986  77.512  1.00 27.07           C  
ATOM   2784  CG  LEU H 179      -0.018 -15.226  78.411  1.00 27.03           C  
ATOM   2785  CD1 LEU H 179      -0.626 -16.400  77.674  1.00 26.08           C  
ATOM   2786  CD2 LEU H 179       1.401 -15.550  78.882  1.00 26.27           C  
ATOM   2787  N   TYR H 180       1.565 -11.300  76.516  1.00 26.95           N  
ATOM   2788  CA  TYR H 180       1.768 -10.327  75.452  1.00 26.91           C  
ATOM   2789  C   TYR H 180       1.709 -10.955  74.065  1.00 26.97           C  
ATOM   2790  O   TYR H 180       2.027 -12.137  73.888  1.00 26.76           O  
ATOM   2791  CB  TYR H 180       3.123  -9.637  75.599  1.00 27.16           C  
ATOM   2792  CG  TYR H 180       3.241  -8.652  76.734  1.00 27.86           C  
ATOM   2793  CD1 TYR H 180       3.860  -9.013  77.928  1.00 28.14           C  
ATOM   2794  CD2 TYR H 180       2.761  -7.347  76.604  1.00 28.51           C  
ATOM   2795  CE1 TYR H 180       3.986  -8.110  78.972  1.00 29.17           C  
ATOM   2796  CE2 TYR H 180       2.880  -6.433  77.647  1.00 29.34           C  
ATOM   2797  CZ  TYR H 180       3.495  -6.822  78.825  1.00 29.42           C  
ATOM   2798  OH  TYR H 180       3.622  -5.926  79.856  1.00 30.73           O  
ATOM   2799  N   THR H 181       1.287 -10.139  73.099  1.00 26.60           N  
ATOM   2800  CA  THR H 181       1.290 -10.480  71.680  1.00 27.03           C  
ATOM   2801  C   THR H 181       1.980  -9.331  70.956  1.00 26.85           C  
ATOM   2802  O   THR H 181       1.633  -8.171  71.167  1.00 26.43           O  
ATOM   2803  CB  THR H 181      -0.149 -10.644  71.142  1.00 26.74           C  
ATOM   2804  OG1 THR H 181      -0.748 -11.803  71.722  1.00 27.62           O  
ATOM   2805  CG2 THR H 181      -0.143 -10.979  69.661  1.00 27.76           C  
ATOM   2806  N   LEU H 182       2.963  -9.661  70.123  1.00 27.34           N  
ATOM   2807  CA  LEU H 182       3.652  -8.679  69.287  1.00 27.98           C  
ATOM   2808  C   LEU H 182       3.607  -9.188  67.841  1.00 27.91           C  
ATOM   2809  O   LEU H 182       3.506 -10.394  67.609  1.00 28.04           O  
ATOM   2810  CB  LEU H 182       5.096  -8.466  69.787  1.00 28.35           C  
ATOM   2811  CG  LEU H 182       6.073  -7.469  69.136  1.00 30.25           C  
ATOM   2812  CD1 LEU H 182       7.024  -6.842  70.163  1.00 31.86           C  
ATOM   2813  CD2 LEU H 182       6.854  -8.097  67.988  1.00 30.53           C  
ATOM   2814  N   SER H 183       3.634  -8.273  66.875  1.00 27.57           N  
ATOM   2815  CA  SER H 183       3.697  -8.659  65.467  1.00 27.54           C  
ATOM   2816  C   SER H 183       4.544  -7.678  64.672  1.00 27.29           C  
ATOM   2817  O   SER H 183       4.777  -6.544  65.103  1.00 27.09           O  
ATOM   2818  CB  SER H 183       2.300  -8.842  64.844  1.00 27.49           C  
ATOM   2819  OG  SER H 183       1.515  -7.659  64.920  1.00 28.02           O  
ATOM   2820  N   SER H 184       5.037  -8.143  63.529  1.00 27.04           N  
ATOM   2821  CA  SER H 184       5.830  -7.313  62.638  1.00 26.80           C  
ATOM   2822  C   SER H 184       5.514  -7.691  61.207  1.00 27.07           C  
ATOM   2823  O   SER H 184       5.378  -8.871  60.893  1.00 26.80           O  
ATOM   2824  CB  SER H 184       7.325  -7.511  62.892  1.00 26.57           C  
ATOM   2825  OG  SER H 184       8.088  -6.580  62.147  1.00 25.56           O  
ATOM   2826  N   SER H 185       5.378  -6.684  60.349  1.00 27.07           N  
ATOM   2827  CA  SER H 185       5.198  -6.926  58.927  1.00 27.41           C  
ATOM   2828  C   SER H 185       6.447  -6.454  58.186  1.00 27.31           C  
ATOM   2829  O   SER H 185       7.119  -5.512  58.617  1.00 27.59           O  
ATOM   2830  CB  SER H 185       3.950  -6.197  58.393  1.00 27.42           C  
ATOM   2831  OG  SER H 185       4.191  -4.816  58.201  1.00 27.87           O  
ATOM   2832  N   VAL H 186       6.763  -7.124  57.084  1.00 27.48           N  
ATOM   2833  CA  VAL H 186       7.852  -6.710  56.205  1.00 27.69           C  
ATOM   2834  C   VAL H 186       7.352  -6.796  54.758  1.00 27.88           C  
ATOM   2835  O   VAL H 186       6.717  -7.779  54.371  1.00 27.68           O  
ATOM   2836  CB  VAL H 186       9.161  -7.531  56.437  1.00 27.95           C  
ATOM   2837  CG1 VAL H 186       8.978  -9.004  56.076  1.00 27.55           C  
ATOM   2838  CG2 VAL H 186      10.338  -6.931  55.658  1.00 27.90           C  
ATOM   2839  N   THR H 187       7.608  -5.750  53.975  1.00 28.10           N  
ATOM   2840  CA  THR H 187       7.173  -5.721  52.582  1.00 28.33           C  
ATOM   2841  C   THR H 187       8.366  -5.779  51.636  1.00 28.74           C  
ATOM   2842  O   THR H 187       9.279  -4.955  51.725  1.00 28.87           O  
ATOM   2843  CB  THR H 187       6.303  -4.472  52.324  1.00 28.31           C  
ATOM   2844  OG1 THR H 187       5.124  -4.560  53.128  1.00 27.40           O  
ATOM   2845  CG2 THR H 187       5.757  -4.459  50.886  1.00 27.65           C  
ATOM   2846  N   VAL H 188       8.347  -6.761  50.739  1.00 29.16           N  
ATOM   2847  CA  VAL H 188       9.436  -6.981  49.780  1.00 30.17           C  
ATOM   2848  C   VAL H 188       8.896  -7.267  48.373  1.00 30.63           C  
ATOM   2849  O   VAL H 188       7.722  -7.598  48.211  1.00 30.96           O  
ATOM   2850  CB  VAL H 188      10.364  -8.162  50.218  1.00 29.81           C  
ATOM   2851  CG1 VAL H 188      10.993  -7.902  51.596  1.00 30.47           C  
ATOM   2852  CG2 VAL H 188       9.611  -9.499  50.210  1.00 29.92           C  
ATOM   2853  N   THR H 189       9.753  -7.152  47.361  1.00 31.54           N  
ATOM   2854  CA  THR H 189       9.348  -7.450  45.985  1.00 31.97           C  
ATOM   2855  C   THR H 189       9.251  -8.968  45.781  1.00 32.87           C  
ATOM   2856  O   THR H 189       9.754  -9.742  46.600  1.00 32.68           O  
ATOM   2857  CB  THR H 189      10.338  -6.831  44.982  1.00 32.03           C  
ATOM   2858  OG1 THR H 189      11.663  -7.310  45.255  1.00 31.78           O  
ATOM   2859  CG2 THR H 189      10.448  -5.321  45.180  1.00 31.37           C  
ATOM   2860  N   SER H 190       8.616  -9.387  44.687  1.00 33.75           N  
ATOM   2861  CA  SER H 190       8.449 -10.816  44.365  1.00 34.59           C  
ATOM   2862  C   SER H 190       9.743 -11.529  43.945  1.00 34.97           C  
ATOM   2863  O   SER H 190       9.845 -12.757  44.039  1.00 35.09           O  
ATOM   2864  CB  SER H 190       7.375 -10.997  43.288  1.00 34.64           C  
ATOM   2865  OG  SER H 190       6.134 -10.468  43.735  1.00 35.97           O  
ATOM   2866  N   SER H 191      10.722 -10.763  43.471  1.00 35.09           N  
ATOM   2867  CA  SER H 191      12.022 -11.324  43.093  1.00 35.22           C  
ATOM   2868  C   SER H 191      12.882 -11.593  44.328  1.00 35.00           C  
ATOM   2869  O   SER H 191      13.823 -12.391  44.280  1.00 35.03           O  
ATOM   2870  CB  SER H 191      12.746 -10.382  42.134  1.00 35.36           C  
ATOM   2871  OG  SER H 191      12.748  -9.058  42.655  1.00 36.22           O  
ATOM   2872  N   THR H 192      12.543 -10.918  45.425  1.00 34.52           N  
ATOM   2873  CA  THR H 192      13.234 -11.064  46.703  1.00 34.13           C  
ATOM   2874  C   THR H 192      12.754 -12.312  47.452  1.00 33.85           C  
ATOM   2875  O   THR H 192      13.564 -13.064  47.992  1.00 33.87           O  
ATOM   2876  CB  THR H 192      13.014  -9.798  47.575  1.00 34.07           C  
ATOM   2877  OG1 THR H 192      13.523  -8.645  46.892  1.00 34.05           O  
ATOM   2878  CG2 THR H 192      13.846  -9.852  48.863  1.00 34.16           C  
ATOM   2879  N   TRP H 193      11.439 -12.522  47.488  1.00 33.19           N  
ATOM   2880  CA  TRP H 193      10.855 -13.657  48.204  1.00 32.50           C  
ATOM   2881  C   TRP H 193       9.916 -14.440  47.273  1.00 32.43           C  
ATOM   2882  O   TRP H 193       9.155 -13.819  46.534  1.00 32.47           O  
ATOM   2883  CB  TRP H 193      10.108 -13.152  49.451  1.00 32.13           C  
ATOM   2884  CG  TRP H 193       9.573 -14.247  50.321  1.00 30.81           C  
ATOM   2885  CD1 TRP H 193      10.230 -14.889  51.333  1.00 30.42           C  
ATOM   2886  CD2 TRP H 193       8.277 -14.847  50.244  1.00 29.80           C  
ATOM   2887  NE1 TRP H 193       9.420 -15.849  51.891  1.00 30.24           N  
ATOM   2888  CE2 TRP H 193       8.214 -15.845  51.240  1.00 29.84           C  
ATOM   2889  CE3 TRP H 193       7.155 -14.646  49.427  1.00 29.21           C  
ATOM   2890  CZ2 TRP H 193       7.078 -16.633  51.444  1.00 29.55           C  
ATOM   2891  CZ3 TRP H 193       6.026 -15.427  49.634  1.00 29.09           C  
ATOM   2892  CH2 TRP H 193       5.998 -16.408  50.633  1.00 28.88           C  
ATOM   2893  N   PRO H 194       9.926 -15.778  47.321  1.00 32.43           N  
ATOM   2894  CA  PRO H 194      10.754 -16.573  48.238  1.00 32.63           C  
ATOM   2895  C   PRO H 194      12.116 -17.077  47.733  1.00 32.76           C  
ATOM   2896  O   PRO H 194      12.612 -18.073  48.264  1.00 32.84           O  
ATOM   2897  CB  PRO H 194       9.853 -17.779  48.526  1.00 32.60           C  
ATOM   2898  CG  PRO H 194       9.075 -17.978  47.230  1.00 32.45           C  
ATOM   2899  CD  PRO H 194       9.053 -16.642  46.503  1.00 32.48           C  
ATOM   2900  N   SER H 195      12.724 -16.416  46.748  1.00 32.99           N  
ATOM   2901  CA  SER H 195      14.042 -16.853  46.257  1.00 33.30           C  
ATOM   2902  C   SER H 195      15.147 -16.543  47.269  1.00 33.46           C  
ATOM   2903  O   SER H 195      16.144 -17.271  47.355  1.00 33.39           O  
ATOM   2904  CB  SER H 195      14.373 -16.259  44.885  1.00 33.41           C  
ATOM   2905  OG  SER H 195      14.521 -14.851  44.951  1.00 34.19           O  
ATOM   2906  N   GLN H 196      14.962 -15.459  48.023  1.00 33.37           N  
ATOM   2907  CA  GLN H 196      15.857 -15.098  49.126  1.00 33.70           C  
ATOM   2908  C   GLN H 196      15.110 -15.372  50.433  1.00 33.55           C  
ATOM   2909  O   GLN H 196      13.945 -14.995  50.579  1.00 33.43           O  
ATOM   2910  CB  GLN H 196      16.280 -13.629  49.050  1.00 33.82           C  
ATOM   2911  CG  GLN H 196      16.997 -13.240  47.762  1.00 34.62           C  
ATOM   2912  CD  GLN H 196      17.285 -11.750  47.681  1.00 35.48           C  
ATOM   2913  OE1 GLN H 196      17.334 -11.061  48.705  1.00 36.00           O  
ATOM   2914  NE2 GLN H 196      17.481 -11.250  46.464  1.00 35.19           N  
ATOM   2915  N   SER H 197      15.799 -16.015  51.371  1.00 33.47           N  
ATOM   2916  CA  SER H 197      15.220 -16.496  52.641  1.00 33.43           C  
ATOM   2917  C   SER H 197      14.104 -15.700  53.356  1.00 33.25           C  
ATOM   2918  O   SER H 197      12.930 -16.079  53.264  1.00 33.38           O  
ATOM   2919  CB  SER H 197      16.330 -16.926  53.621  1.00 33.72           C  
ATOM   2920  OG  SER H 197      17.504 -16.132  53.471  1.00 34.03           O  
ATOM   2921  N   ILE H 198      14.482 -14.613  54.041  1.00 32.60           N  
ATOM   2922  CA  ILE H 198      13.602 -13.782  54.913  1.00 32.37           C  
ATOM   2923  C   ILE H 198      13.330 -14.450  56.261  1.00 32.03           C  
ATOM   2924  O   ILE H 198      12.516 -15.376  56.367  1.00 31.74           O  
ATOM   2925  CB  ILE H 198      12.257 -13.335  54.244  1.00 32.29           C  
ATOM   2926  CG1 ILE H 198      12.490 -12.661  52.879  1.00 32.71           C  
ATOM   2927  CG2 ILE H 198      11.443 -12.445  55.209  1.00 32.24           C  
ATOM   2928  CD1 ILE H 198      13.009 -11.227  52.920  1.00 33.04           C  
ATOM   2929  N   THR H 199      14.002 -13.947  57.291  1.00 31.85           N  
ATOM   2930  CA  THR H 199      13.926 -14.531  58.616  1.00 31.72           C  
ATOM   2931  C   THR H 199      13.660 -13.468  59.671  1.00 31.57           C  
ATOM   2932  O   THR H 199      14.333 -12.436  59.702  1.00 31.30           O  
ATOM   2933  CB  THR H 199      15.254 -15.260  58.932  1.00 31.74           C  
ATOM   2934  OG1 THR H 199      15.461 -16.319  57.988  1.00 32.13           O  
ATOM   2935  CG2 THR H 199      15.181 -15.990  60.269  1.00 31.68           C  
ATOM   2936  N   CYS H 200      12.669 -13.720  60.522  1.00 31.61           N  
ATOM   2937  CA  CYS H 200      12.451 -12.863  61.680  1.00 31.84           C  
ATOM   2938  C   CYS H 200      13.181 -13.471  62.878  1.00 31.67           C  
ATOM   2939  O   CYS H 200      13.163 -14.694  63.088  1.00 31.56           O  
ATOM   2940  CB  CYS H 200      10.964 -12.587  61.951  1.00 32.05           C  
ATOM   2941  SG  CYS H 200       9.924 -13.940  62.558  1.00 34.30           S  
ATOM   2942  N   ASN H 201      13.856 -12.604  63.629  1.00 31.29           N  
ATOM   2943  CA  ASN H 201      14.666 -13.003  64.770  1.00 31.08           C  
ATOM   2944  C   ASN H 201      14.069 -12.409  66.031  1.00 30.88           C  
ATOM   2945  O   ASN H 201      13.983 -11.188  66.173  1.00 30.86           O  
ATOM   2946  CB  ASN H 201      16.091 -12.493  64.585  1.00 31.12           C  
ATOM   2947  CG  ASN H 201      16.554 -12.578  63.148  1.00 31.42           C  
ATOM   2948  OD1 ASN H 201      16.764 -13.664  62.607  1.00 32.16           O  
ATOM   2949  ND2 ASN H 201      16.715 -11.425  62.521  1.00 31.26           N  
ATOM   2950  N   VAL H 202      13.657 -13.282  66.942  1.00 30.67           N  
ATOM   2951  CA  VAL H 202      12.982 -12.876  68.164  1.00 30.23           C  
ATOM   2952  C   VAL H 202      13.828 -13.265  69.374  1.00 29.82           C  
ATOM   2953  O   VAL H 202      14.267 -14.413  69.498  1.00 29.58           O  
ATOM   2954  CB  VAL H 202      11.571 -13.522  68.256  1.00 30.43           C  
ATOM   2955  CG1 VAL H 202      10.846 -13.105  69.533  1.00 30.76           C  
ATOM   2956  CG2 VAL H 202      10.729 -13.169  67.036  1.00 30.31           C  
ATOM   2957  N   ALA H 203      14.080 -12.290  70.243  1.00 29.23           N  
ATOM   2958  CA  ALA H 203      14.817 -12.528  71.478  1.00 28.92           C  
ATOM   2959  C   ALA H 203      13.965 -12.117  72.667  1.00 28.58           C  
ATOM   2960  O   ALA H 203      13.341 -11.060  72.649  1.00 28.53           O  
ATOM   2961  CB  ALA H 203      16.134 -11.768  71.479  1.00 29.02           C  
ATOM   2962  N   HIS H 204      13.928 -12.973  73.685  1.00 28.30           N  
ATOM   2963  CA  HIS H 204      13.220 -12.671  74.923  1.00 28.01           C  
ATOM   2964  C   HIS H 204      14.198 -12.938  76.064  1.00 27.88           C  
ATOM   2965  O   HIS H 204      14.340 -14.075  76.510  1.00 27.56           O  
ATOM   2966  CB  HIS H 204      11.936 -13.501  75.044  1.00 27.98           C  
ATOM   2967  CG  HIS H 204      11.093 -13.158  76.236  1.00 27.67           C  
ATOM   2968  ND1 HIS H 204      10.707 -14.096  77.169  1.00 27.61           N  
ATOM   2969  CD2 HIS H 204      10.562 -11.981  76.644  1.00 27.95           C  
ATOM   2970  CE1 HIS H 204       9.974 -13.513  78.100  1.00 27.83           C  
ATOM   2971  NE2 HIS H 204       9.871 -12.229  77.804  1.00 27.65           N  
ATOM   2972  N   PRO H 205      14.882 -11.884  76.516  1.00 27.90           N  
ATOM   2973  CA  PRO H 205      15.931 -12.003  77.536  1.00 27.97           C  
ATOM   2974  C   PRO H 205      15.468 -12.617  78.862  1.00 28.04           C  
ATOM   2975  O   PRO H 205      16.230 -13.354  79.493  1.00 27.91           O  
ATOM   2976  CB  PRO H 205      16.378 -10.549  77.755  1.00 28.09           C  
ATOM   2977  CG  PRO H 205      15.942  -9.810  76.535  1.00 28.03           C  
ATOM   2978  CD  PRO H 205      14.691 -10.486  76.079  1.00 28.03           C  
ATOM   2979  N   ALA H 206      14.236 -12.320  79.273  1.00 28.08           N  
ATOM   2980  CA  ALA H 206      13.699 -12.826  80.541  1.00 28.36           C  
ATOM   2981  C   ALA H 206      13.596 -14.352  80.603  1.00 28.39           C  
ATOM   2982  O   ALA H 206      13.717 -14.937  81.682  1.00 28.20           O  
ATOM   2983  CB  ALA H 206      12.352 -12.182  80.846  1.00 28.34           C  
ATOM   2984  N   SER H 207      13.378 -14.995  79.453  1.00 28.53           N  
ATOM   2985  CA  SER H 207      13.295 -16.465  79.395  1.00 28.71           C  
ATOM   2986  C   SER H 207      14.498 -17.097  78.691  1.00 29.18           C  
ATOM   2987  O   SER H 207      14.486 -18.297  78.408  1.00 29.34           O  
ATOM   2988  CB  SER H 207      12.000 -16.913  78.705  1.00 28.40           C  
ATOM   2989  OG  SER H 207      11.960 -16.486  77.351  1.00 27.88           O  
ATOM   2990  N   SER H 208      15.522 -16.288  78.414  1.00 29.90           N  
ATOM   2991  CA  SER H 208      16.727 -16.718  77.684  1.00 30.44           C  
ATOM   2992  C   SER H 208      16.386 -17.346  76.322  1.00 30.96           C  
ATOM   2993  O   SER H 208      16.989 -18.342  75.910  1.00 31.03           O  
ATOM   2994  CB  SER H 208      17.596 -17.657  78.543  1.00 30.51           C  
ATOM   2995  OG  SER H 208      18.012 -17.014  79.737  1.00 30.54           O  
ATOM   2996  N   THR H 209      15.410 -16.750  75.637  1.00 31.48           N  
ATOM   2997  CA  THR H 209      14.944 -17.224  74.329  1.00 32.16           C  
ATOM   2998  C   THR H 209      15.598 -16.449  73.186  1.00 32.48           C  
ATOM   2999  O   THR H 209      15.693 -15.221  73.229  1.00 32.32           O  
ATOM   3000  CB  THR H 209      13.396 -17.076  74.220  1.00 32.20           C  
ATOM   3001  OG1 THR H 209      12.755 -17.857  75.235  1.00 32.81           O  
ATOM   3002  CG2 THR H 209      12.867 -17.684  72.918  1.00 32.24           C  
ATOM   3003  N   LYS H 210      16.048 -17.185  72.172  1.00 32.92           N  
ATOM   3004  CA  LYS H 210      16.565 -16.613  70.928  1.00 33.62           C  
ATOM   3005  C   LYS H 210      16.046 -17.527  69.821  1.00 33.81           C  
ATOM   3006  O   LYS H 210      16.537 -18.646  69.650  1.00 33.92           O  
ATOM   3007  CB  LYS H 210      18.100 -16.557  70.928  1.00 33.78           C  
ATOM   3008  CG  LYS H 210      18.702 -15.554  71.913  1.00 34.61           C  
ATOM   3009  CD  LYS H 210      20.119 -15.950  72.320  1.00 35.83           C  
ATOM   3010  CE  LYS H 210      20.623 -15.094  73.473  1.00 36.19           C  
ATOM   3011  NZ  LYS H 210      21.897 -15.628  74.043  1.00 37.12           N  
ATOM   3012  N   VAL H 211      15.027 -17.065  69.100  1.00 33.98           N  
ATOM   3013  CA  VAL H 211      14.398 -17.873  68.052  1.00 34.27           C  
ATOM   3014  C   VAL H 211      14.417 -17.192  66.684  1.00 34.06           C  
ATOM   3015  O   VAL H 211      14.146 -15.994  66.567  1.00 33.98           O  
ATOM   3016  CB  VAL H 211      12.946 -18.296  68.444  1.00 34.40           C  
ATOM   3017  CG1 VAL H 211      12.167 -18.839  67.243  1.00 35.12           C  
ATOM   3018  CG2 VAL H 211      12.975 -19.334  69.557  1.00 34.65           C  
ATOM   3019  N   ASP H 212      14.756 -17.973  65.661  1.00 33.78           N  
ATOM   3020  CA  ASP H 212      14.746 -17.505  64.281  1.00 33.59           C  
ATOM   3021  C   ASP H 212      13.681 -18.273  63.514  1.00 33.21           C  
ATOM   3022  O   ASP H 212      13.619 -19.506  63.575  1.00 33.10           O  
ATOM   3023  CB  ASP H 212      16.116 -17.694  63.625  1.00 33.73           C  
ATOM   3024  CG  ASP H 212      17.235 -17.010  64.394  1.00 34.32           C  
ATOM   3025  OD1 ASP H 212      17.142 -15.789  64.649  1.00 34.76           O  
ATOM   3026  OD2 ASP H 212      18.255 -17.621  64.775  1.00 35.16           O  
ATOM   3027  N   LYS H 213      12.841 -17.531  62.803  1.00 32.76           N  
ATOM   3028  CA  LYS H 213      11.759 -18.115  62.029  1.00 32.27           C  
ATOM   3029  C   LYS H 213      11.829 -17.673  60.570  1.00 31.90           C  
ATOM   3030  O   LYS H 213      11.543 -16.518  60.245  1.00 31.85           O  
ATOM   3031  CB  LYS H 213      10.404 -17.744  62.646  1.00 32.34           C  
ATOM   3032  CG  LYS H 213       9.183 -18.320  61.925  1.00 32.14           C  
ATOM   3033  CD  LYS H 213       9.120 -19.843  61.997  1.00 32.16           C  
ATOM   3034  CE  LYS H 213       8.907 -20.311  63.428  1.00 32.53           C  
ATOM   3035  NZ  LYS H 213       8.677 -21.770  63.509  1.00 33.52           N  
ATOM   3036  N   LYS H 214      12.229 -18.596  59.701  1.00 31.24           N  
ATOM   3037  CA  LYS H 214      12.260 -18.333  58.270  1.00 30.94           C  
ATOM   3038  C   LYS H 214      10.824 -18.389  57.754  1.00 30.72           C  
ATOM   3039  O   LYS H 214      10.054 -19.276  58.141  1.00 30.72           O  
ATOM   3040  CB  LYS H 214      13.129 -19.373  57.560  1.00 30.90           C  
ATOM   3041  CG  LYS H 214      13.298 -19.144  56.068  1.00 30.82           C  
ATOM   3042  CD  LYS H 214      14.063 -20.297  55.434  1.00 30.94           C  
ATOM   3043  CE  LYS H 214      14.115 -20.156  53.925  1.00 31.33           C  
ATOM   3044  NZ  LYS H 214      14.799 -21.339  53.314  1.00 31.30           N  
ATOM   3045  N   ILE H 215      10.455 -17.431  56.907  1.00 30.43           N  
ATOM   3046  CA  ILE H 215       9.112 -17.413  56.337  1.00 30.28           C  
ATOM   3047  C   ILE H 215       9.082 -18.251  55.067  1.00 30.68           C  
ATOM   3048  O   ILE H 215       9.821 -17.983  54.112  1.00 30.65           O  
ATOM   3049  CB  ILE H 215       8.619 -15.970  56.058  1.00 30.00           C  
ATOM   3050  CG1 ILE H 215       8.918 -15.036  57.246  1.00 29.39           C  
ATOM   3051  CG2 ILE H 215       7.136 -15.975  55.663  1.00 29.46           C  
ATOM   3052  CD1 ILE H 215       8.276 -15.423  58.573  1.00 28.43           C  
ATOM   3053  N   GLU H 216       8.225 -19.270  55.079  1.00 31.29           N  
ATOM   3054  CA  GLU H 216       8.062 -20.198  53.954  1.00 31.87           C  
ATOM   3055  C   GLU H 216       6.711 -19.982  53.259  1.00 32.27           C  
ATOM   3056  O   GLU H 216       5.756 -19.558  53.903  1.00 32.00           O  
ATOM   3057  CB  GLU H 216       8.133 -21.648  54.458  1.00 31.87           C  
ATOM   3058  CG  GLU H 216       9.384 -22.024  55.250  1.00 32.08           C  
ATOM   3059  CD  GLU H 216      10.584 -22.368  54.380  1.00 32.67           C  
ATOM   3060  OE1 GLU H 216      11.581 -22.873  54.937  1.00 32.25           O  
ATOM   3061  OE2 GLU H 216      10.540 -22.151  53.148  1.00 32.96           O  
ATOM   3062  N   PRO H 217       6.614 -20.277  51.959  1.00 33.14           N  
ATOM   3063  CA  PRO H 217       5.331 -20.172  51.249  1.00 33.64           C  
ATOM   3064  C   PRO H 217       4.275 -21.149  51.797  1.00 34.24           C  
ATOM   3065  O   PRO H 217       4.627 -22.119  52.477  1.00 34.09           O  
ATOM   3066  CB  PRO H 217       5.699 -20.541  49.813  1.00 33.68           C  
ATOM   3067  CG  PRO H 217       7.172 -20.325  49.726  1.00 33.49           C  
ATOM   3068  CD  PRO H 217       7.702 -20.712  51.062  1.00 33.11           C  
ATOM   3069  N   ARG H 218       2.999 -20.883  51.510  1.00 34.89           N  
ATOM   3070  CA  ARG H 218       1.889 -21.738  51.960  1.00 35.43           C  
ATOM   3071  C   ARG H 218       1.910 -23.105  51.278  1.00 35.62           C  
ATOM   3072  O   ARG H 218       2.129 -23.197  50.072  1.00 35.83           O  
ATOM   3073  CB  ARG H 218       0.536 -21.063  51.693  1.00 35.47           C  
ATOM   3074  CG  ARG H 218       0.257 -19.806  52.508  1.00 35.18           C  
ATOM   3075  CD  ARG H 218      -0.010 -20.045  53.981  1.00 34.80           C  
ATOM   3076  NE  ARG H 218      -0.323 -18.795  54.671  1.00 33.66           N  
ATOM   3077  CZ  ARG H 218      -0.544 -18.684  55.976  1.00 33.09           C  
ATOM   3078  NH1 ARG H 218      -0.486 -19.750  56.763  1.00 31.96           N  
ATOM   3079  NH2 ARG H 218      -0.819 -17.496  56.499  1.00 32.62           N  
ATOM   3080  OXT ARG H 218       1.706 -24.150  51.904  1.00 36.00           O  
TER    3081      ARG H 218                                                      
ATOM   3082  N   ASP L   1       2.608  20.478  94.798  1.00 26.34           N  
ATOM   3083  CA  ASP L   1       2.215  21.636  95.650  1.00 25.68           C  
ATOM   3084  C   ASP L   1       1.847  22.832  94.757  1.00 24.29           C  
ATOM   3085  O   ASP L   1       0.808  23.472  94.959  1.00 24.56           O  
ATOM   3086  CB  ASP L   1       3.332  21.977  96.640  1.00 26.99           C  
ATOM   3087  CG  ASP L   1       3.836  20.748  97.432  1.00 29.47           C  
ATOM   3088  OD1 ASP L   1       3.629  19.591  96.991  1.00 32.21           O  
ATOM   3089  OD2 ASP L   1       4.466  20.856  98.511  1.00 32.61           O  
ATOM   3090  N   ILE L   2       2.700  23.141  93.781  1.00 21.97           N  
ATOM   3091  CA  ILE L   2       2.331  24.079  92.721  1.00 19.70           C  
ATOM   3092  C   ILE L   2       1.796  23.211  91.588  1.00 19.33           C  
ATOM   3093  O   ILE L   2       2.440  22.229  91.199  1.00 18.65           O  
ATOM   3094  CB  ILE L   2       3.535  24.923  92.235  1.00 19.29           C  
ATOM   3095  CG1 ILE L   2       4.066  25.824  93.358  1.00 18.73           C  
ATOM   3096  CG2 ILE L   2       3.145  25.771  91.016  1.00 17.11           C  
ATOM   3097  CD1 ILE L   2       5.285  26.675  92.967  1.00 18.82           C  
ATOM   3098  N   GLN L   3       0.621  23.552  91.070  1.00 18.02           N  
ATOM   3099  CA  GLN L   3       0.038  22.777  89.969  1.00 18.13           C  
ATOM   3100  C   GLN L   3       0.397  23.462  88.661  1.00 17.24           C  
ATOM   3101  O   GLN L   3       0.623  24.672  88.637  1.00 16.82           O  
ATOM   3102  CB  GLN L   3      -1.495  22.669  90.072  1.00 18.47           C  
ATOM   3103  CG  GLN L   3      -2.119  23.053  91.398  1.00 22.02           C  
ATOM   3104  CD  GLN L   3      -1.774  22.129  92.550  1.00 25.60           C  
ATOM   3105  OE1 GLN L   3      -1.349  20.987  92.344  1.00 27.93           O  
ATOM   3106  NE2 GLN L   3      -1.973  22.620  93.775  1.00 26.06           N  
ATOM   3107  N   MET L   4       0.456  22.683  87.582  1.00 16.64           N  
ATOM   3108  CA  MET L   4       0.769  23.186  86.240  1.00 16.12           C  
ATOM   3109  C   MET L   4      -0.296  22.720  85.249  1.00 16.37           C  
ATOM   3110  O   MET L   4      -0.436  21.521  85.003  1.00 17.28           O  
ATOM   3111  CB  MET L   4       2.149  22.676  85.792  1.00 16.31           C  
ATOM   3112  CG  MET L   4       3.306  23.210  86.622  1.00 16.18           C  
ATOM   3113  SD  MET L   4       3.463  24.990  86.436  1.00 20.54           S  
ATOM   3114  CE  MET L   4       4.314  25.129  84.874  1.00 19.97           C  
ATOM   3115  N   THR L   5      -1.048  23.667  84.690  1.00 15.79           N  
ATOM   3116  CA  THR L   5      -2.104  23.344  83.731  1.00 15.06           C  
ATOM   3117  C   THR L   5      -1.604  23.565  82.298  1.00 15.07           C  
ATOM   3118  O   THR L   5      -1.505  24.698  81.818  1.00 14.74           O  
ATOM   3119  CB  THR L   5      -3.368  24.166  84.019  1.00 15.30           C  
ATOM   3120  OG1 THR L   5      -3.869  23.831  85.323  1.00 14.04           O  
ATOM   3121  CG2 THR L   5      -4.496  23.762  83.067  1.00 14.88           C  
ATOM   3122  N   GLN L   6      -1.314  22.461  81.620  1.00 14.55           N  
ATOM   3123  CA  GLN L   6      -0.782  22.489  80.268  1.00 15.02           C  
ATOM   3124  C   GLN L   6      -1.877  22.233  79.237  1.00 15.35           C  
ATOM   3125  O   GLN L   6      -2.649  21.278  79.373  1.00 14.88           O  
ATOM   3126  CB  GLN L   6       0.352  21.453  80.146  1.00 14.87           C  
ATOM   3127  CG  GLN L   6       1.141  21.542  78.842  1.00 15.11           C  
ATOM   3128  CD  GLN L   6       2.289  20.553  78.749  1.00 15.41           C  
ATOM   3129  OE1 GLN L   6       2.808  20.077  79.767  1.00 17.64           O  
ATOM   3130  NE2 GLN L   6       2.711  20.262  77.521  1.00 15.26           N  
ATOM   3131  N   SER L   7      -1.931  23.078  78.205  1.00 16.46           N  
ATOM   3132  CA  SER L   7      -2.971  23.003  77.154  1.00 17.18           C  
ATOM   3133  C   SER L   7      -2.393  23.294  75.767  1.00 17.21           C  
ATOM   3134  O   SER L   7      -1.511  24.150  75.652  1.00 17.48           O  
ATOM   3135  CB  SER L   7      -4.065  24.049  77.424  1.00 17.89           C  
ATOM   3136  OG  SER L   7      -4.848  23.727  78.557  1.00 20.44           O  
ATOM   3137  N   PRO L   8      -2.853  22.609  74.711  1.00 17.21           N  
ATOM   3138  CA  PRO L   8      -3.843  21.521  74.773  1.00 17.05           C  
ATOM   3139  C   PRO L   8      -3.150  20.190  75.050  1.00 17.38           C  
ATOM   3140  O   PRO L   8      -1.920  20.159  75.162  1.00 17.43           O  
ATOM   3141  CB  PRO L   8      -4.411  21.504  73.354  1.00 16.89           C  
ATOM   3142  CG  PRO L   8      -3.248  21.908  72.494  1.00 16.57           C  
ATOM   3143  CD  PRO L   8      -2.430  22.883  73.323  1.00 17.34           C  
ATOM   3144  N   SER L   9      -3.909  19.099  75.142  1.00 17.53           N  
ATOM   3145  CA  SER L   9      -3.294  17.791  75.405  1.00 18.34           C  
ATOM   3146  C   SER L   9      -2.705  17.164  74.134  1.00 18.32           C  
ATOM   3147  O   SER L   9      -1.844  16.289  74.206  1.00 18.51           O  
ATOM   3148  CB  SER L   9      -4.289  16.844  76.073  1.00 18.36           C  
ATOM   3149  OG  SER L   9      -5.461  16.718  75.286  1.00 20.11           O  
ATOM   3150  N   SER L  10      -3.175  17.614  72.972  1.00 18.20           N  
ATOM   3151  CA  SER L  10      -2.646  17.131  71.702  1.00 18.04           C  
ATOM   3152  C   SER L  10      -2.596  18.240  70.652  1.00 17.56           C  
ATOM   3153  O   SER L  10      -3.402  19.172  70.676  1.00 17.60           O  
ATOM   3154  CB  SER L  10      -3.460  15.934  71.204  1.00 18.44           C  
ATOM   3155  OG  SER L  10      -4.809  16.310  71.028  1.00 20.63           O  
ATOM   3156  N   LEU L  11      -1.640  18.127  69.735  1.00 17.23           N  
ATOM   3157  CA  LEU L  11      -1.461  19.079  68.641  1.00 16.92           C  
ATOM   3158  C   LEU L  11      -1.284  18.314  67.349  1.00 16.76           C  
ATOM   3159  O   LEU L  11      -0.760  17.201  67.354  1.00 16.06           O  
ATOM   3160  CB  LEU L  11      -0.214  19.930  68.866  1.00 17.26           C  
ATOM   3161  CG  LEU L  11      -0.203  21.009  69.948  1.00 17.43           C  
ATOM   3162  CD1 LEU L  11       1.216  21.478  70.138  1.00 18.87           C  
ATOM   3163  CD2 LEU L  11      -1.115  22.171  69.591  1.00 17.50           C  
ATOM   3164  N   SER L  12      -1.708  18.927  66.245  1.00 16.72           N  
ATOM   3165  CA  SER L  12      -1.594  18.337  64.916  1.00 16.81           C  
ATOM   3166  C   SER L  12      -1.421  19.450  63.885  1.00 17.11           C  
ATOM   3167  O   SER L  12      -2.317  20.271  63.690  1.00 17.47           O  
ATOM   3168  CB  SER L  12      -2.832  17.492  64.603  1.00 17.05           C  
ATOM   3169  OG  SER L  12      -2.713  16.854  63.342  1.00 16.91           O  
ATOM   3170  N   ALA L  13      -0.265  19.478  63.229  1.00 17.03           N  
ATOM   3171  CA  ALA L  13       0.040  20.524  62.260  1.00 16.97           C  
ATOM   3172  C   ALA L  13       0.955  20.036  61.144  1.00 16.84           C  
ATOM   3173  O   ALA L  13       1.728  19.093  61.321  1.00 16.67           O  
ATOM   3174  CB  ALA L  13       0.658  21.732  62.962  1.00 16.82           C  
ATOM   3175  N   SER L  14       0.876  20.715  60.005  1.00 16.49           N  
ATOM   3176  CA  SER L  14       1.645  20.351  58.825  1.00 16.68           C  
ATOM   3177  C   SER L  14       3.120  20.687  58.963  1.00 16.59           C  
ATOM   3178  O   SER L  14       3.491  21.579  59.737  1.00 16.71           O  
ATOM   3179  CB  SER L  14       1.074  21.074  57.609  1.00 16.51           C  
ATOM   3180  OG  SER L  14      -0.274  20.698  57.399  1.00 17.95           O  
ATOM   3181  N   LEU L  15       3.956  19.967  58.215  1.00 16.69           N  
ATOM   3182  CA  LEU L  15       5.378  20.289  58.137  1.00 16.73           C  
ATOM   3183  C   LEU L  15       5.498  21.739  57.670  1.00 16.56           C  
ATOM   3184  O   LEU L  15       4.803  22.151  56.739  1.00 16.16           O  
ATOM   3185  CB  LEU L  15       6.111  19.357  57.163  1.00 16.96           C  
ATOM   3186  CG  LEU L  15       6.283  17.874  57.518  1.00 17.47           C  
ATOM   3187  CD1 LEU L  15       7.068  17.171  56.420  1.00 18.30           C  
ATOM   3188  CD2 LEU L  15       6.971  17.692  58.859  1.00 17.87           C  
ATOM   3189  N   GLY L  16       6.356  22.508  58.335  1.00 16.57           N  
ATOM   3190  CA  GLY L  16       6.524  23.928  58.024  1.00 17.34           C  
ATOM   3191  C   GLY L  16       5.638  24.843  58.854  1.00 17.76           C  
ATOM   3192  O   GLY L  16       5.827  26.058  58.857  1.00 17.65           O  
ATOM   3193  N   GLY L  17       4.678  24.258  59.568  1.00 18.11           N  
ATOM   3194  CA  GLY L  17       3.739  25.023  60.393  1.00 18.72           C  
ATOM   3195  C   GLY L  17       4.243  25.378  61.786  1.00 18.91           C  
ATOM   3196  O   GLY L  17       5.337  24.968  62.192  1.00 18.90           O  
ATOM   3197  N   LYS L  18       3.442  26.152  62.516  1.00 19.45           N  
ATOM   3198  CA  LYS L  18       3.788  26.568  63.882  1.00 19.79           C  
ATOM   3199  C   LYS L  18       2.735  26.077  64.862  1.00 19.39           C  
ATOM   3200  O   LYS L  18       1.540  26.093  64.555  1.00 19.19           O  
ATOM   3201  CB  LYS L  18       3.904  28.093  64.002  1.00 20.50           C  
ATOM   3202  CG  LYS L  18       4.745  28.754  62.923  1.00 23.01           C  
ATOM   3203  CD  LYS L  18       5.112  30.203  63.258  1.00 25.70           C  
ATOM   3204  CE  LYS L  18       5.815  30.864  62.063  1.00 26.94           C  
ATOM   3205  NZ  LYS L  18       6.314  32.235  62.381  1.00 27.87           N  
ATOM   3206  N   VAL L  19       3.179  25.632  66.035  1.00 18.64           N  
ATOM   3207  CA  VAL L  19       2.257  25.226  67.099  1.00 18.10           C  
ATOM   3208  C   VAL L  19       2.609  25.954  68.391  1.00 17.65           C  
ATOM   3209  O   VAL L  19       3.753  26.372  68.581  1.00 16.94           O  
ATOM   3210  CB  VAL L  19       2.217  23.683  67.344  1.00 18.12           C  
ATOM   3211  CG1 VAL L  19       1.598  22.956  66.162  1.00 18.32           C  
ATOM   3212  CG2 VAL L  19       3.601  23.117  67.682  1.00 18.74           C  
ATOM   3213  N   THR L  20       1.620  26.107  69.267  1.00 17.25           N  
ATOM   3214  CA  THR L  20       1.832  26.755  70.553  1.00 17.33           C  
ATOM   3215  C   THR L  20       1.202  25.942  71.672  1.00 17.06           C  
ATOM   3216  O   THR L  20       0.097  25.413  71.524  1.00 17.02           O  
ATOM   3217  CB  THR L  20       1.272  28.199  70.524  1.00 17.61           C  
ATOM   3218  OG1 THR L  20       2.012  28.962  69.566  1.00 17.91           O  
ATOM   3219  CG2 THR L  20       1.550  28.937  71.840  1.00 17.41           C  
ATOM   3220  N   ILE L  21       1.935  25.835  72.779  1.00 16.84           N  
ATOM   3221  CA  ILE L  21       1.459  25.197  73.990  1.00 16.60           C  
ATOM   3222  C   ILE L  21       1.484  26.282  75.061  1.00 17.39           C  
ATOM   3223  O   ILE L  21       2.397  27.112  75.117  1.00 15.92           O  
ATOM   3224  CB  ILE L  21       2.365  24.005  74.414  1.00 16.67           C  
ATOM   3225  CG1 ILE L  21       2.313  22.864  73.389  1.00 15.65           C  
ATOM   3226  CG2 ILE L  21       1.978  23.473  75.807  1.00 16.82           C  
ATOM   3227  CD1 ILE L  21       3.461  21.859  73.558  1.00 16.80           C  
ATOM   3228  N   THR L  22       0.492  26.198  75.935  1.00 17.73           N  
ATOM   3229  CA  THR L  22       0.276  27.108  77.034  1.00 19.14           C  
ATOM   3230  C   THR L  22       0.448  26.360  78.386  1.00 19.01           C  
ATOM   3231  O   THR L  22       0.066  25.192  78.496  1.00 19.01           O  
ATOM   3232  CB  THR L  22      -1.176  27.640  76.817  1.00 19.43           C  
ATOM   3233  OG1 THR L  22      -1.128  28.929  76.189  1.00 21.29           O  
ATOM   3234  CG2 THR L  22      -1.918  27.876  78.108  1.00 21.26           C  
ATOM   3235  N   CYS L  23       1.064  27.007  79.385  1.00 19.04           N  
ATOM   3236  CA  CYS L  23       1.107  26.484  80.762  1.00 19.68           C  
ATOM   3237  C   CYS L  23       0.734  27.563  81.766  1.00 19.13           C  
ATOM   3238  O   CYS L  23       1.297  28.661  81.739  1.00 19.37           O  
ATOM   3239  CB  CYS L  23       2.467  25.851  81.151  1.00 19.87           C  
ATOM   3240  SG  CYS L  23       2.562  24.097  80.712  1.00 27.64           S  
ATOM   3241  N   LYS L  24      -0.226  27.245  82.634  1.00 18.06           N  
ATOM   3242  CA  LYS L  24      -0.649  28.148  83.702  1.00 17.82           C  
ATOM   3243  C   LYS L  24      -0.293  27.496  85.038  1.00 17.18           C  
ATOM   3244  O   LYS L  24      -0.703  26.363  85.313  1.00 17.66           O  
ATOM   3245  CB  LYS L  24      -2.158  28.432  83.614  1.00 17.78           C  
ATOM   3246  CG  LYS L  24      -2.695  29.377  84.697  1.00 18.98           C  
ATOM   3247  CD  LYS L  24      -4.195  29.649  84.540  1.00 21.17           C  
ATOM   3248  CE  LYS L  24      -4.504  30.913  83.727  1.00 24.23           C  
ATOM   3249  NZ  LYS L  24      -4.258  32.192  84.481  1.00 25.45           N  
ATOM   3250  N   ALA L  25       0.471  28.208  85.861  1.00 15.85           N  
ATOM   3251  CA  ALA L  25       0.839  27.701  87.175  1.00 15.09           C  
ATOM   3252  C   ALA L  25      -0.176  28.168  88.229  1.00 14.75           C  
ATOM   3253  O   ALA L  25      -0.820  29.208  88.054  1.00 14.24           O  
ATOM   3254  CB  ALA L  25       2.262  28.129  87.534  1.00 15.59           C  
ATOM   3255  N   SER L  26      -0.322  27.397  89.311  1.00 14.22           N  
ATOM   3256  CA  SER L  26      -1.271  27.724  90.385  1.00 14.31           C  
ATOM   3257  C   SER L  26      -0.830  28.934  91.210  1.00 14.50           C  
ATOM   3258  O   SER L  26      -1.618  29.486  91.997  1.00 13.53           O  
ATOM   3259  CB  SER L  26      -1.517  26.512  91.284  1.00 14.82           C  
ATOM   3260  OG  SER L  26      -0.320  26.106  91.929  1.00 13.72           O  
ATOM   3261  N   GLN L  27       0.423  29.348  91.025  1.00 14.15           N  
ATOM   3262  CA  GLN L  27       0.942  30.572  91.652  1.00 14.89           C  
ATOM   3263  C   GLN L  27       2.124  31.118  90.842  1.00 14.67           C  
ATOM   3264  O   GLN L  27       2.624  30.437  89.954  1.00 14.69           O  
ATOM   3265  CB  GLN L  27       1.361  30.311  93.101  1.00 15.08           C  
ATOM   3266  CG  GLN L  27       2.499  29.320  93.244  1.00 16.25           C  
ATOM   3267  CD  GLN L  27       2.823  29.039  94.686  1.00 19.02           C  
ATOM   3268  OE1 GLN L  27       2.057  28.369  95.388  1.00 18.54           O  
ATOM   3269  NE2 GLN L  27       3.969  29.534  95.135  1.00 21.59           N  
ATOM   3270  N   ASP L  28       2.567  32.337  91.150  1.00 14.21           N  
ATOM   3271  CA  ASP L  28       3.706  32.948  90.453  1.00 14.28           C  
ATOM   3272  C   ASP L  28       4.915  32.020  90.602  1.00 14.17           C  
ATOM   3273  O   ASP L  28       5.282  31.659  91.727  1.00 13.46           O  
ATOM   3274  CB  ASP L  28       3.992  34.322  91.078  1.00 15.00           C  
ATOM   3275  CG  ASP L  28       4.970  35.183  90.264  1.00 16.26           C  
ATOM   3276  OD1 ASP L  28       5.681  34.695  89.358  1.00 15.87           O  
ATOM   3277  OD2 ASP L  28       5.087  36.404  90.490  1.00 19.28           O  
ATOM   3278  N   ILE L  29       5.499  31.608  89.477  1.00 14.15           N  
ATOM   3279  CA  ILE L  29       6.701  30.747  89.501  1.00 14.60           C  
ATOM   3280  C   ILE L  29       7.957  31.498  89.072  1.00 14.61           C  
ATOM   3281  O   ILE L  29       9.017  30.898  88.874  1.00 15.41           O  
ATOM   3282  CB  ILE L  29       6.509  29.428  88.708  1.00 14.48           C  
ATOM   3283  CG1 ILE L  29       6.044  29.700  87.267  1.00 14.27           C  
ATOM   3284  CG2 ILE L  29       5.533  28.508  89.447  1.00 14.90           C  
ATOM   3285  CD1 ILE L  29       6.196  28.495  86.338  1.00 13.51           C  
ATOM   3286  N   ASN L  30       7.815  32.812  88.911  1.00 15.19           N  
ATOM   3287  CA  ASN L  30       8.970  33.699  88.794  1.00 15.21           C  
ATOM   3288  C   ASN L  30       9.877  33.373  87.605  1.00 15.03           C  
ATOM   3289  O   ASN L  30      11.100  33.507  87.695  1.00 15.06           O  
ATOM   3290  CB  ASN L  30       9.773  33.648  90.108  1.00 15.65           C  
ATOM   3291  CG  ASN L  30       8.978  34.146  91.308  1.00 16.62           C  
ATOM   3292  OD1 ASN L  30       8.663  33.384  92.231  1.00 19.40           O  
ATOM   3293  ND2 ASN L  30       8.635  35.416  91.292  1.00 13.62           N  
ATOM   3294  N   LYS L  31       9.262  32.928  86.510  1.00 14.11           N  
ATOM   3295  CA  LYS L  31       9.961  32.595  85.258  1.00 14.53           C  
ATOM   3296  C   LYS L  31      10.786  31.307  85.297  1.00 14.11           C  
ATOM   3297  O   LYS L  31      11.415  30.934  84.305  1.00 14.57           O  
ATOM   3298  CB  LYS L  31      10.770  33.794  84.729  1.00 14.59           C  
ATOM   3299  CG  LYS L  31       9.857  34.933  84.248  1.00 15.25           C  
ATOM   3300  CD  LYS L  31      10.640  36.163  83.799  1.00 20.49           C  
ATOM   3301  CE  LYS L  31      11.364  35.926  82.467  1.00 23.62           C  
ATOM   3302  NZ  LYS L  31      10.442  36.111  81.300  1.00 27.80           N  
ATOM   3303  N   TYR L  32      10.756  30.612  86.432  1.00 14.31           N  
ATOM   3304  CA  TYR L  32      11.443  29.334  86.541  1.00 13.96           C  
ATOM   3305  C   TYR L  32      10.586  28.223  85.958  1.00 14.19           C  
ATOM   3306  O   TYR L  32      10.033  27.379  86.679  1.00 14.31           O  
ATOM   3307  CB  TYR L  32      11.875  29.048  87.980  1.00 14.10           C  
ATOM   3308  CG  TYR L  32      12.901  30.048  88.454  1.00 14.13           C  
ATOM   3309  CD1 TYR L  32      14.180  30.074  87.891  1.00 13.31           C  
ATOM   3310  CD2 TYR L  32      12.584  30.993  89.428  1.00 13.10           C  
ATOM   3311  CE1 TYR L  32      15.132  31.014  88.314  1.00 14.53           C  
ATOM   3312  CE2 TYR L  32      13.522  31.933  89.856  1.00 14.47           C  
ATOM   3313  CZ  TYR L  32      14.797  31.934  89.291  1.00 14.53           C  
ATOM   3314  OH  TYR L  32      15.728  32.859  89.718  1.00 15.54           O  
ATOM   3315  N   ILE L  33      10.452  28.269  84.635  1.00 13.93           N  
ATOM   3316  CA  ILE L  33       9.781  27.214  83.904  1.00 14.08           C  
ATOM   3317  C   ILE L  33      10.743  26.673  82.857  1.00 14.27           C  
ATOM   3318  O   ILE L  33      11.562  27.416  82.298  1.00 15.18           O  
ATOM   3319  CB  ILE L  33       8.432  27.704  83.288  1.00 13.32           C  
ATOM   3320  CG1 ILE L  33       7.563  26.512  82.841  1.00 13.24           C  
ATOM   3321  CG2 ILE L  33       8.659  28.684  82.132  1.00 13.85           C  
ATOM   3322  CD1 ILE L  33       6.136  26.929  82.351  1.00 14.76           C  
ATOM   3323  N   ALA L  34      10.674  25.366  82.629  1.00 14.49           N  
ATOM   3324  CA  ALA L  34      11.479  24.721  81.606  1.00 14.06           C  
ATOM   3325  C   ALA L  34      10.554  23.922  80.692  1.00 14.19           C  
ATOM   3326  O   ALA L  34       9.437  23.564  81.091  1.00 14.49           O  
ATOM   3327  CB  ALA L  34      12.508  23.790  82.253  1.00 13.75           C  
ATOM   3328  N   TRP L  35      11.025  23.645  79.479  1.00 14.00           N  
ATOM   3329  CA  TRP L  35      10.270  22.873  78.500  1.00 14.17           C  
ATOM   3330  C   TRP L  35      11.085  21.690  77.986  1.00 14.41           C  
ATOM   3331  O   TRP L  35      12.281  21.825  77.703  1.00 13.91           O  
ATOM   3332  CB  TRP L  35       9.832  23.767  77.337  1.00 13.83           C  
ATOM   3333  CG  TRP L  35       8.830  24.851  77.740  1.00 14.76           C  
ATOM   3334  CD1 TRP L  35       9.107  26.123  78.157  1.00 16.12           C  
ATOM   3335  CD2 TRP L  35       7.404  24.729  77.761  1.00 14.88           C  
ATOM   3336  NE1 TRP L  35       7.941  26.805  78.433  1.00 15.77           N  
ATOM   3337  CE2 TRP L  35       6.878  25.973  78.191  1.00 15.93           C  
ATOM   3338  CE3 TRP L  35       6.509  23.693  77.445  1.00 15.36           C  
ATOM   3339  CZ2 TRP L  35       5.501  26.209  78.313  1.00 16.29           C  
ATOM   3340  CZ3 TRP L  35       5.140  23.933  77.561  1.00 15.11           C  
ATOM   3341  CH2 TRP L  35       4.653  25.181  77.993  1.00 14.36           C  
ATOM   3342  N   TYR L  36      10.393  20.555  77.841  1.00 14.76           N  
ATOM   3343  CA  TYR L  36      10.964  19.271  77.443  1.00 15.23           C  
ATOM   3344  C   TYR L  36      10.293  18.659  76.227  1.00 15.38           C  
ATOM   3345  O   TYR L  36       9.094  18.845  75.997  1.00 15.11           O  
ATOM   3346  CB  TYR L  36      10.826  18.265  78.603  1.00 15.10           C  
ATOM   3347  CG  TYR L  36      11.669  18.669  79.772  1.00 14.71           C  
ATOM   3348  CD1 TYR L  36      12.971  18.172  79.907  1.00 16.46           C  
ATOM   3349  CD2 TYR L  36      11.215  19.601  80.696  1.00 14.10           C  
ATOM   3350  CE1 TYR L  36      13.776  18.574  80.956  1.00 14.00           C  
ATOM   3351  CE2 TYR L  36      12.028  20.021  81.754  1.00 15.23           C  
ATOM   3352  CZ  TYR L  36      13.303  19.488  81.874  1.00 15.45           C  
ATOM   3353  OH  TYR L  36      14.131  19.893  82.894  1.00 14.99           O  
ATOM   3354  N   GLN L  37      11.101  17.919  75.478  1.00 16.09           N  
ATOM   3355  CA  GLN L  37      10.669  17.082  74.377  1.00 16.30           C  
ATOM   3356  C   GLN L  37      10.918  15.656  74.849  1.00 16.82           C  
ATOM   3357  O   GLN L  37      12.004  15.347  75.377  1.00 17.14           O  
ATOM   3358  CB  GLN L  37      11.530  17.361  73.148  1.00 16.23           C  
ATOM   3359  CG  GLN L  37      11.161  16.550  71.908  1.00 17.83           C  
ATOM   3360  CD  GLN L  37      12.169  16.747  70.797  1.00 19.38           C  
ATOM   3361  OE1 GLN L  37      13.308  16.320  70.920  1.00 19.77           O  
ATOM   3362  NE2 GLN L  37      11.756  17.398  69.719  1.00 19.45           N  
ATOM   3363  N   HIS L  38       9.922  14.790  74.681  1.00 16.54           N  
ATOM   3364  CA  HIS L  38      10.083  13.400  75.064  1.00 17.09           C  
ATOM   3365  C   HIS L  38       9.604  12.440  73.989  1.00 17.80           C  
ATOM   3366  O   HIS L  38       8.430  12.426  73.608  1.00 16.68           O  
ATOM   3367  CB  HIS L  38       9.397  13.076  76.396  1.00 17.08           C  
ATOM   3368  CG  HIS L  38       9.652  11.675  76.865  1.00 18.08           C  
ATOM   3369  ND1 HIS L  38       8.694  10.907  77.487  1.00 19.35           N  
ATOM   3370  CD2 HIS L  38      10.756  10.892  76.764  1.00 18.51           C  
ATOM   3371  CE1 HIS L  38       9.200   9.717  77.766  1.00 20.62           C  
ATOM   3372  NE2 HIS L  38      10.449   9.682  77.339  1.00 18.16           N  
ATOM   3373  N   LYS L  39      10.536  11.625  73.520  1.00 18.78           N  
ATOM   3374  CA  LYS L  39      10.229  10.602  72.538  1.00 20.48           C  
ATOM   3375  C   LYS L  39      10.160   9.243  73.224  1.00 21.62           C  
ATOM   3376  O   LYS L  39      10.886   8.994  74.180  1.00 21.62           O  
ATOM   3377  CB  LYS L  39      11.263  10.632  71.423  1.00 20.66           C  
ATOM   3378  CG  LYS L  39      11.217  11.938  70.641  1.00 20.41           C  
ATOM   3379  CD  LYS L  39      12.304  11.975  69.581  1.00 21.68           C  
ATOM   3380  CE  LYS L  39      12.356  13.318  68.878  1.00 21.58           C  
ATOM   3381  NZ  LYS L  39      13.247  13.221  67.680  1.00 23.89           N  
ATOM   3382  N   PRO L  40       9.262   8.372  72.763  1.00 22.93           N  
ATOM   3383  CA  PRO L  40       9.090   7.050  73.389  1.00 23.57           C  
ATOM   3384  C   PRO L  40      10.401   6.265  73.553  1.00 23.71           C  
ATOM   3385  O   PRO L  40      11.157   6.116  72.591  1.00 23.77           O  
ATOM   3386  CB  PRO L  40       8.149   6.314  72.421  1.00 23.78           C  
ATOM   3387  CG  PRO L  40       7.445   7.378  71.656  1.00 23.68           C  
ATOM   3388  CD  PRO L  40       8.336   8.589  71.635  1.00 23.02           C  
ATOM   3389  N   GLY L  41      10.679   5.803  74.772  1.00 23.94           N  
ATOM   3390  CA  GLY L  41      11.830   4.916  75.025  1.00 23.86           C  
ATOM   3391  C   GLY L  41      13.175   5.600  75.148  1.00 23.75           C  
ATOM   3392  O   GLY L  41      14.223   4.946  75.095  1.00 23.92           O  
ATOM   3393  N   LYS L  42      13.129   6.922  75.318  1.00 23.29           N  
ATOM   3394  CA  LYS L  42      14.307   7.773  75.462  1.00 23.19           C  
ATOM   3395  C   LYS L  42      14.144   8.631  76.705  1.00 22.12           C  
ATOM   3396  O   LYS L  42      13.025   8.814  77.198  1.00 21.81           O  
ATOM   3397  CB  LYS L  42      14.405   8.768  74.302  1.00 23.37           C  
ATOM   3398  CG  LYS L  42      14.658   8.230  72.920  1.00 25.84           C  
ATOM   3399  CD  LYS L  42      14.970   9.445  72.044  1.00 29.31           C  
ATOM   3400  CE  LYS L  42      15.447   9.081  70.652  1.00 31.24           C  
ATOM   3401  NZ  LYS L  42      15.927  10.314  69.953  1.00 33.15           N  
ATOM   3402  N   GLY L  43      15.251   9.176  77.200  1.00 21.15           N  
ATOM   3403  CA  GLY L  43      15.164  10.172  78.252  1.00 19.56           C  
ATOM   3404  C   GLY L  43      14.677  11.479  77.627  1.00 18.63           C  
ATOM   3405  O   GLY L  43      15.041  11.796  76.485  1.00 18.72           O  
ATOM   3406  N   PRO L  44      13.821  12.215  78.338  1.00 17.79           N  
ATOM   3407  CA  PRO L  44      13.437  13.567  77.931  1.00 17.10           C  
ATOM   3408  C   PRO L  44      14.656  14.454  77.641  1.00 17.21           C  
ATOM   3409  O   PRO L  44      15.743  14.229  78.202  1.00 16.66           O  
ATOM   3410  CB  PRO L  44      12.680  14.102  79.162  1.00 17.48           C  
ATOM   3411  CG  PRO L  44      12.081  12.869  79.786  1.00 16.91           C  
ATOM   3412  CD  PRO L  44      13.102  11.778  79.554  1.00 17.79           C  
ATOM   3413  N   ARG L  45      14.454  15.432  76.762  1.00 16.67           N  
ATOM   3414  CA  ARG L  45      15.471  16.370  76.322  1.00 17.29           C  
ATOM   3415  C   ARG L  45      15.036  17.763  76.755  1.00 16.48           C  
ATOM   3416  O   ARG L  45      13.955  18.226  76.379  1.00 15.91           O  
ATOM   3417  CB  ARG L  45      15.589  16.285  74.792  1.00 17.79           C  
ATOM   3418  CG  ARG L  45      16.486  17.306  74.058  1.00 20.67           C  
ATOM   3419  CD  ARG L  45      16.452  17.052  72.540  1.00 25.18           C  
ATOM   3420  NE  ARG L  45      17.123  18.041  71.692  1.00 29.83           N  
ATOM   3421  CZ  ARG L  45      16.859  18.201  70.387  1.00 32.14           C  
ATOM   3422  NH1 ARG L  45      15.922  17.463  69.798  1.00 32.97           N  
ATOM   3423  NH2 ARG L  45      17.512  19.112  69.671  1.00 32.70           N  
ATOM   3424  N   LEU L  46      15.871  18.412  77.564  1.00 15.30           N  
ATOM   3425  CA  LEU L  46      15.637  19.805  77.962  1.00 14.75           C  
ATOM   3426  C   LEU L  46      15.822  20.733  76.754  1.00 14.58           C  
ATOM   3427  O   LEU L  46      16.886  20.741  76.113  1.00 14.27           O  
ATOM   3428  CB  LEU L  46      16.614  20.214  79.072  1.00 14.78           C  
ATOM   3429  CG  LEU L  46      16.550  21.674  79.540  1.00 14.07           C  
ATOM   3430  CD1 LEU L  46      15.174  22.012  80.170  1.00 12.97           C  
ATOM   3431  CD2 LEU L  46      17.683  21.922  80.524  1.00 14.65           C  
ATOM   3432  N   LEU L  47      14.796  21.523  76.454  1.00 14.44           N  
ATOM   3433  CA  LEU L  47      14.859  22.464  75.339  1.00 14.49           C  
ATOM   3434  C   LEU L  47      15.123  23.895  75.783  1.00 14.66           C  
ATOM   3435  O   LEU L  47      15.921  24.605  75.167  1.00 14.12           O  
ATOM   3436  CB  LEU L  47      13.533  22.439  74.562  1.00 14.67           C  
ATOM   3437  CG  LEU L  47      13.064  21.084  74.028  1.00 15.45           C  
ATOM   3438  CD1 LEU L  47      11.646  21.224  73.434  1.00 14.69           C  
ATOM   3439  CD2 LEU L  47      14.058  20.501  73.014  1.00 16.42           C  
ATOM   3440  N   ILE L  48      14.406  24.326  76.825  1.00 14.77           N  
ATOM   3441  CA  ILE L  48      14.424  25.712  77.282  1.00 14.86           C  
ATOM   3442  C   ILE L  48      14.413  25.787  78.805  1.00 15.03           C  
ATOM   3443  O   ILE L  48      13.712  25.011  79.466  1.00 14.98           O  
ATOM   3444  CB  ILE L  48      13.178  26.473  76.722  1.00 15.21           C  
ATOM   3445  CG1 ILE L  48      13.268  26.666  75.204  1.00 15.63           C  
ATOM   3446  CG2 ILE L  48      12.966  27.835  77.445  1.00 14.84           C  
ATOM   3447  CD1 ILE L  48      11.917  27.030  74.549  1.00 16.52           C  
ATOM   3448  N   HIS L  49      15.206  26.699  79.364  1.00 14.08           N  
ATOM   3449  CA  HIS L  49      15.104  26.985  80.797  1.00 14.07           C  
ATOM   3450  C   HIS L  49      14.814  28.467  81.014  1.00 13.78           C  
ATOM   3451  O   HIS L  49      14.915  29.275  80.085  1.00 14.34           O  
ATOM   3452  CB  HIS L  49      16.380  26.570  81.547  1.00 13.75           C  
ATOM   3453  CG  HIS L  49      17.590  27.371  81.160  1.00 13.03           C  
ATOM   3454  ND1 HIS L  49      18.375  27.048  80.075  1.00 13.08           N  
ATOM   3455  CD2 HIS L  49      18.134  28.489  81.699  1.00 13.93           C  
ATOM   3456  CE1 HIS L  49      19.358  27.926  79.967  1.00 13.07           C  
ATOM   3457  NE2 HIS L  49      19.230  28.815  80.936  1.00 13.01           N  
ATOM   3458  N   TYR L  50      14.485  28.821  82.253  1.00 13.18           N  
ATOM   3459  CA  TYR L  50      14.150  30.178  82.619  1.00 13.48           C  
ATOM   3460  C   TYR L  50      13.258  30.860  81.561  1.00 13.40           C  
ATOM   3461  O   TYR L  50      13.606  31.918  81.024  1.00 13.68           O  
ATOM   3462  CB  TYR L  50      15.413  31.000  82.933  1.00 13.40           C  
ATOM   3463  CG  TYR L  50      15.106  32.260  83.702  1.00 13.75           C  
ATOM   3464  CD1 TYR L  50      14.631  32.194  85.007  1.00 13.54           C  
ATOM   3465  CD2 TYR L  50      15.284  33.515  83.122  1.00 14.47           C  
ATOM   3466  CE1 TYR L  50      14.330  33.345  85.720  1.00 14.28           C  
ATOM   3467  CE2 TYR L  50      14.987  34.674  83.823  1.00 16.27           C  
ATOM   3468  CZ  TYR L  50      14.511  34.581  85.124  1.00 16.67           C  
ATOM   3469  OH  TYR L  50      14.224  35.725  85.836  1.00 17.75           O  
ATOM   3470  N   THR L  51      12.141  30.201  81.242  1.00 13.14           N  
ATOM   3471  CA  THR L  51      11.102  30.721  80.313  1.00 13.71           C  
ATOM   3472  C   THR L  51      11.450  30.749  78.811  1.00 14.07           C  
ATOM   3473  O   THR L  51      10.676  30.247  77.971  1.00 15.03           O  
ATOM   3474  CB  THR L  51      10.652  32.127  80.779  1.00 13.43           C  
ATOM   3475  OG1 THR L  51      10.096  32.024  82.091  1.00 13.96           O  
ATOM   3476  CG2 THR L  51       9.485  32.669  79.918  1.00 13.60           C  
ATOM   3477  N   SER L  52      12.604  31.336  78.492  1.00 14.80           N  
ATOM   3478  CA  SER L  52      12.981  31.665  77.113  1.00 15.79           C  
ATOM   3479  C   SER L  52      14.369  31.243  76.659  1.00 15.36           C  
ATOM   3480  O   SER L  52      14.687  31.370  75.469  1.00 15.53           O  
ATOM   3481  CB  SER L  52      12.910  33.185  76.932  1.00 16.19           C  
ATOM   3482  OG  SER L  52      11.573  33.608  76.856  1.00 21.22           O  
ATOM   3483  N   THR L  53      15.209  30.775  77.579  1.00 14.92           N  
ATOM   3484  CA  THR L  53      16.605  30.495  77.217  1.00 14.89           C  
ATOM   3485  C   THR L  53      16.805  29.104  76.628  1.00 15.07           C  
ATOM   3486  O   THR L  53      16.636  28.114  77.322  1.00 14.34           O  
ATOM   3487  CB  THR L  53      17.542  30.701  78.419  1.00 15.08           C  
ATOM   3488  OG1 THR L  53      17.345  32.014  78.950  1.00 14.14           O  
ATOM   3489  CG2 THR L  53      18.999  30.714  77.958  1.00 15.03           C  
ATOM   3490  N   LEU L  54      17.184  29.043  75.353  1.00 15.00           N  
ATOM   3491  CA  LEU L  54      17.471  27.755  74.708  1.00 15.98           C  
ATOM   3492  C   LEU L  54      18.743  27.111  75.257  1.00 16.23           C  
ATOM   3493  O   LEU L  54      19.725  27.812  75.508  1.00 15.36           O  
ATOM   3494  CB  LEU L  54      17.650  27.946  73.204  1.00 16.53           C  
ATOM   3495  CG  LEU L  54      16.464  28.432  72.370  1.00 18.43           C  
ATOM   3496  CD1 LEU L  54      16.912  28.723  70.949  1.00 20.39           C  
ATOM   3497  CD2 LEU L  54      15.383  27.390  72.368  1.00 20.64           C  
ATOM   3498  N   GLN L  55      18.720  25.783  75.425  1.00 16.42           N  
ATOM   3499  CA  GLN L  55      19.933  25.025  75.759  1.00 16.74           C  
ATOM   3500  C   GLN L  55      20.842  25.079  74.547  1.00 16.64           C  
ATOM   3501  O   GLN L  55      20.347  25.212  73.424  1.00 16.30           O  
ATOM   3502  CB  GLN L  55      19.623  23.550  76.054  1.00 17.17           C  
ATOM   3503  CG  GLN L  55      18.732  23.303  77.256  1.00 18.72           C  
ATOM   3504  CD  GLN L  55      19.098  24.153  78.457  1.00 20.87           C  
ATOM   3505  OE1 GLN L  55      18.322  25.012  78.837  1.00 22.37           O  
ATOM   3506  NE2 GLN L  55      20.282  23.934  79.035  1.00 20.41           N  
ATOM   3507  N   PRO L  56      22.158  25.001  74.745  1.00 16.58           N  
ATOM   3508  CA  PRO L  56      23.079  24.960  73.603  1.00 17.03           C  
ATOM   3509  C   PRO L  56      22.677  23.864  72.619  1.00 17.06           C  
ATOM   3510  O   PRO L  56      22.303  22.766  73.035  1.00 17.27           O  
ATOM   3511  CB  PRO L  56      24.430  24.643  74.252  1.00 16.80           C  
ATOM   3512  CG  PRO L  56      24.313  25.246  75.621  1.00 16.95           C  
ATOM   3513  CD  PRO L  56      22.878  24.988  76.035  1.00 16.49           C  
ATOM   3514  N   GLY L  57      22.693  24.184  71.330  1.00 17.30           N  
ATOM   3515  CA  GLY L  57      22.375  23.200  70.295  1.00 18.16           C  
ATOM   3516  C   GLY L  57      20.907  23.053  69.917  1.00 18.71           C  
ATOM   3517  O   GLY L  57      20.584  22.365  68.937  1.00 18.83           O  
ATOM   3518  N   ILE L  58      20.019  23.690  70.680  1.00 18.60           N  
ATOM   3519  CA  ILE L  58      18.587  23.653  70.385  1.00 19.00           C  
ATOM   3520  C   ILE L  58      18.271  24.688  69.300  1.00 19.52           C  
ATOM   3521  O   ILE L  58      18.622  25.863  69.445  1.00 19.63           O  
ATOM   3522  CB  ILE L  58      17.741  23.887  71.671  1.00 19.07           C  
ATOM   3523  CG1 ILE L  58      18.089  22.853  72.760  1.00 18.75           C  
ATOM   3524  CG2 ILE L  58      16.224  23.899  71.348  1.00 18.55           C  
ATOM   3525  CD1 ILE L  58      17.795  21.395  72.409  1.00 18.32           C  
ATOM   3526  N   PRO L  59      17.629  24.249  68.210  1.00 20.06           N  
ATOM   3527  CA  PRO L  59      17.298  25.139  67.088  1.00 20.26           C  
ATOM   3528  C   PRO L  59      16.448  26.322  67.533  1.00 20.48           C  
ATOM   3529  O   PRO L  59      15.647  26.184  68.461  1.00 19.79           O  
ATOM   3530  CB  PRO L  59      16.478  24.239  66.154  1.00 20.23           C  
ATOM   3531  CG  PRO L  59      16.862  22.855  66.501  1.00 20.49           C  
ATOM   3532  CD  PRO L  59      17.181  22.862  67.968  1.00 19.84           C  
ATOM   3533  N   SER L  60      16.609  27.462  66.860  1.00 20.98           N  
ATOM   3534  CA  SER L  60      15.876  28.691  67.207  1.00 21.47           C  
ATOM   3535  C   SER L  60      14.384  28.661  66.851  1.00 21.14           C  
ATOM   3536  O   SER L  60      13.636  29.583  67.200  1.00 21.24           O  
ATOM   3537  CB  SER L  60      16.550  29.930  66.595  1.00 21.70           C  
ATOM   3538  OG  SER L  60      16.714  29.781  65.194  1.00 23.38           O  
ATOM   3539  N   ARG L  61      13.949  27.611  66.161  1.00 20.55           N  
ATOM   3540  CA  ARG L  61      12.525  27.457  65.880  1.00 20.16           C  
ATOM   3541  C   ARG L  61      11.745  27.045  67.139  1.00 19.59           C  
ATOM   3542  O   ARG L  61      10.519  27.113  67.155  1.00 19.46           O  
ATOM   3543  CB  ARG L  61      12.279  26.525  64.694  1.00 20.44           C  
ATOM   3544  CG  ARG L  61      12.859  25.165  64.855  1.00 20.59           C  
ATOM   3545  CD  ARG L  61      13.035  24.424  63.543  1.00 21.34           C  
ATOM   3546  NE  ARG L  61      13.448  23.061  63.834  1.00 20.16           N  
ATOM   3547  CZ  ARG L  61      12.603  22.098  64.152  1.00 20.57           C  
ATOM   3548  NH1 ARG L  61      11.299  22.355  64.198  1.00 20.96           N  
ATOM   3549  NH2 ARG L  61      13.054  20.881  64.416  1.00 19.93           N  
ATOM   3550  N   PHE L  62      12.462  26.629  68.187  1.00 18.68           N  
ATOM   3551  CA  PHE L  62      11.851  26.430  69.513  1.00 18.14           C  
ATOM   3552  C   PHE L  62      11.926  27.750  70.276  1.00 17.70           C  
ATOM   3553  O   PHE L  62      12.969  28.413  70.271  1.00 17.71           O  
ATOM   3554  CB  PHE L  62      12.560  25.319  70.303  1.00 18.10           C  
ATOM   3555  CG  PHE L  62      12.435  23.954  69.673  1.00 19.37           C  
ATOM   3556  CD1 PHE L  62      11.352  23.128  69.977  1.00 19.48           C  
ATOM   3557  CD2 PHE L  62      13.388  23.502  68.766  1.00 19.82           C  
ATOM   3558  CE1 PHE L  62      11.222  21.868  69.393  1.00 19.66           C  
ATOM   3559  CE2 PHE L  62      13.266  22.243  68.171  1.00 20.35           C  
ATOM   3560  CZ  PHE L  62      12.179  21.424  68.492  1.00 19.71           C  
ATOM   3561  N   SER L  63      10.830  28.147  70.921  1.00 17.30           N  
ATOM   3562  CA  SER L  63      10.830  29.381  71.722  1.00 16.84           C  
ATOM   3563  C   SER L  63       9.883  29.309  72.919  1.00 16.87           C  
ATOM   3564  O   SER L  63       8.972  28.482  72.970  1.00 17.09           O  
ATOM   3565  CB  SER L  63      10.486  30.601  70.856  1.00 17.07           C  
ATOM   3566  OG  SER L  63       9.136  30.554  70.441  1.00 17.21           O  
ATOM   3567  N   GLY L  64      10.103  30.188  73.883  1.00 16.15           N  
ATOM   3568  CA  GLY L  64       9.241  30.255  75.048  1.00 16.01           C  
ATOM   3569  C   GLY L  64       9.091  31.686  75.504  1.00 16.26           C  
ATOM   3570  O   GLY L  64       9.983  32.517  75.286  1.00 15.73           O  
ATOM   3571  N   SER L  65       7.962  31.978  76.140  1.00 16.12           N  
ATOM   3572  CA  SER L  65       7.721  33.312  76.685  1.00 16.78           C  
ATOM   3573  C   SER L  65       6.811  33.203  77.897  1.00 16.96           C  
ATOM   3574  O   SER L  65       6.308  32.115  78.207  1.00 16.79           O  
ATOM   3575  CB  SER L  65       7.094  34.218  75.624  1.00 17.12           C  
ATOM   3576  OG  SER L  65       5.875  33.674  75.179  1.00 18.45           O  
ATOM   3577  N   GLY L  66       6.629  34.323  78.597  1.00 16.69           N  
ATOM   3578  CA  GLY L  66       5.716  34.377  79.727  1.00 16.90           C  
ATOM   3579  C   GLY L  66       6.313  34.961  80.989  1.00 16.71           C  
ATOM   3580  O   GLY L  66       7.499  35.297  81.045  1.00 16.79           O  
ATOM   3581  N   SER L  67       5.465  35.094  82.001  1.00 16.66           N  
ATOM   3582  CA  SER L  67       5.875  35.506  83.338  1.00 16.45           C  
ATOM   3583  C   SER L  67       4.693  35.341  84.277  1.00 16.07           C  
ATOM   3584  O   SER L  67       3.552  35.109  83.828  1.00 15.31           O  
ATOM   3585  CB  SER L  67       6.417  36.944  83.373  1.00 17.55           C  
ATOM   3586  OG  SER L  67       5.406  37.882  83.073  1.00 19.00           O  
ATOM   3587  N   GLY L  68       4.972  35.453  85.572  1.00 15.18           N  
ATOM   3588  CA  GLY L  68       3.957  35.309  86.602  1.00 15.05           C  
ATOM   3589  C   GLY L  68       3.495  33.865  86.632  1.00 14.67           C  
ATOM   3590  O   GLY L  68       4.283  32.953  86.898  1.00 13.67           O  
ATOM   3591  N   ARG L  69       2.213  33.673  86.340  1.00 14.42           N  
ATOM   3592  CA  ARG L  69       1.609  32.343  86.293  1.00 14.71           C  
ATOM   3593  C   ARG L  69       1.454  31.818  84.859  1.00 14.94           C  
ATOM   3594  O   ARG L  69       1.202  30.634  84.673  1.00 15.12           O  
ATOM   3595  CB  ARG L  69       0.201  32.364  86.914  1.00 14.77           C  
ATOM   3596  CG  ARG L  69       0.061  32.773  88.388  1.00 14.24           C  
ATOM   3597  CD  ARG L  69      -1.420  32.899  88.845  1.00 16.05           C  
ATOM   3598  NE  ARG L  69      -2.140  31.613  88.786  1.00 16.52           N  
ATOM   3599  CZ  ARG L  69      -3.454  31.451  88.977  1.00 16.15           C  
ATOM   3600  NH1 ARG L  69      -4.243  32.490  89.222  1.00 12.92           N  
ATOM   3601  NH2 ARG L  69      -3.984  30.234  88.912  1.00 16.64           N  
ATOM   3602  N   ASP L  70       1.596  32.689  83.858  1.00 14.91           N  
ATOM   3603  CA  ASP L  70       1.212  32.347  82.480  1.00 15.08           C  
ATOM   3604  C   ASP L  70       2.354  32.267  81.484  1.00 14.66           C  
ATOM   3605  O   ASP L  70       3.047  33.254  81.250  1.00 14.17           O  
ATOM   3606  CB  ASP L  70       0.140  33.335  81.993  1.00 15.33           C  
ATOM   3607  CG  ASP L  70      -1.083  33.341  82.882  1.00 17.48           C  
ATOM   3608  OD1 ASP L  70      -1.884  32.390  82.805  1.00 21.13           O  
ATOM   3609  OD2 ASP L  70      -1.343  34.269  83.677  1.00 20.39           O  
ATOM   3610  N   TYR L  71       2.517  31.091  80.879  1.00 14.43           N  
ATOM   3611  CA  TYR L  71       3.649  30.810  79.994  1.00 14.81           C  
ATOM   3612  C   TYR L  71       3.205  30.163  78.695  1.00 15.22           C  
ATOM   3613  O   TYR L  71       2.116  29.580  78.623  1.00 15.18           O  
ATOM   3614  CB  TYR L  71       4.683  29.917  80.725  1.00 13.78           C  
ATOM   3615  CG  TYR L  71       5.221  30.597  81.970  1.00 13.74           C  
ATOM   3616  CD1 TYR L  71       6.358  31.407  81.906  1.00 12.03           C  
ATOM   3617  CD2 TYR L  71       4.546  30.503  83.194  1.00 13.72           C  
ATOM   3618  CE1 TYR L  71       6.833  32.081  83.038  1.00 12.07           C  
ATOM   3619  CE2 TYR L  71       5.008  31.182  84.331  1.00 13.80           C  
ATOM   3620  CZ  TYR L  71       6.164  31.967  84.243  1.00 13.59           C  
ATOM   3621  OH  TYR L  71       6.638  32.652  85.354  1.00 13.21           O  
ATOM   3622  N   SER L  72       4.048  30.270  77.669  1.00 15.81           N  
ATOM   3623  CA  SER L  72       3.778  29.599  76.403  1.00 16.78           C  
ATOM   3624  C   SER L  72       5.071  29.117  75.745  1.00 16.76           C  
ATOM   3625  O   SER L  72       6.168  29.611  76.030  1.00 16.24           O  
ATOM   3626  CB  SER L  72       2.936  30.470  75.455  1.00 17.39           C  
ATOM   3627  OG  SER L  72       3.687  31.553  74.969  1.00 21.24           O  
ATOM   3628  N   PHE L  73       4.914  28.135  74.878  1.00 16.29           N  
ATOM   3629  CA  PHE L  73       6.000  27.499  74.177  1.00 16.36           C  
ATOM   3630  C   PHE L  73       5.555  27.290  72.740  1.00 16.69           C  
ATOM   3631  O   PHE L  73       4.414  26.893  72.497  1.00 16.20           O  
ATOM   3632  CB  PHE L  73       6.284  26.164  74.873  1.00 16.42           C  
ATOM   3633  CG  PHE L  73       7.104  25.195  74.072  1.00 16.40           C  
ATOM   3634  CD1 PHE L  73       8.496  25.278  74.057  1.00 18.09           C  
ATOM   3635  CD2 PHE L  73       6.483  24.167  73.372  1.00 17.99           C  
ATOM   3636  CE1 PHE L  73       9.257  24.357  73.330  1.00 18.69           C  
ATOM   3637  CE2 PHE L  73       7.233  23.243  72.632  1.00 19.00           C  
ATOM   3638  CZ  PHE L  73       8.612  23.336  72.610  1.00 18.13           C  
ATOM   3639  N   SER L  74       6.437  27.573  71.788  1.00 17.01           N  
ATOM   3640  CA  SER L  74       6.088  27.398  70.381  1.00 17.46           C  
ATOM   3641  C   SER L  74       7.164  26.663  69.610  1.00 17.69           C  
ATOM   3642  O   SER L  74       8.352  26.781  69.929  1.00 17.63           O  
ATOM   3643  CB  SER L  74       5.861  28.753  69.696  1.00 17.71           C  
ATOM   3644  OG  SER L  74       4.692  29.409  70.159  1.00 18.37           O  
ATOM   3645  N   ILE L  75       6.737  25.924  68.585  1.00 17.76           N  
ATOM   3646  CA  ILE L  75       7.649  25.322  67.618  1.00 18.36           C  
ATOM   3647  C   ILE L  75       7.237  25.845  66.250  1.00 18.98           C  
ATOM   3648  O   ILE L  75       6.085  25.661  65.833  1.00 19.14           O  
ATOM   3649  CB  ILE L  75       7.565  23.774  67.607  1.00 18.61           C  
ATOM   3650  CG1 ILE L  75       7.663  23.194  69.023  1.00 17.73           C  
ATOM   3651  CG2 ILE L  75       8.659  23.191  66.698  1.00 18.59           C  
ATOM   3652  CD1 ILE L  75       7.243  21.731  69.125  1.00 18.83           C  
ATOM   3653  N   SER L  76       8.160  26.505  65.560  1.00 18.98           N  
ATOM   3654  CA  SER L  76       7.882  26.983  64.209  1.00 20.14           C  
ATOM   3655  C   SER L  76       8.572  26.069  63.184  1.00 20.05           C  
ATOM   3656  O   SER L  76       9.392  25.226  63.564  1.00 20.23           O  
ATOM   3657  CB  SER L  76       8.303  28.451  64.049  1.00 20.00           C  
ATOM   3658  OG  SER L  76       9.708  28.583  63.960  1.00 21.67           O  
ATOM   3659  N   ASN L  77       8.224  26.220  61.904  1.00 20.20           N  
ATOM   3660  CA  ASN L  77       8.797  25.415  60.814  1.00 20.73           C  
ATOM   3661  C   ASN L  77       8.898  23.936  61.212  1.00 20.51           C  
ATOM   3662  O   ASN L  77       9.987  23.353  61.225  1.00 20.25           O  
ATOM   3663  CB  ASN L  77      10.165  25.977  60.397  1.00 21.17           C  
ATOM   3664  CG  ASN L  77      10.640  25.470  59.032  1.00 23.58           C  
ATOM   3665  OD1 ASN L  77      11.830  25.556  58.717  1.00 26.33           O  
ATOM   3666  ND2 ASN L  77       9.718  24.960  58.213  1.00 24.02           N  
ATOM   3667  N   LEU L  78       7.750  23.355  61.561  1.00 20.56           N  
ATOM   3668  CA  LEU L  78       7.664  21.959  62.010  1.00 20.87           C  
ATOM   3669  C   LEU L  78       8.386  20.974  61.097  1.00 20.75           C  
ATOM   3670  O   LEU L  78       8.223  21.009  59.878  1.00 20.19           O  
ATOM   3671  CB  LEU L  78       6.205  21.526  62.157  1.00 21.04           C  
ATOM   3672  CG  LEU L  78       5.421  21.788  63.442  1.00 22.61           C  
ATOM   3673  CD1 LEU L  78       4.040  21.201  63.245  1.00 23.89           C  
ATOM   3674  CD2 LEU L  78       6.080  21.143  64.656  1.00 22.25           C  
ATOM   3675  N   GLU L  79       9.171  20.092  61.709  1.00 20.76           N  
ATOM   3676  CA  GLU L  79       9.943  19.078  60.995  1.00 21.21           C  
ATOM   3677  C   GLU L  79       9.576  17.682  61.510  1.00 20.98           C  
ATOM   3678  O   GLU L  79       9.000  17.572  62.596  1.00 20.47           O  
ATOM   3679  CB  GLU L  79      11.437  19.365  61.164  1.00 21.66           C  
ATOM   3680  CG  GLU L  79      11.831  20.710  60.566  1.00 24.18           C  
ATOM   3681  CD  GLU L  79      13.284  21.073  60.769  1.00 27.48           C  
ATOM   3682  OE1 GLU L  79      14.072  20.193  61.165  1.00 28.79           O  
ATOM   3683  OE2 GLU L  79      13.640  22.248  60.518  1.00 29.01           O  
ATOM   3684  N   PRO L  80       9.873  16.623  60.749  1.00 20.78           N  
ATOM   3685  CA  PRO L  80       9.535  15.262  61.185  1.00 20.71           C  
ATOM   3686  C   PRO L  80      10.198  14.851  62.501  1.00 20.74           C  
ATOM   3687  O   PRO L  80       9.604  14.104  63.267  1.00 20.98           O  
ATOM   3688  CB  PRO L  80      10.030  14.388  60.027  1.00 20.77           C  
ATOM   3689  CG  PRO L  80      10.067  15.303  58.858  1.00 20.65           C  
ATOM   3690  CD  PRO L  80      10.515  16.619  59.419  1.00 20.83           C  
ATOM   3691  N   GLU L  81      11.402  15.346  62.780  1.00 20.70           N  
ATOM   3692  CA  GLU L  81      12.059  14.999  64.040  1.00 20.69           C  
ATOM   3693  C   GLU L  81      11.329  15.576  65.272  1.00 20.10           C  
ATOM   3694  O   GLU L  81      11.660  15.225  66.406  1.00 20.27           O  
ATOM   3695  CB  GLU L  81      13.557  15.373  64.039  1.00 21.09           C  
ATOM   3696  CG  GLU L  81      13.886  16.845  63.828  1.00 22.69           C  
ATOM   3697  CD  GLU L  81      14.175  17.209  62.382  1.00 25.82           C  
ATOM   3698  OE1 GLU L  81      13.829  16.439  61.449  1.00 26.53           O  
ATOM   3699  OE2 GLU L  81      14.772  18.287  62.181  1.00 27.09           O  
ATOM   3700  N   ASP L  82      10.335  16.440  65.033  1.00 19.40           N  
ATOM   3701  CA  ASP L  82       9.562  17.119  66.102  1.00 18.34           C  
ATOM   3702  C   ASP L  82       8.448  16.272  66.731  1.00 17.71           C  
ATOM   3703  O   ASP L  82       7.906  16.629  67.780  1.00 17.24           O  
ATOM   3704  CB  ASP L  82       8.963  18.434  65.589  1.00 18.10           C  
ATOM   3705  CG  ASP L  82      10.016  19.441  65.162  1.00 18.45           C  
ATOM   3706  OD1 ASP L  82      11.208  19.291  65.524  1.00 18.73           O  
ATOM   3707  OD2 ASP L  82       9.726  20.441  64.476  1.00 17.99           O  
ATOM   3708  N   ILE L  83       8.102  15.166  66.075  1.00 17.27           N  
ATOM   3709  CA  ILE L  83       7.133  14.204  66.594  1.00 16.60           C  
ATOM   3710  C   ILE L  83       7.570  13.769  68.002  1.00 16.33           C  
ATOM   3711  O   ILE L  83       8.620  13.128  68.154  1.00 16.63           O  
ATOM   3712  CB  ILE L  83       7.052  12.984  65.633  1.00 16.32           C  
ATOM   3713  CG1 ILE L  83       6.539  13.416  64.249  1.00 16.42           C  
ATOM   3714  CG2 ILE L  83       6.180  11.884  66.222  1.00 17.12           C  
ATOM   3715  CD1 ILE L  83       6.708  12.336  63.148  1.00 16.22           C  
ATOM   3716  N   ALA L  84       6.768  14.122  69.014  1.00 15.38           N  
ATOM   3717  CA  ALA L  84       7.081  13.851  70.431  1.00 15.67           C  
ATOM   3718  C   ALA L  84       5.962  14.314  71.359  1.00 15.43           C  
ATOM   3719  O   ALA L  84       4.978  14.917  70.917  1.00 15.84           O  
ATOM   3720  CB  ALA L  84       8.387  14.582  70.834  1.00 14.91           C  
ATOM   3721  N   THR L  85       6.129  14.046  72.653  1.00 15.62           N  
ATOM   3722  CA  THR L  85       5.260  14.622  73.666  1.00 14.97           C  
ATOM   3723  C   THR L  85       6.072  15.693  74.368  1.00 15.21           C  
ATOM   3724  O   THR L  85       7.215  15.447  74.756  1.00 15.09           O  
ATOM   3725  CB  THR L  85       4.767  13.570  74.668  1.00 15.44           C  
ATOM   3726  OG1 THR L  85       3.952  12.613  73.985  1.00 15.32           O  
ATOM   3727  CG2 THR L  85       3.786  14.193  75.650  1.00 15.10           C  
ATOM   3728  N   TYR L  86       5.475  16.872  74.539  1.00 14.44           N  
ATOM   3729  CA  TYR L  86       6.173  18.016  75.141  1.00 14.56           C  
ATOM   3730  C   TYR L  86       5.609  18.310  76.513  1.00 14.64           C  
ATOM   3731  O   TYR L  86       4.408  18.122  76.734  1.00 15.00           O  
ATOM   3732  CB  TYR L  86       6.059  19.242  74.221  1.00 14.44           C  
ATOM   3733  CG  TYR L  86       6.793  19.034  72.919  1.00 15.05           C  
ATOM   3734  CD1 TYR L  86       8.107  19.492  72.769  1.00 16.61           C  
ATOM   3735  CD2 TYR L  86       6.200  18.346  71.854  1.00 15.75           C  
ATOM   3736  CE1 TYR L  86       8.808  19.299  71.591  1.00 15.79           C  
ATOM   3737  CE2 TYR L  86       6.896  18.133  70.665  1.00 16.62           C  
ATOM   3738  CZ  TYR L  86       8.209  18.613  70.549  1.00 16.02           C  
ATOM   3739  OH  TYR L  86       8.918  18.426  69.394  1.00 14.77           O  
ATOM   3740  N   TYR L  87       6.470  18.758  77.429  1.00 14.65           N  
ATOM   3741  CA  TYR L  87       6.071  19.037  78.812  1.00 14.65           C  
ATOM   3742  C   TYR L  87       6.635  20.341  79.325  1.00 15.03           C  
ATOM   3743  O   TYR L  87       7.794  20.667  79.046  1.00 15.47           O  
ATOM   3744  CB  TYR L  87       6.608  17.947  79.759  1.00 14.77           C  
ATOM   3745  CG  TYR L  87       6.025  16.568  79.565  1.00 13.80           C  
ATOM   3746  CD1 TYR L  87       4.904  16.152  80.297  1.00 14.16           C  
ATOM   3747  CD2 TYR L  87       6.615  15.667  78.678  1.00 13.72           C  
ATOM   3748  CE1 TYR L  87       4.360  14.870  80.117  1.00 12.42           C  
ATOM   3749  CE2 TYR L  87       6.094  14.384  78.493  1.00 14.50           C  
ATOM   3750  CZ  TYR L  87       4.968  13.997  79.215  1.00 14.23           C  
ATOM   3751  OH  TYR L  87       4.472  12.736  79.042  1.00 13.83           O  
ATOM   3752  N   CYS L  88       5.840  21.077  80.104  1.00 14.78           N  
ATOM   3753  CA  CYS L  88       6.429  22.168  80.880  1.00 15.68           C  
ATOM   3754  C   CYS L  88       6.804  21.625  82.246  1.00 15.24           C  
ATOM   3755  O   CYS L  88       6.307  20.575  82.678  1.00 15.01           O  
ATOM   3756  CB  CYS L  88       5.477  23.346  81.059  1.00 16.25           C  
ATOM   3757  SG  CYS L  88       3.852  22.899  81.726  1.00 19.57           S  
ATOM   3758  N   LEU L  89       7.665  22.361  82.934  1.00 14.02           N  
ATOM   3759  CA  LEU L  89       8.071  22.011  84.279  1.00 14.30           C  
ATOM   3760  C   LEU L  89       8.352  23.277  85.061  1.00 14.08           C  
ATOM   3761  O   LEU L  89       9.218  24.058  84.658  1.00 14.11           O  
ATOM   3762  CB  LEU L  89       9.362  21.170  84.233  1.00 14.13           C  
ATOM   3763  CG  LEU L  89      10.112  20.918  85.557  1.00 15.57           C  
ATOM   3764  CD1 LEU L  89       9.315  19.994  86.479  1.00 16.44           C  
ATOM   3765  CD2 LEU L  89      11.503  20.347  85.296  1.00 15.45           C  
ATOM   3766  N   GLN L  90       7.634  23.483  86.166  1.00 13.34           N  
ATOM   3767  CA  GLN L  90       8.010  24.557  87.092  1.00 13.49           C  
ATOM   3768  C   GLN L  90       9.108  24.020  88.003  1.00 13.47           C  
ATOM   3769  O   GLN L  90       9.050  22.873  88.446  1.00 13.68           O  
ATOM   3770  CB  GLN L  90       6.819  25.093  87.908  1.00 13.02           C  
ATOM   3771  CG  GLN L  90       6.268  24.178  89.032  1.00 13.62           C  
ATOM   3772  CD  GLN L  90       7.057  24.235  90.347  1.00 13.46           C  
ATOM   3773  OE1 GLN L  90       6.973  23.316  91.175  1.00 17.36           O  
ATOM   3774  NE2 GLN L  90       7.803  25.299  90.547  1.00 10.27           N  
ATOM   3775  N   TYR L  91      10.108  24.850  88.271  1.00 12.86           N  
ATOM   3776  CA  TYR L  91      11.182  24.472  89.176  1.00 13.71           C  
ATOM   3777  C   TYR L  91      11.490  25.603  90.154  1.00 14.03           C  
ATOM   3778  O   TYR L  91      12.589  25.676  90.716  1.00 13.99           O  
ATOM   3779  CB  TYR L  91      12.428  23.990  88.403  1.00 13.63           C  
ATOM   3780  CG  TYR L  91      13.088  25.000  87.465  1.00 13.41           C  
ATOM   3781  CD1 TYR L  91      14.284  25.643  87.828  1.00 14.38           C  
ATOM   3782  CD2 TYR L  91      12.541  25.282  86.206  1.00 14.36           C  
ATOM   3783  CE1 TYR L  91      14.910  26.569  86.959  1.00 13.52           C  
ATOM   3784  CE2 TYR L  91      13.160  26.200  85.323  1.00 12.65           C  
ATOM   3785  CZ  TYR L  91      14.339  26.834  85.712  1.00 11.45           C  
ATOM   3786  OH  TYR L  91      14.934  27.717  84.846  1.00 11.86           O  
ATOM   3787  N   ASP L  92      10.488  26.462  90.373  1.00 15.19           N  
ATOM   3788  CA  ASP L  92      10.593  27.545  91.343  1.00 15.50           C  
ATOM   3789  C   ASP L  92      10.565  27.037  92.789  1.00 16.14           C  
ATOM   3790  O   ASP L  92      11.401  27.430  93.594  1.00 16.85           O  
ATOM   3791  CB  ASP L  92       9.492  28.589  91.143  1.00 15.63           C  
ATOM   3792  CG  ASP L  92       9.723  29.827  91.980  1.00 16.96           C  
ATOM   3793  OD1 ASP L  92      10.882  30.272  92.116  1.00 20.46           O  
ATOM   3794  OD2 ASP L  92       8.817  30.422  92.546  1.00 18.91           O  
ATOM   3795  N   ASN L  93       9.608  26.169  93.115  1.00 15.91           N  
ATOM   3796  CA  ASN L  93       9.475  25.618  94.465  1.00 16.06           C  
ATOM   3797  C   ASN L  93       9.220  24.130  94.260  1.00 15.41           C  
ATOM   3798  O   ASN L  93       8.149  23.750  93.779  1.00 14.46           O  
ATOM   3799  CB  ASN L  93       8.302  26.316  95.186  1.00 16.23           C  
ATOM   3800  CG  ASN L  93       8.113  25.863  96.626  1.00 19.28           C  
ATOM   3801  OD1 ASN L  93       8.515  24.767  97.025  1.00 21.31           O  
ATOM   3802  ND2 ASN L  93       7.471  26.722  97.421  1.00 21.89           N  
ATOM   3803  N   LEU L  94      10.208  23.296  94.599  1.00 14.78           N  
ATOM   3804  CA  LEU L  94      10.171  21.865  94.241  1.00 14.41           C  
ATOM   3805  C   LEU L  94      10.005  21.767  92.715  1.00 13.84           C  
ATOM   3806  O   LEU L  94      10.476  22.649  91.993  1.00 14.38           O  
ATOM   3807  CB  LEU L  94       9.100  21.082  95.025  1.00 14.91           C  
ATOM   3808  CG  LEU L  94       9.152  21.150  96.563  1.00 16.03           C  
ATOM   3809  CD1 LEU L  94       8.108  20.224  97.170  1.00 18.36           C  
ATOM   3810  CD2 LEU L  94      10.550  20.833  97.118  1.00 16.98           C  
ATOM   3811  N   ARG L  95       9.371  20.718  92.200  1.00 12.65           N  
ATOM   3812  CA  ARG L  95       9.215  20.584  90.753  1.00 12.39           C  
ATOM   3813  C   ARG L  95       7.859  19.989  90.434  1.00 12.79           C  
ATOM   3814  O   ARG L  95       7.414  19.091  91.155  1.00 12.18           O  
ATOM   3815  CB  ARG L  95      10.273  19.642  90.164  1.00 12.66           C  
ATOM   3816  CG  ARG L  95      11.702  20.214  90.043  1.00 12.10           C  
ATOM   3817  CD  ARG L  95      12.568  20.083  91.308  1.00 14.96           C  
ATOM   3818  NE  ARG L  95      13.927  20.595  91.056  1.00 16.81           N  
ATOM   3819  CZ  ARG L  95      14.277  21.877  91.147  1.00 18.77           C  
ATOM   3820  NH1 ARG L  95      13.393  22.793  91.547  1.00 15.27           N  
ATOM   3821  NH2 ARG L  95      15.525  22.245  90.861  1.00 17.44           N  
ATOM   3822  N   THR L  96       7.234  20.475  89.357  1.00 12.50           N  
ATOM   3823  CA  THR L  96       5.947  19.957  88.879  1.00 13.31           C  
ATOM   3824  C   THR L  96       5.881  19.972  87.365  1.00 13.27           C  
ATOM   3825  O   THR L  96       6.050  21.025  86.751  1.00 14.65           O  
ATOM   3826  CB  THR L  96       4.752  20.812  89.374  1.00 12.43           C  
ATOM   3827  OG1 THR L  96       4.863  21.063  90.782  1.00 13.03           O  
ATOM   3828  CG2 THR L  96       3.439  20.013  89.201  1.00 13.69           C  
ATOM   3829  N   PHE L  97       5.614  18.817  86.769  1.00 12.98           N  
ATOM   3830  CA  PHE L  97       5.372  18.738  85.328  1.00 13.14           C  
ATOM   3831  C   PHE L  97       3.930  19.055  84.980  1.00 13.98           C  
ATOM   3832  O   PHE L  97       3.006  18.706  85.735  1.00 13.39           O  
ATOM   3833  CB  PHE L  97       5.693  17.334  84.786  1.00 13.09           C  
ATOM   3834  CG  PHE L  97       7.159  17.005  84.804  1.00 12.92           C  
ATOM   3835  CD1 PHE L  97       7.987  17.381  83.739  1.00 12.74           C  
ATOM   3836  CD2 PHE L  97       7.715  16.350  85.901  1.00 13.94           C  
ATOM   3837  CE1 PHE L  97       9.384  17.085  83.769  1.00 12.87           C  
ATOM   3838  CE2 PHE L  97       9.095  16.055  85.952  1.00 14.84           C  
ATOM   3839  CZ  PHE L  97       9.929  16.431  84.885  1.00 15.44           C  
ATOM   3840  N   GLY L  98       3.753  19.722  83.838  1.00 13.99           N  
ATOM   3841  CA  GLY L  98       2.449  19.873  83.209  1.00 14.28           C  
ATOM   3842  C   GLY L  98       2.091  18.500  82.662  1.00 14.93           C  
ATOM   3843  O   GLY L  98       2.953  17.595  82.566  1.00 14.26           O  
ATOM   3844  N   GLY L  99       0.825  18.328  82.311  1.00 14.32           N  
ATOM   3845  CA  GLY L  99       0.321  17.023  81.891  1.00 15.42           C  
ATOM   3846  C   GLY L  99       0.815  16.495  80.558  1.00 15.26           C  
ATOM   3847  O   GLY L  99       0.570  15.333  80.234  1.00 15.75           O  
ATOM   3848  N   GLY L 100       1.485  17.344  79.783  1.00 14.91           N  
ATOM   3849  CA  GLY L 100       2.028  16.955  78.481  1.00 15.50           C  
ATOM   3850  C   GLY L 100       1.151  17.282  77.281  1.00 15.66           C  
ATOM   3851  O   GLY L 100      -0.071  17.410  77.406  1.00 15.97           O  
ATOM   3852  N   THR L 101       1.791  17.434  76.120  1.00 15.69           N  
ATOM   3853  CA  THR L 101       1.093  17.677  74.850  1.00 15.76           C  
ATOM   3854  C   THR L 101       1.677  16.754  73.781  1.00 15.70           C  
ATOM   3855  O   THR L 101       2.866  16.847  73.470  1.00 15.06           O  
ATOM   3856  CB  THR L 101       1.262  19.138  74.397  1.00 15.63           C  
ATOM   3857  OG1 THR L 101       0.689  20.032  75.367  1.00 14.92           O  
ATOM   3858  CG2 THR L 101       0.448  19.388  73.118  1.00 16.24           C  
ATOM   3859  N   LYS L 102       0.855  15.855  73.237  1.00 15.91           N  
ATOM   3860  CA  LYS L 102       1.299  14.956  72.173  1.00 17.04           C  
ATOM   3861  C   LYS L 102       1.227  15.680  70.820  1.00 17.33           C  
ATOM   3862  O   LYS L 102       0.154  16.146  70.409  1.00 17.84           O  
ATOM   3863  CB  LYS L 102       0.437  13.685  72.099  1.00 17.44           C  
ATOM   3864  CG  LYS L 102       0.379  12.813  73.343  1.00 20.21           C  
ATOM   3865  CD  LYS L 102      -0.531  11.590  73.087  1.00 24.05           C  
ATOM   3866  CE  LYS L 102      -0.711  10.724  74.345  1.00 25.67           C  
ATOM   3867  NZ  LYS L 102      -1.623   9.552  74.095  1.00 27.22           N  
ATOM   3868  N   LEU L 103       2.353  15.750  70.120  1.00 16.99           N  
ATOM   3869  CA  LEU L 103       2.397  16.381  68.805  1.00 17.06           C  
ATOM   3870  C   LEU L 103       2.506  15.349  67.689  1.00 17.43           C  
ATOM   3871  O   LEU L 103       3.369  14.477  67.732  1.00 17.48           O  
ATOM   3872  CB  LEU L 103       3.575  17.360  68.716  1.00 16.96           C  
ATOM   3873  CG  LEU L 103       3.864  18.096  67.397  1.00 17.30           C  
ATOM   3874  CD1 LEU L 103       2.680  18.910  66.932  1.00 18.20           C  
ATOM   3875  CD2 LEU L 103       5.051  19.030  67.601  1.00 18.90           C  
ATOM   3876  N   GLU L 104       1.618  15.451  66.702  1.00 17.59           N  
ATOM   3877  CA  GLU L 104       1.735  14.659  65.478  1.00 17.70           C  
ATOM   3878  C   GLU L 104       1.821  15.595  64.267  1.00 17.65           C  
ATOM   3879  O   GLU L 104       1.432  16.771  64.340  1.00 17.91           O  
ATOM   3880  CB  GLU L 104       0.559  13.683  65.295  1.00 17.99           C  
ATOM   3881  CG  GLU L 104      -0.775  14.365  65.004  1.00 18.10           C  
ATOM   3882  CD  GLU L 104      -1.581  13.697  63.905  1.00 18.36           C  
ATOM   3883  OE1 GLU L 104      -1.407  12.484  63.640  1.00 17.67           O  
ATOM   3884  OE2 GLU L 104      -2.403  14.409  63.292  1.00 18.08           O  
ATOM   3885  N   ILE L 105       2.348  15.074  63.165  1.00 17.58           N  
ATOM   3886  CA  ILE L 105       2.406  15.818  61.919  1.00 17.78           C  
ATOM   3887  C   ILE L 105       1.109  15.553  61.162  1.00 18.08           C  
ATOM   3888  O   ILE L 105       0.701  14.405  60.992  1.00 17.85           O  
ATOM   3889  CB  ILE L 105       3.656  15.420  61.076  1.00 17.68           C  
ATOM   3890  CG1 ILE L 105       4.965  15.751  61.824  1.00 17.65           C  
ATOM   3891  CG2 ILE L 105       3.627  16.081  59.696  1.00 17.36           C  
ATOM   3892  CD1 ILE L 105       5.096  17.199  62.323  1.00 19.20           C  
ATOM   3893  N   LYS L 106       0.449  16.629  60.744  1.00 18.91           N  
ATOM   3894  CA  LYS L 106      -0.788  16.530  59.975  1.00 19.19           C  
ATOM   3895  C   LYS L 106      -0.422  16.326  58.509  1.00 18.66           C  
ATOM   3896  O   LYS L 106       0.492  16.974  57.983  1.00 18.72           O  
ATOM   3897  CB  LYS L 106      -1.621  17.803  60.139  1.00 19.76           C  
ATOM   3898  CG  LYS L 106      -2.999  17.807  59.469  1.00 22.25           C  
ATOM   3899  CD  LYS L 106      -3.643  19.182  59.670  1.00 25.68           C  
ATOM   3900  CE  LYS L 106      -5.043  19.272  59.096  1.00 27.73           C  
ATOM   3901  NZ  LYS L 106      -5.564  20.676  59.206  1.00 30.93           N  
ATOM   3902  N   ARG L 107      -1.123  15.407  57.853  1.00 17.44           N  
ATOM   3903  CA  ARG L 107      -0.891  15.153  56.435  1.00 15.99           C  
ATOM   3904  C   ARG L 107      -2.196  14.750  55.734  1.00 15.10           C  
ATOM   3905  O   ARG L 107      -3.237  14.615  56.371  1.00 14.46           O  
ATOM   3906  CB  ARG L 107       0.194  14.091  56.231  1.00 16.19           C  
ATOM   3907  CG  ARG L 107      -0.088  12.753  56.907  1.00 15.66           C  
ATOM   3908  CD  ARG L 107       0.471  11.583  56.137  1.00 16.30           C  
ATOM   3909  NE  ARG L 107      -0.302  11.358  54.919  1.00 16.70           N  
ATOM   3910  CZ  ARG L 107       0.135  10.732  53.839  1.00 16.55           C  
ATOM   3911  NH1 ARG L 107       1.379  10.269  53.774  1.00 16.37           N  
ATOM   3912  NH2 ARG L 107      -0.680  10.593  52.795  1.00 16.51           N  
ATOM   3913  N   ALA L 108      -2.134  14.573  54.420  1.00 14.39           N  
ATOM   3914  CA  ALA L 108      -3.315  14.161  53.663  1.00 13.74           C  
ATOM   3915  C   ALA L 108      -3.798  12.791  54.131  1.00 13.54           C  
ATOM   3916  O   ALA L 108      -2.993  11.929  54.517  1.00 13.44           O  
ATOM   3917  CB  ALA L 108      -3.005  14.124  52.188  1.00 14.19           C  
ATOM   3918  N   ASP L 109      -5.110  12.591  54.092  1.00 13.19           N  
ATOM   3919  CA  ASP L 109      -5.684  11.294  54.422  1.00 13.59           C  
ATOM   3920  C   ASP L 109      -5.099  10.201  53.533  1.00 13.49           C  
ATOM   3921  O   ASP L 109      -4.755  10.456  52.381  1.00 13.30           O  
ATOM   3922  CB  ASP L 109      -7.197  11.329  54.253  1.00 13.76           C  
ATOM   3923  CG  ASP L 109      -7.886  12.090  55.363  1.00 15.85           C  
ATOM   3924  OD1 ASP L 109      -7.225  12.445  56.370  1.00 16.04           O  
ATOM   3925  OD2 ASP L 109      -9.096  12.360  55.313  1.00 17.05           O  
ATOM   3926  N   ALA L 110      -4.933   9.013  54.109  1.00 14.19           N  
ATOM   3927  CA  ALA L 110      -4.488   7.836  53.367  1.00 14.88           C  
ATOM   3928  C   ALA L 110      -5.254   6.613  53.865  1.00 15.58           C  
ATOM   3929  O   ALA L 110      -5.439   6.429  55.074  1.00 16.31           O  
ATOM   3930  CB  ALA L 110      -2.984   7.622  53.502  1.00 14.54           C  
ATOM   3931  N   ALA L 111      -5.759   5.820  52.923  1.00 16.34           N  
ATOM   3932  CA  ALA L 111      -6.419   4.556  53.248  1.00 16.80           C  
ATOM   3933  C   ALA L 111      -5.350   3.468  53.424  1.00 17.10           C  
ATOM   3934  O   ALA L 111      -4.313   3.504  52.754  1.00 16.66           O  
ATOM   3935  CB  ALA L 111      -7.402   4.173  52.132  1.00 16.18           C  
ATOM   3936  N   PRO L 112      -5.603   2.492  54.296  1.00 17.70           N  
ATOM   3937  CA  PRO L 112      -4.614   1.441  54.571  1.00 17.45           C  
ATOM   3938  C   PRO L 112      -4.363   0.448  53.436  1.00 16.71           C  
ATOM   3939  O   PRO L 112      -5.290   0.059  52.685  1.00 16.39           O  
ATOM   3940  CB  PRO L 112      -5.224   0.705  55.773  1.00 17.82           C  
ATOM   3941  CG  PRO L 112      -6.719   0.893  55.592  1.00 18.29           C  
ATOM   3942  CD  PRO L 112      -6.844   2.306  55.081  1.00 18.01           C  
ATOM   3943  N   THR L 113      -3.102   0.035  53.331  1.00 16.77           N  
ATOM   3944  CA  THR L 113      -2.692  -1.051  52.466  1.00 16.54           C  
ATOM   3945  C   THR L 113      -2.948  -2.303  53.324  1.00 16.87           C  
ATOM   3946  O   THR L 113      -2.245  -2.544  54.308  1.00 17.35           O  
ATOM   3947  CB  THR L 113      -1.200  -0.915  52.100  1.00 16.64           C  
ATOM   3948  OG1 THR L 113      -0.990   0.305  51.373  1.00 16.84           O  
ATOM   3949  CG2 THR L 113      -0.783  -1.984  51.106  1.00 15.26           C  
ATOM   3950  N   VAL L 114      -3.965  -3.081  52.965  1.00 16.78           N  
ATOM   3951  CA  VAL L 114      -4.406  -4.190  53.829  1.00 16.12           C  
ATOM   3952  C   VAL L 114      -4.016  -5.558  53.298  1.00 15.36           C  
ATOM   3953  O   VAL L 114      -4.098  -5.828  52.092  1.00 15.51           O  
ATOM   3954  CB  VAL L 114      -5.942  -4.125  54.131  1.00 16.10           C  
ATOM   3955  CG1 VAL L 114      -6.389  -5.253  55.085  1.00 16.52           C  
ATOM   3956  CG2 VAL L 114      -6.314  -2.781  54.731  1.00 15.26           C  
ATOM   3957  N   SER L 115      -3.578  -6.417  54.215  1.00 14.55           N  
ATOM   3958  CA  SER L 115      -3.241  -7.800  53.897  1.00 14.15           C  
ATOM   3959  C   SER L 115      -3.767  -8.689  55.017  1.00 13.76           C  
ATOM   3960  O   SER L 115      -3.661  -8.338  56.194  1.00 13.25           O  
ATOM   3961  CB  SER L 115      -1.730  -7.980  53.696  1.00 14.08           C  
ATOM   3962  OG  SER L 115      -0.986  -7.387  54.751  1.00 15.90           O  
ATOM   3963  N   ILE L 116      -4.365  -9.812  54.632  1.00 13.35           N  
ATOM   3964  CA  ILE L 116      -4.926 -10.776  55.580  1.00 13.14           C  
ATOM   3965  C   ILE L 116      -4.115 -12.073  55.587  1.00 13.08           C  
ATOM   3966  O   ILE L 116      -3.663 -12.545  54.538  1.00 13.14           O  
ATOM   3967  CB  ILE L 116      -6.442 -11.014  55.296  1.00 13.03           C  
ATOM   3968  CG1 ILE L 116      -7.093 -11.840  56.415  1.00 13.29           C  
ATOM   3969  CG2 ILE L 116      -6.669 -11.645  53.907  1.00 13.01           C  
ATOM   3970  CD1 ILE L 116      -8.609 -11.818  56.398  1.00 13.14           C  
ATOM   3971  N   PHE L 117      -3.928 -12.639  56.777  1.00 13.11           N  
ATOM   3972  CA  PHE L 117      -3.147 -13.860  56.938  1.00 12.88           C  
ATOM   3973  C   PHE L 117      -3.900 -14.926  57.735  1.00 12.84           C  
ATOM   3974  O   PHE L 117      -4.299 -14.685  58.874  1.00 12.83           O  
ATOM   3975  CB  PHE L 117      -1.809 -13.560  57.624  1.00 13.08           C  
ATOM   3976  CG  PHE L 117      -0.943 -12.583  56.876  1.00 13.94           C  
ATOM   3977  CD1 PHE L 117       0.074 -13.039  56.042  1.00 15.35           C  
ATOM   3978  CD2 PHE L 117      -1.142 -11.218  57.005  1.00 14.60           C  
ATOM   3979  CE1 PHE L 117       0.880 -12.145  55.345  1.00 15.95           C  
ATOM   3980  CE2 PHE L 117      -0.348 -10.314  56.308  1.00 15.53           C  
ATOM   3981  CZ  PHE L 117       0.669 -10.786  55.474  1.00 14.57           C  
ATOM   3982  N   PRO L 118      -4.116 -16.090  57.123  1.00 12.75           N  
ATOM   3983  CA  PRO L 118      -4.685 -17.244  57.827  1.00 12.70           C  
ATOM   3984  C   PRO L 118      -3.695 -17.763  58.877  1.00 12.80           C  
ATOM   3985  O   PRO L 118      -2.497 -17.484  58.762  1.00 12.60           O  
ATOM   3986  CB  PRO L 118      -4.857 -18.286  56.710  1.00 12.85           C  
ATOM   3987  CG  PRO L 118      -4.801 -17.506  55.440  1.00 12.72           C  
ATOM   3988  CD  PRO L 118      -3.859 -16.380  55.700  1.00 12.75           C  
ATOM   3989  N   PRO L 119      -4.172 -18.491  59.893  1.00 13.17           N  
ATOM   3990  CA  PRO L 119      -3.279 -19.089  60.894  1.00 13.56           C  
ATOM   3991  C   PRO L 119      -2.217 -19.976  60.251  1.00 14.24           C  
ATOM   3992  O   PRO L 119      -2.546 -20.765  59.362  1.00 14.50           O  
ATOM   3993  CB  PRO L 119      -4.213 -19.978  61.733  1.00 13.42           C  
ATOM   3994  CG  PRO L 119      -5.596 -19.536  61.448  1.00 13.15           C  
ATOM   3995  CD  PRO L 119      -5.593 -18.769  60.170  1.00 13.24           C  
ATOM   3996  N   SER L 120      -0.963 -19.862  60.695  1.00 14.99           N  
ATOM   3997  CA  SER L 120       0.109 -20.746  60.193  1.00 15.78           C  
ATOM   3998  C   SER L 120      -0.158 -22.197  60.591  1.00 16.09           C  
ATOM   3999  O   SER L 120      -0.944 -22.463  61.506  1.00 16.76           O  
ATOM   4000  CB  SER L 120       1.477 -20.348  60.764  1.00 16.08           C  
ATOM   4001  OG  SER L 120       1.875 -20.845  62.078  1.00 16.57           O  
ATOM   4002  N   SER L 121       0.516 -23.138  59.929  1.00 15.92           N  
ATOM   4003  CA  SER L 121       0.379 -24.549  60.273  1.00 15.96           C  
ATOM   4004  C   SER L 121       0.936 -24.813  61.675  1.00 15.75           C  
ATOM   4005  O   SER L 121       0.423 -25.659  62.401  1.00 15.46           O  
ATOM   4006  CB  SER L 121       1.074 -25.442  59.240  1.00 16.03           C  
ATOM   4007  OG  SER L 121       2.460 -25.150  59.151  1.00 16.49           O  
ATOM   4008  N   GLU L 122       1.956 -24.038  62.051  1.00 15.76           N  
ATOM   4009  CA  GLU L 122       2.636 -24.170  63.343  1.00 15.43           C  
ATOM   4010  C   GLU L 122       1.718 -23.846  64.524  1.00 15.02           C  
ATOM   4011  O   GLU L 122       1.834 -24.458  65.588  1.00 14.68           O  
ATOM   4012  CB  GLU L 122       3.882 -23.267  63.391  1.00 15.69           C  
ATOM   4013  CG  GLU L 122       4.669 -23.204  62.086  1.00 16.57           C  
ATOM   4014  CD  GLU L 122       6.176 -23.109  62.293  1.00 17.64           C  
ATOM   4015  OE1 GLU L 122       6.741 -23.856  63.209  1.00 17.90           O  
ATOM   4016  OE2 GLU L 122       6.800 -22.315  61.507  1.00 17.13           O  
ATOM   4017  N   GLN L 123       0.820 -22.878  64.338  1.00 14.50           N  
ATOM   4018  CA  GLN L 123      -0.133 -22.508  65.387  1.00 14.38           C  
ATOM   4019  C   GLN L 123      -1.294 -23.500  65.463  1.00 14.36           C  
ATOM   4020  O   GLN L 123      -1.716 -23.890  66.556  1.00 14.28           O  
ATOM   4021  CB  GLN L 123      -0.666 -21.089  65.194  1.00 14.36           C  
ATOM   4022  CG  GLN L 123      -1.556 -20.647  66.344  1.00 14.55           C  
ATOM   4023  CD  GLN L 123      -2.229 -19.311  66.127  1.00 13.98           C  
ATOM   4024  OE1 GLN L 123      -2.156 -18.726  65.043  1.00 14.37           O  
ATOM   4025  NE2 GLN L 123      -2.904 -18.830  67.162  1.00 14.61           N  
ATOM   4026  N   LEU L 124      -1.803 -23.899  64.298  1.00 14.41           N  
ATOM   4027  CA  LEU L 124      -2.868 -24.899  64.206  1.00 14.48           C  
ATOM   4028  C   LEU L 124      -2.463 -26.204  64.900  1.00 14.57           C  
ATOM   4029  O   LEU L 124      -3.318 -26.939  65.394  1.00 14.68           O  
ATOM   4030  CB  LEU L 124      -3.246 -25.159  62.742  1.00 14.35           C  
ATOM   4031  CG  LEU L 124      -3.816 -23.994  61.915  1.00 14.79           C  
ATOM   4032  CD1 LEU L 124      -3.786 -24.325  60.429  1.00 15.26           C  
ATOM   4033  CD2 LEU L 124      -5.227 -23.603  62.355  1.00 14.66           C  
ATOM   4034  N   THR L 125      -1.157 -26.475  64.936  1.00 14.79           N  
ATOM   4035  CA  THR L 125      -0.604 -27.655  65.611  1.00 15.19           C  
ATOM   4036  C   THR L 125      -0.667 -27.505  67.140  1.00 15.14           C  
ATOM   4037  O   THR L 125      -0.868 -28.488  67.853  1.00 15.20           O  
ATOM   4038  CB  THR L 125       0.855 -27.937  65.111  1.00 15.35           C  
ATOM   4039  OG1 THR L 125       0.803 -28.542  63.789  1.00 15.98           O  
ATOM   4040  CG2 THR L 125       1.504 -29.062  65.967  1.00 15.40           C  
ATOM   4041  N   SER L 126      -0.515 -26.272  67.628  1.00 15.30           N  
ATOM   4042  CA  SER L 126      -0.566 -25.976  69.066  1.00 15.44           C  
ATOM   4043  C   SER L 126      -1.970 -26.169  69.637  1.00 15.42           C  
ATOM   4044  O   SER L 126      -2.130 -26.584  70.793  1.00 15.45           O  
ATOM   4045  CB  SER L 126      -0.098 -24.545  69.338  1.00 15.51           C  
ATOM   4046  OG  SER L 126       1.167 -24.293  68.754  1.00 16.21           O  
ATOM   4047  N   GLY L 127      -2.978 -25.876  68.815  1.00 15.44           N  
ATOM   4048  CA  GLY L 127      -4.375 -25.988  69.219  1.00 15.58           C  
ATOM   4049  C   GLY L 127      -5.098 -24.658  69.129  1.00 15.67           C  
ATOM   4050  O   GLY L 127      -6.282 -24.566  69.458  1.00 15.66           O  
ATOM   4051  N   GLY L 128      -4.384 -23.627  68.682  1.00 15.74           N  
ATOM   4052  CA  GLY L 128      -4.951 -22.293  68.546  1.00 16.12           C  
ATOM   4053  C   GLY L 128      -5.009 -21.819  67.106  1.00 16.19           C  
ATOM   4054  O   GLY L 128      -4.410 -22.428  66.214  1.00 16.33           O  
ATOM   4055  N   ALA L 129      -5.740 -20.731  66.881  1.00 16.46           N  
ATOM   4056  CA  ALA L 129      -5.876 -20.144  65.547  1.00 16.49           C  
ATOM   4057  C   ALA L 129      -6.010 -18.627  65.594  1.00 16.71           C  
ATOM   4058  O   ALA L 129      -6.970 -18.093  66.158  1.00 16.82           O  
ATOM   4059  CB  ALA L 129      -7.061 -20.762  64.808  1.00 16.69           C  
ATOM   4060  N   SER L 130      -5.040 -17.938  64.997  1.00 16.57           N  
ATOM   4061  CA  SER L 130      -5.064 -16.484  64.914  1.00 16.85           C  
ATOM   4062  C   SER L 130      -5.043 -16.011  63.466  1.00 16.73           C  
ATOM   4063  O   SER L 130      -4.192 -16.421  62.675  1.00 16.85           O  
ATOM   4064  CB  SER L 130      -3.902 -15.862  65.693  1.00 16.68           C  
ATOM   4065  OG  SER L 130      -4.006 -16.155  67.077  1.00 17.70           O  
ATOM   4066  N   VAL L 131      -6.000 -15.151  63.135  1.00 16.86           N  
ATOM   4067  CA  VAL L 131      -6.103 -14.546  61.811  1.00 16.86           C  
ATOM   4068  C   VAL L 131      -5.611 -13.105  61.937  1.00 16.81           C  
ATOM   4069  O   VAL L 131      -6.134 -12.336  62.750  1.00 16.84           O  
ATOM   4070  CB  VAL L 131      -7.564 -14.547  61.301  1.00 16.94           C  
ATOM   4071  CG1 VAL L 131      -7.623 -14.157  59.833  1.00 17.45           C  
ATOM   4072  CG2 VAL L 131      -8.214 -15.908  61.507  1.00 16.98           C  
ATOM   4073  N   VAL L 132      -4.612 -12.737  61.139  1.00 16.66           N  
ATOM   4074  CA  VAL L 132      -4.030 -11.397  61.223  1.00 16.33           C  
ATOM   4075  C   VAL L 132      -4.319 -10.527  59.995  1.00 16.69           C  
ATOM   4076  O   VAL L 132      -4.257 -11.003  58.862  1.00 16.50           O  
ATOM   4077  CB  VAL L 132      -2.488 -11.456  61.458  1.00 16.22           C  
ATOM   4078  CG1 VAL L 132      -1.874 -10.049  61.508  1.00 16.03           C  
ATOM   4079  CG2 VAL L 132      -2.151 -12.242  62.729  1.00 16.25           C  
ATOM   4080  N   CYS L 133      -4.672  -9.268  60.242  1.00 16.68           N  
ATOM   4081  CA  CYS L 133      -4.754  -8.252  59.187  1.00 17.33           C  
ATOM   4082  C   CYS L 133      -3.831  -7.086  59.510  1.00 17.23           C  
ATOM   4083  O   CYS L 133      -3.911  -6.505  60.607  1.00 17.13           O  
ATOM   4084  CB  CYS L 133      -6.183  -7.741  58.970  1.00 17.55           C  
ATOM   4085  SG  CYS L 133      -7.184  -8.721  57.818  1.00 19.26           S  
ATOM   4086  N   PHE L 134      -2.934  -6.763  58.574  1.00 17.03           N  
ATOM   4087  CA  PHE L 134      -2.112  -5.561  58.697  1.00 16.69           C  
ATOM   4088  C   PHE L 134      -2.791  -4.446  57.906  1.00 16.87           C  
ATOM   4089  O   PHE L 134      -3.257  -4.662  56.783  1.00 17.04           O  
ATOM   4090  CB  PHE L 134      -0.679  -5.745  58.170  1.00 16.52           C  
ATOM   4091  CG  PHE L 134       0.128  -6.805  58.887  1.00 17.27           C  
ATOM   4092  CD1 PHE L 134       0.786  -7.787  58.162  1.00 16.31           C  
ATOM   4093  CD2 PHE L 134       0.253  -6.809  60.276  1.00 17.22           C  
ATOM   4094  CE1 PHE L 134       1.550  -8.774  58.803  1.00 17.00           C  
ATOM   4095  CE2 PHE L 134       1.019  -7.791  60.925  1.00 16.28           C  
ATOM   4096  CZ  PHE L 134       1.663  -8.771  60.185  1.00 16.59           C  
ATOM   4097  N   LEU L 135      -2.852  -3.267  58.511  1.00 17.19           N  
ATOM   4098  CA  LEU L 135      -3.419  -2.081  57.892  1.00 17.73           C  
ATOM   4099  C   LEU L 135      -2.264  -1.093  57.840  1.00 17.87           C  
ATOM   4100  O   LEU L 135      -1.993  -0.398  58.811  1.00 19.09           O  
ATOM   4101  CB  LEU L 135      -4.576  -1.528  58.748  1.00 17.56           C  
ATOM   4102  CG  LEU L 135      -6.001  -2.100  58.619  1.00 17.99           C  
ATOM   4103  CD1 LEU L 135      -6.084  -3.575  58.956  1.00 18.86           C  
ATOM   4104  CD2 LEU L 135      -6.929  -1.308  59.513  1.00 19.62           C  
ATOM   4105  N   ASN L 136      -1.569  -1.044  56.714  1.00 18.06           N  
ATOM   4106  CA  ASN L 136      -0.334  -0.268  56.640  1.00 18.04           C  
ATOM   4107  C   ASN L 136      -0.399   1.087  55.952  1.00 18.13           C  
ATOM   4108  O   ASN L 136      -1.063   1.255  54.913  1.00 18.38           O  
ATOM   4109  CB  ASN L 136       0.793  -1.122  56.026  1.00 17.90           C  
ATOM   4110  CG  ASN L 136       1.270  -2.222  56.966  1.00 18.41           C  
ATOM   4111  OD1 ASN L 136       1.007  -2.183  58.171  1.00 19.40           O  
ATOM   4112  ND2 ASN L 136       1.982  -3.203  56.420  1.00 18.15           N  
ATOM   4113  N   ASN L 137       0.317   2.038  56.553  1.00 18.18           N  
ATOM   4114  CA  ASN L 137       0.551   3.372  55.986  1.00 18.31           C  
ATOM   4115  C   ASN L 137      -0.728   4.151  55.682  1.00 18.00           C  
ATOM   4116  O   ASN L 137      -0.987   4.526  54.538  1.00 17.65           O  
ATOM   4117  CB  ASN L 137       1.463   3.283  54.751  1.00 18.64           C  
ATOM   4118  CG  ASN L 137       2.831   2.717  55.084  1.00 20.18           C  
ATOM   4119  OD1 ASN L 137       3.711   3.426  55.562  1.00 23.13           O  
ATOM   4120  ND2 ASN L 137       3.016   1.440  54.820  1.00 19.25           N  
ATOM   4121  N   PHE L 138      -1.512   4.407  56.725  1.00 18.14           N  
ATOM   4122  CA  PHE L 138      -2.760   5.147  56.577  1.00 18.52           C  
ATOM   4123  C   PHE L 138      -2.707   6.411  57.439  1.00 18.63           C  
ATOM   4124  O   PHE L 138      -1.798   6.572  58.270  1.00 19.57           O  
ATOM   4125  CB  PHE L 138      -3.982   4.248  56.925  1.00 18.56           C  
ATOM   4126  CG  PHE L 138      -3.986   3.752  58.344  1.00 18.64           C  
ATOM   4127  CD1 PHE L 138      -4.494   4.546  59.364  1.00 18.21           C  
ATOM   4128  CD2 PHE L 138      -3.473   2.489  58.664  1.00 20.04           C  
ATOM   4129  CE1 PHE L 138      -4.480   4.119  60.691  1.00 19.54           C  
ATOM   4130  CE2 PHE L 138      -3.475   2.037  59.989  1.00 18.57           C  
ATOM   4131  CZ  PHE L 138      -3.975   2.861  61.007  1.00 19.14           C  
ATOM   4132  N   TYR L 139      -3.656   7.318  57.220  1.00 17.86           N  
ATOM   4133  CA  TYR L 139      -3.772   8.547  58.014  1.00 17.34           C  
ATOM   4134  C   TYR L 139      -5.234   8.996  57.937  1.00 17.83           C  
ATOM   4135  O   TYR L 139      -5.815   8.902  56.855  1.00 17.73           O  
ATOM   4136  CB  TYR L 139      -2.830   9.651  57.486  1.00 16.76           C  
ATOM   4137  CG  TYR L 139      -2.866  10.880  58.365  1.00 16.49           C  
ATOM   4138  CD1 TYR L 139      -1.998  11.012  59.453  1.00 15.34           C  
ATOM   4139  CD2 TYR L 139      -3.812  11.887  58.146  1.00 14.06           C  
ATOM   4140  CE1 TYR L 139      -2.062  12.129  60.287  1.00 13.94           C  
ATOM   4141  CE2 TYR L 139      -3.892  12.999  58.981  1.00 15.41           C  
ATOM   4142  CZ  TYR L 139      -3.009  13.120  60.039  1.00 14.68           C  
ATOM   4143  OH  TYR L 139      -3.098  14.231  60.844  1.00 15.13           O  
ATOM   4144  N   PRO L 140      -5.850   9.483  59.029  1.00 18.27           N  
ATOM   4145  CA  PRO L 140      -5.235   9.658  60.356  1.00 18.67           C  
ATOM   4146  C   PRO L 140      -5.133   8.369  61.179  1.00 19.54           C  
ATOM   4147  O   PRO L 140      -5.514   7.305  60.689  1.00 19.55           O  
ATOM   4148  CB  PRO L 140      -6.176  10.662  61.030  1.00 18.63           C  
ATOM   4149  CG  PRO L 140      -7.508  10.336  60.456  1.00 18.68           C  
ATOM   4150  CD  PRO L 140      -7.254   9.937  59.020  1.00 17.98           C  
ATOM   4151  N   LYS L 141      -4.639   8.478  62.417  1.00 20.54           N  
ATOM   4152  CA  LYS L 141      -4.410   7.310  63.287  1.00 21.77           C  
ATOM   4153  C   LYS L 141      -5.681   6.527  63.614  1.00 22.52           C  
ATOM   4154  O   LYS L 141      -5.668   5.301  63.612  1.00 22.83           O  
ATOM   4155  CB  LYS L 141      -3.700   7.707  64.596  1.00 21.56           C  
ATOM   4156  CG  LYS L 141      -3.174   6.503  65.389  1.00 21.21           C  
ATOM   4157  CD  LYS L 141      -2.487   6.913  66.697  1.00 21.39           C  
ATOM   4158  CE  LYS L 141      -1.842   5.699  67.368  1.00 22.37           C  
ATOM   4159  NZ  LYS L 141      -1.101   6.025  68.631  1.00 22.02           N  
ATOM   4160  N   ASP L 142      -6.764   7.239  63.903  1.00 23.61           N  
ATOM   4161  CA  ASP L 142      -8.025   6.592  64.239  1.00 24.77           C  
ATOM   4162  C   ASP L 142      -8.540   5.837  63.021  1.00 24.60           C  
ATOM   4163  O   ASP L 142      -8.675   6.403  61.935  1.00 24.96           O  
ATOM   4164  CB  ASP L 142      -9.047   7.627  64.725  1.00 25.50           C  
ATOM   4165  CG  ASP L 142     -10.344   6.997  65.224  1.00 28.23           C  
ATOM   4166  OD1 ASP L 142     -10.337   5.817  65.653  1.00 30.85           O  
ATOM   4167  OD2 ASP L 142     -11.428   7.626  65.238  1.00 31.72           O  
ATOM   4168  N   ILE L 143      -8.763   4.541  63.196  1.00 24.06           N  
ATOM   4169  CA  ILE L 143      -9.340   3.704  62.156  1.00 23.16           C  
ATOM   4170  C   ILE L 143     -10.062   2.565  62.865  1.00 23.02           C  
ATOM   4171  O   ILE L 143      -9.690   2.187  63.977  1.00 22.54           O  
ATOM   4172  CB  ILE L 143      -8.256   3.189  61.136  1.00 23.17           C  
ATOM   4173  CG1 ILE L 143      -8.923   2.712  59.839  1.00 22.95           C  
ATOM   4174  CG2 ILE L 143      -7.363   2.110  61.764  1.00 22.85           C  
ATOM   4175  CD1 ILE L 143      -8.010   2.611  58.627  1.00 22.68           C  
ATOM   4176  N   ASN L 144     -11.111   2.053  62.231  1.00 22.65           N  
ATOM   4177  CA  ASN L 144     -11.916   0.978  62.791  1.00 22.83           C  
ATOM   4178  C   ASN L 144     -11.710  -0.312  62.013  1.00 22.04           C  
ATOM   4179  O   ASN L 144     -11.696  -0.303  60.781  1.00 22.02           O  
ATOM   4180  CB  ASN L 144     -13.402   1.351  62.742  1.00 23.27           C  
ATOM   4181  CG  ASN L 144     -13.736   2.585  63.571  1.00 25.37           C  
ATOM   4182  OD1 ASN L 144     -13.458   2.645  64.772  1.00 28.02           O  
ATOM   4183  ND2 ASN L 144     -14.373   3.565  62.936  1.00 27.41           N  
ATOM   4184  N   VAL L 145     -11.542  -1.417  62.732  1.00 21.13           N  
ATOM   4185  CA  VAL L 145     -11.439  -2.729  62.094  1.00 20.29           C  
ATOM   4186  C   VAL L 145     -12.618  -3.578  62.546  1.00 19.64           C  
ATOM   4187  O   VAL L 145     -12.857  -3.734  63.747  1.00 19.50           O  
ATOM   4188  CB  VAL L 145     -10.096  -3.443  62.410  1.00 20.32           C  
ATOM   4189  CG1 VAL L 145     -10.011  -4.806  61.715  1.00 20.23           C  
ATOM   4190  CG2 VAL L 145      -8.917  -2.573  62.000  1.00 21.23           C  
ATOM   4191  N   LYS L 146     -13.371  -4.090  61.576  1.00 18.87           N  
ATOM   4192  CA  LYS L 146     -14.481  -4.994  61.849  1.00 18.29           C  
ATOM   4193  C   LYS L 146     -14.170  -6.356  61.240  1.00 17.75           C  
ATOM   4194  O   LYS L 146     -13.838  -6.463  60.053  1.00 17.77           O  
ATOM   4195  CB  LYS L 146     -15.800  -4.430  61.312  1.00 18.43           C  
ATOM   4196  CG  LYS L 146     -17.027  -5.270  61.665  1.00 18.94           C  
ATOM   4197  CD  LYS L 146     -18.342  -4.510  61.490  1.00 20.52           C  
ATOM   4198  CE  LYS L 146     -18.604  -4.121  60.040  1.00 21.04           C  
ATOM   4199  NZ  LYS L 146     -20.014  -3.649  59.861  1.00 21.53           N  
ATOM   4200  N   TRP L 147     -14.241  -7.384  62.078  1.00 17.11           N  
ATOM   4201  CA  TRP L 147     -14.017  -8.759  61.656  1.00 16.55           C  
ATOM   4202  C   TRP L 147     -15.350  -9.449  61.403  1.00 16.46           C  
ATOM   4203  O   TRP L 147     -16.294  -9.275  62.173  1.00 16.21           O  
ATOM   4204  CB  TRP L 147     -13.249  -9.533  62.728  1.00 16.38           C  
ATOM   4205  CG  TRP L 147     -11.775  -9.272  62.758  1.00 15.71           C  
ATOM   4206  CD1 TRP L 147     -11.109  -8.410  63.580  1.00 15.23           C  
ATOM   4207  CD2 TRP L 147     -10.777  -9.899  61.943  1.00 15.07           C  
ATOM   4208  NE1 TRP L 147      -9.760  -8.453  63.320  1.00 15.42           N  
ATOM   4209  CE2 TRP L 147      -9.527  -9.366  62.324  1.00 15.40           C  
ATOM   4210  CE3 TRP L 147     -10.812 -10.866  60.924  1.00 15.19           C  
ATOM   4211  CZ2 TRP L 147      -8.325  -9.755  61.718  1.00 15.20           C  
ATOM   4212  CZ3 TRP L 147      -9.621 -11.255  60.326  1.00 14.17           C  
ATOM   4213  CH2 TRP L 147      -8.396 -10.704  60.726  1.00 13.73           C  
ATOM   4214  N   LYS L 148     -15.420 -10.221  60.321  1.00 16.46           N  
ATOM   4215  CA  LYS L 148     -16.624 -10.993  59.993  1.00 16.62           C  
ATOM   4216  C   LYS L 148     -16.313 -12.459  59.735  1.00 16.42           C  
ATOM   4217  O   LYS L 148     -15.373 -12.786  59.009  1.00 16.10           O  
ATOM   4218  CB  LYS L 148     -17.359 -10.400  58.789  1.00 16.80           C  
ATOM   4219  CG  LYS L 148     -18.131  -9.131  59.098  1.00 18.26           C  
ATOM   4220  CD  LYS L 148     -18.825  -8.594  57.861  1.00 20.49           C  
ATOM   4221  CE  LYS L 148     -19.700  -7.402  58.202  1.00 21.72           C  
ATOM   4222  NZ  LYS L 148     -20.317  -6.814  56.981  1.00 22.88           N  
ATOM   4223  N   ILE L 149     -17.113 -13.329  60.350  1.00 16.43           N  
ATOM   4224  CA  ILE L 149     -17.016 -14.772  60.169  1.00 16.55           C  
ATOM   4225  C   ILE L 149     -18.300 -15.227  59.485  1.00 16.66           C  
ATOM   4226  O   ILE L 149     -19.381 -15.153  60.076  1.00 16.61           O  
ATOM   4227  CB  ILE L 149     -16.827 -15.489  61.527  1.00 16.49           C  
ATOM   4228  CG1 ILE L 149     -15.561 -14.987  62.231  1.00 16.68           C  
ATOM   4229  CG2 ILE L 149     -16.778 -17.002  61.327  1.00 16.36           C  
ATOM   4230  CD1 ILE L 149     -15.370 -15.527  63.635  1.00 16.42           C  
ATOM   4231  N   ASP L 150     -18.170 -15.682  58.238  1.00 16.90           N  
ATOM   4232  CA  ASP L 150     -19.313 -16.067  57.391  1.00 17.17           C  
ATOM   4233  C   ASP L 150     -20.365 -14.956  57.282  1.00 17.37           C  
ATOM   4234  O   ASP L 150     -21.560 -15.224  57.148  1.00 17.38           O  
ATOM   4235  CB  ASP L 150     -19.934 -17.398  57.842  1.00 17.22           C  
ATOM   4236  CG  ASP L 150     -19.060 -18.592  57.506  1.00 17.30           C  
ATOM   4237  OD1 ASP L 150     -18.195 -18.476  56.609  1.00 17.40           O  
ATOM   4238  OD2 ASP L 150     -19.174 -19.693  58.081  1.00 17.70           O  
ATOM   4239  N   GLY L 151     -19.901 -13.707  57.337  1.00 17.60           N  
ATOM   4240  CA  GLY L 151     -20.779 -12.546  57.235  1.00 18.01           C  
ATOM   4241  C   GLY L 151     -21.163 -11.902  58.556  1.00 18.36           C  
ATOM   4242  O   GLY L 151     -21.544 -10.731  58.584  1.00 18.42           O  
ATOM   4243  N   SER L 152     -21.073 -12.660  59.647  1.00 18.76           N  
ATOM   4244  CA  SER L 152     -21.433 -12.142  60.968  1.00 19.26           C  
ATOM   4245  C   SER L 152     -20.230 -11.586  61.732  1.00 19.57           C  
ATOM   4246  O   SER L 152     -19.161 -12.198  61.776  1.00 19.36           O  
ATOM   4247  CB  SER L 152     -22.180 -13.194  61.800  1.00 19.38           C  
ATOM   4248  OG  SER L 152     -21.411 -14.372  61.968  1.00 19.79           O  
ATOM   4249  N   GLU L 153     -20.438 -10.417  62.331  1.00 20.03           N  
ATOM   4250  CA  GLU L 153     -19.420  -9.696  63.088  1.00 20.59           C  
ATOM   4251  C   GLU L 153     -18.958 -10.442  64.340  1.00 20.91           C  
ATOM   4252  O   GLU L 153     -19.778 -10.993  65.083  1.00 21.02           O  
ATOM   4253  CB  GLU L 153     -19.969  -8.319  63.473  1.00 20.58           C  
ATOM   4254  CG  GLU L 153     -18.992  -7.403  64.196  1.00 21.37           C  
ATOM   4255  CD  GLU L 153     -19.585  -6.040  64.509  1.00 22.11           C  
ATOM   4256  OE1 GLU L 153     -20.772  -5.806  64.192  1.00 22.40           O  
ATOM   4257  OE2 GLU L 153     -18.858  -5.194  65.073  1.00 22.71           O  
ATOM   4258  N   ARG L 154     -17.643 -10.459  64.555  1.00 21.32           N  
ATOM   4259  CA  ARG L 154     -17.050 -11.028  65.763  1.00 21.81           C  
ATOM   4260  C   ARG L 154     -16.332  -9.899  66.499  1.00 22.09           C  
ATOM   4261  O   ARG L 154     -15.480  -9.222  65.922  1.00 21.95           O  
ATOM   4262  CB  ARG L 154     -16.072 -12.158  65.429  1.00 21.79           C  
ATOM   4263  CG  ARG L 154     -15.888 -13.162  66.564  1.00 22.31           C  
ATOM   4264  CD  ARG L 154     -17.060 -14.127  66.722  1.00 22.64           C  
ATOM   4265  NE  ARG L 154     -17.001 -14.902  67.958  1.00 23.10           N  
ATOM   4266  CZ  ARG L 154     -17.744 -14.658  69.036  1.00 23.58           C  
ATOM   4267  NH1 ARG L 154     -18.617 -13.657  69.042  1.00 23.76           N  
ATOM   4268  NH2 ARG L 154     -17.620 -15.424  70.113  1.00 23.17           N  
ATOM   4269  N   GLN L 155     -16.672  -9.702  67.770  1.00 22.51           N  
ATOM   4270  CA  GLN L 155     -16.131  -8.572  68.532  1.00 22.85           C  
ATOM   4271  C   GLN L 155     -15.071  -8.945  69.569  1.00 22.66           C  
ATOM   4272  O   GLN L 155     -14.096  -8.211  69.750  1.00 22.86           O  
ATOM   4273  CB  GLN L 155     -17.262  -7.767  69.183  1.00 23.13           C  
ATOM   4274  CG  GLN L 155     -18.379  -7.381  68.215  1.00 23.86           C  
ATOM   4275  CD  GLN L 155     -19.161  -6.161  68.663  1.00 24.43           C  
ATOM   4276  OE1 GLN L 155     -20.384  -6.221  68.800  1.00 24.21           O  
ATOM   4277  NE2 GLN L 155     -18.460  -5.051  68.891  1.00 24.43           N  
ATOM   4278  N   ASN L 156     -15.262 -10.071  70.251  1.00 22.40           N  
ATOM   4279  CA  ASN L 156     -14.280 -10.515  71.241  1.00 22.03           C  
ATOM   4280  C   ASN L 156     -13.258 -11.496  70.673  1.00 21.51           C  
ATOM   4281  O   ASN L 156     -13.576 -12.316  69.807  1.00 21.67           O  
ATOM   4282  CB  ASN L 156     -14.933 -11.018  72.545  1.00 22.18           C  
ATOM   4283  CG  ASN L 156     -15.976 -12.109  72.322  1.00 22.34           C  
ATOM   4284  OD1 ASN L 156     -16.294 -12.479  71.191  1.00 22.76           O  
ATOM   4285  ND2 ASN L 156     -16.521 -12.623  73.419  1.00 22.87           N  
ATOM   4286  N   GLY L 157     -12.026 -11.381  71.160  1.00 20.65           N  
ATOM   4287  CA  GLY L 157     -10.913 -12.184  70.674  1.00 19.32           C  
ATOM   4288  C   GLY L 157     -10.063 -11.381  69.708  1.00 18.41           C  
ATOM   4289  O   GLY L 157      -9.190 -11.930  69.041  1.00 18.21           O  
ATOM   4290  N   VAL L 158     -10.328 -10.077  69.636  1.00 17.61           N  
ATOM   4291  CA  VAL L 158      -9.581  -9.168  68.770  1.00 16.80           C  
ATOM   4292  C   VAL L 158      -8.539  -8.395  69.582  1.00 16.60           C  
ATOM   4293  O   VAL L 158      -8.836  -7.864  70.653  1.00 16.71           O  
ATOM   4294  CB  VAL L 158     -10.517  -8.178  68.021  1.00 16.75           C  
ATOM   4295  CG1 VAL L 158      -9.718  -7.250  67.114  1.00 16.08           C  
ATOM   4296  CG2 VAL L 158     -11.567  -8.932  67.206  1.00 16.50           C  
ATOM   4297  N   LEU L 159      -7.320  -8.358  69.056  1.00 16.26           N  
ATOM   4298  CA  LEU L 159      -6.185  -7.668  69.659  1.00 16.06           C  
ATOM   4299  C   LEU L 159      -5.684  -6.698  68.594  1.00 16.02           C  
ATOM   4300  O   LEU L 159      -5.245  -7.123  67.526  1.00 16.02           O  
ATOM   4301  CB  LEU L 159      -5.104  -8.705  70.028  1.00 16.03           C  
ATOM   4302  CG  LEU L 159      -3.652  -8.521  70.538  1.00 16.08           C  
ATOM   4303  CD1 LEU L 159      -2.873  -7.392  69.858  1.00 15.39           C  
ATOM   4304  CD2 LEU L 159      -3.535  -8.399  72.054  1.00 16.80           C  
ATOM   4305  N   ASN L 160      -5.776  -5.399  68.885  1.00 15.85           N  
ATOM   4306  CA  ASN L 160      -5.350  -4.333  67.984  1.00 16.01           C  
ATOM   4307  C   ASN L 160      -4.114  -3.608  68.520  1.00 15.64           C  
ATOM   4308  O   ASN L 160      -4.027  -3.328  69.715  1.00 15.04           O  
ATOM   4309  CB  ASN L 160      -6.474  -3.301  67.819  1.00 16.35           C  
ATOM   4310  CG  ASN L 160      -7.680  -3.836  67.054  1.00 17.73           C  
ATOM   4311  OD1 ASN L 160      -8.809  -3.392  67.274  1.00 18.93           O  
ATOM   4312  ND2 ASN L 160      -7.449  -4.779  66.153  1.00 17.21           N  
ATOM   4313  N   SER L 161      -3.168  -3.302  67.639  1.00 15.84           N  
ATOM   4314  CA  SER L 161      -1.969  -2.563  68.029  1.00 16.12           C  
ATOM   4315  C   SER L 161      -1.520  -1.595  66.945  1.00 16.69           C  
ATOM   4316  O   SER L 161      -1.372  -1.989  65.797  1.00 16.67           O  
ATOM   4317  CB  SER L 161      -0.830  -3.518  68.370  1.00 15.91           C  
ATOM   4318  OG  SER L 161       0.309  -2.784  68.763  1.00 16.04           O  
ATOM   4319  N   TRP L 162      -1.301  -0.334  67.327  1.00 17.18           N  
ATOM   4320  CA  TRP L 162      -0.884   0.720  66.396  1.00 17.82           C  
ATOM   4321  C   TRP L 162       0.571   1.105  66.599  1.00 17.94           C  
ATOM   4322  O   TRP L 162       1.044   1.158  67.729  1.00 17.00           O  
ATOM   4323  CB  TRP L 162      -1.682   2.004  66.647  1.00 18.23           C  
ATOM   4324  CG  TRP L 162      -3.059   2.110  66.057  1.00 18.92           C  
ATOM   4325  CD1 TRP L 162      -3.428   2.855  64.976  1.00 19.73           C  
ATOM   4326  CD2 TRP L 162      -4.257   1.500  66.552  1.00 19.33           C  
ATOM   4327  NE1 TRP L 162      -4.780   2.736  64.756  1.00 20.69           N  
ATOM   4328  CE2 TRP L 162      -5.315   1.911  65.713  1.00 19.63           C  
ATOM   4329  CE3 TRP L 162      -4.548   0.646  67.625  1.00 19.03           C  
ATOM   4330  CZ2 TRP L 162      -6.637   1.487  65.905  1.00 19.92           C  
ATOM   4331  CZ3 TRP L 162      -5.861   0.226  67.816  1.00 19.01           C  
ATOM   4332  CH2 TRP L 162      -6.886   0.649  66.959  1.00 19.09           C  
ATOM   4333  N   THR L 163       1.261   1.419  65.505  1.00 18.57           N  
ATOM   4334  CA  THR L 163       2.609   1.968  65.589  1.00 19.30           C  
ATOM   4335  C   THR L 163       2.494   3.444  65.952  1.00 19.43           C  
ATOM   4336  O   THR L 163       1.403   4.025  65.902  1.00 19.20           O  
ATOM   4337  CB  THR L 163       3.342   1.872  64.232  1.00 19.20           C  
ATOM   4338  OG1 THR L 163       2.599   2.580  63.230  1.00 20.83           O  
ATOM   4339  CG2 THR L 163       3.389   0.439  63.719  1.00 19.65           C  
ATOM   4340  N   ASP L 164       3.621   4.050  66.318  1.00 19.41           N  
ATOM   4341  CA  ASP L 164       3.674   5.496  66.450  1.00 19.70           C  
ATOM   4342  C   ASP L 164       3.785   6.058  65.027  1.00 19.56           C  
ATOM   4343  O   ASP L 164       3.959   5.300  64.071  1.00 19.73           O  
ATOM   4344  CB  ASP L 164       4.861   5.926  67.314  1.00 19.99           C  
ATOM   4345  CG  ASP L 164       4.673   5.582  68.793  1.00 20.95           C  
ATOM   4346  OD1 ASP L 164       3.516   5.472  69.256  1.00 22.84           O  
ATOM   4347  OD2 ASP L 164       5.626   5.422  69.575  1.00 21.30           O  
ATOM   4348  N   GLN L 165       3.682   7.375  64.878  1.00 19.50           N  
ATOM   4349  CA  GLN L 165       3.742   8.006  63.555  1.00 19.30           C  
ATOM   4350  C   GLN L 165       5.086   7.812  62.845  1.00 19.53           C  
ATOM   4351  O   GLN L 165       6.151   7.963  63.451  1.00 18.89           O  
ATOM   4352  CB  GLN L 165       3.440   9.494  63.685  1.00 19.32           C  
ATOM   4353  CG  GLN L 165       3.146  10.168  62.371  1.00 18.44           C  
ATOM   4354  CD  GLN L 165       2.606  11.560  62.551  1.00 18.07           C  
ATOM   4355  OE1 GLN L 165       2.988  12.266  63.489  1.00 16.32           O  
ATOM   4356  NE2 GLN L 165       1.719  11.970  61.648  1.00 17.65           N  
ATOM   4357  N   ASP L 166       5.021   7.487  61.558  1.00 19.63           N  
ATOM   4358  CA  ASP L 166       6.204   7.276  60.732  1.00 20.43           C  
ATOM   4359  C   ASP L 166       6.902   8.611  60.450  1.00 20.53           C  
ATOM   4360  O   ASP L 166       6.261   9.583  60.051  1.00 20.17           O  
ATOM   4361  CB  ASP L 166       5.806   6.572  59.428  1.00 20.98           C  
ATOM   4362  CG  ASP L 166       7.010   6.111  58.605  1.00 22.62           C  
ATOM   4363  OD1 ASP L 166       7.675   6.954  57.966  1.00 24.30           O  
ATOM   4364  OD2 ASP L 166       7.339   4.911  58.513  1.00 23.39           O  
ATOM   4365  N   SER L 167       8.218   8.653  60.664  1.00 20.59           N  
ATOM   4366  CA  SER L 167       8.996   9.882  60.474  1.00 20.77           C  
ATOM   4367  C   SER L 167       9.280  10.244  59.009  1.00 20.75           C  
ATOM   4368  O   SER L 167       9.607  11.394  58.710  1.00 20.73           O  
ATOM   4369  CB  SER L 167      10.314   9.799  61.244  1.00 20.90           C  
ATOM   4370  OG  SER L 167      11.108   8.742  60.743  1.00 21.44           O  
ATOM   4371  N   LYS L 168       9.158   9.276  58.101  1.00 20.76           N  
ATOM   4372  CA  LYS L 168       9.429   9.527  56.680  1.00 20.68           C  
ATOM   4373  C   LYS L 168       8.196   9.937  55.871  1.00 20.43           C  
ATOM   4374  O   LYS L 168       8.314  10.697  54.901  1.00 19.81           O  
ATOM   4375  CB  LYS L 168      10.141   8.339  56.027  1.00 21.11           C  
ATOM   4376  CG  LYS L 168      11.536   8.089  56.604  1.00 22.39           C  
ATOM   4377  CD  LYS L 168      12.445   7.356  55.631  1.00 24.14           C  
ATOM   4378  CE  LYS L 168      13.865   7.294  56.172  1.00 25.00           C  
ATOM   4379  NZ  LYS L 168      14.824   6.771  55.157  1.00 26.00           N  
ATOM   4380  N   ASP L 169       7.020   9.442  56.268  1.00 19.74           N  
ATOM   4381  CA  ASP L 169       5.791   9.781  55.548  1.00 19.75           C  
ATOM   4382  C   ASP L 169       4.591  10.228  56.406  1.00 18.91           C  
ATOM   4383  O   ASP L 169       3.536  10.513  55.851  1.00 18.76           O  
ATOM   4384  CB  ASP L 169       5.384   8.649  54.584  1.00 19.99           C  
ATOM   4385  CG  ASP L 169       4.950   7.376  55.296  1.00 21.15           C  
ATOM   4386  OD1 ASP L 169       4.734   7.369  56.535  1.00 21.52           O  
ATOM   4387  OD2 ASP L 169       4.789   6.308  54.669  1.00 24.46           O  
ATOM   4388  N   SER L 170       4.759  10.276  57.733  1.00 18.03           N  
ATOM   4389  CA  SER L 170       3.713  10.746  58.676  1.00 17.28           C  
ATOM   4390  C   SER L 170       2.451   9.869  58.767  1.00 17.29           C  
ATOM   4391  O   SER L 170       1.400  10.325  59.240  1.00 17.03           O  
ATOM   4392  CB  SER L 170       3.328  12.215  58.402  1.00 16.89           C  
ATOM   4393  OG  SER L 170       4.460  13.076  58.432  1.00 16.23           O  
ATOM   4394  N   THR L 171       2.561   8.615  58.333  1.00 17.09           N  
ATOM   4395  CA  THR L 171       1.436   7.691  58.402  1.00 17.91           C  
ATOM   4396  C   THR L 171       1.492   6.878  59.680  1.00 18.01           C  
ATOM   4397  O   THR L 171       2.443   6.964  60.466  1.00 18.97           O  
ATOM   4398  CB  THR L 171       1.416   6.707  57.207  1.00 17.48           C  
ATOM   4399  OG1 THR L 171       2.626   5.931  57.198  1.00 17.90           O  
ATOM   4400  CG2 THR L 171       1.386   7.435  55.852  1.00 17.48           C  
ATOM   4401  N   TYR L 172       0.448   6.085  59.864  1.00 18.59           N  
ATOM   4402  CA  TYR L 172       0.355   5.128  60.943  1.00 18.67           C  
ATOM   4403  C   TYR L 172       0.115   3.772  60.307  1.00 18.82           C  
ATOM   4404  O   TYR L 172      -0.321   3.692  59.162  1.00 18.66           O  
ATOM   4405  CB  TYR L 172      -0.827   5.476  61.838  1.00 18.91           C  
ATOM   4406  CG  TYR L 172      -0.639   6.773  62.560  1.00 19.73           C  
ATOM   4407  CD1 TYR L 172      -1.083   7.977  61.998  1.00 18.72           C  
ATOM   4408  CD2 TYR L 172       0.027   6.817  63.786  1.00 19.15           C  
ATOM   4409  CE1 TYR L 172      -0.894   9.184  62.658  1.00 19.61           C  
ATOM   4410  CE2 TYR L 172       0.216   8.019  64.457  1.00 19.03           C  
ATOM   4411  CZ  TYR L 172      -0.241   9.197  63.886  1.00 19.71           C  
ATOM   4412  OH  TYR L 172      -0.053  10.390  64.539  1.00 20.16           O  
ATOM   4413  N   SER L 173       0.413   2.712  61.048  1.00 18.69           N  
ATOM   4414  CA  SER L 173       0.087   1.359  60.623  1.00 18.65           C  
ATOM   4415  C   SER L 173      -0.485   0.659  61.846  1.00 18.58           C  
ATOM   4416  O   SER L 173      -0.208   1.056  62.972  1.00 18.68           O  
ATOM   4417  CB  SER L 173       1.321   0.631  60.069  1.00 18.66           C  
ATOM   4418  OG  SER L 173       1.762   1.254  58.871  1.00 17.71           O  
ATOM   4419  N   MET L 174      -1.344  -0.333  61.632  1.00 18.89           N  
ATOM   4420  CA  MET L 174      -1.855  -1.105  62.755  1.00 19.17           C  
ATOM   4421  C   MET L 174      -2.038  -2.558  62.355  1.00 18.54           C  
ATOM   4422  O   MET L 174      -2.153  -2.882  61.166  1.00 18.54           O  
ATOM   4423  CB  MET L 174      -3.134  -0.473  63.356  1.00 19.12           C  
ATOM   4424  CG  MET L 174      -4.410  -0.601  62.532  1.00 21.36           C  
ATOM   4425  SD  MET L 174      -5.213  -2.210  62.741  1.00 25.14           S  
ATOM   4426  CE  MET L 174      -5.805  -2.112  64.430  1.00 22.23           C  
ATOM   4427  N   SER L 175      -2.014  -3.439  63.346  1.00 17.88           N  
ATOM   4428  CA  SER L 175      -2.316  -4.823  63.079  1.00 17.71           C  
ATOM   4429  C   SER L 175      -3.455  -5.272  63.968  1.00 17.11           C  
ATOM   4430  O   SER L 175      -3.548  -4.882  65.140  1.00 17.11           O  
ATOM   4431  CB  SER L 175      -1.085  -5.725  63.233  1.00 18.04           C
[truncated: 62,290 more chars]
