# Supplementary material for: Pep-3D-Search: a method for B-cell epitope prediction based on mimotope analysis
Source: BMC Bioinformatics. 2008 Dec 16;9:538. doi: 10.1186/1471-2105-9-538 (PMC2639436; doi:10.1186/1471-2105-9-538)
Supplement: Additional file 2 — Source code, test datasets, Pep-3D-Search toolkit and operation manual. The file is a ZIP archive containing the Visual Basic source code for Pep-3D-Search, licensed under the GNU General Public License. It also contains the test datasets, the Pep-3D-Search toolkit and the operation manual (in PDF format) of Pep-3D-Search. Updated versions will be available at . [file 1471-2105-9-538-S2.zip › Additional_file_2/Pep-3D-Search-20081205/Test_datasets/Epitope_Prediction_based_on_motif_mapping/1GC1_G/1GC1.pdb]

HEADER    VIRAL PROTEIN/RECEPTOR/IMMUNE SYSTEM    15-JUN-98   1GC1              
TITLE     HIV-1 GP120 CORE COMPLEXED WITH CD4 AND A NEUTRALIZING                
TITLE    2 HUMAN ANTIBODY                                                       
COMPND    MOL_ID: 1;                                                            
COMPND   2 MOLECULE: ENVELOPE PROTEIN GP120;                                    
COMPND   3 CHAIN: G;                                                            
COMPND   4 FRAGMENT: CORE;                                                      
COMPND   5 ENGINEERED: YES;                                                     
COMPND   6 MUTATION: YES;                                                       
COMPND   7 MOL_ID: 2;                                                           
COMPND   8 MOLECULE: CD4;                                                       
COMPND   9 CHAIN: C;                                                            
COMPND  10 FRAGMENT: D1D2, N-TERMINAL TWO DOMAIN FRAGMENT;                      
COMPND  11 ENGINEERED: YES;                                                     
COMPND  12 MUTATION: YES;                                                       
COMPND  13 MOL_ID: 3;                                                           
COMPND  14 MOLECULE: ANTIBODY 17B;                                              
COMPND  15 CHAIN: L;                                                            
COMPND  16 FRAGMENT: ANTIGEN-BINDING FRAGMENT, FAB;                             
COMPND  17 ENGINEERED: YES;                                                     
COMPND  18 OTHER_DETAILS: MONOCLONAL ANTIBODY 17B BINDS TO A CD4-               
COMPND  19 INDUCED SITE ON GP120;                                               
COMPND  20 MOL_ID: 4;                                                           
COMPND  21 MOLECULE: ANTIBODY 17B;                                              
COMPND  22 CHAIN: H;                                                            
COMPND  23 FRAGMENT: ANTIGEN-BINDING FRAGMENT, FAB;                             
COMPND  24 ENGINEERED: YES;                                                     
COMPND  25 OTHER_DETAILS: MONOCLONAL ANTIBODY 17B BINDS TO A CD4-               
COMPND  26 INDUCED SITE ON GP120                                                
SOURCE    MOL_ID: 1;                                                            
SOURCE   2 ORGANISM_SCIENTIFIC: HUMAN IMMUNODEFICIENCY VIRUS TYPE 1;            
SOURCE   3 ORGANISM_COMMON: HIV-1;                                              
SOURCE   4 STRAIN: CLADE B;                                                     
SOURCE   5 VARIANT: HXBC2;                                                      
SOURCE   6 ORGAN: OVARY;                                                        
SOURCE   7 EXPRESSION_SYSTEM: DROSOPHILA MELANOGASTER;                          
SOURCE   8 OTHER_DETAILS: SECRETED FROM DROSOPHILA SCHNEIDER 2 LINES            
SOURCE   9 UNDER CONTROL OF AN INDUCIBLE METALLOTHIONEIN PROMOTER;              
SOURCE  10 MOL_ID: 2;                                                           
SOURCE  11 ORGANISM_SCIENTIFIC: HOMO SAPIENS;                                   
SOURCE  12 ORGANISM_COMMON: HUMAN;                                              
SOURCE  13 EXPRESSION_SYSTEM: CRICETULUS GRISEUS;                               
SOURCE  14 EXPRESSION_SYSTEM_COMMON: CHINESE HAMSTER;                           
SOURCE  15 EXPRESSION_SYSTEM_CELL_LINE: CHO;                                    
SOURCE  16 MOL_ID: 3;                                                           
SOURCE  17 ORGANISM_SCIENTIFIC: HOMO SAPIENS;                                   
SOURCE  18 ORGANISM_COMMON: HUMAN;                                              
SOURCE  19 EXPRESSION_SYSTEM: MUS MUSCULUS;                                     
SOURCE  20 EXPRESSION_SYSTEM_COMMON: MURINE;                                    
SOURCE  21 OTHER_DETAILS: EPSTEIN-BARR VIRUS IMMORTALIZED B-CELL                
SOURCE  22 CLONE FUSED WITH A MURINE B-CELL FUSION PARTNER;                     
SOURCE  23 MOL_ID: 4;                                                           
SOURCE  24 ORGANISM_SCIENTIFIC: HOMO SAPIENS;                                   
SOURCE  25 ORGANISM_COMMON: HUMAN;                                              
SOURCE  26 EXPRESSION_SYSTEM: MUS MUSCULUS;                                     
SOURCE  27 EXPRESSION_SYSTEM_COMMON: MURINE;                                    
SOURCE  28 OTHER_DETAILS: EPSTEIN-BARR VIRUS IMMORTALIZED B-CELL                
SOURCE  29 CLONE FUSED WITH A MURINE B-CELL FUSION PARTNER                      
KEYWDS    COMPLEX (HIV ENVELOPE PROTEIN/CD4/FAB), HIV-1 EXTERIOR                
KEYWDS   2 ENVELOPE GP120, T-CELL SURFACE GLYCOPROTEIN CD4, ANTIGEN-            
KEYWDS   3 BINDING FRAGMENT OF HUMAN IMMUNOGLOBULIN 17B, GLYCOSYLATED           
KEYWDS   4 PROTEIN                                                              
EXPDTA    X-RAY DIFFRACTION                                                     
AUTHOR    P.D.KWONG,R.WYATT,J.ROBINSON,R.W.SWEET,J.SODROSKI,                    
AUTHOR   2 W.A.HENDRICKSON                                                      
REVDAT   2   19-AUG-98 1GC1    1       SSBOND SOURCE COMPND REMARK              
REVDAT   2 2                   1       DBREF  SEQADV                            
REVDAT   1   08-JUL-98 1GC1    0                                                
JRNL        AUTH   P.D.KWONG,R.WYATT,J.ROBINSON,R.W.SWEET,J.SODROSKI,           
JRNL        AUTH 2 W.A.HENDRICKSON                                              
JRNL        TITL   STRUCTURE OF AN HIV GP120 ENVELOPE GLYCOPROTEIN IN           
JRNL        TITL 2 COMPLEX WITH THE CD4 RECEPTOR AND A NEUTRALIZING             
JRNL        TITL 3 HUMAN ANTIBODY.                                              
JRNL        REF    NATURE                        V. 393   648 1998              
JRNL        REFN   ASTM NATUAS  UK ISSN 0028-0836                               
REMARK   1                                                                      
REMARK   2                                                                      
REMARK   2 RESOLUTION. 2.50 ANGSTROMS.                                          
REMARK   3                                                                      
REMARK   3 REFINEMENT.                                                          
REMARK   3   PROGRAM     : X-PLOR 3.8                                           
REMARK   3   AUTHORS     : BRUNGER                                              
REMARK   3                                                                      
REMARK   3  DATA USED IN REFINEMENT.                                            
REMARK   3   RESOLUTION RANGE HIGH (ANGSTROMS) : 2.50                           
REMARK   3   RESOLUTION RANGE LOW  (ANGSTROMS) : 5.00                           
REMARK   3   DATA CUTOFF            (SIGMA(F)) : 2.000                          
REMARK   3   DATA CUTOFF HIGH         (ABS(F)) : 100000.000                     
REMARK   3   DATA CUTOFF LOW          (ABS(F)) : 0.1000                         
REMARK   3   COMPLETENESS (WORKING+TEST)   (%) : 74.9                           
REMARK   3   NUMBER OF REFLECTIONS             : 28620                          
REMARK   3                                                                      
REMARK   3  FIT TO DATA USED IN REFINEMENT.                                     
REMARK   3   CROSS-VALIDATION METHOD          : THROUGHOUT                      
REMARK   3   FREE R VALUE TEST SET SELECTION  : RANDOM                          
REMARK   3   R VALUE            (WORKING SET) : 0.210                           
REMARK   3   FREE R VALUE                     : 0.302                           
REMARK   3   FREE R VALUE TEST SET SIZE   (%) : 5.000                           
REMARK   3   FREE R VALUE TEST SET COUNT      : 1430                            
REMARK   3   ESTIMATED ERROR OF FREE R VALUE  : NULL                            
REMARK   3                                                                      
REMARK   3  FIT IN THE HIGHEST RESOLUTION BIN.                                  
REMARK   3   TOTAL NUMBER OF BINS USED           : 10                           
REMARK   3   BIN RESOLUTION RANGE HIGH       (A) : 2.50                         
REMARK   3   BIN RESOLUTION RANGE LOW        (A) : 2.58                         
REMARK   3   BIN COMPLETENESS (WORKING+TEST) (%) : 42.30                        
REMARK   3   REFLECTIONS IN BIN    (WORKING SET) : 1518                         
REMARK   3   BIN R VALUE           (WORKING SET) : 0.2876                       
REMARK   3   BIN FREE R VALUE                    : 0.3878                       
REMARK   3   BIN FREE R VALUE TEST SET SIZE  (%) : 5.70                         
REMARK   3   BIN FREE R VALUE TEST SET COUNT     : 92                           
REMARK   3   ESTIMATED ERROR OF BIN FREE R VALUE : NULL                         
REMARK   3                                                                      
REMARK   3  NUMBER OF NON-HYDROGEN ATOMS USED IN REFINEMENT.                    
REMARK   3   PROTEIN ATOMS            : 7080                                    
REMARK   3   NUCLEIC ACID ATOMS       : 0                                       
REMARK   3   HETEROGEN ATOMS          : 194                                     
REMARK   3   SOLVENT ATOMS            : 602                                     
REMARK   3                                                                      
REMARK   3  B VALUES.                                                           
REMARK   3   FROM WILSON PLOT           (A**2) : NULL                           
REMARK   3   MEAN B VALUE      (OVERALL, A**2) : 21.00                          
REMARK   3   OVERALL ANISOTROPIC B VALUE.                                       
REMARK   3    B11 (A**2) : 0.00000                                              
REMARK   3    B22 (A**2) : 0.00000                                              
REMARK   3    B33 (A**2) : 0.00000                                              
REMARK   3    B12 (A**2) : 0.00000                                              
REMARK   3    B13 (A**2) : 0.00000                                              
REMARK   3    B23 (A**2) : 0.00000                                              
REMARK   3                                                                      
REMARK   3  ESTIMATED COORDINATE ERROR.                                         
REMARK   3   ESD FROM LUZZATI PLOT        (A) : NULL                            
REMARK   3   ESD FROM SIGMAA              (A) : NULL                            
REMARK   3   LOW RESOLUTION CUTOFF        (A) : 5.00                            
REMARK   3                                                                      
REMARK   3  CROSS-VALIDATED ESTIMATED COORDINATE ERROR.                         
REMARK   3   ESD FROM C-V LUZZATI PLOT    (A) : NULL                            
REMARK   3   ESD FROM C-V SIGMAA          (A) : NULL                            
REMARK   3                                                                      
REMARK   3  RMS DEVIATIONS FROM IDEAL VALUES.                                   
REMARK   3   BOND LENGTHS                 (A) : 0.007                           
REMARK   3   BOND ANGLES            (DEGREES) : 1.59                            
REMARK   3   DIHEDRAL ANGLES        (DEGREES) : NULL                            
REMARK   3   IMPROPER ANGLES        (DEGREES) : NULL                            
REMARK   3                                                                      
REMARK   3  ISOTROPIC THERMAL MODEL : RESTRAINED                                
REMARK   3                                                                      
REMARK   3  ISOTROPIC THERMAL FACTOR RESTRAINTS.    RMS    SIGMA                
REMARK   3   MAIN-CHAIN BOND              (A**2) : 1.330 ; 1.000                
REMARK   3   MAIN-CHAIN ANGLE             (A**2) : 2.310 ; 1.500                
REMARK   3   SIDE-CHAIN BOND              (A**2) : 1.970 ; 1.500                
REMARK   3   SIDE-CHAIN ANGLE             (A**2) : 3.010 ; 2.000                
REMARK   3                                                                      
REMARK   3  NCS MODEL : NULL                                                    
REMARK   3                                                                      
REMARK   3  NCS RESTRAINTS.                         RMS   SIGMA/WEIGHT          
REMARK   3   GROUP  1  POSITIONAL            (A) : NULL  ; NULL                 
REMARK   3   GROUP  1  B-FACTOR           (A**2) : NULL  ; NULL                 
REMARK   3                                                                      
REMARK   3  PARAMETER FILE  1  : PARAM3_MOD.CHO                                 
REMARK   3  PARAMETER FILE  2  : PARAMCSDX.MISC                                 
REMARK   3  PARAMETER FILE  3  : PARAMCSDX_MOD.PRO                              
REMARK   3  PARAMETER FILE  4  : PARAM19.SOL                                    
REMARK   3  PARAMETER FILE  5  : NULL                                           
REMARK   3  TOPOLOGY FILE  1   : TOPHCSDX.PRO                                   
REMARK   3  TOPOLOGY FILE  2   : TOPH3.CHO                                      
REMARK   3  TOPOLOGY FILE  3   : TOPHCSDX.MISC                                  
REMARK   3  TOPOLOGY FILE  4   : NULL                                           
REMARK   3  TOPOLOGY FILE  5   : NULL                                           
REMARK   3                                                                      
REMARK   3  OTHER REFINEMENT REMARKS: NULL                                      
REMARK   4                                                                      
REMARK   4 1GC1 COMPLIES WITH FORMAT V. 3.0, 1-DEC-2006                         
REMARK   4                                                                      
REMARK   4 THIS IS THE REMEDIATED VERSION OF THIS PDB ENTRY.                    
REMARK   4 REMEDIATED DATA FILE REVISION 3.100 (2007-03-17)                     
REMARK 200                                                                      
REMARK 200 EXPERIMENTAL DETAILS                                                 
REMARK 200  EXPERIMENT TYPE                : X-RAY DIFFRACTION                  
REMARK 200  DATE OF DATA COLLECTION        : AUG-1996                           
REMARK 200  TEMPERATURE           (KELVIN) : 100.0                              
REMARK 200  PH                             : 6.40                               
REMARK 200  NUMBER OF CRYSTALS USED        : 1                                  
REMARK 200                                                                      
REMARK 200  SYNCHROTRON              (Y/N) : Y                                  
REMARK 200  RADIATION SOURCE               : NSLS                               
REMARK 200  BEAMLINE                       : X4A                                
REMARK 200  X-RAY GENERATOR MODEL          : NULL                               
REMARK 200  MONOCHROMATIC OR LAUE    (M/L) : M                                  
REMARK 200  WAVELENGTH OR RANGE        (A) : 1.00614                            
REMARK 200  MONOCHROMATOR                  : SILICON CRYSTAL                    
REMARK 200  OPTICS                         : MIRRORS                            
REMARK 200                                                                      
REMARK 200  DETECTOR TYPE                  : PHOSPHOR IMAGE PLATE FUJI          
REMARK 200                                   BAS2000 SCANNER                    
REMARK 200  DETECTOR MANUFACTURER          : FUJI                               
REMARK 200  INTENSITY-INTEGRATION SOFTWARE : DENZO                              
REMARK 200  DATA SCALING SOFTWARE          : SCALEPACK                          
REMARK 200                                                                      
REMARK 200  NUMBER OF UNIQUE REFLECTIONS   : 37724                              
REMARK 200  RESOLUTION RANGE HIGH      (A) : 2.500                              
REMARK 200  RESOLUTION RANGE LOW       (A) : 20.000                             
REMARK 200  REJECTION CRITERIA  (SIGMA(I)) : -0.500                             
REMARK 200                                                                      
REMARK 200 OVERALL.                                                             
REMARK 200  COMPLETENESS FOR RANGE     (%) : 86.0                               
REMARK 200  DATA REDUNDANCY                : 3.000                              
REMARK 200  R MERGE                    (I) : NULL                               
REMARK 200  R SYM                      (I) : 0.09300                            
REMARK 200  <I/SIGMA(I)> FOR THE DATA SET  : 9.1700                             
REMARK 200                                                                      
REMARK 200 IN THE HIGHEST RESOLUTION SHELL.                                     
REMARK 200  HIGHEST RESOLUTION SHELL, RANGE HIGH (A) : 2.50                     
REMARK 200  HIGHEST RESOLUTION SHELL, RANGE LOW  (A) : 2.59                     
REMARK 200  COMPLETENESS FOR SHELL     (%) : 62.8                               
REMARK 200  DATA REDUNDANCY IN SHELL       : 1.56                               
REMARK 200  R MERGE FOR SHELL          (I) : NULL                               
REMARK 200  R SYM FOR SHELL            (I) : 0.24700                            
REMARK 200  <I/SIGMA(I)> FOR SHELL         : 2.170                              
REMARK 200                                                                      
REMARK 200 DIFFRACTION PROTOCOL: NULL                                           
REMARK 200 METHOD USED TO DETERMINE THE STRUCTURE: MOLECULAR REPLACEMENT +      
REMARK 200  MULTIPLE ISOMORPHOUS REPLACEMENT + DENSITY MODIFICATION             
REMARK 200 SOFTWARE USED: X-PLOR 3.8                                            
REMARK 200 STARTING MODEL: PDB ENTRIES 1HIL, 1CDH AND 3CD4                      
REMARK 200                                                                      
REMARK 200 REMARK: NULL                                                         
REMARK 280                                                                      
REMARK 280 CRYSTAL                                                              
REMARK 280 SOLVENT CONTENT, VS   (%): 59.00                                     
REMARK 280 MATTHEWS COEFFICIENT, VM (ANGSTROMS**3/DA): 3.00                     
REMARK 280                                                                      
REMARK 280 CRYSTALLIZATION CONDITIONS: VAPOUR DIFFUSION CRYSTALLIZATION:        
REMARK 280  0.5 UL OF PROTEIN (~10MG/ML IN 350 MM NACL, 5 MM TRISCL PH          
REMARK 280  7.0) + 0.4 UL OF 0.1 M NACITRATE, 0.02 M NAHEPES, 10%               
REMARK 280  ISOPROPANOL, 10.5% MONOMETHYL-PEG 5000, 0.0075% SEAPREP             
REMARK 280  AGAROSE, PH 6.4 OVER A RESERVOIR OF 0.35 M NACL, 0.1 M              
REMARK 280  NACITRATE, 0.02 M NAHEPES, 10% ISOPROPANOL, 10.5% MONOMETHYL-       
REMARK 280  PEG 5000, PH 6.4, VAPOR DIFFUSION                                   
REMARK 290                                                                      
REMARK 290 CRYSTALLOGRAPHIC SYMMETRY                                            
REMARK 290 SYMMETRY OPERATORS FOR SPACE GROUP: P 2 2 21                         
REMARK 290                                                                      
REMARK 290      SYMOP   SYMMETRY                                                
REMARK 290     NNNMMM   OPERATOR                                                
REMARK 290       1555   X,Y,Z                                                   
REMARK 290       2555   -X,-Y,1/2+Z                                             
REMARK 290       3555   -X,Y,1/2-Z                                              
REMARK 290       4555   X,-Y,-Z                                                 
REMARK 290                                                                      
REMARK 290     WHERE NNN -> OPERATOR NUMBER                                     
REMARK 290           MMM -> TRANSLATION VECTOR                                  
REMARK 290                                                                      
REMARK 290 CRYSTALLOGRAPHIC SYMMETRY TRANSFORMATIONS                            
REMARK 290 THE FOLLOWING TRANSFORMATIONS OPERATE ON THE ATOM/HETATM             
REMARK 290 RECORDS IN THIS ENTRY TO PRODUCE CRYSTALLOGRAPHICALLY                
REMARK 290 RELATED MOLECULES.                                                   
REMARK 290   SMTRY1   1  1.000000  0.000000  0.000000        0.00000            
REMARK 290   SMTRY2   1  0.000000  1.000000  0.000000        0.00000            
REMARK 290   SMTRY3   1  0.000000  0.000000  1.000000        0.00000            
REMARK 290   SMTRY1   2 -1.000000  0.000000  0.000000        0.00000            
REMARK 290   SMTRY2   2  0.000000 -1.000000  0.000000        0.00000            
REMARK 290   SMTRY3   2  0.000000  0.000000  1.000000       98.35000            
REMARK 290   SMTRY1   3 -1.000000  0.000000  0.000000        0.00000            
REMARK 290   SMTRY2   3  0.000000  1.000000  0.000000        0.00000            
REMARK 290   SMTRY3   3  0.000000  0.000000 -1.000000       98.35000            
REMARK 290   SMTRY1   4  1.000000  0.000000  0.000000        0.00000            
REMARK 290   SMTRY2   4  0.000000 -1.000000  0.000000        0.00000            
REMARK 290   SMTRY3   4  0.000000  0.000000 -1.000000        0.00000            
REMARK 290                                                                      
REMARK 290 REMARK: NULL                                                         
REMARK 300                                                                      
REMARK 300 BIOMOLECULE: 1, 2                                                    
REMARK 300 THIS ENTRY CONTAINS THE CRYSTALLOGRAPHIC ASYMMETRIC UNIT             
REMARK 300 WHICH CONSISTS OF 4 CHAIN(S). SEE REMARK 350 FOR                     
REMARK 300 INFORMATION ON GENERATING THE BIOLOGICAL MOLECULE(S).                
REMARK 350                                                                      
REMARK 350 GENERATING THE BIOMOLECULE                                           
REMARK 350 COORDINATES FOR A COMPLETE MULTIMER REPRESENTING THE KNOWN           
REMARK 350 BIOLOGICALLY SIGNIFICANT OLIGOMERIZATION STATE OF THE                
REMARK 350 MOLECULE CAN BE GENERATED BY APPLYING BIOMT TRANSFORMATIONS          
REMARK 350 GIVEN BELOW.  BOTH NON-CRYSTALLOGRAPHIC AND                          
REMARK 350 CRYSTALLOGRAPHIC OPERATIONS ARE GIVEN.                               
REMARK 350                                                                      
REMARK 350 BIOMOLECULE: 1                                                       
REMARK 350 APPLY THE FOLLOWING TO CHAINS: G, C                                  
REMARK 350   BIOMT1   1  1.000000  0.000000  0.000000        0.00000            
REMARK 350   BIOMT2   1  0.000000  1.000000  0.000000        0.00000            
REMARK 350   BIOMT3   1  0.000000  0.000000  1.000000        0.00000            
REMARK 350 BIOMOLECULE: 2                                                       
REMARK 350 APPLY THE FOLLOWING TO CHAINS: L, H                                  
REMARK 350   BIOMT1   1  1.000000  0.000000  0.000000        0.00000            
REMARK 350   BIOMT2   1  0.000000  1.000000  0.000000        0.00000            
REMARK 350   BIOMT3   1  0.000000  0.000000  1.000000        0.00000            
REMARK 465                                                                      
REMARK 465 MISSING RESIDUES                                                     
REMARK 465 THE FOLLOWING RESIDUES WERE NOT LOCATED IN THE                       
REMARK 465 EXPERIMENT. (M=MODEL NUMBER; RES=RESIDUE NAME; C=CHAIN               
REMARK 465 IDENTIFIER; SSSEQ=SEQUENCE NUMBER; I=INSERTION CODE.)                
REMARK 465                                                                      
REMARK 465   M RES C SSSEQI                                                     
REMARK 465     GLY G    79                                                      
REMARK 465     ALA G    80                                                      
REMARK 465     ARG G    81                                                      
REMARK 465     SER G    82                                                      
REMARK 465     GLU G    83                                                      
REMARK 465     VAL G    84                                                      
REMARK 465     VAL G    85                                                      
REMARK 465     LEU G    86                                                      
REMARK 465     VAL G    87                                                      
REMARK 465     ASN G    88                                                      
REMARK 465     VAL G    89                                                      
REMARK 465     ASN G   397                                                      
REMARK 465     SER G   398                                                      
REMARK 465     THR G   399                                                      
REMARK 465     TRP G   400                                                      
REMARK 465     SER G   401                                                      
REMARK 465     THR G   402                                                      
REMARK 465     LYS G   403                                                      
REMARK 465     GLY G   404                                                      
REMARK 465     SER G   405                                                      
REMARK 465     ASN G   406                                                      
REMARK 465     ASN G   407                                                      
REMARK 465     THR G   408                                                      
REMARK 465     GLU G   409                                                      
REMARK 465     ALA C   182                                                      
REMARK 465     SER C   183                                                      
REMARK 465     ASN C   184                                                      
REMARK 465     THR C   185                                                      
REMARK 500                                                                      
REMARK 500 GEOMETRY AND STEREOCHEMISTRY                                         
REMARK 500 SUBTOPIC: COVALENT BOND LENGTHS                                      
REMARK 500                                                                      
REMARK 500 THE STEREOCHEMICAL PARAMETERS OF THE FOLLOWING RESIDUES              
REMARK 500 HAVE VALUES WHICH DEVIATE FROM EXPECTED VALUES BY MORE               
REMARK 500 THAN 6*RMSD (M=MODEL NUMBER; RES=RESIDUE NAME; C=CHAIN               
REMARK 500 IDENTIFIER; SSEQ=SEQUENCE NUMBER; I=INSERTION CODE).                 
REMARK 500                                                                      
REMARK 500 STANDARD TABLE:                                                      
REMARK 500 FORMAT: (10X,I3,1X,2(A3,1X,A1,I4,A1,1X,A4,3X),F6.3)                  
REMARK 500                                                                      
REMARK 500 EXPECTED VALUES: ENGH AND HUBER, 1991                                
REMARK 500                                                                      
REMARK 500  M RES CSSEQI ATM1   RES CSSEQI ATM2   DEVIATION                     
REMARK 500    PRO H  41   CG    PRO H  41   CD     0.046                        
REMARK 500                                                                      
REMARK 500 GEOMETRY AND STEREOCHEMISTRY                                         
REMARK 500 SUBTOPIC: COVALENT BOND ANGLES                                       
REMARK 500                                                                      
REMARK 500 THE STEREOCHEMICAL PARAMETERS OF THE FOLLOWING RESIDUES              
REMARK 500 HAVE VALUES WHICH DEVIATE FROM EXPECTED VALUES BY MORE               
REMARK 500 THAN 6*RMSD (M=MODEL NUMBER; RES=RESIDUE NAME; C=CHAIN               
REMARK 500 IDENTIFIER; SSEQ=SEQUENCE NUMBER; I=INSERTION CODE).                 
REMARK 500                                                                      
REMARK 500 STANDARD TABLE:                                                      
REMARK 500 FORMAT: (10X,I3,1X,A3,1X,A1,I4,A1,3(1X,A4,2X),12X,F5.1)              
REMARK 500                                                                      
REMARK 500 EXPECTED VALUES: ENGH AND HUBER, 1991                                
REMARK 500                                                                      
REMARK 500  M RES CSSEQI ATM1   ATM2   ATM3                                     
REMARK 500    ASP G  99   N   -  CA  -  C   ANGL. DEV. =-12.1 DEGREES           
REMARK 500    CYS G 119   N   -  CA  -  C   ANGL. DEV. =-11.9 DEGREES           
REMARK 500    THR G 123   N   -  CA  -  C   ANGL. DEV. = 11.2 DEGREES           
REMARK 500    LEU G 125   N   -  CA  -  C   ANGL. DEV. = 12.8 DEGREES           
REMARK 500    CYS G 126   N   -  CA  -  C   ANGL. DEV. = 12.5 DEGREES           
REMARK 500    VAL G 127   N   -  CA  -  C   ANGL. DEV. =-10.1 DEGREES           
REMARK 500    THR G 198   N   -  CA  -  C   ANGL. DEV. =-10.1 DEGREES           
REMARK 500    ARG G 350   N   -  CA  -  C   ANGL. DEV. =  9.6 DEGREES           
REMARK 500    GLU G 464   N   -  CA  -  C   ANGL. DEV. = 10.9 DEGREES           
REMARK 500    VAL C  86   N   -  CA  -  C   ANGL. DEV. =-11.0 DEGREES           
REMARK 500    VAL C 146   N   -  CA  -  C   ANGL. DEV. =-12.8 DEGREES           
REMARK 500    ASN L  93   N   -  CA  -  C   ANGL. DEV. =  9.8 DEGREES           
REMARK 500    LEU L 137   CA  -  CB  -  CG  ANGL. DEV. =  9.9 DEGREES           
REMARK 500    PRO L 143   C   -  N   -  CD  ANGL. DEV. =  9.8 DEGREES           
REMARK 500    ASP L 172   N   -  CA  -  C   ANGL. DEV. = 11.7 DEGREES           
REMARK 500    GLN L 201   N   -  CA  -  C   ANGL. DEV. =-11.2 DEGREES           
REMARK 500    VAL H  11   N   -  CA  -  C   ANGL. DEV. =-10.0 DEGREES           
REMARK 500    THR H  53   N   -  CA  -  C   ANGL. DEV. =  9.8 DEGREES           
REMARK 500    CYS H  96   N   -  CA  -  C   ANGL. DEV. =-10.1 DEGREES           
REMARK 500    LEU H 153   CA  -  CB  -  CG  ANGL. DEV. = 10.3 DEGREES           
REMARK 500    PRO H 162   C   -  N   -  CD  ANGL. DEV. = 10.6 DEGREES           
REMARK 500                                                                      
REMARK 500 GEOMETRY AND STEREOCHEMISTRY                                         
REMARK 500 SUBTOPIC: TORSION ANGLES                                             
REMARK 500                                                                      
REMARK 500 TORSION ANGLES OUTSIDE THE EXPECTED RAMACHANDRAN REGIONS:            
REMARK 500 (M=MODEL NUMBER; RES=RESIDUE NAME; C=CHAIN IDENTIFIER;               
REMARK 500 SSEQ=SEQUENCE NUMBER; I=INSERTION CODE).                             
REMARK 500                                                                      
REMARK 500 STANDARD TABLE:                                                      
REMARK 500 FORMAT:(10X,I3,1X,A3,1X,A1,I4,A1,4X,F7.2,3X,F7.2)                    
REMARK 500                                                                      
REMARK 500  M RES CSSEQI        PSI       PHI                                   
REMARK 500    ALA L  51      -31.51     64.80                                   
REMARK 525                                                                      
REMARK 525 SOLVENT                                                              
REMARK 525 THE FOLLOWING SOLVENT MOLECULES LIE FARTHER THAN EXPECTED            
REMARK 525 FROM THE PROTEIN OR NUCLEIC ACID MOLECULE AND MAY BE                 
REMARK 525 ASSOCIATED WITH A SYMMETRY RELATED MOLECULE (M=MODEL                 
REMARK 525 NUMBER; RES=RESIDUE NAME; C=CHAIN IDENTIFIER; SSEQ=SEQUENCE          
REMARK 525 NUMBER; I=INSERTION CODE):                                           
REMARK 525                                                                      
REMARK 525  M RES CSSEQI                                                        
REMARK 525    HOH   258        DISTANCE =  5.70 ANGSTROMS                       
REMARK 525    HOH   278        DISTANCE =  7.62 ANGSTROMS                       
REMARK 525    HOH   348        DISTANCE =  5.01 ANGSTROMS                       
REMARK 525    HOH   379        DISTANCE =  7.74 ANGSTROMS                       
REMARK 525    HOH   476        DISTANCE =  5.30 ANGSTROMS                       
REMARK 525    HOH   512        DISTANCE =  5.18 ANGSTROMS                       
REMARK 800                                                                      
REMARK 800 SITE                                                                 
REMARK 800 SITE_IDENTIFIER: O                                                   
REMARK 800 SITE_DESCRIPTION: WATER HOH 1000 (ZERO OCCUPANCY) MARKS THE          
REMARK 800                   LOCATION OF THE CENTRAL UNMODELLED DENSITY IN      
REMARK 800                   THE "PHE 43" CAVITY.                               
DBREF  1GC1 G   90   127  UNP    P04578   ENV_HV1H2       90    127             
DBREF  1GC1 G  128   194  PDB    1GC1     1GC1           128    194             
DBREF  1GC1 G  195   297  UNP    P04578   ENV_HV1H2      195    297             
DBREF  1GC1 G  298   329  PDB    1GC1     1GC1           298    329             
DBREF  1GC1 G  330   396  UNP    P04578   ENV_HV1H2      330    396             
DBREF  1GC1 G  410   492  UNP    P04578   ENV_HV1H2      410    492             
DBREF  1GC1 C    1   181  UNP    P01730   CD4_HUMAN       26    206             
DBREF  1GC1 L    1   213  PDB    1GC1     1GC1             1    213             
DBREF  1GC1 H    1   229  PDB    1GC1     1GC1             1    229             
SEQADV 1GC1 ASN G   94  UNP  P04578    ASP    94 CONFLICT                       
SEQADV 1GC1 ALA G  346  UNP  P04578    ASP   346 CONFLICT                       
SEQADV 1GC1 PRO G  470  UNP  P04578    LEU   470 CONFLICT                       
SEQRES   1 G  321  GLY ALA ARG SER GLU VAL VAL LEU VAL ASN VAL THR GLU          
SEQRES   2 G  321  ASN PHE ASN MET TRP LYS ASN ASP MET VAL GLU GLN MET          
SEQRES   3 G  321  HIS GLU ASP ILE ILE SER LEU TRP ASP GLN SER LEU LYS          
SEQRES   4 G  321  PRO CYS VAL LYS LEU THR PRO LEU CYS VAL GLY ALA GLY          
SEQRES   5 G  321  SER CYS ASN THR SER VAL ILE THR GLN ALA CYS PRO LYS          
SEQRES   6 G  321  VAL SER PHE GLU PRO ILE PRO ILE HIS TYR CYS ALA PRO          
SEQRES   7 G  321  ALA GLY PHE ALA ILE LEU LYS CYS ASN ASN LYS THR PHE          
SEQRES   8 G  321  ASN GLY THR GLY PRO CYS THR ASN VAL SER THR VAL GLN          
SEQRES   9 G  321  CYS THR HIS GLY ILE ARG PRO VAL VAL SER THR GLN LEU          
SEQRES  10 G  321  LEU LEU ASN GLY SER LEU ALA GLU GLU GLU VAL VAL ILE          
SEQRES  11 G  321  ARG SER VAL ASN PHE THR ASP ASN ALA LYS THR ILE ILE          
SEQRES  12 G  321  VAL GLN LEU ASN THR SER VAL GLU ILE ASN CYS THR GLY          
SEQRES  13 G  321  ALA GLY HIS CYS ASN ILE SER ARG ALA LYS TRP ASN ASN          
SEQRES  14 G  321  THR LEU LYS GLN ILE ALA SER LYS LEU ARG GLU GLN PHE          
SEQRES  15 G  321  GLY ASN ASN LYS THR ILE ILE PHE LYS GLN SER SER GLY          
SEQRES  16 G  321  GLY ASP PRO GLU ILE VAL THR HIS SER PHE ASN CYS GLY          
SEQRES  17 G  321  GLY GLU PHE PHE TYR CYS ASN SER THR GLN LEU PHE ASN          
SEQRES  18 G  321  SER THR TRP PHE ASN SER THR TRP SER THR LYS GLY SER          
SEQRES  19 G  321  ASN ASN THR GLU GLY SER ASP THR ILE THR LEU PRO CYS          
SEQRES  20 G  321  ARG ILE LYS GLN ILE ILE ASN MET TRP GLN LYS VAL GLY          
SEQRES  21 G  321  LYS ALA MET TYR ALA PRO PRO ILE SER GLY GLN ILE ARG          
SEQRES  22 G  321  CYS SER SER ASN ILE THR GLY LEU LEU LEU THR ARG ASP          
SEQRES  23 G  321  GLY GLY ASN SER ASN ASN GLU SER GLU ILE PHE ARG PRO          
SEQRES  24 G  321  GLY GLY GLY ASP MET ARG ASP ASN TRP ARG SER GLU LEU          
SEQRES  25 G  321  TYR LYS TYR LYS VAL VAL LYS ILE GLU                          
SEQRES   1 C  185  LYS LYS VAL VAL LEU GLY LYS LYS GLY ASP THR VAL GLU          
SEQRES   2 C  185  LEU THR CYS THR ALA SER GLN LYS LYS SER ILE GLN PHE          
SEQRES   3 C  185  HIS TRP LYS ASN SER ASN GLN ILE LYS ILE LEU GLY ASN          
SEQRES   4 C  185  GLN GLY SER PHE LEU THR LYS GLY PRO SER LYS LEU ASN          
SEQRES   5 C  185  ASP ARG ALA ASP SER ARG ARG SER LEU TRP ASP GLN GLY          
SEQRES   6 C  185  ASN PHE PRO LEU ILE ILE LYS ASN LEU LYS ILE GLU ASP          
SEQRES   7 C  185  SER ASP THR TYR ILE CYS GLU VAL GLU ASP GLN LYS GLU          
SEQRES   8 C  185  GLU VAL GLN LEU LEU VAL PHE GLY LEU THR ALA ASN SER          
SEQRES   9 C  185  ASP THR HIS LEU LEU GLN GLY GLN SER LEU THR LEU THR          
SEQRES  10 C  185  LEU GLU SER PRO PRO GLY SER SER PRO SER VAL GLN CYS          
SEQRES  11 C  185  ARG SER PRO ARG GLY LYS ASN ILE GLN GLY GLY LYS THR          
SEQRES  12 C  185  LEU SER VAL SER GLN LEU GLU LEU GLN ASP SER GLY THR          
SEQRES  13 C  185  TRP THR CYS THR VAL LEU GLN ASN GLN LYS LYS VAL GLU          
SEQRES  14 C  185  PHE LYS ILE ASP ILE VAL VAL LEU ALA PHE GLN LYS ALA          
SEQRES  15 C  185  SER ASN THR                                                  
SEQRES   1 L  213  GLU LEU GLU LEU THR GLN SER PRO ALA THR LEU SER VAL          
SEQRES   2 L  213  SER PRO GLY GLU ARG ALA THR LEU SER CYS ARG ALA SER          
SEQRES   3 L  213  GLU SER VAL SER SER ASP LEU ALA TRP TYR GLN GLN LYS          
SEQRES   4 L  213  PRO GLY GLN ALA PRO ARG LEU LEU ILE TYR GLY ALA SER          
SEQRES   5 L  213  THR ARG ALA THR GLY VAL PRO ALA ARG PHE SER GLY SER          
SEQRES   6 L  213  GLY SER GLY ALA GLU PHE THR LEU THR ILE SER SER LEU          
SEQRES   7 L  213  GLN SER GLU ASP PHE ALA VAL TYR TYR CYS GLN GLN TYR          
SEQRES   8 L  213  ASN ASN TRP PRO PRO ARG TYR THR PHE GLY GLN GLY THR          
SEQRES   9 L  213  ARG LEU GLU ILE LYS ARG THR VAL ALA ALA PRO SER VAL          
SEQRES  10 L  213  PHE ILE PHE PRO PRO SER ASP GLU GLN LEU LYS SER GLY          
SEQRES  11 L  213  THR ALA SER VAL VAL CYS LEU LEU ASN ASN PHE TYR PRO          
SEQRES  12 L  213  ARG GLU ALA LYS VAL GLN TRP LYS VAL ASP ASN ALA LEU          
SEQRES  13 L  213  GLN SER GLY ASN SER GLN GLU SER VAL THR GLU GLN ASP          
SEQRES  14 L  213  SER LYS ASP SER THR TYR SER LEU SER SER THR LEU THR          
SEQRES  15 L  213  LEU SER LYS ALA ASP TYR GLU LYS HIS LYS VAL TYR ALA          
SEQRES  16 L  213  CYS GLU VAL THR HIS GLN GLY LEU SER SER PRO VAL THR          
SEQRES  17 L  213  LYS SER PHE ASN ARG                                          
SEQRES   1 H  229  GLN VAL GLN LEU LEU GLU SER GLY ALA GLU VAL LYS LYS          
SEQRES   2 H  229  PRO GLY SER SER VAL LYS VAL SER CYS LYS ALA SER GLY          
SEQRES   3 H  229  ASP THR PHE ILE ARG TYR SER PHE THR TRP VAL ARG GLN          
SEQRES   4 H  229  ALA PRO GLY GLN GLY LEU GLU TRP MET GLY ARG ILE ILE          
SEQRES   5 H  229  THR ILE LEU ASP VAL ALA HIS TYR ALA PRO HIS LEU GLN          
SEQRES   6 H  229  GLY ARG VAL THR ILE THR ALA ASP LYS SER THR SER THR          
SEQRES   7 H  229  VAL TYR LEU GLU LEU ARG ASN LEU ARG SER ASP ASP THR          
SEQRES   8 H  229  ALA VAL TYR PHE CYS ALA GLY VAL TYR GLU GLY GLU ALA          
SEQRES   9 H  229  ASP GLU GLY GLU TYR ASP ASN ASN GLY PHE LEU LYS HIS          
SEQRES  10 H  229  TRP GLY GLN GLY THR LEU VAL THR VAL THR SER ALA SER          
SEQRES  11 H  229  THR LYS GLY PRO SER VAL PHE PRO LEU ALA PRO SER SER          
SEQRES  12 H  229  LYS SER THR SER GLY GLY THR ALA ALA LEU GLY CYS LEU          
SEQRES  13 H  229  VAL LYS ASP TYR PHE PRO GLN PRO VAL THR VAL SER TRP          
SEQRES  14 H  229  ASN SER GLY ALA LEU THR SER GLY VAL HIS THR PHE PRO          
SEQRES  15 H  229  ALA VAL LEU GLN SER SER GLY LEU TYR SER LEU SER SER          
SEQRES  16 H  229  VAL VAL THR VAL PRO SER SER SER LEU GLY THR GLN THR          
SEQRES  17 H  229  TYR ILE CYS ASN VAL ASN HIS LYS PRO SER ASN THR LYS          
SEQRES  18 H  229  VAL ASP LYS LYS VAL GLU PRO LYS                              
MODRES      ASN G  197  ASN  GLYCOSYLATION SITE                                 
MODRES      ASN G  234  ASN  GLYCOSYLATION SITE                                 
MODRES      ASN G  262  ASN  GLYCOSYLATION SITE                                 
MODRES      ASN G  276  ASN  GLYCOSYLATION SITE                                 
MODRES      ASN G  289  ASN  GLYCOSYLATION SITE                                 
MODRES      ASN G  295  ASN  GLYCOSYLATION SITE                                 
MODRES      ASN G  332  ASN  GLYCOSYLATION SITE                                 
MODRES      ASN G  339  ASN  GLYCOSYLATION SITE                                 
MODRES      ASN G  386  ASN  GLYCOSYLATION SITE                                 
MODRES      ASN G  392  ASN  GLYCOSYLATION SITE                                 
MODRES      ASN G  448  ASN  GLYCOSYLATION SITE                                 
MODRES 1GC1 ASN G  197  ASN  GLYCOSYLATION SITE                                 
MODRES 1GC1 ASN G  234  ASN  GLYCOSYLATION SITE                                 
MODRES 1GC1 ASN G  262  ASN  GLYCOSYLATION SITE                                 
MODRES 1GC1 ASN G  276  ASN  GLYCOSYLATION SITE                                 
MODRES 1GC1 ASN G  289  ASN  GLYCOSYLATION SITE                                 
MODRES 1GC1 ASN G  295  ASN  GLYCOSYLATION SITE                                 
MODRES 1GC1 ASN G  332  ASN  GLYCOSYLATION SITE                                 
MODRES 1GC1 ASN G  339  ASN  GLYCOSYLATION SITE                                 
MODRES 1GC1 ASN G  386  ASN  GLYCOSYLATION SITE                                 
MODRES 1GC1 ASN G  392  ASN  GLYCOSYLATION SITE                                 
MODRES 1GC1 ASN G  448  ASN  GLYCOSYLATION SITE                                 
HET    NAG  G 697      14                                                       
HET    NDG  G 734      14                                                       
HET    FUC  G 735      10                                                       
HET    NAG  G 762      14                                                       
HET    NAG  G 776      14                                                       
HET    NAG  G 789      14                                                       
HET    NAG  G 795      14                                                       
HET    FUC  G 796      10                                                       
HET    NAG  G 832      14                                                       
HET    NAG  G 839      14                                                       
HET    NAG  G 886      14                                                       
HET    NAG  G 892      14                                                       
HET    FUC  G 893      10                                                       
HET    NAG  G 948      14                                                       
HET    FUC  G 949      10                                                       
HETNAM     NAG N-ACETYL-D-GLUCOSAMINE                                           
HETNAM     NDG 2-(ACETYLAMINO)-2-DEOXY-A-D-GLUCOPYRANOSE                        
HETNAM     FUC ALPHA-L-FUCOSE                                                   
HETSYN     NAG NAG                                                              
FORMUL   5  NAG    10(C8 H15 N O6)                                              
FORMUL   6  NDG    C8 H15 N O6                                                  
FORMUL   6  FUC    4(C6 H12 O5)                                                 
FORMUL  16  HOH   *603(H2 O)                                                    
HELIX    1 GA1 MET G  100  LEU G  116  1                                  17    
HELIX    2 GA2 ARG G  335  SER G  347  1                                  13    
HELIX    3 GA3 ASP G  368  THR G  373  1                                   6    
HELIX    4 GA4 THR G  388  PHE G  391  5SLIGHTLY NON-STANDARD              4    
HELIX    5 GA5 MET G  475  TYR G  484  1                                  10    
HELIX    6 CA1 ARG C   58  GLY C   65  5IRREGULAR                          8    
HELIX    7 CA2 LYS C   75  SER C   79  5                                   5    
HELIX    8 CA3 GLU C  150  SER C  154  5                                   5    
HELIX    9 LA1 SER L  123  GLY L  130  1                                   8    
HELIX   10 LA2 LYS L  185  GLU L  189  1                                   5    
HELIX   11 HA1 THR H   28  ILE H   30  5                                   3    
HELIX   12 HA2 ARG H   87  THR H   91  5                                   5    
HELIX   13 HA3 SER H  171  ALA H  173  5                                   3    
SHEET    1   A 2 ASN G  92  ASN G  94  0                                        
SHEET    2   A 2 GLY G 237  CYS G 239 -1                                        
SHEET    1   B 4 SER G 199  ILE G 201  0                                        
SHEET    2   B 4 CYS G 119  THR G 123 -1                                        
SHEET    3   B 4 VAL G 430  TYR G 435 -1                                        
SHEET    4   B 4 GLN G 422  MET G 426 -1                                        
SHEET    1   C 1 PRO G 214  ALA G 219  0                                        
SHEET    2   C 1 GLN G 246  ILE G 251 -1                                        
SHEET    1   D 3 ASN G 241  VAL G 245  0                                        
SHEET    2   D 3 GLY G 222  ASN G 229 -1                                        
SHEET    3   D 3 LYS G 485  ILE G 491 -1                                        
SHEET    1   E 7 LEU G 261  GLY G 263  0                                        
SHEET    2   E 7 ILE G 443  ILE G 449  1                                        
SHEET    3   E 7 VAL G 292  GLY G 298 -1                                        
SHEET    4   E 7 GLY G 329  SER G 334 -1                                        
SHEET    5   E 7 ASP G 412  LYS G 421 -1                                        
SHEET    6   E 7 GLU G 381  ASN G 386 -1                                        
SHEET    7   E 7 HIS G 374  CYS G 378 -1                                        
SHEET    1   F 6 VAL G 271  ARG G 273  0                                        
SHEET    2   F 6 ILE G 284  LEU G 288 -1                                        
SHEET    3   F 6 THR G 450  ASP G 457 -1                                        
SHEET    4   F 6 GLU G 464  GLY G 471 -1                                        
SHEET    5   F 6 THR G 358  LYS G 362  1                                        
SHEET    6   F 6 SER G 393  TRP G 395 -1                                        
SHEET    1   G 7 LYS C   2  LYS C   7  0                                        
SHEET    2   G 7 GLN C  89  PHE C  98  1  N  GLN C  94   O  LYS C   2           
SHEET    3   G 7 ASP C  80  VAL C  86 -1  N  VAL C  86   O  GLN C  89           
SHEET    4   G 7 HIS C  27  LYS C  29 -1  N  LYS C  29   O  ILE C  83           
SHEET    5   G 7 LYS C  35  GLN C  40 -1  N  LEU C  37   O  TRP C  28           
SHEET    6   G 7 PHE C  43  LYS C  46 -1  N  THR C  45   O  GLY C  38           
SHEET    7   G 7 GLY G 366  GLY G 367 -1  N  GLY G 367   O  LEU C  44           
SHEET    1   H 2 VAL C  12  LEU C  14  0                                        
SHEET    2   H 2 LEU C  69  ILE C  71 -1  N  ILE C  71   O  VAL C  12           
SHEET    1   I 3 GLY C  99  ALA C 102  0                                        
SHEET    2   I 3 LEU C 114  GLU C 119 -1  N  GLU C 119   O  GLY C  99           
SHEET    3   I 3 THR C 143  VAL C 146 -1  N  VAL C 146   O  LEU C 114           
SHEET    1   J 2 HIS C 107  LEU C 109  0                                        
SHEET    2   J 2 VAL C 175  LEU C 177  1  N  VAL C 175   O  LEU C 108           
SHEET    1   K 4 ASN C 137  GLY C 140  0                                        
SHEET    2   K 4 SER C 127  ARG C 131 -1  N  CYS C 130   O  ILE C 138           
SHEET    3   K 4 GLY C 155  GLN C 163 -1  N  LEU C 162   O  SER C 127           
SHEET    4   K 4 LYS C 166  ILE C 174 -1  N  ILE C 174   O  GLY C 155           
SHEET    1   L 4 LEU L   4  GLN L   6  0                                        
SHEET    2   L 4 ALA L  19  ALA L  25 -1  N  ARG L  24   O  THR L   5           
SHEET    3   L 4 GLU L  70  ILE L  75 -1  N  ILE L  75   O  ALA L  19           
SHEET    4   L 4 PHE L  62  SER L  67 -1  N  SER L  67   O  GLU L  70           
SHEET    1   M 5 THR L  10  VAL L  13  0                                        
SHEET    2   M 5 THR L 104  ILE L 108  1  N  ARG L 105   O  LEU L  11           
SHEET    3   M 5 ALA L  84  GLN L  90 -1  N  TYR L  86   O  THR L 104           
SHEET    4   M 5 LEU L  33  GLN L  38 -1  N  GLN L  38   O  VAL L  85           
SHEET    5   M 5 ARG L  45  ILE L  48 -1  N  ILE L  48   O  TRP L  35           
SHEET    1   N 4 SER L 116  PHE L 120  0                                        
SHEET    2   N 4 THR L 131  ASN L 139 -1  N  ASN L 139   O  SER L 116           
SHEET    3   N 4 LEU L 177  SER L 184 -1  N  LEU L 183   O  ALA L 132           
SHEET    4   N 4 SER L 161  VAL L 165 -1  N  SER L 164   O  SER L 178           
SHEET    1   O 3 LYS L 147  TRP L 150  0                                        
SHEET    2   O 3 VAL L 193  THR L 199 -1  N  THR L 199   O  LYS L 147           
SHEET    3   O 3 VAL L 207  ASN L 212 -1  N  PHE L 211   O  TYR L 194           
SHEET    1   P 4 GLN H   3  GLU H   6  0                                        
SHEET    2   P 4 VAL H  18  SER H  25 -1  N  SER H  25   O  GLN H   3           
SHEET    3   P 4 THR H  78  LEU H  83 -1  N  LEU H  83   O  VAL H  18           
SHEET    4   P 4 VAL H  68  ASP H  73 -1  N  ASP H  73   O  THR H  78           
SHEET    1   Q 6 GLU H  10  LYS H  12  0                                        
SHEET    2   Q 6 THR H 122  VAL H 126  1  N  THR H 125   O  GLU H  10           
SHEET    3   Q 6 ALA H  92  TYR H 100 -1  N  TYR H  94   O  THR H 122           
SHEET    4   Q 6 TYR H  32  GLN H  39 -1  N  GLN H  39   O  VAL H  93           
SHEET    5   Q 6 LEU H  45  ILE H  52 -1  N  ILE H  51   O  PHE H  34           
SHEET    6   Q 6 VAL H  57  TYR H  60 -1  N  HIS H  59   O  ARG H  50           
SHEET    1   R 4 SER H 135  LEU H 139  0                                        
SHEET    2   R 4 THR H 150  TYR H 160 -1  N  LYS H 158   O  SER H 135           
SHEET    3   R 4 TYR H 191  PRO H 200 -1  N  VAL H 199   O  ALA H 151           
SHEET    4   R 4 VAL H 178  THR H 180 -1  N  HIS H 179   O  VAL H 196           
SHEET    1   S 3 VAL H 165  TRP H 169  0                                        
SHEET    2   S 3 ILE H 210  HIS H 215 -1  N  ASN H 214   O  THR H 166           
SHEET    3   S 3 THR H 220  LYS H 225 -1  N  LYS H 224   O  CYS H 211           
SSBOND   1 CYS G  119    CYS G  205                                             
SSBOND   2 CYS G  126    CYS G  196                                             
SSBOND   3 CYS G  218    CYS G  247                                             
SSBOND   4 CYS G  228    CYS G  239                                             
SSBOND   5 CYS G  296    CYS G  331                                             
SSBOND   6 CYS G  378    CYS G  445                                             
SSBOND   7 CYS G  385    CYS G  418                                             
SSBOND   8 CYS C   16    CYS C   84                                             
SSBOND   9 CYS C  130    CYS C  159                                             
SSBOND  10 CYS L   23    CYS L   88                                             
SSBOND  11 CYS L  136    CYS L  196                                             
SSBOND  12 CYS H   22    CYS H   96                                             
SSBOND  13 CYS H  155    CYS H  211                                             
LINK         C1  NAG G 697                 ND2 ASN G 197                        
LINK         C1  NDG G 734                 ND2 ASN G 234                        
LINK         O6  NDG G 734                 C1  FUC G 735                        
LINK         C1  NAG G 762                 ND2 ASN G 262                        
LINK         C1  NAG G 776                 ND2 ASN G 276                        
LINK         C1  NAG G 789                 ND2 ASN G 289                        
LINK         C1  NAG G 795                 ND2 ASN G 295                        
LINK         O6  NAG G 795                 C1  FUC G 796                        
LINK         C1  NAG G 832                 ND2 ASN G 332                        
LINK         C1  NAG G 839                 ND2 ASN G 339                        
LINK         C1  NAG G 886                 ND2 ASN G 386                        
LINK         C1  NAG G 892                 ND2 ASN G 392                        
LINK         O6  NAG G 892                 C1  FUC G 893                        
LINK         C1  NAG G 948                 ND2 ASN G 448                        
LINK         O6  NAG G 948                 C1  FUC G 949                        
CISPEP   1 TRP L   94    PRO L   95          0        -1.61                     
SITE     1   O  1 HOH  1000                                                     
CRYST1   71.640   88.130  196.700  90.00  90.00  90.00 P 2 2 21      4          
ORIGX1      1.000000  0.000000  0.000000        0.00000                         
ORIGX2      0.000000  1.000000  0.000000        0.00000                         
ORIGX3      0.000000  0.000000  1.000000        0.00000                         
SCALE1      0.013959  0.000000  0.000000        0.00000                         
SCALE2      0.000000  0.011347  0.000000        0.00000                         
SCALE3      0.000000  0.000000  0.005084        0.00000                         
ATOM      1  N   THR G  90      30.031 -50.064  78.936  1.00 42.55           N  
ATOM      2  CA  THR G  90      30.956 -49.288  79.751  1.00 43.59           C  
ATOM      3  C   THR G  90      32.160 -48.859  78.914  1.00 43.84           C  
ATOM      4  O   THR G  90      32.133 -48.983  77.690  1.00 43.64           O  
ATOM      5  CB  THR G  90      31.434 -50.091  80.976  1.00 43.87           C  
ATOM      6  OG1 THR G  90      32.164 -49.231  81.860  1.00 44.69           O  
ATOM      7  CG2 THR G  90      32.341 -51.244  80.546  1.00 44.10           C  
ATOM      8  N   GLU G  91      33.197 -48.347  79.579  1.00 44.15           N  
ATOM      9  CA  GLU G  91      34.411 -47.885  78.916  1.00 44.60           C  
ATOM     10  C   GLU G  91      34.013 -47.006  77.729  1.00 44.76           C  
ATOM     11  O   GLU G  91      34.031 -47.437  76.570  1.00 44.30           O  
ATOM     12  CB  GLU G  91      35.268 -49.083  78.488  1.00 45.29           C  
ATOM     13  CG  GLU G  91      36.609 -48.739  77.835  1.00 46.21           C  
ATOM     14  CD  GLU G  91      37.492 -47.838  78.686  1.00 46.69           C  
ATOM     15  OE1 GLU G  91      37.408 -47.892  79.934  1.00 46.43           O  
ATOM     16  OE2 GLU G  91      38.283 -47.074  78.097  1.00 46.96           O  
ATOM     17  N   ASN G  92      33.606 -45.779  78.038  1.00 45.37           N  
ATOM     18  CA  ASN G  92      33.158 -44.849  77.011  1.00 45.12           C  
ATOM     19  C   ASN G  92      33.960 -43.555  77.009  1.00 43.64           C  
ATOM     20  O   ASN G  92      34.841 -43.357  77.844  1.00 43.30           O  
ATOM     21  CB  ASN G  92      31.670 -44.551  77.193  1.00 46.34           C  
ATOM     22  CG  ASN G  92      30.946 -44.408  75.875  1.00 47.98           C  
ATOM     23  OD1 ASN G  92      30.957 -43.340  75.264  1.00 50.80           O  
ATOM     24  ND2 ASN G  92      30.327 -45.488  75.414  1.00 46.76           N  
ATOM     25  N   PHE G  93      33.643 -42.671  76.072  1.00 42.38           N  
ATOM     26  CA  PHE G  93      34.349 -41.405  75.954  1.00 41.75           C  
ATOM     27  C   PHE G  93      33.480 -40.164  76.196  1.00 40.40           C  
ATOM     28  O   PHE G  93      32.328 -40.096  75.745  1.00 39.86           O  
ATOM     29  CB  PHE G  93      35.022 -41.319  74.582  1.00 42.32           C  
ATOM     30  CG  PHE G  93      35.668 -39.999  74.316  1.00 44.10           C  
ATOM     31  CD1 PHE G  93      36.893 -39.686  74.886  1.00 44.33           C  
ATOM     32  CD2 PHE G  93      35.035 -39.055  73.513  1.00 44.30           C  
ATOM     33  CE1 PHE G  93      37.480 -38.453  74.663  1.00 44.98           C  
ATOM     34  CE2 PHE G  93      35.613 -37.821  73.285  1.00 43.07           C  
ATOM     35  CZ  PHE G  93      36.837 -37.516  73.858  1.00 43.72           C  
ATOM     36  N   ASN G  94      34.077 -39.182  76.873  1.00 39.00           N  
ATOM     37  CA  ASN G  94      33.454 -37.897  77.210  1.00 37.42           C  
ATOM     38  C   ASN G  94      34.517 -36.797  77.002  1.00 37.03           C  
ATOM     39  O   ASN G  94      35.710 -37.108  76.896  1.00 36.49           O  
ATOM     40  CB  ASN G  94      33.002 -37.896  78.679  1.00 35.90           C  
ATOM     41  CG  ASN G  94      31.830 -38.834  78.945  1.00 34.52           C  
ATOM     42  OD1 ASN G  94      31.979 -40.057  78.952  1.00 33.54           O  
ATOM     43  ND2 ASN G  94      30.665 -38.261  79.205  1.00 34.56           N  
ATOM     44  N   MET G  95      34.107 -35.524  76.958  1.00 37.83           N  
ATOM     45  CA  MET G  95      35.065 -34.420  76.771  1.00 37.72           C  
ATOM     46  C   MET G  95      34.533 -32.980  76.950  1.00 37.31           C  
ATOM     47  O   MET G  95      33.358 -32.757  77.251  1.00 36.78           O  
ATOM     48  CB  MET G  95      35.718 -34.519  75.389  1.00 38.12           C  
ATOM     49  CG  MET G  95      34.916 -33.849  74.288  1.00 40.14           C  
ATOM     50  SD  MET G  95      35.944 -32.921  73.115  1.00 42.89           S  
ATOM     51  CE  MET G  95      37.369 -32.474  74.135  1.00 40.97           C  
ATOM     52  N   TRP G  96      35.426 -32.017  76.698  1.00 36.64           N  
ATOM     53  CA  TRP G  96      35.167 -30.571  76.769  1.00 34.44           C  
ATOM     54  C   TRP G  96      34.325 -30.111  75.579  1.00 32.91           C  
ATOM     55  O   TRP G  96      34.619 -29.091  74.957  1.00 31.85           O  
ATOM     56  CB  TRP G  96      36.504 -29.803  76.747  1.00 33.83           C  
ATOM     57  CG  TRP G  96      36.980 -29.352  78.091  1.00 33.15           C  
ATOM     58  CD1 TRP G  96      37.581 -30.109  79.045  1.00 33.76           C  
ATOM     59  CD2 TRP G  96      36.830 -28.044  78.652  1.00 34.00           C  
ATOM     60  NE1 TRP G  96      37.806 -29.360  80.175  1.00 35.56           N  
ATOM     61  CE2 TRP G  96      37.352 -28.087  79.960  1.00 34.55           C  
ATOM     62  CE3 TRP G  96      36.296 -26.836  78.177  1.00 32.92           C  
ATOM     63  CZ2 TRP G  96      37.355 -26.971  80.800  1.00 34.75           C  
ATOM     64  CZ3 TRP G  96      36.301 -25.733  79.008  1.00 32.95           C  
ATOM     65  CH2 TRP G  96      36.827 -25.806  80.307  1.00 33.90           C  
ATOM     66  N   LYS G  97      33.284 -30.874  75.270  1.00 33.26           N  
ATOM     67  CA  LYS G  97      32.403 -30.595  74.142  1.00 32.78           C  
ATOM     68  C   LYS G  97      31.005 -30.221  74.632  1.00 32.62           C  
ATOM     69  O   LYS G  97      30.731 -29.041  74.878  1.00 33.71           O  
ATOM     70  CB  LYS G  97      32.382 -31.812  73.189  1.00 32.07           C  
ATOM     71  CG  LYS G  97      31.271 -31.849  72.148  1.00 31.66           C  
ATOM     72  CD  LYS G  97      31.240 -30.621  71.251  1.00 31.98           C  
ATOM     73  CE  LYS G  97      32.430 -30.554  70.323  1.00 31.95           C  
ATOM     74  NZ  LYS G  97      32.231 -29.456  69.345  1.00 32.73           N  
ATOM     75  N   ASN G  98      30.137 -31.212  74.829  1.00 31.57           N  
ATOM     76  CA  ASN G  98      28.792 -30.901  75.276  1.00 32.25           C  
ATOM     77  C   ASN G  98      28.005 -32.017  75.980  1.00 32.40           C  
ATOM     78  O   ASN G  98      28.553 -32.777  76.776  1.00 31.37           O  
ATOM     79  CB  ASN G  98      27.987 -30.305  74.106  1.00 31.45           C  
ATOM     80  CG  ASN G  98      27.745 -31.296  72.972  1.00 31.55           C  
ATOM     81  OD1 ASN G  98      27.136 -30.945  71.961  1.00 30.95           O  
ATOM     82  ND2 ASN G  98      28.201 -32.535  73.137  1.00 31.27           N  
ATOM     83  N   ASP G  99      26.698 -31.999  75.737  1.00 33.77           N  
ATOM     84  CA  ASP G  99      25.677 -32.922  76.237  1.00 34.41           C  
ATOM     85  C   ASP G  99      24.477 -32.005  76.177  1.00 35.14           C  
ATOM     86  O   ASP G  99      23.555 -32.199  75.387  1.00 36.80           O  
ATOM     87  CB  ASP G  99      25.875 -33.361  77.690  1.00 32.72           C  
ATOM     88  CG  ASP G  99      24.658 -34.115  78.232  1.00 31.32           C  
ATOM     89  OD1 ASP G  99      24.205 -35.055  77.553  1.00 32.59           O  
ATOM     90  OD2 ASP G  99      24.127 -33.759  79.307  1.00 28.70           O  
ATOM     91  N   MET G 100      24.583 -30.919  76.929  1.00 35.52           N  
ATOM     92  CA  MET G 100      23.551 -29.907  76.990  1.00 35.08           C  
ATOM     93  C   MET G 100      24.197 -28.533  77.060  1.00 33.39           C  
ATOM     94  O   MET G 100      23.511 -27.557  77.314  1.00 33.51           O  
ATOM     95  CB  MET G 100      22.666 -30.103  78.227  1.00 38.36           C  
ATOM     96  CG  MET G 100      21.768 -31.322  78.195  1.00 40.24           C  
ATOM     97  SD  MET G 100      20.544 -31.193  76.890  1.00 41.93           S  
ATOM     98  CE  MET G 100      20.653 -32.816  76.172  1.00 39.92           C  
ATOM     99  N   VAL G 101      25.511 -28.441  76.860  1.00 31.09           N  
ATOM    100  CA  VAL G 101      26.157 -27.131  76.921  1.00 27.99           C  
ATOM    101  C   VAL G 101      25.490 -26.185  75.910  1.00 26.63           C  
ATOM    102  O   VAL G 101      24.965 -25.138  76.295  1.00 27.19           O  
ATOM    103  CB  VAL G 101      27.684 -27.211  76.701  1.00 26.80           C  
ATOM    104  CG1 VAL G 101      28.314 -25.833  76.875  1.00 23.64           C  
ATOM    105  CG2 VAL G 101      28.293 -28.174  77.699  1.00 25.69           C  
ATOM    106  N   GLU G 102      25.453 -26.572  74.639  1.00 23.53           N  
ATOM    107  CA  GLU G 102      24.805 -25.744  73.629  1.00 21.32           C  
ATOM    108  C   GLU G 102      23.298 -25.708  73.838  1.00 20.85           C  
ATOM    109  O   GLU G 102      22.665 -24.674  73.615  1.00 23.56           O  
ATOM    110  CB  GLU G 102      25.114 -26.253  72.225  1.00 20.82           C  
ATOM    111  CG  GLU G 102      26.375 -25.686  71.605  1.00 18.31           C  
ATOM    112  CD  GLU G 102      27.622 -25.948  72.431  1.00 16.74           C  
ATOM    113  OE1 GLU G 102      27.821 -27.107  72.870  1.00 14.69           O  
ATOM    114  OE2 GLU G 102      28.403 -24.988  72.635  1.00 14.10           O  
ATOM    115  N   GLN G 103      22.726 -26.841  74.250  1.00 18.06           N  
ATOM    116  CA  GLN G 103      21.283 -26.971  74.499  1.00 16.18           C  
ATOM    117  C   GLN G 103      20.860 -26.063  75.645  1.00 14.68           C  
ATOM    118  O   GLN G 103      20.054 -25.155  75.461  1.00 16.26           O  
ATOM    119  CB  GLN G 103      20.933 -28.419  74.859  1.00 17.03           C  
ATOM    120  CG  GLN G 103      19.845 -29.041  74.004  1.00 16.72           C  
ATOM    121  CD  GLN G 103      18.527 -28.346  74.159  1.00 17.00           C  
ATOM    122  OE1 GLN G 103      18.001 -27.767  73.209  1.00 16.51           O  
ATOM    123  NE2 GLN G 103      17.961 -28.425  75.352  1.00 19.08           N  
ATOM    124  N   MET G 104      21.383 -26.352  76.832  1.00 11.83           N  
ATOM    125  CA  MET G 104      21.128 -25.583  78.043  1.00 11.35           C  
ATOM    126  C   MET G 104      21.302 -24.091  77.761  1.00 11.72           C  
ATOM    127  O   MET G 104      20.382 -23.305  77.997  1.00 10.83           O  
ATOM    128  CB  MET G 104      22.121 -26.001  79.120  1.00 11.71           C  
ATOM    129  CG  MET G 104      21.764 -25.618  80.530  1.00 11.54           C  
ATOM    130  SD  MET G 104      23.083 -26.186  81.587  1.00 11.76           S  
ATOM    131  CE  MET G 104      22.640 -25.382  83.126  1.00 13.15           C  
ATOM    132  N   HIS G 105      22.463 -23.711  77.220  1.00 11.06           N  
ATOM    133  CA  HIS G 105      22.746 -22.314  76.893  1.00 11.77           C  
ATOM    134  C   HIS G 105      21.541 -21.681  76.196  1.00 13.11           C  
ATOM    135  O   HIS G 105      21.053 -20.637  76.625  1.00 12.48           O  
ATOM    136  CB  HIS G 105      23.995 -22.199  76.008  1.00 10.23           C  
ATOM    137  CG  HIS G 105      24.614 -20.839  76.003  1.00  8.87           C  
ATOM    138  ND1 HIS G 105      24.918 -20.177  77.167  1.00  7.75           N  
ATOM    139  CD2 HIS G 105      25.039 -20.085  74.950  1.00 10.05           C  
ATOM    140  CE1 HIS G 105      25.513 -19.058  76.810  1.00  9.56           C  
ATOM    141  NE2 HIS G 105      25.611 -18.954  75.475  1.00  7.33           N  
ATOM    142  N   GLU G 106      20.998 -22.370  75.194  1.00 15.32           N  
ATOM    143  CA  GLU G 106      19.843 -21.862  74.469  1.00 17.17           C  
ATOM    144  C   GLU G 106      18.564 -21.908  75.293  1.00 17.51           C  
ATOM    145  O   GLU G 106      17.652 -21.115  75.060  1.00 19.56           O  
ATOM    146  CB  GLU G 106      19.663 -22.586  73.132  1.00 20.59           C  
ATOM    147  CG  GLU G 106      20.773 -22.299  72.104  1.00 28.21           C  
ATOM    148  CD  GLU G 106      20.999 -20.802  71.832  1.00 32.28           C  
ATOM    149  OE1 GLU G 106      20.005 -20.050  71.719  1.00 34.24           O  
ATOM    150  OE2 GLU G 106      22.179 -20.386  71.723  1.00 31.84           O  
ATOM    151  N   ASP G 107      18.477 -22.823  76.254  1.00 17.54           N  
ATOM    152  CA  ASP G 107      17.283 -22.881  77.101  1.00 17.03           C  
ATOM    153  C   ASP G 107      17.315 -21.697  78.059  1.00 14.26           C  
ATOM    154  O   ASP G 107      16.332 -20.973  78.207  1.00 11.84           O  
ATOM    155  CB  ASP G 107      17.225 -24.182  77.899  1.00 21.39           C  
ATOM    156  CG  ASP G 107      16.535 -25.310  77.140  1.00 26.46           C  
ATOM    157  OD1 ASP G 107      15.279 -25.348  77.098  1.00 28.30           O  
ATOM    158  OD2 ASP G 107      17.254 -26.195  76.628  1.00 28.96           O  
ATOM    159  N   ILE G 108      18.478 -21.486  78.674  1.00 13.84           N  
ATOM    160  CA  ILE G 108      18.711 -20.388  79.615  1.00 12.27           C  
ATOM    161  C   ILE G 108      18.596 -19.027  78.928  1.00 12.24           C  
ATOM    162  O   ILE G 108      17.996 -18.103  79.477  1.00 14.39           O  
ATOM    163  CB  ILE G 108      20.074 -20.519  80.303  1.00 10.08           C  
ATOM    164  CG1 ILE G 108      20.227 -21.943  80.871  1.00  9.55           C  
ATOM    165  CG2 ILE G 108      20.191 -19.495  81.422  1.00  8.16           C  
ATOM    166  CD1 ILE G 108      19.022 -22.441  81.680  1.00  2.00           C  
ATOM    167  N   ILE G 109      19.139 -18.897  77.723  1.00  9.86           N  
ATOM    168  CA  ILE G 109      19.004 -17.640  77.006  1.00  8.89           C  
ATOM    169  C   ILE G 109      17.518 -17.407  76.764  1.00  7.93           C  
ATOM    170  O   ILE G 109      17.022 -16.303  76.938  1.00  9.04           O  
ATOM    171  CB  ILE G 109      19.745 -17.633  75.642  1.00  7.59           C  
ATOM    172  CG1 ILE G 109      21.255 -17.655  75.854  1.00  5.11           C  
ATOM    173  CG2 ILE G 109      19.413 -16.368  74.874  1.00  9.22           C  
ATOM    174  CD1 ILE G 109      22.033 -17.460  74.588  1.00  3.72           C  
ATOM    175  N   SER G 110      16.791 -18.463  76.436  1.00  7.89           N  
ATOM    176  CA  SER G 110      15.362 -18.329  76.174  1.00 10.00           C  
ATOM    177  C   SER G 110      14.530 -18.251  77.454  1.00 11.75           C  
ATOM    178  O   SER G 110      13.324 -17.967  77.425  1.00 11.41           O  
ATOM    179  CB  SER G 110      14.886 -19.477  75.283  1.00  9.57           C  
ATOM    180  OG  SER G 110      15.657 -19.524  74.088  1.00  8.93           O  
ATOM    181  N   LEU G 111      15.174 -18.511  78.584  1.00 13.81           N  
ATOM    182  CA  LEU G 111      14.495 -18.467  79.867  1.00 14.15           C  
ATOM    183  C   LEU G 111      14.586 -17.035  80.380  1.00 15.33           C  
ATOM    184  O   LEU G 111      13.588 -16.428  80.786  1.00 14.92           O  
ATOM    185  CB  LEU G 111      15.159 -19.445  80.831  1.00 13.12           C  
ATOM    186  CG  LEU G 111      14.248 -19.938  81.949  1.00 14.99           C  
ATOM    187  CD1 LEU G 111      14.601 -21.370  82.306  1.00 16.86           C  
ATOM    188  CD2 LEU G 111      14.349 -19.008  83.150  1.00 14.95           C  
ATOM    189  N   TRP G 112      15.785 -16.476  80.286  1.00 16.51           N  
ATOM    190  CA  TRP G 112      16.031 -15.113  80.715  1.00 17.45           C  
ATOM    191  C   TRP G 112      15.124 -14.162  79.974  1.00 18.63           C  
ATOM    192  O   TRP G 112      14.487 -13.314  80.592  1.00 21.62           O  
ATOM    193  CB  TRP G 112      17.481 -14.741  80.465  1.00 16.89           C  
ATOM    194  CG  TRP G 112      18.347 -15.026  81.623  1.00 15.36           C  
ATOM    195  CD1 TRP G 112      18.492 -16.216  82.278  1.00 13.64           C  
ATOM    196  CD2 TRP G 112      19.175 -14.086  82.302  1.00 14.57           C  
ATOM    197  NE1 TRP G 112      19.360 -16.068  83.331  1.00 14.50           N  
ATOM    198  CE2 TRP G 112      19.793 -14.769  83.369  1.00 14.49           C  
ATOM    199  CE3 TRP G 112      19.453 -12.728  82.113  1.00 11.21           C  
ATOM    200  CZ2 TRP G 112      20.675 -14.137  84.245  1.00 13.94           C  
ATOM    201  CZ3 TRP G 112      20.324 -12.103  82.979  1.00 11.75           C  
ATOM    202  CH2 TRP G 112      20.926 -12.804  84.033  1.00 13.78           C  
ATOM    203  N   ASP G 113      15.051 -14.323  78.658  1.00 18.33           N  
ATOM    204  CA  ASP G 113      14.208 -13.490  77.818  1.00 19.69           C  
ATOM    205  C   ASP G 113      12.776 -13.400  78.354  1.00 21.06           C  
ATOM    206  O   ASP G 113      12.250 -12.302  78.544  1.00 21.21           O  
ATOM    207  CB  ASP G 113      14.200 -14.022  76.377  1.00 19.57           C  
ATOM    208  CG  ASP G 113      15.518 -13.767  75.633  1.00 19.88           C  
ATOM    209  OD1 ASP G 113      16.541 -13.418  76.267  1.00 18.64           O  
ATOM    210  OD2 ASP G 113      15.527 -13.928  74.391  1.00 19.87           O  
ATOM    211  N   GLN G 114      12.156 -14.553  78.618  1.00 23.29           N  
ATOM    212  CA  GLN G 114      10.776 -14.604  79.131  1.00 24.16           C  
ATOM    213  C   GLN G 114      10.638 -14.027  80.545  1.00 24.98           C  
ATOM    214  O   GLN G 114       9.553 -13.601  80.946  1.00 25.23           O  
ATOM    215  CB  GLN G 114      10.228 -16.048  79.117  1.00 23.58           C  
ATOM    216  CG  GLN G 114      10.735 -16.953  80.263  1.00 23.77           C  
ATOM    217  CD  GLN G 114      10.087 -18.346  80.303  1.00 21.80           C  
ATOM    218  OE1 GLN G 114       9.657 -18.810  81.357  1.00 20.50           O  
ATOM    219  NE2 GLN G 114      10.071 -19.030  79.172  1.00 20.83           N  
ATOM    220  N   SER G 115      11.739 -13.989  81.286  1.00 26.32           N  
ATOM    221  CA  SER G 115      11.724 -13.482  82.649  1.00 28.15           C  
ATOM    222  C   SER G 115      12.191 -12.033  82.789  1.00 27.92           C  
ATOM    223  O   SER G 115      11.367 -11.109  82.795  1.00 29.96           O  
ATOM    224  CB  SER G 115      12.549 -14.409  83.547  1.00 31.07           C  
ATOM    225  OG  SER G 115      12.333 -14.132  84.920  1.00 35.36           O  
ATOM    226  N   LEU G 116      13.506 -11.829  82.870  1.00 26.47           N  
ATOM    227  CA  LEU G 116      14.096 -10.494  83.041  1.00 24.17           C  
ATOM    228  C   LEU G 116      14.051  -9.630  81.788  1.00 23.78           C  
ATOM    229  O   LEU G 116      15.038  -9.517  81.068  1.00 24.42           O  
ATOM    230  CB  LEU G 116      15.546 -10.616  83.522  1.00 22.24           C  
ATOM    231  CG  LEU G 116      15.833 -11.024  84.969  1.00 19.18           C  
ATOM    232  CD1 LEU G 116      17.241 -11.555  85.085  1.00 17.42           C  
ATOM    233  CD2 LEU G 116      15.634  -9.831  85.893  1.00 20.14           C  
ATOM    234  N   LYS G 117      12.902  -9.017  81.536  1.00 24.32           N  
ATOM    235  CA  LYS G 117      12.727  -8.150  80.372  1.00 24.12           C  
ATOM    236  C   LYS G 117      13.301  -6.739  80.575  1.00 24.20           C  
ATOM    237  O   LYS G 117      13.048  -6.083  81.591  1.00 22.60           O  
ATOM    238  CB  LYS G 117      11.248  -8.078  79.975  1.00 23.53           C  
ATOM    239  CG  LYS G 117      10.791  -9.215  79.061  1.00 24.11           C  
ATOM    240  CD  LYS G 117       9.275  -9.287  78.933  1.00 22.89           C  
ATOM    241  CE  LYS G 117       8.693 -10.447  79.750  1.00 22.26           C  
ATOM    242  NZ  LYS G 117       8.938 -10.378  81.232  1.00 21.42           N  
ATOM    243  N   PRO G 118      14.136  -6.282  79.630  1.00 24.87           N  
ATOM    244  CA  PRO G 118      14.745  -4.957  79.708  1.00 26.24           C  
ATOM    245  C   PRO G 118      14.215  -4.016  78.632  1.00 28.46           C  
ATOM    246  O   PRO G 118      13.010  -3.918  78.371  1.00 27.89           O  
ATOM    247  CB  PRO G 118      16.198  -5.279  79.429  1.00 26.42           C  
ATOM    248  CG  PRO G 118      16.058  -6.227  78.276  1.00 24.79           C  
ATOM    249  CD  PRO G 118      14.907  -7.134  78.705  1.00 25.85           C  
ATOM    250  N   CYS G 119      15.166  -3.317  78.023  1.00 30.90           N  
ATOM    251  CA  CYS G 119      14.951  -2.361  76.955  1.00 32.05           C  
ATOM    252  C   CYS G 119      16.293  -2.538  76.185  1.00 30.56           C  
ATOM    253  O   CYS G 119      17.284  -1.848  76.424  1.00 30.87           O  
ATOM    254  CB  CYS G 119      14.726  -0.972  77.587  1.00 33.32           C  
ATOM    255  SG  CYS G 119      13.194  -0.851  78.612  1.00 39.28           S  
ATOM    256  N   VAL G 120      16.312  -3.605  75.382  1.00 29.90           N  
ATOM    257  CA  VAL G 120      17.451  -4.101  74.585  1.00 27.91           C  
ATOM    258  C   VAL G 120      18.028  -3.209  73.489  1.00 27.39           C  
ATOM    259  O   VAL G 120      17.368  -2.310  73.002  1.00 29.19           O  
ATOM    260  CB  VAL G 120      17.082  -5.472  73.916  1.00 26.78           C  
ATOM    261  CG1 VAL G 120      18.324  -6.242  73.535  1.00 26.16           C  
ATOM    262  CG2 VAL G 120      16.206  -6.312  74.826  1.00 25.20           C  
ATOM    263  N   LYS G 121      19.251  -3.515  73.073  1.00 27.48           N  
ATOM    264  CA  LYS G 121      19.934  -2.790  72.011  1.00 28.16           C  
ATOM    265  C   LYS G 121      21.093  -3.658  71.491  1.00 28.51           C  
ATOM    266  O   LYS G 121      22.133  -3.779  72.143  1.00 27.76           O  
ATOM    267  CB  LYS G 121      20.450  -1.448  72.536  1.00 28.76           C  
ATOM    268  CG  LYS G 121      20.477  -0.360  71.480  1.00 28.67           C  
ATOM    269  CD  LYS G 121      20.967   0.952  72.030  1.00 29.16           C  
ATOM    270  CE  LYS G 121      22.438   0.889  72.369  1.00 29.64           C  
ATOM    271  NZ  LYS G 121      23.025   2.251  72.244  1.00 32.93           N  
ATOM    272  N   LEU G 122      20.890  -4.280  70.332  1.00 29.13           N  
ATOM    273  CA  LEU G 122      21.882  -5.169  69.721  1.00 29.85           C  
ATOM    274  C   LEU G 122      22.306  -4.696  68.330  1.00 31.68           C  
ATOM    275  O   LEU G 122      21.480  -4.206  67.557  1.00 30.70           O  
ATOM    276  CB  LEU G 122      21.333  -6.598  69.631  1.00 29.20           C  
ATOM    277  CG  LEU G 122      19.973  -6.806  68.952  1.00 29.73           C  
ATOM    278  CD1 LEU G 122      19.854  -8.232  68.431  1.00 29.60           C  
ATOM    279  CD2 LEU G 122      18.832  -6.471  69.903  1.00 28.04           C  
ATOM    280  N   THR G 123      23.573  -4.922  67.988  1.00 35.02           N  
ATOM    281  CA  THR G 123      24.128  -4.486  66.708  1.00 39.27           C  
ATOM    282  C   THR G 123      24.276  -5.430  65.517  1.00 43.14           C  
ATOM    283  O   THR G 123      25.073  -6.368  65.563  1.00 45.11           O  
ATOM    284  CB  THR G 123      25.533  -3.877  66.890  1.00 39.33           C  
ATOM    285  OG1 THR G 123      26.257  -4.621  67.883  1.00 37.86           O  
ATOM    286  CG2 THR G 123      25.451  -2.402  67.271  1.00 40.77           C  
ATOM    287  N   PRO G 124      23.466  -5.240  64.468  1.00 45.88           N  
ATOM    288  CA  PRO G 124      23.513  -6.047  63.242  1.00 47.10           C  
ATOM    289  C   PRO G 124      24.355  -5.185  62.292  1.00 47.86           C  
ATOM    290  O   PRO G 124      24.015  -4.029  62.048  1.00 46.46           O  
ATOM    291  CB  PRO G 124      22.051  -6.114  62.814  1.00 47.28           C  
ATOM    292  CG  PRO G 124      21.510  -4.836  63.265  1.00 47.43           C  
ATOM    293  CD  PRO G 124      22.137  -4.620  64.617  1.00 46.92           C  
ATOM    294  N   LEU G 125      25.461  -5.713  61.786  1.00 50.15           N  
ATOM    295  CA  LEU G 125      26.324  -4.890  60.946  1.00 53.58           C  
ATOM    296  C   LEU G 125      26.012  -4.529  59.498  1.00 55.92           C  
ATOM    297  O   LEU G 125      25.466  -5.314  58.719  1.00 55.97           O  
ATOM    298  CB  LEU G 125      27.797  -5.259  61.136  1.00 53.97           C  
ATOM    299  CG  LEU G 125      28.463  -4.311  62.143  1.00 54.12           C  
ATOM    300  CD1 LEU G 125      28.818  -2.975  61.498  1.00 54.49           C  
ATOM    301  CD2 LEU G 125      27.536  -4.081  63.328  1.00 54.73           C  
ATOM    302  N   CYS G 126      26.422  -3.305  59.178  1.00 58.50           N  
ATOM    303  CA  CYS G 126      26.244  -2.634  57.896  1.00 60.18           C  
ATOM    304  C   CYS G 126      26.585  -3.269  56.557  1.00 59.83           C  
ATOM    305  O   CYS G 126      27.185  -4.339  56.458  1.00 59.92           O  
ATOM    306  CB  CYS G 126      26.951  -1.283  57.945  1.00 61.77           C  
ATOM    307  SG  CYS G 126      26.277  -0.089  59.134  1.00 67.19           S  
ATOM    308  N   VAL G 127      26.206  -2.517  55.529  1.00 58.73           N  
ATOM    309  CA  VAL G 127      26.432  -2.814  54.121  1.00 58.05           C  
ATOM    310  C   VAL G 127      26.789  -1.430  53.582  1.00 57.40           C  
ATOM    311  O   VAL G 127      27.888  -1.211  53.066  1.00 57.78           O  
ATOM    312  CB  VAL G 127      25.145  -3.310  53.416  1.00 58.63           C  
ATOM    313  CG1 VAL G 127      25.332  -3.307  51.906  1.00 58.31           C  
ATOM    314  CG2 VAL G 127      24.796  -4.709  53.886  1.00 59.78           C  
ATOM    315  N   GLY G 128      25.869  -0.485  53.773  1.00 56.22           N  
ATOM    316  CA  GLY G 128      26.095   0.879  53.330  1.00 54.59           C  
ATOM    317  C   GLY G 128      24.880   1.554  52.717  1.00 53.61           C  
ATOM    318  O   GLY G 128      23.743   1.127  52.924  1.00 52.74           O  
ATOM    319  N   ALA G 129      25.136   2.639  51.991  1.00 53.86           N  
ATOM    320  CA  ALA G 129      24.107   3.419  51.295  1.00 53.81           C  
ATOM    321  C   ALA G 129      22.957   3.928  52.169  1.00 53.84           C  
ATOM    322  O   ALA G 129      21.794   3.882  51.771  1.00 53.00           O  
ATOM    323  CB  ALA G 129      23.564   2.630  50.092  1.00 53.14           C  
ATOM    324  N   GLY G 194      23.291   4.435  53.351  1.00 54.62           N  
ATOM    325  CA  GLY G 194      22.276   4.956  54.251  1.00 55.99           C  
ATOM    326  C   GLY G 194      21.534   3.878  55.019  1.00 57.37           C  
ATOM    327  O   GLY G 194      20.858   4.169  56.013  1.00 57.33           O  
ATOM    328  N   SER G 195      21.665   2.634  54.566  1.00 58.65           N  
ATOM    329  CA  SER G 195      21.018   1.492  55.195  1.00 59.28           C  
ATOM    330  C   SER G 195      21.997   0.855  56.181  1.00 59.27           C  
ATOM    331  O   SER G 195      23.039   0.321  55.791  1.00 58.61           O  
ATOM    332  CB  SER G 195      20.605   0.477  54.122  1.00 59.90           C  
ATOM    333  OG  SER G 195      19.683  -0.475  54.626  1.00 61.03           O  
ATOM    334  N   CYS G 196      21.662   0.936  57.463  1.00 59.98           N  
ATOM    335  CA  CYS G 196      22.490   0.377  58.527  1.00 60.78           C  
ATOM    336  C   CYS G 196      21.642   0.079  59.756  1.00 59.75           C  
ATOM    337  O   CYS G 196      21.122   0.990  60.400  1.00 60.30           O  
ATOM    338  CB  CYS G 196      23.612   1.348  58.906  1.00 62.88           C  
ATOM    339  SG  CYS G 196      25.173   1.175  57.983  1.00 66.93           S  
ATOM    340  N   ASN G 197      21.472  -1.200  60.059  1.00 57.89           N  
ATOM    341  CA  ASN G 197      20.680  -1.593  61.212  1.00 55.54           C  
ATOM    342  C   ASN G 197      21.464  -1.640  62.523  1.00 52.35           C  
ATOM    343  O   ASN G 197      22.690  -1.738  62.534  1.00 51.55           O  
ATOM    344  CB  ASN G 197      19.912  -2.921  60.968  1.00 58.11           C  
ATOM    345  CG  ASN G 197      20.757  -4.005  60.276  1.00 59.71           C  
ATOM    346  OD1 ASN G 197      21.810  -3.721  59.710  1.00 62.77           O  
ATOM    347  ND2 ASN G 197      20.263  -5.243  60.269  1.00 60.06           N  
ATOM    348  N   THR G 198      20.724  -1.454  63.609  1.00 48.87           N  
ATOM    349  CA  THR G 198      21.197  -1.495  64.995  1.00 44.56           C  
ATOM    350  C   THR G 198      19.882  -1.452  65.755  1.00 41.54           C  
ATOM    351  O   THR G 198      19.346  -0.384  66.035  1.00 42.10           O  
ATOM    352  CB  THR G 198      22.085  -0.293  65.393  1.00 43.77           C  
ATOM    353  OG1 THR G 198      23.364  -0.405  64.755  1.00 43.48           O  
ATOM    354  CG2 THR G 198      22.302  -0.283  66.909  1.00 42.07           C  
ATOM    355  N   SER G 199      19.327  -2.632  65.986  1.00 37.87           N  
ATOM    356  CA  SER G 199      18.039  -2.778  66.642  1.00 35.19           C  
ATOM    357  C   SER G 199      17.930  -2.385  68.103  1.00 32.73           C  
ATOM    358  O   SER G 199      18.608  -2.957  68.963  1.00 32.29           O  
ATOM    359  CB  SER G 199      17.544  -4.213  66.472  1.00 36.29           C  
ATOM    360  OG  SER G 199      18.538  -5.150  66.853  1.00 37.38           O  
ATOM    361  N   VAL G 200      17.065  -1.409  68.374  1.00 29.80           N  
ATOM    362  CA  VAL G 200      16.804  -0.964  69.740  1.00 26.54           C  
ATOM    363  C   VAL G 200      15.398  -1.463  70.022  1.00 24.38           C  
ATOM    364  O   VAL G 200      14.560  -1.492  69.119  1.00 24.85           O  
ATOM    365  CB  VAL G 200      16.850   0.583  69.897  1.00 25.48           C  
ATOM    366  CG1 VAL G 200      18.070   1.152  69.184  1.00 24.83           C  
ATOM    367  CG2 VAL G 200      15.574   1.221  69.389  1.00 25.79           C  
ATOM    368  N   ILE G 201      15.156  -1.927  71.238  1.00 22.71           N  
ATOM    369  CA  ILE G 201      13.832  -2.423  71.601  1.00 21.84           C  
ATOM    370  C   ILE G 201      13.424  -1.849  72.944  1.00 21.54           C  
ATOM    371  O   ILE G 201      14.127  -1.993  73.942  1.00 21.04           O  
ATOM    372  CB  ILE G 201      13.757  -3.973  71.635  1.00 20.77           C  
ATOM    373  CG1 ILE G 201      13.888  -4.537  70.215  1.00 20.78           C  
ATOM    374  CG2 ILE G 201      12.436  -4.419  72.236  1.00 20.16           C  
ATOM    375  CD1 ILE G 201      13.760  -6.045  70.129  1.00 23.33           C  
ATOM    376  N   THR G 202      12.283  -1.179  72.941  1.00 21.75           N  
ATOM    377  CA  THR G 202      11.742  -0.550  74.125  1.00 22.67           C  
ATOM    378  C   THR G 202      10.596  -1.391  74.662  1.00 24.65           C  
ATOM    379  O   THR G 202       9.459  -1.285  74.205  1.00 25.31           O  
ATOM    380  CB  THR G 202      11.241   0.872  73.791  1.00 21.11           C  
ATOM    381  OG1 THR G 202      12.295   1.609  73.158  1.00 20.05           O  
ATOM    382  CG2 THR G 202      10.803   1.602  75.053  1.00 19.42           C  
ATOM    383  N   GLN G 203      10.909  -2.278  75.591  1.00 27.54           N  
ATOM    384  CA  GLN G 203       9.888  -3.133  76.180  1.00 30.82           C  
ATOM    385  C   GLN G 203       9.499  -2.468  77.471  1.00 33.16           C  
ATOM    386  O   GLN G 203      10.235  -1.623  77.986  1.00 32.53           O  
ATOM    387  CB  GLN G 203      10.448  -4.509  76.539  1.00 31.40           C  
ATOM    388  CG  GLN G 203      11.102  -5.279  75.427  1.00 32.25           C  
ATOM    389  CD  GLN G 203      12.113  -6.274  75.953  1.00 33.33           C  
ATOM    390  OE1 GLN G 203      12.826  -6.912  75.187  1.00 35.60           O  
ATOM    391  NE2 GLN G 203      12.212  -6.383  77.270  1.00 32.67           N  
ATOM    392  N   ALA G 204       8.351  -2.866  78.007  1.00 36.76           N  
ATOM    393  CA  ALA G 204       7.892  -2.330  79.273  1.00 40.59           C  
ATOM    394  C   ALA G 204       8.815  -2.971  80.301  1.00 42.64           C  
ATOM    395  O   ALA G 204       8.514  -4.047  80.819  1.00 43.43           O  
ATOM    396  CB  ALA G 204       6.447  -2.728  79.527  1.00 40.97           C  
ATOM    397  N   CYS G 205       9.999  -2.378  80.451  1.00 44.24           N  
ATOM    398  CA  CYS G 205      11.030  -2.820  81.385  1.00 44.23           C  
ATOM    399  C   CYS G 205      10.325  -3.002  82.743  1.00 44.07           C  
ATOM    400  O   CYS G 205       9.854  -2.030  83.328  1.00 45.34           O  
ATOM    401  CB  CYS G 205      12.133  -1.732  81.451  1.00 43.58           C  
ATOM    402  SG  CYS G 205      13.597  -1.867  80.335  1.00 46.40           S  
ATOM    403  N   PRO G 206      10.144  -4.260  83.202  1.00 43.68           N  
ATOM    404  CA  PRO G 206       9.472  -4.532  84.480  1.00 42.68           C  
ATOM    405  C   PRO G 206      10.306  -5.049  85.652  1.00 41.36           C  
ATOM    406  O   PRO G 206      11.231  -5.851  85.477  1.00 40.87           O  
ATOM    407  CB  PRO G 206       8.440  -5.567  84.079  1.00 43.26           C  
ATOM    408  CG  PRO G 206       9.210  -6.423  83.081  1.00 44.31           C  
ATOM    409  CD  PRO G 206      10.229  -5.495  82.401  1.00 44.01           C  
ATOM    410  N   LYS G 207       9.914  -4.643  86.860  1.00 40.18           N  
ATOM    411  CA  LYS G 207      10.598  -5.057  88.083  1.00 39.24           C  
ATOM    412  C   LYS G 207      10.112  -6.419  88.558  1.00 40.55           C  
ATOM    413  O   LYS G 207       9.253  -6.513  89.436  1.00 41.20           O  
ATOM    414  CB  LYS G 207      10.412  -4.028  89.213  1.00 35.60           C  
ATOM    415  CG  LYS G 207      11.073  -2.676  88.978  1.00 28.24           C  
ATOM    416  CD  LYS G 207      12.523  -2.811  88.527  1.00 20.45           C  
ATOM    417  CE  LYS G 207      13.447  -3.269  89.619  1.00 14.36           C  
ATOM    418  NZ  LYS G 207      14.818  -3.500  89.066  1.00 12.04           N  
ATOM    419  N   VAL G 208      10.652  -7.471  87.958  1.00 40.92           N  
ATOM    420  CA  VAL G 208      10.283  -8.825  88.326  1.00 41.10           C  
ATOM    421  C   VAL G 208      11.416  -9.383  89.178  1.00 42.22           C  
ATOM    422  O   VAL G 208      12.452  -8.733  89.345  1.00 41.88           O  
ATOM    423  CB  VAL G 208      10.086  -9.703  87.064  1.00 40.88           C  
ATOM    424  CG1 VAL G 208      11.435 -10.083  86.454  1.00 40.92           C  
ATOM    425  CG2 VAL G 208       9.255 -10.936  87.392  1.00 40.95           C  
ATOM    426  N   SER G 209      11.211 -10.583  89.708  1.00 42.81           N  
ATOM    427  CA  SER G 209      12.193 -11.271  90.534  1.00 42.90           C  
ATOM    428  C   SER G 209      12.614 -12.559  89.826  1.00 43.05           C  
ATOM    429  O   SER G 209      11.790 -13.447  89.576  1.00 43.93           O  
ATOM    430  CB  SER G 209      11.560 -11.593  91.887  1.00 44.08           C  
ATOM    431  OG  SER G 209      10.172 -11.851  91.723  1.00 44.85           O  
ATOM    432  N   PHE G 210      13.887 -12.645  89.464  1.00 42.58           N  
ATOM    433  CA  PHE G 210      14.395 -13.825  88.774  1.00 41.96           C  
ATOM    434  C   PHE G 210      14.800 -14.899  89.784  1.00 41.92           C  
ATOM    435  O   PHE G 210      15.612 -14.645  90.669  1.00 42.16           O  
ATOM    436  CB  PHE G 210      15.582 -13.440  87.887  1.00 40.06           C  
ATOM    437  CG  PHE G 210      16.117 -14.572  87.061  1.00 39.61           C  
ATOM    438  CD1 PHE G 210      15.277 -15.299  86.225  1.00 39.31           C  
ATOM    439  CD2 PHE G 210      17.460 -14.923  87.131  1.00 39.15           C  
ATOM    440  CE1 PHE G 210      15.765 -16.356  85.466  1.00 38.42           C  
ATOM    441  CE2 PHE G 210      17.960 -15.985  86.369  1.00 39.64           C  
ATOM    442  CZ  PHE G 210      17.108 -16.704  85.540  1.00 38.39           C  
ATOM    443  N   GLU G 211      14.201 -16.084  89.685  1.00 41.43           N  
ATOM    444  CA  GLU G 211      14.537 -17.169  90.601  1.00 40.62           C  
ATOM    445  C   GLU G 211      14.945 -18.405  89.815  1.00 39.25           C  
ATOM    446  O   GLU G 211      14.389 -18.686  88.752  1.00 39.17           O  
ATOM    447  CB  GLU G 211      13.377 -17.492  91.560  1.00 42.31           C  
ATOM    448  CG  GLU G 211      12.269 -18.363  90.988  1.00 44.19           C  
ATOM    449  CD  GLU G 211      11.492 -19.098  92.070  1.00 45.89           C  
ATOM    450  OE1 GLU G 211      12.108 -19.884  92.828  1.00 45.92           O  
ATOM    451  OE2 GLU G 211      10.261 -18.904  92.162  1.00 47.68           O  
ATOM    452  N   PRO G 212      15.985 -19.110  90.284  1.00 38.52           N  
ATOM    453  CA  PRO G 212      16.486 -20.322  89.626  1.00 36.21           C  
ATOM    454  C   PRO G 212      15.734 -21.602  89.983  1.00 33.09           C  
ATOM    455  O   PRO G 212      15.585 -21.959  91.154  1.00 32.86           O  
ATOM    456  CB  PRO G 212      17.945 -20.369  90.077  1.00 37.50           C  
ATOM    457  CG  PRO G 212      17.859 -19.845  91.481  1.00 38.90           C  
ATOM    458  CD  PRO G 212      16.908 -18.665  91.347  1.00 38.66           C  
ATOM    459  N   ILE G 213      15.222 -22.267  88.958  1.00 29.77           N  
ATOM    460  CA  ILE G 213      14.508 -23.527  89.125  1.00 25.94           C  
ATOM    461  C   ILE G 213      15.478 -24.612  88.691  1.00 24.26           C  
ATOM    462  O   ILE G 213      16.002 -24.562  87.576  1.00 25.13           O  
ATOM    463  CB  ILE G 213      13.235 -23.584  88.230  1.00 23.85           C  
ATOM    464  CG1 ILE G 213      12.002 -23.217  89.051  1.00 22.29           C  
ATOM    465  CG2 ILE G 213      13.020 -24.976  87.659  1.00 23.98           C  
ATOM    466  CD1 ILE G 213      11.675 -24.235  90.116  1.00 19.78           C  
ATOM    467  N   PRO G 214      15.785 -25.570  89.582  1.00 21.57           N  
ATOM    468  CA  PRO G 214      16.711 -26.636  89.203  1.00 19.74           C  
ATOM    469  C   PRO G 214      16.190 -27.279  87.923  1.00 19.30           C  
ATOM    470  O   PRO G 214      15.031 -27.701  87.850  1.00 19.65           O  
ATOM    471  CB  PRO G 214      16.616 -27.596  90.382  1.00 18.78           C  
ATOM    472  CG  PRO G 214      16.379 -26.697  91.512  1.00 20.57           C  
ATOM    473  CD  PRO G 214      15.341 -25.738  90.972  1.00 20.63           C  
ATOM    474  N   ILE G 215      17.011 -27.276  86.888  1.00 18.27           N  
ATOM    475  CA  ILE G 215      16.599 -27.855  85.633  1.00 19.05           C  
ATOM    476  C   ILE G 215      17.188 -29.253  85.428  1.00 21.00           C  
ATOM    477  O   ILE G 215      18.392 -29.474  85.572  1.00 21.46           O  
ATOM    478  CB  ILE G 215      16.939 -26.922  84.450  1.00 18.63           C  
ATOM    479  CG1 ILE G 215      18.449 -26.688  84.350  1.00 18.94           C  
ATOM    480  CG2 ILE G 215      16.207 -25.594  84.611  1.00 17.22           C  
ATOM    481  CD1 ILE G 215      18.865 -25.836  83.153  1.00 18.67           C  
ATOM    482  N   HIS G 216      16.314 -30.214  85.169  1.00 21.88           N  
ATOM    483  CA  HIS G 216      16.747 -31.572  84.933  1.00 22.93           C  
ATOM    484  C   HIS G 216      16.771 -31.766  83.424  1.00 23.43           C  
ATOM    485  O   HIS G 216      15.853 -31.323  82.734  1.00 23.56           O  
ATOM    486  CB  HIS G 216      15.762 -32.561  85.556  1.00 24.82           C  
ATOM    487  CG  HIS G 216      15.771 -32.576  87.052  1.00 28.60           C  
ATOM    488  ND1 HIS G 216      16.921 -32.414  87.793  1.00 31.33           N  
ATOM    489  CD2 HIS G 216      14.770 -32.751  87.945  1.00 30.95           C  
ATOM    490  CE1 HIS G 216      16.629 -32.492  89.080  1.00 32.29           C  
ATOM    491  NE2 HIS G 216      15.328 -32.696  89.200  1.00 32.75           N  
ATOM    492  N   TYR G 217      17.860 -32.320  82.901  1.00 22.34           N  
ATOM    493  CA  TYR G 217      17.939 -32.596  81.473  1.00 22.17           C  
ATOM    494  C   TYR G 217      17.934 -34.095  81.269  1.00 23.92           C  
ATOM    495  O   TYR G 217      18.844 -34.806  81.719  1.00 24.28           O  
ATOM    496  CB  TYR G 217      19.164 -31.957  80.839  1.00 20.79           C  
ATOM    497  CG  TYR G 217      18.885 -30.558  80.372  1.00 22.08           C  
ATOM    498  CD1 TYR G 217      17.960 -30.322  79.360  1.00 23.67           C  
ATOM    499  CD2 TYR G 217      19.496 -29.460  80.979  1.00 23.26           C  
ATOM    500  CE1 TYR G 217      17.638 -29.031  78.967  1.00 24.46           C  
ATOM    501  CE2 TYR G 217      19.179 -28.166  80.594  1.00 24.32           C  
ATOM    502  CZ  TYR G 217      18.247 -27.961  79.589  1.00 24.69           C  
ATOM    503  OH  TYR G 217      17.909 -26.690  79.227  1.00 24.29           O  
ATOM    504  N   CYS G 218      16.870 -34.575  80.641  1.00 24.27           N  
ATOM    505  CA  CYS G 218      16.695 -35.995  80.388  1.00 24.62           C  
ATOM    506  C   CYS G 218      17.113 -36.358  78.972  1.00 22.83           C  
ATOM    507  O   CYS G 218      17.567 -35.500  78.214  1.00 24.72           O  
ATOM    508  CB  CYS G 218      15.233 -36.354  80.639  1.00 26.38           C  
ATOM    509  SG  CYS G 218      14.704 -35.817  82.294  1.00 31.63           S  
ATOM    510  N   ALA G 219      16.974 -37.631  78.624  1.00 18.93           N  
ATOM    511  CA  ALA G 219      17.339 -38.109  77.294  1.00 16.07           C  
ATOM    512  C   ALA G 219      16.527 -37.448  76.171  1.00 13.63           C  
ATOM    513  O   ALA G 219      15.300 -37.319  76.257  1.00 13.39           O  
ATOM    514  CB  ALA G 219      17.195 -39.629  77.229  1.00 14.92           C  
ATOM    515  N   PRO G 220      17.219 -36.938  75.149  1.00 11.01           N  
ATOM    516  CA  PRO G 220      16.594 -36.283  74.001  1.00 11.11           C  
ATOM    517  C   PRO G 220      16.334 -37.262  72.860  1.00 13.18           C  
ATOM    518  O   PRO G 220      17.280 -37.698  72.182  1.00 13.29           O  
ATOM    519  CB  PRO G 220      17.643 -35.274  73.593  1.00  8.89           C  
ATOM    520  CG  PRO G 220      18.900 -36.045  73.827  1.00  7.54           C  
ATOM    521  CD  PRO G 220      18.667 -36.677  75.172  1.00  8.50           C  
ATOM    522  N   ALA G 221      15.061 -37.602  72.649  1.00 13.29           N  
ATOM    523  CA  ALA G 221      14.651 -38.512  71.579  1.00 12.43           C  
ATOM    524  C   ALA G 221      15.384 -39.856  71.586  1.00 13.18           C  
ATOM    525  O   ALA G 221      15.643 -40.442  72.651  1.00 14.79           O  
ATOM    526  CB  ALA G 221      14.820 -37.820  70.216  1.00 11.39           C  
ATOM    527  N   GLY G 222      15.702 -40.351  70.394  1.00 10.84           N  
ATOM    528  CA  GLY G 222      16.400 -41.612  70.290  1.00 11.36           C  
ATOM    529  C   GLY G 222      17.867 -41.511  70.656  1.00  9.70           C  
ATOM    530  O   GLY G 222      18.721 -41.916  69.861  1.00 10.63           O  
ATOM    531  N   PHE G 223      18.146 -40.983  71.847  1.00  9.07           N  
ATOM    532  CA  PHE G 223      19.496 -40.809  72.373  1.00  8.42           C  
ATOM    533  C   PHE G 223      19.456 -41.268  73.828  1.00  9.49           C  
ATOM    534  O   PHE G 223      18.366 -41.488  74.378  1.00 10.19           O  
ATOM    535  CB  PHE G 223      19.896 -39.331  72.344  1.00 10.62           C  
ATOM    536  CG  PHE G 223      20.232 -38.807  70.979  1.00 10.55           C  
ATOM    537  CD1 PHE G 223      19.231 -38.447  70.084  1.00 11.49           C  
ATOM    538  CD2 PHE G 223      21.560 -38.694  70.579  1.00 12.49           C  
ATOM    539  CE1 PHE G 223      19.550 -37.980  68.805  1.00 12.26           C  
ATOM    540  CE2 PHE G 223      21.892 -38.228  69.305  1.00 12.26           C  
ATOM    541  CZ  PHE G 223      20.884 -37.872  68.416  1.00 11.74           C  
ATOM    542  N   ALA G 224      20.622 -41.402  74.459  1.00  9.64           N  
ATOM    543  CA  ALA G 224      20.696 -41.822  75.860  1.00 12.19           C  
ATOM    544  C   ALA G 224      21.767 -41.039  76.600  1.00 14.07           C  
ATOM    545  O   ALA G 224      22.819 -40.756  76.040  1.00 16.11           O  
ATOM    546  CB  ALA G 224      20.991 -43.300  75.959  1.00 13.88           C  
ATOM    547  N   ILE G 225      21.489 -40.660  77.843  1.00 15.13           N  
ATOM    548  CA  ILE G 225      22.460 -39.919  78.636  1.00 16.80           C  
ATOM    549  C   ILE G 225      23.354 -40.919  79.359  1.00 17.78           C  
ATOM    550  O   ILE G 225      22.861 -41.867  79.972  1.00 17.14           O  
ATOM    551  CB  ILE G 225      21.776 -38.988  79.680  1.00 16.89           C  
ATOM    552  CG1 ILE G 225      20.894 -37.961  78.974  1.00 17.32           C  
ATOM    553  CG2 ILE G 225      22.823 -38.241  80.499  1.00 15.61           C  
ATOM    554  CD1 ILE G 225      20.244 -36.988  79.911  1.00 18.48           C  
ATOM    555  N   LEU G 226      24.665 -40.714  79.265  1.00 19.57           N  
ATOM    556  CA  LEU G 226      25.647 -41.586  79.909  1.00 20.91           C  
ATOM    557  C   LEU G 226      26.440 -40.841  80.973  1.00 24.07           C  
ATOM    558  O   LEU G 226      27.391 -40.125  80.655  1.00 25.41           O  
ATOM    559  CB  LEU G 226      26.626 -42.145  78.877  1.00 18.80           C  
ATOM    560  CG  LEU G 226      26.421 -43.565  78.356  1.00 17.77           C  
ATOM    561  CD1 LEU G 226      25.136 -43.665  77.576  1.00 18.13           C  
ATOM    562  CD2 LEU G 226      27.594 -43.943  77.483  1.00 18.28           C  
ATOM    563  N   LYS G 227      26.073 -41.037  82.237  1.00 26.52           N  
ATOM    564  CA  LYS G 227      26.762 -40.383  83.342  1.00 27.94           C  
ATOM    565  C   LYS G 227      28.046 -41.125  83.675  1.00 29.17           C  
ATOM    566  O   LYS G 227      28.042 -42.351  83.782  1.00 28.73           O  
ATOM    567  CB  LYS G 227      25.871 -40.345  84.596  1.00 27.90           C  
ATOM    568  CG  LYS G 227      26.571 -39.821  85.871  1.00 29.64           C  
ATOM    569  CD  LYS G 227      25.679 -39.912  87.113  1.00 32.29           C  
ATOM    570  CE  LYS G 227      24.456 -39.001  86.999  1.00 34.48           C  
ATOM    571  NZ  LYS G 227      23.364 -39.285  87.981  1.00 34.38           N  
ATOM    572  N   CYS G 228      29.156 -40.402  83.769  1.00 30.76           N  
ATOM    573  CA  CYS G 228      30.406 -41.034  84.164  1.00 31.72           C  
ATOM    574  C   CYS G 228      30.354 -41.009  85.688  1.00 31.86           C  
ATOM    575  O   CYS G 228      30.128 -39.947  86.288  1.00 31.34           O  
ATOM    576  CB  CYS G 228      31.630 -40.254  83.684  1.00 32.88           C  
ATOM    577  SG  CYS G 228      33.191 -41.021  84.247  1.00 35.47           S  
ATOM    578  N   ASN G 229      30.543 -42.169  86.307  1.00 32.07           N  
ATOM    579  CA  ASN G 229      30.487 -42.279  87.761  1.00 32.72           C  
ATOM    580  C   ASN G 229      31.832 -42.135  88.457  1.00 34.60           C  
ATOM    581  O   ASN G 229      31.911 -42.205  89.686  1.00 35.58           O  
ATOM    582  CB  ASN G 229      29.826 -43.590  88.153  1.00 29.60           C  
ATOM    583  CG  ASN G 229      28.562 -43.849  87.372  1.00 27.66           C  
ATOM    584  OD1 ASN G 229      28.577 -44.573  86.383  1.00 29.57           O  
ATOM    585  ND2 ASN G 229      27.465 -43.236  87.788  1.00 25.67           N  
ATOM    586  N   ASN G 230      32.894 -41.963  87.676  1.00 36.32           N  
ATOM    587  CA  ASN G 230      34.235 -41.791  88.233  1.00 38.29           C  
ATOM    588  C   ASN G 230      34.178 -40.551  89.128  1.00 39.43           C  
ATOM    589  O   ASN G 230      34.082 -39.421  88.631  1.00 40.23           O  
ATOM    590  CB  ASN G 230      35.249 -41.587  87.101  1.00 39.40           C  
ATOM    591  CG  ASN G 230      36.676 -41.423  87.602  1.00 41.01           C  
ATOM    592  OD1 ASN G 230      36.909 -41.063  88.758  1.00 42.26           O  
ATOM    593  ND2 ASN G 230      37.641 -41.688  86.730  1.00 41.03           N  
ATOM    594  N   LYS G 231      34.212 -40.776  90.442  1.00 39.89           N  
ATOM    595  CA  LYS G 231      34.130 -39.706  91.447  1.00 39.44           C  
ATOM    596  C   LYS G 231      34.979 -38.480  91.139  1.00 38.08           C  
ATOM    597  O   LYS G 231      34.615 -37.360  91.500  1.00 36.75           O  
ATOM    598  CB  LYS G 231      34.504 -40.238  92.835  1.00 41.08           C  
ATOM    599  CG  LYS G 231      35.963 -40.671  92.968  1.00 44.34           C  
ATOM    600  CD  LYS G 231      36.306 -41.090  94.396  1.00 45.89           C  
ATOM    601  CE  LYS G 231      37.782 -41.470  94.521  1.00 47.71           C  
ATOM    602  NZ  LYS G 231      38.734 -40.322  94.393  1.00 46.33           N  
ATOM    603  N   THR G 232      36.099 -38.700  90.460  1.00 37.10           N  
ATOM    604  CA  THR G 232      37.012 -37.625  90.110  1.00 36.36           C  
ATOM    605  C   THR G 232      37.277 -37.596  88.605  1.00 36.66           C  
ATOM    606  O   THR G 232      38.435 -37.552  88.169  1.00 37.42           O  
ATOM    607  CB  THR G 232      38.345 -37.802  90.840  1.00 35.93           C  
ATOM    608  OG1 THR G 232      38.102 -38.234  92.189  1.00 35.22           O  
ATOM    609  CG2 THR G 232      39.117 -36.492  90.861  1.00 37.20           C  
ATOM    610  N   PHE G 233      36.217 -37.654  87.802  1.00 35.64           N  
ATOM    611  CA  PHE G 233      36.398 -37.616  86.357  1.00 34.71           C  
ATOM    612  C   PHE G 233      36.969 -36.249  86.011  1.00 34.94           C  
ATOM    613  O   PHE G 233      36.451 -35.214  86.442  1.00 35.73           O  
ATOM    614  CB  PHE G 233      35.078 -37.847  85.622  1.00 33.02           C  
ATOM    615  CG  PHE G 233      35.241 -38.061  84.142  1.00 29.97           C  
ATOM    616  CD1 PHE G 233      36.468 -38.461  83.612  1.00 28.03           C  
ATOM    617  CD2 PHE G 233      34.174 -37.856  83.279  1.00 27.59           C  
ATOM    618  CE1 PHE G 233      36.625 -38.650  82.250  1.00 27.32           C  
ATOM    619  CE2 PHE G 233      34.322 -38.043  81.919  1.00 26.38           C  
ATOM    620  CZ  PHE G 233      35.547 -38.440  81.400  1.00 26.71           C  
ATOM    621  N   ASN G 234      38.033 -36.247  85.225  1.00 34.87           N  
ATOM    622  CA  ASN G 234      38.697 -35.012  84.873  1.00 35.27           C  
ATOM    623  C   ASN G 234      38.655 -34.658  83.394  1.00 35.04           C  
ATOM    624  O   ASN G 234      39.563 -34.971  82.630  1.00 33.89           O  
ATOM    625  CB  ASN G 234      40.123 -35.058  85.422  1.00 38.76           C  
ATOM    626  CG  ASN G 234      40.998 -33.931  84.914  1.00 42.99           C  
ATOM    627  OD1 ASN G 234      40.748 -32.752  85.180  1.00 42.47           O  
ATOM    628  ND2 ASN G 234      42.059 -34.309  84.204  1.00 47.05           N  
ATOM    629  N   GLY G 235      37.541 -34.047  83.007  1.00 36.12           N  
ATOM    630  CA  GLY G 235      37.333 -33.596  81.643  1.00 36.47           C  
ATOM    631  C   GLY G 235      37.286 -34.625  80.532  1.00 37.20           C  
ATOM    632  O   GLY G 235      36.373 -35.448  80.450  1.00 36.74           O  
ATOM    633  N   THR G 236      38.265 -34.517  79.643  1.00 38.34           N  
ATOM    634  CA  THR G 236      38.400 -35.386  78.484  1.00 38.15           C  
ATOM    635  C   THR G 236      39.055 -36.704  78.885  1.00 37.90           C  
ATOM    636  O   THR G 236      39.874 -36.744  79.805  1.00 37.08           O  
ATOM    637  CB  THR G 236      39.275 -34.700  77.416  1.00 37.38           C  
ATOM    638  OG1 THR G 236      38.882 -33.327  77.293  1.00 38.47           O  
ATOM    639  CG2 THR G 236      39.130 -35.379  76.069  1.00 36.15           C  
ATOM    640  N   GLY G 237      38.685 -37.781  78.201  1.00 38.40           N  
ATOM    641  CA  GLY G 237      39.278 -39.068  78.504  1.00 38.38           C  
ATOM    642  C   GLY G 237      38.295 -40.218  78.510  1.00 39.07           C  
ATOM    643  O   GLY G 237      37.075 -40.016  78.501  1.00 38.90           O  
ATOM    644  N   PRO G 238      38.809 -41.456  78.508  1.00 39.11           N  
ATOM    645  CA  PRO G 238      37.973 -42.653  78.513  1.00 39.26           C  
ATOM    646  C   PRO G 238      37.466 -42.981  79.913  1.00 39.29           C  
ATOM    647  O   PRO G 238      38.191 -43.555  80.733  1.00 39.99           O  
ATOM    648  CB  PRO G 238      38.924 -43.722  77.981  1.00 39.01           C  
ATOM    649  CG  PRO G 238      40.222 -43.310  78.557  1.00 38.17           C  
ATOM    650  CD  PRO G 238      40.231 -41.811  78.355  1.00 38.34           C  
ATOM    651  N   CYS G 239      36.240 -42.559  80.205  1.00 38.74           N  
ATOM    652  CA  CYS G 239      35.639 -42.827  81.502  1.00 37.11           C  
ATOM    653  C   CYS G 239      35.481 -44.330  81.670  1.00 36.78           C  
ATOM    654  O   CYS G 239      34.889 -45.002  80.824  1.00 36.13           O  
ATOM    655  CB  CYS G 239      34.269 -42.156  81.622  1.00 36.43           C  
ATOM    656  SG  CYS G 239      33.333 -42.688  83.095  1.00 34.24           S  
ATOM    657  N   THR G 240      36.023 -44.853  82.761  1.00 37.49           N  
ATOM    658  CA  THR G 240      35.931 -46.274  83.050  1.00 37.98           C  
ATOM    659  C   THR G 240      34.533 -46.598  83.586  1.00 37.13           C  
ATOM    660  O   THR G 240      33.684 -47.130  82.868  1.00 37.18           O  
ATOM    661  CB  THR G 240      37.003 -46.699  84.081  1.00 39.11           C  
ATOM    662  OG1 THR G 240      37.034 -45.752  85.157  1.00 39.76           O  
ATOM    663  CG2 THR G 240      38.379 -46.767  83.430  1.00 39.56           C  
ATOM    664  N   ASN G 241      34.291 -46.228  84.839  1.00 36.08           N  
ATOM    665  CA  ASN G 241      33.013 -46.457  85.494  1.00 35.12           C  
ATOM    666  C   ASN G 241      31.985 -45.476  84.924  1.00 34.97           C  
ATOM    667  O   ASN G 241      32.108 -44.266  85.120  1.00 35.71           O  
ATOM    668  CB  ASN G 241      33.185 -46.253  87.001  1.00 34.78           C  
ATOM    669  CG  ASN G 241      31.956 -46.648  87.795  1.00 35.17           C  
ATOM    670  OD1 ASN G 241      30.847 -46.703  87.262  1.00 35.56           O  
ATOM    671  ND2 ASN G 241      32.149 -46.926  89.081  1.00 33.79           N  
ATOM    672  N   VAL G 242      30.983 -45.997  84.221  1.00 34.43           N  
ATOM    673  CA  VAL G 242      29.951 -45.164  83.598  1.00 34.62           C  
ATOM    674  C   VAL G 242      28.633 -45.926  83.469  1.00 34.85           C  
ATOM    675  O   VAL G 242      28.630 -47.158  83.403  1.00 35.99           O  
ATOM    676  CB  VAL G 242      30.401 -44.674  82.193  1.00 34.41           C  
ATOM    677  CG1 VAL G 242      30.835 -45.841  81.336  1.00 34.06           C  
ATOM    678  CG2 VAL G 242      29.284 -43.929  81.506  1.00 35.80           C  
ATOM    679  N   SER G 243      27.520 -45.197  83.422  1.00 34.24           N  
ATOM    680  CA  SER G 243      26.202 -45.814  83.306  1.00 33.06           C  
ATOM    681  C   SER G 243      25.149 -44.908  82.678  1.00 31.78           C  
ATOM    682  O   SER G 243      25.223 -43.680  82.779  1.00 32.45           O  
ATOM    683  CB  SER G 243      25.730 -46.294  84.682  1.00 34.26           C  
ATOM    684  OG  SER G 243      25.920 -45.301  85.680  1.00 34.99           O  
ATOM    685  N   THR G 244      24.178 -45.523  82.013  1.00 29.73           N  
ATOM    686  CA  THR G 244      23.100 -44.794  81.366  1.00 29.06           C  
ATOM    687  C   THR G 244      22.137 -44.262  82.415  1.00 29.76           C  
ATOM    688  O   THR G 244      21.936 -44.894  83.446  1.00 29.94           O  
ATOM    689  CB  THR G 244      22.337 -45.694  80.375  1.00 28.55           C  
ATOM    690  OG1 THR G 244      23.162 -45.975  79.238  1.00 27.22           O  
ATOM    691  CG2 THR G 244      21.073 -45.021  79.906  1.00 30.50           C  
ATOM    692  N   VAL G 245      21.581 -43.079  82.162  1.00 30.22           N  
ATOM    693  CA  VAL G 245      20.629 -42.439  83.068  1.00 28.10           C  
ATOM    694  C   VAL G 245      19.507 -41.832  82.244  1.00 27.35           C  
ATOM    695  O   VAL G 245      19.677 -41.544  81.056  1.00 26.22           O  
ATOM    696  CB  VAL G 245      21.281 -41.312  83.919  1.00 26.91           C  
ATOM    697  CG1 VAL G 245      22.250 -41.890  84.926  1.00 28.47           C  
ATOM    698  CG2 VAL G 245      22.000 -40.321  83.036  1.00 26.25           C  
ATOM    699  N   GLN G 246      18.352 -41.661  82.874  1.00 27.28           N  
ATOM    700  CA  GLN G 246      17.197 -41.086  82.202  1.00 28.75           C  
ATOM    701  C   GLN G 246      17.335 -39.566  82.151  1.00 29.05           C  
ATOM    702  O   GLN G 246      16.933 -38.930  81.174  1.00 28.66           O  
ATOM    703  CB  GLN G 246      15.913 -41.469  82.934  1.00 30.26           C  
ATOM    704  CG  GLN G 246      14.656 -41.135  82.163  1.00 33.92           C  
ATOM    705  CD  GLN G 246      14.473 -42.015  80.944  1.00 35.79           C  
ATOM    706  OE1 GLN G 246      14.017 -43.155  81.053  1.00 37.71           O  
ATOM    707  NE2 GLN G 246      14.820 -41.489  79.772  1.00 35.44           N  
ATOM    708  N   CYS G 247      17.900 -38.997  83.215  1.00 29.31           N  
ATOM    709  CA  CYS G 247      18.125 -37.556  83.317  1.00 29.67           C  
ATOM    710  C   CYS G 247      19.424 -37.342  84.095  1.00 28.79           C  
ATOM    711  O   CYS G 247      19.809 -38.184  84.910  1.00 29.02           O  
ATOM    712  CB  CYS G 247      16.966 -36.870  84.053  1.00 30.99           C  
ATOM    713  SG  CYS G 247      15.297 -37.346  83.488  1.00 32.88           S  
ATOM    714  N   THR G 248      20.087 -36.215  83.840  1.00 27.61           N  
ATOM    715  CA  THR G 248      21.350 -35.860  84.490  1.00 25.20           C  
ATOM    716  C   THR G 248      21.286 -35.759  86.025  1.00 23.90           C  
ATOM    717  O   THR G 248      21.641 -36.718  86.732  1.00 25.55           O  
ATOM    718  CB  THR G 248      21.897 -34.551  83.898  1.00 24.29           C  
ATOM    719  OG1 THR G 248      20.890 -33.533  83.968  1.00 24.48           O  
ATOM    720  CG2 THR G 248      22.282 -34.758  82.444  1.00 23.90           C  
ATOM    721  N   HIS G 249      20.923 -34.581  86.526  1.00 21.13           N  
ATOM    722  CA  HIS G 249      20.779 -34.311  87.960  1.00 19.07           C  
ATOM    723  C   HIS G 249      20.168 -32.918  88.142  1.00 16.85           C  
ATOM    724  O   HIS G 249      19.735 -32.307  87.161  1.00 15.06           O  
ATOM    725  CB  HIS G 249      22.104 -34.470  88.738  1.00 21.24           C  
ATOM    726  CG  HIS G 249      23.159 -33.461  88.399  1.00 21.64           C  
ATOM    727  ND1 HIS G 249      23.445 -33.112  87.106  1.00 23.08           N  
ATOM    728  CD2 HIS G 249      24.025 -32.825  89.232  1.00 21.09           C  
ATOM    729  CE1 HIS G 249      24.467 -32.282  87.173  1.00 23.31           C  
ATOM    730  NE2 HIS G 249      24.853 -32.079  88.439  1.00 20.74           N  
ATOM    731  N   GLY G 250      20.029 -32.462  89.386  1.00 13.85           N  
ATOM    732  CA  GLY G 250      19.436 -31.154  89.630  1.00 11.77           C  
ATOM    733  C   GLY G 250      20.382 -30.011  89.355  1.00  9.55           C  
ATOM    734  O   GLY G 250      21.061 -29.553  90.265  1.00  7.84           O  
ATOM    735  N   ILE G 251      20.371 -29.512  88.122  1.00  8.82           N  
ATOM    736  CA  ILE G 251      21.274 -28.447  87.718  1.00 10.81           C  
ATOM    737  C   ILE G 251      20.680 -27.060  87.930  1.00 13.34           C  
ATOM    738  O   ILE G 251      19.649 -26.739  87.351  1.00 14.54           O  
ATOM    739  CB  ILE G 251      21.630 -28.564  86.220  1.00  9.66           C  
ATOM    740  CG1 ILE G 251      21.804 -30.025  85.810  1.00 10.10           C  
ATOM    741  CG2 ILE G 251      22.922 -27.827  85.932  1.00 11.25           C  
ATOM    742  CD1 ILE G 251      21.969 -30.217  84.306  1.00 10.97           C  
ATOM    743  N   ARG G 252      21.319 -26.242  88.762  1.00 14.65           N  
ATOM    744  CA  ARG G 252      20.845 -24.877  88.996  1.00 15.19           C  
ATOM    745  C   ARG G 252      21.536 -23.902  88.040  1.00 15.18           C  
ATOM    746  O   ARG G 252      22.729 -23.612  88.184  1.00 14.72           O  
ATOM    747  CB  ARG G 252      21.089 -24.447  90.437  1.00 16.34           C  
ATOM    748  CG  ARG G 252      19.816 -24.400  91.267  1.00 18.59           C  
ATOM    749  CD  ARG G 252      20.048 -23.675  92.571  1.00 20.27           C  
ATOM    750  NE  ARG G 252      21.125 -24.274  93.352  1.00 21.75           N  
ATOM    751  CZ  ARG G 252      21.095 -24.399  94.671  1.00 22.91           C  
ATOM    752  NH1 ARG G 252      20.035 -23.967  95.347  1.00 23.31           N  
ATOM    753  NH2 ARG G 252      22.125 -24.947  95.307  1.00 23.29           N  
ATOM    754  N   PRO G 253      20.794 -23.380  87.050  1.00 14.19           N  
ATOM    755  CA  PRO G 253      21.369 -22.446  86.082  1.00 15.88           C  
ATOM    756  C   PRO G 253      21.631 -21.059  86.659  1.00 17.45           C  
ATOM    757  O   PRO G 253      20.769 -20.184  86.640  1.00 18.70           O  
ATOM    758  CB  PRO G 253      20.320 -22.430  84.978  1.00 15.49           C  
ATOM    759  CG  PRO G 253      19.040 -22.604  85.746  1.00 14.37           C  
ATOM    760  CD  PRO G 253      19.391 -23.683  86.722  1.00 13.38           C  
ATOM    761  N   VAL G 254      22.821 -20.868  87.205  1.00 17.92           N  
ATOM    762  CA  VAL G 254      23.166 -19.583  87.786  1.00 17.08           C  
ATOM    763  C   VAL G 254      24.073 -18.852  86.828  1.00 16.36           C  
ATOM    764  O   VAL G 254      25.088 -19.396  86.392  1.00 18.64           O  
ATOM    765  CB  VAL G 254      23.897 -19.744  89.135  1.00 18.77           C  
ATOM    766  CG1 VAL G 254      24.303 -18.376  89.680  1.00 20.07           C  
ATOM    767  CG2 VAL G 254      23.013 -20.485  90.136  1.00 15.73           C  
ATOM    768  N   VAL G 255      23.654 -17.660  86.423  1.00 13.80           N  
ATOM    769  CA  VAL G 255      24.459 -16.842  85.528  1.00 11.88           C  
ATOM    770  C   VAL G 255      25.293 -15.902  86.398  1.00 11.33           C  
ATOM    771  O   VAL G 255      24.753 -15.203  87.265  1.00 11.59           O  
ATOM    772  CB  VAL G 255      23.582 -16.030  84.582  1.00 11.26           C  
ATOM    773  CG1 VAL G 255      24.422 -14.993  83.857  1.00 12.22           C  
ATOM    774  CG2 VAL G 255      22.905 -16.957  83.591  1.00  8.16           C  
ATOM    775  N   SER G 256      26.602 -15.900  86.184  1.00  9.34           N  
ATOM    776  CA  SER G 256      27.488 -15.065  86.974  1.00  9.65           C  
ATOM    777  C   SER G 256      28.901 -15.234  86.447  1.00  8.51           C  
ATOM    778  O   SER G 256      29.167 -16.172  85.692  1.00  7.45           O  
ATOM    779  CB  SER G 256      27.416 -15.499  88.440  1.00 11.83           C  
ATOM    780  OG  SER G 256      27.666 -16.894  88.563  1.00 16.05           O  
ATOM    781  N   THR G 257      29.806 -14.344  86.849  1.00  6.62           N  
ATOM    782  CA  THR G 257      31.186 -14.409  86.388  1.00  7.04           C  
ATOM    783  C   THR G 257      32.209 -14.728  87.463  1.00  8.38           C  
ATOM    784  O   THR G 257      31.963 -14.529  88.654  1.00  6.92           O  
ATOM    785  CB  THR G 257      31.596 -13.104  85.702  1.00  6.93           C  
ATOM    786  OG1 THR G 257      31.300 -11.999  86.574  1.00  6.69           O  
ATOM    787  CG2 THR G 257      30.855 -12.950  84.386  1.00  4.16           C  
ATOM    788  N   GLN G 258      33.377 -15.190  87.010  1.00 10.72           N  
ATOM    789  CA  GLN G 258      34.517 -15.569  87.852  1.00 13.00           C  
ATOM    790  C   GLN G 258      34.282 -16.449  89.076  1.00 13.60           C  
ATOM    791  O   GLN G 258      35.225 -17.050  89.590  1.00 12.26           O  
ATOM    792  CB  GLN G 258      35.425 -14.360  88.187  1.00 16.33           C  
ATOM    793  CG  GLN G 258      34.769 -13.073  88.686  1.00 18.73           C  
ATOM    794  CD  GLN G 258      35.736 -11.885  88.689  1.00 22.36           C  
ATOM    795  OE1 GLN G 258      36.009 -11.297  89.730  1.00 26.27           O  
ATOM    796  NE2 GLN G 258      36.249 -11.530  87.522  1.00 22.75           N  
ATOM    797  N   LEU G 259      33.025 -16.608  89.482  1.00 14.36           N  
ATOM    798  CA  LEU G 259      32.687 -17.423  90.637  1.00 14.56           C  
ATOM    799  C   LEU G 259      31.411 -18.193  90.312  1.00 15.43           C  
ATOM    800  O   LEU G 259      30.372 -17.603  90.038  1.00 14.37           O  
ATOM    801  CB  LEU G 259      32.468 -16.553  91.885  1.00 13.53           C  
ATOM    802  CG  LEU G 259      33.520 -15.542  92.381  1.00 14.36           C  
ATOM    803  CD1 LEU G 259      32.979 -14.812  93.598  1.00 13.95           C  
ATOM    804  CD2 LEU G 259      34.834 -16.214  92.727  1.00 12.89           C  
ATOM    805  N   LEU G 260      31.544 -19.514  90.233  1.00 17.80           N  
ATOM    806  CA  LEU G 260      30.426 -20.411  89.967  1.00 16.61           C  
ATOM    807  C   LEU G 260      29.751 -20.526  91.328  1.00 16.85           C  
ATOM    808  O   LEU G 260      30.418 -20.767  92.343  1.00 16.91           O  
ATOM    809  CB  LEU G 260      30.944 -21.777  89.505  1.00 15.05           C  
ATOM    810  CG  LEU G 260      31.548 -21.902  88.103  1.00 12.93           C  
ATOM    811  CD1 LEU G 260      32.443 -23.115  88.006  1.00  9.99           C  
ATOM    812  CD2 LEU G 260      30.436 -21.995  87.083  1.00 14.84           C  
ATOM    813  N   LEU G 261      28.438 -20.355  91.357  1.00 16.28           N  
ATOM    814  CA  LEU G 261      27.714 -20.387  92.619  1.00 15.45           C  
ATOM    815  C   LEU G 261      26.546 -21.353  92.597  1.00 15.20           C  
ATOM    816  O   LEU G 261      26.055 -21.719  91.530  1.00 15.07           O  
ATOM    817  CB  LEU G 261      27.155 -18.994  92.941  1.00 15.44           C  
ATOM    818  CG  LEU G 261      27.903 -17.709  92.562  1.00 14.64           C  
ATOM    819  CD1 LEU G 261      26.995 -16.531  92.836  1.00 15.56           C  
ATOM    820  CD2 LEU G 261      29.208 -17.580  93.328  1.00 14.51           C  
ATOM    821  N   ASN G 262      26.091 -21.722  93.795  1.00 14.73           N  
ATOM    822  CA  ASN G 262      24.955 -22.617  93.986  1.00 15.35           C  
ATOM    823  C   ASN G 262      24.966 -23.881  93.128  1.00 16.77           C  
ATOM    824  O   ASN G 262      23.895 -24.406  92.778  1.00 14.61           O  
ATOM    825  CB  ASN G 262      23.655 -21.840  93.763  1.00 13.25           C  
ATOM    826  CG  ASN G 262      23.276 -21.004  94.953  1.00 14.34           C  
ATOM    827  OD1 ASN G 262      24.149 -20.476  95.649  1.00 13.74           O  
ATOM    828  ND2 ASN G 262      21.974 -20.958  95.249  1.00 19.13           N  
ATOM    829  N   GLY G 263      26.162 -24.430  92.910  1.00 18.74           N  
ATOM    830  CA  GLY G 263      26.297 -25.613  92.070  1.00 20.11           C  
ATOM    831  C   GLY G 263      26.893 -26.866  92.695  1.00 20.38           C  
ATOM    832  O   GLY G 263      26.976 -26.990  93.918  1.00 18.64           O  
ATOM    833  N   SER G 264      27.340 -27.783  91.839  1.00 22.57           N  
ATOM    834  CA  SER G 264      27.920 -29.055  92.272  1.00 24.43           C  
ATOM    835  C   SER G 264      29.383 -28.986  92.685  1.00 24.80           C  
ATOM    836  O   SER G 264      30.222 -28.469  91.947  1.00 26.75           O  
ATOM    837  CB  SER G 264      27.731 -30.114  91.181  1.00 24.18           C  
ATOM    838  OG  SER G 264      28.390 -31.332  91.492  1.00 25.32           O  
ATOM    839  N   LEU G 265      29.679 -29.569  93.842  1.00 24.24           N  
ATOM    840  CA  LEU G 265      31.026 -29.599  94.405  1.00 24.88           C  
ATOM    841  C   LEU G 265      31.707 -30.915  94.056  1.00 26.63           C  
ATOM    842  O   LEU G 265      31.068 -31.863  93.581  1.00 28.11           O  
ATOM    843  CB  LEU G 265      30.971 -29.520  95.936  1.00 23.01           C  
ATOM    844  CG  LEU G 265      30.425 -28.329  96.727  1.00 21.06           C  
ATOM    845  CD1 LEU G 265      30.318 -28.728  98.173  1.00 19.70           C  
ATOM    846  CD2 LEU G 265      31.333 -27.131  96.597  1.00 19.59           C  
ATOM    847  N   ALA G 266      33.006 -30.980  94.321  1.00 26.39           N  
ATOM    848  CA  ALA G 266      33.755 -32.200  94.089  1.00 27.04           C  
ATOM    849  C   ALA G 266      33.572 -33.011  95.364  1.00 28.11           C  
ATOM    850  O   ALA G 266      33.583 -32.463  96.472  1.00 26.76           O  
ATOM    851  CB  ALA G 266      35.224 -31.898  93.860  1.00 26.32           C  
ATOM    852  N   GLU G 267      33.364 -34.313  95.216  1.00 30.45           N  
ATOM    853  CA  GLU G 267      33.183 -35.150  96.390  1.00 31.74           C  
ATOM    854  C   GLU G 267      34.493 -35.663  96.959  1.00 31.08           C  
ATOM    855  O   GLU G 267      34.528 -36.149  98.087  1.00 31.50           O  
ATOM    856  CB  GLU G 267      32.215 -36.296  96.108  1.00 33.74           C  
ATOM    857  CG  GLU G 267      32.572 -37.169  94.930  1.00 36.70           C  
ATOM    858  CD  GLU G 267      31.470 -38.154  94.615  1.00 38.49           C  
ATOM    859  OE1 GLU G 267      30.287 -37.741  94.642  1.00 38.38           O  
ATOM    860  OE2 GLU G 267      31.781 -39.336  94.346  1.00 40.34           O  
ATOM    861  N   GLU G 268      35.569 -35.537  96.193  1.00 30.63           N  
ATOM    862  CA  GLU G 268      36.871 -35.993  96.661  1.00 31.06           C  
ATOM    863  C   GLU G 268      37.859 -34.887  96.982  1.00 30.70           C  
ATOM    864  O   GLU G 268      38.087 -34.567  98.149  1.00 31.59           O  
ATOM    865  CB  GLU G 268      37.475 -36.972  95.666  1.00 30.64           C  
ATOM    866  CG  GLU G 268      37.182 -38.400  96.033  1.00 32.42           C  
ATOM    867  CD  GLU G 268      37.983 -38.864  97.234  1.00 34.32           C  
ATOM    868  OE1 GLU G 268      39.142 -39.287  97.039  1.00 33.80           O  
ATOM    869  OE2 GLU G 268      37.446 -38.823  98.359  1.00 36.47           O  
ATOM    870  N   GLU G 269      38.475 -34.330  95.947  1.00 29.74           N  
ATOM    871  CA  GLU G 269      39.443 -33.259  96.116  1.00 28.78           C  
ATOM    872  C   GLU G 269      39.107 -32.188  95.099  1.00 27.43           C  
ATOM    873  O   GLU G 269      38.184 -32.356  94.296  1.00 26.47           O  
ATOM    874  CB  GLU G 269      40.858 -33.767  95.847  1.00 30.51           C  
ATOM    875  CG  GLU G 269      41.339 -34.857  96.781  1.00 34.12           C  
ATOM    876  CD  GLU G 269      42.556 -35.568  96.235  1.00 37.29           C  
ATOM    877  OE1 GLU G 269      42.376 -36.543  95.470  1.00 38.77           O  
ATOM    878  OE2 GLU G 269      43.688 -35.132  96.539  1.00 38.33           O  
ATOM    879  N   VAL G 270      39.863 -31.093  95.133  1.00 25.65           N  
ATOM    880  CA  VAL G 270      39.665 -29.995  94.199  1.00 22.37           C  
ATOM    881  C   VAL G 270      40.100 -30.507  92.830  1.00 20.77           C  
ATOM    882  O   VAL G 270      41.216 -31.019  92.677  1.00 21.12           O  
ATOM    883  CB  VAL G 270      40.524 -28.759  94.579  1.00 21.80           C  
ATOM    884  CG1 VAL G 270      40.193 -27.581  93.666  1.00 19.80           C  
ATOM    885  CG2 VAL G 270      40.299 -28.378  96.035  1.00 21.76           C  
ATOM    886  N   VAL G 271      39.206 -30.406  91.855  1.00 18.31           N  
ATOM    887  CA  VAL G 271      39.487 -30.856  90.500  1.00 15.81           C  
ATOM    888  C   VAL G 271      39.389 -29.664  89.562  1.00 15.48           C  
ATOM    889  O   VAL G 271      38.424 -28.910  89.618  1.00 15.34           O  
ATOM    890  CB  VAL G 271      38.475 -31.916  90.036  1.00 14.93           C  
ATOM    891  CG1 VAL G 271      38.854 -32.436  88.652  1.00 16.36           C  
ATOM    892  CG2 VAL G 271      38.413 -33.050  91.031  1.00 12.91           C  
ATOM    893  N   ILE G 272      40.387 -29.500  88.703  1.00 14.98           N  
ATOM    894  CA  ILE G 272      40.418 -28.402  87.744  1.00 15.27           C  
ATOM    895  C   ILE G 272      40.249 -29.029  86.367  1.00 14.98           C  
ATOM    896  O   ILE G 272      40.471 -30.223  86.202  1.00 17.63           O  
ATOM    897  CB  ILE G 272      41.765 -27.619  87.822  1.00 15.43           C  
ATOM    898  CG1 ILE G 272      42.943 -28.550  87.501  1.00 15.65           C  
ATOM    899  CG2 ILE G 272      41.930 -26.992  89.211  1.00 14.26           C  
ATOM    900  CD1 ILE G 272      44.307 -27.944  87.724  1.00 13.52           C  
ATOM    901  N   ARG G 273      39.839 -28.240  85.386  1.00 13.53           N  
ATOM    902  CA  ARG G 273      39.633 -28.743  84.039  1.00 12.31           C  
ATOM    903  C   ARG G 273      39.828 -27.640  83.000  1.00 13.14           C  
ATOM    904  O   ARG G 273      39.500 -26.476  83.241  1.00 12.25           O  
ATOM    905  CB  ARG G 273      38.244 -29.381  83.925  1.00 11.20           C  
ATOM    906  CG  ARG G 273      38.204 -30.836  84.392  1.00 12.42           C  
ATOM    907  CD  ARG G 273      36.795 -31.387  84.533  1.00  7.85           C  
ATOM    908  NE  ARG G 273      36.151 -30.834  85.711  1.00  8.24           N  
ATOM    909  CZ  ARG G 273      35.797 -31.538  86.786  1.00  6.73           C  
ATOM    910  NH1 ARG G 273      36.011 -32.851  86.846  1.00  2.00           N  
ATOM    911  NH2 ARG G 273      35.297 -30.898  87.839  1.00  6.75           N  
ATOM    912  N   SER G 274      40.421 -28.008  81.866  1.00 14.05           N  
ATOM    913  CA  SER G 274      40.685 -27.083  80.771  1.00 14.41           C  
ATOM    914  C   SER G 274      40.862 -27.881  79.498  1.00 16.49           C  
ATOM    915  O   SER G 274      41.250 -29.051  79.541  1.00 16.60           O  
ATOM    916  CB  SER G 274      41.959 -26.295  81.019  1.00 13.52           C  
ATOM    917  OG  SER G 274      42.300 -25.536  79.866  1.00 14.72           O  
ATOM    918  N   VAL G 275      40.588 -27.239  78.365  1.00 18.87           N  
ATOM    919  CA  VAL G 275      40.713 -27.881  77.061  1.00 20.86           C  
ATOM    920  C   VAL G 275      42.171 -28.111  76.797  1.00 21.77           C  
ATOM    921  O   VAL G 275      42.571 -29.156  76.288  1.00 22.15           O  
ATOM    922  CB  VAL G 275      40.208 -26.977  75.912  1.00 22.43           C  
ATOM    923  CG1 VAL G 275      40.314 -27.704  74.579  1.00 21.35           C  
ATOM    924  CG2 VAL G 275      38.784 -26.540  76.158  1.00 23.72           C  
ATOM    925  N   ASN G 276      42.968 -27.115  77.163  1.00 23.25           N  
ATOM    926  CA  ASN G 276      44.404 -27.151  76.937  1.00 23.21           C  
ATOM    927  C   ASN G 276      45.032 -26.306  78.024  1.00 22.58           C  
ATOM    928  O   ASN G 276      44.917 -25.081  77.997  1.00 23.34           O  
ATOM    929  CB  ASN G 276      44.690 -26.511  75.582  1.00 24.97           C  
ATOM    930  CG  ASN G 276      46.021 -26.925  74.999  1.00 26.93           C  
ATOM    931  OD1 ASN G 276      47.022 -27.103  75.710  1.00 26.46           O  
ATOM    932  ND2 ASN G 276      46.025 -27.059  73.678  1.00 27.04           N  
ATOM    933  N   PHE G 277      45.652 -26.961  78.999  1.00 21.99           N  
ATOM    934  CA  PHE G 277      46.296 -26.265  80.110  1.00 21.09           C  
ATOM    935  C   PHE G 277      47.529 -25.503  79.640  1.00 21.98           C  
ATOM    936  O   PHE G 277      48.088 -24.707  80.395  1.00 21.74           O  
ATOM    937  CB  PHE G 277      46.714 -27.258  81.202  1.00 20.81           C  
ATOM    938  CG  PHE G 277      45.567 -27.891  81.933  1.00 19.89           C  
ATOM    939  CD1 PHE G 277      45.015 -29.081  81.490  1.00 19.94           C  
ATOM    940  CD2 PHE G 277      45.059 -27.312  83.092  1.00 21.02           C  
ATOM    941  CE1 PHE G 277      43.974 -29.697  82.190  1.00 20.42           C  
ATOM    942  CE2 PHE G 277      44.013 -27.921  83.800  1.00 21.46           C  
ATOM    943  CZ  PHE G 277      43.474 -29.118  83.347  1.00 20.53           C  
ATOM    944  N   THR G 278      47.962 -25.760  78.404  1.00 22.61           N  
ATOM    945  CA  THR G 278      49.139 -25.110  77.829  1.00 23.71           C  
ATOM    946  C   THR G 278      48.835 -23.739  77.203  1.00 23.69           C  
ATOM    947  O   THR G 278      49.607 -22.787  77.355  1.00 22.77           O  
ATOM    948  CB  THR G 278      49.787 -26.001  76.748  1.00 26.18           C  
ATOM    949  OG1 THR G 278      49.862 -27.355  77.218  1.00 29.00           O  
ATOM    950  CG2 THR G 278      51.200 -25.505  76.428  1.00 28.03           C  
ATOM    951  N   ASP G 279      47.743 -23.665  76.449  1.00 23.78           N  
ATOM    952  CA  ASP G 279      47.338 -22.426  75.802  1.00 22.85           C  
ATOM    953  C   ASP G 279      46.767 -21.521  76.875  1.00 21.97           C  
ATOM    954  O   ASP G 279      45.656 -21.741  77.354  1.00 21.82           O  
ATOM    955  CB  ASP G 279      46.272 -22.710  74.736  1.00 25.27           C  
ATOM    956  CG  ASP G 279      45.708 -21.439  74.098  1.00 26.33           C  
ATOM    957  OD1 ASP G 279      46.319 -20.355  74.252  1.00 26.74           O  
ATOM    958  OD2 ASP G 279      44.644 -21.532  73.433  1.00 24.54           O  
ATOM    959  N   ASN G 280      47.531 -20.503  77.248  1.00 20.54           N  
ATOM    960  CA  ASN G 280      47.116 -19.549  78.275  1.00 19.55           C  
ATOM    961  C   ASN G 280      45.782 -18.855  77.989  1.00 19.43           C  
ATOM    962  O   ASN G 280      45.151 -18.317  78.893  1.00 20.85           O  
ATOM    963  CB  ASN G 280      48.206 -18.493  78.499  1.00 17.41           C  
ATOM    964  CG  ASN G 280      48.596 -17.764  77.220  1.00 15.05           C  
ATOM    965  OD1 ASN G 280      47.840 -17.716  76.241  1.00 13.88           O  
ATOM    966  ND2 ASN G 280      49.792 -17.201  77.220  1.00 12.65           N  
ATOM    967  N   ALA G 281      45.355 -18.864  76.734  1.00 18.58           N  
ATOM    968  CA  ALA G 281      44.107 -18.223  76.349  1.00 16.85           C  
ATOM    969  C   ALA G 281      42.863 -18.972  76.786  1.00 16.69           C  
ATOM    970  O   ALA G 281      41.784 -18.389  76.828  1.00 17.95           O  
ATOM    971  CB  ALA G 281      44.072 -18.023  74.853  1.00 15.93           C  
ATOM    972  N   LYS G 282      43.012 -20.248  77.135  1.00 16.80           N  
ATOM    973  CA  LYS G 282      41.873 -21.081  77.517  1.00 14.67           C  
ATOM    974  C   LYS G 282      41.472 -21.113  78.988  1.00 11.17           C  
ATOM    975  O   LYS G 282      42.295 -21.293  79.875  1.00  8.39           O  
ATOM    976  CB  LYS G 282      42.063 -22.499  76.973  1.00 17.48           C  
ATOM    977  CG  LYS G 282      42.154 -22.568  75.439  1.00 21.17           C  
ATOM    978  CD  LYS G 282      42.219 -24.024  74.973  1.00 24.20           C  
ATOM    979  CE  LYS G 282      42.395 -24.173  73.455  1.00 23.38           C  
ATOM    980  NZ  LYS G 282      43.820 -24.133  72.979  1.00 20.23           N  
ATOM    981  N   THR G 283      40.177 -20.940  79.223  1.00 11.06           N  
ATOM    982  CA  THR G 283      39.601 -20.935  80.561  1.00 10.51           C  
ATOM    983  C   THR G 283      39.925 -22.237  81.297  1.00 11.20           C  
ATOM    984  O   THR G 283      40.004 -23.309  80.692  1.00 12.03           O  
ATOM    985  CB  THR G 283      38.049 -20.741  80.486  1.00 10.15           C  
ATOM    986  OG1 THR G 283      37.750 -19.505  79.819  1.00 10.23           O  
ATOM    987  CG2 THR G 283      37.419 -20.721  81.888  1.00  9.53           C  
ATOM    988  N   ILE G 284      40.163 -22.119  82.595  1.00 11.90           N  
ATOM    989  CA  ILE G 284      40.464 -23.263  83.449  1.00 11.48           C  
ATOM    990  C   ILE G 284      39.347 -23.214  84.472  1.00 10.31           C  
ATOM    991  O   ILE G 284      39.146 -22.186  85.112  1.00  9.75           O  
ATOM    992  CB  ILE G 284      41.836 -23.096  84.173  1.00 11.66           C  
ATOM    993  CG1 ILE G 284      42.954 -22.932  83.146  1.00 11.57           C  
ATOM    994  CG2 ILE G 284      42.148 -24.313  85.042  1.00 10.67           C  
ATOM    995  CD1 ILE G 284      44.301 -22.643  83.766  1.00 11.86           C  
ATOM    996  N   ILE G 285      38.547 -24.269  84.535  1.00 10.47           N  
ATOM    997  CA  ILE G 285      37.439 -24.326  85.480  1.00  9.39           C  
ATOM    998  C   ILE G 285      37.945 -25.046  86.718  1.00 10.51           C  
ATOM    999  O   ILE G 285      38.764 -25.961  86.614  1.00 12.99           O  
ATOM   1000  CB  ILE G 285      36.221 -25.084  84.892  1.00  8.03           C  
ATOM   1001  CG1 ILE G 285      35.891 -24.542  83.499  1.00  6.86           C  
ATOM   1002  CG2 ILE G 285      35.002 -24.894  85.785  1.00  7.78           C  
ATOM   1003  CD1 ILE G 285      34.648 -25.135  82.869  1.00  6.29           C  
ATOM   1004  N   VAL G 286      37.466 -24.636  87.886  1.00  9.48           N  
ATOM   1005  CA  VAL G 286      37.891 -25.237  89.140  1.00  6.38           C  
ATOM   1006  C   VAL G 286      36.680 -25.691  89.931  1.00  6.91           C  
ATOM   1007  O   VAL G 286      35.757 -24.914  90.182  1.00  6.45           O  
ATOM   1008  CB  VAL G 286      38.693 -24.218  90.006  1.00  6.91           C  
ATOM   1009  CG1 VAL G 286      39.106 -24.842  91.336  1.00  3.92           C  
ATOM   1010  CG2 VAL G 286      39.914 -23.692  89.239  1.00  2.85           C  
ATOM   1011  N   GLN G 287      36.679 -26.962  90.307  1.00  7.38           N  
ATOM   1012  CA  GLN G 287      35.597 -27.526  91.089  1.00  8.03           C  
ATOM   1013  C   GLN G 287      36.155 -27.618  92.489  1.00 10.75           C  
ATOM   1014  O   GLN G 287      37.217 -28.224  92.719  1.00 11.57           O  
ATOM   1015  CB  GLN G 287      35.194 -28.904  90.581  1.00  6.90           C  
ATOM   1016  CG  GLN G 287      34.006 -29.480  91.322  1.00  6.23           C  
ATOM   1017  CD  GLN G 287      33.402 -30.680  90.630  1.00  5.11           C  
ATOM   1018  OE1 GLN G 287      32.215 -30.695  90.337  1.00  7.55           O  
ATOM   1019  NE2 GLN G 287      34.216 -31.688  90.358  1.00  4.45           N  
ATOM   1020  N   LEU G 288      35.457 -26.980  93.419  1.00 12.14           N  
ATOM   1021  CA  LEU G 288      35.897 -26.930  94.797  1.00 13.73           C  
ATOM   1022  C   LEU G 288      35.544 -28.111  95.679  1.00 16.56           C  
ATOM   1023  O   LEU G 288      34.570 -28.830  95.440  1.00 18.23           O  
ATOM   1024  CB  LEU G 288      35.395 -25.644  95.440  1.00 12.23           C  
ATOM   1025  CG  LEU G 288      36.070 -24.354  94.998  1.00  8.03           C  
ATOM   1026  CD1 LEU G 288      35.785 -23.327  96.069  1.00  6.97           C  
ATOM   1027  CD2 LEU G 288      37.572 -24.551  94.868  1.00  5.62           C  
ATOM   1028  N   ASN G 289      36.335 -28.274  96.730  1.00 19.19           N  
ATOM   1029  CA  ASN G 289      36.137 -29.343  97.697  1.00 22.89           C  
ATOM   1030  C   ASN G 289      34.975 -29.000  98.617  1.00 24.07           C  
ATOM   1031  O   ASN G 289      34.020 -29.768  98.749  1.00 24.32           O  
ATOM   1032  CB  ASN G 289      37.390 -29.488  98.558  1.00 25.83           C  
ATOM   1033  CG  ASN G 289      38.022 -30.841  98.432  1.00 29.22           C  
ATOM   1034  OD1 ASN G 289      37.414 -31.762  97.894  1.00 30.49           O  
ATOM   1035  ND2 ASN G 289      39.277 -30.942  98.875  1.00 32.39           N  
ATOM   1036  N   THR G 290      35.064 -27.825  99.238  1.00 24.60           N  
ATOM   1037  CA  THR G 290      34.057 -27.352 100.182  1.00 24.63           C  
ATOM   1038  C   THR G 290      33.472 -26.014  99.721  1.00 23.12           C  
ATOM   1039  O   THR G 290      34.164 -25.199  99.108  1.00 22.54           O  
ATOM   1040  CB  THR G 290      34.688 -27.160 101.596  1.00 27.09           C  
ATOM   1041  OG1 THR G 290      35.516 -28.287 101.916  1.00 28.17           O  
ATOM   1042  CG2 THR G 290      33.600 -27.015 102.673  1.00 28.86           C  
ATOM   1043  N   SER G 291      32.191 -25.805 100.011  1.00 22.35           N  
ATOM   1044  CA  SER G 291      31.514 -24.564  99.655  1.00 21.82           C  
ATOM   1045  C   SER G 291      32.006 -23.411 100.523  1.00 22.98           C  
ATOM   1046  O   SER G 291      32.458 -23.603 101.661  1.00 22.87           O  
ATOM   1047  CB  SER G 291      29.998 -24.697  99.825  1.00 20.36           C  
ATOM   1048  OG  SER G 291      29.433 -25.549  98.847  1.00 19.98           O  
ATOM   1049  N   VAL G 292      31.919 -22.212  99.965  1.00 23.56           N  
ATOM   1050  CA  VAL G 292      32.323 -20.998 100.648  1.00 23.95           C  
ATOM   1051  C   VAL G 292      31.083 -20.136 100.522  1.00 24.36           C  
ATOM   1052  O   VAL G 292      30.268 -20.344  99.627  1.00 24.28           O  
ATOM   1053  CB  VAL G 292      33.497 -20.292  99.940  1.00 24.28           C  
ATOM   1054  CG1 VAL G 292      34.110 -19.254 100.862  1.00 24.70           C  
ATOM   1055  CG2 VAL G 292      34.539 -21.297  99.484  1.00 24.60           C  
ATOM   1056  N   GLU G 293      30.918 -19.185 101.424  1.00 24.79           N  
ATOM   1057  CA  GLU G 293      29.746 -18.335 101.378  1.00 25.81           C  
ATOM   1058  C   GLU G 293      30.106 -16.917 101.012  1.00 24.98           C  
ATOM   1059  O   GLU G 293      31.195 -16.426 101.335  1.00 26.72           O  
ATOM   1060  CB  GLU G 293      29.007 -18.372 102.718  1.00 26.15           C  
ATOM   1061  CG  GLU G 293      28.460 -19.745 103.042  1.00 27.81           C  
ATOM   1062  CD  GLU G 293      28.252 -19.948 104.512  1.00 29.06           C  
ATOM   1063  OE1 GLU G 293      29.244 -19.838 105.263  1.00 30.50           O  
ATOM   1064  OE2 GLU G 293      27.105 -20.234 104.920  1.00 31.07           O  
ATOM   1065  N   ILE G 294      29.193 -16.292 100.291  1.00 22.44           N  
ATOM   1066  CA  ILE G 294      29.343 -14.925  99.864  1.00 21.47           C  
ATOM   1067  C   ILE G 294      27.973 -14.292 100.076  1.00 22.05           C  
ATOM   1068  O   ILE G 294      26.999 -14.619  99.382  1.00 20.65           O  
ATOM   1069  CB  ILE G 294      29.841 -14.830  98.393  1.00 19.43           C  
ATOM   1070  CG1 ILE G 294      29.820 -13.382  97.910  1.00 14.54           C  
ATOM   1071  CG2 ILE G 294      29.041 -15.747  97.480  1.00 21.41           C  
ATOM   1072  CD1 ILE G 294      30.557 -13.184  96.630  1.00  7.75           C  
ATOM   1073  N   ASN G 295      27.890 -13.500 101.140  1.00 22.66           N  
ATOM   1074  CA  ASN G 295      26.663 -12.806 101.512  1.00 23.48           C  
ATOM   1075  C   ASN G 295      26.760 -11.408 100.912  1.00 22.67           C  
ATOM   1076  O   ASN G 295      27.787 -10.733 101.048  1.00 21.79           O  
ATOM   1077  CB  ASN G 295      26.526 -12.744 103.044  1.00 26.38           C  
ATOM   1078  CG  ASN G 295      26.744 -14.104 103.712  1.00 30.07           C  
ATOM   1079  OD1 ASN G 295      27.501 -14.929 103.197  1.00 31.57           O  
ATOM   1080  ND2 ASN G 295      26.102 -14.347 104.854  1.00 32.72           N  
ATOM   1081  N   CYS G 296      25.711 -10.999 100.205  1.00 23.39           N  
ATOM   1082  CA  CYS G 296      25.680  -9.693  99.555  1.00 23.29           C  
ATOM   1083  C   CYS G 296      24.345  -8.990  99.773  1.00 22.56           C  
ATOM   1084  O   CYS G 296      23.324  -9.641 100.001  1.00 20.72           O  
ATOM   1085  CB  CYS G 296      25.890  -9.853  98.049  1.00 24.78           C  
ATOM   1086  SG  CYS G 296      27.397 -10.728  97.530  1.00 27.71           S  
ATOM   1087  N   THR G 297      24.367  -7.665  99.647  1.00 22.54           N  
ATOM   1088  CA  THR G 297      23.188  -6.819  99.791  1.00 23.05           C  
ATOM   1089  C   THR G 297      23.247  -5.695  98.767  1.00 22.63           C  
ATOM   1090  O   THR G 297      24.331  -5.333  98.301  1.00 22.80           O  
ATOM   1091  CB  THR G 297      23.123  -6.169 101.178  1.00 24.92           C  
ATOM   1092  OG1 THR G 297      24.453  -5.961 101.665  1.00 27.02           O  
ATOM   1093  CG2 THR G 297      22.336  -7.023 102.147  1.00 25.66           C  
ATOM   1094  N   GLY G 298      22.091  -5.109  98.461  1.00 22.54           N  
ATOM   1095  CA  GLY G 298      22.029  -4.012  97.504  1.00 22.48           C  
ATOM   1096  C   GLY G 298      22.834  -2.795  97.940  1.00 21.63           C  
ATOM   1097  O   GLY G 298      23.237  -1.978  97.110  1.00 22.39           O  
ATOM   1098  N   ALA G 299      23.107  -2.716  99.242  1.00 20.04           N  
ATOM   1099  CA  ALA G 299      23.876  -1.636  99.864  1.00 18.01           C  
ATOM   1100  C   ALA G 299      25.329  -1.540  99.408  1.00 18.55           C  
ATOM   1101  O   ALA G 299      26.147  -0.898 100.061  1.00 17.42           O  
ATOM   1102  CB  ALA G 299      23.822  -1.781 101.381  1.00 18.00           C  
ATOM   1103  N   GLY G 329      25.671  -2.248  98.340  1.00 20.79           N  
ATOM   1104  CA  GLY G 329      27.013  -2.165  97.804  1.00 21.75           C  
ATOM   1105  C   GLY G 329      28.117  -3.093  98.261  1.00 21.66           C  
ATOM   1106  O   GLY G 329      29.258  -2.900  97.858  1.00 21.50           O  
ATOM   1107  N   HIS G 330      27.835  -4.105  99.070  1.00 22.43           N  
ATOM   1108  CA  HIS G 330      28.926  -4.983  99.481  1.00 22.31           C  
ATOM   1109  C   HIS G 330      28.617  -6.461  99.535  1.00 21.45           C  
ATOM   1110  O   HIS G 330      27.458  -6.883  99.533  1.00 19.33           O  
ATOM   1111  CB  HIS G 330      29.563  -4.532 100.801  1.00 23.24           C  
ATOM   1112  CG  HIS G 330      28.574  -4.278 101.892  1.00 27.00           C  
ATOM   1113  ND1 HIS G 330      27.850  -5.258 102.527  1.00 27.17           N  
ATOM   1114  CD2 HIS G 330      28.168  -3.105 102.443  1.00 28.95           C  
ATOM   1115  CE1 HIS G 330      27.044  -4.667 103.417  1.00 28.28           C  
ATOM   1116  NE2 HIS G 330      27.204  -3.360 103.401  1.00 29.66           N  
ATOM   1117  N   CYS G 331      29.696  -7.233  99.510  1.00 22.55           N  
ATOM   1118  CA  CYS G 331      29.657  -8.682  99.575  1.00 24.15           C  
ATOM   1119  C   CYS G 331      30.739  -9.099 100.541  1.00 24.13           C  
ATOM   1120  O   CYS G 331      31.898  -8.726 100.370  1.00 24.27           O  
ATOM   1121  CB  CYS G 331      29.986  -9.299  98.220  1.00 24.97           C  
ATOM   1122  SG  CYS G 331      28.657  -9.223  97.000  1.00 28.48           S  
ATOM   1123  N   ASN G 332      30.382  -9.822 101.588  1.00 24.96           N  
ATOM   1124  CA  ASN G 332      31.425 -10.249 102.490  1.00 26.49           C  
ATOM   1125  C   ASN G 332      31.491 -11.767 102.519  1.00 24.08           C  
ATOM   1126  O   ASN G 332      30.474 -12.459 102.448  1.00 21.19           O  
ATOM   1127  CB  ASN G 332      31.289  -9.616 103.885  1.00 31.67           C  
ATOM   1128  CG  ASN G 332      30.507 -10.472 104.852  1.00 38.18           C  
ATOM   1129  OD1 ASN G 332      31.086 -11.014 105.792  1.00 41.31           O  
ATOM   1130  ND2 ASN G 332      29.213 -10.640 104.604  1.00 41.97           N  
ATOM   1131  N   ILE G 333      32.716 -12.258 102.470  1.00 23.04           N  
ATOM   1132  CA  ILE G 333      33.005 -13.677 102.489  1.00 23.16           C  
ATOM   1133  C   ILE G 333      34.098 -13.916 103.544  1.00 23.36           C  
ATOM   1134  O   ILE G 333      35.029 -13.109 103.685  1.00 21.86           O  
ATOM   1135  CB  ILE G 333      33.422 -14.178 101.062  1.00 21.56           C  
ATOM   1136  CG1 ILE G 333      34.577 -15.170 101.137  1.00 19.40           C  
ATOM   1137  CG2 ILE G 333      33.748 -12.997 100.141  1.00 22.44           C  
ATOM   1138  CD1 ILE G 333      35.100 -15.539  99.807  1.00 17.23           C  
ATOM   1139  N   SER G 334      33.953 -14.992 104.315  1.00 22.28           N  
ATOM   1140  CA  SER G 334      34.917 -15.324 105.355  1.00 22.05           C  
ATOM   1141  C   SER G 334      36.355 -15.342 104.839  1.00 22.63           C  
ATOM   1142  O   SER G 334      36.673 -15.995 103.847  1.00 22.64           O  
ATOM   1143  CB  SER G 334      34.560 -16.662 105.997  1.00 22.04           C  
ATOM   1144  OG  SER G 334      33.172 -16.722 106.305  1.00 22.98           O  
ATOM   1145  N   ARG G 335      37.207 -14.589 105.516  1.00 24.33           N  
ATOM   1146  CA  ARG G 335      38.617 -14.473 105.174  1.00 26.14           C  
ATOM   1147  C   ARG G 335      39.384 -15.794 105.297  1.00 26.30           C  
ATOM   1148  O   ARG G 335      40.233 -16.103 104.464  1.00 26.93           O  
ATOM   1149  CB  ARG G 335      39.246 -13.419 106.085  1.00 28.38           C  
ATOM   1150  CG  ARG G 335      40.747 -13.345 106.044  1.00 32.38           C  
ATOM   1151  CD  ARG G 335      41.256 -12.299 107.027  1.00 39.28           C  
ATOM   1152  NE  ARG G 335      40.577 -11.012 106.869  1.00 44.47           N  
ATOM   1153  CZ  ARG G 335      40.903  -9.902 107.526  1.00 48.65           C  
ATOM   1154  NH1 ARG G 335      41.915  -9.906 108.386  1.00 50.25           N  
ATOM   1155  NH2 ARG G 335      40.184  -8.799 107.363  1.00 50.93           N  
ATOM   1156  N   ALA G 336      39.105 -16.549 106.358  1.00 25.12           N  
ATOM   1157  CA  ALA G 336      39.777 -17.820 106.603  1.00 23.00           C  
ATOM   1158  C   ALA G 336      39.305 -18.899 105.634  1.00 22.42           C  
ATOM   1159  O   ALA G 336      40.128 -19.554 104.981  1.00 21.64           O  
ATOM   1160  CB  ALA G 336      39.563 -18.259 108.034  1.00 23.10           C  
ATOM   1161  N   LYS G 337      37.985 -19.048 105.507  1.00 21.05           N  
ATOM   1162  CA  LYS G 337      37.405 -20.040 104.608  1.00 20.30           C  
ATOM   1163  C   LYS G 337      37.964 -19.926 103.202  1.00 20.37           C  
ATOM   1164  O   LYS G 337      38.345 -20.926 102.597  1.00 20.21           O  
ATOM   1165  CB  LYS G 337      35.886 -19.907 104.540  1.00 20.28           C  
ATOM   1166  CG  LYS G 337      35.121 -20.622 105.642  1.00 22.99           C  
ATOM   1167  CD  LYS G 337      33.606 -20.410 105.465  1.00 25.82           C  
ATOM   1168  CE  LYS G 337      32.784 -20.963 106.637  1.00 26.21           C  
ATOM   1169  NZ  LYS G 337      31.427 -20.343 106.712  1.00 27.47           N  
ATOM   1170  N   TRP G 338      38.035 -18.708 102.683  1.00 20.38           N  
ATOM   1171  CA  TRP G 338      38.528 -18.528 101.324  1.00 21.84           C  
ATOM   1172  C   TRP G 338      40.036 -18.605 101.126  1.00 22.14           C  
ATOM   1173  O   TRP G 338      40.498 -18.997 100.050  1.00 21.87           O  
ATOM   1174  CB  TRP G 338      37.983 -17.238 100.704  1.00 20.93           C  
ATOM   1175  CG  TRP G 338      37.657 -17.425  99.263  1.00 20.83           C  
ATOM   1176  CD1 TRP G 338      36.578 -18.083  98.743  1.00 22.75           C  
ATOM   1177  CD2 TRP G 338      38.426 -16.979  98.144  1.00 19.66           C  
ATOM   1178  NE1 TRP G 338      36.627 -18.071  97.368  1.00 22.40           N  
ATOM   1179  CE2 TRP G 338      37.753 -17.403  96.975  1.00 19.83           C  
ATOM   1180  CE3 TRP G 338      39.618 -16.261  98.012  1.00 19.32           C  
ATOM   1181  CZ2 TRP G 338      38.231 -17.134  95.696  1.00 21.02           C  
ATOM   1182  CZ3 TRP G 338      40.091 -15.997  96.743  1.00 21.47           C  
ATOM   1183  CH2 TRP G 338      39.400 -16.432  95.599  1.00 21.53           C  
ATOM   1184  N   ASN G 339      40.812 -18.216 102.132  1.00 22.61           N  
ATOM   1185  CA  ASN G 339      42.256 -18.276 101.969  1.00 25.09           C  
ATOM   1186  C   ASN G 339      42.681 -19.747 101.917  1.00 24.55           C  
ATOM   1187  O   ASN G 339      43.653 -20.109 101.250  1.00 23.39           O  
ATOM   1188  CB  ASN G 339      42.972 -17.521 103.090  1.00 29.69           C  
ATOM   1189  CG  ASN G 339      44.411 -17.175 102.733  1.00 37.25           C  
ATOM   1190  OD1 ASN G 339      45.358 -17.669 103.354  1.00 38.36           O  
ATOM   1191  ND2 ASN G 339      44.579 -16.334 101.712  1.00 44.12           N  
ATOM   1192  N   ASN G 340      41.898 -20.597 102.574  1.00 24.15           N  
ATOM   1193  CA  ASN G 340      42.162 -22.028 102.602  1.00 24.49           C  
ATOM   1194  C   ASN G 340      41.929 -22.666 101.228  1.00 22.71           C  
ATOM   1195  O   ASN G 340      42.763 -23.431 100.742  1.00 22.28           O  
ATOM   1196  CB  ASN G 340      41.285 -22.715 103.652  1.00 28.25           C  
ATOM   1197  CG  ASN G 340      41.691 -24.158 103.901  1.00 32.25           C  
ATOM   1198  OD1 ASN G 340      41.044 -25.090 103.421  1.00 34.35           O  
ATOM   1199  ND2 ASN G 340      42.776 -24.348 104.646  1.00 32.79           N  
ATOM   1200  N   THR G 341      40.804 -22.344 100.595  1.00 20.42           N  
ATOM   1201  CA  THR G 341      40.498 -22.898  99.275  1.00 18.47           C  
ATOM   1202  C   THR G 341      41.539 -22.452  98.256  1.00 16.79           C  
ATOM   1203  O   THR G 341      41.774 -23.132  97.253  1.00 16.74           O  
ATOM   1204  CB  THR G 341      39.106 -22.458  98.758  1.00 18.47           C  
ATOM   1205  OG1 THR G 341      39.154 -21.093  98.322  1.00 15.57           O  
ATOM   1206  CG2 THR G 341      38.063 -22.601  99.857  1.00 17.91           C  
ATOM   1207  N   LEU G 342      42.160 -21.306  98.515  1.00 15.68           N  
ATOM   1208  CA  LEU G 342      43.162 -20.765  97.614  1.00 15.72           C  
ATOM   1209  C   LEU G 342      44.400 -21.624  97.584  1.00 15.53           C  
ATOM   1210  O   LEU G 342      44.904 -21.940  96.510  1.00 15.44           O  
ATOM   1211  CB  LEU G 342      43.521 -19.332  98.000  1.00 18.54           C  
ATOM   1212  CG  LEU G 342      42.615 -18.175  97.567  1.00 18.13           C  
ATOM   1213  CD1 LEU G 342      42.933 -16.964  98.423  1.00 15.23           C  
ATOM   1214  CD2 LEU G 342      42.794 -17.866  96.079  1.00 14.33           C  
ATOM   1215  N   LYS G 343      44.882 -22.027  98.758  1.00 16.83           N  
ATOM   1216  CA  LYS G 343      46.077 -22.869  98.825  1.00 17.44           C  
ATOM   1217  C   LYS G 343      45.775 -24.266  98.306  1.00 18.33           C  
ATOM   1218  O   LYS G 343      46.680 -24.992  97.920  1.00 19.02           O  
ATOM   1219  CB  LYS G 343      46.672 -22.924 100.238  1.00 15.61           C  
ATOM   1220  CG  LYS G 343      45.875 -23.699 101.266  1.00 17.55           C  
ATOM   1221  CD  LYS G 343      46.755 -24.097 102.450  1.00 19.36           C  
ATOM   1222  CE  LYS G 343      47.847 -25.094 102.038  1.00 22.94           C  
ATOM   1223  NZ  LYS G 343      47.289 -26.365 101.448  1.00 25.97           N  
ATOM   1224  N   GLN G 344      44.503 -24.651  98.334  1.00 19.88           N  
ATOM   1225  CA  GLN G 344      44.084 -25.948  97.820  1.00 22.64           C  
ATOM   1226  C   GLN G 344      44.181 -25.876  96.294  1.00 24.58           C  
ATOM   1227  O   GLN G 344      44.821 -26.719  95.661  1.00 27.10           O  
ATOM   1228  CB  GLN G 344      42.648 -26.269  98.237  1.00 22.13           C  
ATOM   1229  CG  GLN G 344      42.470 -26.496  99.728  1.00 23.77           C  
ATOM   1230  CD  GLN G 344      41.046 -26.867 100.099  1.00 25.77           C  
ATOM   1231  OE1 GLN G 344      40.126 -26.805  99.270  1.00 29.28           O  
ATOM   1232  NE2 GLN G 344      40.853 -27.257 101.349  1.00 25.33           N  
ATOM   1233  N   ILE G 345      43.565 -24.849  95.713  1.00 24.68           N  
ATOM   1234  CA  ILE G 345      43.601 -24.645  94.274  1.00 23.26           C  
ATOM   1235  C   ILE G 345      45.057 -24.451  93.871  1.00 22.65           C  
ATOM   1236  O   ILE G 345      45.463 -24.877  92.791  1.00 24.30           O  
ATOM   1237  CB  ILE G 345      42.803 -23.386  93.861  1.00 24.27           C  
ATOM   1238  CG1 ILE G 345      41.344 -23.508  94.325  1.00 23.39           C  
ATOM   1239  CG2 ILE G 345      42.894 -23.172  92.347  1.00 22.15           C  
ATOM   1240  CD1 ILE G 345      40.500 -22.272  94.070  1.00 20.49           C  
ATOM   1241  N   ALA G 346      45.848 -23.835  94.747  1.00 20.54           N  
ATOM   1242  CA  ALA G 346      47.261 -23.598  94.462  1.00 19.48           C  
ATOM   1243  C   ALA G 346      48.045 -24.906  94.412  1.00 20.48           C  
ATOM   1244  O   ALA G 346      49.036 -25.020  93.697  1.00 20.51           O  
ATOM   1245  CB  ALA G 346      47.859 -22.658  95.501  1.00 17.62           C  
ATOM   1246  N   SER G 347      47.553 -25.911  95.126  1.00 22.28           N  
ATOM   1247  CA  SER G 347      48.199 -27.212  95.169  1.00 24.38           C  
ATOM   1248  C   SER G 347      47.989 -28.031  93.901  1.00 26.23           C  
ATOM   1249  O   SER G 347      47.940 -29.261  93.966  1.00 26.76           O  
ATOM   1250  CB  SER G 347      47.699 -28.008  96.375  1.00 24.17           C  
ATOM   1251  OG  SER G 347      48.063 -27.385  97.598  1.00 24.21           O  
ATOM   1252  N   LYS G 348      47.839 -27.364  92.757  1.00 29.96           N  
ATOM   1253  CA  LYS G 348      47.642 -28.065  91.489  1.00 33.03           C  
ATOM   1254  C   LYS G 348      47.559 -27.230  90.221  1.00 35.63           C  
ATOM   1255  O   LYS G 348      47.321 -27.788  89.152  1.00 38.39           O  
ATOM   1256  CB  LYS G 348      46.413 -28.975  91.565  1.00 32.95           C  
ATOM   1257  CG  LYS G 348      45.129 -28.281  91.999  1.00 33.51           C  
ATOM   1258  CD  LYS G 348      44.028 -29.304  92.276  1.00 31.97           C  
ATOM   1259  CE  LYS G 348      43.720 -30.135  91.034  1.00 30.77           C  
ATOM   1260  NZ  LYS G 348      43.968 -31.571  91.245  1.00 29.18           N  
ATOM   1261  N   LEU G 349      47.844 -25.935  90.296  1.00 37.19           N  
ATOM   1262  CA  LEU G 349      47.740 -25.060  89.121  1.00 39.86           C  
ATOM   1263  C   LEU G 349      48.595 -25.380  87.879  1.00 40.94           C  
ATOM   1264  O   LEU G 349      49.636 -26.019  87.995  1.00 40.31           O  
ATOM   1265  CB  LEU G 349      47.868 -23.602  89.553  1.00 39.82           C  
ATOM   1266  CG  LEU G 349      46.582 -23.193  90.277  1.00 39.38           C  
ATOM   1267  CD1 LEU G 349      46.704 -21.816  90.896  1.00 38.81           C  
ATOM   1268  CD2 LEU G 349      45.419 -23.268  89.287  1.00 38.70           C  
ATOM   1269  N   ARG G 350      48.123 -24.926  86.708  1.00 42.25           N  
ATOM   1270  CA  ARG G 350      48.719 -25.151  85.371  1.00 42.80           C  
ATOM   1271  C   ARG G 350      49.867 -26.116  85.187  1.00 43.82           C  
ATOM   1272  O   ARG G 350      49.823 -26.941  84.275  1.00 45.61           O  
ATOM   1273  CB  ARG G 350      49.039 -23.866  84.619  1.00 43.22           C  
ATOM   1274  CG  ARG G 350      49.218 -24.105  83.101  1.00 45.68           C  
ATOM   1275  CD  ARG G 350      50.614 -24.613  82.682  1.00 49.73           C  
ATOM   1276  NE  ARG G 350      50.589 -25.386  81.431  1.00 52.41           N  
ATOM   1277  CZ  ARG G 350      51.606 -26.114  80.961  1.00 51.60           C  
ATOM   1278  NH1 ARG G 350      52.750 -26.185  81.632  1.00 53.56           N  
ATOM   1279  NH2 ARG G 350      51.476 -26.793  79.831  1.00 51.64           N  
ATOM   1280  N   GLU G 351      50.932 -25.965  85.967  1.00 43.58           N  
ATOM   1281  CA  GLU G 351      52.082 -26.872  85.906  1.00 43.20           C  
ATOM   1282  C   GLU G 351      51.500 -28.298  85.840  1.00 43.33           C  
ATOM   1283  O   GLU G 351      52.113 -29.209  85.285  1.00 42.89           O  
ATOM   1284  CB  GLU G 351      52.924 -26.670  87.174  1.00 43.52           C  
ATOM   1285  CG  GLU G 351      54.310 -27.289  87.200  1.00 41.21           C  
ATOM   1286  CD  GLU G 351      55.019 -27.057  88.534  1.00 41.51           C  
ATOM   1287  OE1 GLU G 351      54.342 -26.751  89.541  1.00 40.87           O  
ATOM   1288  OE2 GLU G 351      56.259 -27.169  88.583  1.00 42.54           O  
ATOM   1289  N   GLN G 352      50.280 -28.429  86.375  1.00 43.75           N  
ATOM   1290  CA  GLN G 352      49.473 -29.647  86.408  1.00 45.18           C  
ATOM   1291  C   GLN G 352      49.718 -30.460  87.656  1.00 46.24           C  
ATOM   1292  O   GLN G 352      50.300 -31.549  87.611  1.00 46.13           O  
ATOM   1293  CB  GLN G 352      49.649 -30.483  85.132  1.00 45.24           C  
ATOM   1294  CG  GLN G 352      48.880 -29.946  83.930  1.00 43.09           C  
ATOM   1295  CD  GLN G 352      47.404 -29.785  84.226  1.00 42.64           C  
ATOM   1296  OE1 GLN G 352      46.589 -30.619  83.838  1.00 42.75           O  
ATOM   1297  NE2 GLN G 352      47.051 -28.708  84.922  1.00 41.31           N  
ATOM   1298  N   PHE G 353      49.221 -29.927  88.770  1.00 47.62           N  
ATOM   1299  CA  PHE G 353      49.396 -30.535  90.086  1.00 49.37           C  
ATOM   1300  C   PHE G 353      50.909 -30.583  90.244  1.00 50.92           C  
ATOM   1301  O   PHE G 353      51.465 -31.458  90.910  1.00 51.55           O  
ATOM   1302  CB  PHE G 353      48.784 -31.939  90.124  1.00 48.39           C  
ATOM   1303  CG  PHE G 353      48.379 -32.391  91.499  1.00 47.75           C  
ATOM   1304  CD1 PHE G 353      49.304 -32.437  92.536  1.00 47.81           C  
ATOM   1305  CD2 PHE G 353      47.071 -32.794  91.750  1.00 47.05           C  
ATOM   1306  CE1 PHE G 353      48.936 -32.876  93.804  1.00 48.78           C  
ATOM   1307  CE2 PHE G 353      46.691 -33.234  93.013  1.00 47.45           C  
ATOM   1308  CZ  PHE G 353      47.625 -33.276  94.042  1.00 48.43           C  
ATOM   1309  N   GLY G 354      51.556 -29.613  89.602  1.00 52.21           N  
ATOM   1310  CA  GLY G 354      52.996 -29.519  89.600  1.00 55.31           C  
ATOM   1311  C   GLY G 354      53.623 -29.810  90.936  1.00 57.09           C  
ATOM   1312  O   GLY G 354      53.122 -29.375  91.980  1.00 58.53           O  
ATOM   1313  N   ASN G 355      54.716 -30.563  90.895  1.00 56.63           N  
ATOM   1314  CA  ASN G 355      55.437 -30.927  92.100  1.00 55.92           C  
ATOM   1315  C   ASN G 355      55.702 -29.673  92.922  1.00 54.78           C  
ATOM   1316  O   ASN G 355      55.635 -29.727  94.155  1.00 55.56           O  
ATOM   1317  CB  ASN G 355      56.729 -31.658  91.742  1.00 56.52           C  
ATOM   1318  CG  ASN G 355      56.474 -32.950  90.982  1.00 57.60           C  
ATOM   1319  OD1 ASN G 355      57.404 -33.565  90.467  1.00 60.33           O  
ATOM   1320  ND2 ASN G 355      55.212 -33.359  90.895  1.00 56.65           N  
ATOM   1321  N   ASN G 356      55.994 -28.560  92.238  1.00 51.48           N  
ATOM   1322  CA  ASN G 356      56.209 -27.270  92.891  1.00 48.76           C  
ATOM   1323  C   ASN G 356      56.815 -26.133  92.083  1.00 47.04           C  
ATOM   1324  O   ASN G 356      57.690 -26.330  91.233  1.00 46.83           O  
ATOM   1325  CB  ASN G 356      56.969 -27.398  94.205  1.00 49.07           C  
ATOM   1326  CG  ASN G 356      56.270 -26.671  95.331  1.00 50.28           C  
ATOM   1327  OD1 ASN G 356      55.666 -25.613  95.121  1.00 49.32           O  
ATOM   1328  ND2 ASN G 356      56.322 -27.241  96.528  1.00 50.39           N  
ATOM   1329  N   LYS G 357      56.344 -24.932  92.417  1.00 44.39           N  
ATOM   1330  CA  LYS G 357      56.759 -23.666  91.824  1.00 41.03           C  
ATOM   1331  C   LYS G 357      55.913 -22.592  92.496  1.00 40.06           C  
ATOM   1332  O   LYS G 357      55.035 -22.899  93.307  1.00 40.50           O  
ATOM   1333  CB  LYS G 357      56.537 -23.631  90.316  1.00 39.41           C  
ATOM   1334  CG  LYS G 357      55.084 -23.571  89.867  1.00 37.01           C  
ATOM   1335  CD  LYS G 357      55.017 -23.221  88.392  1.00 35.55           C  
ATOM   1336  CE  LYS G 357      56.110 -23.954  87.642  1.00 33.79           C  
ATOM   1337  NZ  LYS G 357      56.188 -23.600  86.218  1.00 34.41           N  
ATOM   1338  N   THR G 358      56.160 -21.337  92.150  1.00 37.88           N  
ATOM   1339  CA  THR G 358      55.430 -20.231  92.746  1.00 35.21           C  
ATOM   1340  C   THR G 358      54.093 -20.001  92.042  1.00 32.30           C  
ATOM   1341  O   THR G 358      54.055 -19.800  90.826  1.00 32.63           O  
ATOM   1342  CB  THR G 358      56.270 -18.922  92.688  1.00 36.59           C  
ATOM   1343  OG1 THR G 358      57.648 -19.203  92.988  1.00 36.43           O  
ATOM   1344  CG2 THR G 358      55.738 -17.902  93.691  1.00 36.20           C  
ATOM   1345  N   ILE G 359      53.002 -20.066  92.798  1.00 28.71           N  
ATOM   1346  CA  ILE G 359      51.667 -19.833  92.255  1.00 25.73           C  
ATOM   1347  C   ILE G 359      51.187 -18.455  92.712  1.00 25.01           C  
ATOM   1348  O   ILE G 359      51.098 -18.175  93.910  1.00 25.59           O  
ATOM   1349  CB  ILE G 359      50.664 -20.923  92.700  1.00 25.07           C  
ATOM   1350  CG1 ILE G 359      50.695 -22.099  91.723  1.00 23.68           C  
ATOM   1351  CG2 ILE G 359      49.245 -20.367  92.786  1.00 24.79           C  
ATOM   1352  CD1 ILE G 359      51.903 -22.969  91.841  1.00 24.61           C  
ATOM   1353  N   ILE G 360      50.859 -17.599  91.755  1.00 23.10           N  
ATOM   1354  CA  ILE G 360      50.423 -16.252  92.074  1.00 20.52           C  
ATOM   1355  C   ILE G 360      49.004 -15.969  91.600  1.00 21.12           C  
ATOM   1356  O   ILE G 360      48.611 -16.308  90.477  1.00 19.68           O  
ATOM   1357  CB  ILE G 360      51.386 -15.193  91.474  1.00 18.01           C  
ATOM   1358  CG1 ILE G 360      52.818 -15.474  91.921  1.00 19.32           C  
ATOM   1359  CG2 ILE G 360      51.009 -13.806  91.945  1.00 16.83           C  
ATOM   1360  CD1 ILE G 360      53.863 -14.699  91.178  1.00 20.28           C  
ATOM   1361  N   PHE G 361      48.232 -15.375  92.498  1.00 21.60           N  
ATOM   1362  CA  PHE G 361      46.867 -14.990  92.223  1.00 20.51           C  
ATOM   1363  C   PHE G 361      46.838 -13.468  92.138  1.00 20.25           C  
ATOM   1364  O   PHE G 361      47.157 -12.789  93.115  1.00 20.96           O  
ATOM   1365  CB  PHE G 361      45.939 -15.457  93.348  1.00 18.51           C  
ATOM   1366  CG  PHE G 361      45.647 -16.935  93.330  1.00 19.11           C  
ATOM   1367  CD1 PHE G 361      45.126 -17.546  92.191  1.00 19.66           C  
ATOM   1368  CD2 PHE G 361      45.875 -17.718  94.458  1.00 17.60           C  
ATOM   1369  CE1 PHE G 361      44.840 -18.915  92.181  1.00 18.26           C  
ATOM   1370  CE2 PHE G 361      45.593 -19.080  94.450  1.00 16.64           C  
ATOM   1371  CZ  PHE G 361      45.075 -19.678  93.311  1.00 16.40           C  
ATOM   1372  N   LYS G 362      46.581 -12.951  90.940  1.00 19.16           N  
ATOM   1373  CA  LYS G 362      46.456 -11.512  90.707  1.00 17.16           C  
ATOM   1374  C   LYS G 362      45.026 -11.365  90.215  1.00 16.29           C  
ATOM   1375  O   LYS G 362      44.293 -12.353  90.132  1.00 16.31           O  
ATOM   1376  CB  LYS G 362      47.395 -11.011  89.603  1.00 16.96           C  
ATOM   1377  CG  LYS G 362      48.850 -10.842  89.992  1.00 17.71           C  
ATOM   1378  CD  LYS G 362      49.596 -10.118  88.874  1.00 18.34           C  
ATOM   1379  CE  LYS G 362      51.021 -10.631  88.709  1.00 17.10           C  
ATOM   1380  NZ  LYS G 362      51.864 -10.418  89.909  1.00 18.10           N  
ATOM   1381  N   GLN G 363      44.625 -10.149  89.861  1.00 15.68           N  
ATOM   1382  CA  GLN G 363      43.272  -9.948  89.377  1.00 15.22           C  
ATOM   1383  C   GLN G 363      43.212  -9.591  87.908  1.00 14.19           C  
ATOM   1384  O   GLN G 363      44.245  -9.483  87.236  1.00 13.77           O  
ATOM   1385  CB  GLN G 363      42.529  -8.939  90.231  1.00 19.40           C  
ATOM   1386  CG  GLN G 363      41.196  -9.469  90.728  1.00 24.43           C  
ATOM   1387  CD  GLN G 363      40.033  -8.844  90.008  1.00 27.66           C  
ATOM   1388  OE1 GLN G 363      39.942  -7.621  89.904  1.00 29.28           O  
ATOM   1389  NE2 GLN G 363      39.123  -9.671  89.518  1.00 29.73           N  
ATOM   1390  N   SER G 364      41.996  -9.403  87.413  1.00 12.57           N  
ATOM   1391  CA  SER G 364      41.775  -9.117  86.016  1.00 12.09           C  
ATOM   1392  C   SER G 364      42.651  -8.048  85.392  1.00 14.93           C  
ATOM   1393  O   SER G 364      42.913  -7.004  85.994  1.00 15.10           O  
ATOM   1394  CB  SER G 364      40.317  -8.783  85.783  1.00 11.50           C  
ATOM   1395  OG  SER G 364      40.006  -8.944  84.414  1.00 12.57           O  
ATOM   1396  N   SER G 365      43.107  -8.333  84.174  1.00 16.70           N  
ATOM   1397  CA  SER G 365      43.941  -7.409  83.412  1.00 15.93           C  
ATOM   1398  C   SER G 365      43.067  -6.254  82.898  1.00 14.17           C  
ATOM   1399  O   SER G 365      43.514  -5.103  82.821  1.00 12.17           O  
ATOM   1400  CB  SER G 365      44.572  -8.129  82.220  1.00 15.75           C  
ATOM   1401  OG  SER G 365      45.334  -9.256  82.612  1.00 17.45           O  
ATOM   1402  N   GLY G 366      41.835  -6.581  82.515  1.00 11.39           N  
ATOM   1403  CA  GLY G 366      40.931  -5.571  82.002  1.00  9.59           C  
ATOM   1404  C   GLY G 366      39.815  -6.159  81.165  1.00  7.26           C  
ATOM   1405  O   GLY G 366      39.727  -7.377  81.003  1.00  5.86           O  
ATOM   1406  N   GLY G 367      38.993  -5.286  80.594  1.00  6.94           N  
ATOM   1407  CA  GLY G 367      37.877  -5.730  79.779  1.00  6.56           C  
ATOM   1408  C   GLY G 367      36.551  -5.336  80.396  1.00  6.41           C  
ATOM   1409  O   GLY G 367      36.512  -4.652  81.419  1.00  4.55           O  
ATOM   1410  N   ASP G 368      35.463  -5.785  79.782  1.00  8.86           N  
ATOM   1411  CA  ASP G 368      34.111  -5.480  80.254  1.00 11.00           C  
ATOM   1412  C   ASP G 368      33.917  -5.533  81.767  1.00 12.56           C  
ATOM   1413  O   ASP G 368      34.601  -6.284  82.470  1.00 14.21           O  
ATOM   1414  CB  ASP G 368      33.118  -6.431  79.603  1.00 11.95           C  
ATOM   1415  CG  ASP G 368      32.804  -6.052  78.182  1.00 14.99           C  
ATOM   1416  OD1 ASP G 368      33.720  -5.637  77.432  1.00 15.86           O  
ATOM   1417  OD2 ASP G 368      31.627  -6.185  77.800  1.00 14.92           O  
ATOM   1418  N   PRO G 369      32.957  -4.750  82.292  1.00 12.32           N  
ATOM   1419  CA  PRO G 369      32.703  -4.741  83.726  1.00 11.90           C  
ATOM   1420  C   PRO G 369      32.277  -6.132  84.202  1.00 11.43           C  
ATOM   1421  O   PRO G 369      32.726  -6.598  85.239  1.00 11.49           O  
ATOM   1422  CB  PRO G 369      31.562  -3.730  83.852  1.00 12.76           C  
ATOM   1423  CG  PRO G 369      31.783  -2.809  82.728  1.00 10.24           C  
ATOM   1424  CD  PRO G 369      32.084  -3.773  81.622  1.00 13.28           C  
ATOM   1425  N   GLU G 370      31.450  -6.807  83.410  1.00 11.25           N  
ATOM   1426  CA  GLU G 370      30.954  -8.149  83.747  1.00 11.17           C  
ATOM   1427  C   GLU G 370      32.078  -9.175  83.855  1.00  9.72           C  
ATOM   1428  O   GLU G 370      31.950 -10.168  84.563  1.00  9.84           O  
ATOM   1429  CB  GLU G 370      29.939  -8.628  82.709  1.00 12.14           C  
ATOM   1430  CG  GLU G 370      28.763  -7.683  82.449  1.00 14.26           C  
ATOM   1431  CD  GLU G 370      29.133  -6.422  81.665  1.00 13.73           C  
ATOM   1432  OE1 GLU G 370      30.216  -6.377  81.046  1.00 15.24           O  
ATOM   1433  OE2 GLU G 370      28.335  -5.463  81.652  1.00 12.38           O  
ATOM   1434  N   ILE G 371      33.171  -8.919  83.141  1.00  8.48           N  
ATOM   1435  CA  ILE G 371      34.359  -9.777  83.114  1.00  6.27           C  
ATOM   1436  C   ILE G 371      35.372  -9.461  84.213  1.00  5.63           C  
ATOM   1437  O   ILE G 371      35.946 -10.375  84.819  1.00  3.51           O  
ATOM   1438  CB  ILE G 371      35.057  -9.664  81.726  1.00  7.86           C  
ATOM   1439  CG1 ILE G 371      34.249 -10.438  80.699  1.00 10.27           C  
ATOM   1440  CG2 ILE G 371      36.518 -10.107  81.770  1.00  5.95           C  
ATOM   1441  CD1 ILE G 371      33.646 -11.702  81.270  1.00 14.03           C  
ATOM   1442  N   VAL G 372      35.609  -8.163  84.420  1.00  5.08           N  
ATOM   1443  CA  VAL G 372      36.553  -7.638  85.406  1.00  5.14           C  
ATOM   1444  C   VAL G 372      36.064  -7.739  86.862  1.00  6.39           C  
ATOM   1445  O   VAL G 372      36.860  -7.658  87.808  1.00  4.88           O  
ATOM   1446  CB  VAL G 372      36.884  -6.163  85.084  1.00  4.04           C  
ATOM   1447  CG1 VAL G 372      37.827  -5.577  86.108  1.00  4.81           C  
ATOM   1448  CG2 VAL G 372      37.525  -6.075  83.734  1.00  5.30           C  
ATOM   1449  N   THR G 373      34.766  -7.939  87.046  1.00  7.07           N  
ATOM   1450  CA  THR G 373      34.200  -8.032  88.383  1.00  6.38           C  
ATOM   1451  C   THR G 373      33.254  -9.236  88.503  1.00  6.11           C  
ATOM   1452  O   THR G 373      32.762  -9.720  87.489  1.00  7.72           O  
ATOM   1453  CB  THR G 373      33.449  -6.717  88.726  1.00  3.53           C  
ATOM   1454  OG1 THR G 373      32.297  -6.585  87.896  1.00  2.00           O  
ATOM   1455  CG2 THR G 373      34.341  -5.514  88.499  1.00  2.00           C  
ATOM   1456  N   HIS G 374      33.034  -9.737  89.721  1.00  5.67           N  
ATOM   1457  CA  HIS G 374      32.119 -10.868  89.931  1.00  7.82           C  
ATOM   1458  C   HIS G 374      30.696 -10.362  89.714  1.00  9.15           C  
ATOM   1459  O   HIS G 374      30.019  -9.989  90.667  1.00 10.34           O  
ATOM   1460  CB  HIS G 374      32.259 -11.466  91.362  1.00  5.94           C  
ATOM   1461  CG  HIS G 374      31.164 -12.434  91.746  1.00  6.61           C  
ATOM   1462  ND1 HIS G 374      30.810 -13.523  90.976  1.00  4.93           N  
ATOM   1463  CD2 HIS G 374      30.312 -12.444  92.803  1.00  6.52           C  
ATOM   1464  CE1 HIS G 374      29.786 -14.148  91.527  1.00  2.00           C  
ATOM   1465  NE2 HIS G 374      29.464 -13.516  92.641  1.00  2.00           N  
ATOM   1466  N   SER G 375      30.256 -10.317  88.462  1.00 10.09           N  
ATOM   1467  CA  SER G 375      28.906  -9.852  88.149  1.00 10.24           C  
ATOM   1468  C   SER G 375      27.942 -11.016  88.248  1.00  9.46           C  
ATOM   1469  O   SER G 375      28.258 -12.147  87.866  1.00  9.82           O  
ATOM   1470  CB  SER G 375      28.848  -9.240  86.749  1.00 11.18           C  
ATOM   1471  OG  SER G 375      29.837  -8.236  86.596  1.00 14.87           O  
ATOM   1472  N   PHE G 376      26.755 -10.739  88.752  1.00  8.32           N  
ATOM   1473  CA  PHE G 376      25.750 -11.767  88.920  1.00  8.62           C  
ATOM   1474  C   PHE G 376      24.419 -11.086  89.133  1.00  9.88           C  
ATOM   1475  O   PHE G 376      24.358  -9.868  89.298  1.00  9.95           O  
ATOM   1476  CB  PHE G 376      26.085 -12.633  90.144  1.00  8.97           C  
ATOM   1477  CG  PHE G 376      26.292 -11.848  91.412  1.00  6.84           C  
ATOM   1478  CD1 PHE G 376      27.530 -11.271  91.692  1.00  4.82           C  
ATOM   1479  CD2 PHE G 376      25.245 -11.662  92.314  1.00  5.82           C  
ATOM   1480  CE1 PHE G 376      27.727 -10.523  92.848  1.00  2.00           C  
ATOM   1481  CE2 PHE G 376      25.429 -10.918  93.470  1.00  3.10           C  
ATOM   1482  CZ  PHE G 376      26.674 -10.346  93.737  1.00  4.76           C  
ATOM   1483  N   ASN G 377      23.343 -11.857  89.097  1.00 12.53           N  
ATOM   1484  CA  ASN G 377      22.038 -11.266  89.317  1.00 15.48           C  
ATOM   1485  C   ASN G 377      21.530 -11.603  90.706  1.00 17.28           C  
ATOM   1486  O   ASN G 377      21.080 -12.717  90.963  1.00 18.65           O  
ATOM   1487  CB  ASN G 377      21.019 -11.710  88.272  1.00 13.51           C  
ATOM   1488  CG  ASN G 377      19.762 -10.887  88.331  1.00 11.15           C  
ATOM   1489  OD1 ASN G 377      18.847 -11.184  89.092  1.00 11.21           O  
ATOM   1490  ND2 ASN G 377      19.739  -9.803  87.578  1.00 10.80           N  
ATOM   1491  N   CYS G 378      21.621 -10.643  91.610  1.00 18.56           N  
ATOM   1492  CA  CYS G 378      21.156 -10.859  92.961  1.00 19.65           C  
ATOM   1493  C   CYS G 378      19.777 -10.235  93.173  1.00 18.46           C  
ATOM   1494  O   CYS G 378      19.574  -9.041  92.945  1.00 18.50           O  
ATOM   1495  CB  CYS G 378      22.165 -10.299  93.954  1.00 23.94           C  
ATOM   1496  SG  CYS G 378      21.505 -10.141  95.635  1.00 29.07           S  
ATOM   1497  N   GLY G 379      18.822 -11.062  93.580  1.00 17.14           N  
ATOM   1498  CA  GLY G 379      17.473 -10.589  93.825  1.00 14.59           C  
ATOM   1499  C   GLY G 379      16.886  -9.817  92.665  1.00 13.25           C  
ATOM   1500  O   GLY G 379      16.120  -8.879  92.880  1.00 12.24           O  
ATOM   1501  N   GLY G 380      17.228 -10.205  91.439  1.00 13.61           N  
ATOM   1502  CA  GLY G 380      16.716  -9.510  90.265  1.00 14.33           C  
ATOM   1503  C   GLY G 380      17.650  -8.421  89.749  1.00 15.07           C  
ATOM   1504  O   GLY G 380      17.717  -8.171  88.546  1.00 16.13           O  
ATOM   1505  N   GLU G 381      18.383  -7.790  90.663  1.00 14.90           N  
ATOM   1506  CA  GLU G 381      19.332  -6.720  90.353  1.00 13.02           C  
ATOM   1507  C   GLU G 381      20.696  -7.221  89.861  1.00 10.60           C  
ATOM   1508  O   GLU G 381      21.112  -8.338  90.167  1.00 11.59           O  
ATOM   1509  CB  GLU G 381      19.531  -5.847  91.594  1.00 13.97           C  
ATOM   1510  CG  GLU G 381      18.237  -5.322  92.190  1.00 15.75           C  
ATOM   1511  CD  GLU G 381      17.441  -4.452  91.236  1.00 16.89           C  
ATOM   1512  OE1 GLU G 381      18.034  -3.590  90.556  1.00 16.68           O  
ATOM   1513  OE2 GLU G 381      16.202  -4.613  91.183  1.00 16.68           O  
ATOM   1514  N   PHE G 382      21.415  -6.374  89.133  1.00  8.55           N  
ATOM   1515  CA  PHE G 382      22.722  -6.749  88.602  1.00  6.61           C  
ATOM   1516  C   PHE G 382      23.859  -6.180  89.437  1.00  6.22           C  
ATOM   1517  O   PHE G 382      24.055  -4.970  89.471  1.00  6.06           O  
ATOM   1518  CB  PHE G 382      22.860  -6.298  87.142  1.00  5.59           C  
ATOM   1519  CG  PHE G 382      22.107  -7.160  86.169  1.00  3.05           C  
ATOM   1520  CD1 PHE G 382      20.777  -6.906  85.883  1.00  2.75           C  
ATOM   1521  CD2 PHE G 382      22.723  -8.253  85.567  1.00  5.74           C  
ATOM   1522  CE1 PHE G 382      20.065  -7.734  85.011  1.00  7.02           C  
ATOM   1523  CE2 PHE G 382      22.017  -9.093  84.688  1.00  5.25           C  
ATOM   1524  CZ  PHE G 382      20.690  -8.836  84.411  1.00  3.76           C  
ATOM   1525  N   PHE G 383      24.592  -7.058  90.116  1.00  6.08           N  
ATOM   1526  CA  PHE G 383      25.717  -6.661  90.954  1.00  6.22           C  
ATOM   1527  C   PHE G 383      27.057  -6.759  90.221  1.00  6.64           C  
ATOM   1528  O   PHE G 383      27.267  -7.662  89.415  1.00  7.52           O  
ATOM   1529  CB  PHE G 383      25.791  -7.544  92.199  1.00  6.69           C  
ATOM   1530  CG  PHE G 383      24.766  -7.220  93.251  1.00  7.52           C  
ATOM   1531  CD1 PHE G 383      23.405  -7.274  92.966  1.00  7.11           C  
ATOM   1532  CD2 PHE G 383      25.162  -6.886  94.541  1.00  9.04           C  
ATOM   1533  CE1 PHE G 383      22.449  -7.003  93.950  1.00  5.43           C  
ATOM   1534  CE2 PHE G 383      24.211  -6.612  95.529  1.00  9.60           C  
ATOM   1535  CZ  PHE G 383      22.849  -6.673  95.224  1.00  8.15           C  
ATOM   1536  N   TYR G 384      27.951  -5.814  90.498  1.00  7.28           N  
ATOM   1537  CA  TYR G 384      29.288  -5.792  89.921  1.00  7.20           C  
ATOM   1538  C   TYR G 384      30.192  -5.624  91.123  1.00  9.74           C  
ATOM   1539  O   TYR G 384      30.443  -4.498  91.583  1.00  7.60           O  
ATOM   1540  CB  TYR G 384      29.467  -4.631  88.944  1.00  5.41           C  
ATOM   1541  CG  TYR G 384      28.790  -4.859  87.618  1.00  6.23           C  
ATOM   1542  CD1 TYR G 384      27.397  -4.865  87.519  1.00  7.75           C  
ATOM   1543  CD2 TYR G 384      29.532  -5.138  86.479  1.00  3.64           C  
ATOM   1544  CE1 TYR G 384      26.767  -5.151  86.324  1.00  6.63           C  
ATOM   1545  CE2 TYR G 384      28.910  -5.422  85.285  1.00  5.35           C  
ATOM   1546  CZ  TYR G 384      27.528  -5.435  85.213  1.00  7.83           C  
ATOM   1547  OH  TYR G 384      26.902  -5.754  84.035  1.00  9.77           O  
ATOM   1548  N   CYS G 385      30.596  -6.769  91.672  1.00 11.76           N  
ATOM   1549  CA  CYS G 385      31.444  -6.837  92.855  1.00 13.95           C  
ATOM   1550  C   CYS G 385      32.920  -6.827  92.532  1.00 13.31           C  
ATOM   1551  O   CYS G 385      33.412  -7.713  91.838  1.00 13.77           O  
ATOM   1552  CB  CYS G 385      31.109  -8.095  93.665  1.00 16.62           C  
ATOM   1553  SG  CYS G 385      30.158  -7.819  95.196  1.00 24.71           S  
ATOM   1554  N   ASN G 386      33.617  -5.824  93.054  1.00 14.35           N  
ATOM   1555  CA  ASN G 386      35.061  -5.649  92.875  1.00 14.44           C  
ATOM   1556  C   ASN G 386      35.779  -6.732  93.694  1.00 14.52           C  
ATOM   1557  O   ASN G 386      35.705  -6.730  94.926  1.00 14.97           O  
ATOM   1558  CB  ASN G 386      35.425  -4.231  93.337  1.00 14.08           C  
ATOM   1559  CG  ASN G 386      36.921  -3.995  93.467  1.00 13.06           C  
ATOM   1560  OD1 ASN G 386      37.757  -4.816  93.076  1.00 12.59           O  
ATOM   1561  ND2 ASN G 386      37.244  -2.849  94.062  1.00 13.67           N  
ATOM   1562  N   SER G 387      36.480  -7.637  93.013  1.00 13.53           N  
ATOM   1563  CA  SER G 387      37.143  -8.748  93.689  1.00 12.23           C  
ATOM   1564  C   SER G 387      38.659  -8.732  93.818  1.00 13.58           C  
ATOM   1565  O   SER G 387      39.256  -9.774  94.085  1.00 14.47           O  
ATOM   1566  CB  SER G 387      36.721 -10.068  93.042  1.00 10.53           C  
ATOM   1567  OG  SER G 387      37.183 -10.157  91.706  1.00  5.98           O  
ATOM   1568  N   THR G 388      39.299  -7.575  93.684  1.00 14.06           N  
ATOM   1569  CA  THR G 388      40.758  -7.530  93.794  1.00 13.25           C  
ATOM   1570  C   THR G 388      41.255  -8.269  95.036  1.00 13.29           C  
ATOM   1571  O   THR G 388      42.319  -8.878  95.013  1.00 12.96           O  
ATOM   1572  CB  THR G 388      41.271  -6.078  93.850  1.00 12.91           C  
ATOM   1573  OG1 THR G 388      40.886  -5.391  92.651  1.00 15.59           O  
ATOM   1574  CG2 THR G 388      42.798  -6.044  93.982  1.00 10.34           C  
ATOM   1575  N   GLN G 389      40.456  -8.242  96.101  1.00 14.26           N  
ATOM   1576  CA  GLN G 389      40.806  -8.876  97.377  1.00 15.10           C  
ATOM   1577  C   GLN G 389      40.728 -10.388  97.433  1.00 15.75           C  
ATOM   1578  O   GLN G 389      41.126 -10.991  98.429  1.00 16.29           O  
ATOM   1579  CB  GLN G 389      39.942  -8.331  98.498  1.00 14.13           C  
ATOM   1580  CG  GLN G 389      40.175  -6.895  98.826  1.00 11.93           C  
ATOM   1581  CD  GLN G 389      39.164  -6.419  99.816  1.00 13.44           C  
ATOM   1582  OE1 GLN G 389      38.019  -6.150  99.456  1.00 13.89           O  
ATOM   1583  NE2 GLN G 389      39.547  -6.378 101.087  1.00 12.50           N  
ATOM   1584  N   LEU G 390      40.135 -10.997  96.418  1.00 15.10           N  
ATOM   1585  CA  LEU G 390      40.032 -12.436  96.396  1.00 14.73           C  
ATOM   1586  C   LEU G 390      41.191 -12.988  95.581  1.00 15.84           C  
ATOM   1587  O   LEU G 390      41.787 -14.007  95.941  1.00 15.56           O  
ATOM   1588  CB  LEU G 390      38.686 -12.866  95.812  1.00 15.03           C  
ATOM   1589  CG  LEU G 390      37.446 -12.472  96.628  1.00 14.64           C  
ATOM   1590  CD1 LEU G 390      36.183 -12.891  95.913  1.00 13.49           C  
ATOM   1591  CD2 LEU G 390      37.502 -13.114  97.994  1.00 14.61           C  
ATOM   1592  N   PHE G 391      41.604 -12.235  94.572  1.00 16.01           N  
ATOM   1593  CA  PHE G 391      42.681 -12.675  93.700  1.00 17.41           C  
ATOM   1594  C   PHE G 391      43.886 -11.730  93.729  1.00 21.15           C  
ATOM   1595  O   PHE G 391      44.128 -10.966  92.795  1.00 20.98           O  
ATOM   1596  CB  PHE G 391      42.124 -12.846  92.288  1.00 14.00           C  
ATOM   1597  CG  PHE G 391      40.811 -13.590  92.251  1.00 12.10           C  
ATOM   1598  CD1 PHE G 391      40.781 -14.983  92.260  1.00 11.26           C  
ATOM   1599  CD2 PHE G 391      39.602 -12.895  92.225  1.00  8.89           C  
ATOM   1600  CE1 PHE G 391      39.560 -15.671  92.248  1.00 11.86           C  
ATOM   1601  CE2 PHE G 391      38.383 -13.565  92.215  1.00  6.77           C  
ATOM   1602  CZ  PHE G 391      38.359 -14.955  92.223  1.00  9.67           C  
ATOM   1603  N   ASN G 392      44.632 -11.783  94.826  1.00 24.97           N  
ATOM   1604  CA  ASN G 392      45.813 -10.949  95.012  1.00 28.18           C  
ATOM   1605  C   ASN G 392      46.600 -11.565  96.169  1.00 28.19           C  
ATOM   1606  O   ASN G 392      46.477 -11.153  97.325  1.00 29.12           O  
ATOM   1607  CB  ASN G 392      45.395  -9.506  95.323  1.00 32.77           C  
ATOM   1608  CG  ASN G 392      46.577  -8.546  95.383  1.00 38.54           C  
ATOM   1609  OD1 ASN G 392      47.067  -8.096  94.343  1.00 38.50           O  
ATOM   1610  ND2 ASN G 392      47.055  -8.234  96.588  1.00 43.33           N  
ATOM   1611  N   SER G 393      47.396 -12.577  95.851  1.00 26.88           N  
ATOM   1612  CA  SER G 393      48.180 -13.271  96.857  1.00 25.07           C  
ATOM   1613  C   SER G 393      49.251 -14.104  96.188  1.00 24.68           C  
ATOM   1614  O   SER G 393      49.289 -14.200  94.963  1.00 24.20           O  
ATOM   1615  CB  SER G 393      47.267 -14.178  97.668  1.00 24.54           C  
ATOM   1616  OG  SER G 393      46.466 -14.977  96.815  1.00 24.25           O  
ATOM   1617  N   THR G 394      50.128 -14.695  96.991  1.00 24.89           N  
ATOM   1618  CA  THR G 394      51.188 -15.531  96.457  1.00 25.72           C  
ATOM   1619  C   THR G 394      51.357 -16.790  97.299  1.00 26.39           C  
ATOM   1620  O   THR G 394      51.173 -16.770  98.522  1.00 25.65           O  
ATOM   1621  CB  THR G 394      52.512 -14.781  96.365  1.00 24.64           C  
ATOM   1622  OG1 THR G 394      52.287 -13.492  95.782  1.00 24.17           O  
ATOM   1623  CG2 THR G 394      53.471 -15.548  95.485  1.00 24.29           C  
ATOM   1624  N   TRP G 395      51.654 -17.890  96.613  1.00 26.26           N  
ATOM   1625  CA  TRP G 395      51.832 -19.191  97.235  1.00 25.14           C  
ATOM   1626  C   TRP G 395      52.914 -19.942  96.475  1.00 26.41           C  
ATOM   1627  O   TRP G 395      53.501 -19.434  95.510  1.00 26.05           O  
ATOM   1628  CB  TRP G 395      50.543 -20.022  97.138  1.00 22.22           C  
ATOM   1629  CG  TRP G 395      49.262 -19.274  97.377  1.00 19.31           C  
ATOM   1630  CD1 TRP G 395      48.617 -18.447  96.497  1.00 16.61           C  
ATOM   1631  CD2 TRP G 395      48.454 -19.308  98.562  1.00 16.61           C  
ATOM   1632  NE1 TRP G 395      47.463 -17.969  97.062  1.00 16.86           N  
ATOM   1633  CE2 TRP G 395      47.336 -18.479  98.328  1.00 14.88           C  
ATOM   1634  CE3 TRP G 395      48.566 -19.956  99.798  1.00 16.95           C  
ATOM   1635  CZ2 TRP G 395      46.334 -18.286  99.280  1.00 12.10           C  
ATOM   1636  CZ3 TRP G 395      47.560 -19.761 100.752  1.00 15.27           C  
ATOM   1637  CH2 TRP G 395      46.463 -18.931 100.482  1.00 14.32           C  
ATOM   1638  N   PHE G 396      53.155 -21.174  96.902  1.00 27.88           N  
ATOM   1639  CA  PHE G 396      54.145 -22.031  96.262  1.00 28.86           C  
ATOM   1640  C   PHE G 396      53.534 -23.428  96.176  1.00 27.43           C  
ATOM   1641  O   PHE G 396      52.313 -23.576  96.300  1.00 26.00           O  
ATOM   1642  CB  PHE G 396      55.458 -22.043  97.066  1.00 30.01           C  
ATOM   1643  CG  PHE G 396      56.096 -20.681  97.217  1.00 29.71           C  
ATOM   1644  CD1 PHE G 396      56.966 -20.200  96.256  1.00 30.49           C  
ATOM   1645  CD2 PHE G 396      55.815 -19.880  98.316  1.00 31.10           C  
ATOM   1646  CE1 PHE G 396      57.549 -18.939  96.379  1.00 31.47           C  
ATOM   1647  CE2 PHE G 396      56.396 -18.613  98.447  1.00 32.07           C  
ATOM   1648  CZ  PHE G 396      57.262 -18.146  97.475  1.00 30.57           C  
ATOM   1649  N   GLY G 410      39.849 -12.755 114.824  1.00 52.61           N  
ATOM   1650  CA  GLY G 410      38.587 -13.108 115.447  1.00 52.39           C  
ATOM   1651  C   GLY G 410      37.505 -13.439 114.438  1.00 52.68           C  
ATOM   1652  O   GLY G 410      37.211 -14.611 114.187  1.00 52.57           O  
ATOM   1653  N   SER G 411      36.904 -12.405 113.859  1.00 52.15           N  
ATOM   1654  CA  SER G 411      35.853 -12.596 112.868  1.00 50.82           C  
ATOM   1655  C   SER G 411      36.158 -11.719 111.649  1.00 49.37           C  
ATOM   1656  O   SER G 411      35.352 -10.878 111.241  1.00 49.20           O  
ATOM   1657  CB  SER G 411      34.488 -12.252 113.479  1.00 50.78           C  
ATOM   1658  OG  SER G 411      33.416 -12.697 112.661  1.00 52.19           O  
ATOM   1659  N   ASP G 412      37.344 -11.920 111.087  1.00 47.75           N  
ATOM   1660  CA  ASP G 412      37.805 -11.170 109.923  1.00 46.28           C  
ATOM   1661  C   ASP G 412      37.092 -11.612 108.649  1.00 44.08           C  
ATOM   1662  O   ASP G 412      37.242 -12.761 108.214  1.00 44.81           O  
ATOM   1663  CB  ASP G 412      39.312 -11.373 109.738  1.00 49.02           C  
ATOM   1664  CG  ASP G 412      40.144 -10.671 110.801  1.00 51.99           C  
ATOM   1665  OD1 ASP G 412      40.479  -9.476 110.608  1.00 53.47           O  
ATOM   1666  OD2 ASP G 412      40.486 -11.324 111.811  1.00 54.16           O  
ATOM   1667  N   THR G 413      36.300 -10.718 108.064  1.00 40.18           N  
ATOM   1668  CA  THR G 413      35.584 -11.026 106.828  1.00 35.17           C  
ATOM   1669  C   THR G 413      36.110 -10.208 105.646  1.00 32.12           C  
ATOM   1670  O   THR G 413      36.544  -9.060 105.808  1.00 31.22           O  
ATOM   1671  CB  THR G 413      34.054 -10.813 106.972  1.00 33.87           C  
ATOM   1672  OG1 THR G 413      33.792  -9.594 107.672  1.00 32.02           O  
ATOM   1673  CG2 THR G 413      33.429 -11.959 107.732  1.00 34.44           C  
ATOM   1674  N   ILE G 414      36.159 -10.843 104.479  1.00 28.34           N  
ATOM   1675  CA  ILE G 414      36.614 -10.187 103.268  1.00 24.52           C  
ATOM   1676  C   ILE G 414      35.458  -9.380 102.705  1.00 22.34           C  
ATOM   1677  O   ILE G 414      34.510  -9.945 102.153  1.00 20.15           O  
ATOM   1678  CB  ILE G 414      37.067 -11.193 102.190  1.00 24.43           C  
ATOM   1679  CG1 ILE G 414      38.277 -11.992 102.671  1.00 23.83           C  
ATOM   1680  CG2 ILE G 414      37.413 -10.455 100.908  1.00 23.71           C  
ATOM   1681  CD1 ILE G 414      38.858 -12.924 101.622  1.00 23.64           C  
ATOM   1682  N   THR G 415      35.510  -8.066 102.921  1.00 21.24           N  
ATOM   1683  CA  THR G 415      34.487  -7.161 102.417  1.00 19.23           C  
ATOM   1684  C   THR G 415      34.843  -6.756 100.989  1.00 18.99           C  
ATOM   1685  O   THR G 415      35.941  -6.267 100.726  1.00 19.68           O  
ATOM   1686  CB  THR G 415      34.359  -5.913 103.301  1.00 17.55           C  
ATOM   1687  OG1 THR G 415      33.746  -6.276 104.542  1.00 18.24           O  
ATOM   1688  CG2 THR G 415      33.519  -4.857 102.627  1.00 16.11           C  
ATOM   1689  N   LEU G 416      33.923  -7.010 100.070  1.00 16.60           N  
ATOM   1690  CA  LEU G 416      34.114  -6.680  98.665  1.00 14.46           C  
ATOM   1691  C   LEU G 416      33.161  -5.564  98.278  1.00 12.35           C  
ATOM   1692  O   LEU G 416      31.959  -5.635  98.573  1.00  9.32           O  
ATOM   1693  CB  LEU G 416      33.799  -7.902  97.797  1.00 15.19           C  
ATOM   1694  CG  LEU G 416      34.873  -8.761  97.133  1.00 14.82           C  
ATOM   1695  CD1 LEU G 416      36.074  -8.962  98.035  1.00 17.46           C  
ATOM   1696  CD2 LEU G 416      34.250 -10.088  96.759  1.00 13.29           C  
ATOM   1697  N   PRO G 417      33.694  -4.480  97.686  1.00 11.52           N  
ATOM   1698  CA  PRO G 417      32.875  -3.348  97.251  1.00 11.96           C  
ATOM   1699  C   PRO G 417      32.049  -3.903  96.094  1.00 12.68           C  
ATOM   1700  O   PRO G 417      32.588  -4.602  95.228  1.00 12.98           O  
ATOM   1701  CB  PRO G 417      33.914  -2.352  96.724  1.00 12.10           C  
ATOM   1702  CG  PRO G 417      35.173  -2.740  97.406  1.00 11.06           C  
ATOM   1703  CD  PRO G 417      35.117  -4.228  97.412  1.00 11.57           C  
ATOM   1704  N   CYS G 418      30.785  -3.525  96.025  1.00 13.47           N  
ATOM   1705  CA  CYS G 418      29.897  -4.023  94.992  1.00 15.31           C  
ATOM   1706  C   CYS G 418      29.086  -2.853  94.435  1.00 16.22           C  
ATOM   1707  O   CYS G 418      28.928  -1.832  95.101  1.00 17.53           O  
ATOM   1708  CB  CYS G 418      28.964  -5.049  95.618  1.00 16.68           C  
ATOM   1709  SG  CYS G 418      28.665  -6.556  94.655  1.00 21.94           S  
ATOM   1710  N   ARG G 419      28.585  -2.992  93.211  1.00 16.78           N  
ATOM   1711  CA  ARG G 419      27.794  -1.932  92.582  1.00 16.62           C  
ATOM   1712  C   ARG G 419      26.685  -2.521  91.720  1.00 16.08           C  
ATOM   1713  O   ARG G 419      26.903  -3.504  91.021  1.00 16.64           O  
ATOM   1714  CB  ARG G 419      28.678  -1.007  91.717  1.00 15.68           C  
ATOM   1715  CG  ARG G 419      27.936   0.239  91.257  1.00 20.03           C  
ATOM   1716  CD  ARG G 419      28.752   1.214  90.415  1.00 24.39           C  
ATOM   1717  NE  ARG G 419      27.968   2.426  90.131  1.00 29.10           N  
ATOM   1718  CZ  ARG G 419      28.476   3.651  89.974  1.00 30.37           C  
ATOM   1719  NH1 ARG G 419      29.785   3.855  90.060  1.00 29.71           N  
ATOM   1720  NH2 ARG G 419      27.664   4.697  89.829  1.00 29.99           N  
ATOM   1721  N   ILE G 420      25.502  -1.919  91.782  1.00 15.40           N  
ATOM   1722  CA  ILE G 420      24.355  -2.359  91.001  1.00 13.99           C  
ATOM   1723  C   ILE G 420      24.247  -1.458  89.773  1.00 15.21           C  
ATOM   1724  O   ILE G 420      23.988  -0.256  89.900  1.00 17.67           O  
ATOM   1725  CB  ILE G 420      23.070  -2.217  91.808  1.00 13.88           C  
ATOM   1726  CG1 ILE G 420      23.269  -2.795  93.211  1.00 15.98           C  
ATOM   1727  CG2 ILE G 420      21.924  -2.926  91.115  1.00 11.82           C  
ATOM   1728  CD1 ILE G 420      22.137  -2.455  94.195  1.00 19.11           C  
ATOM   1729  N   LYS G 421      24.487  -2.021  88.593  1.00 13.87           N  
ATOM   1730  CA  LYS G 421      24.405  -1.255  87.356  1.00 11.70           C  
ATOM   1731  C   LYS G 421      23.091  -1.534  86.641  1.00 13.43           C  
ATOM   1732  O   LYS G 421      22.480  -2.591  86.828  1.00 14.32           O  
ATOM   1733  CB  LYS G 421      25.583  -1.585  86.443  1.00  8.86           C  
ATOM   1734  CG  LYS G 421      26.930  -1.279  87.064  1.00  5.47           C  
ATOM   1735  CD  LYS G 421      28.061  -1.414  86.066  1.00  2.59           C  
ATOM   1736  CE  LYS G 421      29.387  -1.115  86.741  1.00  2.00           C  
ATOM   1737  NZ  LYS G 421      30.474  -0.802  85.774  1.00  2.10           N  
ATOM   1738  N   GLN G 422      22.639  -0.567  85.850  1.00 14.21           N  
ATOM   1739  CA  GLN G 422      21.397  -0.709  85.101  1.00 13.90           C  
ATOM   1740  C   GLN G 422      21.673  -0.955  83.610  1.00 14.50           C  
ATOM   1741  O   GLN G 422      20.943  -1.713  82.958  1.00 15.64           O  
ATOM   1742  CB  GLN G 422      20.494   0.506  85.322  1.00 12.83           C  
ATOM   1743  CG  GLN G 422      19.847   0.535  86.717  1.00 14.26           C  
ATOM   1744  CD  GLN G 422      20.518   1.500  87.700  1.00 14.75           C  
ATOM   1745  OE1 GLN G 422      20.787   2.652  87.368  1.00 16.42           O  
ATOM   1746  NE2 GLN G 422      20.765   1.035  88.921  1.00 13.83           N  
ATOM   1747  N   ILE G 423      22.732  -0.339  83.085  1.00 13.65           N  
ATOM   1748  CA  ILE G 423      23.129  -0.515  81.686  1.00 12.75           C  
ATOM   1749  C   ILE G 423      24.195  -1.611  81.697  1.00 12.32           C  
ATOM   1750  O   ILE G 423      25.281  -1.415  82.239  1.00 12.02           O  
ATOM   1751  CB  ILE G 423      23.814   0.744  81.086  1.00 12.86           C  
ATOM   1752  CG1 ILE G 423      23.001   2.025  81.344  1.00 13.94           C  
ATOM   1753  CG2 ILE G 423      24.057   0.529  79.614  1.00 12.18           C  
ATOM   1754  CD1 ILE G 423      21.708   2.151  80.554  1.00 14.57           C  
ATOM   1755  N   ILE G 424      23.912  -2.743  81.063  1.00 11.96           N  
ATOM   1756  CA  ILE G 424      24.867  -3.850  81.036  1.00 10.17           C  
ATOM   1757  C   ILE G 424      25.153  -4.381  79.639  1.00  9.57           C  
ATOM   1758  O   ILE G 424      24.355  -4.202  78.719  1.00 10.04           O  
ATOM   1759  CB  ILE G 424      24.346  -5.031  81.881  1.00  6.45           C  
ATOM   1760  CG1 ILE G 424      22.906  -5.363  81.463  1.00  6.31           C  
ATOM   1761  CG2 ILE G 424      24.379  -4.671  83.343  1.00  4.81           C  
ATOM   1762  CD1 ILE G 424      22.384  -6.680  81.976  1.00  5.79           C  
ATOM   1763  N   ASN G 425      26.325  -4.980  79.471  1.00 10.25           N  
ATOM   1764  CA  ASN G 425      26.692  -5.611  78.204  1.00 10.60           C  
ATOM   1765  C   ASN G 425      26.048  -6.998  78.349  1.00 10.47           C  
ATOM   1766  O   ASN G 425      26.174  -7.641  79.400  1.00 10.16           O  
ATOM   1767  CB  ASN G 425      28.212  -5.763  78.090  1.00 12.33           C  
ATOM   1768  CG  ASN G 425      28.939  -4.427  78.007  1.00 15.15           C  
ATOM   1769  OD1 ASN G 425      28.652  -3.607  77.130  1.00 17.02           O  
ATOM   1770  ND2 ASN G 425      29.903  -4.213  78.898  1.00 12.02           N  
ATOM   1771  N   MET G 426      25.319  -7.444  77.335  1.00 11.26           N  
ATOM   1772  CA  MET G 426      24.661  -8.752  77.411  1.00 11.94           C  
ATOM   1773  C   MET G 426      25.623  -9.929  77.323  1.00 11.81           C  
ATOM   1774  O   MET G 426      26.686  -9.839  76.694  1.00 10.19           O  
ATOM   1775  CB  MET G 426      23.612  -8.910  76.305  1.00 11.27           C  
ATOM   1776  CG  MET G 426      22.518  -7.882  76.300  1.00 11.33           C  
ATOM   1777  SD  MET G 426      21.617  -7.901  74.730  1.00 12.85           S  
ATOM   1778  CE  MET G 426      20.042  -8.430  75.332  1.00 13.82           C  
ATOM   1779  N   TRP G 427      25.226 -11.030  77.961  1.00 12.45           N  
ATOM   1780  CA  TRP G 427      25.995 -12.273  77.938  1.00 11.41           C  
ATOM   1781  C   TRP G 427      25.385 -13.206  76.878  1.00 11.82           C  
ATOM   1782  O   TRP G 427      26.056 -14.083  76.348  1.00 11.82           O  
ATOM   1783  CB  TRP G 427      25.977 -12.954  79.319  1.00 10.11           C  
ATOM   1784  CG  TRP G 427      24.631 -13.502  79.756  1.00  7.53           C  
ATOM   1785  CD1 TRP G 427      23.711 -12.877  80.542  1.00  8.23           C  
ATOM   1786  CD2 TRP G 427      24.046 -14.769  79.392  1.00  7.92           C  
ATOM   1787  NE1 TRP G 427      22.589 -13.658  80.684  1.00  8.61           N  
ATOM   1788  CE2 TRP G 427      22.765 -14.824  79.988  1.00  7.83           C  
ATOM   1789  CE3 TRP G 427      24.477 -15.860  78.617  1.00  4.40           C  
ATOM   1790  CZ2 TRP G 427      21.907 -15.927  79.834  1.00  4.16           C  
ATOM   1791  CZ3 TRP G 427      23.626 -16.953  78.466  1.00  3.07           C  
ATOM   1792  CH2 TRP G 427      22.354 -16.974  79.074  1.00  3.36           C  
ATOM   1793  N   GLN G 428      24.102 -13.002  76.578  1.00 12.92           N  
ATOM   1794  CA  GLN G 428      23.383 -13.819  75.602  1.00 12.50           C  
ATOM   1795  C   GLN G 428      23.995 -13.688  74.226  1.00 12.17           C  
ATOM   1796  O   GLN G 428      24.340 -14.686  73.592  1.00 12.46           O  
ATOM   1797  CB  GLN G 428      21.907 -13.410  75.532  1.00 13.40           C  
ATOM   1798  CG  GLN G 428      21.076 -13.744  76.776  1.00 17.89           C  
ATOM   1799  CD  GLN G 428      20.660 -12.520  77.570  1.00 17.31           C  
ATOM   1800  OE1 GLN G 428      21.457 -11.608  77.793  1.00 19.51           O  
ATOM   1801  NE2 GLN G 428      19.418 -12.501  78.012  1.00 16.89           N  
ATOM   1802  N   LYS G 429      24.126 -12.440  73.781  1.00 12.47           N  
ATOM   1803  CA  LYS G 429      24.676 -12.096  72.472  1.00 11.30           C  
ATOM   1804  C   LYS G 429      25.355 -10.737  72.649  1.00 11.73           C  
ATOM   1805  O   LYS G 429      25.245 -10.134  73.720  1.00 11.55           O  
ATOM   1806  CB  LYS G 429      23.541 -12.013  71.443  1.00 10.96           C  
ATOM   1807  CG  LYS G 429      22.583 -10.847  71.655  1.00 10.29           C  
ATOM   1808  CD  LYS G 429      21.234 -11.049  70.963  1.00  9.65           C  
ATOM   1809  CE  LYS G 429      20.206 -11.600  71.956  1.00 13.83           C  
ATOM   1810  NZ  LYS G 429      18.772 -11.467  71.526  1.00 14.65           N  
ATOM   1811  N   VAL G 430      26.075 -10.266  71.630  1.00 12.29           N  
ATOM   1812  CA  VAL G 430      26.763  -8.976  71.727  1.00 11.03           C  
ATOM   1813  C   VAL G 430      25.778  -7.819  71.695  1.00 12.15           C  
ATOM   1814  O   VAL G 430      25.471  -7.269  70.635  1.00 13.94           O  
ATOM   1815  CB  VAL G 430      27.835  -8.792  70.629  1.00  9.34           C  
ATOM   1816  CG1 VAL G 430      28.306  -7.345  70.578  1.00  7.26           C  
ATOM   1817  CG2 VAL G 430      29.025  -9.687  70.908  1.00  7.39           C  
ATOM   1818  N   GLY G 431      25.288  -7.450  72.869  1.00 11.73           N  
ATOM   1819  CA  GLY G 431      24.335  -6.364  72.956  1.00 11.01           C  
ATOM   1820  C   GLY G 431      24.505  -5.575  74.235  1.00 10.82           C  
ATOM   1821  O   GLY G 431      25.433  -5.820  75.027  1.00  9.94           O  
ATOM   1822  N   LYS G 432      23.594  -4.630  74.432  1.00  9.68           N  
ATOM   1823  CA  LYS G 432      23.583  -3.761  75.597  1.00 10.19           C  
ATOM   1824  C   LYS G 432      22.130  -3.740  76.066  1.00 10.15           C  
ATOM   1825  O   LYS G 432      21.218  -3.913  75.251  1.00 11.95           O  
ATOM   1826  CB  LYS G 432      24.021  -2.355  75.168  1.00 12.15           C  
ATOM   1827  CG  LYS G 432      24.193  -1.330  76.284  1.00 12.45           C  
ATOM   1828  CD  LYS G 432      25.407  -1.624  77.142  1.00 13.71           C  
ATOM   1829  CE  LYS G 432      26.671  -1.729  76.308  1.00 14.39           C  
ATOM   1830  NZ  LYS G 432      26.857  -0.585  75.395  1.00 16.43           N  
ATOM   1831  N   ALA G 433      21.904  -3.576  77.364  1.00  8.77           N  
ATOM   1832  CA  ALA G 433      20.544  -3.536  77.889  1.00  7.95           C  
ATOM   1833  C   ALA G 433      20.465  -2.606  79.095  1.00  8.53           C  
ATOM   1834  O   ALA G 433      21.481  -2.329  79.734  1.00  9.95           O  
ATOM   1835  CB  ALA G 433      20.076  -4.933  78.253  1.00  5.09           C  
ATOM   1836  N   MET G 434      19.273  -2.082  79.367  1.00  8.52           N  
ATOM   1837  CA  MET G 434      19.063  -1.176  80.492  1.00  8.68           C  
ATOM   1838  C   MET G 434      17.835  -1.608  81.263  1.00  8.39           C  
ATOM   1839  O   MET G 434      16.775  -1.822  80.674  1.00 10.62           O  
ATOM   1840  CB  MET G 434      18.860   0.260  79.993  1.00 12.16           C  
ATOM   1841  CG  MET G 434      18.402   1.263  81.072  1.00 13.05           C  
ATOM   1842  SD  MET G 434      18.040   2.931  80.444  1.00 14.02           S  
ATOM   1843  CE  MET G 434      16.368   2.691  79.882  1.00  7.69           C  
ATOM   1844  N   TYR G 435      17.980  -1.758  82.570  1.00  6.27           N  
ATOM   1845  CA  TYR G 435      16.868  -2.156  83.409  1.00  7.78           C  
ATOM   1846  C   TYR G 435      16.482  -1.020  84.369  1.00  9.51           C  
ATOM   1847  O   TYR G 435      17.229  -0.060  84.556  1.00  8.60           O  
ATOM   1848  CB  TYR G 435      17.221  -3.423  84.192  1.00  8.02           C  
ATOM   1849  CG  TYR G 435      17.475  -4.648  83.334  1.00  6.79           C  
ATOM   1850  CD1 TYR G 435      18.682  -4.811  82.646  1.00  7.18           C  
ATOM   1851  CD2 TYR G 435      16.513  -5.648  83.218  1.00  6.66           C  
ATOM   1852  CE1 TYR G 435      18.922  -5.939  81.862  1.00  3.85           C  
ATOM   1853  CE2 TYR G 435      16.745  -6.785  82.435  1.00  6.36           C  
ATOM   1854  CZ  TYR G 435      17.950  -6.919  81.761  1.00  4.00           C  
ATOM   1855  OH  TYR G 435      18.160  -8.019  80.975  1.00  2.00           O  
ATOM   1856  N   ALA G 436      15.299  -1.119  84.958  1.00 10.38           N  
ATOM   1857  CA  ALA G 436      14.840  -0.104  85.891  1.00 11.10           C  
ATOM   1858  C   ALA G 436      15.688  -0.137  87.162  1.00 11.27           C  
ATOM   1859  O   ALA G 436      16.372  -1.126  87.435  1.00 11.03           O  
ATOM   1860  CB  ALA G 436      13.388  -0.347  86.234  1.00  9.64           C  
ATOM   1861  N   PRO G 437      15.711   0.972  87.914  1.00 11.91           N  
ATOM   1862  CA  PRO G 437      16.489   1.027  89.160  1.00 11.96           C  
ATOM   1863  C   PRO G 437      15.778   0.190  90.231  1.00 14.06           C  
ATOM   1864  O   PRO G 437      14.629  -0.223  90.041  1.00 14.86           O  
ATOM   1865  CB  PRO G 437      16.466   2.519  89.509  1.00 10.51           C  
ATOM   1866  CG  PRO G 437      16.373   3.175  88.165  1.00 11.89           C  
ATOM   1867  CD  PRO G 437      15.327   2.328  87.482  1.00 11.18           C  
ATOM   1868  N   PRO G 438      16.447  -0.084  91.364  1.00 15.61           N  
ATOM   1869  CA  PRO G 438      15.808  -0.878  92.409  1.00 16.39           C  
ATOM   1870  C   PRO G 438      14.573  -0.220  93.012  1.00 17.69           C  
ATOM   1871  O   PRO G 438      14.380   0.990  92.898  1.00 19.30           O  
ATOM   1872  CB  PRO G 438      16.908  -0.988  93.466  1.00 15.98           C  
ATOM   1873  CG  PRO G 438      18.166  -0.894  92.676  1.00 15.96           C  
ATOM   1874  CD  PRO G 438      17.846   0.215  91.724  1.00 15.89           C  
ATOM   1875  N   ILE G 439      13.729  -1.042  93.628  1.00 17.73           N  
ATOM   1876  CA  ILE G 439      12.528  -0.583  94.320  1.00 18.43           C  
ATOM   1877  C   ILE G 439      12.611  -1.061  95.772  1.00 20.45           C  
ATOM   1878  O   ILE G 439      12.038  -0.457  96.675  1.00 21.24           O  
ATOM   1879  CB  ILE G 439      11.246  -1.135  93.697  1.00 17.29           C  
ATOM   1880  CG1 ILE G 439      11.346  -2.647  93.521  1.00 16.49           C  
ATOM   1881  CG2 ILE G 439      10.967  -0.438  92.389  1.00 18.43           C  
ATOM   1882  CD1 ILE G 439      10.104  -3.259  92.950  1.00 18.43           C  
ATOM   1883  N   SER G 440      13.349  -2.148  95.984  1.00 21.82           N  
ATOM   1884  CA  SER G 440      13.536  -2.723  97.306  1.00 21.89           C  
ATOM   1885  C   SER G 440      14.721  -2.063  97.992  1.00 22.21           C  
ATOM   1886  O   SER G 440      15.688  -1.671  97.334  1.00 21.84           O  
ATOM   1887  CB  SER G 440      13.787  -4.224  97.182  1.00 22.41           C  
ATOM   1888  OG  SER G 440      14.322  -4.774  98.376  1.00 24.55           O  
ATOM   1889  N   GLY G 441      14.645  -1.963  99.316  1.00 22.89           N  
ATOM   1890  CA  GLY G 441      15.717  -1.364 100.087  1.00 24.15           C  
ATOM   1891  C   GLY G 441      16.437  -2.406 100.918  1.00 25.78           C  
ATOM   1892  O   GLY G 441      17.183  -2.083 101.850  1.00 25.75           O  
ATOM   1893  N   GLN G 442      16.223  -3.669 100.565  1.00 27.91           N  
ATOM   1894  CA  GLN G 442      16.835  -4.791 101.271  1.00 27.60           C  
ATOM   1895  C   GLN G 442      17.094  -5.945 100.305  1.00 26.17           C  
ATOM   1896  O   GLN G 442      16.502  -7.011 100.433  1.00 25.20           O  
ATOM   1897  CB  GLN G 442      15.919  -5.256 102.413  1.00 27.55           C  
ATOM   1898  CG  GLN G 442      16.520  -5.156 103.818  1.00 30.75           C  
ATOM   1899  CD  GLN G 442      17.699  -6.102 104.055  1.00 32.94           C  
ATOM   1900  OE1 GLN G 442      18.557  -5.851 104.913  1.00 33.70           O  
ATOM   1901  NE2 GLN G 442      17.744  -7.191 103.302  1.00 32.33           N  
ATOM   1902  N   ILE G 443      17.917  -5.691  99.291  1.00 25.88           N  
ATOM   1903  CA  ILE G 443      18.284  -6.717  98.309  1.00 25.15           C  
ATOM   1904  C   ILE G 443      19.295  -7.570  99.094  1.00 25.50           C  
ATOM   1905  O   ILE G 443      20.334  -7.059  99.526  1.00 25.38           O  
ATOM   1906  CB  ILE G 443      18.978  -6.092  97.062  1.00 24.00           C  
ATOM   1907  CG1 ILE G 443      18.131  -4.955  96.465  1.00 22.92           C  
ATOM   1908  CG2 ILE G 443      19.268  -7.158  96.029  1.00 24.67           C  
ATOM   1909  CD1 ILE G 443      16.814  -5.382  95.843  1.00 18.91           C  
ATOM   1910  N   ARG G 444      18.988  -8.845  99.295  1.00 25.73           N  
ATOM   1911  CA  ARG G 444      19.844  -9.719 100.090  1.00 24.77           C  
ATOM   1912  C   ARG G 444      20.013 -11.113  99.508  1.00 23.92           C  
ATOM   1913  O   ARG G 444      19.042 -11.862  99.390  1.00 23.58           O  
ATOM   1914  CB  ARG G 444      19.250  -9.830 101.498  1.00 26.54           C  
ATOM   1915  CG  ARG G 444      17.726  -9.982 101.485  1.00 30.41           C  
ATOM   1916  CD  ARG G 444      17.125 -10.040 102.877  1.00 33.05           C  
ATOM   1917  NE  ARG G 444      17.435 -11.298 103.545  1.00 37.05           N  
ATOM   1918  CZ  ARG G 444      17.082 -11.597 104.789  1.00 37.64           C  
ATOM   1919  NH1 ARG G 444      16.403 -10.723 105.522  1.00 39.42           N  
ATOM   1920  NH2 ARG G 444      17.411 -12.776 105.291  1.00 37.67           N  
ATOM   1921  N   CYS G 445      21.251 -11.474  99.185  1.00 23.87           N  
ATOM   1922  CA  CYS G 445      21.550 -12.791  98.634  1.00 23.58           C  
ATOM   1923  C   CYS G 445      22.575 -13.530  99.472  1.00 22.82           C  
ATOM   1924  O   CYS G 445      23.410 -12.918 100.147  1.00 23.70           O  
ATOM   1925  CB  CYS G 445      22.060 -12.682  97.195  1.00 25.38           C  
ATOM   1926  SG  CYS G 445      20.832 -12.019  96.022  1.00 31.32           S  
ATOM   1927  N   SER G 446      22.485 -14.853  99.456  1.00 21.52           N  
ATOM   1928  CA  SER G 446      23.421 -15.696 100.185  1.00 19.95           C  
ATOM   1929  C   SER G 446      23.700 -16.850  99.253  1.00 17.57           C  
ATOM   1930  O   SER G 446      22.868 -17.742  99.097  1.00 18.36           O  
ATOM   1931  CB  SER G 446      22.794 -16.200 101.485  1.00 22.42           C  
ATOM   1932  OG  SER G 446      22.326 -15.120 102.285  1.00 28.19           O  
ATOM   1933  N   SER G 447      24.832 -16.787  98.566  1.00 15.58           N  
ATOM   1934  CA  SER G 447      25.202 -17.837  97.632  1.00 13.44           C  
ATOM   1935  C   SER G 447      26.382 -18.658  98.123  1.00 12.68           C  
ATOM   1936  O   SER G 447      27.125 -18.248  99.004  1.00 10.83           O  
ATOM   1937  CB  SER G 447      25.499 -17.260  96.241  1.00 11.95           C  
ATOM   1938  OG  SER G 447      24.318 -17.164  95.462  1.00  5.00           O  
ATOM   1939  N   ASN G 448      26.502 -19.857  97.583  1.00 14.33           N  
ATOM   1940  CA  ASN G 448      27.592 -20.732  97.944  1.00 16.20           C  
ATOM   1941  C   ASN G 448      28.564 -20.854  96.769  1.00 14.81           C  
ATOM   1942  O   ASN G 448      28.198 -21.316  95.682  1.00 12.34           O  
ATOM   1943  CB  ASN G 448      27.063 -22.108  98.375  1.00 20.92           C  
ATOM   1944  CG  ASN G 448      26.868 -22.214  99.891  1.00 27.83           C  
ATOM   1945  OD1 ASN G 448      27.851 -22.275 100.635  1.00 26.42           O  
ATOM   1946  ND2 ASN G 448      25.612 -22.222 100.347  1.00 33.87           N  
ATOM   1947  N   ILE G 449      29.767 -20.316  96.948  1.00 12.69           N  
ATOM   1948  CA  ILE G 449      30.771 -20.423  95.916  1.00 10.25           C  
ATOM   1949  C   ILE G 449      31.025 -21.918  95.872  1.00 10.75           C  
ATOM   1950  O   ILE G 449      31.228 -22.565  96.897  1.00  9.42           O  
ATOM   1951  CB  ILE G 449      32.070 -19.687  96.269  1.00  8.70           C  
ATOM   1952  CG1 ILE G 449      31.801 -18.194  96.450  1.00  8.41           C  
ATOM   1953  CG2 ILE G 449      33.103 -19.885  95.166  1.00  6.30           C  
ATOM   1954  CD1 ILE G 449      33.069 -17.378  96.702  1.00  8.72           C  
ATOM   1955  N   THR G 450      30.879 -22.460  94.680  1.00 12.00           N  
ATOM   1956  CA  THR G 450      31.054 -23.871  94.419  1.00 11.69           C  
ATOM   1957  C   THR G 450      32.246 -24.034  93.475  1.00 11.98           C  
ATOM   1958  O   THR G 450      32.760 -25.135  93.291  1.00 13.25           O  
ATOM   1959  CB  THR G 450      29.765 -24.414  93.770  1.00 13.06           C  
ATOM   1960  OG1 THR G 450      28.777 -24.683  94.788  1.00 12.93           O  
ATOM   1961  CG2 THR G 450      30.047 -25.633  92.922  1.00 13.57           C  
ATOM   1962  N   GLY G 451      32.712 -22.928  92.906  1.00 11.41           N  
ATOM   1963  CA  GLY G 451      33.839 -23.018  92.004  1.00 10.26           C  
ATOM   1964  C   GLY G 451      34.587 -21.735  91.708  1.00  8.61           C  
ATOM   1965  O   GLY G 451      34.510 -20.749  92.440  1.00  8.05           O  
ATOM   1966  N   LEU G 452      35.291 -21.757  90.587  1.00  7.27           N  
ATOM   1967  CA  LEU G 452      36.095 -20.640  90.148  1.00  7.77           C  
ATOM   1968  C   LEU G 452      36.388 -20.911  88.677  1.00  6.70           C  
ATOM   1969  O   LEU G 452      36.413 -22.062  88.253  1.00  6.47           O  
ATOM   1970  CB  LEU G 452      37.411 -20.612  90.952  1.00  8.63           C  
ATOM   1971  CG  LEU G 452      37.922 -19.306  91.574  1.00  9.19           C  
ATOM   1972  CD1 LEU G 452      39.244 -19.531  92.278  1.00  7.11           C  
ATOM   1973  CD2 LEU G 452      38.097 -18.258  90.504  1.00  9.43           C  
ATOM   1974  N   LEU G 453      36.505 -19.847  87.892  1.00  5.67           N  
ATOM   1975  CA  LEU G 453      36.823 -19.944  86.475  1.00  4.79           C  
ATOM   1976  C   LEU G 453      38.035 -19.035  86.334  1.00  5.84           C  
ATOM   1977  O   LEU G 453      37.913 -17.824  86.487  1.00  5.97           O  
ATOM   1978  CB  LEU G 453      35.688 -19.382  85.635  1.00  4.15           C  
ATOM   1979  CG  LEU G 453      34.367 -20.112  85.431  1.00  3.40           C  
ATOM   1980  CD1 LEU G 453      33.321 -19.110  84.932  1.00  2.00           C  
ATOM   1981  CD2 LEU G 453      34.556 -21.226  84.431  1.00  4.15           C  
ATOM   1982  N   LEU G 454      39.206 -19.606  86.084  1.00  6.21           N  
ATOM   1983  CA  LEU G 454      40.424 -18.815  85.975  1.00  6.68           C  
ATOM   1984  C   LEU G 454      41.013 -18.696  84.571  1.00  9.91           C  
ATOM   1985  O   LEU G 454      40.426 -19.144  83.577  1.00  8.93           O  
ATOM   1986  CB  LEU G 454      41.488 -19.417  86.876  1.00  5.38           C  
ATOM   1987  CG  LEU G 454      41.157 -19.607  88.345  1.00  5.22           C  
ATOM   1988  CD1 LEU G 454      42.155 -20.577  88.956  1.00  3.11           C  
ATOM   1989  CD2 LEU G 454      41.188 -18.260  89.039  1.00  2.50           C  
ATOM   1990  N   THR G 455      42.212 -18.122  84.535  1.00 13.23           N  
ATOM   1991  CA  THR G 455      42.994 -17.909  83.328  1.00 16.95           C  
ATOM   1992  C   THR G 455      44.440 -17.694  83.785  1.00 20.50           C  
ATOM   1993  O   THR G 455      44.679 -17.180  84.883  1.00 23.09           O  
ATOM   1994  CB  THR G 455      42.460 -16.695  82.546  1.00 16.91           C  
ATOM   1995  OG1 THR G 455      41.680 -17.158  81.434  1.00 19.13           O  
ATOM   1996  CG2 THR G 455      43.585 -15.798  82.051  1.00 17.25           C  
ATOM   1997  N   ARG G 456      45.408 -18.091  82.967  1.00 22.71           N  
ATOM   1998  CA  ARG G 456      46.812 -17.943  83.354  1.00 24.43           C  
ATOM   1999  C   ARG G 456      47.642 -16.983  82.497  1.00 25.31           C  
ATOM   2000  O   ARG G 456      47.496 -16.940  81.270  1.00 25.02           O  
ATOM   2001  CB  ARG G 456      47.492 -19.307  83.356  1.00 24.98           C  
ATOM   2002  CG  ARG G 456      47.524 -19.973  81.992  1.00 27.29           C  
ATOM   2003  CD  ARG G 456      48.361 -21.238  81.995  1.00 26.58           C  
ATOM   2004  NE  ARG G 456      49.779 -20.977  82.237  1.00 26.43           N  
ATOM   2005  CZ  ARG G 456      50.761 -21.347  81.421  1.00 26.92           C  
ATOM   2006  NH1 ARG G 456      50.484 -22.002  80.306  1.00 29.13           N  
ATOM   2007  NH2 ARG G 456      52.018 -21.074  81.722  1.00 27.21           N  
ATOM   2008  N   ASP G 457      48.516 -16.221  83.152  1.00 26.11           N  
ATOM   2009  CA  ASP G 457      49.399 -15.289  82.456  1.00 27.22           C  
ATOM   2010  C   ASP G 457      50.363 -16.131  81.632  1.00 29.84           C  
ATOM   2011  O   ASP G 457      50.728 -17.246  82.031  1.00 30.22           O  
ATOM   2012  CB  ASP G 457      50.182 -14.417  83.453  1.00 24.42           C  
ATOM   2013  CG  ASP G 457      49.398 -13.195  83.925  1.00 20.39           C  
ATOM   2014  OD1 ASP G 457      48.176 -13.116  83.694  1.00 17.81           O  
ATOM   2015  OD2 ASP G 457      50.008 -12.292  84.529  1.00 17.85           O  
ATOM   2016  N   GLY G 458      50.766 -15.613  80.479  1.00 32.53           N  
ATOM   2017  CA  GLY G 458      51.676 -16.358  79.626  1.00 34.72           C  
ATOM   2018  C   GLY G 458      53.059 -15.760  79.495  1.00 35.98           C  
ATOM   2019  O   GLY G 458      53.524 -15.041  80.382  1.00 35.17           O  
ATOM   2020  N   GLY G 459      53.729 -16.104  78.397  1.00 37.74           N  
ATOM   2021  CA  GLY G 459      55.066 -15.602  78.135  1.00 42.30           C  
ATOM   2022  C   GLY G 459      56.075 -16.005  79.191  1.00 45.34           C  
ATOM   2023  O   GLY G 459      57.194 -15.483  79.223  1.00 45.22           O  
ATOM   2024  N   ASN G 460      55.684 -16.966  80.026  1.00 48.72           N  
ATOM   2025  CA  ASN G 460      56.513 -17.465  81.120  1.00 50.85           C  
ATOM   2026  C   ASN G 460      56.283 -18.974  81.242  1.00 50.87           C  
ATOM   2027  O   ASN G 460      56.306 -19.544  82.334  1.00 50.15           O  
ATOM   2028  CB  ASN G 460      56.107 -16.757  82.419  1.00 52.45           C  
ATOM   2029  CG  ASN G 460      57.030 -17.076  83.573  1.00 54.62           C  
ATOM   2030  OD1 ASN G 460      58.097 -16.475  83.716  1.00 56.03           O  
ATOM   2031  ND2 ASN G 460      56.636 -18.036  84.397  1.00 54.44           N  
ATOM   2032  N   SER G 461      56.092 -19.619  80.096  1.00 51.32           N  
ATOM   2033  CA  SER G 461      55.829 -21.051  80.038  1.00 51.66           C  
ATOM   2034  C   SER G 461      56.853 -21.875  80.820  1.00 51.52           C  
ATOM   2035  O   SER G 461      58.055 -21.631  80.733  1.00 51.69           O  
ATOM   2036  CB  SER G 461      55.782 -21.502  78.570  1.00 52.14           C  
ATOM   2037  OG  SER G 461      55.295 -22.825  78.424  1.00 50.74           O  
ATOM   2038  N   ASN G 462      56.347 -22.778  81.658  1.00 51.54           N  
ATOM   2039  CA  ASN G 462      57.160 -23.698  82.467  1.00 51.71           C  
ATOM   2040  C   ASN G 462      58.189 -23.092  83.431  1.00 51.30           C  
ATOM   2041  O   ASN G 462      58.935 -23.836  84.074  1.00 51.47           O  
ATOM   2042  CB  ASN G 462      57.890 -24.706  81.567  1.00 51.79           C  
ATOM   2043  CG  ASN G 462      57.045 -25.198  80.406  1.00 51.91           C  
ATOM   2044  OD1 ASN G 462      56.188 -26.072  80.573  1.00 52.36           O  
ATOM   2045  ND2 ASN G 462      57.299 -24.652  79.219  1.00 50.59           N  
ATOM   2046  N   ASN G 463      58.238 -21.766  83.537  1.00 50.19           N  
ATOM   2047  CA  ASN G 463      59.200 -21.093  84.422  1.00 47.89           C  
ATOM   2048  C   ASN G 463      58.755 -21.152  85.896  1.00 45.80           C  
ATOM   2049  O   ASN G 463      57.704 -21.710  86.207  1.00 46.07           O  
ATOM   2050  CB  ASN G 463      59.409 -19.645  83.955  1.00 47.92           C  
ATOM   2051  CG  ASN G 463      60.579 -18.960  84.642  1.00 47.51           C  
ATOM   2052  OD1 ASN G 463      61.518 -19.608  85.098  1.00 46.84           O  
ATOM   2053  ND2 ASN G 463      60.518 -17.638  84.727  1.00 47.03           N  
ATOM   2054  N   GLU G 464      59.530 -20.553  86.794  1.00 43.03           N  
ATOM   2055  CA  GLU G 464      59.227 -20.577  88.224  1.00 40.21           C  
ATOM   2056  C   GLU G 464      57.888 -20.097  88.778  1.00 37.07           C  
ATOM   2057  O   GLU G 464      57.454 -20.582  89.825  1.00 37.50           O  
ATOM   2058  CB  GLU G 464      60.374 -19.953  89.021  1.00 40.87           C  
ATOM   2059  CG  GLU G 464      61.668 -20.741  88.900  1.00 41.67           C  
ATOM   2060  CD  GLU G 464      61.450 -22.230  89.078  1.00 41.03           C  
ATOM   2061  OE1 GLU G 464      61.274 -22.671  90.235  1.00 42.50           O  
ATOM   2062  OE2 GLU G 464      61.423 -22.952  88.058  1.00 39.27           O  
ATOM   2063  N   SER G 465      57.216 -19.175  88.102  1.00 32.54           N  
ATOM   2064  CA  SER G 465      55.935 -18.693  88.618  1.00 29.12           C  
ATOM   2065  C   SER G 465      54.817 -18.762  87.595  1.00 26.81           C  
ATOM   2066  O   SER G 465      55.070 -18.752  86.395  1.00 27.05           O  
ATOM   2067  CB  SER G 465      56.060 -17.259  89.136  1.00 28.35           C  
ATOM   2068  OG  SER G 465      56.650 -17.216  90.426  1.00 27.82           O  
ATOM   2069  N   GLU G 466      53.582 -18.846  88.076  1.00 24.12           N  
ATOM   2070  CA  GLU G 466      52.421 -18.895  87.202  1.00 23.43           C  
ATOM   2071  C   GLU G 466      51.353 -18.009  87.817  1.00 22.73           C  
ATOM   2072  O   GLU G 466      50.918 -18.254  88.935  1.00 22.13           O  
ATOM   2073  CB  GLU G 466      51.883 -20.320  87.071  1.00 25.08           C  
ATOM   2074  CG  GLU G 466      52.819 -21.325  86.405  1.00 27.43           C  
ATOM   2075  CD  GLU G 466      53.174 -20.957  84.981  1.00 27.92           C  
ATOM   2076  OE1 GLU G 466      52.354 -20.282  84.319  1.00 27.68           O  
ATOM   2077  OE2 GLU G 466      54.269 -21.363  84.522  1.00 27.89           O  
ATOM   2078  N   ILE G 467      50.970 -16.954  87.104  1.00 21.51           N  
ATOM   2079  CA  ILE G 467      49.956 -16.027  87.581  1.00 19.59           C  
ATOM   2080  C   ILE G 467      48.600 -16.506  87.084  1.00 18.09           C  
ATOM   2081  O   ILE G 467      48.475 -16.904  85.925  1.00 19.05           O  
ATOM   2082  CB  ILE G 467      50.195 -14.589  87.053  1.00 20.01           C  
ATOM   2083  CG1 ILE G 467      51.511 -14.014  87.596  1.00 21.88           C  
ATOM   2084  CG2 ILE G 467      49.039 -13.678  87.465  1.00 18.52           C  
ATOM   2085  CD1 ILE G 467      52.770 -14.461  86.849  1.00 23.23           C  
ATOM   2086  N   PHE G 468      47.593 -16.469  87.957  1.00 15.14           N  
ATOM   2087  CA  PHE G 468      46.239 -16.888  87.605  1.00 11.77           C  
ATOM   2088  C   PHE G 468      45.268 -15.798  87.991  1.00 11.15           C  
ATOM   2089  O   PHE G 468      45.252 -15.355  89.141  1.00 11.64           O  
ATOM   2090  CB  PHE G 468      45.855 -18.167  88.343  1.00  9.01           C  
ATOM   2091  CG  PHE G 468      46.752 -19.319  88.044  1.00  8.15           C  
ATOM   2092  CD1 PHE G 468      47.923 -19.499  88.766  1.00  4.60           C  
ATOM   2093  CD2 PHE G 468      46.453 -20.202  87.007  1.00  9.16           C  
ATOM   2094  CE1 PHE G 468      48.785 -20.535  88.460  1.00  5.10           C  
ATOM   2095  CE2 PHE G 468      47.318 -21.242  86.695  1.00  6.47           C  
ATOM   2096  CZ  PHE G 468      48.487 -21.406  87.424  1.00  5.03           C  
ATOM   2097  N   ARG G 469      44.448 -15.376  87.043  1.00 10.23           N  
ATOM   2098  CA  ARG G 469      43.470 -14.326  87.311  1.00 10.26           C  
ATOM   2099  C   ARG G 469      42.069 -14.862  87.094  1.00  8.75           C  
ATOM   2100  O   ARG G 469      41.874 -15.834  86.377  1.00  9.27           O  
ATOM   2101  CB  ARG G 469      43.691 -13.141  86.365  1.00  8.59           C  
ATOM   2102  CG  ARG G 469      45.117 -12.665  86.292  1.00  8.69           C  
ATOM   2103  CD  ARG G 469      45.258 -11.600  85.246  1.00 10.54           C  
ATOM   2104  NE  ARG G 469      46.654 -11.230  85.027  1.00 12.67           N  
ATOM   2105  CZ  ARG G 469      47.195 -10.061  85.360  1.00 11.60           C  
ATOM   2106  NH1 ARG G 469      46.466  -9.122  85.953  1.00  9.15           N  
ATOM   2107  NH2 ARG G 469      48.462  -9.829  85.061  1.00 13.57           N  
ATOM   2108  N   PRO G 470      41.076 -14.233  87.721  1.00  8.09           N  
ATOM   2109  CA  PRO G 470      39.682 -14.644  87.584  1.00  9.26           C  
ATOM   2110  C   PRO G 470      39.227 -14.487  86.129  1.00  9.58           C  
ATOM   2111  O   PRO G 470      39.766 -13.656  85.379  1.00 10.54           O  
ATOM   2112  CB  PRO G 470      38.956 -13.658  88.490  1.00 11.72           C  
ATOM   2113  CG  PRO G 470      39.816 -12.447  88.418  1.00 10.44           C  
ATOM   2114  CD  PRO G 470      41.178 -13.047  88.579  1.00  9.29           C  
ATOM   2115  N   GLY G 471      38.197 -15.233  85.749  1.00  6.90           N  
ATOM   2116  CA  GLY G 471      37.719 -15.171  84.382  1.00  3.74           C  
ATOM   2117  C   GLY G 471      36.224 -15.326  84.324  1.00  3.27           C  
ATOM   2118  O   GLY G 471      35.517 -15.032  85.280  1.00  3.93           O  
ATOM   2119  N   GLY G 472      35.742 -15.828  83.203  1.00  4.03           N  
ATOM   2120  CA  GLY G 472      34.317 -16.007  83.032  1.00  5.04           C  
ATOM   2121  C   GLY G 472      33.908 -15.225  81.807  1.00  5.06           C  
ATOM   2122  O   GLY G 472      34.739 -14.576  81.167  1.00  5.90           O  
ATOM   2123  N   GLY G 473      32.629 -15.267  81.481  1.00  5.75           N  
ATOM   2124  CA  GLY G 473      32.158 -14.548  80.312  1.00  8.01           C  
ATOM   2125  C   GLY G 473      31.368 -15.484  79.429  1.00  8.42           C  
ATOM   2126  O   GLY G 473      30.239 -15.171  79.032  1.00  8.69           O  
ATOM   2127  N   ASP G 474      31.958 -16.630  79.109  1.00  8.01           N  
ATOM   2128  CA  ASP G 474      31.248 -17.588  78.287  1.00 10.05           C  
ATOM   2129  C   ASP G 474      30.379 -18.349  79.262  1.00 10.61           C  
ATOM   2130  O   ASP G 474      30.880 -19.102  80.092  1.00 11.51           O  
ATOM   2131  CB  ASP G 474      32.211 -18.536  77.569  1.00 12.12           C  
ATOM   2132  CG  ASP G 474      31.530 -19.324  76.444  1.00 15.87           C  
ATOM   2133  OD1 ASP G 474      30.274 -19.380  76.408  1.00 15.73           O  
ATOM   2134  OD2 ASP G 474      32.248 -19.870  75.573  1.00 17.45           O  
ATOM   2135  N   MET G 475      29.082 -18.087  79.236  1.00 10.97           N  
ATOM   2136  CA  MET G 475      28.185 -18.779  80.148  1.00 12.17           C  
ATOM   2137  C   MET G 475      28.191 -20.282  79.883  1.00 11.60           C  
ATOM   2138  O   MET G 475      27.747 -21.067  80.726  1.00 12.20           O  
ATOM   2139  CB  MET G 475      26.774 -18.209  80.056  1.00 14.44           C  
ATOM   2140  CG  MET G 475      26.231 -17.736  81.395  1.00 15.72           C  
ATOM   2141  SD  MET G 475      27.411 -16.723  82.311  1.00 17.42           S  
ATOM   2142  CE  MET G 475      27.326 -15.188  81.444  1.00 16.54           C  
ATOM   2143  N   ARG G 476      28.716 -20.684  78.725  1.00 11.20           N  
ATOM   2144  CA  ARG G 476      28.808 -22.097  78.377  1.00  8.61           C  
ATOM   2145  C   ARG G 476      29.737 -22.729  79.392  1.00  7.65           C  
ATOM   2146  O   ARG G 476      29.467 -23.809  79.902  1.00  8.65           O  
ATOM   2147  CB  ARG G 476      29.375 -22.285  76.970  1.00  8.85           C  
ATOM   2148  CG  ARG G 476      28.434 -21.940  75.854  1.00  7.46           C  
ATOM   2149  CD  ARG G 476      29.093 -22.121  74.504  1.00 10.82           C  
ATOM   2150  NE  ARG G 476      28.198 -21.721  73.417  1.00 16.50           N  
ATOM   2151  CZ  ARG G 476      27.968 -20.457  73.051  1.00 18.86           C  
ATOM   2152  NH1 ARG G 476      28.580 -19.452  73.682  1.00 19.84           N  
ATOM   2153  NH2 ARG G 476      27.090 -20.195  72.085  1.00 18.06           N  
ATOM   2154  N   ASP G 477      30.809 -22.024  79.730  1.00  7.09           N  
ATOM   2155  CA  ASP G 477      31.766 -22.520  80.710  1.00  7.45           C  
ATOM   2156  C   ASP G 477      31.134 -22.709  82.105  1.00  7.05           C  
ATOM   2157  O   ASP G 477      31.748 -23.292  82.999  1.00  8.82           O  
ATOM   2158  CB  ASP G 477      32.970 -21.583  80.787  1.00  7.33           C  
ATOM   2159  CG  ASP G 477      33.951 -21.790  79.650  1.00  9.77           C  
ATOM   2160  OD1 ASP G 477      33.775 -22.741  78.852  1.00 11.46           O  
ATOM   2161  OD2 ASP G 477      34.928 -21.010  79.565  1.00 10.97           O  
ATOM   2162  N   ASN G 478      29.914 -22.207  82.276  1.00  6.21           N  
ATOM   2163  CA  ASN G 478      29.156 -22.313  83.522  1.00  7.08           C  
ATOM   2164  C   ASN G 478      28.300 -23.579  83.483  1.00  9.20           C  
ATOM   2165  O   ASN G 478      28.013 -24.195  84.510  1.00  8.61           O  
ATOM   2166  CB  ASN G 478      28.226 -21.106  83.679  1.00  6.30           C  
ATOM   2167  CG  ASN G 478      28.946 -19.851  84.155  1.00  6.66           C  
ATOM   2168  OD1 ASN G 478      28.388 -19.083  84.941  1.00  6.95           O  
ATOM   2169  ND2 ASN G 478      30.181 -19.638  83.692  1.00  2.00           N  
ATOM   2170  N   TRP G 479      27.822 -23.918  82.288  1.00 10.60           N  
ATOM   2171  CA  TRP G 479      27.021 -25.117  82.112  1.00 10.15           C  
ATOM   2172  C   TRP G 479      27.982 -26.318  82.084  1.00 10.73           C  
ATOM   2173  O   TRP G 479      27.695 -27.380  82.620  1.00 10.51           O  
ATOM   2174  CB  TRP G 479      26.241 -25.049  80.799  1.00  9.36           C  
ATOM   2175  CG  TRP G 479      25.553 -23.727  80.471  1.00  9.36           C  
ATOM   2176  CD1 TRP G 479      25.260 -23.253  79.217  1.00  8.73           C  
ATOM   2177  CD2 TRP G 479      25.058 -22.734  81.390  1.00 10.20           C  
ATOM   2178  NE1 TRP G 479      24.622 -22.041  79.300  1.00  8.27           N  
ATOM   2179  CE2 TRP G 479      24.481 -21.698  80.617  1.00  9.64           C  
ATOM   2180  CE3 TRP G 479      25.043 -22.618  82.789  1.00  8.56           C  
ATOM   2181  CZ2 TRP G 479      23.897 -20.566  81.197  1.00  9.67           C  
ATOM   2182  CZ3 TRP G 479      24.461 -21.488  83.362  1.00  6.16           C  
ATOM   2183  CH2 TRP G 479      23.896 -20.481  82.566  1.00  5.85           C  
ATOM   2184  N   ARG G 480      29.147 -26.117  81.484  1.00 12.12           N  
ATOM   2185  CA  ARG G 480      30.182 -27.140  81.354  1.00 12.92           C  
ATOM   2186  C   ARG G 480      30.630 -27.739  82.686  1.00 11.60           C  
ATOM   2187  O   ARG G 480      30.971 -28.916  82.753  1.00 12.61           O  
ATOM   2188  CB  ARG G 480      31.386 -26.537  80.631  1.00 16.02           C  
ATOM   2189  CG  ARG G 480      32.292 -27.541  79.958  1.00 20.91           C  
ATOM   2190  CD  ARG G 480      33.048 -26.879  78.815  1.00 23.41           C  
ATOM   2191  NE  ARG G 480      32.155 -26.451  77.746  1.00 27.66           N  
ATOM   2192  CZ  ARG G 480      32.484 -25.573  76.800  1.00 30.70           C  
ATOM   2193  NH1 ARG G 480      33.691 -25.022  76.792  1.00 33.79           N  
ATOM   2194  NH2 ARG G 480      31.604 -25.258  75.852  1.00 32.11           N  
ATOM   2195  N   SER G 481      30.640 -26.926  83.738  1.00 10.12           N  
ATOM   2196  CA  SER G 481      31.049 -27.368  85.069  1.00  8.15           C  
ATOM   2197  C   SER G 481      30.074 -28.352  85.710  1.00  9.80           C  
ATOM   2198  O   SER G 481      30.440 -29.100  86.620  1.00 10.81           O  
ATOM   2199  CB  SER G 481      31.212 -26.154  85.983  1.00  7.90           C  
ATOM   2200  OG  SER G 481      30.037 -25.365  86.021  1.00  3.17           O  
ATOM   2201  N   GLU G 482      28.825 -28.311  85.262  1.00 11.73           N  
ATOM   2202  CA  GLU G 482      27.767 -29.187  85.764  1.00 13.27           C  
ATOM   2203  C   GLU G 482      27.511 -30.380  84.841  1.00 11.63           C  
ATOM   2204  O   GLU G 482      27.159 -31.467  85.295  1.00 11.49           O  
ATOM   2205  CB  GLU G 482      26.465 -28.395  85.923  1.00 15.44           C  
ATOM   2206  CG  GLU G 482      26.389 -27.534  87.168  1.00 18.18           C  
ATOM   2207  CD  GLU G 482      26.027 -28.317  88.421  1.00 20.60           C  
ATOM   2208  OE1 GLU G 482      26.223 -29.552  88.450  1.00 22.73           O  
ATOM   2209  OE2 GLU G 482      25.543 -27.694  89.389  1.00 19.58           O  
ATOM   2210  N   LEU G 483      27.707 -30.169  83.547  1.00 10.75           N  
ATOM   2211  CA  LEU G 483      27.473 -31.197  82.540  1.00 12.96           C  
ATOM   2212  C   LEU G 483      28.697 -32.002  82.100  1.00 14.52           C  
ATOM   2213  O   LEU G 483      28.565 -32.925  81.310  1.00 15.31           O  
ATOM   2214  CB  LEU G 483      26.822 -30.562  81.308  1.00 11.55           C  
ATOM   2215  CG  LEU G 483      25.442 -29.946  81.546  1.00 13.17           C  
ATOM   2216  CD1 LEU G 483      25.059 -29.037  80.396  1.00 13.84           C  
ATOM   2217  CD2 LEU G 483      24.413 -31.042  81.734  1.00 14.83           C  
ATOM   2218  N   TYR G 484      29.871 -31.692  82.637  1.00 16.23           N  
ATOM   2219  CA  TYR G 484      31.097 -32.394  82.261  1.00 17.00           C  
ATOM   2220  C   TYR G 484      30.984 -33.923  82.234  1.00 17.95           C  
ATOM   2221  O   TYR G 484      31.395 -34.571  81.274  1.00 20.37           O  
ATOM   2222  CB  TYR G 484      32.254 -31.985  83.187  1.00 15.95           C  
ATOM   2223  CG  TYR G 484      32.069 -32.445  84.615  1.00 15.50           C  
ATOM   2224  CD1 TYR G 484      31.191 -31.785  85.470  1.00 15.36           C  
ATOM   2225  CD2 TYR G 484      32.720 -33.580  85.091  1.00 13.89           C  
ATOM   2226  CE1 TYR G 484      30.954 -32.245  86.757  1.00 14.83           C  
ATOM   2227  CE2 TYR G 484      32.494 -34.047  86.375  1.00 14.19           C  
ATOM   2228  CZ  TYR G 484      31.608 -33.378  87.204  1.00 14.52           C  
ATOM   2229  OH  TYR G 484      31.363 -33.858  88.469  1.00 15.36           O  
ATOM   2230  N   LYS G 485      30.375 -34.485  83.268  1.00 17.99           N  
ATOM   2231  CA  LYS G 485      30.242 -35.929  83.409  1.00 17.32           C  
ATOM   2232  C   LYS G 485      29.132 -36.579  82.592  1.00 17.71           C  
ATOM   2233  O   LYS G 485      28.823 -37.755  82.805  1.00 17.90           O  
ATOM   2234  CB  LYS G 485      30.030 -36.263  84.886  1.00 17.90           C  
ATOM   2235  CG  LYS G 485      28.720 -35.729  85.452  1.00 20.09           C  
ATOM   2236  CD  LYS G 485      28.630 -35.946  86.953  1.00 23.44           C  
ATOM   2237  CE  LYS G 485      27.333 -35.384  87.511  1.00 24.11           C  
ATOM   2238  NZ  LYS G 485      27.363 -35.232  88.997  1.00 27.95           N  
ATOM   2239  N   TYR G 486      28.543 -35.841  81.659  1.00 17.11           N  
ATOM   2240  CA  TYR G 486      27.447 -36.366  80.857  1.00 17.88           C  
ATOM   2241  C   TYR G 486      27.750 -36.388  79.377  1.00 19.48           C  
ATOM   2242  O   TYR G 486      28.700 -35.750  78.925  1.00 20.91           O  
ATOM   2243  CB  TYR G 486      26.196 -35.536  81.103  1.00 17.29           C  
ATOM   2244  CG  TYR G 486      25.733 -35.593  82.534  1.00 17.41           C  
ATOM   2245  CD1 TYR G 486      25.207 -36.770  83.058  1.00 17.47           C  
ATOM   2246  CD2 TYR G 486      25.823 -34.479  83.368  1.00 17.17           C  
ATOM   2247  CE1 TYR G 486      24.798 -36.844  84.371  1.00 17.71           C  
ATOM   2248  CE2 TYR G 486      25.412 -34.545  84.688  1.00 17.80           C  
ATOM   2249  CZ  TYR G 486      24.890 -35.733  85.182  1.00 16.96           C  
ATOM   2250  OH  TYR G 486      24.426 -35.824  86.474  1.00 18.30           O  
ATOM   2251  N   LYS G 487      26.956 -37.153  78.633  1.00 21.02           N  
ATOM   2252  CA  LYS G 487      27.107 -37.270  77.183  1.00 22.41           C  
ATOM   2253  C   LYS G 487      25.876 -37.937  76.587  1.00 22.55           C  
ATOM   2254  O   LYS G 487      25.287 -38.846  77.186  1.00 23.00           O  
ATOM   2255  CB  LYS G 487      28.355 -38.079  76.802  1.00 22.79           C  
ATOM   2256  CG  LYS G 487      28.218 -39.580  76.982  1.00 24.83           C  
ATOM   2257  CD  LYS G 487      29.353 -40.349  76.297  1.00 26.69           C  
ATOM   2258  CE  LYS G 487      29.241 -40.309  74.780  1.00 27.37           C  
ATOM   2259  NZ  LYS G 487      30.397 -40.984  74.131  1.00 27.40           N  
ATOM   2260  N   VAL G 488      25.507 -37.499  75.393  1.00 22.37           N  
ATOM   2261  CA  VAL G 488      24.352 -38.047  74.705  1.00 21.76           C  
ATOM   2262  C   VAL G 488      24.815 -39.007  73.602  1.00 22.79           C  
ATOM   2263  O   VAL G 488      25.655 -38.660  72.765  1.00 22.14           O  
ATOM   2264  CB  VAL G 488      23.444 -36.889  74.179  1.00 19.90           C  
ATOM   2265  CG1 VAL G 488      23.652 -36.617  72.700  1.00 19.39           C  
ATOM   2266  CG2 VAL G 488      22.007 -37.165  74.506  1.00 18.16           C  
ATOM   2267  N   VAL G 489      24.348 -40.245  73.673  1.00 24.24           N  
ATOM   2268  CA  VAL G 489      24.711 -41.265  72.687  1.00 26.29           C  
ATOM   2269  C   VAL G 489      23.457 -41.685  71.927  1.00 28.45           C  
ATOM   2270  O   VAL G 489      22.369 -41.759  72.504  1.00 29.28           O  
ATOM   2271  CB  VAL G 489      25.363 -42.514  73.366  1.00 25.74           C  
ATOM   2272  CG1 VAL G 489      24.332 -43.315  74.152  1.00 22.14           C  
ATOM   2273  CG2 VAL G 489      26.054 -43.389  72.331  1.00 26.00           C  
ATOM   2274  N   LYS G 490      23.588 -41.927  70.629  1.00 29.96           N  
ATOM   2275  CA  LYS G 490      22.431 -42.332  69.847  1.00 31.93           C  
ATOM   2276  C   LYS G 490      22.016 -43.753  70.218  1.00 34.03           C  
ATOM   2277  O   LYS G 490      22.850 -44.658  70.278  1.00 34.54           O  
ATOM   2278  CB  LYS G 490      22.704 -42.201  68.349  1.00 31.93           C  
ATOM   2279  CG  LYS G 490      21.465 -41.801  67.567  1.00 35.32           C  
ATOM   2280  CD  LYS G 490      21.785 -41.220  66.192  1.00 37.39           C  
ATOM   2281  CE  LYS G 490      20.529 -40.639  65.533  1.00 37.54           C  
ATOM   2282  NZ  LYS G 490      20.748 -40.207  64.118  1.00 38.65           N  
ATOM   2283  N   ILE G 491      20.734 -43.906  70.545  1.00 36.33           N  
ATOM   2284  CA  ILE G 491      20.129 -45.181  70.930  1.00 37.72           C  
ATOM   2285  C   ILE G 491      19.118 -45.588  69.858  1.00 39.67           C  
ATOM   2286  O   ILE G 491      18.473 -44.723  69.255  1.00 39.78           O  
ATOM   2287  CB  ILE G 491      19.406 -45.038  72.297  1.00 36.36           C  
ATOM   2288  CG1 ILE G 491      20.305 -45.522  73.430  1.00 36.68           C  
ATOM   2289  CG2 ILE G 491      18.075 -45.773  72.304  1.00 36.36           C  
ATOM   2290  CD1 ILE G 491      20.469 -47.033  73.500  1.00 38.02           C  
ATOM   2291  N   GLU G 492      19.004 -46.891  69.601  1.00 41.78           N  
ATOM   2292  CA  GLU G 492      18.060 -47.413  68.611  1.00 43.82           C  
ATOM   2293  C   GLU G 492      16.694 -47.697  69.252  1.00 45.10           C  
ATOM   2294  O   GLU G 492      15.761 -46.903  69.003  1.00 45.64           O  
ATOM   2295  CB  GLU G 492      18.615 -48.676  67.940  1.00 44.12           C  
ATOM   2296  CG  GLU G 492      19.829 -48.437  67.043  1.00 46.18           C  
ATOM   2297  CD  GLU G 492      20.457 -49.729  66.524  1.00 47.97           C  
ATOM   2298  OE1 GLU G 492      19.897 -50.348  65.588  1.00 47.56           O  
ATOM   2299  OE2 GLU G 492      21.529 -50.112  67.042  1.00 49.02           O  
ATOM   2300  OXT GLU G 492      16.573 -48.673  70.027  1.00 45.10           O  
TER    2301      GLU G 492                                                      
ATOM   2302  N   LYS C   1      52.519 -14.192  56.192  1.00 46.28           N  
ATOM   2303  CA  LYS C   1      52.501 -13.174  57.280  1.00 46.54           C  
ATOM   2304  C   LYS C   1      52.344 -11.780  56.675  1.00 45.07           C  
ATOM   2305  O   LYS C   1      53.179 -11.339  55.885  1.00 45.01           O  
ATOM   2306  CB  LYS C   1      53.779 -13.271  58.127  1.00 46.69           C  
ATOM   2307  CG  LYS C   1      54.092 -12.030  58.955  1.00 47.32           C  
ATOM   2308  CD  LYS C   1      55.232 -12.265  59.947  1.00 46.72           C  
ATOM   2309  CE  LYS C   1      56.361 -13.127  59.377  1.00 44.02           C  
ATOM   2310  NZ  LYS C   1      56.425 -14.429  60.099  1.00 42.44           N  
ATOM   2311  N   LYS C   2      51.240 -11.128  57.024  1.00 42.82           N  
ATOM   2312  CA  LYS C   2      50.914  -9.794  56.542  1.00 40.43           C  
ATOM   2313  C   LYS C   2      51.775  -8.746  57.238  1.00 38.15           C  
ATOM   2314  O   LYS C   2      52.171  -8.921  58.398  1.00 37.03           O  
ATOM   2315  CB  LYS C   2      49.436  -9.500  56.824  1.00 42.05           C  
ATOM   2316  CG  LYS C   2      48.531  -9.514  55.603  1.00 45.12           C  
ATOM   2317  CD  LYS C   2      48.547  -8.172  54.888  1.00 48.62           C  
ATOM   2318  CE  LYS C   2      48.042  -7.054  55.805  1.00 50.79           C  
ATOM   2319  NZ  LYS C   2      46.646  -7.283  56.307  1.00 52.67           N  
ATOM   2320  N   VAL C   3      52.078  -7.674  56.512  1.00 35.75           N  
ATOM   2321  CA  VAL C   3      52.865  -6.562  57.047  1.00 32.56           C  
ATOM   2322  C   VAL C   3      51.990  -5.307  57.081  1.00 29.97           C  
ATOM   2323  O   VAL C   3      51.403  -4.913  56.067  1.00 32.06           O  
ATOM   2324  CB  VAL C   3      54.123  -6.276  56.188  1.00 32.08           C  
ATOM   2325  CG1 VAL C   3      54.930  -5.145  56.799  1.00 31.91           C  
ATOM   2326  CG2 VAL C   3      54.979  -7.515  56.081  1.00 32.20           C  
ATOM   2327  N   VAL C   4      51.873  -4.705  58.253  1.00 26.84           N  
ATOM   2328  CA  VAL C   4      51.081  -3.499  58.422  1.00 24.56           C  
ATOM   2329  C   VAL C   4      51.964  -2.412  59.032  1.00 23.09           C  
ATOM   2330  O   VAL C   4      52.702  -2.657  59.991  1.00 23.17           O  
ATOM   2331  CB  VAL C   4      49.862  -3.754  59.335  1.00 25.14           C  
ATOM   2332  CG1 VAL C   4      49.174  -2.440  59.688  1.00 25.88           C  
ATOM   2333  CG2 VAL C   4      48.884  -4.696  58.653  1.00 24.55           C  
ATOM   2334  N   LEU C   5      51.930  -1.228  58.435  1.00 20.69           N  
ATOM   2335  CA  LEU C   5      52.713  -0.110  58.920  1.00 17.71           C  
ATOM   2336  C   LEU C   5      51.767   0.875  59.563  1.00 16.21           C  
ATOM   2337  O   LEU C   5      50.640   1.053  59.102  1.00 14.03           O  
ATOM   2338  CB  LEU C   5      53.452   0.571  57.771  1.00 19.17           C  
ATOM   2339  CG  LEU C   5      54.976   0.433  57.740  1.00 19.31           C  
ATOM   2340  CD1 LEU C   5      55.349  -1.015  57.430  1.00 20.41           C  
ATOM   2341  CD2 LEU C   5      55.560   1.376  56.692  1.00 17.06           C  
ATOM   2342  N   GLY C   6      52.237   1.502  60.635  1.00 16.84           N  
ATOM   2343  CA  GLY C   6      51.444   2.477  61.357  1.00 14.53           C  
ATOM   2344  C   GLY C   6      52.278   3.696  61.701  1.00 13.29           C  
ATOM   2345  O   GLY C   6      53.518   3.670  61.634  1.00  9.47           O  
ATOM   2346  N   LYS C   7      51.590   4.756  62.110  1.00 13.42           N  
ATOM   2347  CA  LYS C   7      52.228   6.017  62.456  1.00 14.70           C  
ATOM   2348  C   LYS C   7      52.227   6.231  63.966  1.00 15.10           C  
ATOM   2349  O   LYS C   7      51.268   5.875  64.644  1.00 15.26           O  
ATOM   2350  CB  LYS C   7      51.506   7.166  61.726  1.00 16.29           C  
ATOM   2351  CG  LYS C   7      51.575   7.042  60.191  1.00 17.07           C  
ATOM   2352  CD  LYS C   7      50.476   7.796  59.437  1.00 17.81           C  
ATOM   2353  CE  LYS C   7      50.659   9.310  59.449  1.00 20.57           C  
ATOM   2354  NZ  LYS C   7      50.313   9.923  60.770  1.00 28.17           N  
ATOM   2355  N   LYS C   8      53.329   6.755  64.499  1.00 17.20           N  
ATOM   2356  CA  LYS C   8      53.441   7.017  65.934  1.00 17.81           C  
ATOM   2357  C   LYS C   8      52.301   7.941  66.330  1.00 18.97           C  
ATOM   2358  O   LYS C   8      52.166   9.040  65.777  1.00 20.57           O  
ATOM   2359  CB  LYS C   8      54.782   7.686  66.265  1.00 16.85           C  
ATOM   2360  CG  LYS C   8      54.858   8.299  67.669  1.00 21.33           C  
ATOM   2361  CD  LYS C   8      56.179   9.042  67.918  1.00 25.64           C  
ATOM   2362  CE  LYS C   8      56.335  10.290  67.008  1.00 29.41           C  
ATOM   2363  NZ  LYS C   8      57.754  10.788  66.887  1.00 28.75           N  
ATOM   2364  N   GLY C   9      51.445   7.464  67.229  1.00 19.05           N  
ATOM   2365  CA  GLY C   9      50.330   8.268  67.696  1.00 17.56           C  
ATOM   2366  C   GLY C   9      48.969   7.980  67.102  1.00 17.59           C  
ATOM   2367  O   GLY C   9      47.958   8.239  67.756  1.00 16.57           O  
ATOM   2368  N   ASP C  10      48.923   7.437  65.888  1.00 19.01           N  
ATOM   2369  CA  ASP C  10      47.643   7.139  65.239  1.00 21.62           C  
ATOM   2370  C   ASP C  10      46.957   5.928  65.855  1.00 23.44           C  
ATOM   2371  O   ASP C  10      47.401   5.406  66.878  1.00 24.09           O  
ATOM   2372  CB  ASP C  10      47.824   6.914  63.730  1.00 22.83           C  
ATOM   2373  CG  ASP C  10      47.971   8.218  62.942  1.00 24.07           C  
ATOM   2374  OD1 ASP C  10      47.688   9.309  63.483  1.00 25.82           O  
ATOM   2375  OD2 ASP C  10      48.369   8.149  61.759  1.00 22.11           O  
ATOM   2376  N   THR C  11      45.879   5.479  65.217  1.00 25.01           N  
ATOM   2377  CA  THR C  11      45.106   4.328  65.679  1.00 25.73           C  
ATOM   2378  C   THR C  11      45.002   3.295  64.559  1.00 25.74           C  
ATOM   2379  O   THR C  11      44.371   3.541  63.526  1.00 27.41           O  
ATOM   2380  CB  THR C  11      43.690   4.769  66.127  1.00 25.46           C  
ATOM   2381  OG1 THR C  11      43.796   5.608  67.287  1.00 24.74           O  
ATOM   2382  CG2 THR C  11      42.827   3.573  66.460  1.00 25.70           C  
ATOM   2383  N   VAL C  12      45.634   2.148  64.759  1.00 25.59           N  
ATOM   2384  CA  VAL C  12      45.634   1.090  63.753  1.00 25.97           C  
ATOM   2385  C   VAL C  12      44.625  -0.028  64.043  1.00 26.00           C  
ATOM   2386  O   VAL C  12      44.258  -0.272  65.193  1.00 26.72           O  
ATOM   2387  CB  VAL C  12      47.063   0.485  63.592  1.00 24.36           C  
ATOM   2388  CG1 VAL C  12      47.418  -0.371  64.790  1.00 25.22           C  
ATOM   2389  CG2 VAL C  12      47.175  -0.312  62.312  1.00 23.23           C  
ATOM   2390  N   GLU C  13      44.154  -0.680  62.990  1.00 25.92           N  
ATOM   2391  CA  GLU C  13      43.220  -1.783  63.147  1.00 27.89           C  
ATOM   2392  C   GLU C  13      43.732  -3.000  62.387  1.00 28.19           C  
ATOM   2393  O   GLU C  13      43.845  -2.979  61.162  1.00 30.05           O  
ATOM   2394  CB  GLU C  13      41.816  -1.424  62.650  1.00 28.29           C  
ATOM   2395  CG  GLU C  13      40.854  -2.614  62.693  1.00 29.78           C  
ATOM   2396  CD  GLU C  13      39.517  -2.326  62.045  1.00 30.82           C  
ATOM   2397  OE1 GLU C  13      38.709  -1.591  62.650  1.00 31.72           O  
ATOM   2398  OE2 GLU C  13      39.268  -2.846  60.934  1.00 30.92           O  
ATOM   2399  N   LEU C  14      44.122  -4.028  63.127  1.00 27.86           N  
ATOM   2400  CA  LEU C  14      44.607  -5.264  62.534  1.00 25.77           C  
ATOM   2401  C   LEU C  14      43.350  -6.099  62.310  1.00 25.26           C  
ATOM   2402  O   LEU C  14      42.456  -6.102  63.159  1.00 24.53           O  
ATOM   2403  CB  LEU C  14      45.582  -5.949  63.493  1.00 25.87           C  
ATOM   2404  CG  LEU C  14      46.783  -5.061  63.861  1.00 26.59           C  
ATOM   2405  CD1 LEU C  14      47.658  -5.719  64.905  1.00 26.29           C  
ATOM   2406  CD2 LEU C  14      47.592  -4.744  62.621  1.00 24.92           C  
ATOM   2407  N   THR C  15      43.274  -6.770  61.160  1.00 25.71           N  
ATOM   2408  CA  THR C  15      42.113  -7.583  60.774  1.00 24.95           C  
ATOM   2409  C   THR C  15      42.204  -9.088  61.074  1.00 24.16           C  
ATOM   2410  O   THR C  15      43.286  -9.686  61.056  1.00 22.82           O  
ATOM   2411  CB  THR C  15      41.802  -7.413  59.257  1.00 24.70           C  
ATOM   2412  OG1 THR C  15      42.537  -6.299  58.736  1.00 23.44           O  
ATOM   2413  CG2 THR C  15      40.314  -7.166  59.037  1.00 24.46           C  
ATOM   2414  N   CYS C  16      41.042  -9.690  61.317  1.00 23.58           N  
ATOM   2415  CA  CYS C  16      40.943 -11.117  61.596  1.00 24.66           C  
ATOM   2416  C   CYS C  16      39.517 -11.581  61.317  1.00 25.93           C  
ATOM   2417  O   CYS C  16      38.567 -11.126  61.969  1.00 23.82           O  
ATOM   2418  CB  CYS C  16      41.300 -11.415  63.046  1.00 24.59           C  
ATOM   2419  SG  CYS C  16      41.474 -13.182  63.435  1.00 22.70           S  
ATOM   2420  N   THR C  17      39.381 -12.482  60.346  1.00 28.46           N  
ATOM   2421  CA  THR C  17      38.082 -13.008  59.955  1.00 30.73           C  
ATOM   2422  C   THR C  17      38.059 -14.522  60.073  1.00 31.96           C  
ATOM   2423  O   THR C  17      38.757 -15.232  59.345  1.00 32.62           O  
ATOM   2424  CB  THR C  17      37.716 -12.576  58.519  1.00 31.47           C  
ATOM   2425  OG1 THR C  17      37.644 -11.143  58.458  1.00 32.79           O  
ATOM   2426  CG2 THR C  17      36.376 -13.154  58.109  1.00 31.32           C  
ATOM   2427  N   ALA C  18      37.258 -15.005  61.016  1.00 34.59           N  
ATOM   2428  CA  ALA C  18      37.105 -16.432  61.271  1.00 37.71           C  
ATOM   2429  C   ALA C  18      36.883 -17.167  59.956  1.00 39.50           C  
ATOM   2430  O   ALA C  18      36.149 -16.676  59.094  1.00 38.11           O  
ATOM   2431  CB  ALA C  18      35.918 -16.666  62.211  1.00 37.31           C  
ATOM   2432  N   SER C  19      37.537 -18.319  59.802  1.00 42.72           N  
ATOM   2433  CA  SER C  19      37.423 -19.142  58.587  1.00 45.98           C  
ATOM   2434  C   SER C  19      35.949 -19.410  58.282  1.00 46.99           C  
ATOM   2435  O   SER C  19      35.413 -20.463  58.621  1.00 47.77           O  
ATOM   2436  CB  SER C  19      38.179 -20.465  58.762  1.00 46.10           C  
ATOM   2437  OG  SER C  19      38.854 -20.507  60.016  1.00 47.20           O  
ATOM   2438  N   GLN C  20      35.311 -18.429  57.652  1.00 47.66           N  
ATOM   2439  CA  GLN C  20      33.899 -18.460  57.315  1.00 48.47           C  
ATOM   2440  C   GLN C  20      32.951 -18.862  58.434  1.00 49.07           C  
ATOM   2441  O   GLN C  20      31.822 -19.313  58.211  1.00 48.95           O  
ATOM   2442  CB  GLN C  20      33.644 -19.197  56.009  1.00 48.86           C  
ATOM   2443  CG  GLN C  20      33.912 -18.280  54.822  1.00 50.12           C  
ATOM   2444  CD  GLN C  20      33.590 -16.817  55.143  1.00 49.90           C  
ATOM   2445  OE1 GLN C  20      32.512 -16.500  55.653  1.00 48.89           O  
ATOM   2446  NE2 GLN C  20      34.539 -15.929  54.874  1.00 49.91           N  
ATOM   2447  N   LYS C  21      33.394 -18.552  59.646  1.00 49.87           N  
ATOM   2448  CA  LYS C  21      32.643 -18.806  60.865  1.00 49.80           C  
ATOM   2449  C   LYS C  21      32.109 -17.426  61.260  1.00 49.40           C  
ATOM   2450  O   LYS C  21      32.336 -16.440  60.539  1.00 49.21           O  
ATOM   2451  CB  LYS C  21      33.576 -19.353  61.956  1.00 49.61           C  
ATOM   2452  CG  LYS C  21      34.386 -20.576  61.548  1.00 46.89           C  
ATOM   2453  CD  LYS C  21      35.843 -20.444  61.974  1.00 46.08           C  
ATOM   2454  CE  LYS C  21      36.618 -21.710  61.648  1.00 47.91           C  
ATOM   2455  NZ  LYS C  21      38.048 -21.682  62.078  1.00 46.72           N  
ATOM   2456  N   LYS C  22      31.362 -17.356  62.360  1.00 48.20           N  
ATOM   2457  CA  LYS C  22      30.802 -16.088  62.824  1.00 45.14           C  
ATOM   2458  C   LYS C  22      31.290 -15.787  64.231  1.00 43.93           C  
ATOM   2459  O   LYS C  22      32.382 -16.217  64.596  1.00 43.66           O  
ATOM   2460  CB  LYS C  22      29.275 -16.113  62.749  1.00 42.50           C  
ATOM   2461  CG  LYS C  22      28.761 -16.285  61.331  1.00 41.16           C  
ATOM   2462  CD  LYS C  22      29.298 -15.185  60.430  1.00 38.60           C  
ATOM   2463  CE  LYS C  22      29.385 -15.635  58.987  1.00 38.26           C  
ATOM   2464  NZ  LYS C  22      30.447 -16.661  58.796  1.00 37.88           N  
ATOM   2465  N   SER C  23      30.498 -15.058  65.014  1.00 42.70           N  
ATOM   2466  CA  SER C  23      30.877 -14.703  66.379  1.00 42.40           C  
ATOM   2467  C   SER C  23      31.320 -15.920  67.182  1.00 41.76           C  
ATOM   2468  O   SER C  23      30.501 -16.619  67.785  1.00 41.43           O  
ATOM   2469  CB  SER C  23      29.721 -14.002  67.094  1.00 43.85           C  
ATOM   2470  OG  SER C  23      30.151 -13.435  68.323  1.00 45.83           O  
ATOM   2471  N   ILE C  24      32.624 -16.170  67.170  1.00 40.65           N  
ATOM   2472  CA  ILE C  24      33.211 -17.292  67.883  1.00 39.11           C  
ATOM   2473  C   ILE C  24      34.438 -16.778  68.623  1.00 37.20           C  
ATOM   2474  O   ILE C  24      34.987 -15.740  68.265  1.00 37.00           O  
ATOM   2475  CB  ILE C  24      33.622 -18.410  66.912  1.00 39.97           C  
ATOM   2476  CG1 ILE C  24      34.679 -17.899  65.928  1.00 39.87           C  
ATOM   2477  CG2 ILE C  24      32.394 -18.933  66.166  1.00 40.37           C  
ATOM   2478  CD1 ILE C  24      35.315 -18.996  65.107  1.00 39.02           C  
ATOM   2479  N   GLN C  25      34.856 -17.496  69.659  1.00 35.82           N  
ATOM   2480  CA  GLN C  25      36.010 -17.093  70.459  1.00 33.47           C  
ATOM   2481  C   GLN C  25      37.230 -16.775  69.597  1.00 30.61           C  
ATOM   2482  O   GLN C  25      37.394 -17.331  68.507  1.00 29.53           O  
ATOM   2483  CB  GLN C  25      36.355 -18.178  71.491  1.00 34.46           C  
ATOM   2484  CG  GLN C  25      36.219 -17.741  72.957  1.00 37.05           C  
ATOM   2485  CD  GLN C  25      34.773 -17.505  73.392  1.00 38.55           C  
ATOM   2486  OE1 GLN C  25      33.988 -16.890  72.673  1.00 38.36           O  
ATOM   2487  NE2 GLN C  25      34.424 -17.986  74.582  1.00 39.56           N  
ATOM   2488  N   PHE C  26      38.043 -15.837  70.075  1.00 27.82           N  
ATOM   2489  CA  PHE C  26      39.261 -15.427  69.387  1.00 25.86           C  
ATOM   2490  C   PHE C  26      40.150 -14.777  70.426  1.00 24.69           C  
ATOM   2491  O   PHE C  26      39.685 -14.460  71.523  1.00 25.10           O  
ATOM   2492  CB  PHE C  26      38.952 -14.401  68.287  1.00 24.48           C  
ATOM   2493  CG  PHE C  26      38.682 -13.009  68.807  1.00 21.65           C  
ATOM   2494  CD1 PHE C  26      37.448 -12.679  69.350  1.00 19.79           C  
ATOM   2495  CD2 PHE C  26      39.675 -12.036  68.768  1.00 19.32           C  
ATOM   2496  CE1 PHE C  26      37.206 -11.406  69.847  1.00 17.63           C  
ATOM   2497  CE2 PHE C  26      39.438 -10.763  69.265  1.00 17.64           C  
ATOM   2498  CZ  PHE C  26      38.204 -10.448  69.806  1.00 16.15           C  
ATOM   2499  N   HIS C  27      41.430 -14.617  70.095  1.00 23.03           N  
ATOM   2500  CA  HIS C  27      42.398 -13.960  70.978  1.00 21.63           C  
ATOM   2501  C   HIS C  27      43.682 -13.568  70.255  1.00 20.47           C  
ATOM   2502  O   HIS C  27      44.269 -14.373  69.526  1.00 19.01           O  
ATOM   2503  CB  HIS C  27      42.706 -14.766  72.257  1.00 22.61           C  
ATOM   2504  CG  HIS C  27      42.699 -16.257  72.074  1.00 26.73           C  
ATOM   2505  ND1 HIS C  27      43.820 -16.973  71.725  1.00 27.44           N  
ATOM   2506  CD2 HIS C  27      41.701 -17.163  72.223  1.00 28.73           C  
ATOM   2507  CE1 HIS C  27      43.516 -18.261  71.666  1.00 28.75           C  
ATOM   2508  NE2 HIS C  27      42.239 -18.400  71.962  1.00 29.75           N  
ATOM   2509  N   TRP C  28      44.048 -12.294  70.396  1.00 19.19           N  
ATOM   2510  CA  TRP C  28      45.249 -11.734  69.793  1.00 18.50           C  
ATOM   2511  C   TRP C  28      46.384 -11.806  70.810  1.00 19.12           C  
ATOM   2512  O   TRP C  28      46.189 -11.505  71.989  1.00 18.57           O  
ATOM   2513  CB  TRP C  28      45.010 -10.277  69.361  1.00 15.67           C  
ATOM   2514  CG  TRP C  28      44.134 -10.125  68.144  1.00 12.38           C  
ATOM   2515  CD1 TRP C  28      42.769 -10.196  68.098  1.00 11.68           C  
ATOM   2516  CD2 TRP C  28      44.569  -9.884  66.796  1.00 11.77           C  
ATOM   2517  NE1 TRP C  28      42.326 -10.016  66.805  1.00 11.45           N  
ATOM   2518  CE2 TRP C  28      43.408  -9.818  65.985  1.00 11.23           C  
ATOM   2519  CE3 TRP C  28      45.823  -9.718  66.185  1.00 12.46           C  
ATOM   2520  CZ2 TRP C  28      43.467  -9.592  64.603  1.00  8.94           C  
ATOM   2521  CZ3 TRP C  28      45.880  -9.497  64.806  1.00 10.11           C  
ATOM   2522  CH2 TRP C  28      44.705  -9.435  64.034  1.00  8.40           C  
ATOM   2523  N   LYS C  29      47.566 -12.190  70.336  1.00 20.29           N  
ATOM   2524  CA  LYS C  29      48.758 -12.338  71.165  1.00 21.63           C  
ATOM   2525  C   LYS C  29      49.976 -11.752  70.449  1.00 22.44           C  
ATOM   2526  O   LYS C  29      49.942 -11.521  69.242  1.00 24.06           O  
ATOM   2527  CB  LYS C  29      49.039 -13.827  71.405  1.00 22.39           C  
ATOM   2528  CG  LYS C  29      48.112 -14.554  72.354  1.00 22.12           C  
ATOM   2529  CD  LYS C  29      48.477 -16.031  72.387  1.00 21.48           C  
ATOM   2530  CE  LYS C  29      47.609 -16.835  73.353  1.00 21.29           C  
ATOM   2531  NZ  LYS C  29      47.777 -18.307  73.142  1.00 20.24           N  
ATOM   2532  N   ASN C  30      51.060 -11.541  71.184  1.00 23.38           N  
ATOM   2533  CA  ASN C  30      52.287 -11.026  70.584  1.00 25.47           C  
ATOM   2534  C   ASN C  30      53.269 -12.185  70.432  1.00 26.26           C  
ATOM   2535  O   ASN C  30      52.995 -13.297  70.889  1.00 25.69           O  
ATOM   2536  CB  ASN C  30      52.890  -9.893  71.419  1.00 27.31           C  
ATOM   2537  CG  ASN C  30      53.683 -10.385  72.611  1.00 30.17           C  
ATOM   2538  OD1 ASN C  30      53.424 -11.451  73.162  1.00 32.94           O  
ATOM   2539  ND2 ASN C  30      54.669  -9.604  73.011  1.00 35.07           N  
ATOM   2540  N   SER C  31      54.432 -11.922  69.846  1.00 27.26           N  
ATOM   2541  CA  SER C  31      55.423 -12.973  69.614  1.00 27.23           C  
ATOM   2542  C   SER C  31      55.890 -13.745  70.852  1.00 27.63           C  
ATOM   2543  O   SER C  31      56.648 -14.712  70.731  1.00 28.49           O  
ATOM   2544  CB  SER C  31      56.625 -12.409  68.846  1.00 24.59           C  
ATOM   2545  OG  SER C  31      57.292 -11.412  69.589  1.00 22.89           O  
ATOM   2546  N   ASN C  32      55.424 -13.337  72.030  1.00 27.00           N  
ATOM   2547  CA  ASN C  32      55.819 -13.990  73.282  1.00 25.25           C  
ATOM   2548  C   ASN C  32      54.674 -14.735  73.959  1.00 24.89           C  
ATOM   2549  O   ASN C  32      54.829 -15.233  75.074  1.00 25.83           O  
ATOM   2550  CB  ASN C  32      56.402 -12.962  74.252  1.00 22.99           C  
ATOM   2551  CG  ASN C  32      57.671 -12.330  73.730  1.00 23.34           C  
ATOM   2552  OD1 ASN C  32      58.726 -12.965  73.704  1.00 22.47           O  
ATOM   2553  ND2 ASN C  32      57.577 -11.078  73.293  1.00 23.40           N  
ATOM   2554  N   GLN C  33      53.528 -14.806  73.285  1.00 23.19           N  
ATOM   2555  CA  GLN C  33      52.346 -15.478  73.815  1.00 21.72           C  
ATOM   2556  C   GLN C  33      51.613 -14.691  74.898  1.00 21.12           C  
ATOM   2557  O   GLN C  33      50.781 -15.247  75.623  1.00 21.09           O  
ATOM   2558  CB  GLN C  33      52.696 -16.888  74.306  1.00 21.85           C  
ATOM   2559  CG  GLN C  33      52.808 -17.915  73.190  1.00 20.01           C  
ATOM   2560  CD  GLN C  33      51.465 -18.245  72.588  1.00 18.26           C  
ATOM   2561  OE1 GLN C  33      50.641 -18.909  73.222  1.00 15.86           O  
ATOM   2562  NE2 GLN C  33      51.213 -17.746  71.379  1.00 17.44           N  
ATOM   2563  N   ILE C  34      51.904 -13.397  74.991  1.00 20.10           N  
ATOM   2564  CA  ILE C  34      51.249 -12.535  75.973  1.00 20.03           C  
ATOM   2565  C   ILE C  34      49.875 -12.247  75.382  1.00 19.20           C  
ATOM   2566  O   ILE C  34      49.766 -11.961  74.183  1.00 18.67           O  
ATOM   2567  CB  ILE C  34      51.991 -11.169  76.140  1.00 21.24           C  
ATOM   2568  CG1 ILE C  34      53.457 -11.390  76.543  1.00 21.42           C  
ATOM   2569  CG2 ILE C  34      51.267 -10.287  77.159  1.00 18.98           C  
ATOM   2570  CD1 ILE C  34      53.647 -12.089  77.878  1.00 22.15           C  
ATOM   2571  N   LYS C  35      48.832 -12.372  76.197  1.00 17.71           N  
ATOM   2572  CA  LYS C  35      47.477 -12.111  75.724  1.00 16.90           C  
ATOM   2573  C   LYS C  35      47.226 -10.606  75.642  1.00 17.56           C  
ATOM   2574  O   LYS C  35      47.357  -9.880  76.635  1.00 16.09           O  
ATOM   2575  CB  LYS C  35      46.437 -12.794  76.624  1.00 16.19           C  
ATOM   2576  CG  LYS C  35      46.269 -14.292  76.376  1.00 15.00           C  
ATOM   2577  CD  LYS C  35      46.569 -15.128  77.629  1.00 15.34           C  
ATOM   2578  CE  LYS C  35      45.354 -15.350  78.508  1.00 12.17           C  
ATOM   2579  NZ  LYS C  35      44.915 -14.132  79.227  1.00 16.76           N  
ATOM   2580  N   ILE C  36      46.943 -10.139  74.432  1.00 17.78           N  
ATOM   2581  CA  ILE C  36      46.669  -8.732  74.185  1.00 17.67           C  
ATOM   2582  C   ILE C  36      45.164  -8.505  74.348  1.00 17.41           C  
ATOM   2583  O   ILE C  36      44.725  -7.804  75.263  1.00 18.21           O  
ATOM   2584  CB  ILE C  36      47.058  -8.318  72.729  1.00 17.98           C  
ATOM   2585  CG1 ILE C  36      48.523  -8.684  72.418  1.00 18.20           C  
ATOM   2586  CG2 ILE C  36      46.753  -6.837  72.495  1.00 14.26           C  
ATOM   2587  CD1 ILE C  36      49.593  -7.848  73.124  1.00 12.26           C  
ATOM   2588  N   LEU C  37      44.381  -9.155  73.493  1.00 16.29           N  
ATOM   2589  CA  LEU C  37      42.934  -8.997  73.499  1.00 16.37           C  
ATOM   2590  C   LEU C  37      42.267 -10.310  73.110  1.00 16.74           C  
ATOM   2591  O   LEU C  37      42.914 -11.212  72.584  1.00 19.68           O  
ATOM   2592  CB  LEU C  37      42.552  -7.905  72.486  1.00 16.03           C  
ATOM   2593  CG  LEU C  37      41.095  -7.454  72.339  1.00 15.19           C  
ATOM   2594  CD1 LEU C  37      40.926  -6.062  72.906  1.00 14.65           C  
ATOM   2595  CD2 LEU C  37      40.692  -7.490  70.864  1.00 17.32           C  
ATOM   2596  N   GLY C  38      40.973 -10.416  73.375  1.00 14.89           N  
ATOM   2597  CA  GLY C  38      40.232 -11.611  73.034  1.00 12.10           C  
ATOM   2598  C   GLY C  38      38.857 -11.427  73.608  1.00 11.95           C  
ATOM   2599  O   GLY C  38      38.597 -10.393  74.205  1.00 14.37           O  
ATOM   2600  N   ASN C  39      37.973 -12.401  73.437  1.00 13.54           N  
ATOM   2601  CA  ASN C  39      36.624 -12.295  73.984  1.00 14.16           C  
ATOM   2602  C   ASN C  39      36.331 -13.486  74.885  1.00 14.77           C  
ATOM   2603  O   ASN C  39      37.193 -14.350  75.090  1.00 15.40           O  
ATOM   2604  CB  ASN C  39      35.567 -12.201  72.873  1.00 13.29           C  
ATOM   2605  CG  ASN C  39      35.490 -13.460  72.013  1.00 15.65           C  
ATOM   2606  OD1 ASN C  39      35.976 -14.530  72.397  1.00 15.77           O  
ATOM   2607  ND2 ASN C  39      34.887 -13.333  70.833  1.00 12.54           N  
ATOM   2608  N   GLN C  40      35.129 -13.488  75.459  1.00 13.54           N  
ATOM   2609  CA  GLN C  40      34.645 -14.549  76.337  1.00 11.37           C  
ATOM   2610  C   GLN C  40      33.139 -14.505  76.219  1.00 10.47           C  
ATOM   2611  O   GLN C  40      32.444 -13.954  77.083  1.00  8.94           O  
ATOM   2612  CB  GLN C  40      35.072 -14.327  77.793  1.00 10.26           C  
ATOM   2613  CG  GLN C  40      36.433 -14.944  78.150  1.00 11.63           C  
ATOM   2614  CD  GLN C  40      36.516 -16.464  77.940  1.00 11.02           C  
ATOM   2615  OE1 GLN C  40      37.565 -16.986  77.571  1.00 12.21           O  
ATOM   2616  NE2 GLN C  40      35.424 -17.173  78.204  1.00  7.03           N  
ATOM   2617  N   GLY C  41      32.643 -15.095  75.136  1.00 10.34           N  
ATOM   2618  CA  GLY C  41      31.218 -15.087  74.875  1.00  9.17           C  
ATOM   2619  C   GLY C  41      30.964 -13.757  74.191  1.00  8.46           C  
ATOM   2620  O   GLY C  41      31.518 -13.500  73.129  1.00  9.97           O  
ATOM   2621  N   SER C  42      30.235 -12.872  74.855  1.00  7.34           N  
ATOM   2622  CA  SER C  42      29.917 -11.560  74.310  1.00  5.83           C  
ATOM   2623  C   SER C  42      30.754 -10.420  74.904  1.00  4.58           C  
ATOM   2624  O   SER C  42      30.664  -9.262  74.467  1.00  2.00           O  
ATOM   2625  CB  SER C  42      28.436 -11.281  74.535  1.00  7.62           C  
ATOM   2626  OG  SER C  42      27.652 -12.282  73.918  1.00  7.72           O  
ATOM   2627  N   PHE C  43      31.574 -10.756  75.894  1.00  4.84           N  
ATOM   2628  CA  PHE C  43      32.412  -9.780  76.584  1.00  4.77           C  
ATOM   2629  C   PHE C  43      33.851  -9.771  76.104  1.00  6.41           C  
ATOM   2630  O   PHE C  43      34.401 -10.802  75.740  1.00  8.31           O  
ATOM   2631  CB  PHE C  43      32.394 -10.062  78.085  1.00  3.80           C  
ATOM   2632  CG  PHE C  43      31.019 -10.087  78.668  1.00  2.00           C  
ATOM   2633  CD1 PHE C  43      30.267  -8.927  78.734  1.00  2.00           C  
ATOM   2634  CD2 PHE C  43      30.467 -11.276  79.118  1.00  2.00           C  
ATOM   2635  CE1 PHE C  43      28.986  -8.945  79.232  1.00  2.13           C  
ATOM   2636  CE2 PHE C  43      29.174 -11.313  79.625  1.00  2.00           C  
ATOM   2637  CZ  PHE C  43      28.429 -10.145  79.682  1.00  4.36           C  
ATOM   2638  N   LEU C  44      34.468  -8.598  76.133  1.00  8.65           N  
ATOM   2639  CA  LEU C  44      35.851  -8.448  75.712  1.00 10.75           C  
ATOM   2640  C   LEU C  44      36.755  -8.770  76.898  1.00 10.90           C  
ATOM   2641  O   LEU C  44      36.357  -8.616  78.042  1.00 11.48           O  
ATOM   2642  CB  LEU C  44      36.105  -7.006  75.268  1.00 12.86           C  
ATOM   2643  CG  LEU C  44      37.428  -6.748  74.547  1.00 14.62           C  
ATOM   2644  CD1 LEU C  44      37.262  -7.166  73.088  1.00 15.13           C  
ATOM   2645  CD2 LEU C  44      37.837  -5.277  74.664  1.00 13.01           C  
ATOM   2646  N   THR C  45      37.973  -9.207  76.618  1.00 11.50           N  
ATOM   2647  CA  THR C  45      38.928  -9.525  77.659  1.00 14.24           C  
ATOM   2648  C   THR C  45      40.278  -9.018  77.191  1.00 16.99           C  
ATOM   2649  O   THR C  45      40.656  -9.203  76.017  1.00 16.97           O  
ATOM   2650  CB  THR C  45      39.036 -11.062  77.942  1.00 15.05           C  
ATOM   2651  OG1 THR C  45      39.389 -11.768  76.743  1.00 15.68           O  
ATOM   2652  CG2 THR C  45      37.724 -11.612  78.507  1.00 14.28           C  
ATOM   2653  N   LYS C  46      40.980  -8.336  78.091  1.00 17.91           N  
ATOM   2654  CA  LYS C  46      42.301  -7.808  77.788  1.00 17.33           C  
ATOM   2655  C   LYS C  46      43.265  -8.506  78.714  1.00 17.01           C  
ATOM   2656  O   LYS C  46      42.937  -8.764  79.875  1.00 18.56           O  
ATOM   2657  CB  LYS C  46      42.372  -6.296  78.018  1.00 18.52           C  
ATOM   2658  CG  LYS C  46      41.455  -5.474  77.133  1.00 18.34           C  
ATOM   2659  CD  LYS C  46      41.807  -4.003  77.226  1.00 17.51           C  
ATOM   2660  CE  LYS C  46      40.899  -3.181  76.336  1.00 19.67           C  
ATOM   2661  NZ  LYS C  46      41.328  -1.760  76.203  1.00 18.93           N  
ATOM   2662  N   GLY C  47      44.426  -8.858  78.184  1.00 16.02           N  
ATOM   2663  CA  GLY C  47      45.426  -9.524  78.985  1.00 16.47           C  
ATOM   2664  C   GLY C  47      46.391  -8.515  79.565  1.00 16.67           C  
ATOM   2665  O   GLY C  47      46.124  -7.308  79.534  1.00 16.82           O  
ATOM   2666  N   PRO C  48      47.519  -8.981  80.125  1.00 16.94           N  
ATOM   2667  CA  PRO C  48      48.571  -8.155  80.732  1.00 16.26           C  
ATOM   2668  C   PRO C  48      49.466  -7.404  79.726  1.00 14.98           C  
ATOM   2669  O   PRO C  48      50.529  -6.903  80.094  1.00 15.58           O  
ATOM   2670  CB  PRO C  48      49.398  -9.191  81.509  1.00 14.81           C  
ATOM   2671  CG  PRO C  48      48.439 -10.289  81.772  1.00 14.85           C  
ATOM   2672  CD  PRO C  48      47.736 -10.400  80.455  1.00 15.47           C  
ATOM   2673  N   SER C  49      49.050  -7.304  78.472  1.00 14.68           N  
ATOM   2674  CA  SER C  49      49.878  -6.634  77.473  1.00 16.42           C  
ATOM   2675  C   SER C  49      50.152  -5.176  77.805  1.00 17.17           C  
ATOM   2676  O   SER C  49      49.384  -4.538  78.532  1.00 17.47           O  
ATOM   2677  CB  SER C  49      49.221  -6.685  76.102  1.00 17.09           C  
ATOM   2678  OG  SER C  49      48.311  -5.609  75.922  1.00 16.81           O  
ATOM   2679  N   LYS C  50      51.208  -4.632  77.206  1.00 18.51           N  
ATOM   2680  CA  LYS C  50      51.556  -3.235  77.409  1.00 19.01           C  
ATOM   2681  C   LYS C  50      50.643  -2.354  76.543  1.00 18.94           C  
ATOM   2682  O   LYS C  50      50.795  -1.138  76.500  1.00 20.82           O  
ATOM   2683  CB  LYS C  50      53.026  -2.991  77.078  1.00 21.26           C  
ATOM   2684  CG  LYS C  50      53.540  -1.632  77.536  1.00 24.37           C  
ATOM   2685  CD  LYS C  50      55.018  -1.463  77.232  1.00 27.45           C  
ATOM   2686  CE  LYS C  50      55.500  -0.048  77.536  1.00 28.49           C  
ATOM   2687  NZ  LYS C  50      56.905   0.162  77.095  1.00 25.44           N  
ATOM   2688  N   LEU C  51      49.707  -2.986  75.837  1.00 19.14           N  
ATOM   2689  CA  LEU C  51      48.735  -2.298  74.985  1.00 16.80           C  
ATOM   2690  C   LEU C  51      47.399  -2.255  75.700  1.00 18.11           C  
ATOM   2691  O   LEU C  51      46.454  -1.654  75.203  1.00 18.22           O  
ATOM   2692  CB  LEU C  51      48.516  -3.065  73.676  1.00 12.49           C  
ATOM   2693  CG  LEU C  51      49.483  -2.941  72.498  1.00 11.96           C  
ATOM   2694  CD1 LEU C  51      50.928  -3.201  72.901  1.00  9.37           C  
ATOM   2695  CD2 LEU C  51      49.034  -3.900  71.410  1.00  8.92           C  
ATOM   2696  N   ASN C  52      47.318  -2.910  76.856  1.00 19.44           N  
ATOM   2697  CA  ASN C  52      46.075  -3.000  77.623  1.00 21.42           C  
ATOM   2698  C   ASN C  52      45.154  -1.793  77.526  1.00 21.58           C  
ATOM   2699  O   ASN C  52      43.969  -1.910  77.186  1.00 21.08           O  
ATOM   2700  CB  ASN C  52      46.374  -3.286  79.092  1.00 22.65           C  
ATOM   2701  CG  ASN C  52      45.115  -3.524  79.897  1.00 25.24           C  
ATOM   2702  OD1 ASN C  52      44.399  -2.586  80.245  1.00 26.00           O  
ATOM   2703  ND2 ASN C  52      44.819  -4.787  80.169  1.00 27.41           N  
ATOM   2704  N   ASP C  53      45.724  -0.635  77.821  1.00 22.99           N  
ATOM   2705  CA  ASP C  53      45.017   0.641  77.810  1.00 22.76           C  
ATOM   2706  C   ASP C  53      44.612   1.142  76.424  1.00 20.28           C  
ATOM   2707  O   ASP C  53      43.583   1.808  76.287  1.00 20.58           O  
ATOM   2708  CB  ASP C  53      45.883   1.688  78.510  1.00 27.19           C  
ATOM   2709  CG  ASP C  53      47.369   1.438  78.304  1.00 32.20           C  
ATOM   2710  OD1 ASP C  53      47.834   1.474  77.140  1.00 34.77           O  
ATOM   2711  OD2 ASP C  53      48.063   1.153  79.304  1.00 33.85           O  
ATOM   2712  N   ARG C  54      45.387   0.776  75.404  1.00 16.44           N  
ATOM   2713  CA  ARG C  54      45.138   1.214  74.035  1.00 14.46           C  
ATOM   2714  C   ARG C  54      44.498   0.223  73.052  1.00 15.26           C  
ATOM   2715  O   ARG C  54      43.934   0.631  72.024  1.00 14.48           O  
ATOM   2716  CB  ARG C  54      46.438   1.769  73.453  1.00 13.85           C  
ATOM   2717  CG  ARG C  54      46.969   2.981  74.207  1.00 10.39           C  
ATOM   2718  CD  ARG C  54      48.348   3.384  73.736  1.00  9.86           C  
ATOM   2719  NE  ARG C  54      49.387   2.400  74.043  1.00 10.92           N  
ATOM   2720  CZ  ARG C  54      49.902   1.546  73.159  1.00 11.74           C  
ATOM   2721  NH1 ARG C  54      49.465   1.539  71.903  1.00 10.30           N  
ATOM   2722  NH2 ARG C  54      50.884   0.731  73.521  1.00 11.51           N  
ATOM   2723  N   ALA C  55      44.571  -1.066  73.362  1.00 15.91           N  
ATOM   2724  CA  ALA C  55      44.012  -2.105  72.505  1.00 15.65           C  
ATOM   2725  C   ALA C  55      42.538  -2.289  72.806  1.00 16.53           C  
ATOM   2726  O   ALA C  55      42.146  -2.312  73.971  1.00 16.52           O  
ATOM   2727  CB  ALA C  55      44.743  -3.414  72.735  1.00 16.20           C  
ATOM   2728  N   ASP C  56      41.731  -2.424  71.759  1.00 16.49           N  
ATOM   2729  CA  ASP C  56      40.289  -2.635  71.893  1.00 15.07           C  
ATOM   2730  C   ASP C  56      39.804  -3.354  70.648  1.00 13.98           C  
ATOM   2731  O   ASP C  56      40.599  -3.615  69.741  1.00 13.65           O  
ATOM   2732  CB  ASP C  56      39.550  -1.316  72.086  1.00 15.99           C  
ATOM   2733  CG  ASP C  56      38.751  -1.297  73.365  1.00 19.33           C  
ATOM   2734  OD1 ASP C  56      37.587  -1.749  73.338  1.00 18.87           O  
ATOM   2735  OD2 ASP C  56      39.301  -0.865  74.408  1.00 22.07           O  
ATOM   2736  N   SER C  57      38.512  -3.642  70.568  1.00 13.07           N  
ATOM   2737  CA  SER C  57      37.991  -4.388  69.421  1.00 12.85           C  
ATOM   2738  C   SER C  57      36.819  -3.677  68.735  1.00 12.16           C  
ATOM   2739  O   SER C  57      36.633  -2.468  68.873  1.00  9.84           O  
ATOM   2740  CB  SER C  57      37.558  -5.783  69.913  1.00 12.60           C  
ATOM   2741  OG  SER C  57      37.440  -6.721  68.858  1.00 14.97           O  
ATOM   2742  N   ARG C  58      36.075  -4.420  67.925  1.00 12.21           N  
ATOM   2743  CA  ARG C  58      34.897  -3.870  67.286  1.00 12.94           C  
ATOM   2744  C   ARG C  58      33.805  -4.937  67.358  1.00 12.65           C  
ATOM   2745  O   ARG C  58      33.483  -5.602  66.386  1.00 12.66           O  
ATOM   2746  CB  ARG C  58      35.180  -3.396  65.860  1.00 13.06           C  
ATOM   2747  CG  ARG C  58      34.391  -2.125  65.519  1.00 15.59           C  
ATOM   2748  CD  ARG C  58      34.999  -1.326  64.364  1.00 16.20           C  
ATOM   2749  NE  ARG C  58      34.536   0.057  64.369  1.00 16.31           N  
ATOM   2750  CZ  ARG C  58      34.975   0.983  65.220  1.00 19.59           C  
ATOM   2751  NH1 ARG C  58      35.892   0.675  66.129  1.00 22.80           N  
ATOM   2752  NH2 ARG C  58      34.474   2.211  65.191  1.00 21.55           N  
ATOM   2753  N   ARG C  59      33.238  -5.063  68.551  1.00 13.04           N  
ATOM   2754  CA  ARG C  59      32.187  -6.030  68.879  1.00 13.46           C  
ATOM   2755  C   ARG C  59      31.102  -6.069  67.820  1.00 13.81           C  
ATOM   2756  O   ARG C  59      30.430  -7.077  67.640  1.00 12.88           O  
ATOM   2757  CB  ARG C  59      31.559  -5.658  70.225  1.00 12.47           C  
ATOM   2758  CG  ARG C  59      32.574  -5.123  71.230  1.00 16.63           C  
ATOM   2759  CD  ARG C  59      31.925  -4.363  72.377  1.00 15.86           C  
ATOM   2760  NE  ARG C  59      31.447  -5.274  73.399  1.00 14.58           N  
ATOM   2761  CZ  ARG C  59      32.094  -5.521  74.530  1.00 15.29           C  
ATOM   2762  NH1 ARG C  59      33.242  -4.907  74.793  1.00 11.07           N  
ATOM   2763  NH2 ARG C  59      31.651  -6.473  75.336  1.00 16.27           N  
ATOM   2764  N   SER C  60      30.955  -4.952  67.119  1.00 15.22           N  
ATOM   2765  CA  SER C  60      29.957  -4.780  66.074  1.00 14.35           C  
ATOM   2766  C   SER C  60      30.115  -5.787  64.956  1.00 14.12           C  
ATOM   2767  O   SER C  60      29.126  -6.249  64.391  1.00 14.24           O  
ATOM   2768  CB  SER C  60      30.079  -3.373  65.491  1.00 13.29           C  
ATOM   2769  OG  SER C  60      30.297  -2.413  66.513  1.00 12.44           O  
ATOM   2770  N   LEU C  61      31.365  -6.114  64.643  1.00 13.35           N  
ATOM   2771  CA  LEU C  61      31.698  -7.036  63.562  1.00 12.58           C  
ATOM   2772  C   LEU C  61      31.890  -8.488  63.994  1.00 12.89           C  
ATOM   2773  O   LEU C  61      32.214  -9.344  63.171  1.00 11.27           O  
ATOM   2774  CB  LEU C  61      32.970  -6.542  62.861  1.00 12.99           C  
ATOM   2775  CG  LEU C  61      32.986  -5.102  62.316  1.00 12.37           C  
ATOM   2776  CD1 LEU C  61      34.367  -4.729  61.845  1.00 10.21           C  
ATOM   2777  CD2 LEU C  61      32.002  -4.958  61.179  1.00 13.32           C  
ATOM   2778  N   TRP C  62      31.653  -8.782  65.267  1.00 15.00           N  
ATOM   2779  CA  TRP C  62      31.844 -10.137  65.768  1.00 15.79           C  
ATOM   2780  C   TRP C  62      30.877 -11.111  65.138  1.00 17.16           C  
ATOM   2781  O   TRP C  62      31.280 -12.199  64.708  1.00 16.99           O  
ATOM   2782  CB  TRP C  62      31.737 -10.182  67.289  1.00 14.89           C  
ATOM   2783  CG  TRP C  62      32.910  -9.553  67.997  1.00 12.85           C  
ATOM   2784  CD1 TRP C  62      33.989  -8.952  67.423  1.00 10.02           C  
ATOM   2785  CD2 TRP C  62      33.113  -9.470  69.418  1.00 11.04           C  
ATOM   2786  NE1 TRP C  62      34.846  -8.498  68.392  1.00  9.91           N  
ATOM   2787  CE2 TRP C  62      34.331  -8.798  69.625  1.00  8.87           C  
ATOM   2788  CE3 TRP C  62      32.379  -9.899  70.531  1.00 10.38           C  
ATOM   2789  CZ2 TRP C  62      34.840  -8.541  70.902  1.00  9.83           C  
ATOM   2790  CZ3 TRP C  62      32.884  -9.648  71.801  1.00 11.71           C  
ATOM   2791  CH2 TRP C  62      34.104  -8.971  71.975  1.00 10.91           C  
ATOM   2792  N   ASP C  63      29.619 -10.689  65.023  1.00 18.68           N  
ATOM   2793  CA  ASP C  63      28.560 -11.504  64.424  1.00 19.37           C  
ATOM   2794  C   ASP C  63      28.674 -11.662  62.905  1.00 19.18           C  
ATOM   2795  O   ASP C  63      27.858 -12.339  62.270  1.00 18.52           O  
ATOM   2796  CB  ASP C  63      27.200 -10.939  64.801  1.00 20.43           C  
ATOM   2797  CG  ASP C  63      27.000 -10.882  66.293  1.00 22.49           C  
ATOM   2798  OD1 ASP C  63      27.551 -11.753  67.000  1.00 22.01           O  
ATOM   2799  OD2 ASP C  63      26.310  -9.950  66.760  1.00 23.27           O  
ATOM   2800  N   GLN C  64      29.665 -10.993  62.324  1.00 20.21           N  
ATOM   2801  CA  GLN C  64      29.946 -11.072  60.894  1.00 21.25           C  
ATOM   2802  C   GLN C  64      31.237 -11.861  60.695  1.00 21.70           C  
ATOM   2803  O   GLN C  64      31.689 -12.079  59.566  1.00 21.95           O  
ATOM   2804  CB  GLN C  64      30.060  -9.680  60.282  1.00 22.27           C  
ATOM   2805  CG  GLN C  64      28.713  -9.092  59.868  1.00 27.63           C  
ATOM   2806  CD  GLN C  64      27.617  -9.343  60.897  1.00 31.22           C  
ATOM   2807  OE1 GLN C  64      27.598  -8.736  61.971  1.00 32.64           O  
ATOM   2808  NE2 GLN C  64      26.718 -10.265  60.585  1.00 34.04           N  
ATOM   2809  N   GLY C  65      31.812 -12.304  61.813  1.00 21.06           N  
ATOM   2810  CA  GLY C  65      33.024 -13.090  61.776  1.00 19.23           C  
ATOM   2811  C   GLY C  65      34.316 -12.317  61.841  1.00 19.06           C  
ATOM   2812  O   GLY C  65      35.374 -12.928  61.888  1.00 20.04           O  
ATOM   2813  N   ASN C  66      34.260 -10.991  61.859  1.00 18.88           N  
ATOM   2814  CA  ASN C  66      35.487 -10.211  61.918  1.00 19.26           C  
ATOM   2815  C   ASN C  66      35.736  -9.585  63.298  1.00 18.39           C  
ATOM   2816  O   ASN C  66      34.952  -8.759  63.775  1.00 17.22           O  
ATOM   2817  CB  ASN C  66      35.504  -9.142  60.816  1.00 22.32           C  
ATOM   2818  CG  ASN C  66      36.770  -8.278  60.848  1.00 25.70           C  
ATOM   2819  OD1 ASN C  66      37.901  -8.784  60.827  1.00 26.05           O  
ATOM   2820  ND2 ASN C  66      36.578  -6.968  60.900  1.00 26.51           N  
ATOM   2821  N   PHE C  67      36.837  -9.996  63.930  1.00 17.78           N  
ATOM   2822  CA  PHE C  67      37.232  -9.506  65.251  1.00 15.78           C  
ATOM   2823  C   PHE C  67      38.629  -8.895  65.173  1.00 15.42           C  
ATOM   2824  O   PHE C  67      39.629  -9.578  65.392  1.00 14.55           O  
ATOM   2825  CB  PHE C  67      37.261 -10.635  66.284  1.00 15.35           C  
ATOM   2826  CG  PHE C  67      36.638 -11.919  65.821  1.00 14.85           C  
ATOM   2827  CD1 PHE C  67      37.409 -12.884  65.171  1.00 15.03           C  
ATOM   2828  CD2 PHE C  67      35.299 -12.180  66.063  1.00 14.06           C  
ATOM   2829  CE1 PHE C  67      36.866 -14.085  64.773  1.00 13.69           C  
ATOM   2830  CE2 PHE C  67      34.737 -13.386  65.668  1.00 15.16           C  
ATOM   2831  CZ  PHE C  67      35.527 -14.343  65.021  1.00 15.92           C  
ATOM   2832  N   PRO C  68      38.709  -7.580  64.908  1.00 14.57           N  
ATOM   2833  CA  PRO C  68      39.975  -6.859  64.797  1.00 12.80           C  
ATOM   2834  C   PRO C  68      40.599  -6.423  66.117  1.00 11.73           C  
ATOM   2835  O   PRO C  68      39.979  -6.528  67.182  1.00 10.66           O  
ATOM   2836  CB  PRO C  68      39.581  -5.649  63.959  1.00 11.75           C  
ATOM   2837  CG  PRO C  68      38.226  -5.342  64.481  1.00 10.44           C  
ATOM   2838  CD  PRO C  68      37.576  -6.702  64.552  1.00 12.41           C  
ATOM   2839  N   LEU C  69      41.823  -5.905  66.012  1.00 10.60           N  
ATOM   2840  CA  LEU C  69      42.595  -5.395  67.140  1.00 10.14           C  
ATOM   2841  C   LEU C  69      42.793  -3.921  66.813  1.00 12.09           C  
ATOM   2842  O   LEU C  69      43.527  -3.583  65.870  1.00 14.51           O  
ATOM   2843  CB  LEU C  69      43.977  -6.051  67.181  1.00  7.25           C  
ATOM   2844  CG  LEU C  69      44.752  -6.202  68.495  1.00  6.79           C  
ATOM   2845  CD1 LEU C  69      46.237  -6.243  68.179  1.00  5.65           C  
ATOM   2846  CD2 LEU C  69      44.449  -5.091  69.477  1.00  2.33           C  
ATOM   2847  N   ILE C  70      42.145  -3.038  67.558  1.00 11.69           N  
ATOM   2848  CA  ILE C  70      42.286  -1.613  67.293  1.00 11.41           C  
ATOM   2849  C   ILE C  70      43.276  -0.974  68.255  1.00 11.83           C  
ATOM   2850  O   ILE C  70      42.932  -0.657  69.399  1.00 13.17           O  
ATOM   2851  CB  ILE C  70      40.937  -0.893  67.367  1.00 10.01           C  
ATOM   2852  CG1 ILE C  70      40.002  -1.450  66.297  1.00  5.60           C  
ATOM   2853  CG2 ILE C  70      41.129   0.603  67.162  1.00 11.59           C  
ATOM   2854  CD1 ILE C  70      38.668  -0.798  66.297  1.00  5.00           C  
ATOM   2855  N   ILE C  71      44.502  -0.778  67.784  1.00 11.80           N  
ATOM   2856  CA  ILE C  71      45.554  -0.186  68.606  1.00 11.31           C  
ATOM   2857  C   ILE C  71      45.654   1.335  68.491  1.00 12.62           C  
ATOM   2858  O   ILE C  71      46.256   1.864  67.552  1.00 12.80           O  
ATOM   2859  CB  ILE C  71      46.927  -0.782  68.265  1.00  8.18           C  
ATOM   2860  CG1 ILE C  71      46.898  -2.302  68.407  1.00  3.27           C  
ATOM   2861  CG2 ILE C  71      47.993  -0.178  69.173  1.00  7.17           C  
ATOM   2862  CD1 ILE C  71      48.127  -2.966  67.867  1.00  3.36           C  
ATOM   2863  N   LYS C  72      45.067   2.046  69.447  1.00 13.66           N  
ATOM   2864  CA  LYS C  72      45.149   3.493  69.412  1.00 13.73           C  
ATOM   2865  C   LYS C  72      46.495   3.954  69.953  1.00 12.76           C  
ATOM   2866  O   LYS C  72      47.207   3.195  70.607  1.00 11.55           O  
ATOM   2867  CB  LYS C  72      43.982   4.141  70.152  1.00 15.88           C  
ATOM   2868  CG  LYS C  72      43.750   3.668  71.563  1.00 18.88           C  
ATOM   2869  CD  LYS C  72      42.410   4.193  72.055  1.00 20.34           C  
ATOM   2870  CE  LYS C  72      41.521   3.058  72.523  1.00 23.79           C  
ATOM   2871  NZ  LYS C  72      41.542   1.869  71.616  1.00 26.10           N  
ATOM   2872  N   ASN C  73      46.870   5.173  69.592  1.00 13.66           N  
ATOM   2873  CA  ASN C  73      48.131   5.774  70.005  1.00 15.48           C  
ATOM   2874  C   ASN C  73      49.329   4.844  69.869  1.00 14.73           C  
ATOM   2875  O   ASN C  73      49.939   4.445  70.860  1.00 14.86           O  
ATOM   2876  CB  ASN C  73      48.036   6.315  71.430  1.00 16.97           C  
ATOM   2877  CG  ASN C  73      49.323   6.973  71.893  1.00 20.51           C  
ATOM   2878  OD1 ASN C  73      49.654   6.944  73.088  1.00 23.06           O  
ATOM   2879  ND2 ASN C  73      50.065   7.561  70.955  1.00 19.37           N  
ATOM   2880  N   LEU C  74      49.643   4.469  68.635  1.00 15.11           N  
ATOM   2881  CA  LEU C  74      50.787   3.603  68.388  1.00 14.53           C  
ATOM   2882  C   LEU C  74      52.020   4.234  69.004  1.00 15.55           C  
ATOM   2883  O   LEU C  74      52.154   5.467  69.054  1.00 15.44           O  
ATOM   2884  CB  LEU C  74      51.042   3.419  66.888  1.00 15.89           C  
ATOM   2885  CG  LEU C  74      50.184   2.525  65.982  1.00 15.23           C  
ATOM   2886  CD1 LEU C  74      49.899   1.231  66.696  1.00 16.69           C  
ATOM   2887  CD2 LEU C  74      48.907   3.206  65.600  1.00 14.58           C  
ATOM   2888  N   LYS C  75      52.895   3.388  69.515  1.00 17.06           N  
ATOM   2889  CA  LYS C  75      54.141   3.837  70.105  1.00 19.14           C  
ATOM   2890  C   LYS C  75      55.172   3.037  69.351  1.00 21.30           C  
ATOM   2891  O   LYS C  75      54.886   1.939  68.899  1.00 22.05           O  
ATOM   2892  CB  LYS C  75      54.194   3.493  71.591  1.00 18.92           C  
ATOM   2893  CG  LYS C  75      53.046   4.067  72.401  1.00 18.22           C  
ATOM   2894  CD  LYS C  75      53.251   3.834  73.890  1.00 16.94           C  
ATOM   2895  CE  LYS C  75      52.035   4.287  74.678  1.00 16.82           C  
ATOM   2896  NZ  LYS C  75      51.586   5.625  74.222  1.00 17.55           N  
ATOM   2897  N   ILE C  76      56.366   3.582  69.179  1.00 23.77           N  
ATOM   2898  CA  ILE C  76      57.397   2.858  68.454  1.00 25.15           C  
ATOM   2899  C   ILE C  76      57.621   1.490  69.093  1.00 25.32           C  
ATOM   2900  O   ILE C  76      57.976   0.527  68.415  1.00 24.60           O  
ATOM   2901  CB  ILE C  76      58.707   3.680  68.393  1.00 26.22           C  
ATOM   2902  CG1 ILE C  76      58.587   4.749  67.303  1.00 27.32           C  
ATOM   2903  CG2 ILE C  76      59.913   2.781  68.102  1.00 25.80           C  
ATOM   2904  CD1 ILE C  76      57.491   5.768  67.529  1.00 26.34           C  
ATOM   2905  N   GLU C  77      57.312   1.403  70.384  1.00 26.79           N  
ATOM   2906  CA  GLU C  77      57.470   0.177  71.167  1.00 27.63           C  
ATOM   2907  C   GLU C  77      56.359  -0.863  70.974  1.00 26.10           C  
ATOM   2908  O   GLU C  77      56.429  -1.959  71.516  1.00 25.20           O  
ATOM   2909  CB  GLU C  77      57.655   0.523  72.655  1.00 29.66           C  
ATOM   2910  CG  GLU C  77      56.645   1.522  73.224  1.00 33.53           C  
ATOM   2911  CD  GLU C  77      56.970   1.950  74.645  1.00 36.75           C  
ATOM   2912  OE1 GLU C  77      57.926   1.408  75.231  1.00 39.53           O  
ATOM   2913  OE2 GLU C  77      56.266   2.820  75.199  1.00 39.29           O  
ATOM   2914  N   ASP C  78      55.346  -0.514  70.192  1.00 25.10           N  
ATOM   2915  CA  ASP C  78      54.249  -1.425  69.893  1.00 23.24           C  
ATOM   2916  C   ASP C  78      54.646  -2.320  68.724  1.00 22.69           C  
ATOM   2917  O   ASP C  78      53.898  -3.220  68.345  1.00 23.77           O  
ATOM   2918  CB  ASP C  78      52.982  -0.659  69.503  1.00 22.41           C  
ATOM   2919  CG  ASP C  78      52.318   0.027  70.677  1.00 22.01           C  
ATOM   2920  OD1 ASP C  78      52.715  -0.188  71.843  1.00 21.08           O  
ATOM   2921  OD2 ASP C  78      51.373   0.797  70.428  1.00 21.00           O  
ATOM   2922  N   SER C  79      55.792  -2.038  68.113  1.00 21.33           N  
ATOM   2923  CA  SER C  79      56.263  -2.832  66.990  1.00 19.92           C  
ATOM   2924  C   SER C  79      56.511  -4.258  67.461  1.00 20.47           C  
ATOM   2925  O   SER C  79      57.421  -4.516  68.258  1.00 19.43           O  
ATOM   2926  CB  SER C  79      57.542  -2.234  66.408  1.00 19.60           C  
ATOM   2927  OG  SER C  79      57.325  -0.905  65.968  1.00 17.97           O  
ATOM   2928  N   ASP C  80      55.683  -5.175  66.972  1.00 20.66           N  
ATOM   2929  CA  ASP C  80      55.773  -6.582  67.333  1.00 21.15           C  
ATOM   2930  C   ASP C  80      55.052  -7.351  66.237  1.00 21.82           C  
ATOM   2931  O   ASP C  80      54.693  -6.772  65.204  1.00 21.49           O  
ATOM   2932  CB  ASP C  80      55.076  -6.815  68.681  1.00 21.40           C  
ATOM   2933  CG  ASP C  80      55.637  -8.016  69.450  1.00 21.01           C  
ATOM   2934  OD1 ASP C  80      56.278  -8.896  68.832  1.00 20.07           O  
ATOM   2935  OD2 ASP C  80      55.421  -8.081  70.685  1.00 18.09           O  
ATOM   2936  N   THR C  81      54.842  -8.645  66.459  1.00 22.92           N  
ATOM   2937  CA  THR C  81      54.162  -9.517  65.506  1.00 22.30           C  
ATOM   2938  C   THR C  81      52.903 -10.027  66.196  1.00 20.64           C  
ATOM   2939  O   THR C  81      52.963 -10.666  67.247  1.00 20.88           O  
ATOM   2940  CB  THR C  81      55.069 -10.684  65.103  1.00 23.98           C  
ATOM   2941  OG1 THR C  81      56.333 -10.165  64.664  1.00 28.26           O  
ATOM   2942  CG2 THR C  81      54.454 -11.474  63.972  1.00 24.03           C  
ATOM   2943  N   TYR C  82      51.757  -9.696  65.624  1.00 19.53           N  
ATOM   2944  CA  TYR C  82      50.485 -10.074  66.205  1.00 18.75           C  
ATOM   2945  C   TYR C  82      49.865 -11.301  65.570  1.00 18.24           C  
ATOM   2946  O   TYR C  82      49.860 -11.462  64.349  1.00 17.98           O  
ATOM   2947  CB  TYR C  82      49.538  -8.865  66.200  1.00 18.14           C  
ATOM   2948  CG  TYR C  82      50.093  -7.730  67.034  1.00 13.90           C  
ATOM   2949  CD1 TYR C  82      49.875  -7.691  68.402  1.00 12.30           C  
ATOM   2950  CD2 TYR C  82      50.951  -6.772  66.473  1.00 14.05           C  
ATOM   2951  CE1 TYR C  82      50.500  -6.746  69.203  1.00 14.07           C  
ATOM   2952  CE2 TYR C  82      51.588  -5.819  67.270  1.00 12.70           C  
ATOM   2953  CZ  TYR C  82      51.360  -5.816  68.640  1.00 13.93           C  
ATOM   2954  OH  TYR C  82      52.008  -4.928  69.472  1.00 13.27           O  
ATOM   2955  N   ILE C  83      49.373 -12.180  66.434  1.00 17.52           N  
ATOM   2956  CA  ILE C  83      48.770 -13.437  66.030  1.00 16.78           C  
ATOM   2957  C   ILE C  83      47.307 -13.513  66.455  1.00 17.28           C  
ATOM   2958  O   ILE C  83      46.974 -13.255  67.610  1.00 17.58           O  
ATOM   2959  CB  ILE C  83      49.540 -14.626  66.652  1.00 15.69           C  
ATOM   2960  CG1 ILE C  83      50.902 -14.800  65.970  1.00 15.70           C  
ATOM   2961  CG2 ILE C  83      48.730 -15.889  66.557  1.00 15.51           C  
ATOM   2962  CD1 ILE C  83      52.029 -13.997  66.604  1.00 11.73           C  
ATOM   2963  N   CYS C  84      46.441 -13.880  65.522  1.00 18.23           N  
ATOM   2964  CA  CYS C  84      45.025 -14.006  65.803  1.00 21.49           C  
ATOM   2965  C   CYS C  84      44.640 -15.483  65.814  1.00 24.15           C  
ATOM   2966  O   CYS C  84      44.618 -16.154  64.766  1.00 22.78           O  
ATOM   2967  CB  CYS C  84      44.188 -13.250  64.777  1.00 21.83           C  
ATOM   2968  SG  CYS C  84      42.428 -13.182  65.225  1.00 25.21           S  
ATOM   2969  N   GLU C  85      44.392 -15.994  67.018  1.00 27.19           N  
ATOM   2970  CA  GLU C  85      44.015 -17.386  67.208  1.00 29.12           C  
ATOM   2971  C   GLU C  85      42.507 -17.549  67.265  1.00 30.85           C  
ATOM   2972  O   GLU C  85      41.885 -17.391  68.319  1.00 29.71           O  
ATOM   2973  CB  GLU C  85      44.665 -17.947  68.475  1.00 28.74           C  
ATOM   2974  CG  GLU C  85      46.187 -17.957  68.433  1.00 31.76           C  
ATOM   2975  CD  GLU C  85      46.835 -18.225  69.780  1.00 34.21           C  
ATOM   2976  OE1 GLU C  85      46.225 -17.912  70.825  1.00 33.71           O  
ATOM   2977  OE2 GLU C  85      47.977 -18.739  69.797  1.00 37.16           O  
ATOM   2978  N   VAL C  86      41.913 -17.733  66.092  1.00 34.16           N  
ATOM   2979  CA  VAL C  86      40.480 -17.974  65.992  1.00 37.67           C  
ATOM   2980  C   VAL C  86      40.445 -19.485  66.212  1.00 40.96           C  
ATOM   2981  O   VAL C  86      41.444 -20.044  66.684  1.00 44.87           O  
ATOM   2982  CB  VAL C  86      39.958 -17.638  64.591  1.00 37.29           C  
ATOM   2983  CG1 VAL C  86      38.469 -17.369  64.643  1.00 38.34           C  
ATOM   2984  CG2 VAL C  86      40.679 -16.434  64.040  1.00 36.92           C  
ATOM   2985  N   GLU C  87      39.352 -20.172  65.894  1.00 41.57           N  
ATOM   2986  CA  GLU C  87      39.351 -21.620  66.098  1.00 41.58           C  
ATOM   2987  C   GLU C  87      40.342 -22.283  65.141  1.00 40.88           C  
ATOM   2988  O   GLU C  87      40.013 -22.639  64.015  1.00 39.29           O  
ATOM   2989  CB  GLU C  87      37.940 -22.198  65.976  1.00 43.78           C  
ATOM   2990  CG  GLU C  87      37.021 -21.792  67.137  1.00 44.89           C  
ATOM   2991  CD  GLU C  87      37.578 -22.178  68.514  1.00 45.97           C  
ATOM   2992  OE1 GLU C  87      37.589 -23.384  68.848  1.00 46.01           O  
ATOM   2993  OE2 GLU C  87      37.994 -21.271  69.269  1.00 45.49           O  
ATOM   2994  N   ASP C  88      41.589 -22.311  65.593  1.00 42.51           N  
ATOM   2995  CA  ASP C  88      42.743 -22.865  64.891  1.00 45.29           C  
ATOM   2996  C   ASP C  88      43.083 -22.359  63.484  1.00 45.77           C  
ATOM   2997  O   ASP C  88      42.784 -23.007  62.477  1.00 47.06           O  
ATOM   2998  CB  ASP C  88      42.730 -24.395  64.926  1.00 47.66           C  
ATOM   2999  CG  ASP C  88      44.050 -24.998  64.468  1.00 50.96           C  
ATOM   3000  OD1 ASP C  88      45.112 -24.378  64.707  1.00 52.73           O  
ATOM   3001  OD2 ASP C  88      44.020 -26.091  63.868  1.00 54.34           O  
ATOM   3002  N   GLN C  89      43.686 -21.173  63.441  1.00 44.42           N  
ATOM   3003  CA  GLN C  89      44.153 -20.531  62.213  1.00 43.08           C  
ATOM   3004  C   GLN C  89      44.946 -19.302  62.657  1.00 42.12           C  
ATOM   3005  O   GLN C  89      44.412 -18.209  62.856  1.00 43.48           O  
ATOM   3006  CB  GLN C  89      43.019 -20.187  61.225  1.00 43.22           C  
ATOM   3007  CG  GLN C  89      42.043 -19.084  61.612  1.00 45.08           C  
ATOM   3008  CD  GLN C  89      41.334 -18.501  60.397  1.00 45.85           C  
ATOM   3009  OE1 GLN C  89      41.128 -19.189  59.398  1.00 48.18           O  
ATOM   3010  NE2 GLN C  89      40.962 -17.236  60.474  1.00 46.49           N  
ATOM   3011  N   LYS C  90      46.231 -19.533  62.887  1.00 39.71           N  
ATOM   3012  CA  LYS C  90      47.156 -18.513  63.353  1.00 36.88           C  
ATOM   3013  C   LYS C  90      47.452 -17.390  62.340  1.00 36.11           C  
ATOM   3014  O   LYS C  90      48.566 -17.305  61.814  1.00 36.72           O  
ATOM   3015  CB  LYS C  90      48.459 -19.207  63.771  1.00 35.10           C  
ATOM   3016  CG  LYS C  90      49.071 -18.718  65.069  1.00 33.77           C  
ATOM   3017  CD  LYS C  90      48.474 -19.386  66.306  1.00 30.81           C  
ATOM   3018  CE  LYS C  90      48.957 -20.826  66.463  1.00 28.79           C  
ATOM   3019  NZ  LYS C  90      48.637 -21.374  67.809  1.00 25.63           N  
ATOM   3020  N   GLU C  91      46.466 -16.542  62.050  1.00 34.49           N  
ATOM   3021  CA  GLU C  91      46.675 -15.426  61.121  1.00 33.21           C  
ATOM   3022  C   GLU C  91      47.696 -14.502  61.797  1.00 32.27           C  
ATOM   3023  O   GLU C  91      47.449 -13.992  62.888  1.00 31.93           O  
ATOM   3024  CB  GLU C  91      45.376 -14.653  60.895  1.00 34.08           C  
ATOM   3025  CG  GLU C  91      44.211 -15.444  60.320  1.00 34.71           C  
ATOM   3026  CD  GLU C  91      42.866 -14.887  60.777  1.00 35.45           C  
ATOM   3027  OE1 GLU C  91      42.403 -15.312  61.851  1.00 37.00           O  
ATOM   3028  OE2 GLU C  91      42.279 -14.020  60.090  1.00 34.33           O  
ATOM   3029  N   GLU C  92      48.831 -14.284  61.149  1.00 30.93           N  
ATOM   3030  CA  GLU C  92      49.898 -13.460  61.715  1.00 29.07           C  
ATOM   3031  C   GLU C  92      50.055 -12.093  61.028  1.00 27.44           C  
ATOM   3032  O   GLU C  92      49.619 -11.905  59.883  1.00 26.84           O  
ATOM   3033  CB  GLU C  92      51.203 -14.259  61.626  1.00 29.91           C  
ATOM   3034  CG  GLU C  92      52.383 -13.725  62.416  1.00 31.69           C  
ATOM   3035  CD  GLU C  92      53.587 -14.657  62.349  1.00 33.69           C  
ATOM   3036  OE1 GLU C  92      54.115 -14.880  61.230  1.00 34.93           O  
ATOM   3037  OE2 GLU C  92      54.013 -15.165  63.409  1.00 32.07           O  
ATOM   3038  N   VAL C  93      50.683 -11.147  61.726  1.00 25.33           N  
ATOM   3039  CA  VAL C  93      50.925  -9.806  61.189  1.00 23.43           C  
ATOM   3040  C   VAL C  93      52.093  -9.083  61.875  1.00 22.86           C  
ATOM   3041  O   VAL C  93      52.321  -9.234  63.070  1.00 22.87           O  
ATOM   3042  CB  VAL C  93      49.651  -8.914  61.251  1.00 22.01           C  
ATOM   3043  CG1 VAL C  93      49.281  -8.588  62.678  1.00 21.69           C  
ATOM   3044  CG2 VAL C  93      49.857  -7.644  60.453  1.00 20.43           C  
ATOM   3045  N   GLN C  94      52.859  -8.330  61.098  1.00 24.05           N  
ATOM   3046  CA  GLN C  94      53.986  -7.581  61.626  1.00 24.23           C  
ATOM   3047  C   GLN C  94      53.602  -6.110  61.602  1.00 24.03           C  
ATOM   3048  O   GLN C  94      53.295  -5.554  60.543  1.00 23.15           O  
ATOM   3049  CB  GLN C  94      55.219  -7.823  60.765  1.00 27.34           C  
ATOM   3050  CG  GLN C  94      56.502  -7.267  61.340  1.00 29.54           C  
ATOM   3051  CD  GLN C  94      57.719  -7.813  60.629  1.00 30.13           C  
ATOM   3052  OE1 GLN C  94      58.107  -7.317  59.575  1.00 29.70           O  
ATOM   3053  NE2 GLN C  94      58.316  -8.857  61.193  1.00 30.59           N  
ATOM   3054  N   LEU C  95      53.579  -5.498  62.782  1.00 22.86           N  
ATOM   3055  CA  LEU C  95      53.205  -4.097  62.922  1.00 19.68           C  
ATOM   3056  C   LEU C  95      54.424  -3.258  63.276  1.00 17.31           C  
ATOM   3057  O   LEU C  95      55.025  -3.449  64.337  1.00 18.01           O  
ATOM   3058  CB  LEU C  95      52.114  -3.959  63.995  1.00 19.68           C  
ATOM   3059  CG  LEU C  95      51.338  -2.647  64.196  1.00 19.09           C  
ATOM   3060  CD1 LEU C  95      51.960  -1.830  65.312  1.00 19.14           C  
ATOM   3061  CD2 LEU C  95      51.231  -1.856  62.887  1.00 18.25           C  
ATOM   3062  N   LEU C  96      54.818  -2.385  62.351  1.00 15.00           N  
ATOM   3063  CA  LEU C  96      55.958  -1.486  62.533  1.00 14.64           C  
ATOM   3064  C   LEU C  96      55.464  -0.058  62.726  1.00 14.32           C  
ATOM   3065  O   LEU C  96      54.757   0.462  61.870  1.00 13.77           O  
ATOM   3066  CB  LEU C  96      56.872  -1.502  61.301  1.00 12.86           C  
ATOM   3067  CG  LEU C  96      57.840  -2.651  61.021  1.00 11.86           C  
ATOM   3068  CD1 LEU C  96      58.845  -2.759  62.140  1.00 10.73           C  
ATOM   3069  CD2 LEU C  96      57.093  -3.957  60.830  1.00 13.07           C  
ATOM   3070  N   VAL C  97      55.830   0.580  63.832  1.00 15.46           N  
ATOM   3071  CA  VAL C  97      55.412   1.964  64.056  1.00 17.77           C  
ATOM   3072  C   VAL C  97      56.549   2.929  63.755  1.00 19.55           C  
ATOM   3073  O   VAL C  97      57.657   2.775  64.276  1.00 20.22           O  
ATOM   3074  CB  VAL C  97      54.908   2.213  65.483  1.00 16.29           C  
ATOM   3075  CG1 VAL C  97      54.597   3.676  65.659  1.00 15.45           C  
ATOM   3076  CG2 VAL C  97      53.655   1.391  65.743  1.00 18.13           C  
ATOM   3077  N   PHE C  98      56.262   3.934  62.931  1.00 20.93           N  
ATOM   3078  CA  PHE C  98      57.276   4.909  62.548  1.00 21.36           C  
ATOM   3079  C   PHE C  98      56.982   6.307  63.032  1.00 22.58           C  
ATOM   3080  O   PHE C  98      55.821   6.713  63.147  1.00 22.72           O  
ATOM   3081  CB  PHE C  98      57.435   4.942  61.029  1.00 19.80           C  
ATOM   3082  CG  PHE C  98      58.015   3.688  60.455  1.00 15.93           C  
ATOM   3083  CD1 PHE C  98      59.359   3.385  60.640  1.00 12.64           C  
ATOM   3084  CD2 PHE C  98      57.217   2.814  59.730  1.00 13.16           C  
ATOM   3085  CE1 PHE C  98      59.898   2.228  60.110  1.00 15.16           C  
ATOM   3086  CE2 PHE C  98      57.745   1.657  59.198  1.00 13.93           C  
ATOM   3087  CZ  PHE C  98      59.087   1.358  59.384  1.00 14.61           C  
ATOM   3088  N   GLY C  99      58.058   7.044  63.285  1.00 23.57           N  
ATOM   3089  CA  GLY C  99      57.958   8.421  63.733  1.00 23.82           C  
ATOM   3090  C   GLY C  99      58.810   9.247  62.793  1.00 22.91           C  
ATOM   3091  O   GLY C  99      59.772   8.736  62.208  1.00 23.10           O  
ATOM   3092  N   LEU C 100      58.448  10.510  62.619  1.00 22.42           N  
ATOM   3093  CA  LEU C 100      59.184  11.398  61.729  1.00 21.39           C  
ATOM   3094  C   LEU C 100      59.049  12.812  62.271  1.00 22.04           C  
ATOM   3095  O   LEU C 100      58.090  13.519  61.969  1.00 21.68           O  
ATOM   3096  CB  LEU C 100      58.606  11.287  60.312  1.00 20.03           C  
ATOM   3097  CG  LEU C 100      59.312  11.872  59.089  1.00 17.21           C  
ATOM   3098  CD1 LEU C 100      58.976  13.336  58.940  1.00 18.15           C  
ATOM   3099  CD2 LEU C 100      60.810  11.635  59.176  1.00 16.63           C  
ATOM   3100  N   THR C 101      59.985  13.199  63.124  1.00 23.11           N  
ATOM   3101  CA  THR C 101      59.951  14.528  63.717  1.00 24.58           C  
ATOM   3102  C   THR C 101      60.973  15.503  63.142  1.00 25.44           C  
ATOM   3103  O   THR C 101      62.166  15.189  63.036  1.00 24.67           O  
ATOM   3104  CB  THR C 101      60.111  14.460  65.254  1.00 23.29           C  
ATOM   3105  OG1 THR C 101      61.249  13.654  65.594  1.00 21.98           O  
ATOM   3106  CG2 THR C 101      58.863  13.859  65.884  1.00 23.29           C  
ATOM   3107  N   ALA C 102      60.485  16.670  62.733  1.00 27.01           N  
ATOM   3108  CA  ALA C 102      61.345  17.719  62.199  1.00 29.09           C  
ATOM   3109  C   ALA C 102      62.055  18.372  63.388  1.00 30.36           C  
ATOM   3110  O   ALA C 102      61.405  18.913  64.289  1.00 29.10           O  
ATOM   3111  CB  ALA C 102      60.514  18.749  61.431  1.00 27.84           C  
ATOM   3112  N   ASN C 103      63.377  18.241  63.421  1.00 32.41           N  
ATOM   3113  CA  ASN C 103      64.196  18.803  64.492  1.00 34.64           C  
ATOM   3114  C   ASN C 103      64.144  20.316  64.424  1.00 37.19           C  
ATOM   3115  O   ASN C 103      64.032  21.000  65.446  1.00 37.42           O  
ATOM   3116  CB  ASN C 103      65.667  18.378  64.349  1.00 32.99           C  
ATOM   3117  CG  ASN C 103      65.842  16.893  64.091  1.00 31.59           C  
ATOM   3118  OD1 ASN C 103      64.895  16.187  63.752  1.00 30.54           O  
ATOM   3119  ND2 ASN C 103      67.074  16.419  64.211  1.00 30.79           N  
ATOM   3120  N   SER C 104      64.192  20.829  63.200  1.00 39.57           N  
ATOM   3121  CA  SER C 104      64.200  22.264  62.938  1.00 41.79           C  
ATOM   3122  C   SER C 104      62.930  23.056  63.245  1.00 42.49           C  
ATOM   3123  O   SER C 104      62.711  24.110  62.640  1.00 43.24           O  
ATOM   3124  CB  SER C 104      64.606  22.493  61.486  1.00 41.64           C  
ATOM   3125  OG  SER C 104      65.582  21.542  61.099  1.00 43.50           O  
ATOM   3126  N   ASP C 105      62.112  22.584  64.187  1.00 42.26           N  
ATOM   3127  CA  ASP C 105      60.879  23.291  64.534  1.00 42.59           C  
ATOM   3128  C   ASP C 105      60.088  23.535  63.233  1.00 41.49           C  
ATOM   3129  O   ASP C 105      59.841  22.597  62.463  1.00 40.81           O  
ATOM   3130  CB  ASP C 105      61.221  24.619  65.266  1.00 44.61           C  
ATOM   3131  CG  ASP C 105      59.983  25.449  65.632  1.00 45.96           C  
ATOM   3132  OD1 ASP C 105      59.109  24.940  66.360  1.00 47.35           O  
ATOM   3133  OD2 ASP C 105      59.883  26.612  65.171  1.00 44.21           O  
ATOM   3134  N   THR C 106      59.742  24.794  62.971  1.00 39.76           N  
ATOM   3135  CA  THR C 106      59.001  25.195  61.789  1.00 37.14           C  
ATOM   3136  C   THR C 106      59.419  26.626  61.483  1.00 35.28           C  
ATOM   3137  O   THR C 106      59.939  26.889  60.400  1.00 36.37           O  
ATOM   3138  CB  THR C 106      57.452  25.137  61.985  1.00 37.13           C  
ATOM   3139  OG1 THR C 106      57.028  26.127  62.939  1.00 40.63           O  
ATOM   3140  CG2 THR C 106      57.010  23.763  62.449  1.00 36.75           C  
ATOM   3141  N   HIS C 107      59.241  27.529  62.451  1.00 32.22           N  
ATOM   3142  CA  HIS C 107      59.589  28.946  62.281  1.00 28.91           C  
ATOM   3143  C   HIS C 107      61.092  29.188  62.167  1.00 25.62           C  
ATOM   3144  O   HIS C 107      61.747  29.544  63.147  1.00 25.53           O  
ATOM   3145  CB  HIS C 107      59.049  29.780  63.439  1.00 29.99           C  
ATOM   3146  CG  HIS C 107      57.633  30.230  63.266  1.00 33.11           C  
ATOM   3147  ND1 HIS C 107      56.552  29.421  63.556  1.00 34.87           N  
ATOM   3148  CD2 HIS C 107      57.117  31.431  62.911  1.00 33.23           C  
ATOM   3149  CE1 HIS C 107      55.435  30.108  63.394  1.00 34.92           C  
ATOM   3150  NE2 HIS C 107      55.749  31.331  63.001  1.00 34.15           N  
ATOM   3151  N   LEU C 108      61.631  29.011  60.968  1.00 22.10           N  
ATOM   3152  CA  LEU C 108      63.050  29.207  60.725  1.00 18.56           C  
ATOM   3153  C   LEU C 108      63.240  30.371  59.778  1.00 16.16           C  
ATOM   3154  O   LEU C 108      62.281  30.923  59.255  1.00 16.77           O  
ATOM   3155  CB  LEU C 108      63.664  27.953  60.092  1.00 17.86           C  
ATOM   3156  CG  LEU C 108      63.637  26.645  60.880  1.00 17.69           C  
ATOM   3157  CD1 LEU C 108      63.980  25.503  59.969  1.00 18.79           C  
ATOM   3158  CD2 LEU C 108      64.612  26.702  62.026  1.00 19.44           C  
ATOM   3159  N   LEU C 109      64.496  30.716  59.537  1.00 14.36           N  
ATOM   3160  CA  LEU C 109      64.860  31.807  58.641  1.00 13.06           C  
ATOM   3161  C   LEU C 109      65.400  31.265  57.309  1.00 13.45           C  
ATOM   3162  O   LEU C 109      65.966  30.165  57.247  1.00 14.08           O  
ATOM   3163  CB  LEU C 109      65.933  32.682  59.306  1.00 10.18           C  
ATOM   3164  CG  LEU C 109      65.532  33.727  60.358  1.00  8.93           C  
ATOM   3165  CD1 LEU C 109      64.219  33.398  61.045  1.00  7.76           C  
ATOM   3166  CD2 LEU C 109      66.656  33.883  61.362  1.00  7.47           C  
ATOM   3167  N   GLN C 110      65.217  32.029  56.238  1.00 13.10           N  
ATOM   3168  CA  GLN C 110      65.728  31.617  54.944  1.00 13.18           C  
ATOM   3169  C   GLN C 110      67.235  31.434  55.148  1.00 12.96           C  
ATOM   3170  O   GLN C 110      67.888  32.272  55.777  1.00 13.50           O  
ATOM   3171  CB  GLN C 110      65.456  32.695  53.897  1.00 13.63           C  
ATOM   3172  CG  GLN C 110      63.999  33.126  53.822  1.00 14.21           C  
ATOM   3173  CD  GLN C 110      63.728  34.044  52.649  1.00 14.20           C  
ATOM   3174  OE1 GLN C 110      64.558  34.173  51.746  1.00 17.32           O  
ATOM   3175  NE2 GLN C 110      62.563  34.671  52.642  1.00 14.14           N  
ATOM   3176  N   GLY C 111      67.781  30.331  54.650  1.00 11.64           N  
ATOM   3177  CA  GLY C 111      69.197  30.075  54.834  1.00  9.99           C  
ATOM   3178  C   GLY C 111      69.411  29.082  55.965  1.00  9.44           C  
ATOM   3179  O   GLY C 111      70.521  28.591  56.172  1.00  7.92           O  
ATOM   3180  N   GLN C 112      68.348  28.797  56.715  1.00  8.64           N  
ATOM   3181  CA  GLN C 112      68.431  27.854  57.821  1.00  9.62           C  
ATOM   3182  C   GLN C 112      68.185  26.398  57.429  1.00 10.09           C  
ATOM   3183  O   GLN C 112      67.370  26.101  56.548  1.00  8.32           O  
ATOM   3184  CB  GLN C 112      67.503  28.274  58.945  1.00  9.21           C  
ATOM   3185  CG  GLN C 112      68.252  28.942  60.053  1.00  9.18           C  
ATOM   3186  CD  GLN C 112      67.408  29.901  60.831  1.00  8.46           C  
ATOM   3187  OE1 GLN C 112      67.772  31.061  60.980  1.00 10.11           O  
ATOM   3188  NE2 GLN C 112      66.280  29.431  61.344  1.00  8.06           N  
ATOM   3189  N   SER C 113      68.890  25.497  58.106  1.00  9.99           N  
ATOM   3190  CA  SER C 113      68.793  24.072  57.832  1.00  9.32           C  
ATOM   3191  C   SER C 113      67.532  23.443  58.361  1.00  9.91           C  
ATOM   3192  O   SER C 113      66.925  23.938  59.300  1.00 10.90           O  
ATOM   3193  CB  SER C 113      69.971  23.345  58.448  1.00  7.24           C  
ATOM   3194  OG  SER C 113      71.197  24.002  58.179  1.00 10.17           O  
ATOM   3195  N   LEU C 114      67.148  22.337  57.747  1.00 10.93           N  
ATOM   3196  CA  LEU C 114      65.972  21.587  58.157  1.00  9.91           C  
ATOM   3197  C   LEU C 114      66.532  20.203  58.413  1.00  9.55           C  
ATOM   3198  O   LEU C 114      67.512  19.807  57.778  1.00 10.78           O  
ATOM   3199  CB  LEU C 114      64.943  21.557  57.030  1.00  9.40           C  
ATOM   3200  CG  LEU C 114      63.558  20.933  57.208  1.00  9.41           C  
ATOM   3201  CD1 LEU C 114      63.611  19.422  57.055  1.00 11.32           C  
ATOM   3202  CD2 LEU C 114      62.964  21.329  58.524  1.00  8.77           C  
ATOM   3203  N   THR C 115      65.981  19.506  59.394  1.00 10.23           N  
ATOM   3204  CA  THR C 115      66.428  18.157  59.710  1.00 11.34           C  
ATOM   3205  C   THR C 115      65.248  17.340  60.211  1.00 12.00           C  
ATOM   3206  O   THR C 115      64.516  17.773  61.094  1.00 12.84           O  
ATOM   3207  CB  THR C 115      67.560  18.162  60.760  1.00 11.32           C  
ATOM   3208  OG1 THR C 115      68.714  18.828  60.231  1.00 13.64           O  
ATOM   3209  CG2 THR C 115      67.957  16.758  61.126  1.00 12.70           C  
ATOM   3210  N   LEU C 116      65.021  16.203  59.568  1.00 14.83           N  
ATOM   3211  CA  LEU C 116      63.938  15.286  59.920  1.00 17.05           C  
ATOM   3212  C   LEU C 116      64.579  14.013  60.466  1.00 17.08           C  
ATOM   3213  O   LEU C 116      65.514  13.483  59.861  1.00 16.50           O  
ATOM   3214  CB  LEU C 116      63.105  14.951  58.676  1.00 19.24           C  
ATOM   3215  CG  LEU C 116      62.368  16.126  58.024  1.00 22.16           C  
ATOM   3216  CD1 LEU C 116      61.885  15.728  56.663  1.00 24.14           C  
ATOM   3217  CD2 LEU C 116      61.201  16.561  58.888  1.00 23.58           C  
ATOM   3218  N   THR C 117      64.111  13.559  61.626  1.00 17.08           N  
ATOM   3219  CA  THR C 117      64.644  12.357  62.248  1.00 17.55           C  
ATOM   3220  C   THR C 117      63.606  11.247  62.186  1.00 18.51           C  
ATOM   3221  O   THR C 117      62.416  11.463  62.444  1.00 18.03           O  
ATOM   3222  CB  THR C 117      65.050  12.606  63.720  1.00 18.69           C  
ATOM   3223  OG1 THR C 117      65.874  13.773  63.803  1.00 19.51           O  
ATOM   3224  CG2 THR C 117      65.837  11.417  64.269  1.00 18.84           C  
ATOM   3225  N   LEU C 118      64.068  10.065  61.800  1.00 20.36           N  
ATOM   3226  CA  LEU C 118      63.223   8.891  61.683  1.00 21.54           C  
ATOM   3227  C   LEU C 118      63.245   8.114  62.989  1.00 23.23           C  
ATOM   3228  O   LEU C 118      64.313   7.700  63.449  1.00 23.33           O  
ATOM   3229  CB  LEU C 118      63.751   7.998  60.561  1.00 21.86           C  
ATOM   3230  CG  LEU C 118      62.976   6.721  60.224  1.00 22.93           C  
ATOM   3231  CD1 LEU C 118      61.767   7.052  59.348  1.00 20.94           C  
ATOM   3232  CD2 LEU C 118      63.909   5.754  59.516  1.00 23.45           C  
ATOM   3233  N   GLU C 119      62.079   7.960  63.608  1.00 25.58           N  
ATOM   3234  CA  GLU C 119      61.961   7.198  64.849  1.00 28.53           C  
ATOM   3235  C   GLU C 119      61.478   5.813  64.409  1.00 30.40           C  
ATOM   3236  O   GLU C 119      60.285   5.595  64.163  1.00 30.34           O  
ATOM   3237  CB  GLU C 119      60.960   7.858  65.798  1.00 28.11           C  
ATOM   3238  CG  GLU C 119      61.094   7.425  67.252  1.00 29.88           C  
ATOM   3239  CD  GLU C 119      60.427   8.391  68.222  1.00 32.15           C  
ATOM   3240  OE1 GLU C 119      59.438   9.056  67.845  1.00 32.83           O  
ATOM   3241  OE2 GLU C 119      60.902   8.510  69.366  1.00 34.00           O  
ATOM   3242  N   SER C 120      62.431   4.906  64.231  1.00 31.45           N  
ATOM   3243  CA  SER C 120      62.137   3.556  63.775  1.00 31.95           C  
ATOM   3244  C   SER C 120      62.286   2.504  64.869  1.00 31.72           C  
ATOM   3245  O   SER C 120      63.079   2.677  65.806  1.00 31.27           O  
ATOM   3246  CB  SER C 120      63.055   3.207  62.595  1.00 33.02           C  
ATOM   3247  OG  SER C 120      64.428   3.278  62.964  1.00 35.08           O  
ATOM   3248  N   PRO C 121      61.525   1.401  64.758  1.00 32.07           N  
ATOM   3249  CA  PRO C 121      61.528   0.276  65.702  1.00 32.79           C  
ATOM   3250  C   PRO C 121      62.739  -0.637  65.541  1.00 33.59           C  
ATOM   3251  O   PRO C 121      63.454  -0.578  64.537  1.00 34.27           O  
ATOM   3252  CB  PRO C 121      60.244  -0.463  65.344  1.00 32.32           C  
ATOM   3253  CG  PRO C 121      60.123  -0.223  63.882  1.00 31.58           C  
ATOM   3254  CD  PRO C 121      60.439   1.239  63.775  1.00 30.99           C  
ATOM   3255  N   PRO C 122      63.020  -1.457  66.560  1.00 34.59           N  
ATOM   3256  CA  PRO C 122      64.146  -2.391  66.541  1.00 36.28           C  
ATOM   3257  C   PRO C 122      64.024  -3.473  65.463  1.00 36.86           C  
ATOM   3258  O   PRO C 122      63.143  -4.330  65.532  1.00 37.23           O  
ATOM   3259  CB  PRO C 122      64.098  -2.998  67.943  1.00 37.24           C  
ATOM   3260  CG  PRO C 122      63.611  -1.862  68.772  1.00 36.95           C  
ATOM   3261  CD  PRO C 122      62.465  -1.345  67.921  1.00 36.11           C  
ATOM   3262  N   GLY C 123      64.902  -3.415  64.465  1.00 37.07           N  
ATOM   3263  CA  GLY C 123      64.884  -4.406  63.405  1.00 38.07           C  
ATOM   3264  C   GLY C 123      64.528  -3.924  62.010  1.00 38.76           C  
ATOM   3265  O   GLY C 123      64.528  -4.725  61.071  1.00 38.36           O  
ATOM   3266  N   SER C 124      64.244  -2.632  61.851  1.00 39.57           N  
ATOM   3267  CA  SER C 124      63.878  -2.095  60.544  1.00 40.33           C  
ATOM   3268  C   SER C 124      64.870  -1.078  59.995  1.00 41.01           C  
ATOM   3269  O   SER C 124      65.420  -0.270  60.751  1.00 41.37           O  
ATOM   3270  CB  SER C 124      62.487  -1.462  60.608  1.00 39.66           C  
ATOM   3271  OG  SER C 124      62.434  -0.456  61.606  1.00 39.35           O  
ATOM   3272  N   SER C 125      65.060  -1.111  58.677  1.00 40.58           N  
ATOM   3273  CA  SER C 125      65.951  -0.195  57.965  1.00 40.60           C  
ATOM   3274  C   SER C 125      65.177   0.236  56.718  1.00 39.94           C  
ATOM   3275  O   SER C 125      65.263  -0.411  55.670  1.00 40.98           O  
ATOM   3276  CB  SER C 125      67.242  -0.916  57.551  1.00 41.65           C  
ATOM   3277  OG  SER C 125      67.889  -1.526  58.657  1.00 42.74           O  
ATOM   3278  N   PRO C 126      64.378   1.312  56.824  1.00 39.20           N  
ATOM   3279  CA  PRO C 126      63.585   1.805  55.697  1.00 38.71           C  
ATOM   3280  C   PRO C 126      64.209   2.964  54.926  1.00 38.11           C  
ATOM   3281  O   PRO C 126      65.289   3.439  55.270  1.00 37.95           O  
ATOM   3282  CB  PRO C 126      62.304   2.243  56.389  1.00 38.90           C  
ATOM   3283  CG  PRO C 126      62.837   2.909  57.622  1.00 38.15           C  
ATOM   3284  CD  PRO C 126      63.986   2.000  58.071  1.00 39.42           C  
ATOM   3285  N   SER C 127      63.521   3.401  53.875  1.00 37.81           N  
ATOM   3286  CA  SER C 127      63.972   4.528  53.062  1.00 38.14           C  
ATOM   3287  C   SER C 127      62.956   5.661  53.161  1.00 38.67           C  
ATOM   3288  O   SER C 127      61.754   5.437  53.026  1.00 39.41           O  
ATOM   3289  CB  SER C 127      64.170   4.114  51.602  1.00 37.77           C  
ATOM   3290  OG  SER C 127      65.456   3.535  51.401  1.00 38.00           O  
ATOM   3291  N   VAL C 128      63.453   6.873  53.384  1.00 38.92           N  
ATOM   3292  CA  VAL C 128      62.616   8.061  53.543  1.00 38.70           C  
ATOM   3293  C   VAL C 128      62.735   8.998  52.341  1.00 38.75           C  
ATOM   3294  O   VAL C 128      63.798   9.103  51.717  1.00 38.09           O  
ATOM   3295  CB  VAL C 128      63.011   8.858  54.814  1.00 38.43           C  
ATOM   3296  CG1 VAL C 128      61.945   9.881  55.148  1.00 37.66           C  
ATOM   3297  CG2 VAL C 128      63.243   7.921  55.995  1.00 38.66           C  
ATOM   3298  N   GLN C 129      61.644   9.705  52.051  1.00 38.20           N  
ATOM   3299  CA  GLN C 129      61.580  10.649  50.936  1.00 37.25           C  
ATOM   3300  C   GLN C 129      60.685  11.814  51.334  1.00 35.80           C  
ATOM   3301  O   GLN C 129      59.489  11.629  51.574  1.00 35.49           O  
ATOM   3302  CB  GLN C 129      61.018   9.951  49.687  1.00 38.46           C  
ATOM   3303  CG  GLN C 129      60.652  10.861  48.511  1.00 41.45           C  
ATOM   3304  CD  GLN C 129      59.143  11.067  48.350  1.00 43.36           C  
ATOM   3305  OE1 GLN C 129      58.334  10.276  48.843  1.00 43.93           O  
ATOM   3306  NE2 GLN C 129      58.763  12.130  47.648  1.00 41.25           N  
ATOM   3307  N   CYS C 130      61.270  13.000  51.456  1.00 34.06           N  
ATOM   3308  CA  CYS C 130      60.501  14.183  51.817  1.00 32.97           C  
ATOM   3309  C   CYS C 130      60.526  15.161  50.660  1.00 31.87           C  
ATOM   3310  O   CYS C 130      61.581  15.415  50.081  1.00 31.95           O  
ATOM   3311  CB  CYS C 130      61.075  14.859  53.063  1.00 34.29           C  
ATOM   3312  SG  CYS C 130      60.956  13.916  54.615  1.00 34.97           S  
ATOM   3313  N   ARG C 131      59.362  15.711  50.333  1.00 30.51           N  
ATOM   3314  CA  ARG C 131      59.233  16.655  49.238  1.00 28.80           C  
ATOM   3315  C   ARG C 131      58.691  17.965  49.800  1.00 27.51           C  
ATOM   3316  O   ARG C 131      57.660  17.982  50.475  1.00 26.63           O  
ATOM   3317  CB  ARG C 131      58.277  16.085  48.190  1.00 29.85           C  
ATOM   3318  CG  ARG C 131      58.232  16.829  46.877  1.00 32.22           C  
ATOM   3319  CD  ARG C 131      59.139  16.209  45.833  1.00 34.98           C  
ATOM   3320  NE  ARG C 131      58.861  16.759  44.505  1.00 38.86           N  
ATOM   3321  CZ  ARG C 131      59.210  16.182  43.357  1.00 40.02           C  
ATOM   3322  NH1 ARG C 131      59.868  15.028  43.361  1.00 40.08           N  
ATOM   3323  NH2 ARG C 131      58.880  16.751  42.202  1.00 39.80           N  
ATOM   3324  N   SER C 132      59.417  19.049  49.549  1.00 25.96           N  
ATOM   3325  CA  SER C 132      59.045  20.383  50.013  1.00 24.47           C  
ATOM   3326  C   SER C 132      57.892  20.928  49.185  1.00 23.51           C  
ATOM   3327  O   SER C 132      57.597  20.409  48.105  1.00 24.24           O  
ATOM   3328  CB  SER C 132      60.235  21.332  49.873  1.00 23.44           C  
ATOM   3329  OG  SER C 132      60.485  21.586  48.506  1.00 20.32           O  
ATOM   3330  N   PRO C 133      57.258  22.018  49.647  1.00 22.71           N  
ATOM   3331  CA  PRO C 133      56.141  22.608  48.909  1.00 21.46           C  
ATOM   3332  C   PRO C 133      56.516  22.930  47.464  1.00 21.15           C  
ATOM   3333  O   PRO C 133      55.660  22.899  46.585  1.00 21.36           O  
ATOM   3334  CB  PRO C 133      55.849  23.868  49.711  1.00 19.38           C  
ATOM   3335  CG  PRO C 133      56.170  23.441  51.096  1.00 18.92           C  
ATOM   3336  CD  PRO C 133      57.470  22.733  50.917  1.00 21.34           C  
ATOM   3337  N   ARG C 134      57.797  23.222  47.224  1.00 21.78           N  
ATOM   3338  CA  ARG C 134      58.285  23.541  45.878  1.00 21.34           C  
ATOM   3339  C   ARG C 134      58.969  22.372  45.150  1.00 21.00           C  
ATOM   3340  O   ARG C 134      59.787  22.569  44.251  1.00 21.10           O  
ATOM   3341  CB  ARG C 134      59.183  24.788  45.893  1.00 20.36           C  
ATOM   3342  CG  ARG C 134      60.260  24.810  46.968  1.00 21.80           C  
ATOM   3343  CD  ARG C 134      61.635  24.362  46.458  1.00 24.10           C  
ATOM   3344  NE  ARG C 134      62.653  24.468  47.507  1.00 24.28           N  
ATOM   3345  CZ  ARG C 134      63.968  24.506  47.306  1.00 24.06           C  
ATOM   3346  NH1 ARG C 134      64.473  24.444  46.084  1.00 24.86           N  
ATOM   3347  NH2 ARG C 134      64.775  24.674  48.339  1.00 26.77           N  
ATOM   3348  N   GLY C 135      58.621  21.150  45.537  1.00 20.48           N  
ATOM   3349  CA  GLY C 135      59.185  19.978  44.892  1.00 17.34           C  
ATOM   3350  C   GLY C 135      60.623  19.629  45.222  1.00 15.25           C  
ATOM   3351  O   GLY C 135      61.174  18.715  44.616  1.00 15.64           O  
ATOM   3352  N   LYS C 136      61.247  20.364  46.136  1.00 13.71           N  
ATOM   3353  CA  LYS C 136      62.625  20.072  46.536  1.00 13.59           C  
ATOM   3354  C   LYS C 136      62.572  18.805  47.398  1.00 13.78           C  
ATOM   3355  O   LYS C 136      61.961  18.813  48.464  1.00 12.87           O  
ATOM   3356  CB  LYS C 136      63.207  21.257  47.335  1.00 13.17           C  
ATOM   3357  CG  LYS C 136      64.350  20.921  48.304  1.00 11.86           C  
ATOM   3358  CD  LYS C 136      65.713  21.282  47.752  1.00  8.91           C  
ATOM   3359  CE  LYS C 136      66.821  20.647  48.565  1.00  9.07           C  
ATOM   3360  NZ  LYS C 136      66.698  19.152  48.557  1.00 12.43           N  
ATOM   3361  N   ASN C 137      63.173  17.712  46.938  1.00 15.38           N  
ATOM   3362  CA  ASN C 137      63.130  16.487  47.728  1.00 16.86           C  
ATOM   3363  C   ASN C 137      64.450  16.008  48.325  1.00 16.82           C  
ATOM   3364  O   ASN C 137      65.529  16.277  47.801  1.00 16.16           O  
ATOM   3365  CB  ASN C 137      62.399  15.354  46.988  1.00 19.19           C  
ATOM   3366  CG  ASN C 137      63.016  15.023  45.649  1.00 21.52           C  
ATOM   3367  OD1 ASN C 137      62.582  15.540  44.604  1.00 21.42           O  
ATOM   3368  ND2 ASN C 137      63.998  14.119  45.652  1.00 22.72           N  
ATOM   3369  N   ILE C 138      64.341  15.381  49.488  1.00 17.42           N  
ATOM   3370  CA  ILE C 138      65.479  14.854  50.227  1.00 17.65           C  
ATOM   3371  C   ILE C 138      65.213  13.366  50.497  1.00 18.77           C  
ATOM   3372  O   ILE C 138      64.070  12.968  50.772  1.00 17.83           O  
ATOM   3373  CB  ILE C 138      65.695  15.651  51.540  1.00 16.36           C  
ATOM   3374  CG1 ILE C 138      64.376  15.799  52.308  1.00 16.75           C  
ATOM   3375  CG2 ILE C 138      66.221  17.040  51.213  1.00 15.86           C  
ATOM   3376  CD1 ILE C 138      64.500  16.523  53.648  1.00 15.58           C  
ATOM   3377  N   GLN C 139      66.262  12.552  50.375  1.00 19.50           N  
ATOM   3378  CA  GLN C 139      66.157  11.108  50.556  1.00 21.45           C  
ATOM   3379  C   GLN C 139      67.162  10.595  51.571  1.00 21.93           C  
ATOM   3380  O   GLN C 139      68.333  10.949  51.509  1.00 23.09           O  
ATOM   3381  CB  GLN C 139      66.363  10.374  49.219  1.00 23.24           C  
ATOM   3382  CG  GLN C 139      66.679  11.249  47.986  1.00 27.09           C  
ATOM   3383  CD  GLN C 139      68.030  11.970  48.048  1.00 29.61           C  
ATOM   3384  OE1 GLN C 139      68.177  13.075  47.520  1.00 28.85           O  
ATOM   3385  NE2 GLN C 139      69.014  11.353  48.690  1.00 30.92           N  
ATOM   3386  N   GLY C 140      66.712   9.743  52.484  1.00 22.40           N  
ATOM   3387  CA  GLY C 140      67.603   9.202  53.499  1.00 24.32           C  
ATOM   3388  C   GLY C 140      66.971   8.072  54.297  1.00 25.45           C  
ATOM   3389  O   GLY C 140      65.848   7.662  54.002  1.00 25.77           O  
ATOM   3390  N   GLY C 141      67.659   7.589  55.328  1.00 24.34           N  
ATOM   3391  CA  GLY C 141      67.098   6.508  56.119  1.00 24.09           C  
ATOM   3392  C   GLY C 141      67.280   6.660  57.613  1.00 24.16           C  
ATOM   3393  O   GLY C 141      67.559   5.690  58.317  1.00 25.48           O  
ATOM   3394  N   LYS C 142      67.118   7.882  58.097  1.00 23.81           N  
ATOM   3395  CA  LYS C 142      67.259   8.190  59.512  1.00 23.83           C  
ATOM   3396  C   LYS C 142      67.099   9.701  59.623  1.00 23.09           C  
ATOM   3397  O   LYS C 142      66.019  10.199  59.942  1.00 22.51           O  
ATOM   3398  CB  LYS C 142      68.634   7.752  60.044  1.00 24.56           C  
ATOM   3399  CG  LYS C 142      68.791   7.800  61.572  1.00 27.42           C  
ATOM   3400  CD  LYS C 142      68.575   6.433  62.239  1.00 25.14           C  
ATOM   3401  CE  LYS C 142      67.124   5.972  62.149  1.00 27.04           C  
ATOM   3402  NZ  LYS C 142      66.894   4.599  62.699  1.00 27.76           N  
ATOM   3403  N   THR C 143      68.146  10.433  59.271  1.00 21.45           N  
ATOM   3404  CA  THR C 143      68.074  11.874  59.348  1.00 20.52           C  
ATOM   3405  C   THR C 143      68.160  12.497  57.965  1.00 20.63           C  
ATOM   3406  O   THR C 143      69.124  12.279  57.233  1.00 20.70           O  
ATOM   3407  CB  THR C 143      69.150  12.455  60.295  1.00 20.16           C  
ATOM   3408  OG1 THR C 143      68.901  13.850  60.504  1.00 22.12           O  
ATOM   3409  CG2 THR C 143      70.558  12.259  59.737  1.00 17.82           C  
ATOM   3410  N   LEU C 144      67.093  13.170  57.565  1.00 20.19           N  
ATOM   3411  CA  LEU C 144      67.083  13.839  56.280  1.00 19.88           C  
ATOM   3412  C   LEU C 144      67.425  15.298  56.533  1.00 20.01           C  
ATOM   3413  O   LEU C 144      67.055  15.877  57.565  1.00 18.86           O  
ATOM   3414  CB  LEU C 144      65.725  13.721  55.587  1.00 19.27           C  
ATOM   3415  CG  LEU C 144      65.468  12.475  54.744  1.00 17.79           C  
ATOM   3416  CD1 LEU C 144      65.432  11.262  55.631  1.00 17.30           C  
ATOM   3417  CD2 LEU C 144      64.148  12.627  54.018  1.00 17.18           C  
ATOM   3418  N   SER C 145      68.153  15.891  55.602  1.00 19.94           N  
ATOM   3419  CA  SER C 145      68.533  17.273  55.762  1.00 20.38           C  
ATOM   3420  C   SER C 145      68.385  18.092  54.492  1.00 20.97           C  
ATOM   3421  O   SER C 145      68.109  17.562  53.411  1.00 22.10           O  
ATOM   3422  CB  SER C 145      69.972  17.351  56.259  1.00 18.81           C  
ATOM   3423  OG  SER C 145      70.087  16.818  57.558  1.00 14.54           O  
ATOM   3424  N   VAL C 146      68.515  19.400  54.677  1.00 19.20           N  
ATOM   3425  CA  VAL C 146      68.462  20.405  53.628  1.00 17.60           C  
ATOM   3426  C   VAL C 146      69.337  21.460  54.287  1.00 18.03           C  
ATOM   3427  O   VAL C 146      68.974  21.994  55.345  1.00 18.89           O  
ATOM   3428  CB  VAL C 146      67.055  21.002  53.461  1.00 16.34           C  
ATOM   3429  CG1 VAL C 146      67.002  21.849  52.211  1.00 16.62           C  
ATOM   3430  CG2 VAL C 146      65.996  19.913  53.420  1.00 16.04           C  
ATOM   3431  N   SER C 147      70.531  21.681  53.743  1.00 17.43           N  
ATOM   3432  CA  SER C 147      71.447  22.658  54.329  1.00 15.43           C  
ATOM   3433  C   SER C 147      70.859  24.070  54.415  1.00 13.97           C  
ATOM   3434  O   SER C 147      70.756  24.631  55.502  1.00 12.41           O  
ATOM   3435  CB  SER C 147      72.792  22.655  53.587  1.00 16.46           C  
ATOM   3436  OG  SER C 147      72.644  22.912  52.196  1.00 17.35           O  
ATOM   3437  N   GLN C 148      70.466  24.630  53.276  1.00 13.00           N  
ATOM   3438  CA  GLN C 148      69.890  25.969  53.232  1.00 11.88           C  
ATOM   3439  C   GLN C 148      68.450  25.897  52.755  1.00  9.40           C  
ATOM   3440  O   GLN C 148      68.160  25.281  51.745  1.00 10.44           O  
ATOM   3441  CB  GLN C 148      70.704  26.893  52.309  1.00 12.05           C  
ATOM   3442  CG  GLN C 148      70.103  28.301  52.175  1.00 17.81           C  
ATOM   3443  CD  GLN C 148      70.838  29.218  51.190  1.00 19.20           C  
ATOM   3444  OE1 GLN C 148      71.948  29.672  51.464  1.00 22.13           O  
ATOM   3445  NE2 GLN C 148      70.191  29.540  50.071  1.00 15.41           N  
ATOM   3446  N   LEU C 149      67.548  26.462  53.542  1.00  9.65           N  
ATOM   3447  CA  LEU C 149      66.132  26.510  53.211  1.00  8.56           C  
ATOM   3448  C   LEU C 149      65.949  27.755  52.372  1.00 10.00           C  
ATOM   3449  O   LEU C 149      66.798  28.656  52.375  1.00  9.13           O  
ATOM   3450  CB  LEU C 149      65.274  26.641  54.479  1.00  6.97           C  
ATOM   3451  CG  LEU C 149      64.448  25.444  54.966  1.00  5.33           C  
ATOM   3452  CD1 LEU C 149      65.267  24.169  54.903  1.00  7.70           C  
ATOM   3453  CD2 LEU C 149      63.960  25.700  56.376  1.00  5.54           C  
ATOM   3454  N   GLU C 150      64.811  27.823  51.702  1.00 10.94           N  
ATOM   3455  CA  GLU C 150      64.480  28.941  50.850  1.00 12.11           C  
ATOM   3456  C   GLU C 150      63.058  29.318  51.215  1.00 12.07           C  
ATOM   3457  O   GLU C 150      62.311  28.498  51.738  1.00 11.71           O  
ATOM   3458  CB  GLU C 150      64.583  28.533  49.374  1.00 14.71           C  
ATOM   3459  CG  GLU C 150      66.006  28.167  48.918  1.00 18.45           C  
ATOM   3460  CD  GLU C 150      66.951  29.372  48.877  1.00 21.02           C  
ATOM   3461  OE1 GLU C 150      67.299  29.933  49.940  1.00 23.53           O  
ATOM   3462  OE2 GLU C 150      67.340  29.775  47.766  1.00 21.00           O  
ATOM   3463  N   LEU C 151      62.694  30.569  50.972  1.00 11.69           N  
ATOM   3464  CA  LEU C 151      61.365  31.052  51.293  1.00 11.57           C  
ATOM   3465  C   LEU C 151      60.289  30.112  50.790  1.00 12.44           C  
ATOM   3466  O   LEU C 151      59.308  29.851  51.494  1.00 13.93           O  
ATOM   3467  CB  LEU C 151      61.158  32.447  50.709  1.00 12.37           C  
ATOM   3468  CG  LEU C 151      59.797  33.113  50.883  1.00 13.90           C  
ATOM   3469  CD1 LEU C 151      59.406  33.231  52.352  1.00 13.05           C  
ATOM   3470  CD2 LEU C 151      59.879  34.479  50.249  1.00 16.05           C  
ATOM   3471  N   GLN C 152      60.507  29.536  49.613  1.00 12.55           N  
ATOM   3472  CA  GLN C 152      59.515  28.641  49.028  1.00 11.90           C  
ATOM   3473  C   GLN C 152      59.396  27.259  49.666  1.00 12.70           C  
ATOM   3474  O   GLN C 152      58.599  26.433  49.209  1.00 13.13           O  
ATOM   3475  CB  GLN C 152      59.707  28.529  47.519  1.00 11.46           C  
ATOM   3476  CG  GLN C 152      59.413  29.818  46.770  1.00  8.15           C  
ATOM   3477  CD  GLN C 152      60.596  30.768  46.760  1.00  9.54           C  
ATOM   3478  OE1 GLN C 152      61.649  30.483  47.339  1.00  8.38           O  
ATOM   3479  NE2 GLN C 152      60.441  31.897  46.080  1.00 11.22           N  
ATOM   3480  N   ASP C 153      60.175  27.014  50.719  1.00 12.72           N  
ATOM   3481  CA  ASP C 153      60.119  25.749  51.439  1.00 11.31           C  
ATOM   3482  C   ASP C 153      59.047  25.834  52.519  1.00 12.42           C  
ATOM   3483  O   ASP C 153      58.768  24.854  53.191  1.00 13.71           O  
ATOM   3484  CB  ASP C 153      61.462  25.409  52.096  1.00  9.61           C  
ATOM   3485  CG  ASP C 153      62.505  24.929  51.103  1.00  9.74           C  
ATOM   3486  OD1 ASP C 153      62.285  23.937  50.394  1.00  9.94           O  
ATOM   3487  OD2 ASP C 153      63.587  25.527  51.039  1.00 12.49           O  
ATOM   3488  N   SER C 154      58.438  27.001  52.693  1.00 14.62           N  
ATOM   3489  CA  SER C 154      57.407  27.158  53.712  1.00 15.40           C  
ATOM   3490  C   SER C 154      56.109  26.507  53.270  1.00 17.42           C  
ATOM   3491  O   SER C 154      55.578  26.816  52.206  1.00 18.74           O  
ATOM   3492  CB  SER C 154      57.183  28.639  54.034  1.00 14.80           C  
ATOM   3493  OG  SER C 154      56.473  28.813  55.254  1.00 10.64           O  
ATOM   3494  N   GLY C 155      55.599  25.612  54.105  1.00 18.91           N  
ATOM   3495  CA  GLY C 155      54.367  24.920  53.794  1.00 19.59           C  
ATOM   3496  C   GLY C 155      54.402  23.508  54.352  1.00 21.01           C  
ATOM   3497  O   GLY C 155      55.160  23.211  55.279  1.00 19.93           O  
ATOM   3498  N   THR C 156      53.612  22.621  53.758  1.00 21.99           N  
ATOM   3499  CA  THR C 156      53.550  21.241  54.209  1.00 22.98           C  
ATOM   3500  C   THR C 156      54.474  20.346  53.402  1.00 22.60           C  
ATOM   3501  O   THR C 156      54.344  20.257  52.180  1.00 25.02           O  
ATOM   3502  CB  THR C 156      52.125  20.678  54.086  1.00 24.04           C  
ATOM   3503  OG1 THR C 156      51.235  21.385  54.958  1.00 25.86           O  
ATOM   3504  CG2 THR C 156      52.111  19.219  54.432  1.00 25.42           C  
ATOM   3505  N   TRP C 157      55.421  19.713  54.086  1.00 21.34           N  
ATOM   3506  CA  TRP C 157      56.359  18.781  53.463  1.00 19.59           C  
ATOM   3507  C   TRP C 157      55.717  17.395  53.513  1.00 20.25           C  
ATOM   3508  O   TRP C 157      54.974  17.092  54.450  1.00 20.58           O  
ATOM   3509  CB  TRP C 157      57.679  18.753  54.234  1.00 15.84           C  
ATOM   3510  CG  TRP C 157      58.513  19.987  54.077  1.00 11.16           C  
ATOM   3511  CD1 TRP C 157      58.089  21.282  54.161  1.00 11.79           C  
ATOM   3512  CD2 TRP C 157      59.911  20.041  53.762  1.00  8.24           C  
ATOM   3513  NE1 TRP C 157      59.132  22.138  53.907  1.00  9.41           N  
ATOM   3514  CE2 TRP C 157      60.263  21.405  53.657  1.00  8.97           C  
ATOM   3515  CE3 TRP C 157      60.900  19.068  53.558  1.00  6.12           C  
ATOM   3516  CZ2 TRP C 157      61.564  21.826  53.353  1.00  9.57           C  
ATOM   3517  CZ3 TRP C 157      62.192  19.482  53.256  1.00  8.10           C  
ATOM   3518  CH2 TRP C 157      62.513  20.852  53.156  1.00 10.47           C  
ATOM   3519  N   THR C 158      55.976  16.569  52.501  1.00 21.03           N  
ATOM   3520  CA  THR C 158      55.418  15.218  52.449  1.00 20.80           C  
ATOM   3521  C   THR C 158      56.536  14.184  52.517  1.00 23.21           C  
ATOM   3522  O   THR C 158      57.338  14.054  51.587  1.00 22.06           O  
ATOM   3523  CB  THR C 158      54.606  14.992  51.172  1.00 18.83           C  
ATOM   3524  OG1 THR C 158      53.711  16.090  50.970  1.00 17.97           O  
ATOM   3525  CG2 THR C 158      53.799  13.708  51.280  1.00 17.76           C  
ATOM   3526  N   CYS C 159      56.562  13.441  53.617  1.00 26.27           N  
ATOM   3527  CA  CYS C 159      57.575  12.421  53.849  1.00 29.55           C  
ATOM   3528  C   CYS C 159      57.010  11.001  53.820  1.00 30.89           C  
ATOM   3529  O   CYS C 159      56.319  10.581  54.759  1.00 31.67           O  
ATOM   3530  CB  CYS C 159      58.260  12.685  55.188  1.00 30.96           C  
ATOM   3531  SG  CYS C 159      59.078  14.312  55.287  1.00 34.94           S  
ATOM   3532  N   THR C 160      57.282  10.279  52.730  1.00 30.52           N  
ATOM   3533  CA  THR C 160      56.825   8.898  52.558  1.00 29.44           C  
ATOM   3534  C   THR C 160      57.966   7.919  52.837  1.00 28.24           C  
ATOM   3535  O   THR C 160      59.019   7.976  52.191  1.00 27.56           O  
ATOM   3536  CB  THR C 160      56.264   8.651  51.130  1.00 30.04           C  
ATOM   3537  OG1 THR C 160      54.997   9.313  50.977  1.00 30.53           O  
ATOM   3538  CG2 THR C 160      56.086   7.167  50.873  1.00 29.78           C  
ATOM   3539  N   VAL C 161      57.763   7.057  53.830  1.00 27.85           N  
ATOM   3540  CA  VAL C 161      58.759   6.056  54.216  1.00 26.29           C  
ATOM   3541  C   VAL C 161      58.402   4.704  53.592  1.00 26.35           C  
ATOM   3542  O   VAL C 161      57.224   4.389  53.402  1.00 25.45           O  
ATOM   3543  CB  VAL C 161      58.849   5.921  55.752  1.00 24.73           C  
ATOM   3544  CG1 VAL C 161      59.797   4.811  56.139  1.00 23.11           C  
ATOM   3545  CG2 VAL C 161      59.325   7.217  56.351  1.00 23.75           C  
ATOM   3546  N   LEU C 162      59.416   3.905  53.288  1.00 25.96           N  
ATOM   3547  CA  LEU C 162      59.188   2.616  52.669  1.00 26.82           C  
ATOM   3548  C   LEU C 162      59.946   1.535  53.421  1.00 26.47           C  
ATOM   3549  O   LEU C 162      61.175   1.589  53.544  1.00 26.00           O  
ATOM   3550  CB  LEU C 162      59.627   2.671  51.199  1.00 29.28           C  
ATOM   3551  CG  LEU C 162      59.135   1.642  50.166  1.00 30.56           C  
ATOM   3552  CD1 LEU C 162      59.208   2.259  48.782  1.00 31.27           C  
ATOM   3553  CD2 LEU C 162      59.943   0.355  50.228  1.00 30.37           C  
ATOM   3554  N   GLN C 163      59.190   0.584  53.961  1.00 26.98           N  
ATOM   3555  CA  GLN C 163      59.721  -0.556  54.711  1.00 26.71           C  
ATOM   3556  C   GLN C 163      58.865  -1.754  54.317  1.00 27.66           C  
ATOM   3557  O   GLN C 163      57.635  -1.667  54.317  1.00 27.62           O  
ATOM   3558  CB  GLN C 163      59.608  -0.315  56.219  1.00 24.98           C  
ATOM   3559  CG  GLN C 163      59.890  -1.540  57.091  1.00 25.25           C  
ATOM   3560  CD  GLN C 163      61.352  -1.980  57.082  1.00 27.07           C  
ATOM   3561  OE1 GLN C 163      62.263  -1.161  56.930  1.00 26.36           O  
ATOM   3562  NE2 GLN C 163      61.583  -3.273  57.276  1.00 27.43           N  
ATOM   3563  N   ASN C 164      59.517  -2.852  53.936  1.00 28.18           N  
ATOM   3564  CA  ASN C 164      58.820  -4.074  53.524  1.00 27.28           C  
ATOM   3565  C   ASN C 164      57.828  -3.806  52.400  1.00 28.24           C  
ATOM   3566  O   ASN C 164      56.665  -4.187  52.499  1.00 27.33           O  
ATOM   3567  CB  ASN C 164      58.061  -4.715  54.697  1.00 25.86           C  
ATOM   3568  CG  ASN C 164      58.962  -5.104  55.844  1.00 23.54           C  
ATOM   3569  OD1 ASN C 164      59.178  -4.324  56.761  1.00 24.92           O  
ATOM   3570  ND2 ASN C 164      59.484  -6.315  55.805  1.00 22.09           N  
ATOM   3571  N   GLN C 165      58.273  -3.108  51.356  1.00 30.69           N  
ATOM   3572  CA  GLN C 165      57.422  -2.815  50.204  1.00 33.45           C  
ATOM   3573  C   GLN C 165      56.179  -2.018  50.597  1.00 34.13           C  
ATOM   3574  O   GLN C 165      55.264  -1.836  49.785  1.00 33.27           O  
ATOM   3575  CB  GLN C 165      57.021  -4.141  49.546  1.00 38.26           C  
ATOM   3576  CG  GLN C 165      56.205  -4.055  48.273  1.00 43.02           C  
ATOM   3577  CD  GLN C 165      55.592  -5.399  47.917  1.00 44.68           C  
ATOM   3578  OE1 GLN C 165      56.250  -6.261  47.335  1.00 45.21           O  
ATOM   3579  NE2 GLN C 165      54.342  -5.600  48.311  1.00 45.67           N  
ATOM   3580  N   LYS C 166      56.159  -1.535  51.839  1.00 35.23           N  
ATOM   3581  CA  LYS C 166      55.040  -0.759  52.371  1.00 35.64           C  
ATOM   3582  C   LYS C 166      55.434   0.697  52.575  1.00 36.20           C  
ATOM   3583  O   LYS C 166      56.621   1.010  52.717  1.00 36.47           O  
ATOM   3584  CB  LYS C 166      54.550  -1.356  53.694  1.00 34.32           C  
ATOM   3585  CG  LYS C 166      53.805  -2.670  53.544  1.00 31.93           C  
ATOM   3586  CD  LYS C 166      52.726  -2.536  52.490  1.00 32.10           C  
ATOM   3587  CE  LYS C 166      51.630  -3.542  52.697  1.00 32.61           C  
ATOM   3588  NZ  LYS C 166      51.076  -3.407  54.073  1.00 35.68           N  
ATOM   3589  N   LYS C 167      54.438   1.582  52.609  1.00 36.33           N  
ATOM   3590  CA  LYS C 167      54.707   3.004  52.776  1.00 35.96           C  
ATOM   3591  C   LYS C 167      53.693   3.782  53.608  1.00 34.21           C  
ATOM   3592  O   LYS C 167      52.486   3.622  53.453  1.00 33.28           O  
ATOM   3593  CB  LYS C 167      54.836   3.690  51.406  1.00 37.91           C  
ATOM   3594  CG  LYS C 167      53.526   3.825  50.623  1.00 41.44           C  
ATOM   3595  CD  LYS C 167      53.272   5.269  50.161  1.00 45.13           C  
ATOM   3596  CE  LYS C 167      52.757   6.171  51.290  1.00 46.91           C  
ATOM   3597  NZ  LYS C 167      52.666   7.622  50.894  1.00 50.08           N  
ATOM   3598  N   VAL C 168      54.207   4.634  54.485  1.00 33.66           N  
ATOM   3599  CA  VAL C 168      53.387   5.508  55.313  1.00 32.71           C  
ATOM   3600  C   VAL C 168      53.762   6.918  54.874  1.00 31.76           C  
ATOM   3601  O   VAL C 168      54.911   7.167  54.477  1.00 30.63           O  
ATOM   3602  CB  VAL C 168      53.642   5.334  56.833  1.00 32.93           C  
ATOM   3603  CG1 VAL C 168      52.904   4.119  57.341  1.00 33.56           C  
ATOM   3604  CG2 VAL C 168      55.129   5.220  57.129  1.00 32.67           C  
ATOM   3605  N   GLU C 169      52.779   7.815  54.892  1.00 31.71           N  
ATOM   3606  CA  GLU C 169      52.967   9.204  54.469  1.00 30.89           C  
ATOM   3607  C   GLU C 169      52.908  10.141  55.670  1.00 29.82           C  
ATOM   3608  O   GLU C 169      51.959  10.078  56.463  1.00 29.23           O  
ATOM   3609  CB  GLU C 169      51.883   9.560  53.454  1.00 31.18           C  
ATOM   3610  CG  GLU C 169      52.069  10.876  52.745  1.00 32.95           C  
ATOM   3611  CD  GLU C 169      51.017  11.105  51.684  1.00 32.44           C  
ATOM   3612  OE1 GLU C 169      50.987  10.316  50.716  1.00 36.25           O  
ATOM   3613  OE2 GLU C 169      50.219  12.056  51.821  1.00 31.12           O  
ATOM   3614  N   PHE C 170      53.917  11.001  55.790  1.00 28.79           N  
ATOM   3615  CA  PHE C 170      54.026  11.952  56.899  1.00 28.29           C  
ATOM   3616  C   PHE C 170      54.136  13.396  56.407  1.00 27.47           C  
ATOM   3617  O   PHE C 170      55.215  13.836  56.008  1.00 27.61           O  
ATOM   3618  CB  PHE C 170      55.281  11.661  57.739  1.00 29.48           C  
ATOM   3619  CG  PHE C 170      55.233  10.382  58.518  1.00 29.76           C  
ATOM   3620  CD1 PHE C 170      54.314  10.206  59.550  1.00 30.83           C  
ATOM   3621  CD2 PHE C 170      56.146   9.365  58.257  1.00 30.55           C  
ATOM   3622  CE1 PHE C 170      54.316   9.038  60.318  1.00 30.05           C  
ATOM   3623  CE2 PHE C 170      56.155   8.193  59.020  1.00 30.30           C  
ATOM   3624  CZ  PHE C 170      55.236   8.030  60.050  1.00 29.19           C  
ATOM   3625  N   LYS C 171      53.042  14.145  56.454  1.00 26.50           N  
ATOM   3626  CA  LYS C 171      53.068  15.541  56.026  1.00 25.38           C  
ATOM   3627  C   LYS C 171      53.494  16.403  57.213  1.00 24.25           C  
ATOM   3628  O   LYS C 171      52.856  16.347  58.260  1.00 25.65           O  
ATOM   3629  CB  LYS C 171      51.682  15.954  55.542  1.00 25.88           C  
ATOM   3630  CG  LYS C 171      51.206  15.200  54.314  1.00 25.96           C  
ATOM   3631  CD  LYS C 171      49.782  15.602  53.942  1.00 28.50           C  
ATOM   3632  CE  LYS C 171      49.730  17.011  53.362  1.00 29.70           C  
ATOM   3633  NZ  LYS C 171      48.342  17.504  53.122  1.00 29.71           N  
ATOM   3634  N   ILE C 172      54.574  17.172  57.071  1.00 22.36           N  
ATOM   3635  CA  ILE C 172      55.082  18.024  58.162  1.00 20.16           C  
ATOM   3636  C   ILE C 172      55.199  19.493  57.737  1.00 19.90           C  
ATOM   3637  O   ILE C 172      55.846  19.803  56.745  1.00 19.88           O  
ATOM   3638  CB  ILE C 172      56.491  17.573  58.627  1.00 19.36           C  
ATOM   3639  CG1 ILE C 172      56.653  16.043  58.542  1.00 18.58           C  
ATOM   3640  CG2 ILE C 172      56.745  18.058  60.046  1.00 19.32           C  
ATOM   3641  CD1 ILE C 172      56.013  15.247  59.677  1.00 17.14           C  
ATOM   3642  N   ASP C 173      54.640  20.397  58.535  1.00 20.38           N  
ATOM   3643  CA  ASP C 173      54.649  21.829  58.230  1.00 19.82           C  
ATOM   3644  C   ASP C 173      55.888  22.566  58.698  1.00 19.67           C  
ATOM   3645  O   ASP C 173      56.191  22.585  59.888  1.00 19.89           O  
ATOM   3646  CB  ASP C 173      53.418  22.513  58.843  1.00 20.41           C  
ATOM   3647  CG  ASP C 173      52.123  22.073  58.202  1.00 20.60           C  
ATOM   3648  OD1 ASP C 173      51.725  20.902  58.381  1.00 22.57           O  
ATOM   3649  OD2 ASP C 173      51.496  22.894  57.513  1.00 21.31           O  
ATOM   3650  N   ILE C 174      56.582  23.203  57.764  1.00 19.91           N  
ATOM   3651  CA  ILE C 174      57.778  23.981  58.075  1.00 19.69           C  
ATOM   3652  C   ILE C 174      57.437  25.432  57.737  1.00 18.43           C  
ATOM   3653  O   ILE C 174      56.721  25.686  56.762  1.00 17.50           O  
ATOM   3654  CB  ILE C 174      58.995  23.580  57.181  1.00 21.54           C  
ATOM   3655  CG1 ILE C 174      59.186  22.061  57.138  1.00 23.72           C  
ATOM   3656  CG2 ILE C 174      60.265  24.227  57.708  1.00 22.56           C  
ATOM   3657  CD1 ILE C 174      59.535  21.423  58.473  1.00 24.97           C  
ATOM   3658  N   VAL C 175      57.927  26.379  58.530  1.00 15.80           N  
ATOM   3659  CA  VAL C 175      57.672  27.784  58.248  1.00 15.23           C  
ATOM   3660  C   VAL C 175      58.984  28.538  58.046  1.00 15.59           C  
ATOM   3661  O   VAL C 175      59.722  28.783  58.999  1.00 14.83           O  
ATOM   3662  CB  VAL C 175      56.848  28.479  59.367  1.00 15.13           C  
ATOM   3663  CG1 VAL C 175      56.780  29.991  59.118  1.00 11.47           C  
ATOM   3664  CG2 VAL C 175      55.447  27.891  59.438  1.00 13.88           C  
ATOM   3665  N   VAL C 176      59.285  28.885  56.802  1.00 15.76           N  
ATOM   3666  CA  VAL C 176      60.498  29.637  56.508  1.00 16.89           C  
ATOM   3667  C   VAL C 176      60.088  31.109  56.400  1.00 18.51           C  
ATOM   3668  O   VAL C 176      59.476  31.537  55.411  1.00 19.47           O  
ATOM   3669  CB  VAL C 176      61.148  29.174  55.202  1.00 17.23           C  
ATOM   3670  CG1 VAL C 176      62.568  29.713  55.115  1.00 18.51           C  
ATOM   3671  CG2 VAL C 176      61.133  27.653  55.123  1.00 16.01           C  
ATOM   3672  N   LEU C 177      60.374  31.855  57.462  1.00 18.16           N  
ATOM   3673  CA  LEU C 177      60.047  33.269  57.577  1.00 17.22           C  
ATOM   3674  C   LEU C 177      60.557  34.146  56.442  1.00 17.46           C  
ATOM   3675  O   LEU C 177      61.678  33.966  55.944  1.00 17.36           O  
ATOM   3676  CB  LEU C 177      60.575  33.798  58.906  1.00 16.95           C  
ATOM   3677  CG  LEU C 177      59.568  34.354  59.908  1.00 15.24           C  
ATOM   3678  CD1 LEU C 177      58.294  33.532  59.933  1.00 16.51           C  
ATOM   3679  CD2 LEU C 177      60.212  34.369  61.270  1.00 18.02           C  
ATOM   3680  N   ALA C 178      59.722  35.099  56.046  1.00 17.39           N  
ATOM   3681  CA  ALA C 178      60.050  36.037  54.981  1.00 18.66           C  
ATOM   3682  C   ALA C 178      60.698  37.296  55.555  1.00 19.74           C  
ATOM   3683  O   ALA C 178      60.512  37.617  56.731  1.00 19.40           O  
ATOM   3684  CB  ALA C 178      58.805  36.389  54.197  1.00 17.39           C  
ATOM   3685  N   PHE C 179      61.449  38.007  54.719  1.00 22.31           N  
ATOM   3686  CA  PHE C 179      62.136  39.225  55.142  1.00 25.40           C  
ATOM   3687  C   PHE C 179      62.398  40.152  53.959  1.00 29.04           C  
ATOM   3688  O   PHE C 179      62.740  39.698  52.859  1.00 30.27           O  
ATOM   3689  CB  PHE C 179      63.468  38.885  55.803  1.00 23.89           C  
ATOM   3690  CG  PHE C 179      64.529  38.418  54.842  1.00 23.56           C  
ATOM   3691  CD1 PHE C 179      64.566  37.103  54.407  1.00 24.11           C  
ATOM   3692  CD2 PHE C 179      65.516  39.292  54.403  1.00 23.56           C  
ATOM   3693  CE1 PHE C 179      65.574  36.661  53.555  1.00 25.53           C  
ATOM   3694  CE2 PHE C 179      66.528  38.857  53.550  1.00 25.32           C  
ATOM   3695  CZ  PHE C 179      66.558  37.541  53.127  1.00 24.42           C  
ATOM   3696  N   GLN C 180      62.252  41.451  54.188  1.00 31.01           N  
ATOM   3697  CA  GLN C 180      62.485  42.428  53.136  1.00 31.97           C  
ATOM   3698  C   GLN C 180      63.836  43.125  53.282  1.00 32.39           C  
ATOM   3699  O   GLN C 180      64.428  43.146  54.366  1.00 33.39           O  
ATOM   3700  CB  GLN C 180      61.353  43.454  53.094  1.00 32.09           C  
ATOM   3701  CG  GLN C 180      60.438  43.300  51.897  1.00 33.19           C  
ATOM   3702  CD  GLN C 180      61.176  43.467  50.582  1.00 33.40           C  
ATOM   3703  OE1 GLN C 180      62.101  42.717  50.276  1.00 34.04           O  
ATOM   3704  NE2 GLN C 180      60.764  44.445  49.793  1.00 34.51           N  
ATOM   3705  N   LYS C 181      64.329  43.661  52.171  1.00 32.34           N  
ATOM   3706  CA  LYS C 181      65.603  44.362  52.134  1.00 31.99           C  
ATOM   3707  C   LYS C 181      65.577  45.584  53.038  1.00 32.66           C  
ATOM   3708  O   LYS C 181      64.692  46.432  52.800  1.00 33.70           O  
ATOM   3709  CB  LYS C 181      65.924  44.794  50.698  1.00 31.91           C  
ATOM   3710  CG  LYS C 181      66.260  43.655  49.748  1.00 31.31           C  
ATOM   3711  CD  LYS C 181      67.506  42.908  50.200  1.00 32.09           C  
ATOM   3712  CE  LYS C 181      68.738  43.806  50.183  1.00 33.37           C  
ATOM   3713  NZ  LYS C 181      69.879  43.175  50.893  1.00 33.00           N  
TER    3714      LYS C 181                                                      
ATOM   3715  N   GLU L   1      -0.316   8.025  77.827  1.00 31.44           N  
ATOM   3716  CA  GLU L   1      -1.773   8.334  77.694  1.00 32.29           C  
ATOM   3717  C   GLU L   1      -2.361   8.914  78.981  1.00 30.69           C  
ATOM   3718  O   GLU L   1      -3.575   8.928  79.169  1.00 30.35           O  
ATOM   3719  CB  GLU L   1      -2.545   7.081  77.275  1.00 34.07           C  
ATOM   3720  CG  GLU L   1      -3.795   7.366  76.458  1.00 36.70           C  
ATOM   3721  CD  GLU L   1      -4.126   6.250  75.473  1.00 40.14           C  
ATOM   3722  OE1 GLU L   1      -3.560   5.138  75.605  1.00 39.72           O  
ATOM   3723  OE2 GLU L   1      -4.946   6.489  74.554  1.00 41.19           O  
ATOM   3724  N   LEU L   2      -1.492   9.391  79.867  1.00 29.92           N  
ATOM   3725  CA  LEU L   2      -1.922   9.995  81.128  1.00 28.31           C  
ATOM   3726  C   LEU L   2      -2.433  11.410  80.874  1.00 28.41           C  
ATOM   3727  O   LEU L   2      -1.743  12.223  80.250  1.00 27.72           O  
ATOM   3728  CB  LEU L   2      -0.754  10.058  82.115  1.00 25.05           C  
ATOM   3729  CG  LEU L   2      -0.670   9.013  83.225  1.00 23.51           C  
ATOM   3730  CD1 LEU L   2      -1.767   9.288  84.218  1.00 24.46           C  
ATOM   3731  CD2 LEU L   2      -0.759   7.600  82.677  1.00 18.26           C  
ATOM   3732  N   GLU L   3      -3.664  11.675  81.297  1.00 28.26           N  
ATOM   3733  CA  GLU L   3      -4.249  12.996  81.129  1.00 27.49           C  
ATOM   3734  C   GLU L   3      -4.207  13.689  82.485  1.00 26.05           C  
ATOM   3735  O   GLU L   3      -4.782  13.202  83.467  1.00 26.90           O  
ATOM   3736  CB  GLU L   3      -5.679  12.888  80.606  1.00 28.46           C  
ATOM   3737  CG  GLU L   3      -6.274  14.211  80.162  1.00 33.07           C  
ATOM   3738  CD  GLU L   3      -7.317  14.733  81.128  1.00 36.39           C  
ATOM   3739  OE1 GLU L   3      -6.982  14.931  82.314  1.00 38.96           O  
ATOM   3740  OE2 GLU L   3      -8.475  14.932  80.703  1.00 36.94           O  
ATOM   3741  N   LEU L   4      -3.466  14.788  82.543  1.00 23.66           N  
ATOM   3742  CA  LEU L   4      -3.300  15.558  83.768  1.00 20.72           C  
ATOM   3743  C   LEU L   4      -4.177  16.809  83.771  1.00 20.47           C  
ATOM   3744  O   LEU L   4      -4.431  17.412  82.722  1.00 19.71           O  
ATOM   3745  CB  LEU L   4      -1.825  15.916  83.947  1.00 17.35           C  
ATOM   3746  CG  LEU L   4      -0.903  14.698  84.119  1.00 15.50           C  
ATOM   3747  CD1 LEU L   4       0.535  15.079  83.893  1.00 15.51           C  
ATOM   3748  CD2 LEU L   4      -1.073  14.113  85.500  1.00 14.36           C  
ATOM   3749  N   THR L   5      -4.646  17.194  84.955  1.00 19.86           N  
ATOM   3750  CA  THR L   5      -5.516  18.357  85.093  1.00 19.04           C  
ATOM   3751  C   THR L   5      -5.189  19.082  86.373  1.00 19.42           C  
ATOM   3752  O   THR L   5      -5.033  18.458  87.420  1.00 21.99           O  
ATOM   3753  CB  THR L   5      -7.010  17.958  85.197  1.00 18.26           C  
ATOM   3754  OG1 THR L   5      -7.406  17.182  84.057  1.00 16.67           O  
ATOM   3755  CG2 THR L   5      -7.878  19.197  85.299  1.00 16.92           C  
ATOM   3756  N   GLN L   6      -5.085  20.401  86.287  1.00 18.59           N  
ATOM   3757  CA  GLN L   6      -4.814  21.221  87.451  1.00 17.69           C  
ATOM   3758  C   GLN L   6      -6.155  21.905  87.682  1.00 20.76           C  
ATOM   3759  O   GLN L   6      -6.705  22.543  86.779  1.00 19.35           O  
ATOM   3760  CB  GLN L   6      -3.667  22.175  87.146  1.00 14.41           C  
ATOM   3761  CG  GLN L   6      -2.452  21.397  86.637  1.00 10.06           C  
ATOM   3762  CD  GLN L   6      -1.225  22.237  86.407  1.00  7.80           C  
ATOM   3763  OE1 GLN L   6      -0.471  22.015  85.457  1.00  6.57           O  
ATOM   3764  NE2 GLN L   6      -1.007  23.201  87.272  1.00  8.61           N  
ATOM   3765  N   SER L   7      -6.724  21.644  88.857  1.00 25.00           N  
ATOM   3766  CA  SER L   7      -8.047  22.132  89.245  1.00 27.51           C  
ATOM   3767  C   SER L   7      -8.334  23.626  89.169  1.00 27.97           C  
ATOM   3768  O   SER L   7      -9.099  24.063  88.300  1.00 30.44           O  
ATOM   3769  CB  SER L   7      -8.440  21.547  90.600  1.00 29.38           C  
ATOM   3770  OG  SER L   7      -8.318  20.128  90.588  1.00 32.11           O  
ATOM   3771  N   PRO L   8      -7.754  24.438  90.070  1.00 26.22           N  
ATOM   3772  CA  PRO L   8      -8.063  25.872  89.949  1.00 24.93           C  
ATOM   3773  C   PRO L   8      -7.308  26.492  88.758  1.00 24.76           C  
ATOM   3774  O   PRO L   8      -6.081  26.631  88.790  1.00 24.81           O  
ATOM   3775  CB  PRO L   8      -7.589  26.428  91.290  1.00 24.11           C  
ATOM   3776  CG  PRO L   8      -6.386  25.576  91.590  1.00 24.77           C  
ATOM   3777  CD  PRO L   8      -6.817  24.181  91.180  1.00 24.26           C  
ATOM   3778  N   ALA L   9      -8.033  26.814  87.690  1.00 23.55           N  
ATOM   3779  CA  ALA L   9      -7.415  27.403  86.502  1.00 21.35           C  
ATOM   3780  C   ALA L   9      -6.713  28.709  86.844  1.00 20.25           C  
ATOM   3781  O   ALA L   9      -5.674  29.042  86.256  1.00 20.22           O  
ATOM   3782  CB  ALA L   9      -8.454  27.630  85.422  1.00 21.24           C  
ATOM   3783  N   THR L  10      -7.298  29.453  87.779  1.00 19.33           N  
ATOM   3784  CA  THR L  10      -6.742  30.724  88.231  1.00 18.37           C  
ATOM   3785  C   THR L  10      -6.945  30.852  89.744  1.00 17.83           C  
ATOM   3786  O   THR L  10      -8.058  30.663  90.255  1.00 17.66           O  
ATOM   3787  CB  THR L  10      -7.411  31.932  87.524  1.00 19.55           C  
ATOM   3788  OG1 THR L  10      -8.177  31.484  86.393  1.00 21.65           O  
ATOM   3789  CG2 THR L  10      -6.356  32.913  87.050  1.00 17.75           C  
ATOM   3790  N   LEU L  11      -5.861  31.118  90.464  1.00 16.23           N  
ATOM   3791  CA  LEU L  11      -5.933  31.276  91.907  1.00 15.32           C  
ATOM   3792  C   LEU L  11      -5.573  32.720  92.270  1.00 15.02           C  
ATOM   3793  O   LEU L  11      -4.500  33.219  91.901  1.00 12.98           O  
ATOM   3794  CB  LEU L  11      -4.980  30.308  92.613  1.00 14.18           C  
ATOM   3795  CG  LEU L  11      -5.226  30.185  94.115  1.00 13.89           C  
ATOM   3796  CD1 LEU L  11      -6.534  29.461  94.361  1.00 14.46           C  
ATOM   3797  CD2 LEU L  11      -4.086  29.440  94.758  1.00 14.10           C  
ATOM   3798  N   SER L  12      -6.479  33.382  92.986  1.00 15.52           N  
ATOM   3799  CA  SER L  12      -6.291  34.766  93.398  1.00 15.65           C  
ATOM   3800  C   SER L  12      -5.992  34.813  94.893  1.00 16.19           C  
ATOM   3801  O   SER L  12      -6.873  34.550  95.718  1.00 17.01           O  
ATOM   3802  CB  SER L  12      -7.559  35.573  93.083  1.00 16.63           C  
ATOM   3803  OG  SER L  12      -7.962  35.433  91.719  1.00 16.33           O  
ATOM   3804  N   VAL L  13      -4.758  35.162  95.243  1.00 15.69           N  
ATOM   3805  CA  VAL L  13      -4.337  35.232  96.642  1.00 15.92           C  
ATOM   3806  C   VAL L  13      -3.636  36.547  97.008  1.00 15.53           C  
ATOM   3807  O   VAL L  13      -2.892  37.112  96.207  1.00 14.64           O  
ATOM   3808  CB  VAL L  13      -3.389  34.059  97.000  1.00 16.50           C  
ATOM   3809  CG1 VAL L  13      -4.162  32.750  97.068  1.00 17.04           C  
ATOM   3810  CG2 VAL L  13      -2.282  33.949  95.961  1.00 17.84           C  
ATOM   3811  N   SER L  14      -3.881  37.029  98.222  1.00 15.24           N  
ATOM   3812  CA  SER L  14      -3.265  38.258  98.702  1.00 16.02           C  
ATOM   3813  C   SER L  14      -1.807  37.949  99.074  1.00 15.89           C  
ATOM   3814  O   SER L  14      -1.534  36.976  99.779  1.00 17.69           O  
ATOM   3815  CB  SER L  14      -4.041  38.794  99.907  1.00 17.34           C  
ATOM   3816  OG  SER L  14      -3.509  40.027 100.366  1.00 17.51           O  
ATOM   3817  N   PRO L  15      -0.860  38.810  98.662  1.00 14.23           N  
ATOM   3818  CA  PRO L  15       0.562  38.602  98.952  1.00 13.05           C  
ATOM   3819  C   PRO L  15       0.814  38.343 100.423  1.00 13.44           C  
ATOM   3820  O   PRO L  15       0.259  39.025 101.281  1.00 16.17           O  
ATOM   3821  CB  PRO L  15       1.196  39.934  98.548  1.00 12.79           C  
ATOM   3822  CG  PRO L  15       0.226  40.529  97.590  1.00 13.35           C  
ATOM   3823  CD  PRO L  15      -1.095  40.185  98.191  1.00 13.28           C  
ATOM   3824  N   GLY L  16       1.672  37.378 100.711  1.00 12.99           N  
ATOM   3825  CA  GLY L  16       2.005  37.070 102.085  1.00 12.12           C  
ATOM   3826  C   GLY L  16       1.178  35.955 102.674  1.00 13.08           C  
ATOM   3827  O   GLY L  16       1.571  35.374 103.684  1.00 13.68           O  
ATOM   3828  N   GLU L  17       0.009  35.706 102.092  1.00 14.80           N  
ATOM   3829  CA  GLU L  17      -0.897  34.639 102.533  1.00 15.89           C  
ATOM   3830  C   GLU L  17      -0.392  33.287 102.009  1.00 15.65           C  
ATOM   3831  O   GLU L  17       0.686  33.215 101.432  1.00 15.62           O  
ATOM   3832  CB  GLU L  17      -2.300  34.899 101.975  1.00 16.44           C  
ATOM   3833  CG  GLU L  17      -3.380  35.066 103.022  1.00 20.28           C  
ATOM   3834  CD  GLU L  17      -3.811  36.507 103.218  1.00 23.46           C  
ATOM   3835  OE1 GLU L  17      -3.203  37.410 102.601  1.00 26.76           O  
ATOM   3836  OE2 GLU L  17      -4.768  36.747 103.993  1.00 23.58           O  
ATOM   3837  N   ARG L  18      -1.199  32.241 102.162  1.00 17.45           N  
ATOM   3838  CA  ARG L  18      -0.856  30.892 101.709  1.00 18.54           C  
ATOM   3839  C   ARG L  18      -1.681  30.440 100.496  1.00 19.46           C  
ATOM   3840  O   ARG L  18      -2.878  30.738 100.409  1.00 21.63           O  
ATOM   3841  CB  ARG L  18      -1.064  29.910 102.857  1.00 19.38           C  
ATOM   3842  CG  ARG L  18      -1.083  28.442 102.460  1.00 20.71           C  
ATOM   3843  CD  ARG L  18      -1.373  27.569 103.660  1.00 20.07           C  
ATOM   3844  NE  ARG L  18      -0.260  27.536 104.602  1.00 22.13           N  
ATOM   3845  CZ  ARG L  18       0.415  26.431 104.907  1.00 24.21           C  
ATOM   3846  NH1 ARG L  18       0.081  25.280 104.331  1.00 23.29           N  
ATOM   3847  NH2 ARG L  18       1.405  26.467 105.795  1.00 24.99           N  
ATOM   3848  N   ALA L  19      -1.049  29.683  99.595  1.00 18.65           N  
ATOM   3849  CA  ALA L  19      -1.702  29.155  98.378  1.00 16.57           C  
ATOM   3850  C   ALA L  19      -1.544  27.629  98.196  1.00 13.56           C  
ATOM   3851  O   ALA L  19      -0.500  27.060  98.496  1.00 11.67           O  
ATOM   3852  CB  ALA L  19      -1.173  29.883  97.145  1.00 14.46           C  
ATOM   3853  N   THR L  20      -2.584  26.980  97.688  1.00 12.77           N  
ATOM   3854  CA  THR L  20      -2.573  25.535  97.463  1.00 12.50           C  
ATOM   3855  C   THR L  20      -3.238  25.158  96.137  1.00 11.49           C  
ATOM   3856  O   THR L  20      -4.430  25.411  95.946  1.00 11.49           O  
ATOM   3857  CB  THR L  20      -3.259  24.789  98.646  1.00 12.82           C  
ATOM   3858  OG1 THR L  20      -2.272  24.409  99.619  1.00 12.71           O  
ATOM   3859  CG2 THR L  20      -4.023  23.559  98.164  1.00 13.86           C  
ATOM   3860  N   LEU L  21      -2.471  24.522  95.250  1.00 11.90           N  
ATOM   3861  CA  LEU L  21      -2.952  24.106  93.923  1.00 13.41           C  
ATOM   3862  C   LEU L  21      -3.006  22.580  93.754  1.00 15.85           C  
ATOM   3863  O   LEU L  21      -2.062  21.877  94.114  1.00 16.34           O  
ATOM   3864  CB  LEU L  21      -2.038  24.673  92.838  1.00 10.60           C  
ATOM   3865  CG  LEU L  21      -1.291  25.990  93.057  1.00  9.16           C  
ATOM   3866  CD1 LEU L  21      -0.495  26.310  91.801  1.00  7.83           C  
ATOM   3867  CD2 LEU L  21      -2.243  27.113  93.366  1.00  8.13           C  
ATOM   3868  N   SER L  22      -4.072  22.079  93.134  1.00 17.86           N  
ATOM   3869  CA  SER L  22      -4.234  20.639  92.927  1.00 18.46           C  
ATOM   3870  C   SER L  22      -4.021  20.166  91.491  1.00 18.18           C  
ATOM   3871  O   SER L  22      -4.403  20.849  90.532  1.00 18.53           O  
ATOM   3872  CB  SER L  22      -5.611  20.184  93.423  1.00 20.56           C  
ATOM   3873  OG  SER L  22      -6.650  21.002  92.910  1.00 22.97           O  
ATOM   3874  N   CYS L  23      -3.460  18.967  91.356  1.00 17.73           N  
ATOM   3875  CA  CYS L  23      -3.176  18.355  90.059  1.00 17.22           C  
ATOM   3876  C   CYS L  23      -3.592  16.886  90.057  1.00 18.28           C  
ATOM   3877  O   CYS L  23      -2.934  16.042  90.680  1.00 19.49           O  
ATOM   3878  CB  CYS L  23      -1.685  18.459  89.760  1.00 16.10           C  
ATOM   3879  SG  CYS L  23      -1.058  17.315  88.491  1.00 15.24           S  
ATOM   3880  N   ARG L  24      -4.701  16.589  89.390  1.00 17.66           N  
ATOM   3881  CA  ARG L  24      -5.201  15.227  89.308  1.00 19.01           C  
ATOM   3882  C   ARG L  24      -4.729  14.531  88.026  1.00 19.38           C  
ATOM   3883  O   ARG L  24      -4.286  15.191  87.079  1.00 19.33           O  
ATOM   3884  CB  ARG L  24      -6.741  15.235  89.389  1.00 21.08           C  
ATOM   3885  CG  ARG L  24      -7.483  14.343  88.364  1.00 21.37           C  
ATOM   3886  CD  ARG L  24      -8.101  15.175  87.238  1.00 23.45           C  
ATOM   3887  NE  ARG L  24      -8.689  14.359  86.181  1.00 19.92           N  
ATOM   3888  CZ  ARG L  24      -8.028  13.949  85.105  1.00 21.21           C  
ATOM   3889  NH1 ARG L  24      -6.747  14.265  84.949  1.00 18.73           N  
ATOM   3890  NH2 ARG L  24      -8.646  13.226  84.177  1.00 21.96           N  
ATOM   3891  N   ALA L  25      -4.842  13.202  88.008  1.00 19.40           N  
ATOM   3892  CA  ALA L  25      -4.486  12.376  86.854  1.00 18.37           C  
ATOM   3893  C   ALA L  25      -5.646  11.409  86.562  1.00 18.52           C  
ATOM   3894  O   ALA L  25      -6.455  11.108  87.444  1.00 18.35           O  
ATOM   3895  CB  ALA L  25      -3.209  11.608  87.127  1.00 15.31           C  
ATOM   3896  N   SER L  26      -5.765  10.977  85.311  1.00 19.56           N  
ATOM   3897  CA  SER L  26      -6.826  10.051  84.899  1.00 19.32           C  
ATOM   3898  C   SER L  26      -6.446   8.609  85.202  1.00 20.08           C  
ATOM   3899  O   SER L  26      -7.300   7.734  85.293  1.00 19.11           O  
ATOM   3900  CB  SER L  26      -7.099  10.202  83.400  1.00 19.52           C  
ATOM   3901  OG  SER L  26      -5.890  10.143  82.650  1.00 19.21           O  
ATOM   3902  N   GLU L  27      -5.149   8.383  85.369  1.00 21.48           N  
ATOM   3903  CA  GLU L  27      -4.606   7.062  85.651  1.00 22.68           C  
ATOM   3904  C   GLU L  27      -3.615   7.299  86.784  1.00 21.55           C  
ATOM   3905  O   GLU L  27      -3.297   8.449  87.075  1.00 20.70           O  
ATOM   3906  CB  GLU L  27      -3.894   6.538  84.397  1.00 24.20           C  
ATOM   3907  CG  GLU L  27      -3.422   5.100  84.464  1.00 26.70           C  
ATOM   3908  CD  GLU L  27      -2.802   4.629  83.161  1.00 28.70           C  
ATOM   3909  OE1 GLU L  27      -3.303   5.005  82.077  1.00 26.39           O  
ATOM   3910  OE2 GLU L  27      -1.808   3.875  83.223  1.00 31.38           O  
ATOM   3911  N   SER L  28      -3.131   6.239  87.430  1.00 20.23           N  
ATOM   3912  CA  SER L  28      -2.190   6.431  88.526  1.00 18.82           C  
ATOM   3913  C   SER L  28      -0.789   6.746  88.030  1.00 19.09           C  
ATOM   3914  O   SER L  28      -0.262   6.066  87.145  1.00 17.76           O  
ATOM   3915  CB  SER L  28      -2.153   5.229  89.460  1.00 18.00           C  
ATOM   3916  OG  SER L  28      -1.426   5.543  90.645  1.00 14.69           O  
ATOM   3917  N   VAL L  29      -0.199   7.768  88.650  1.00 18.80           N  
ATOM   3918  CA  VAL L  29       1.135   8.266  88.334  1.00 17.92           C  
ATOM   3919  C   VAL L  29       2.209   7.771  89.324  1.00 17.57           C  
ATOM   3920  O   VAL L  29       3.407   7.919  89.092  1.00 15.94           O  
ATOM   3921  CB  VAL L  29       1.094   9.814  88.277  1.00 18.83           C  
ATOM   3922  CG1 VAL L  29       2.479  10.388  88.093  1.00 20.20           C  
ATOM   3923  CG2 VAL L  29       0.178  10.268  87.154  1.00 16.01           C  
ATOM   3924  N   SER L  30       1.757   7.238  90.451  1.00 19.43           N  
ATOM   3925  CA  SER L  30       2.621   6.680  91.493  1.00 21.15           C  
ATOM   3926  C   SER L  30       3.892   7.446  91.899  1.00 22.67           C  
ATOM   3927  O   SER L  30       4.993   6.888  91.885  1.00 24.62           O  
ATOM   3928  CB  SER L  30       2.963   5.228  91.136  1.00 21.43           C  
ATOM   3929  OG  SER L  30       3.696   4.586  92.164  1.00 24.65           O  
ATOM   3930  N   SER L  31       3.728   8.694  92.330  1.00 21.72           N  
ATOM   3931  CA  SER L  31       4.843   9.535  92.787  1.00 21.00           C  
ATOM   3932  C   SER L  31       5.684  10.211  91.715  1.00 20.70           C  
ATOM   3933  O   SER L  31       6.423  11.155  92.020  1.00 20.56           O  
ATOM   3934  CB  SER L  31       5.766   8.798  93.773  1.00 20.26           C  
ATOM   3935  OG  SER L  31       5.092   8.474  94.979  1.00 17.50           O  
ATOM   3936  N   ASP L  32       5.569   9.756  90.471  1.00 18.99           N  
ATOM   3937  CA  ASP L  32       6.321  10.372  89.383  1.00 16.73           C  
ATOM   3938  C   ASP L  32       5.619  11.645  88.924  1.00 15.84           C  
ATOM   3939  O   ASP L  32       5.078  11.708  87.820  1.00 16.03           O  
ATOM   3940  CB  ASP L  32       6.493   9.389  88.228  1.00 15.22           C  
ATOM   3941  CG  ASP L  32       7.479   8.293  88.548  1.00 14.08           C  
ATOM   3942  OD1 ASP L  32       8.686   8.593  88.640  1.00 14.00           O  
ATOM   3943  OD2 ASP L  32       7.052   7.134  88.732  1.00 14.42           O  
ATOM   3944  N   LEU L  33       5.616  12.651  89.797  1.00 16.26           N  
ATOM   3945  CA  LEU L  33       4.978  13.942  89.524  1.00 14.57           C  
ATOM   3946  C   LEU L  33       5.983  15.063  89.770  1.00 13.42           C  
ATOM   3947  O   LEU L  33       6.844  14.963  90.649  1.00 14.25           O  
ATOM   3948  CB  LEU L  33       3.760  14.134  90.427  1.00 13.78           C  
ATOM   3949  CG  LEU L  33       2.706  15.210  90.099  1.00 14.95           C  
ATOM   3950  CD1 LEU L  33       3.156  16.597  90.519  1.00 12.91           C  
ATOM   3951  CD2 LEU L  33       2.326  15.161  88.633  1.00 12.22           C  
ATOM   3952  N   ALA L  34       5.877  16.121  88.978  1.00 11.33           N  
ATOM   3953  CA  ALA L  34       6.769  17.253  89.086  1.00  6.84           C  
ATOM   3954  C   ALA L  34       5.959  18.532  89.121  1.00  6.22           C  
ATOM   3955  O   ALA L  34       4.767  18.528  88.809  1.00  7.58           O  
ATOM   3956  CB  ALA L  34       7.697  17.262  87.908  1.00  5.43           C  
ATOM   3957  N   TRP L  35       6.603  19.625  89.514  1.00  5.36           N  
ATOM   3958  CA  TRP L  35       5.960  20.926  89.571  1.00  4.04           C  
ATOM   3959  C   TRP L  35       6.924  21.966  89.048  1.00  3.47           C  
ATOM   3960  O   TRP L  35       8.061  22.052  89.515  1.00  3.50           O  
ATOM   3961  CB  TRP L  35       5.556  21.265  90.997  1.00  5.12           C  
ATOM   3962  CG  TRP L  35       4.297  20.596  91.453  1.00  4.90           C  
ATOM   3963  CD1 TRP L  35       4.195  19.500  92.251  1.00  4.38           C  
ATOM   3964  CD2 TRP L  35       2.954  21.036  91.202  1.00  3.51           C  
ATOM   3965  NE1 TRP L  35       2.879  19.238  92.524  1.00  2.89           N  
ATOM   3966  CE2 TRP L  35       2.099  20.163  91.895  1.00  2.00           C  
ATOM   3967  CE3 TRP L  35       2.400  22.083  90.464  1.00  3.91           C  
ATOM   3968  CZ2 TRP L  35       0.718  20.312  91.876  1.00  2.00           C  
ATOM   3969  CZ3 TRP L  35       1.021  22.228  90.448  1.00  2.00           C  
ATOM   3970  CH2 TRP L  35       0.198  21.347  91.149  1.00  2.38           C  
ATOM   3971  N   TYR L  36       6.470  22.740  88.064  1.00  4.17           N  
ATOM   3972  CA  TYR L  36       7.281  23.779  87.440  1.00  4.96           C  
ATOM   3973  C   TYR L  36       6.663  25.180  87.538  1.00  6.14           C  
ATOM   3974  O   TYR L  36       5.444  25.349  87.467  1.00  7.01           O  
ATOM   3975  CB  TYR L  36       7.525  23.442  85.973  1.00  3.09           C  
ATOM   3976  CG  TYR L  36       8.077  22.057  85.749  1.00  2.00           C  
ATOM   3977  CD1 TYR L  36       7.225  20.951  85.671  1.00  2.93           C  
ATOM   3978  CD2 TYR L  36       9.441  21.848  85.616  1.00  2.00           C  
ATOM   3979  CE1 TYR L  36       7.726  19.676  85.468  1.00  2.08           C  
ATOM   3980  CE2 TYR L  36       9.953  20.585  85.415  1.00  2.34           C  
ATOM   3981  CZ  TYR L  36       9.094  19.497  85.343  1.00  3.39           C  
ATOM   3982  OH  TYR L  36       9.610  18.233  85.179  1.00  2.55           O  
ATOM   3983  N   GLN L  37       7.520  26.178  87.696  1.00  5.95           N  
ATOM   3984  CA  GLN L  37       7.087  27.554  87.792  1.00  5.78           C  
ATOM   3985  C   GLN L  37       7.510  28.300  86.531  1.00  5.25           C  
ATOM   3986  O   GLN L  37       8.668  28.219  86.101  1.00  4.79           O  
ATOM   3987  CB  GLN L  37       7.728  28.216  89.016  1.00  6.32           C  
ATOM   3988  CG  GLN L  37       7.256  29.643  89.288  1.00  5.43           C  
ATOM   3989  CD  GLN L  37       8.156  30.369  90.261  1.00  4.23           C  
ATOM   3990  OE1 GLN L  37       9.372  30.468  90.052  1.00  4.94           O  
ATOM   3991  NE2 GLN L  37       7.569  30.901  91.317  1.00  2.38           N  
ATOM   3992  N   GLN L  38       6.590  29.018  85.915  1.00  4.82           N  
ATOM   3993  CA  GLN L  38       6.985  29.751  84.735  1.00  8.35           C  
ATOM   3994  C   GLN L  38       6.568  31.212  84.803  1.00 11.67           C  
ATOM   3995  O   GLN L  38       5.398  31.524  85.033  1.00 12.90           O  
ATOM   3996  CB  GLN L  38       6.451  29.101  83.452  1.00  7.29           C  
ATOM   3997  CG  GLN L  38       7.234  29.536  82.224  1.00  4.57           C  
ATOM   3998  CD  GLN L  38       6.624  29.084  80.933  1.00  3.14           C  
ATOM   3999  OE1 GLN L  38       5.463  28.700  80.893  1.00  3.34           O  
ATOM   4000  NE2 GLN L  38       7.395  29.148  79.858  1.00  2.00           N  
ATOM   4001  N   LYS L  39       7.552  32.097  84.685  1.00 12.62           N  
ATOM   4002  CA  LYS L  39       7.288  33.518  84.681  1.00 15.30           C  
ATOM   4003  C   LYS L  39       6.991  33.778  83.210  1.00 18.12           C  
ATOM   4004  O   LYS L  39       7.361  32.962  82.364  1.00 20.22           O  
ATOM   4005  CB  LYS L  39       8.529  34.282  85.130  1.00 15.46           C  
ATOM   4006  CG  LYS L  39       8.514  34.709  86.599  1.00 16.47           C  
ATOM   4007  CD  LYS L  39       8.613  33.536  87.561  1.00 16.42           C  
ATOM   4008  CE  LYS L  39       8.373  33.963  89.012  1.00 14.98           C  
ATOM   4009  NZ  LYS L  39       9.384  34.893  89.580  1.00 12.96           N  
ATOM   4010  N   PRO L  40       6.337  34.906  82.874  1.00 19.22           N  
ATOM   4011  CA  PRO L  40       6.002  35.242  81.487  1.00 20.79           C  
ATOM   4012  C   PRO L  40       6.847  34.650  80.340  1.00 21.94           C  
ATOM   4013  O   PRO L  40       6.514  33.568  79.823  1.00 23.08           O  
ATOM   4014  CB  PRO L  40       5.991  36.764  81.517  1.00 19.24           C  
ATOM   4015  CG  PRO L  40       5.262  37.005  82.793  1.00 18.51           C  
ATOM   4016  CD  PRO L  40       5.879  35.983  83.773  1.00 18.75           C  
ATOM   4017  N   GLY L  41       7.893  35.356  79.911  1.00 21.06           N  
ATOM   4018  CA  GLY L  41       8.712  34.847  78.820  1.00 20.00           C  
ATOM   4019  C   GLY L  41       9.974  34.121  79.261  1.00 18.97           C  
ATOM   4020  O   GLY L  41      11.030  34.252  78.633  1.00 19.04           O  
ATOM   4021  N   GLN L  42       9.874  33.335  80.326  1.00 16.60           N  
ATOM   4022  CA  GLN L  42      11.032  32.612  80.836  1.00 14.53           C  
ATOM   4023  C   GLN L  42      10.845  31.084  80.820  1.00 12.62           C  
ATOM   4024  O   GLN L  42       9.736  30.585  80.996  1.00 11.29           O  
ATOM   4025  CB  GLN L  42      11.320  33.048  82.270  1.00 16.46           C  
ATOM   4026  CG  GLN L  42      11.589  34.524  82.496  1.00 15.62           C  
ATOM   4027  CD  GLN L  42      12.004  34.799  83.937  1.00 16.42           C  
ATOM   4028  OE1 GLN L  42      12.068  33.886  84.756  1.00 14.59           O  
ATOM   4029  NE2 GLN L  42      12.274  36.057  84.254  1.00 18.53           N  
ATOM   4030  N   ALA L  43      11.934  30.348  80.614  1.00 11.24           N  
ATOM   4031  CA  ALA L  43      11.905  28.890  80.620  1.00 11.00           C  
ATOM   4032  C   ALA L  43      11.442  28.460  82.005  1.00 12.34           C  
ATOM   4033  O   ALA L  43      11.689  29.172  82.987  1.00 13.78           O  
ATOM   4034  CB  ALA L  43      13.272  28.361  80.353  1.00 12.18           C  
ATOM   4035  N   PRO L  44      10.734  27.316  82.110  1.00 13.30           N  
ATOM   4036  CA  PRO L  44      10.233  26.818  83.404  1.00 11.61           C  
ATOM   4037  C   PRO L  44      11.269  26.510  84.486  1.00 11.74           C  
ATOM   4038  O   PRO L  44      12.406  26.119  84.199  1.00 10.92           O  
ATOM   4039  CB  PRO L  44       9.441  25.573  83.008  1.00 10.31           C  
ATOM   4040  CG  PRO L  44       8.920  25.933  81.645  1.00  9.78           C  
ATOM   4041  CD  PRO L  44      10.157  26.534  80.999  1.00 11.64           C  
ATOM   4042  N   ARG L  45      10.844  26.691  85.732  1.00 12.04           N  
ATOM   4043  CA  ARG L  45      11.670  26.450  86.911  1.00 12.58           C  
ATOM   4044  C   ARG L  45      11.185  25.191  87.614  1.00 10.42           C  
ATOM   4045  O   ARG L  45      10.041  25.152  88.059  1.00 10.54           O  
ATOM   4046  CB  ARG L  45      11.556  27.630  87.886  1.00 15.44           C  
ATOM   4047  CG  ARG L  45      12.550  28.760  87.653  1.00 20.75           C  
ATOM   4048  CD  ARG L  45      12.054  30.115  88.218  1.00 24.56           C  
ATOM   4049  NE  ARG L  45      11.048  30.748  87.355  1.00 21.85           N  
ATOM   4050  CZ  ARG L  45      11.279  31.154  86.104  1.00 21.74           C  
ATOM   4051  NH1 ARG L  45      12.486  31.009  85.562  1.00 22.07           N  
ATOM   4052  NH2 ARG L  45      10.289  31.651  85.368  1.00 19.12           N  
ATOM   4053  N   LEU L  46      12.049  24.175  87.709  1.00  8.36           N  
ATOM   4054  CA  LEU L  46      11.729  22.908  88.383  1.00  6.60           C  
ATOM   4055  C   LEU L  46      11.710  23.168  89.877  1.00  5.39           C  
ATOM   4056  O   LEU L  46      12.744  23.503  90.454  1.00  6.29           O  
ATOM   4057  CB  LEU L  46      12.797  21.844  88.064  1.00  6.01           C  
ATOM   4058  CG  LEU L  46      12.724  20.370  88.525  1.00  4.44           C  
ATOM   4059  CD1 LEU L  46      13.724  20.103  89.626  1.00  3.32           C  
ATOM   4060  CD2 LEU L  46      11.315  19.935  88.934  1.00  2.00           C  
ATOM   4061  N   LEU L  47      10.539  23.061  90.491  1.00  4.03           N  
ATOM   4062  CA  LEU L  47      10.425  23.301  91.925  1.00  4.61           C  
ATOM   4063  C   LEU L  47      10.514  22.005  92.699  1.00  6.13           C  
ATOM   4064  O   LEU L  47      11.352  21.858  93.593  1.00  6.17           O  
ATOM   4065  CB  LEU L  47       9.086  23.961  92.271  1.00  4.58           C  
ATOM   4066  CG  LEU L  47       8.644  25.279  91.630  1.00  4.25           C  
ATOM   4067  CD1 LEU L  47       7.228  25.577  92.075  1.00  2.00           C  
ATOM   4068  CD2 LEU L  47       9.598  26.419  91.994  1.00  2.00           C  
ATOM   4069  N   ILE L  48       9.664  21.054  92.315  1.00  6.44           N  
ATOM   4070  CA  ILE L  48       9.568  19.765  92.976  1.00  6.45           C  
ATOM   4071  C   ILE L  48       9.521  18.596  92.000  1.00  6.63           C  
ATOM   4072  O   ILE L  48       9.113  18.740  90.850  1.00  8.77           O  
ATOM   4073  CB  ILE L  48       8.314  19.764  93.888  1.00  6.82           C  
ATOM   4074  CG1 ILE L  48       8.553  20.714  95.067  1.00  6.46           C  
ATOM   4075  CG2 ILE L  48       7.972  18.362  94.372  1.00  6.08           C  
ATOM   4076  CD1 ILE L  48       7.345  21.008  95.869  1.00  6.38           C  
ATOM   4077  N   TYR L  49       9.996  17.444  92.447  1.00  7.79           N  
ATOM   4078  CA  TYR L  49       9.996  16.239  91.628  1.00  7.34           C  
ATOM   4079  C   TYR L  49       9.713  15.065  92.546  1.00  7.29           C  
ATOM   4080  O   TYR L  49       9.787  15.203  93.763  1.00  8.88           O  
ATOM   4081  CB  TYR L  49      11.339  16.061  90.913  1.00  7.81           C  
ATOM   4082  CG  TYR L  49      12.570  15.984  91.799  1.00  8.07           C  
ATOM   4083  CD1 TYR L  49      13.168  17.138  92.307  1.00  8.64           C  
ATOM   4084  CD2 TYR L  49      13.170  14.757  92.079  1.00  8.05           C  
ATOM   4085  CE1 TYR L  49      14.340  17.065  93.069  1.00  9.99           C  
ATOM   4086  CE2 TYR L  49      14.336  14.672  92.836  1.00  7.16           C  
ATOM   4087  CZ  TYR L  49      14.916  15.822  93.324  1.00  8.26           C  
ATOM   4088  OH  TYR L  49      16.085  15.714  94.042  1.00 10.59           O  
ATOM   4089  N   GLY L  50       9.365  13.924  91.977  1.00  5.39           N  
ATOM   4090  CA  GLY L  50       9.081  12.776  92.804  1.00  6.74           C  
ATOM   4091  C   GLY L  50       7.983  13.111  93.787  1.00  8.89           C  
ATOM   4092  O   GLY L  50       8.031  12.720  94.954  1.00  8.92           O  
ATOM   4093  N   ALA L  51       7.034  13.917  93.324  1.00 10.14           N  
ATOM   4094  CA  ALA L  51       5.884  14.344  94.110  1.00  9.53           C  
ATOM   4095  C   ALA L  51       6.142  15.215  95.337  1.00 10.33           C  
ATOM   4096  O   ALA L  51       5.328  16.085  95.639  1.00 11.66           O  
ATOM   4097  CB  ALA L  51       5.045  13.155  94.496  1.00  7.73           C  
ATOM   4098  N   SER L  52       7.276  15.049  96.010  1.00  9.61           N  
ATOM   4099  CA  SER L  52       7.513  15.811  97.228  1.00  9.93           C  
ATOM   4100  C   SER L  52       8.923  16.316  97.509  1.00 11.96           C  
ATOM   4101  O   SER L  52       9.137  16.985  98.518  1.00 13.47           O  
ATOM   4102  CB  SER L  52       7.048  14.980  98.425  1.00  8.86           C  
ATOM   4103  OG  SER L  52       7.734  13.737  98.471  1.00  6.01           O  
ATOM   4104  N   THR L  53       9.903  15.951  96.691  1.00 12.37           N  
ATOM   4105  CA  THR L  53      11.255  16.428  96.937  1.00 12.97           C  
ATOM   4106  C   THR L  53      11.543  17.688  96.142  1.00 15.00           C  
ATOM   4107  O   THR L  53      11.422  17.713  94.909  1.00 16.56           O  
ATOM   4108  CB  THR L  53      12.311  15.367  96.662  1.00 12.15           C  
ATOM   4109  OG1 THR L  53      13.615  15.951  96.785  1.00 13.42           O  
ATOM   4110  CG2 THR L  53      12.148  14.802  95.294  1.00 13.58           C  
ATOM   4111  N   ARG L  54      11.926  18.732  96.867  1.00 16.83           N  
ATOM   4112  CA  ARG L  54      12.213  20.044  96.295  1.00 16.86           C  
ATOM   4113  C   ARG L  54      13.607  20.133  95.664  1.00 16.76           C  
ATOM   4114  O   ARG L  54      14.566  19.549  96.184  1.00 15.87           O  
ATOM   4115  CB  ARG L  54      12.047  21.109  97.386  1.00 17.06           C  
ATOM   4116  CG  ARG L  54      10.812  20.896  98.265  1.00 17.51           C  
ATOM   4117  CD  ARG L  54      10.489  22.113  99.138  1.00 18.35           C  
ATOM   4118  NE  ARG L  54      11.659  22.614  99.851  1.00 18.71           N  
ATOM   4119  CZ  ARG L  54      12.000  22.248 101.083  1.00 19.95           C  
ATOM   4120  NH1 ARG L  54      11.249  21.382 101.753  1.00 18.43           N  
ATOM   4121  NH2 ARG L  54      13.118  22.717 101.629  1.00 21.61           N  
ATOM   4122  N   ALA L  55      13.715  20.903  94.580  1.00 16.45           N  
ATOM   4123  CA  ALA L  55      14.971  21.088  93.856  1.00 17.53           C  
ATOM   4124  C   ALA L  55      15.933  22.082  94.507  1.00 18.92           C  
ATOM   4125  O   ALA L  55      15.517  22.957  95.273  1.00 17.92           O  
ATOM   4126  CB  ALA L  55      14.691  21.498  92.440  1.00 18.04           C  
ATOM   4127  N   THR L  56      17.219  21.947  94.176  1.00 20.30           N  
ATOM   4128  CA  THR L  56      18.286  22.794  94.714  1.00 21.70           C  
ATOM   4129  C   THR L  56      18.025  24.293  94.587  1.00 22.13           C  
ATOM   4130  O   THR L  56      18.134  24.860  93.500  1.00 21.81           O  
ATOM   4131  CB  THR L  56      19.621  22.508  94.026  1.00 21.97           C  
ATOM   4132  OG1 THR L  56      19.713  21.118  93.694  1.00 25.18           O  
ATOM   4133  CG2 THR L  56      20.754  22.855  94.967  1.00 24.12           C  
ATOM   4134  N   GLY L  57      17.714  24.935  95.707  1.00 23.10           N  
ATOM   4135  CA  GLY L  57      17.451  26.366  95.686  1.00 22.60           C  
ATOM   4136  C   GLY L  57      15.966  26.683  95.597  1.00 22.62           C  
ATOM   4137  O   GLY L  57      15.564  27.684  94.998  1.00 23.70           O  
ATOM   4138  N   VAL L  58      15.148  25.816  96.183  1.00 20.52           N  
ATOM   4139  CA  VAL L  58      13.708  25.988  96.196  1.00 19.52           C  
ATOM   4140  C   VAL L  58      13.258  26.056  97.651  1.00 20.36           C  
ATOM   4141  O   VAL L  58      13.203  25.036  98.347  1.00 19.75           O  
ATOM   4142  CB  VAL L  58      12.995  24.814  95.479  1.00 19.08           C  
ATOM   4143  CG1 VAL L  58      11.481  24.943  95.606  1.00 19.49           C  
ATOM   4144  CG2 VAL L  58      13.389  24.784  94.016  1.00 18.19           C  
ATOM   4145  N   PRO L  59      12.967  27.270  98.142  1.00 21.45           N  
ATOM   4146  CA  PRO L  59      12.518  27.550  99.507  1.00 21.92           C  
ATOM   4147  C   PRO L  59      11.521  26.544 100.071  1.00 21.94           C  
ATOM   4148  O   PRO L  59      10.726  25.962  99.333  1.00 21.19           O  
ATOM   4149  CB  PRO L  59      11.887  28.926  99.360  1.00 22.93           C  
ATOM   4150  CG  PRO L  59      12.837  29.589  98.409  1.00 22.27           C  
ATOM   4151  CD  PRO L  59      13.072  28.519  97.364  1.00 22.63           C  
ATOM   4152  N   ALA L  60      11.554  26.374 101.394  1.00 22.13           N  
ATOM   4153  CA  ALA L  60      10.650  25.459 102.094  1.00 21.74           C  
ATOM   4154  C   ALA L  60       9.198  25.902 101.955  1.00 20.47           C  
ATOM   4155  O   ALA L  60       8.275  25.168 102.293  1.00 21.56           O  
ATOM   4156  CB  ALA L  60      11.030  25.378 103.545  1.00 23.21           C  
ATOM   4157  N   ARG L  61       9.041  27.139 101.498  1.00 20.42           N  
ATOM   4158  CA  ARG L  61       7.772  27.810 101.243  1.00 19.06           C  
ATOM   4159  C   ARG L  61       6.911  26.895 100.364  1.00 17.94           C  
ATOM   4160  O   ARG L  61       5.745  26.638 100.664  1.00 18.58           O  
ATOM   4161  CB  ARG L  61       8.098  29.103 100.482  1.00 19.44           C  
ATOM   4162  CG  ARG L  61       7.048  30.198 100.445  1.00 19.13           C  
ATOM   4163  CD  ARG L  61       7.504  31.296  99.459  1.00 19.17           C  
ATOM   4164  NE  ARG L  61       8.918  31.648  99.626  1.00 17.54           N  
ATOM   4165  CZ  ARG L  61       9.615  32.411  98.787  1.00 17.27           C  
ATOM   4166  NH1 ARG L  61       9.038  32.924  97.712  1.00 17.58           N  
ATOM   4167  NH2 ARG L  61      10.909  32.633  99.002  1.00 16.55           N  
ATOM   4168  N   PHE L  62       7.499  26.432  99.266  1.00 16.61           N  
ATOM   4169  CA  PHE L  62       6.822  25.548  98.327  1.00 14.88           C  
ATOM   4170  C   PHE L  62       6.877  24.149  98.933  1.00 14.11           C  
ATOM   4171  O   PHE L  62       7.895  23.771  99.524  1.00 13.93           O  
ATOM   4172  CB  PHE L  62       7.561  25.540  96.980  1.00 14.31           C  
ATOM   4173  CG  PHE L  62       7.537  26.862  96.236  1.00 10.40           C  
ATOM   4174  CD1 PHE L  62       8.529  27.816  96.445  1.00  9.61           C  
ATOM   4175  CD2 PHE L  62       6.577  27.112  95.259  1.00  8.67           C  
ATOM   4176  CE1 PHE L  62       8.567  28.994  95.684  1.00  8.08           C  
ATOM   4177  CE2 PHE L  62       6.610  28.288  94.496  1.00  7.13           C  
ATOM   4178  CZ  PHE L  62       7.607  29.224  94.711  1.00  6.12           C  
ATOM   4179  N   SER L  63       5.796  23.388  98.805  1.00 12.89           N  
ATOM   4180  CA  SER L  63       5.754  22.033  99.342  1.00 12.61           C  
ATOM   4181  C   SER L  63       4.981  21.124  98.419  1.00 12.96           C  
ATOM   4182  O   SER L  63       3.998  21.550  97.811  1.00 13.82           O  
ATOM   4183  CB  SER L  63       5.117  22.008 100.736  1.00 14.31           C  
ATOM   4184  OG  SER L  63       6.075  22.307 101.739  1.00 17.32           O  
ATOM   4185  N   GLY L  64       5.445  19.880  98.303  1.00 13.07           N  
ATOM   4186  CA  GLY L  64       4.799  18.906  97.447  1.00 11.80           C  
ATOM   4187  C   GLY L  64       4.228  17.755  98.243  1.00 11.55           C  
ATOM   4188  O   GLY L  64       4.915  17.176  99.087  1.00 11.72           O  
ATOM   4189  N   SER L  65       2.974  17.413  97.974  1.00 11.43           N  
ATOM   4190  CA  SER L  65       2.318  16.323  98.674  1.00 12.21           C  
ATOM   4191  C   SER L  65       1.425  15.520  97.738  1.00 11.84           C  
ATOM   4192  O   SER L  65       1.031  16.008  96.672  1.00 10.30           O  
ATOM   4193  CB  SER L  65       1.471  16.889  99.808  1.00 13.44           C  
ATOM   4194  OG  SER L  65       0.446  17.714  99.286  1.00 17.96           O  
ATOM   4195  N   GLY L  66       1.119  14.290  98.143  1.00 12.20           N  
ATOM   4196  CA  GLY L  66       0.236  13.441  97.361  1.00 13.58           C  
ATOM   4197  C   GLY L  66       0.816  12.286  96.565  1.00 13.54           C  
ATOM   4198  O   GLY L  66       2.008  12.247  96.254  1.00 13.29           O  
ATOM   4199  N   SER L  67      -0.062  11.358  96.196  1.00 14.26           N  
ATOM   4200  CA  SER L  67       0.324  10.185  95.423  1.00 13.93           C  
ATOM   4201  C   SER L  67      -0.850   9.651  94.600  1.00 14.21           C  
ATOM   4202  O   SER L  67      -1.990  10.099  94.756  1.00 12.98           O  
ATOM   4203  CB  SER L  67       0.870   9.097  96.354  1.00 13.59           C  
ATOM   4204  OG  SER L  67       0.004   8.866  97.452  1.00 14.62           O  
ATOM   4205  N   GLY L  68      -0.561   8.702  93.713  1.00 15.44           N  
ATOM   4206  CA  GLY L  68      -1.598   8.117  92.891  1.00 15.85           C  
ATOM   4207  C   GLY L  68      -2.062   9.061  91.802  1.00 17.29           C  
ATOM   4208  O   GLY L  68      -1.300   9.356  90.876  1.00 17.46           O  
ATOM   4209  N   ALA L  69      -3.288   9.568  91.926  1.00 17.58           N  
ATOM   4210  CA  ALA L  69      -3.856  10.454  90.917  1.00 16.74           C  
ATOM   4211  C   ALA L  69      -4.374  11.810  91.415  1.00 17.31           C  
ATOM   4212  O   ALA L  69      -5.245  12.418  90.781  1.00 17.05           O  
ATOM   4213  CB  ALA L  69      -4.944   9.718  90.170  1.00 16.96           C  
ATOM   4214  N   GLU L  70      -3.834  12.283  92.535  1.00 17.00           N  
ATOM   4215  CA  GLU L  70      -4.217  13.573  93.116  1.00 18.39           C  
ATOM   4216  C   GLU L  70      -3.002  14.128  93.853  1.00 17.66           C  
ATOM   4217  O   GLU L  70      -2.471  13.487  94.763  1.00 17.23           O  
ATOM   4218  CB  GLU L  70      -5.395  13.410  94.090  1.00 20.10           C  
ATOM   4219  CG  GLU L  70      -5.791  14.683  94.865  1.00 22.93           C  
ATOM   4220  CD  GLU L  70      -6.442  15.770  93.999  1.00 23.97           C  
ATOM   4221  OE1 GLU L  70      -7.684  15.726  93.823  1.00 22.90           O  
ATOM   4222  OE2 GLU L  70      -5.721  16.683  93.521  1.00 21.68           O  
ATOM   4223  N   PHE L  71      -2.541  15.299  93.436  1.00 17.15           N  
ATOM   4224  CA  PHE L  71      -1.372  15.917  94.049  1.00 16.67           C  
ATOM   4225  C   PHE L  71      -1.693  17.361  94.447  1.00 15.90           C  
ATOM   4226  O   PHE L  71      -2.726  17.903  94.055  1.00 13.13           O  
ATOM   4227  CB  PHE L  71      -0.179  15.873  93.079  1.00 17.73           C  
ATOM   4228  CG  PHE L  71       0.061  14.512  92.449  1.00 17.75           C  
ATOM   4229  CD1 PHE L  71      -0.617  14.132  91.297  1.00 18.46           C  
ATOM   4230  CD2 PHE L  71       1.000  13.635  92.980  1.00 18.02           C  
ATOM   4231  CE1 PHE L  71      -0.350  12.895  90.683  1.00 18.94           C  
ATOM   4232  CE2 PHE L  71       1.269  12.400  92.374  1.00 15.52           C  
ATOM   4233  CZ  PHE L  71       0.594  12.035  91.225  1.00 15.95           C  
ATOM   4234  N   THR L  72      -0.826  17.965  95.256  1.00 17.14           N  
ATOM   4235  CA  THR L  72      -1.038  19.338  95.716  1.00 18.59           C  
ATOM   4236  C   THR L  72       0.308  20.030  95.850  1.00 18.60           C  
ATOM   4237  O   THR L  72       1.330  19.384  96.096  1.00 19.31           O  
ATOM   4238  CB  THR L  72      -1.731  19.401  97.105  1.00 19.45           C  
ATOM   4239  OG1 THR L  72      -2.449  18.191  97.362  1.00 23.15           O  
ATOM   4240  CG2 THR L  72      -2.728  20.537  97.143  1.00 20.85           C  
ATOM   4241  N   LEU L  73       0.300  21.343  95.661  1.00 18.01           N  
ATOM   4242  CA  LEU L  73       1.502  22.154  95.762  1.00 17.17           C  
ATOM   4243  C   LEU L  73       1.135  23.325  96.651  1.00 18.73           C  
ATOM   4244  O   LEU L  73       0.341  24.181  96.264  1.00 19.04           O  
ATOM   4245  CB  LEU L  73       1.931  22.654  94.378  1.00 13.93           C  
ATOM   4246  CG  LEU L  73       3.248  23.422  94.164  1.00 10.08           C  
ATOM   4247  CD1 LEU L  73       3.006  24.909  94.249  1.00  6.04           C  
ATOM   4248  CD2 LEU L  73       4.359  22.939  95.109  1.00  4.51           C  
ATOM   4249  N   THR L  74       1.677  23.327  97.862  1.00 19.96           N  
ATOM   4250  CA  THR L  74       1.413  24.378  98.823  1.00 21.66           C  
ATOM   4251  C   THR L  74       2.544  25.416  98.853  1.00 22.64           C  
ATOM   4252  O   THR L  74       3.727  25.062  98.788  1.00 24.72           O  
ATOM   4253  CB  THR L  74       1.236  23.766 100.233  1.00 22.41           C  
ATOM   4254  OG1 THR L  74       0.078  22.918 100.249  1.00 21.89           O  
ATOM   4255  CG2 THR L  74       1.084  24.855 101.289  1.00 22.57           C  
ATOM   4256  N   ILE L  75       2.176  26.693  98.902  1.00 21.64           N  
ATOM   4257  CA  ILE L  75       3.153  27.774  98.992  1.00 22.01           C  
ATOM   4258  C   ILE L  75       2.686  28.628 100.173  1.00 24.00           C  
ATOM   4259  O   ILE L  75       1.806  29.480 100.022  1.00 25.32           O  
ATOM   4260  CB  ILE L  75       3.182  28.662  97.737  1.00 19.75           C  
ATOM   4261  CG1 ILE L  75       3.278  27.810  96.470  1.00 18.53           C  
ATOM   4262  CG2 ILE L  75       4.372  29.614  97.814  1.00 16.78           C  
ATOM   4263  CD1 ILE L  75       3.065  28.592  95.192  1.00 14.90           C  
ATOM   4264  N   SER L  76       3.237  28.365 101.353  1.00 23.50           N  
ATOM   4265  CA  SER L  76       2.853  29.102 102.545  1.00 23.97           C  
ATOM   4266  C   SER L  76       2.974  30.618 102.378  1.00 24.28           C
[truncated: 311,689 more chars]
