# Supplementary material for: Pep-3D-Search: a method for B-cell epitope prediction based on mimotope analysis
Source: BMC Bioinformatics. 2008 Dec 16;9:538. doi: 10.1186/1471-2105-9-538 (PMC2639436; doi:10.1186/1471-2105-9-538)
Supplement: Additional file 2 — Source code, test datasets, Pep-3D-Search toolkit and operation manual. The file is a ZIP archive containing the Visual Basic source code for Pep-3D-Search, licensed under the GNU General Public License. It also contains the test datasets, the Pep-3D-Search toolkit and the operation manual (in PDF format) of Pep-3D-Search. Updated versions will be available at . [file 1471-2105-9-538-S2.zip › Additional_file_2/Pep-3D-Search-20081205/Test_datasets/Epitope_Prediction_based_on_motif_mapping/1GC1_G/1GC1_G.txt]

ATOM      1  N   THR G  90      30.031 -50.064  78.936  1.7    47.19  21.56 0         
ATOM      2  CA  THR G  90      30.956 -49.288  79.751  1.9    3.173  8.771 0         
ATOM      3  C   THR G  90      32.160 -48.859  78.914  1.7    0      0     0         
ATOM      4  O   THR G  90      32.133 -48.983  77.690  1.4    12.14  10.11 0         
ATOM      5  CB  THR G  90      31.434 -50.091  80.976  1.9    15.29  11.48 0         
ATOM      6  OG1 THR G  90      32.164 -49.231  81.860  1.4    8.882  8.101 0         
ATOM      7  CG2 THR G  90      32.341 -51.244  80.546  1.9    53.13  27.84 0         
ATOM      8  N   GLU G  91      33.197 -48.347  79.579  1.7    0.052  1.560 0         
ATOM      9  CA  GLU G  91      34.411 -47.885  78.916  1.9    0.011  1.203 0         
ATOM     10  C   GLU G  91      34.013 -47.006  77.729  1.7    0.270  3.785 0         
ATOM     11  O   GLU G  91      34.031 -47.437  76.570  1.4    16.94  10.39 0         
ATOM     12  CB  GLU G  91      35.268 -49.083  78.488  1.9    17.16  15.86 0         
ATOM     13  CG  GLU G  91      36.609 -48.739  77.835  1.9    35.09  20.23 0         
ATOM     14  CD  GLU G  91      37.492 -47.838  78.686  1.7    5.810  4.814 0         
ATOM     15  OE1 GLU G  91      37.408 -47.892  79.934  1.4    9.439  7.378 0         
ATOM     16  OE2 GLU G  91      38.283 -47.074  78.097  1.4    18.61  13.16 0         
ATOM     17  N   ASN G  92      33.606 -45.779  78.038  1.7    0      0     0         
ATOM     18  CA  ASN G  92      33.158 -44.849  77.011  1.9    4.482  6.775 0         
ATOM     19  C   ASN G  92      33.960 -43.555  77.009  1.7    1.752  5.022 0         
ATOM     20  O   ASN G  92      34.841 -43.357  77.844  1.4    0      0     0         
ATOM     21  CB  ASN G  92      31.670 -44.551  77.193  1.9    0.068  3.620 0         
ATOM     22  CG  ASN G  92      30.946 -44.408  75.875  1.7    0.861  1.835 0         
ATOM     23  OD1 ASN G  92      30.957 -43.340  75.264  1.4    3.528  6.166 0         
ATOM     24  ND2 ASN G  92      30.327 -45.488  75.414  1.7    34.89  25.47 0         
ATOM     25  N   PHE G  93      33.643 -42.671  76.072  1.7    1.676  3.262 0         
ATOM     26  CA  PHE G  93      34.349 -41.405  75.954  1.9    0      0     0         
ATOM     27  C   PHE G  93      33.480 -40.164  76.196  1.7    0      0     0         
ATOM     28  O   PHE G  93      32.328 -40.096  75.745  1.4    0.614  2.685 0         
ATOM     29  CB  PHE G  93      35.022 -41.319  74.582  1.9    26.26  19.72 0         
ATOM     30  CG  PHE G  93      35.668 -39.999  74.316  1.7    1.831  1.604 0         
ATOM     31  CD1 PHE G  93      36.893 -39.686  74.886  1.7    8.943  8.820 0         
ATOM     32  CD2 PHE G  93      35.035 -39.055  73.513  1.7    17.35  12.40 0         
ATOM     33  CE1 PHE G  93      37.480 -38.453  74.663  1.7    11.75  8.38  0         
ATOM     34  CE2 PHE G  93      35.613 -37.821  73.285  1.7    20.02  13.35 0         
ATOM     35  CZ  PHE G  93      36.837 -37.516  73.858  1.7    11.85  9.255 0         
ATOM     36  N   ASN G  94      34.077 -39.182  76.873  1.7    0      0     0         
ATOM     37  CA  ASN G  94      33.454 -37.897  77.210  1.9    3.931  9.709 0         
ATOM     38  C   ASN G  94      34.517 -36.797  77.002  1.7    0      0     0         
ATOM     39  O   ASN G  94      35.710 -37.108  76.896  1.4    0      0     0         
ATOM     40  CB  ASN G  94      33.002 -37.896  78.679  1.9    0.025  4.613 0         
ATOM     41  CG  ASN G  94      31.830 -38.834  78.945  1.7    0      0     0         
ATOM     42  OD1 ASN G  94      31.979 -40.057  78.952  1.4    0      0     0         
ATOM     43  ND2 ASN G  94      30.665 -38.261  79.205  1.7    0      0     0         
ATOM     44  N   MET G  95      34.107 -35.524  76.958  1.7    5.284  16.27 0         
ATOM     45  CA  MET G  95      35.065 -34.420  76.771  1.9    0.109  2.587 0         
ATOM     46  C   MET G  95      34.533 -32.980  76.950  1.7    1.575  6.492 0         
ATOM     47  O   MET G  95      33.358 -32.757  77.251  1.4    8.564  17.70 0         
ATOM     48  CB  MET G  95      35.718 -34.519  75.389  1.9    0      0     0         
ATOM     49  CG  MET G  95      34.916 -33.849  74.288  1.9    6.600  9.402 0         
ATOM     50  SD  MET G  95      35.944 -32.921  73.115  1.8    23.65  18.26 0         
ATOM     51  CE  MET G  95      37.369 -32.474  74.135  1.9    24.72  23.50 0         
ATOM     52  N   TRP G  96      35.426 -32.017  76.698  1.7    0      0     0         
ATOM     53  CA  TRP G  96      35.167 -30.571  76.769  1.9    2.065  7.909 0         
ATOM     54  C   TRP G  96      34.325 -30.111  75.579  1.7    0      0     0         
ATOM     55  O   TRP G  96      34.619 -29.091  74.957  1.4    13.71  14.12 0         
ATOM     56  CB  TRP G  96      36.504 -29.803  76.747  1.9    0.258  7.134 0         
ATOM     57  CG  TRP G  96      36.980 -29.352  78.091  1.7    0.020  1.342 0         
ATOM     58  CD1 TRP G  96      37.581 -30.109  79.045  1.7    1.787  9.401 0         
ATOM     59  CD2 TRP G  96      36.830 -28.044  78.652  1.7    0      0     0         
ATOM     60  NE1 TRP G  96      37.806 -29.360  80.175  1.7    2.821  9.047 0         
ATOM     61  CE2 TRP G  96      37.352 -28.087  79.960  1.7    0.668  2.457 0         
ATOM     62  CE3 TRP G  96      36.296 -26.836  78.177  1.7    0      0     0         
ATOM     63  CZ2 TRP G  96      37.355 -26.971  80.800  1.7    0.439  3.579 0         
ATOM     64  CZ3 TRP G  96      36.301 -25.733  79.008  1.7    3.345  10.11 0         
ATOM     65  CH2 TRP G  96      36.827 -25.806  80.307  1.7    0      0     0         
ATOM     66  N   LYS G  97      33.284 -30.874  75.270  1.7    0.456  4.111 0         
ATOM     67  CA  LYS G  97      32.403 -30.595  74.142  1.9    1.738  7.452 0         
ATOM     68  C   LYS G  97      31.005 -30.221  74.632  1.7    0.431  4.690 0         
ATOM     69  O   LYS G  97      30.731 -29.041  74.878  1.4    1.752  5.715 0         
ATOM     70  CB  LYS G  97      32.382 -31.812  73.189  1.9    3.372  8.574 0         
ATOM     71  CG  LYS G  97      31.271 -31.849  72.148  1.9    15.93  10.81 0         
ATOM     72  CD  LYS G  97      31.240 -30.621  71.251  1.9    11.83  16.12 0         
ATOM     73  CE  LYS G  97      32.430 -30.554  70.323  1.9    30.30  21.71 0         
ATOM     74  NZ  LYS G  97      32.231 -29.456  69.345  1.7    60.37  21.01 0         
ATOM     75  N   ASN G  98      30.137 -31.212  74.829  1.7    1.347  6.607 0         
ATOM     76  CA  ASN G  98      28.792 -30.901  75.276  1.9    0.649  2.514 0         
ATOM     77  C   ASN G  98      28.005 -32.017  75.980  1.7    0.001  1.752 0         
ATOM     78  O   ASN G  98      28.553 -32.777  76.776  1.4    7.523  15.60 0         
ATOM     79  CB  ASN G  98      27.987 -30.305  74.106  1.9    0.655  5.286 0         
ATOM     80  CG  ASN G  98      27.745 -31.296  72.972  1.7    0.366  3.006 0         
ATOM     81  OD1 ASN G  98      27.136 -30.945  71.961  1.4    29.78  16.85 0         
ATOM     82  ND2 ASN G  98      28.201 -32.535  73.137  1.7    23.78  29.87 0         
ATOM     83  N   ASP G  99      26.698 -31.999  75.737  1.7    0      0     0         
ATOM     84  CA  ASP G  99      25.677 -32.922  76.237  1.9    0.382  12.66 0         
ATOM     85  C   ASP G  99      24.477 -32.005  76.177  1.7    0.150  1.969 0         
ATOM     86  O   ASP G  99      23.555 -32.199  75.387  1.4    9.589  10.95 0         
ATOM     87  CB  ASP G  99      25.875 -33.361  77.690  1.9    0      0     0         
ATOM     88  CG  ASP G  99      24.658 -34.115  78.232  1.7    0      0     0         
ATOM     89  OD1 ASP G  99      24.205 -35.055  77.553  1.4    0      0     0         
ATOM     90  OD2 ASP G  99      24.127 -33.759  79.307  1.4    0      0     0         
ATOM     91  N   MET G 100      24.583 -30.919  76.929  1.7    0      0     0         
ATOM     92  CA  MET G 100      23.551 -29.907  76.990  1.9    0.486  4.775 0         
ATOM     93  C   MET G 100      24.197 -28.533  77.060  1.7    0      0     0         
ATOM     94  O   MET G 100      23.511 -27.557  77.314  1.4    0      0     0         
ATOM     95  CB  MET G 100      22.666 -30.103  78.227  1.9    0      0     0         
ATOM     96  CG  MET G 100      21.768 -31.322  78.195  1.9    0      0     0         
ATOM     97  SD  MET G 100      20.544 -31.193  76.890  1.8    0.505  2.539 0         
ATOM     98  CE  MET G 100      20.653 -32.816  76.172  1.9    6.921  18.97 0         
ATOM     99  N   VAL G 101      25.511 -28.441  76.860  1.7    0      0     0         
ATOM    100  CA  VAL G 101      26.157 -27.131  76.921  1.9    0      0     0         
ATOM    101  C   VAL G 101      25.490 -26.185  75.910  1.7    0      0     0         
ATOM    102  O   VAL G 101      24.965 -25.138  76.295  1.4    0      0     0         
ATOM    103  CB  VAL G 101      27.684 -27.211  76.701  1.9    0      0     0         
ATOM    104  CG1 VAL G 101      28.314 -25.833  76.875  1.9    0      0     0         
ATOM    105  CG2 VAL G 101      28.293 -28.174  77.699  1.9    2.483  10.56 0         
ATOM    106  N   GLU G 102      25.453 -26.572  74.639  1.7    0.208  3.373 0         
ATOM    107  CA  GLU G 102      24.805 -25.744  73.629  1.9    0.885  5.547 0         
ATOM    108  C   GLU G 102      23.298 -25.708  73.838  1.7    0.583  1.489 0         
ATOM    109  O   GLU G 102      22.665 -24.674  73.615  1.4    0.997  4.416 0         
ATOM    110  CB  GLU G 102      25.114 -26.253  72.225  1.9    22.60  17.93 0         
ATOM    111  CG  GLU G 102      26.375 -25.686  71.605  1.9    35.07  21.47 0         
ATOM    112  CD  GLU G 102      27.622 -25.948  72.431  1.7    5.886  4.881 0         
ATOM    113  OE1 GLU G 102      27.821 -27.107  72.870  1.4    2.517  8.257 0         
ATOM    114  OE2 GLU G 102      28.403 -24.988  72.635  1.4    12.45  8.279 0         
ATOM    115  N   GLN G 103      22.726 -26.841  74.250  1.7    2.539  5.269 0         
ATOM    116  CA  GLN G 103      21.283 -26.971  74.499  1.9    4.070  7.253 0         
ATOM    117  C   GLN G 103      20.860 -26.063  75.645  1.7    0      0     0         
ATOM    118  O   GLN G 103      20.054 -25.155  75.461  1.4    0.011  2.467 0         
ATOM    119  CB  GLN G 103      20.933 -28.419  74.859  1.9    1.676  3.922 0         
ATOM    120  CG  GLN G 103      19.845 -29.041  74.004  1.9    26.65  18.45 0         
ATOM    121  CD  GLN G 103      18.527 -28.346  74.159  1.7    3.176  2.708 0         
ATOM    122  OE1 GLN G 103      18.001 -27.767  73.209  1.4    34.30  15.79 0         
ATOM    123  NE2 GLN G 103      17.961 -28.425  75.352  1.7    16.58  13.42 0         
ATOM    124  N   MET G 104      21.383 -26.352  76.832  1.7    0      0     0         
ATOM    125  CA  MET G 104      21.128 -25.583  78.043  1.9    0      0     0         
ATOM    126  C   MET G 104      21.302 -24.091  77.761  1.7    0      0     0         
ATOM    127  O   MET G 104      20.382 -23.305  77.997  1.4    0      0     0         
ATOM    128  CB  MET G 104      22.121 -26.001  79.120  1.9    0      0     0         
ATOM    129  CG  MET G 104      21.764 -25.618  80.530  1.9    0      0     0         
ATOM    130  SD  MET G 104      23.083 -26.186  81.587  1.8    0      0     0         
ATOM    131  CE  MET G 104      22.640 -25.382  83.126  1.9    1.208  8.506 0         
ATOM    132  N   HIS G 105      22.463 -23.711  77.220  1.7    0      0     0         
ATOM    133  CA  HIS G 105      22.746 -22.314  76.893  1.9    0      0     0         
ATOM    134  C   HIS G 105      21.541 -21.681  76.196  1.7    0      0     0         
ATOM    135  O   HIS G 105      21.053 -20.637  76.625  1.4    0      0     0         
ATOM    136  CB  HIS G 105      23.995 -22.199  76.008  1.9    0.338  5.948 0         
ATOM    137  CG  HIS G 105      24.614 -20.839  76.003  1.7    0      0     0         
ATOM    138  ND1 HIS G 105      24.918 -20.177  77.167  1.7    0      0     0         
ATOM    139  CD2 HIS G 105      25.039 -20.085  74.950  1.7    0.353  5.906 0         
ATOM    140  CE1 HIS G 105      25.513 -19.058  76.810  1.7    0.328  3.423 0         
ATOM    141  NE2 HIS G 105      25.611 -18.954  75.475  1.7    4.077  11.86 0         
ATOM    142  N   GLU G 106      20.998 -22.370  75.194  1.7    0      0     0         
ATOM    143  CA  GLU G 106      19.843 -21.862  74.469  1.9    0      0     0         
ATOM    144  C   GLU G 106      18.564 -21.908  75.293  1.7    0.605  1.483 0         
ATOM    145  O   GLU G 106      17.652 -21.115  75.060  1.4    1.692  2.826 0         
ATOM    146  CB  GLU G 106      19.663 -22.586  73.132  1.9    17.42  16.93 0         
ATOM    147  CG  GLU G 106      20.773 -22.299  72.104  1.9    25.82  19.02 0         
ATOM    148  CD  GLU G 106      20.999 -20.802  71.832  1.7    5.837  4.841 0         
ATOM    149  OE1 GLU G 106      20.005 -20.050  71.719  1.4    24.59  14.81 0         
ATOM    150  OE2 GLU G 106      22.179 -20.386  71.723  1.4    20.26  14.62 0         
ATOM    151  N   ASP G 107      18.477 -22.823  76.254  1.7    0.235  1.820 0         
ATOM    152  CA  ASP G 107      17.283 -22.881  77.101  1.9    3.830  8.441 0         
ATOM    153  C   ASP G 107      17.315 -21.697  78.059  1.7    0      0     0         
ATOM    154  O   ASP G 107      16.332 -20.973  78.207  1.4    2.786  5.321 0         
ATOM    155  CB  ASP G 107      17.225 -24.182  77.899  1.9    4.968  10.77 0         
ATOM    156  CG  ASP G 107      16.535 -25.310  77.140  1.7    3.072  5.205 0         
ATOM    157  OD1 ASP G 107      15.279 -25.348  77.098  1.4    41.11  15.65 0         
ATOM    158  OD2 ASP G 107      17.254 -26.195  76.628  1.4    1.064  5.012 0         
ATOM    159  N   ILE G 108      18.478 -21.486  78.674  1.7    0      0     0         
ATOM    160  CA  ILE G 108      18.711 -20.388  79.615  1.9    0      0     0         
ATOM    161  C   ILE G 108      18.596 -19.027  78.928  1.7    0      0     0         
ATOM    162  O   ILE G 108      17.996 -18.103  79.477  1.4    0      0     0         
ATOM    163  CB  ILE G 108      20.074 -20.519  80.303  1.9    0      0     0         
ATOM    164  CG1 ILE G 108      20.227 -21.943  80.871  1.9    0      0     0         
ATOM    165  CG2 ILE G 108      20.191 -19.495  81.422  1.9    1.482  10.49 0         
ATOM    166  CD1 ILE G 108      19.022 -22.441  81.680  1.9    0.479  9.706 0         
ATOM    167  N   ILE G 109      19.139 -18.897  77.723  1.7    0      0     0         
ATOM    168  CA  ILE G 109      19.004 -17.640  77.006  1.9    0      0     0         
ATOM    169  C   ILE G 109      17.518 -17.407  76.764  1.7    0      0     0         
ATOM    170  O   ILE G 109      17.022 -16.303  76.938  1.4    0      0     0         
ATOM    171  CB  ILE G 109      19.745 -17.633  75.642  1.9    0      0     0         
ATOM    172  CG1 ILE G 109      21.255 -17.655  75.854  1.9    0      0     0         
ATOM    173  CG2 ILE G 109      19.413 -16.368  74.874  1.9    13.54  21.50 0         
ATOM    174  CD1 ILE G 109      22.033 -17.460  74.588  1.9    8.511  13.69 0         
ATOM    175  N   SER G 110      16.791 -18.463  76.436  1.7    0      0     0         
ATOM    176  CA  SER G 110      15.362 -18.329  76.174  1.9    2.039  7.554 0         
ATOM    177  C   SER G 110      14.530 -18.251  77.454  1.7    0.643  2.092 0         
ATOM    178  O   SER G 110      13.324 -17.967  77.425  1.4    6.360  8.913 0         
ATOM    179  CB  SER G 110      14.886 -19.477  75.283  1.9    33.46  21.82 0         
ATOM    180  OG  SER G 110      15.657 -19.524  74.088  1.4    28.19  15.24 0         
ATOM    181  N   LEU G 111      15.174 -18.511  78.584  1.7    0      0     0         
ATOM    182  CA  LEU G 111      14.495 -18.467  79.867  1.9    1.252  3.974 0         
ATOM    183  C   LEU G 111      14.586 -17.035  80.380  1.7    0      0     0         
ATOM    184  O   LEU G 111      13.588 -16.428  80.786  1.4    0      0     0         
ATOM    185  CB  LEU G 111      15.159 -19.445  80.831  1.9    0.413  1.613 0         
ATOM    186  CG  LEU G 111      14.248 -19.938  81.949  1.9    2.790  6.598 0         
ATOM    187  CD1 LEU G 111      14.601 -21.370  82.306  1.9    32.36  41.66 0         
ATOM    188  CD2 LEU G 111      14.349 -19.008  83.150  1.9    20.10  29.40 0         
ATOM    189  N   TRP G 112      15.785 -16.476  80.286  1.7    0      0     0         
ATOM    190  CA  TRP G 112      16.031 -15.113  80.715  1.9    0      0     0         
ATOM    191  C   TRP G 112      15.124 -14.162  79.974  1.7    0.332  3.599 0         
ATOM    192  O   TRP G 112      14.487 -13.314  80.592  1.4    0      0     0         
ATOM    193  CB  TRP G 112      17.481 -14.741  80.465  1.9    0.349  4.863 0         
ATOM    194  CG  TRP G 112      18.347 -15.026  81.623  1.7    0      0     0         
ATOM    195  CD1 TRP G 112      18.492 -16.216  82.278  1.7    0.000  2.939 0         
ATOM    196  CD2 TRP G 112      19.175 -14.086  82.302  1.7    0      0     0         
ATOM    197  NE1 TRP G 112      19.360 -16.068  83.331  1.7    0.049  4.611 0         
ATOM    198  CE2 TRP G 112      19.793 -14.769  83.369  1.7    0      0     0         
ATOM    199  CE3 TRP G 112      19.453 -12.728  82.113  1.7    0.913  12.35 0         
ATOM    200  CZ2 TRP G 112      20.675 -14.137  84.245  1.7    0.661  4.811 0         
ATOM    201  CZ3 TRP G 112      20.324 -12.103  82.979  1.7    2.392  8.466 0         
ATOM    202  CH2 TRP G 112      20.926 -12.804  84.033  1.7    1.043  7.762 0         
ATOM    203  N   ASP G 113      15.051 -14.323  78.658  1.7    0      0     0         
ATOM    204  CA  ASP G 113      14.208 -13.490  77.818  1.9    6.240  14.63 0         
ATOM    205  C   ASP G 113      12.776 -13.400  78.354  1.7    0.979  1.927 0         
ATOM    206  O   ASP G 113      12.250 -12.302  78.544  1.4    4.818  8.554 0         
ATOM    207  CB  ASP G 113      14.200 -14.022  76.377  1.9    20.90  16.42 0         
ATOM    208  CG  ASP G 113      15.518 -13.767  75.633  1.7    5.557  5.560 0         
ATOM    209  OD1 ASP G 113      16.541 -13.418  76.267  1.4    6.327  11.40 0         
ATOM    210  OD2 ASP G 113      15.527 -13.928  74.391  1.4    26.82  16.96 0         
ATOM    211  N   GLN G 114      12.156 -14.553  78.618  1.7    0.719  2.836 0         
ATOM    212  CA  GLN G 114      10.776 -14.604  79.131  1.9    9.270  8.851 0         
ATOM    213  C   GLN G 114      10.638 -14.027  80.545  1.7    0      0     0         
ATOM    214  O   GLN G 114       9.553 -13.601  80.946  1.4    14.14  9.380 0         
ATOM    215  CB  GLN G 114      10.228 -16.048  79.117  1.9    23.45  16.01 0         
ATOM    216  CG  GLN G 114      10.735 -16.953  80.263  1.9    3.646  9.313 0         
ATOM    217  CD  GLN G 114      10.087 -18.346  80.303  1.7    2.863  3.072 0         
ATOM    218  OE1 GLN G 114       9.657 -18.810  81.357  1.4    36.79  14.66 0         
ATOM    219  NE2 GLN G 114      10.071 -19.030  79.172  1.7    43.63  23.13 0         
ATOM    220  N   SER G 115      11.739 -13.989  81.286  1.7    0      0     0         
ATOM    221  CA  SER G 115      11.724 -13.482  82.649  1.9    5.752  9.194 0         
ATOM    222  C   SER G 115      12.191 -12.033  82.789  1.7    0      0     0         
ATOM    223  O   SER G 115      11.367 -11.109  82.795  1.4    0.175  3.153 0         
ATOM    224  CB  SER G 115      12.549 -14.409  83.547  1.9    7.629  10.37 0         
ATOM    225  OG  SER G 115      12.333 -14.132  84.920  1.4    12.41  10.04 0         
ATOM    226  N   LEU G 116      13.506 -11.829  82.870  1.7    0      0     0         
ATOM    227  CA  LEU G 116      14.096 -10.494  83.041  1.9    0.518  7.685 0         
ATOM    228  C   LEU G 116      14.051  -9.630  81.788  1.7    0      0     0         
ATOM    229  O   LEU G 116      15.038  -9.517  81.068  1.4    3.480  11.47 0         
ATOM    230  CB  LEU G 116      15.546 -10.616  83.522  1.9    0.000  2.412 0         
ATOM    231  CG  LEU G 116      15.833 -11.024  84.969  1.9    0      0     0         
ATOM    232  CD1 LEU G 116      17.241 -11.555  85.085  1.9    0      0     0         
ATOM    233  CD2 LEU G 116      15.634  -9.831  85.893  1.9    6.842  19.76 0         
ATOM    234  N   LYS G 117      12.902  -9.017  81.536  1.7    0.108  3.064 0         
ATOM    235  CA  LYS G 117      12.727  -8.150  80.372  1.9    0      0     0         
ATOM    236  C   LYS G 117      13.301  -6.739  80.575  1.7    0      0     0         
ATOM    237  O   LYS G 117      13.048  -6.083  81.591  1.4    0.902  11.66 0         
ATOM    238  CB  LYS G 117      11.248  -8.078  79.975  1.9    0      0     0         
ATOM    239  CG  LYS G 117      10.791  -9.215  79.061  1.9    5.102  8.862 0         
ATOM    240  CD  LYS G 117       9.275  -9.287  78.933  1.9    28.26  21.85 0         
ATOM    241  CE  LYS G 117       8.693 -10.447  79.750  1.9    28.23  17.97 0         
ATOM    242  NZ  LYS G 117       8.938 -10.378  81.232  1.7    17.02  16.22 0         
ATOM    243  N   PRO G 118      14.136  -6.282  79.630  1.7    0      0     0         
ATOM    244  CA  PRO G 118      14.745  -4.957  79.708  1.9    0      0     0         
ATOM    245  C   PRO G 118      14.215  -4.016  78.632  1.7    0      0     0         
ATOM    246  O   PRO G 118      13.010  -3.918  78.371  1.4    0      0     0         
ATOM    247  CB  PRO G 118      16.198  -5.279  79.429  1.9    0      0     0         
ATOM    248  CG  PRO G 118      16.058  -6.227  78.276  1.9    1.137  6.111 0         
ATOM    249  CD  PRO G 118      14.907  -7.134  78.705  1.9    8.796  17.15 0         
ATOM    250  N   CYS G 119      15.166  -3.317  78.023  1.7    0      0     0         
ATOM    251  CA  CYS G 119      14.951  -2.361  76.955  1.9    0      0     0         
ATOM    252  C   CYS G 119      16.293  -2.538  76.185  1.7    0.333  2.134 0         
ATOM    253  O   CYS G 119      17.284  -1.848  76.424  1.4    7.888  9.825 0         
ATOM    254  CB  CYS G 119      14.726  -0.972  77.587  1.9    8.740  12.94 0         
ATOM    255  SG  CYS G 119      13.194  -0.851  78.612  1.8    8.149  11.13 0         
ATOM    256  N   VAL G 120      16.312  -3.605  75.382  1.7    0      0     0         
ATOM    257  CA  VAL G 120      17.451  -4.101  74.585  1.9    0      0     0         
ATOM    258  C   VAL G 120      18.028  -3.209  73.489  1.7    0      0     0         
ATOM    259  O   VAL G 120      17.368  -2.310  73.002  1.4    2.528  6.009 0         
ATOM    260  CB  VAL G 120      17.082  -5.472  73.916  1.9    0.000  0.764 0         
ATOM    261  CG1 VAL G 120      18.324  -6.242  73.535  1.9    2.102  7.577 0         
ATOM    262  CG2 VAL G 120      16.206  -6.312  74.826  1.9    11.62  13.82 0         
ATOM    263  N   LYS G 121      19.251  -3.515  73.073  1.7    0      0     0         
ATOM    264  CA  LYS G 121      19.934  -2.790  72.011  1.9    0      0     0         
ATOM    265  C   LYS G 121      21.093  -3.658  71.491  1.7    0.512  3.990 0         
ATOM    266  O   LYS G 121      22.133  -3.779  72.143  1.4    3.403  5.189 0         
ATOM    267  CB  LYS G 121      20.450  -1.448  72.536  1.9    4.046  10.15 0         
ATOM    268  CG  LYS G 121      20.477  -0.360  71.480  1.9    0.394  4.765 0         
ATOM    269  CD  LYS G 121      20.967   0.952  72.030  1.9    22.61  18.68 0         
ATOM    270  CE  LYS G 121      22.438   0.889  72.369  1.9    13.62  18.13 0         
ATOM    271  NZ  LYS G 121      23.025   2.251  72.244  1.7    58.47  24.87 0         
ATOM    272  N   LEU G 122      20.890  -4.280  70.332  1.7    0      0     0         
ATOM    273  CA  LEU G 122      21.882  -5.169  69.721  1.9    0.403  3.813 0         
ATOM    274  C   LEU G 122      22.306  -4.696  68.330  1.7    0.055  2.526 0         
ATOM    275  O   LEU G 122      21.480  -4.206  67.557  1.4    0      0     0         
ATOM    276  CB  LEU G 122      21.333  -6.598  69.631  1.9    2.218  7.085 0         
ATOM    277  CG  LEU G 122      19.973  -6.806  68.952  1.9    0      0     0         
ATOM    278  CD1 LEU G 122      19.854  -8.232  68.431  1.9    39.03  29.81 0         
ATOM    279  CD2 LEU G 122      18.832  -6.471  69.903  1.9    4.742  11.76 0         
ATOM    280  N   THR G 123      23.573  -4.922  67.988  1.7    1.108  7.045 0         
ATOM    281  CA  THR G 123      24.128  -4.486  66.708  1.9    0      0     0         
ATOM    282  C   THR G 123      24.276  -5.430  65.517  1.7    1.123  4.057 0         
ATOM    283  O   THR G 123      25.073  -6.368  65.563  1.4    22.27  13.55 0         
ATOM    284  CB  THR G 123      25.533  -3.877  66.890  1.9    1.555  5.169 0         
ATOM    285  OG1 THR G 123      26.257  -4.621  67.883  1.4    15.31  13.94 0         
ATOM    286  CG2 THR G 123      25.451  -2.402  67.271  1.9    40.08  26.68 0         
ATOM    287  N   PRO G 124      23.466  -5.240  64.468  1.7    0.021  0.260 0         
ATOM    288  CA  PRO G 124      23.513  -6.047  63.242  1.9    10.81  9.219 0         
ATOM    289  C   PRO G 124      24.355  -5.185  62.292  1.7    0.000  0.408 0         
ATOM    290  O   PRO G 124      24.015  -4.029  62.048  1.4    0.099  3.372 0         
ATOM    291  CB  PRO G 124      22.051  -6.114  62.814  1.9    25.89  19.57 0         
ATOM    292  CG  PRO G 124      21.510  -4.836  63.265  1.9    2.795  6.655 0         
ATOM    293  CD  PRO G 124      22.137  -4.620  64.617  1.9    0.148  5.400 0         
ATOM    294  N   LEU G 125      25.461  -5.713  61.786  1.7    10.79  9.442 0         
ATOM    295  CA  LEU G 125      26.324  -4.890  60.946  1.9    0.183  3.074 0         
ATOM    296  C   LEU G 125      26.012  -4.529  59.498  1.7    0.001  0.608 0         
ATOM    297  O   LEU G 125      25.466  -5.314  58.719  1.4    19.43  15.69 0         
ATOM    298  CB  LEU G 125      27.797  -5.259  61.136  1.9    29.68  17.79 0         
ATOM    299  CG  LEU G 125      28.463  -4.311  62.143  1.9    15.70  8.465 0         
ATOM    300  CD1 LEU G 125      28.818  -2.975  61.498  1.9    44.13  24.87 0         
ATOM    301  CD2 LEU G 125      27.536  -4.081  63.328  1.9    22.06  23.32 0         
ATOM    302  N   CYS G 126      26.422  -3.305  59.178  1.7    0.081  1.432 0         
ATOM    303  CA  CYS G 126      26.244  -2.634  57.896  1.9    1.433  8.239 0         
ATOM    304  C   CYS G 126      26.585  -3.269  56.557  1.7    1.040  2.081 0         
ATOM    305  O   CYS G 126      27.185  -4.339  56.458  1.4    22.38  12.25 0         
ATOM    306  CB  CYS G 126      26.951  -1.283  57.945  1.9    18.11  15.07 0         
ATOM    307  SG  CYS G 126      26.277  -0.089  59.134  1.8    21.90  18.14 0         
ATOM    308  N   VAL G 127      26.206  -2.517  55.529  1.7    0.319  2.986 0         
ATOM    309  CA  VAL G 127      26.432  -2.814  54.121  1.9    8.371  9.142 0         
ATOM    310  C   VAL G 127      26.789  -1.430  53.582  1.7    0.120  2.055 0         
ATOM    311  O   VAL G 127      27.888  -1.211  53.066  1.4    32.06  12.84 0         
ATOM    312  CB  VAL G 127      25.145  -3.310  53.416  1.9    3.278  7.558 0         
ATOM    313  CG1 VAL G 127      25.332  -3.307  51.906  1.9    55.86  30.64 0         
ATOM    314  CG2 VAL G 127      24.796  -4.709  53.886  1.9    54.49  28.61 0         
ATOM    315  N   GLY G 128      25.869  -0.485  53.773  1.7    0      0     0         
ATOM    316  CA  GLY G 128      26.095   0.879  53.330  1.9    23.33  22.43 0         
ATOM    317  C   GLY G 128      24.880   1.554  52.717  1.7    0.212  2.029 0         
ATOM    318  O   GLY G 128      23.743   1.127  52.924  1.4    1.409  5.595 0         
ATOM    319  N   ALA G 129      25.136   2.639  51.991  1.7    14.62  8.797 0         
ATOM    320  CA  ALA G 129      24.107   3.419  51.295  1.9    16.81  10.35 0         
ATOM    321  C   ALA G 129      22.957   3.928  52.169  1.7    2.921  2.595 0         
ATOM    322  O   ALA G 129      21.794   3.882  51.771  1.4    21.01  10.42 0         
ATOM    323  CB  ALA G 129      23.564   2.630  50.092  1.9    61.20  31.99 0         
ATOM    324  N   GLY G 194      23.291   4.435  53.351  1.7    12.76  10.21 0         
ATOM    325  CA  GLY G 194      22.276   4.956  54.251  1.9    42.98  24.43 0         
ATOM    326  C   GLY G 194      21.534   3.878  55.019  1.7    3.254  5.464 0         
ATOM    327  O   GLY G 194      20.858   4.169  56.013  1.4    30.34  12.45 0         
ATOM    328  N   SER G 195      21.665   2.634  54.566  1.7    0.348  1.331 0         
ATOM    329  CA  SER G 195      21.018   1.492  55.195  1.9    7.532  7.722 0         
ATOM    330  C   SER G 195      21.997   0.855  56.181  1.7    0.715  1.967 0         
ATOM    331  O   SER G 195      23.039   0.321  55.791  1.4    1.803  4.919 0         
ATOM    332  CB  SER G 195      20.605   0.477  54.122  1.9    29.9   24.5  0         
ATOM    333  OG  SER G 195      19.683  -0.475  54.626  1.4    45.55  14.83 0         
ATOM    334  N   CYS G 196      21.662   0.936  57.463  1.7    6.606  10.3  0         
ATOM    335  CA  CYS G 196      22.490   0.377  58.527  1.9    1.509  5.582 0         
ATOM    336  C   CYS G 196      21.642   0.079  59.756  1.7    1.045  2.751 0         
ATOM    337  O   CYS G 196      21.122   0.990  60.400  1.4    25.50  13.56 0         
ATOM    338  CB  CYS G 196      23.612   1.348  58.906  1.9    23.24  18.49 0         
ATOM    339  SG  CYS G 196      25.173   1.175  57.983  1.8    18.67  15.48 0         
ATOM    340  N   ASN G 197      21.472  -1.200  60.059  1.7    2.203  3.843 0         
ATOM    341  CA  ASN G 197      20.680  -1.593  61.212  1.9    6.537  6.633 0         
ATOM    342  C   ASN G 197      21.464  -1.640  62.523  1.7    0      0     0         
ATOM    343  O   ASN G 197      22.690  -1.738  62.534  1.4    1.826  8.826 0         
ATOM    344  CB  ASN G 197      19.912  -2.921  60.968  1.9    27.15  17.94 0         
ATOM    345  CG  ASN G 197      20.757  -4.005  60.276  1.7    2.934  2.801 0         
ATOM    346  OD1 ASN G 197      21.810  -3.721  59.710  1.4    8.376  7.987 0         
ATOM    347  ND2 ASN G 197      20.263  -5.243  60.269  1.7    42.57  21.27 0         
ATOM    348  N   THR G 198      20.724  -1.454  63.609  1.7    4.685  7.050 0         
ATOM    349  CA  THR G 198      21.197  -1.495  64.995  1.9    0      0     0         
ATOM    350  C   THR G 198      19.882  -1.452  65.755  1.7    0.306  1.182 0         
ATOM    351  O   THR G 198      19.346  -0.384  66.035  1.4    12.5   8.712 0         
ATOM    352  CB  THR G 198      22.085  -0.293  65.393  1.9    14.44  11.53 0         
ATOM    353  OG1 THR G 198      23.364  -0.405  64.755  1.4    18.92  12.72 0         
ATOM    354  CG2 THR G 198      22.302  -0.283  66.909  1.9    19.63  22.27 0         
ATOM    355  N   SER G 199      19.327  -2.632  65.986  1.7    0.037  0.891 0         
ATOM    356  CA  SER G 199      18.039  -2.778  66.642  1.9    8.839  8.592 0         
ATOM    357  C   SER G 199      17.930  -2.385  68.103  1.7    0      0     0         
ATOM    358  O   SER G 199      18.608  -2.957  68.963  1.4    0      0     0         
ATOM    359  CB  SER G 199      17.544  -4.213  66.472  1.9    32.75  23.95 0         
ATOM    360  OG  SER G 199      18.538  -5.150  66.853  1.4    5.851  6.175 0         
ATOM    361  N   VAL G 200      17.065  -1.409  68.374  1.7    2.786  4.918 0         
ATOM    362  CA  VAL G 200      16.804  -0.964  69.740  1.9    0      0     0         
ATOM    363  C   VAL G 200      15.398  -1.463  70.022  1.7    0      0     0         
ATOM    364  O   VAL G 200      14.560  -1.492  69.119  1.4    15.05  9.907 0         
ATOM    365  CB  VAL G 200      16.850   0.583  69.897  1.9    7.842  8.296 0         
ATOM    366  CG1 VAL G 200      18.070   1.152  69.184  1.9    26.06  19.87 0         
ATOM    367  CG2 VAL G 200      15.574   1.221  69.389  1.9    46.12  28.68 0         
ATOM    368  N   ILE G 201      15.156  -1.927  71.238  1.7    0.427  4.119 0         
ATOM    369  CA  ILE G 201      13.832  -2.423  71.601  1.9    2.744  5.583 0         
ATOM    370  C   ILE G 201      13.424  -1.849  72.944  1.7    0.528  2.090 0         
ATOM    371  O   ILE G 201      14.127  -1.993  73.942  1.4    1.833  3.927 0         
ATOM    372  CB  ILE G 201      13.757  -3.973  71.635  1.9    0      0     0         
ATOM    373  CG1 ILE G 201      13.888  -4.537  70.215  1.9    10.85  10.17 0         
ATOM    374  CG2 ILE G 201      12.436  -4.419  72.236  1.9    17.86  15.78 0         
ATOM    375  CD1 ILE G 201      13.760  -6.045  70.129  1.9    50.69  30.59 0         
ATOM    376  N   THR G 202      12.283  -1.179  72.941  1.7    6.007  7.691 0         
ATOM    377  CA  THR G 202      11.742  -0.550  74.125  1.9    0.290  3.062 0         
ATOM    378  C   THR G 202      10.596  -1.391  74.662  1.7    0      0     0         
ATOM    379  O   THR G 202       9.459  -1.285  74.205  1.4    24.29  13.32 0         
ATOM    380  CB  THR G 202      11.241   0.872  73.791  1.9    14.93  11.22 0         
ATOM    381  OG1 THR G 202      12.295   1.609  73.158  1.4    28.41  15.04 0         
ATOM    382  CG2 THR G 202      10.803   1.602  75.053  1.9    54.40  30.62 0         
ATOM    383  N   GLN G 203      10.909  -2.278  75.591  1.7    0      0     0         
ATOM    384  CA  GLN G 203       9.888  -3.133  76.180  1.9    6.932  8.104 0         
ATOM    385  C   GLN G 203       9.499  -2.468  77.471  1.7    0.948  3.023 0         
ATOM    386  O   GLN G 203      10.235  -1.623  77.986  1.4    3.106  4.798 0         
ATOM    387  CB  GLN G 203      10.448  -4.509  76.539  1.9    5.198  9.313 0         
ATOM    388  CG  GLN G 203      11.102  -5.279  75.427  1.9    15.23  11.89 0         
ATOM    389  CD  GLN G 203      12.113  -6.274  75.953  1.7    1.852  3.392 0         
ATOM    390  OE1 GLN G 203      12.826  -6.912  75.187  1.4    16.35  11.27 0         
ATOM    391  NE2 GLN G 203      12.212  -6.383  77.270  1.7    0.026  1.349 0         
ATOM    392  N   ALA G 204       8.351  -2.866  78.007  1.7    9.603  8.746 0         
ATOM    393  CA  ALA G 204       7.892  -2.330  79.273  1.9    14.11  10.29 0         
ATOM    394  C   ALA G 204       8.815  -2.971  80.301  1.7    0.167  2.632 0         
ATOM    395  O   ALA G 204       8.514  -4.047  80.819  1.4    2.819  8.962 0         
ATOM    396  CB  ALA G 204       6.447  -2.728  79.527  1.9    68.24  30.97 0         
ATOM    397  N   CYS G 205       9.999  -2.378  80.451  1.7    2.937  4.623 0         
ATOM    398  CA  CYS G 205      11.030  -2.820  81.385  1.9    0      0     0         
ATOM    399  C   CYS G 205      10.325  -3.002  82.743  1.7    0.243  3.671 0         
ATOM    400  O   CYS G 205       9.854  -2.030  83.328  1.4    20.36  14.48 0         
ATOM    401  CB  CYS G 205      12.133  -1.732  81.451  1.9    13.67  19.60 0         
ATOM    402  SG  CYS G 205      13.597  -1.867  80.335  1.8    0.557  6.180 0         
ATOM    403  N   PRO G 206      10.144  -4.260  83.202  1.7    0.574  3.045 0         
ATOM    404  CA  PRO G 206       9.472  -4.532  84.480  1.9    5.199  6.887 0         
ATOM    405  C   PRO G 206      10.306  -5.049  85.652  1.7    0.392  3.701 0         
ATOM    406  O   PRO G 206      11.231  -5.851  85.477  1.4    8.746  22.50 0         
ATOM    407  CB  PRO G 206       8.440  -5.567  84.079  1.9    31.84  20.07 0         
ATOM    408  CG  PRO G 206       9.210  -6.423  83.081  1.9    7.719  12.71 0         
ATOM    409  CD  PRO G 206      10.229  -5.495  82.401  1.9    0      0     0         
ATOM    410  N   LYS G 207       9.914  -4.643  86.860  1.7    7.266  8.165 0         
ATOM    411  CA  LYS G 207      10.598  -5.057  88.083  1.9    0.665  4.184 0         
ATOM    412  C   LYS G 207      10.112  -6.419  88.558  1.7    1.427  6.252 0         
ATOM    413  O   LYS G 207       9.253  -6.513  89.436  1.4    25.39  12.83 0         
ATOM    414  CB  LYS G 207      10.412  -4.028  89.213  1.9    8.999  11.36 0         
ATOM    415  CG  LYS G 207      11.073  -2.676  88.978  1.9    14.17  16.71 0         
ATOM    416  CD  LYS G 207      12.523  -2.811  88.527  1.9    1.202  5.716 0         
ATOM    417  CE  LYS G 207      13.447  -3.269  89.619  1.9    3.530  10.77 0         
ATOM    418  NZ  LYS G 207      14.818  -3.500  89.066  1.7    10.60  18.19 0         
ATOM    419  N   VAL G 208      10.652  -7.471  87.958  1.7    0.916  3.946 0         
ATOM    420  CA  VAL G 208      10.283  -8.825  88.326  1.9    5.471  8.879 0         
ATOM    421  C   VAL G 208      11.416  -9.383  89.178  1.7    1.857  3.553 0         
ATOM    422  O   VAL G 208      12.452  -8.733  89.345  1.4    10.20  15.91 0         
ATOM    423  CB  VAL G 208      10.086  -9.703  87.064  1.9    3.394  8.123 0         
ATOM    424  CG1 VAL G 208      11.435 -10.083  86.454  1.9    0.031  6.141 0         
ATOM    425  CG2 VAL G 208       9.255 -10.936  87.392  1.9    47.30  31.54 0         
ATOM    426  N   SER G 209      11.211 -10.583  89.708  1.7    0.376  2.230 0         
ATOM    427  CA  SER G 209      12.193 -11.271  90.534  1.9    0.342  4.326 0         
ATOM    428  C   SER G 209      12.614 -12.559  89.826  1.7    0      0     0         
ATOM    429  O   SER G 209      11.790 -13.447  89.576  1.4    12.05  13.74 0         
ATOM    430  CB  SER G 209      11.560 -11.593  91.887  1.9    43.77  30.51 0         
ATOM    431  OG  SER G 209      10.172 -11.851  91.723  1.4    36.24  14.37 0         
ATOM    432  N   PHE G 210      13.887 -12.645  89.464  1.7    0.157  3.968 0         
ATOM    433  CA  PHE G 210      14.395 -13.825  88.774  1.9    0.228  2.917 0         
ATOM    434  C   PHE G 210      14.800 -14.899  89.784  1.7    0.033  2.122 0         
ATOM    435  O   PHE G 210      15.612 -14.645  90.669  1.4    15.39  18.57 0         
ATOM    436  CB  PHE G 210      15.582 -13.440  87.887  1.9    0      0     0         
ATOM    437  CG  PHE G 210      16.117 -14.572  87.061  1.7    0      0     0         
ATOM    438  CD1 PHE G 210      15.277 -15.299  86.225  1.7    1.312  4.426 0         
ATOM    439  CD2 PHE G 210      17.460 -14.923  87.131  1.7    5.178  11.27 0         
ATOM    440  CE1 PHE G 210      15.765 -16.356  85.466  1.7    0.671  5.920 0         
ATOM    441  CE2 PHE G 210      17.960 -15.985  86.369  1.7    6.746  15.78 0         
ATOM    442  CZ  PHE G 210      17.108 -16.704  85.540  1.7    3.793  19.68 0         
ATOM    443  N   GLU G 211      14.201 -16.084  89.685  1.7    2.485  5.23  0         
ATOM    444  CA  GLU G 211      14.537 -17.169  90.601  1.9    0.472  1.779 0         
ATOM    445  C   GLU G 211      14.945 -18.405  89.815  1.7    0      0     0         
ATOM    446  O   GLU G 211      14.389 -18.686  88.752  1.4    8.570  13.46 0         
ATOM    447  CB  GLU G 211      13.377 -17.492  91.560  1.9    21.24  18.14 0         
ATOM    448  CG  GLU G 211      12.269 -18.363  90.988  1.9    16.85  16.50 0         
ATOM    449  CD  GLU G 211      11.492 -19.098  92.070  1.7    4.789  9.095 0         
ATOM    450  OE1 GLU G 211      12.108 -19.884  92.828  1.4    28.84  15.53 0         
ATOM    451  OE2 GLU G 211      10.261 -18.904  92.162  1.4    44.45  13.22 0         
ATOM    452  N   PRO G 212      15.985 -19.110  90.284  1.7    0      0     0         
ATOM    453  CA  PRO G 212      16.486 -20.322  89.626  1.9    1.813  7.491 0         
ATOM    454  C   PRO G 212      15.734 -21.602  89.983  1.7    0      0     0         
ATOM    455  O   PRO G 212      15.585 -21.959  91.154  1.4    8.947  12.49 0         
ATOM    456  CB  PRO G 212      17.945 -20.369  90.077  1.9    2.578  11.97 0         
ATOM    457  CG  PRO G 212      17.859 -19.845  91.481  1.9    18.78  18.98 0         
ATOM    458  CD  PRO G 212      16.908 -18.665  91.347  1.9    23.88  20.53 0         
ATOM    459  N   ILE G 213      15.222 -22.267  88.958  1.7    3.270  5.858 0         
ATOM    460  CA  ILE G 213      14.508 -23.527  89.125  1.9    0      0     0         
ATOM    461  C   ILE G 213      15.478 -24.612  88.691  1.7    0      0     0         
ATOM    462  O   ILE G 213      16.002 -24.562  87.576  1.4    0.136  2.423 0         
ATOM    463  CB  ILE G 213      13.235 -23.584  88.230  1.9    8.959  20.20 0         
ATOM    464  CG1 ILE G 213      12.002 -23.217  89.051  1.9    22.69  15.31 0         
ATOM    465  CG2 ILE G 213      13.020 -24.976  87.659  1.9    29.49  20.46 0         
ATOM    466  CD1 ILE G 213      11.675 -24.235  90.116  1.9    49.00  28.49 0         
ATOM    467  N   PRO G 214      15.785 -25.570  89.582  1.7    0      0     0         
ATOM    468  CA  PRO G 214      16.711 -26.636  89.203  1.9    0      0     0         
ATOM    469  C   PRO G 214      16.190 -27.279  87.923  1.7    0      0     0         
ATOM    470  O   PRO G 214      15.031 -27.701  87.850  1.4    10.29  10.73 0         
ATOM    471  CB  PRO G 214      16.616 -27.596  90.382  1.9    10.85  15.58 0         
ATOM    472  CG  PRO G 214      16.379 -26.697  91.512  1.9    29.55  17.22 0         
ATOM    473  CD  PRO G 214      15.341 -25.738  90.972  1.9    16.04  16.40 0         
ATOM    474  N   ILE G 215      17.011 -27.276  86.888  1.7    0      0     0         
ATOM    475  CA  ILE G 215      16.599 -27.855  85.633  1.9    3.023  4.981 0         
ATOM    476  C   ILE G 215      17.188 -29.253  85.428  1.7    0      0     0         
ATOM    477  O   ILE G 215      18.392 -29.474  85.572  1.4    0      0     0         
ATOM    478  CB  ILE G 215      16.939 -26.922  84.450  1.9    5.243  8.985 0         
ATOM    479  CG1 ILE G 215      18.449 -26.688  84.350  1.9    0      0     0         
ATOM    480  CG2 ILE G 215      16.207 -25.594  84.611  1.9    14.96  26.58 0         
ATOM    481  CD1 ILE G 215      18.865 -25.836  83.153  1.9    0.466  4.445 0         
ATOM    482  N   HIS G 216      16.314 -30.214  85.169  1.7    5.315  7.274 0         
ATOM    483  CA  HIS G 216      16.747 -31.572  84.933  1.9    0      0     0         
ATOM    484  C   HIS G 216      16.771 -31.766  83.424  1.7    0      0     0         
ATOM    485  O   HIS G 216      15.853 -31.323  82.734  1.4    18.58  15.28 0         
ATOM    486  CB  HIS G 216      15.762 -32.561  85.556  1.9    11.71  13.95 0         
ATOM    487  CG  HIS G 216      15.771 -32.576  87.052  1.7    1.075  2.363 0         
ATOM    488  ND1 HIS G 216      16.921 -32.414  87.793  1.7    1.481  5.504 0         
ATOM    489  CD2 HIS G 216      14.770 -32.751  87.945  1.7    31.12  16.20 0         
ATOM    490  CE1 HIS G 216      16.629 -32.492  89.080  1.7    11.21  10.07 0         
ATOM    491  NE2 HIS G 216      15.328 -32.696  89.200  1.7    34.37  16.93 0         
ATOM    492  N   TYR G 217      17.860 -32.320  82.901  1.7    0      0     0         
ATOM    493  CA  TYR G 217      17.939 -32.596  81.473  1.9    0.329  2.028 0         
ATOM    494  C   TYR G 217      17.934 -34.095  81.269  1.7    0      0     0         
ATOM    495  O   TYR G 217      18.844 -34.806  81.719  1.4    0      0     0         
ATOM    496  CB  TYR G 217      19.164 -31.957  80.839  1.9    0      0     0         
ATOM    497  CG  TYR G 217      18.885 -30.558  80.372  1.7    0      0     0         
ATOM    498  CD1 TYR G 217      17.960 -30.322  79.360  1.7    9.293  11.73 0         
ATOM    499  CD2 TYR G 217      19.496 -29.460  80.979  1.7    0      0     0         
ATOM    500  CE1 TYR G 217      17.638 -29.031  78.967  1.7    13.11  10.82 0         
ATOM    501  CE2 TYR G 217      19.179 -28.166  80.594  1.7    0      0     0         
ATOM    502  CZ  TYR G 217      18.247 -27.961  79.589  1.7    1.752  5.695 0         
ATOM    503  OH  TYR G 217      17.909 -26.690  79.227  1.4    2.896  4.598 0         
ATOM    504  N   CYS G 218      16.870 -34.575  80.641  1.7    5.358  7.413 0         
ATOM    505  CA  CYS G 218      16.695 -35.995  80.388  1.9    0      0     0         
ATOM    506  C   CYS G 218      17.113 -36.358  78.972  1.7    0.289  1.825 0         
ATOM    507  O   CYS G 218      17.567 -35.500  78.214  1.4    5.379  8.998 0         
ATOM    508  CB  CYS G 218      15.233 -36.354  80.639  1.9    20.51  17.24 0         
ATOM    509  SG  CYS G 218      14.704 -35.817  82.294  1.8    24.05  15.45 0         
ATOM    510  N   ALA G 219      16.974 -37.631  78.624  1.7    0.051  2.415 0         
ATOM    511  CA  ALA G 219      17.339 -38.109  77.294  1.9    0      0     0         
ATOM    512  C   ALA G 219      16.527 -37.448  76.171  1.7    0      0     0         
ATOM    513  O   ALA G 219      15.300 -37.319  76.257  1.4    21.50  15.57 0         
ATOM    514  CB  ALA G 219      17.195 -39.629  77.229  1.9    10.06  18.07 0         
ATOM    515  N   PRO G 220      17.219 -36.938  75.149  1.7    0      0     0         
ATOM    516  CA  PRO G 220      16.594 -36.283  74.001  1.9    9.775  9.177 0         
ATOM    517  C   PRO G 220      16.334 -37.262  72.860  1.7    0.000  0.423 0         
ATOM    518  O   PRO G 220      17.280 -37.698  72.182  1.4    0.106  1.582 0         
ATOM    519  CB  PRO G 220      17.643 -35.274  73.593  1.9    32.41  21.07 0         
ATOM    520  CG  PRO G 220      18.900 -36.045  73.827  1.9    5.563  8.846 0         
ATOM    521  CD  PRO G 220      18.667 -36.677  75.172  1.9    0      0     0         
ATOM    522  N   ALA G 221      15.061 -37.602  72.649  1.7    11.83  9.079 0         
ATOM    523  CA  ALA G 221      14.651 -38.512  71.579  1.9    18.72  11.25 0         
ATOM    524  C   ALA G 221      15.384 -39.856  71.586  1.7    2.972  2.623 0         
ATOM    525  O   ALA G 221      15.643 -40.442  72.651  1.4    13.62  9.772 0         
ATOM    526  CB  ALA G 221      14.820 -37.820  70.216  1.9    51.61  27.55 0         
ATOM    527  N   GLY G 222      15.702 -40.351  70.394  1.7    8.863  6.8   0         
ATOM    528  CA  GLY G 222      16.400 -41.612  70.290  1.9    27.82  23.98 0         
ATOM    529  C   GLY G 222      17.867 -41.511  70.656  1.7    0      0     0         
ATOM    530  O   GLY G 222      18.721 -41.916  69.861  1.4    0.591  4.784 0         
ATOM    531  N   PHE G 223      18.146 -40.983  71.847  1.7    0.000  1.879 0         
ATOM    532  CA  PHE G 223      19.496 -40.809  72.373  1.9    0      0     0         
ATOM    533  C   PHE G 223      19.456 -41.268  73.828  1.7    0      0     0         
ATOM    534  O   PHE G 223      18.366 -41.488  74.378  1.4    5.828  8.764 0         
ATOM    535  CB  PHE G 223      19.896 -39.331  72.344  1.9    0      0     0         
ATOM    536  CG  PHE G 223      20.232 -38.807  70.979  1.7    0.049  0.808 0         
ATOM    537  CD1 PHE G 223      19.231 -38.447  70.084  1.7    0.672  4.256 0         
ATOM    538  CD2 PHE G 223      21.560 -38.694  70.579  1.7    0.138  2.105 0         
ATOM    539  CE1 PHE G 223      19.550 -37.980  68.805  1.7    21.41  16.74 0         
ATOM    540  CE2 PHE G 223      21.892 -38.228  69.305  1.7    15.90  14.63 0         
ATOM    541  CZ  PHE G 223      20.884 -37.872  68.416  1.7    21.31  11.62 0         
ATOM    542  N   ALA G 224      20.622 -41.402  74.459  1.7    0      0     0         
ATOM    543  CA  ALA G 224      20.696 -41.822  75.860  1.9    0.698  4.894 0         
ATOM    544  C   ALA G 224      21.767 -41.039  76.600  1.7    0      0     0         
ATOM    545  O   ALA G 224      22.819 -40.756  76.040  1.4    0      0     0         
ATOM    546  CB  ALA G 224      20.991 -43.300  75.959  1.9    8.553  16.84 0         
ATOM    547  N   ILE G 225      21.489 -40.660  77.843  1.7    0      0     0         
ATOM    548  CA  ILE G 225      22.460 -39.919  78.636  1.9    0      0     0         
ATOM    549  C   ILE G 225      23.354 -40.919  79.359  1.7    0      0     0         
ATOM    550  O   ILE G 225      22.861 -41.867  79.972  1.4    0      0     0         
ATOM    551  CB  ILE G 225      21.776 -38.988  79.680  1.9    0      0     0         
ATOM    552  CG1 ILE G 225      20.894 -37.961  78.974  1.9    0      0     0         
ATOM    553  CG2 ILE G 225      22.823 -38.241  80.499  1.9    0      0     0         
ATOM    554  CD1 ILE G 225      20.244 -36.988  79.911  1.9    0      0     0         
ATOM    555  N   LEU G 226      24.665 -40.714  79.265  1.7    0      0     0         
ATOM    556  CA  LEU G 226      25.647 -41.586  79.909  1.9    0      0     0         
ATOM    557  C   LEU G 226      26.440 -40.841  80.973  1.7    0      0     0         
ATOM    558  O   LEU G 226      27.391 -40.125  80.655  1.4    0      0     0         
ATOM    559  CB  LEU G 226      26.626 -42.145  78.877  1.9    0      0     0         
ATOM    560  CG  LEU G 226      26.421 -43.565  78.356  1.9    2.197  5.694 0         
ATOM    561  CD1 LEU G 226      25.136 -43.665  77.576  1.9    5.055  8.058 0         
ATOM    562  CD2 LEU G 226      27.594 -43.943  77.483  1.9    11.13  13.95 0         
ATOM    563  N   LYS G 227      26.073 -41.037  82.237  1.7    0      0     0         
ATOM    564  CA  LYS G 227      26.762 -40.383  83.342  1.9    0      0     0         
ATOM    565  C   LYS G 227      28.046 -41.125  83.675  1.7    0      0     0         
ATOM    566  O   LYS G 227      28.042 -42.351  83.782  1.4    0      0     0         
ATOM    567  CB  LYS G 227      25.871 -40.345  84.596  1.9    0      0     0         
ATOM    568  CG  LYS G 227      26.571 -39.821  85.871  1.9    0      0     0         
ATOM    569  CD  LYS G 227      25.679 -39.912  87.113  1.9    13.53  18.06 0         
ATOM    570  CE  LYS G 227      24.456 -39.001  86.999  1.9    0.715  5.153 0         
ATOM    571  NZ  LYS G 227      23.364 -39.285  87.981  1.7    35.37  20.98 0         
ATOM    572  N   CYS G 228      29.156 -40.402  83.769  1.7    0      0     0         
ATOM    573  CA  CYS G 228      30.406 -41.034  84.164  1.9    0      0     0         
ATOM    574  C   CYS G 228      30.354 -41.009  85.688  1.7    0      0     0         
ATOM    575  O   CYS G 228      30.128 -39.947  86.288  1.4    3.630  10.73 0         
ATOM    576  CB  CYS G 228      31.630 -40.254  83.684  1.9    0      0     0         
ATOM    577  SG  CYS G 228      33.191 -41.021  84.247  1.8    0      0     0         
ATOM    578  N   ASN G 229      30.543 -42.169  86.307  1.7    0      0     0         
ATOM    579  CA  ASN G 229      30.487 -42.279  87.761  1.9    5.755  7.501 0         
ATOM    580  C   ASN G 229      31.832 -42.135  88.457  1.7    0.901  3.008 0         
ATOM    581  O   ASN G 229      31.911 -42.205  89.686  1.4    15.62  11.52 0         
ATOM    582  CB  ASN G 229      29.826 -43.590  88.153  1.9    12.53  11.87 0         
ATOM    583  CG  ASN G 229      28.562 -43.849  87.372  1.7    2.688  3.260 0         
ATOM    584  OD1 ASN G 229      28.577 -44.573  86.383  1.4    0.823  2.288 0         
ATOM    585  ND2 ASN G 229      27.465 -43.236  87.788  1.7    23.04  17.05 0         
ATOM    586  N   ASN G 230      32.894 -41.963  87.676  1.7    0      0     0         
ATOM    587  CA  ASN G 230      34.235 -41.791  88.233  1.9    5.537  8.238 0         
ATOM    588  C   ASN G 230      34.178 -40.551  89.128  1.7    0.024  0.716 0         
ATOM    589  O   ASN G 230      34.082 -39.421  88.631  1.4    5.839  7.889 0         
ATOM    590  CB  ASN G 230      35.249 -41.587  87.101  1.9    0.490  3.420 0         
ATOM    591  CG  ASN G 230      36.676 -41.423  87.602  1.7    2.877  3.416 0         
ATOM    592  OD1 ASN G 230      36.909 -41.063  88.758  1.4    9.286  8.574 0         
ATOM    593  ND2 ASN G 230      37.641 -41.688  86.730  1.7    34.88  24.61 0         
ATOM    594  N   LYS G 231      34.212 -40.776  90.442  1.7    2.660  4.681 0         
ATOM    595  CA  LYS G 231      34.130 -39.706  91.447  1.9    5.815  9.839 0         
ATOM    596  C   LYS G 231      34.979 -38.480  91.139  1.7    0.009  0.441 0         
ATOM    597  O   LYS G 231      34.615 -37.360  91.500  1.4    14.47  27.03 0         
ATOM    598  CB  LYS G 231      34.504 -40.238  92.835  1.9    7.840  8.761 0         
ATOM    599  CG  LYS G 231      35.963 -40.671  92.968  1.9    6.867  9.522 0         
ATOM    600  CD  LYS G 231      36.306 -41.090  94.396  1.9    21.63  14.72 0         
ATOM    601  CE  LYS G 231      37.782 -41.470  94.521  1.9    38.22  19.76 0         
ATOM    602  NZ  LYS G 231      38.734 -40.322  94.393  1.7    19.05  15.14 0         
ATOM    603  N   THR G 232      36.099 -38.700  90.460  1.7    0      0     0         
ATOM    604  CA  THR G 232      37.012 -37.625  90.110  1.9    1.438  9.473 0         
ATOM    605  C   THR G 232      37.277 -37.596  88.605  1.7    0      0     0         
ATOM    606  O   THR G 232      38.435 -37.552  88.169  1.4    7.749  8.713 0         
ATOM    607  CB  THR G 232      38.345 -37.802  90.840  1.9    10.36  11.32 0         
ATOM    608  OG1 THR G 232      38.102 -38.234  92.189  1.4    0.224  1.899 0         
ATOM    609  CG2 THR G 232      39.117 -36.492  90.861  1.9    23.18  25.93 0         
ATOM    610  N   PHE G 233      36.217 -37.654  87.802  1.7    1.892  6.382 0         
ATOM    611  CA  PHE G 233      36.398 -37.616  86.357  1.9    0.171  2.703 0         
ATOM    612  C   PHE G 233      36.969 -36.249  86.011  1.7    0      0     0         
ATOM    613  O   PHE G 233      36.451 -35.214  86.442  1.4    0.024  1.529 0         
ATOM    614  CB  PHE G 233      35.078 -37.847  85.622  1.9    0.788  7.695 0         
ATOM    615  CG  PHE G 233      35.241 -38.061  84.142  1.7    0      0     0         
ATOM    616  CD1 PHE G 233      36.468 -38.461  83.612  1.7    3.215  7.280 0         
ATOM    617  CD2 PHE G 233      34.174 -37.856  83.279  1.7    0      0     0         
ATOM    618  CE1 PHE G 233      36.625 -38.650  82.250  1.7    6.198  10.13 0         
ATOM    619  CE2 PHE G 233      34.322 -38.043  81.919  1.7    0      0     0         
ATOM    620  CZ  PHE G 233      35.547 -38.440  81.400  1.7    0      0     0         
ATOM    621  N   ASN G 234      38.033 -36.247  85.225  1.7    3.395  5.795 0         
ATOM    622  CA  ASN G 234      38.697 -35.012  84.873  1.9    0      0     0         
ATOM    623  C   ASN G 234      38.655 -34.658  83.394  1.7    0.004  1.265 0         
ATOM    624  O   ASN G 234      39.563 -34.971  82.630  1.4    4.678  10.32 0         
ATOM    625  CB  ASN G 234      40.123 -35.058  85.422  1.9    17.42  16.21 0         
ATOM    626  CG  ASN G 234      40.998 -33.931  84.914  1.7    3.052  4.605 0         
ATOM    627  OD1 ASN G 234      40.748 -32.752  85.180  1.4    3.057  9.526 0         
ATOM    628  ND2 ASN G 234      42.059 -34.309  84.204  1.7    46.72  34.53 0         
ATOM    629  N   GLY G 235      37.541 -34.047  83.007  1.7    0      0     0         
ATOM    630  CA  GLY G 235      37.333 -33.596  81.643  1.9    4.591  18.66 0         
ATOM    631  C   GLY G 235      37.286 -34.625  80.532  1.7    0      0     0         
ATOM    632  O   GLY G 235      36.373 -35.448  80.450  1.4    0.546  6.727 0         
ATOM    633  N   THR G 236      38.265 -34.517  79.643  1.7    3.084  5.587 0         
ATOM    634  CA  THR G 236      38.400 -35.386  78.484  1.9    0      0     0         
ATOM    635  C   THR G 236      39.055 -36.704  78.885  1.7    0.405  1.513 0         
ATOM    636  O   THR G 236      39.874 -36.744  79.805  1.4    16.74  11.44 0         
ATOM    637  CB  THR G 236      39.275 -34.700  77.416  1.9    16.32  11.58 0         
ATOM    638  OG1 THR G 236      38.882 -33.327  77.293  1.4    8.895  12.70 0         
ATOM    639  CG2 THR G 236      39.130 -35.379  76.069  1.9    24.89  17.77 0         
ATOM    640  N   GLY G 237      38.685 -37.781  78.201  1.7    0      0     0         
ATOM    641  CA  GLY G 237      39.278 -39.068  78.504  1.9    15.80  17.86 0         
ATOM    642  C   GLY G 237      38.295 -40.218  78.510  1.7    0.044  1.587 0         
ATOM    643  O   GLY G 237      37.075 -40.016  78.501  1.4    0      0     0         
ATOM    644  N   PRO G 238      38.809 -41.456  78.508  1.7    0.287  1.158 0         
ATOM    645  CA  PRO G 238      37.973 -42.653  78.513  1.9    0      0     0         
ATOM    646  C   PRO G 238      37.466 -42.981  79.913  1.7    0.320  2.790 0         
ATOM    647  O   PRO G 238      38.191 -43.555  80.733  1.4    8.710  10.07 0         
ATOM    648  CB  PRO G 238      38.924 -43.722  77.981  1.9    16.93  17.53 0         
ATOM    649  CG  PRO G 238      40.222 -43.310  78.557  1.9    35.88  20.16 0         
ATOM    650  CD  PRO G 238      40.231 -41.811  78.355  1.9    31.61  19.66 0         
ATOM    651  N   CYS G 239      36.240 -42.559  80.205  1.7    0      0     0         
ATOM    652  CA  CYS G 239      35.639 -42.827  81.502  1.9    1.388  6.841 0         
ATOM    653  C   CYS G 239      35.481 -44.330  81.670  1.7    0      0     0         
ATOM    654  O   CYS G 239      34.889 -45.002  80.824  1.4    0      0     0         
ATOM    655  CB  CYS G 239      34.269 -42.156  81.622  1.9    0      0     0         
ATOM    656  SG  CYS G 239      33.333 -42.688  83.095  1.8    0      0     0         
ATOM    657  N   THR G 240      36.023 -44.853  82.761  1.7    0.562  4.04  0         
ATOM    658  CA  THR G 240      35.931 -46.274  83.050  1.9    1.312  3.767 0         
ATOM    659  C   THR G 240      34.533 -46.598  83.586  1.7    2.294  2.774 0         
ATOM    660  O   THR G 240      33.684 -47.130  82.868  1.4    1.296  3.258 0         
ATOM    661  CB  THR G 240      37.003 -46.699  84.081  1.9    16.04  11.40 0         
ATOM    662  OG1 THR G 240      37.034 -45.752  85.157  1.4    14.05  11.75 0         
ATOM    663  CG2 THR G 240      38.379 -46.767  83.430  1.9    51.83  29.97 0         
ATOM    664  N   ASN G 241      34.291 -46.228  84.839  1.7    0.576  1.412 0         
ATOM    665  CA  ASN G 241      33.013 -46.457  85.494  1.9    7.976  8.275 0         
ATOM    666  C   ASN G 241      31.985 -45.476  84.924  1.7    0      0     0         
ATOM    667  O   ASN G 241      32.108 -44.266  85.120  1.4    0      0     0         
ATOM    668  CB  ASN G 241      33.185 -46.253  87.001  1.9    14.78  14.84 0         
ATOM    669  CG  ASN G 241      31.956 -46.648  87.795  1.7    2.891  2.778 0         
ATOM    670  OD1 ASN G 241      30.847 -46.703  87.262  1.4    13.56  10.03 0         
ATOM    671  ND2 ASN G 241      32.149 -46.926  89.081  1.7    53.24  24.94 0         
ATOM    672  N   VAL G 242      30.983 -45.997  84.221  1.7    0.962  3.820 0         
ATOM    673  CA  VAL G 242      29.951 -45.164  83.598  1.9    0      0     0         
ATOM    674  C   VAL G 242      28.633 -45.926  83.469  1.7    0.003  0.489 0         
ATOM    675  O   VAL G 242      28.630 -47.158  83.403  1.4    14.69  13.47 0         
ATOM    676  CB  VAL G 242      30.401 -44.674  82.193  1.9    0      0     0         
ATOM    677  CG1 VAL G 242      30.835 -45.841  81.336  1.9    1.700  7.293 0         
ATOM    678  CG2 VAL G 242      29.284 -43.929  81.506  1.9    0.362  3.252 0         
ATOM    679  N   SER G 243      27.520 -45.197  83.422  1.7    0      0     0         
ATOM    680  CA  SER G 243      26.202 -45.814  83.306  1.9    7.328  9.400 0         
ATOM    681  C   SER G 243      25.149 -44.908  82.678  1.7    0      0     0         
ATOM    682  O   SER G 243      25.223 -43.680  82.779  1.4    0      0     0         
ATOM    683  CB  SER G 243      25.730 -46.294  84.682  1.9    35.77  24.73 0         
ATOM    684  OG  SER G 243      25.920 -45.301  85.680  1.4    12.46  8.992 0         
ATOM    685  N   THR G 244      24.178 -45.523  82.013  1.7    6.930  8.689 0         
ATOM    686  CA  THR G 244      23.100 -44.794  81.366  1.9    0      0     0         
ATOM    687  C   THR G 244      22.137 -44.262  82.415  1.7    0.006  0.570 0         
ATOM    688  O   THR G 244      21.936 -44.894  83.446  1.4    18.60  11.35 0         
ATOM    689  CB  THR G 244      22.337 -45.694  80.375  1.9    16.59  11.61 0         
ATOM    690  OG1 THR G 244      23.162 -45.975  79.238  1.4    21.16  11.18 0         
ATOM    691  CG2 THR G 244      21.073 -45.021  79.906  1.9    30.63  20.99 0         
ATOM    692  N   VAL G 245      21.581 -43.079  82.162  1.7    0      0     0         
ATOM    693  CA  VAL G 245      20.629 -42.439  83.068  1.9    6.534  7.954 0         
ATOM    694  C   VAL G 245      19.507 -41.832  82.244  1.7    0.566  2.436 0         
ATOM    695  O   VAL G 245      19.677 -41.544  81.056  1.4    1.595  7.234 0         
ATOM    696  CB  VAL G 245      21.281 -41.312  83.919  1.9    2.417  4.36  0         
ATOM    697  CG1 VAL G 245      22.250 -41.890  84.926  1.9    19.55  19.68 0         
ATOM    698  CG2 VAL G 245      22.000 -40.321  83.036  1.9    0      0     0         
ATOM    699  N   GLN G 246      18.352 -41.661  82.874  1.7    8.556  7.392 0         
ATOM    700  CA  GLN G 246      17.197 -41.086  82.202  1.9    2.255  4.315 0         
ATOM    701  C   GLN G 246      17.335 -39.566  82.151  1.7    0      0     0         
ATOM    702  O   GLN G 246      16.933 -38.930  81.174  1.4    0      0     0         
ATOM    703  CB  GLN G 246      15.913 -41.469  82.934  1.9    26.31  17.32 0         
ATOM    704  CG  GLN G 246      14.656 -41.135  82.163  1.9    23.34  16.21 0         
ATOM    705  CD  GLN G 246      14.473 -42.015  80.944  1.7    4.072  4.628 0         
ATOM    706  OE1 GLN G 246      14.017 -43.155  81.053  1.4    40.47  13.15 0         
ATOM    707  NE2 GLN G 246      14.820 -41.489  79.772  1.7    30.86  21.67 0         
ATOM    708  N   CYS G 247      17.900 -38.997  83.215  1.7    2.089  4.368 0         
ATOM    709  CA  CYS G 247      18.125 -37.556  83.317  1.9    0      0     0         
ATOM    710  C   CYS G 247      19.424 -37.342  84.095  1.7    0.013  0.659 0         
ATOM    711  O   CYS G 247      19.809 -38.184  84.910  1.4    8.223  8.486 0         
ATOM    712  CB  CYS G 247      16.966 -36.870  84.053  1.9    12.94  15.04 0         
ATOM    713  SG  CYS G 247      15.297 -37.346  83.488  1.8    19.99  14.29 0         
ATOM    714  N   THR G 248      20.087 -36.215  83.840  1.7    0      0     0         
ATOM    715  CA  THR G 248      21.350 -35.860  84.490  1.9    0      0     0         
ATOM    716  C   THR G 248      21.286 -35.759  86.025  1.7    0.278  2.257 0         
ATOM    717  O   THR G 248      21.641 -36.718  86.732  1.4    3.316  4.657 0         
ATOM    718  CB  THR G 248      21.897 -34.551  83.898  1.9    0      0     0         
ATOM    719  OG1 THR G 248      20.890 -33.533  83.968  1.4    0      0     0         
ATOM    720  CG2 THR G 248      22.282 -34.758  82.444  1.9    0      0     0         
ATOM    721  N   HIS G 249      20.923 -34.581  86.526  1.7    0      0     0         
ATOM    722  CA  HIS G 249      20.779 -34.311  87.960  1.9    10.89  12.76 0         
ATOM    723  C   HIS G 249      20.168 -32.918  88.142  1.7    0      0     0         
ATOM    724  O   HIS G 249      19.735 -32.307  87.161  1.4    0      0     0         
ATOM    725  CB  HIS G 249      22.104 -34.470  88.738  1.9    19.23  17.19 0         
ATOM    726  CG  HIS G 249      23.159 -33.461  88.399  1.7    0      0     0         
ATOM    727  ND1 HIS G 249      23.445 -33.112  87.106  1.7    0      0     0         
ATOM    728  CD2 HIS G 249      24.025 -32.825  89.232  1.7    14.97  14.96 0         
ATOM    729  CE1 HIS G 249      24.467 -32.282  87.173  1.7    0      0     0         
ATOM    730  NE2 HIS G 249      24.853 -32.079  88.439  1.7    0.230  4.660 0         
ATOM    731  N   GLY G 250      20.029 -32.462  89.386  1.7    9.522  8.051 0         
ATOM    732  CA  GLY G 250      19.436 -31.154  89.630  1.9    12.86  11.79 0         
ATOM    733  C   GLY G 250      20.382 -30.011  89.355  1.7    0      0     0         
ATOM    734  O   GLY G 250      21.061 -29.553  90.265  1.4    20.46  17.47 0         
ATOM    735  N   ILE G 251      20.371 -29.512  88.122  1.7    0      0     0         
ATOM    736  CA  ILE G 251      21.274 -28.447  87.718  1.9    0      0     0         
ATOM    737  C   ILE G 251      20.680 -27.060  87.930  1.7    0      0     0         
ATOM    738  O   ILE G 251      19.649 -26.739  87.351  1.4    0      0     0         
ATOM    739  CB  ILE G 251      21.630 -28.564  86.220  1.9    0      0     0         
ATOM    740  CG1 ILE G 251      21.804 -30.025  85.810  1.9    0      0     0         
ATOM    741  CG2 ILE G 251      22.922 -27.827  85.932  1.9    0.209  4.005 0         
ATOM    742  CD1 ILE G 251      21.969 -30.217  84.306  1.9    0      0     0         
ATOM    743  N   ARG G 252      21.319 -26.242  88.762  1.7    0.538  5.303 0         
ATOM    744  CA  ARG G 252      20.845 -24.877  88.996  1.9    0      0     0         
ATOM    745  C   ARG G 252      21.536 -23.902  88.040  1.7    0      0     0         
ATOM    746  O   ARG G 252      22.729 -23.612  88.184  1.4    7.149  15.34 0         
ATOM    747  CB  ARG G 252      21.089 -24.447  90.437  1.9    1.354  5.485 0         
ATOM    748  CG  ARG G 252      19.816 -24.400  91.267  1.9    1.904  6.074 0         
ATOM    749  CD  ARG G 252      20.048 -23.675  92.571  1.9    2.714  11.89 0         
ATOM    750  NE  ARG G 252      21.125 -24.274  93.352  1.7    3.14   4.080 0         
ATOM    751  CZ  ARG G 252      21.095 -24.399  94.671  1.7    2.359  2.139 0         
ATOM    752  NH1 ARG G 252      20.035 -23.967  95.347  1.7    41.73  21.24 0         
ATOM    753  NH2 ARG G 252      22.125 -24.947  95.307  1.7    39.47  22.27 0         
ATOM    754  N   PRO G 253      20.794 -23.380  87.050  1.7    0      0     0         
ATOM    755  CA  PRO G 253      21.369 -22.446  86.082  1.9    0.290  3.654 0         
ATOM    756  C   PRO G 253      21.631 -21.059  86.659  1.7    0      0     0         
ATOM    757  O   PRO G 253      20.769 -20.184  86.640  1.4    1.168  20.84 0         
ATOM    758  CB  PRO G 253      20.320 -22.430  84.978  1.9    0.059  1.510 0         
ATOM    759  CG  PRO G 253      19.040 -22.604  85.746  1.9    5.744  22.91 0         
ATOM    760  CD  PRO G 253      19.391 -23.683  86.722  1.9    0      0     0         
ATOM    761  N   VAL G 254      22.821 -20.868  87.205  1.7    1.700  4.637 0         
ATOM    762  CA  VAL G 254      23.166 -19.583  87.786  1.9    2.751  5.435 0         
ATOM    763  C   VAL G 254      24.073 -18.852  86.828  1.7    0      0     0         
ATOM    764  O   VAL G 254      25.088 -19.396  86.392  1.4    4.113  11.02 0         
ATOM    765  CB  VAL G 254      23.897 -19.744  89.135  1.9    3.105  8.873 0         
ATOM    766  CG1 VAL G 254      24.303 -18.376  89.680  1.9    15.91  20.98 0         
ATOM    767  CG2 VAL G 254      23.013 -20.485  90.136  1.9    4.592  11.03 0         
ATOM    768  N   VAL G 255      23.654 -17.660  86.423  1.7    3.461  9.171 0         
ATOM    769  CA  VAL G 255      24.459 -16.842  85.528  1.9    0      0     0         
ATOM    770  C   VAL G 255      25.293 -15.902  86.398  1.7    0      0     0         
ATOM    771  O   VAL G 255      24.753 -15.203  87.265  1.4    2.144  9.308 0         
ATOM    772  CB  VAL G 255      23.582 -16.030  84.582  1.9    0.371  6.476 0         
ATOM    773  CG1 VAL G 255      24.422 -14.993  83.857  1.9    9.346  18.08 0         
ATOM    774  CG2 VAL G 255      22.905 -16.957  83.591  1.9    0      0     0         
ATOM    775  N   SER G 256      26.602 -15.900  86.184  1.7    0      0     0         
ATOM    776  CA  SER G 256      27.488 -15.065  86.974  1.9    1.752  8.301 0         
ATOM    777  C   SER G 256      28.901 -15.234  86.447  1.7    0      0     0         
ATOM    778  O   SER G 256      29.167 -16.172  85.692  1.4    0      0     0         
ATOM    779  CB  SER G 256      27.416 -15.499  88.440  1.9    0      0     0         
ATOM    780  OG  SER G 256      27.666 -16.894  88.563  1.4    0.482  7.211 0         
ATOM    781  N   THR G 257      29.806 -14.344  86.849  1.7    0      0     0         
ATOM    782  CA  THR G 257      31.186 -14.409  86.388  1.9    0      0     0         
ATOM    783  C   THR G 257      32.209 -14.728  87.463  1.7    0      0     0         
ATOM    784  O   THR G 257      31.963 -14.529  88.654  1.4    0      0     0         
ATOM    785  CB  THR G 257      31.596 -13.104  85.702  1.9    0      0     0         
ATOM    786  OG1 THR G 257      31.300 -11.999  86.574  1.4    0      0     0         
ATOM    787  CG2 THR G 257      30.855 -12.950  84.386  1.9    5.197  15.19 0         
ATOM    788  N   GLN G 258      33.377 -15.190  87.010  1.7    0      0     0         
ATOM    789  CA  GLN G 258      34.517 -15.569  87.852  1.9    0      0     0         
ATOM    790  C   GLN G 258      34.282 -16.449  89.076  1.7    0      0     0         
ATOM    791  O   GLN G 258      35.225 -17.050  89.590  1.4    0      0     0         
ATOM    792  CB  GLN G 258      35.425 -14.360  88.187  1.9    0      0     0         
ATOM    793  CG  GLN G 258      34.769 -13.073  88.686  1.9    0      0     0         
ATOM    794  CD  GLN G 258      35.736 -11.885  88.689  1.7    0      0     0         
ATOM    795  OE1 GLN G 258      36.009 -11.297  89.730  1.4    0      0     0         
ATOM    796  NE2 GLN G 258      36.249 -11.530  87.522  1.7    0      0     0         
ATOM    797  N   LEU G 259      33.025 -16.608  89.482  1.7    0      0     0         
ATOM    798  CA  LEU G 259      32.687 -17.423  90.637  1.9    0      0     0         
ATOM    799  C   LEU G 259      31.411 -18.193  90.312  1.7    0      0     0         
ATOM    800  O   LEU G 259      30.372 -17.603  90.038  1.4    0      0     0         
ATOM    801  CB  LEU G 259      32.468 -16.553  91.885  1.9    0      0     0         
ATOM    802  CG  LEU G 259      33.520 -15.542  92.381  1.9    0      0     0         
ATOM    803  CD1 LEU G 259      32.979 -14.812  93.598  1.9    0      0     0         
ATOM    804  CD2 LEU G 259      34.834 -16.214  92.727  1.9    0      0     0         
ATOM    805  N   LEU G 260      31.544 -19.514  90.233  1.7    0      0     0         
ATOM    806  CA  LEU G 260      30.426 -20.411  89.967  1.9    0.657  5.480 0         
ATOM    807  C   LEU G 260      29.751 -20.526  91.328  1.7    0      0     0         
ATOM    808  O   LEU G 260      30.418 -20.767  92.343  1.4    0      0     0         
ATOM    809  CB  LEU G 260      30.944 -21.777  89.505  1.9    4.001  12.97 0         
ATOM    810  CG  LEU G 260      31.548 -21.902  88.103  1.9    0      0     0         
ATOM    811  CD1 LEU G 260      32.443 -23.115  88.006  1.9    3.845  11.23 0         
ATOM    812  CD2 LEU G 260      30.436 -21.995  87.083  1.9    8.691  15.12 0         
ATOM    813  N   LEU G 261      28.438 -20.355  91.357  1.7    1.670  11.13 0         
ATOM    814  CA  LEU G 261      27.714 -20.387  92.619  1.9    0      0     0         
ATOM    815  C   LEU G 261      26.546 -21.353  92.597  1.7    0      0     0         
ATOM    816  O   LEU G 261      26.055 -21.719  91.530  1.4    4.489  8.914 0         
ATOM    817  CB  LEU G 261      27.155 -18.994  92.941  1.9    0.022  4.113 0         
ATOM    818  CG  LEU G 261      27.903 -17.709  92.562  1.9    0      0     0         
ATOM    819  CD1 LEU G 261      26.995 -16.531  92.836  1.9    5.872  16.69 0         
ATOM    820  CD2 LEU G 261      29.208 -17.580  93.328  1.9    0      0     0         
ATOM    821  N   ASN G 262      26.091 -21.722  93.795  1.7    0      0     0         
ATOM    822  CA  ASN G 262      24.955 -22.617  93.986  1.9    1.579  7.227 0         
ATOM    823  C   ASN G 262      24.966 -23.881  93.128  1.7    0.121  1.783 0         
ATOM    824  O   ASN G 262      23.895 -24.406  92.778  1.4    1.363  3.206 0         
ATOM    825  CB  ASN G 262      23.655 -21.840  93.763  1.9    0.051  2.403 0         
ATOM    826  CG  ASN G 262      23.276 -21.004  94.953  1.7    1.645  6.919 0         
ATOM    827  OD1 ASN G 262      24.149 -20.476  95.649  1.4    1.037  4.065 0         
ATOM    828  ND2 ASN G 262      21.974 -20.958  95.249  1.7    28.06  25.44 0         
ATOM    829  N   GLY G 263      26.162 -24.430  92.910  1.7    0.146  1.648 0         
ATOM    830  CA  GLY G 263      26.297 -25.613  92.070  1.9    9.344  29.24 0         
ATOM    831  C   GLY G 263      26.893 -26.866  92.695  1.7    3.221  3.109 0         
ATOM    832  O   GLY G 263      26.976 -26.990  93.918  1.4    15.34  11.91 0         
ATOM    833  N   SER G 264      27.340 -27.783  91.839  1.7    2.031  6.254 0         
ATOM    834  CA  SER G 264      27.920 -29.055  92.272  1.9    7.887  7.231 0         
ATOM    835  C   SER G 264      29.383 -28.986  92.685  1.7    0      0     0         
ATOM    836  O   SER G 264      30.222 -28.469  91.947  1.4    4.174  9.502 0         
ATOM    837  CB  SER G 264      27.731 -30.114  91.181  1.9    7.880  14.55 0         
ATOM    838  OG  SER G 264      28.390 -31.332  91.492  1.4    12.81  14.31 0         
ATOM    839  N   LEU G 265      29.679 -29.569  93.842  1.7    5.322  6.570 0         
ATOM    840  CA  LEU G 265      31.026 -29.599  94.405  1.9    0      0     0         
ATOM    841  C   LEU G 265      31.707 -30.915  94.056  1.7    0.033  0.803 0         
ATOM    842  O   LEU G 265      31.068 -31.863  93.581  1.4    13.43  16.07 0         
ATOM    843  CB  LEU G 265      30.971 -29.520  95.936  1.9    6.917  8.191 0         
ATOM    844  CG  LEU G 265      30.425 -28.329  96.727  1.9    3.509  7.469 0         
ATOM    845  CD1 LEU G 265      30.318 -28.728  98.173  1.9    37.61  23.70 0         
ATOM    846  CD2 LEU G 265      31.333 -27.131  96.597  1.9    0      0     0         
ATOM    847  N   ALA G 266      33.006 -30.980  94.321  1.7    0      0     0         
ATOM    848  CA  ALA G 266      33.755 -32.200  94.089  1.9    1.92   7.092 0         
ATOM    849  C   ALA G 266      33.572 -33.011  95.364  1.7    0.182  1.843 0         
ATOM    850  O   ALA G 266      33.583 -32.463  96.472  1.4    5.037  8.853 0         
ATOM    851  CB  ALA G 266      35.224 -31.898  93.860  1.9    1.345  12.11 0         
ATOM    852  N   GLU G 267      33.364 -34.313  95.216  1.7    1.171  8.058 0         
ATOM    853  CA  GLU G 267      33.183 -35.150  96.390  1.9    9.036  9.052 0         
ATOM    854  C   GLU G 267      34.493 -35.663  96.959  1.7    0.806  3.974 0         
ATOM    855  O   GLU G 267      34.528 -36.149  98.087  1.4    25.65  13.99 0         
ATOM    856  CB  GLU G 267      32.215 -36.296  96.108  1.9    25.74  18.15 0         
ATOM    857  CG  GLU G 267      32.572 -37.169  94.930  1.9    6.088  11.65 0         
ATOM    858  CD  GLU G 267      31.470 -38.154  94.615  1.7    8.306  9.865 0         
ATOM    859  OE1 GLU G 267      30.287 -37.741  94.642  1.4    38.99  12.55 0         
ATOM    860  OE2 GLU G 267      31.781 -39.336  94.346  1.4    23.77  11.03 0         
ATOM    861  N   GLU G 268      35.569 -35.537  96.193  1.7    0.258  3.524 0         
ATOM    862  CA  GLU G 268      36.871 -35.993  96.661  1.9    0.116  1.731 0         
ATOM    863  C   GLU G 268      37.859 -34.887  96.982  1.7    0      0     0         
ATOM    864  O   GLU G 268      38.087 -34.567  98.149  1.4    16.45  13.85 0         
ATOM    865  CB  GLU G 268      37.475 -36.972  95.666  1.9    0.544  13.26 0         
ATOM    866  CG  GLU G 268      37.182 -38.400  96.033  1.9    2.109  6.047 0         
ATOM    867  CD  GLU G 268      37.983 -38.864  97.234  1.7    3.308  8.390 0         
ATOM    868  OE1 GLU G 268      39.142 -39.287  97.039  1.4    21.71  12.28 0         
ATOM    869  OE2 GLU G 268      37.446 -38.823  98.359  1.4    34.67  14.26 0         
ATOM    870  N   GLU G 269      38.475 -34.330  95.947  1.7    0      0     0         
ATOM    871  CA  GLU G 269      39.443 -33.259  96.116  1.9    0      0     0         
ATOM    872  C   GLU G 269      39.107 -32.188  95.099  1.7    0      0     0         
ATOM    873  O   GLU G 269      38.184 -32.356  94.296  1.4    0      0     0         
ATOM    874  CB  GLU G 269      40.858 -33.767  95.847  1.9    10.38  18.56 0         
ATOM    875  CG  GLU G 269      41.339 -34.857  96.781  1.9    18.96  17.03 0         
ATOM    876  CD  GLU G 269      42.556 -35.568  96.235  1.7    8.104  9.594 0         
ATOM    877  OE1 GLU G 269      42.376 -36.543  95.470  1.4    29.69  19.11 0         
ATOM    878  OE2 GLU G 269      43.688 -35.132  96.539  1.4    32.31  15.32 0         
ATOM    879  N   VAL G 270      39.863 -31.093  95.133  1.7    1.020  4.409 0         
ATOM    880  CA  VAL G 270      39.665 -29.995  94.199  1.9    0      0     0         
ATOM    881  C   VAL G 270      40.100 -30.507  92.830  1.7    0      0     0         
ATOM    882  O   VAL G 270      41.216 -31.019  92.677  1.4    0.724  6.499 0         
ATOM    883  CB  VAL G 270      40.524 -28.759  94.579  1.9    1.326  4.366 0         
ATOM    884  CG1 VAL G 270      40.193 -27.581  93.666  1.9    0      0     0         
ATOM    885  CG2 VAL G 270      40.299 -28.378  96.035  1.9    3.776  7.439 0         
ATOM    886  N   VAL G 271      39.206 -30.406  91.855  1.7    0      0     0         
ATOM    887  CA  VAL G 271      39.487 -30.856  90.500  1.9    0.003  1.158 0         
ATOM    888  C   VAL G 271      39.389 -29.664  89.562  1.7    0      0     0         
ATOM    889  O   VAL G 271      38.424 -28.910  89.618  1.4    0.092  3.615 0         
ATOM    890  CB  VAL G 271      38.475 -31.916  90.036  1.9    0      0     0         
ATOM    891  CG1 VAL G 271      38.854 -32.436  88.652  1.9    4.771  10.19 0         
ATOM    892  CG2 VAL G 271      38.413 -33.050  91.031  1.9    3.244  21.17 0         
ATOM    893  N   ILE G 272      40.387 -29.500  88.703  1.7    0.398  3.567 0         
ATOM    894  CA  ILE G 272      40.418 -28.402  87.744  1.9    0.010  2.932 0         
ATOM    895  C   ILE G 272      40.249 -29.029  86.367  1.7    0      0     0         
ATOM    896  O   ILE G 272      40.471 -30.223  86.202  1.4    0.191  2.158 0         
ATOM    897  CB  ILE G 272      41.765 -27.619  87.822  1.9    0      0     0         
ATOM    898  CG1 ILE G 272      42.943 -28.550  87.501  1.9    6.107  10.10 0         
ATOM    899  CG2 ILE G 272      41.930 -26.992  89.211  1.9    0      0     0         
ATOM    900  CD1 ILE G 272      44.307 -27.944  87.724  1.9    2.603  7.399 0         
ATOM    901  N   ARG G 273      39.839 -28.240  85.386  1.7    0      0     0         
ATOM    902  CA  ARG G 273      39.633 -28.743  84.039  1.9    0.476  3.572 0         
ATOM    903  C   ARG G 273      39.828 -27.640  83.000  1.7    0      0     0         
ATOM    904  O   ARG G 273      39.500 -26.476  83.241  1.4    0      0     0         
ATOM    905  CB  ARG G 273      38.244 -29.381  83.925  1.9    1.161  6.042 0         
ATOM    906  CG  ARG G 273      38.204 -30.836  84.392  1.9    1.098  5.356 0         
ATOM    907  CD  ARG G 273      36.795 -31.387  84.533  1.9    2.239  6.745 0         
ATOM    908  NE  ARG G 273      36.151 -30.834  85.711  1.7    3.782  23.91 0         
ATOM    909  CZ  ARG G 273      35.797 -31.538  86.786  1.7    0      0     0         
ATOM    910  NH1 ARG G 273      36.011 -32.851  86.846  1.7    0.998  7.244 0         
ATOM    911  NH2 ARG G 273      35.297 -30.898  87.839  1.7    3.193  21.79 0         
ATOM    912  N   SER G 274      40.421 -28.008  81.866  1.7    0.649  3.687 0         
ATOM    913  CA  SER G 274      40.685 -27.083  80.771  1.9    0      0     0         
ATOM    914  C   SER G 274      40.862 -27.881  79.498  1.7    0      0     0         
ATOM    915  O   SER G 274      41.250 -29.051  79.541  1.4    9.579  14.05 0         
ATOM    916  CB  SER G 274      41.959 -26.295  81.019  1.9    0      0     0         
ATOM    917  OG  SER G 274      42.300 -25.536  79.866  1.4    0      0     0         
ATOM    918  N   VAL G 275      40.588 -27.239  78.365  1.7    0      0     0         
ATOM    919  CA  VAL G 275      40.713 -27.881  77.061  1.9    0.867  9.043 0         
ATOM    920  C   VAL G 275      42.171 -28.111  76.797  1.7    0.011  1.945 0         
ATOM    921  O   VAL G 275      42.571 -29.156  76.288  1.4    25.53  13.05 0         
ATOM    922  CB  VAL G 275      40.208 -26.977  75.912  1.9    0      0     0         
ATOM    923  CG1 VAL G 275      40.314 -27.704  74.579  1.9    34.53  27.23 0         
ATOM    924  CG2 VAL G 275      38.784 -26.540  76.158  1.9    18.64  23.43 0         
ATOM    925  N   ASN G 276      42.968 -27.115  77.163  1.7    0      0     0         
ATOM    926  CA  ASN G 276      44.404 -27.151  76.937  1.9    4.725  7.721 0         
ATOM    927  C   ASN G 276      45.032 -26.306  78.024  1.7    0      0     0         
ATOM    928  O   ASN G 276      44.917 -25.081  77.997  1.4    0      0     0         
ATOM    929  CB  ASN G 276      44.690 -26.511  75.582  1.9    0.060  1.668 0         
ATOM    930  CG  ASN G 276      46.021 -26.925  74.999  1.7    2.342  3.171 0         
ATOM    931  OD1 ASN G 276      47.022 -27.103  75.710  1.4    7.283  6.347 0         
ATOM    932  ND2 ASN G 276      46.025 -27.059  73.678  1.7    46.84  26.25 0         
ATOM    933  N   PHE G 277      45.652 -26.961  78.999  1.7    3.133  5.667 0         
ATOM    934  CA  PHE G 277      46.296 -26.265  80.110  1.9    0      0     0         
ATOM    935  C   PHE G 277      47.529 -25.503  79.640  1.7    0      0     0         
ATOM    936  O   PHE G 277      48.088 -24.707  80.395  1.4    0      0     0         
ATOM    937  CB  PHE G 277      46.714 -27.258  81.202  1.9    4.544  9.321 0         
ATOM    938  CG  PHE G 277      45.567 -27.891  81.933  1.7    0      0     0         
ATOM    939  CD1 PHE G 277      45.015 -29.081  81.490  1.7    11.43  10.95 0         
ATOM    940  CD2 PHE G 277      45.059 -27.312  83.092  1.7    0      0     0         
ATOM    941  CE1 PHE G 277      43.974 -29.697  82.190  1.7    12.09  18.16 0         
ATOM    942  CE2 PHE G 277      44.013 -27.921  83.800  1.7    0      0     0         
ATOM    943  CZ  PHE G 277      43.474 -29.118  83.347  1.7    1.215  8.537 0         
ATOM    944  N   THR G 278      47.962 -25.760  78.404  1.7    0      0     0         
ATOM    945  CA  THR G 278      49.139 -25.110  77.829  1.9    0      0     0         
ATOM    946  C   THR G 278      48.835 -23.739  77.203  1.7    0      0     0         
ATOM    947  O   THR G 278      49.607 -22.787  77.355  1.4    8.692  7.905 0         
ATOM    948  CB  THR G 278      49.787 -26.001  76.748  1.9    5.334  7.403 0         
ATOM    949  OG1 THR G 278      49.862 -27.355  77.218  1.4    20.91  12.48 0         
ATOM    950  CG2 THR G 278      51.200 -25.505  76.428  1.9    47.05  32.43 0         
ATOM    951  N   ASP G 279      47.743 -23.665  76.449  1.7    0.353  2.708 0         
ATOM    952  CA  ASP G 279      47.338 -22.426  75.802  1.9    8.682  8.526 0         
ATOM    953  C   ASP G 279      46.767 -21.521  76.875  1.7    0      0     0         
ATOM    954  O   ASP G 279      45.656 -21.741  77.354  1.4    0      0     0         
ATOM    955  CB  ASP G 279      46.272 -22.710  74.736  1.9    9.116  8.673 0         
ATOM    956  CG  ASP G 279      45.708 -21.439  74.098  1.7    5.804  5.096 0         
ATOM    957  OD1 ASP G 279      46.319 -20.355  74.252  1.4    13.09  8.087 0         
ATOM    958  OD2 ASP G 279      44.644 -21.532  73.433  1.4    12.93  8.154 0         
ATOM    959  N   ASN G 280      47.531 -20.503  77.248  1.7    1.162  4.305 0         
ATOM    960  CA  ASN G 280      47.116 -19.549  78.275  1.9    0      0     0         
ATOM    961  C   ASN G 280      45.782 -18.855  77.989  1.7    0.305  1.628 0         
ATOM    962  O   ASN G 280      45.151 -18.317  78.893  1.4    2.426  4.453 0         
ATOM    963  CB  ASN G 280      48.206 -18.493  78.499  1.9    1.110  8.507 0         
ATOM    964  CG  ASN G 280      48.596 -17.764  77.220  1.7    4.157  5.280 0         
ATOM    965  OD1 ASN G 280      47.840 -17.716  76.241  1.4    15.91  10.42 0         
ATOM    966  ND2 ASN G 280      49.792 -17.201  77.220  1.7    33.18  20.02 0         
ATOM    967  N   ALA G 281      45.355 -18.864  76.734  1.7    0      0     0         
ATOM    968  CA  ALA G 281      44.107 -18.223  76.349  1.9    10.63  11.89 0         
ATOM    969  C   ALA G 281      42.863 -18.972  76.786  1.7    0.086  1.166 0         
ATOM    970  O   ALA G 281      41.784 -18.389  76.828  1.4    24.93  14.82 0         
ATOM    971  CB  ALA G 281      44.072 -18.023  74.853  1.9    47.30  27.36 0         
ATOM    972  N   LYS G 282      43.012 -20.248  77.135  1.7    0      0     0         
ATOM    973  CA  LYS G 282      41.873 -21.081  77.517  1.9    3.211  4.729 0         
ATOM    974  C   LYS G 282      41.472 -21.113  78.988  1.7    0      0     0         
ATOM    975  O   LYS G 282      42.295 -21.293  79.875  1.4    0      0     0         
ATOM    976  CB  LYS G 282      42.063 -22.499  76.973  1.9    1.720  6.358 0         
ATOM    977  CG  LYS G 282      42.154 -22.568  75.439  1.9    13.07  11.78 0         
ATOM    978  CD  LYS G 282      42.219 -24.024  74.973  1.9    0.773  2.038 0         
ATOM    979  CE  LYS G 282      42.395 -24.173  73.455  1.9    28.04  19.80 0         
ATOM    980  NZ  LYS G 282      43.820 -24.133  72.979  1.7    19.47  12.10 0         
ATOM    981  N   THR G 283      40.177 -20.940  79.223  1.7    5.375  10.86 0         
ATOM    982  CA  THR G 283      39.601 -20.935  80.561  1.9    0      0     0         
ATOM    983  C   THR G 283      39.925 -22.237  81.297  1.7    0      0     0         
ATOM    984  O   THR G 283      40.004 -23.309  80.692  1.4    0.337  6.502 0         
ATOM    985  CB  THR G 283      38.049 -20.741  80.486  1.9    3.237  7.645 0         
ATOM    986  OG1 THR G 283      37.750 -19.505  79.819  1.4    24.99  18.99 0         
ATOM    987  CG2 THR G 283      37.419 -20.721  81.888  1.9    0.426  10.77 0         
ATOM    988  N   ILE G 284      40.163 -22.119  82.595  1.7    0      0     0         
ATOM    989  CA  ILE G 284      40.464 -23.263  83.449  1.9    0      0     0         
ATOM    990  C   ILE G 284      39.347 -23.214  84.472  1.7    0      0     0         
ATOM    991  O   ILE G 284      39.146 -22.186  85.112  1.4    0      0     0         
ATOM    992  CB  ILE G 284      41.836 -23.096  84.173  1.9    0      0     0         
ATOM    993  CG1 ILE G 284      42.954 -22.932  83.146  1.9    0      0     0         
ATOM    994  CG2 ILE G 284      42.148 -24.313  85.042  1.9    0      0     0         
ATOM    995  CD1 ILE G 284      44.301 -22.643  83.766  1.9    0      0     0         
ATOM    996  N   ILE G 285      38.547 -24.269  84.535  1.7    0      0     0         
ATOM    997  CA  ILE G 285      37.439 -24.326  85.480  1.9    0      0     0         
ATOM    998  C   ILE G 285      37.945 -25.046  86.718  1.7    0.333  2.176 0         
ATOM    999  O   ILE G 285      38.764 -25.961  86.614  1.4    0.401  5.620 0         
ATOM   1000  CB  ILE G 285      36.221 -25.084  84.892  1.9    0.325  6.483 0         
ATOM   1001  CG1 ILE G 285      35.891 -24.542  83.499  1.9    0      0     0         
ATOM   1002  CG2 ILE G 285      35.002 -24.894  85.785  1.9    3.697  23.27 0         
ATOM   1003  CD1 ILE G 285      34.648 -25.135  82.869  1.9    2.890  8.872 0         
ATOM   1004  N   VAL G 286      37.466 -24.636  87.886  1.7    0      0     0         
ATOM   1005  CA  VAL G 286      37.891 -25.237  89.140  1.9    0      0     0         
ATOM   1006  C   VAL G 286      36.680 -25.691  89.931  1.7    0      0     0         
ATOM   1007  O   VAL G 286      35.757 -24.914  90.182  1.4    0.044  3.746 0         
ATOM   1008  CB  VAL G 286      38.693 -24.218  90.006  1.9    0      0     0         
ATOM   1009  CG1 VAL G 286      39.106 -24.842  91.336  1.9    0      0     0         
ATOM   1010  CG2 VAL G 286      39.914 -23.692  89.239  1.9    0      0     0         
ATOM   1011  N   GLN G 287      36.679 -26.962  90.307  1.7    0.430  4.954 0         
ATOM   1012  CA  GLN G 287      35.597 -27.526  91.089  1.9    2.658  8.021 0         
ATOM   1013  C   GLN G 287      36.155 -27.618  92.489  1.7    0      0     0         
ATOM   1014  O   GLN G 287      37.217 -28.224  92.719  1.4    0      0     0         
ATOM   1015  CB  GLN G 287      35.194 -28.904  90.581  1.9    3.840  6.649 0         
ATOM   1016  CG  GLN G 287      34.006 -29.480  91.322  1.9    2.362  5.647 0         
ATOM   1017  CD  GLN G 287      33.402 -30.680  90.630  1.7    0.100  2.729 0         
ATOM   1018  OE1 GLN G 287      32.215 -30.695  90.337  1.4    0.420  8.719 0         
ATOM   1019  NE2 GLN G 287      34.216 -31.688  90.358  1.7    5.776  18.02 0         
ATOM   1020  N   LEU G 288      35.457 -26.980  93.419  1.7    0      0     0         
ATOM   1021  CA  LEU G 288      35.897 -26.930  94.797  1.9    0      0     0         
ATOM   1022  C   LEU G 288      35.544 -28.111  95.679  1.7    0      0     0         
ATOM   1023  O   LEU G 288      34.570 -28.830  95.440  1.4    0      0     0         
ATOM   1024  CB  LEU G 288      35.395 -25.644  95.440  1.9    0.159  2.533 0         
ATOM   1025  CG  LEU G 288      36.070 -24.354  94.998  1.9    0      0     0         
ATOM   1026  CD1 LEU G 288      35.785 -23.327  96.069  1.9    0.058  2.671 0         
ATOM   1027  CD2 LEU G 288      37.572 -24.551  94.868  1.9    0.194  5.475 0         
ATOM   1028  N   ASN G 289      36.335 -28.274  96.730  1.7    0.269  4.475 0         
ATOM   1029  CA  ASN G 289      36.137 -29.343  97.697  1.9    0      0     0         
ATOM   1030  C   ASN G 289      34.975 -29.000  98.617  1.7    0.197  1.402 0         
ATOM   1031  O   ASN G 289      34.020 -29.768  98.749  1.4    11.52  10.40 0         
ATOM   1032  CB  ASN G 289      37.390 -29.488  98.558  1.9    2.631  8.102 0         
ATOM   1033  CG  ASN G 289      38.022 -30.841  98.432  1.7    3.617  3.607 0         
ATOM   1034  OD1 ASN G 289      37.414 -31.762  97.894  1.4    3.389  5.871 0         
ATOM   1035  ND2 ASN G 289      39.277 -30.942  98.875  1.7    25.24  20.01 0         
ATOM   1036  N   THR G 290      35.064 -27.825  99.238  1.7    0.623  7.192 0         
ATOM   1037  CA  THR G 290      34.057 -27.352 100.182  1.9    1.092  3.947 0         
ATOM   1038  C   THR G 290      33.472 -26.014  99.721  1.7    0      0     0         
ATOM   1039  O   THR G 290      34.164 -25.199  99.108  1.4    0.011  5.115 0         
ATOM   1040  CB  THR G 290      34.688 -27.160 101.596  1.9    10.49  18.27 0         
ATOM   1041  OG1 THR G 290      35.516 -28.287 101.916  1.4    25.31  13.97 0         
ATOM   1042  CG2 THR G 290      33.600 -27.015 102.673  1.9    55.25  29.52 0         
ATOM   1043  N   SER G 291      32.191 -25.805 100.011  1.7    0.485  2.487 0         
ATOM   1044  CA  SER G 291      31.514 -24.564  99.655  1.9    0      0     0         
ATOM   1045  C   SER G 291      32.006 -23.411 100.523  1.7    0.170  2.679 0         
ATOM   1046  O   SER G 291      32.458 -23.603 101.661  1.4    11.20  16.65 0         
ATOM   1047  CB  SER G 291      29.998 -24.697  99.825  1.9    16.58  15.29 0         
ATOM   1048  OG  SER G 291      29.433 -25.549  98.847  1.4    10.18  8.827 0         
ATOM   1049  N   VAL G 292      31.919 -22.212  99.965  1.7    0      0     0         
ATOM   1050  CA  VAL G 292      32.323 -20.998 100.648  1.9    0.131  3.827 0         
ATOM   1051  C   VAL G 292      31.083 -20.136 100.522  1.7    0      0     0         
ATOM   1052  O   VAL G 292      30.268 -20.344  99.627  1.4    0      0     0         
ATOM   1053  CB  VAL G 292      33.497 -20.292  99.940  1.9    0      0     0         
ATOM   1054  CG1 VAL G 292      34.110 -19.254 100.862  1.9    0      0     0         
ATOM   1055  CG2 VAL G 292      34.539 -21.297  99.484  1.9    0.897  8.184 0         
ATOM   1056  N   GLU G 293      30.918 -19.185 101.424  1.7    0      0     0         
ATOM   1057  CA  GLU G 293      29.746 -18.335 101.378  1.9    0      0     0         
ATOM   1058  C   GLU G 293      30.106 -16.917 101.012  1.7    0      0     0         
ATOM   1059  O   GLU G 293      31.195 -16.426 101.335  1.4    0.304  4.169 0         
ATOM   1060  CB  GLU G 293      29.007 -18.372 102.718  1.9    6.755  19.49 0         
ATOM   1061  CG  GLU G 293      28.460 -19.745 103.042  1.9    7.452  18.13 0         
ATOM   1062  CD  GLU G 293      28.252 -19.948 104.512  1.7    8.961  11.87 0         
ATOM   1063  OE1 GLU G 293      29.244 -19.838 105.263  1.4    10.02  9.191 0         
ATOM   1064  OE2 GLU G 293      27.105 -20.234 104.920  1.4    43.28  14.24 0         
ATOM   1065  N   ILE G 294      29.193 -16.292 100.291  1.7    0.024  3.948 0         
ATOM   1066  CA  ILE G 294      29.343 -14.925  99.864  1.9    0      0     0         
ATOM   1067  C   ILE G 294      27.973 -14.292 100.076  1.7    0      0     0         
ATOM   1068  O   ILE G 294      26.999 -14.619  99.382  1.4    0.916  8.186 0         
ATOM   1069  CB  ILE G 294      29.841 -14.830  98.393  1.9    0      0     0         
ATOM   1070  CG1 ILE G 294      29.820 -13.382  97.910  1.9    0.039  0.885 0         
ATOM   1071  CG2 ILE G 294      29.041 -15.747  97.480  1.9    1.467  7.106 0         
ATOM   1072  CD1 ILE G 294      30.557 -13.184  96.630  1.9    0.327  4.206 0         
ATOM   1073  N   ASN G 295      27.890 -13.500 101.140  1.7    0      0     0         
ATOM   1074  CA  ASN G 295      26.663 -12.806 101.512  1.9    0      0     0         
ATOM   1075  C   ASN G 295      26.760 -11.408 100.912  1.7    0.823  2.206 0         
ATOM   1076  O   ASN G 295      27.787 -10.733 101.048  1.4    1.267  5.658 0         
ATOM   1077  CB  ASN G 295      26.526 -12.744 103.044  1.9    13.71  13.90 0         
ATOM   1078  CG  ASN G 295      26.744 -14.104 103.712  1.7    1.192  3.954 0         
ATOM   1079  OD1 ASN G 295      27.501 -14.929 103.197  1.4    4.156  11.42 0         
ATOM   1080  ND2 ASN G 295      26.102 -14.347 104.854  1.7    52.18  29.01 0         
ATOM   1081  N   CYS G 296      25.711 -10.999 100.205  1.7    0.842  3.406 0         
ATOM   1082  CA  CYS G 296      25.680  -9.693  99.555  1.9    1.457  5.874 0         
ATOM   1083  C   CYS G 296      24.345  -8.990  99.773  1.7    0.577  2.536 0         
ATOM   1084  O   CYS G 296      23.324  -9.641 100.001  1.4    1.763  4.434 0         
ATOM   1085  CB  CYS G 296      25.890  -9.853  98.049  1.9    0      0     0         
ATOM   1086  SG  CYS G 296      27.397 -10.728  97.530  1.8    3.102  12.37 0         
ATOM   1087  N   THR G 297      24.367  -7.665  99.647  1.7    0      0     0         
ATOM   1088  CA  THR G 297      23.188  -6.819  99.791  1.9    0      0     0         
ATOM   1089  C   THR G 297      23.247  -5.695  98.767  1.7    0      0     0         
ATOM   1090  O   THR G 297      24.331  -5.333  98.301  1.4    0      0     0         
ATOM   1091  CB  THR G 297      23.123  -6.169 101.178  1.9    2.551  7.232 0         
ATOM   1092  OG1 THR G 297      24.453  -5.961 101.665  1.4    2.61   7.027 0         
ATOM   1093  CG2 THR G 297      22.336  -7.023 102.147  1.9    31.53  26.20 0         
ATOM   1094  N   GLY G 298      22.091  -5.109  98.461  1.7    0.623  3.005 0         
ATOM   1095  CA  GLY G 298      22.029  -4.012  97.504  1.9    4.339  7.534 0         
ATOM   1096  C   GLY G 298      22.834  -2.795  97.940  1.7    3.360  3.151 0         
ATOM   1097  O   GLY G 298      23.237  -1.978  97.110  1.4    10.23  7.673 0         
ATOM   1098  N   ALA G 299      23.107  -2.716  99.242  1.7    4.467  4.439 0         
ATOM   1099  CA  ALA G 299      23.876  -1.636  99.864  1.9    14.68  10.03 0         
ATOM   1100  C   ALA G 299      25.329  -1.540  99.408  1.7    3.184  3.140 0         
ATOM   1101  O   ALA G 299      26.147  -0.898 100.061  1.4    20.11  10.39 0         
ATOM   1102  CB  ALA G 299      23.822  -1.781 101.381  1.9    43.18  25.20 0         
ATOM   1103  N   GLY G 329      25.671  -2.248  98.340  1.7    0.288  0.933 0         
ATOM   1104  CA  GLY G 329      27.013  -2.165  97.804  1.9    14.61  16.30 0         
ATOM   1105  C   GLY G 329      28.117  -3.093  98.261  1.7    0.820  2.770 0         
ATOM   1106  O   GLY G 329      29.258  -2.900  97.858  1.4    5.423  5.223 0         
ATOM   1107  N   HIS G 330      27.835  -4.105  99.070  1.7    0      0     0         
ATOM   1108  CA  HIS G 330      28.926  -4.983  99.481  1.9    0      0     0         
ATOM   1109  C   HIS G 330      28.617  -6.461  99.535  1.7    0      0     0         
ATOM   1110  O   HIS G 330      27.458  -6.883  99.533  1.4    0      0     0         
ATOM   1111  CB  HIS G 330      29.563  -4.532 100.801  1.9    4.654  12.51 0         
ATOM   1112  CG  HIS G 330      28.574  -4.278 101.892  1.7    0.692  2.005 0         
ATOM   1113  ND1 HIS G 330      27.850  -5.258 102.527  1.7    8.760  17.72 0         
ATOM   1114  CD2 HIS G 330      28.168  -3.105 102.443  1.7    19.65  13.03 0         
ATOM   1115  CE1 HIS G 330      27.044  -4.667 103.417  1.7    24.45  13.43 0         
ATOM   1116  NE2 HIS G 330      27.204  -3.360 103.401  1.7    25.70  13.57 0         
ATOM   1117  N   CYS G 331      29.696  -7.233  99.510  1.7    0      0     0         
ATOM   1118  CA  CYS G 331      29.657  -8.682  99.575  1.9    0      0     0         
ATOM   1119  C   CYS G 331      30.739  -9.099 100.541  1.7    0      0     0         
ATOM   1120  O   CYS G 331      31.898  -8.726 100.370  1.4    0      0     0         
ATOM   1121  CB  CYS G 331      29.986  -9.299  98.220  1.9    0      0     0         
ATOM   1122  SG  CYS G 331      28.657  -9.223  97.000  1.8    0      0     0         
ATOM   1123  N   ASN G 332      30.382  -9.822 101.588  1.7    0.045  3.997 0         
ATOM   1124  CA  ASN G 332      31.425 -10.249 102.490  1.9    0      0     0         
ATOM   1125  C   ASN G 332      31.491 -11.767 102.519  1.7    0      0     0         
ATOM   1126  O   ASN G 332      30.474 -12.459 102.448  1.4    1.014  4.105 0         
ATOM   1127  CB  ASN G 332      31.289  -9.616 103.885  1.9    6.713  13.85 0         
ATOM   1128  CG  ASN G 332      30.507 -10.472 104.852  1.7    3.664  3.797 0         
ATOM   1129  OD1 ASN G 332      31.086 -11.014 105.792  1.4    11.05  9.520 0         
ATOM   1130  ND2 ASN G 332      29.213 -10.640 104.604  1.7    25.31  22.34 0         
ATOM   1131  N   ILE G 333      32.716 -12.258 102.470  1.7    0      0     0         
ATOM   1132  CA  ILE G 333      33.005 -13.677 102.489  1.9    1.581  6.544 0         
ATOM   1133  C   ILE G 333      34.098 -13.916 103.544  1.7    0      0     0         
ATOM   1134  O   ILE G 333      35.029 -13.109 103.685  1.4    0      0     0         
ATOM   1135  CB  ILE G 333      33.422 -14.178 101.062  1.9    0      0     0         
ATOM   1136  CG1 ILE G 333      34.577 -15.170 101.137  1.9    0      0     0         
ATOM   1137  CG2 ILE G 333      33.748 -12.997 100.141  1.9    0      0     0         
ATOM   1138  CD1 ILE G 333      35.100 -15.539  99.807  1.9    0      0     0         
ATOM   1139  N   SER G 334      33.953 -14.992 104.315  1.7    2.306  9.273 0         
ATOM   1140  CA  SER G 334      34.917 -15.324 105.355  1.9    0.009  1.496 0         
ATOM   1141  C   SER G 334      36.355 -15.342 104.839  1.7    0      0     0         
ATOM   1142  O   SER G 334      36.673 -15.995 103.847  1.4    0      0     0         
ATOM   1143  CB  SER G 334      34.560 -16.662 105.997  1.9    13.00  14.69 0         
ATOM   1144  OG  SER G 334      33.172 -16.722 106.305  1.4    20.09  16.52 0         
ATOM   1145  N   ARG G 335      37.207 -14.589 105.516  1.7    0.108  1.983 0         
ATOM   1146  CA  ARG G 335      38.617 -14.473 105.174  1.9    0      0     0         
ATOM   1147  C   ARG G 335      39.384 -15.794 105.297  1.7    0      0     0         
ATOM   1148  O   ARG G 335      40.233 -16.103 104.464  1.4    0.139  4.187 0         
ATOM   1149  CB  ARG G 335      39.246 -13.419 106.085  1.9    0.477  2.830 0         
ATOM   1150  CG  ARG G 335      40.747 -13.345 106.044  1.9    16.55  17.66 0         
ATOM   1151  CD  ARG G 335      41.256 -12.299 107.027  1.9    24.67  15.88 0         
ATOM   1152  NE  ARG G 335      40.577 -11.012 106.869  1.7    4.227  5.819 0         
ATOM   1153  CZ  ARG G 335      40.903  -9.902 107.526  1.7    2.616  2.278 0         
ATOM   1154  NH1 ARG G 335      41.915  -9.906 108.386  1.7    34.04  17.19 0         
ATOM   1155  NH2 ARG G 335      40.184  -8.799 107.363  1.7    36.89  21.87 0         
ATOM   1156  N   ALA G 336      39.105 -16.549 106.358  1.7    1.210  5.452 0         
ATOM   1157  CA  ALA G 336      39.777 -17.820 106.603  1.9    6.866  8.718 0         
ATOM   1158  C   ALA G 336      39.305 -18.899 105.634  1.7    1.034  1.962 0         
ATOM   1159  O   ALA G 336      40.128 -19.554 104.981  1.4    3.665  5.618 0         
ATOM   1160  CB  ALA G 336      39.563 -18.259 108.034  1.9    66.99  32.14 0         
ATOM   1161  N   LYS G 337      37.985 -19.048 105.507  1.7    0.341  3.059 0         
ATOM   1162  CA  LYS G 337      37.405 -20.040 104.608  1.9    6.915  8.531 0         
ATOM   1163  C   LYS G 337      37.964 -19.926 103.202  1.7    0      0     0         
ATOM   1164  O   LYS G 337      38.345 -20.926 102.597  1.4    1.795  3.576 0         
ATOM   1165  CB  LYS G 337      35.886 -19.907 104.540  1.9    1.650  6.928 0         
ATOM   1166  CG  LYS G 337      35.121 -20.622 105.642  1.9    23.87  17.99 0         
ATOM   1167  CD  LYS G 337      33.606 -20.410 105.465  1.9    1.009  6.603 0         
ATOM   1168  CE  LYS G 337      32.784 -20.963 106.637  1.9    39.47  22.47 0         
ATOM   1169  NZ  LYS G 337      31.427 -20.343 106.712  1.7    27.94  16.93 0         
ATOM   1170  N   TRP G 338      38.035 -18.708 102.683  1.7    0      0     0         
ATOM   1171  CA  TRP G 338      38.528 -18.528 101.324  1.9    0      0     0         
ATOM   1172  C   TRP G 338      40.036 -18.605 101.126  1.7    0      0     0         
ATOM   1173  O   TRP G 338      40.498 -18.997 100.050  1.4    0      0     0         
ATOM   1174  CB  TRP G 338      37.983 -17.238 100.704  1.9    0      0     0         
ATOM   1175  CG  TRP G 338      37.657 -17.425  99.263  1.7    0      0     0         
ATOM   1176  CD1 TRP G 338      36.578 -18.083  98.743  1.7    0      0     0         
ATOM   1177  CD2 TRP G 338      38.426 -16.979  98.144  1.7    0      0     0         
ATOM   1178  NE1 TRP G 338      36.627 -18.071  97.368  1.7    0      0     0         
ATOM   1179  CE2 TRP G 338      37.753 -17.403  96.975  1.7    0      0     0         
ATOM   1180  CE3 TRP G 338      39.618 -16.261  98.012  1.7    0.440  7.300 0         
ATOM   1181  CZ2 TRP G 338      38.231 -17.134  95.696  1.7    0      0     0         
ATOM   1182  CZ3 TRP G 338      40.091 -15.997  96.743  1.7    0      0     0         
ATOM   1183  CH2 TRP G 338      39.400 -16.432  95.599  1.7    0      0     0         
ATOM   1184  N   ASN G 339      40.812 -18.216 102.132  1.7    0.060  3.573 0         
ATOM   1185  CA  ASN G 339      42.256 -18.276 101.969  1.9    0.377  3.298 0         
ATOM   1186  C   ASN G 339      42.681 -19.747 101.917  1.7    0.402  1.906 0         
ATOM   1187  O   ASN G 339      43.653 -20.109 101.250  1.4    0.509  3.463 0         
ATOM   1188  CB  ASN G 339      42.972 -17.521 103.090  1.9    11.38  19.18 0         
ATOM   1189  CG  ASN G 339      44.411 -17.175 102.733  1.7    3.585  2.946 0         
ATOM   1190  OD1 ASN G 339      45.358 -17.669 103.354  1.4    29.39  13.30 0         
ATOM   1191  ND2 ASN G 339      44.579 -16.334 101.712  1.7    26.21  17.81 0         
ATOM   1192  N   ASN G 340      41.898 -20.597 102.574  1.7    0.855  2.420 0         
ATOM   1193  CA  ASN G 340      42.162 -22.028 102.602  1.9    3.354  5.762 0         
ATOM   1194  C   ASN G 340      41.929 -22.666 101.228  1.7    0      0     0         
ATOM   1195  O   ASN G 340      42.763 -23.431 100.742  1.4    0      0     0         
ATOM   1196  CB  ASN G 340      41.285 -22.715 103.652  1.9    11.83  15.03 0         
ATOM   1197  CG  ASN G 340      41.691 -24.158 103.901  1.7    3.522  2.907 0         
ATOM   1198  OD1 ASN G 340      41.044 -25.090 103.421  1.4    14.32  9.186 0         
ATOM   1199  ND2 ASN G 340      42.776 -24.348 104.646  1.7    43.84  24.40 0         
ATOM   1200  N   THR G 341      40.804 -22.344 100.595  1.7    0      0     0         
ATOM   1201  CA  THR G 341      40.498 -22.898  99.275  1.9    0      0     0         
ATOM   1202  C   THR G 341      41.539 -22.452  98.256  1.7    0      0     0         
ATOM   1203  O   THR G 341      41.774 -23.132  97.253  1.4    0      0     0         
ATOM   1204  CB  THR G 341      39.106 -22.458  98.758  1.9    0.040  2.614 0         
ATOM   1205  OG1 THR G 341      39.154 -21.093  98.322  1.4    0      0     0         
ATOM   1206  CG2 THR G 341      38.063 -22.601  99.857  1.9    7.692  21.50 0         
ATOM   1207  N   LEU G 342      42.160 -21.306  98.515  1.7    0      0     0         
ATOM   1208  CA  LEU G 342      43.162 -20.765  97.614  1.9    0      0     0         
ATOM   1209  C   LEU G 342      44.400 -21.624  97.584  1.7    0      0     0         
ATOM   1210  O   LEU G 342      44.904 -21.940  96.510  1.4    0      0     0         
ATOM   1211  CB  LEU G 342      43.521 -19.332  98.000  1.9    0      0     0         
ATOM   1212  CG  LEU G 342      42.615 -18.175  97.567  1.9    0      0     0         
ATOM   1213  CD1 LEU G 342      42.933 -16.964  98.423  1.9    6.158  13.01 0         
ATOM   1214  CD2 LEU G 342      42.794 -17.866  96.079  1.9    0      0     0         
ATOM   1215  N   LYS G 343      44.882 -22.027  98.758  1.7    0      0     0         
ATOM   1216  CA  LYS G 343      46.077 -22.869  98.825  1.9    0.000  0.600 0         
ATOM   1217  C   LYS G 343      45.775 -24.266  98.306  1.7    0      0     0         
ATOM   1218  O   LYS G 343      46.680 -24.992  97.920  1.4    1.312  4.359 0         
ATOM   1219  CB  LYS G 343      46.672 -22.924 100.238  1.9    3.129  8.307 0         
ATOM   1220  CG  LYS G 343      45.875 -23.699 101.266  1.9    0.190  5.541 0         
ATOM   1221  CD  LYS G 343      46.755 -24.097 102.450  1.9    24.77  19.73 0         
ATOM   1222  CE  LYS G 343      47.847 -25.094 102.038  1.9    39.28  20.77 0         
ATOM   1223  NZ  LYS G 343      47.289 -26.365 101.448  1.7    33.06  19.20 0         
ATOM   1224  N   GLN G 344      44.503 -24.651  98.334  1.7    0      0     0         
ATOM   1225  CA  GLN G 344      44.084 -25.948  97.820  1.9    3.181  6.865 0         
ATOM   1226  C   GLN G 344      44.181 -25.876  96.294  1.7    0      0     0         
ATOM   1227  O   GLN G 344      44.821 -26.719  95.661  1.4    1.772  5.484 0         
ATOM   1228  CB  GLN G 344      42.648 -26.269  98.237  1.9    2.095  3.641 0         
ATOM   1229  CG  GLN G 344      42.470 -26.496  99.728  1.9    11.28  14.61 0         
ATOM   1230  CD  GLN G 344      41.046 -26.867 100.099  1.7    0.039  0.849 0         
ATOM   1231  OE1 GLN G 344      40.126 -26.805  99.270  1.4    1.075  12.16 0         
ATOM   1232  NE2 GLN G 344      40.853 -27.257 101.349  1.7    29.38  27.19 0         
ATOM   1233  N   ILE G 345      43.565 -24.849  95.713  1.7    0      0     0         
ATOM   1234  CA  ILE G 345      43.601 -24.645  94.274  1.9    0      0     0         
ATOM   1235  C   ILE G 345      45.057 -24.451  93.871  1.7    0      0     0         
ATOM   1236  O   ILE G 345      45.463 -24.877  92.791  1.4    0      0     0         
ATOM   1237  CB  ILE G 345      42.803 -23.386  93.861  1.9    0      0     0         
ATOM   1238  CG1 ILE G 345      41.344 -23.508  94.325  1.9    0      0     0         
ATOM   1239  CG2 ILE G 345      42.894 -23.172  92.347  1.9    0      0     0         
ATOM   1240  CD1 ILE G 345      40.500 -22.272  94.070  1.9    0      0     0         
ATOM   1241  N   ALA G 346      45.848 -23.835  94.747  1.7    0      0     0         
ATOM   1242  CA  ALA G 346      47.261 -23.598  94.462  1.9    0      0     0         
ATOM   1243  C   ALA G 346      48.045 -24.906  94.412  1.7    0.004  1.756 0         
ATOM   1244  O   ALA G 346      49.036 -25.020  93.697  1.4    3.266  7.115 0         
ATOM   1245  CB  ALA G 346      47.859 -22.658  95.501  1.9    1.524  7.172 0         
ATOM   1246  N   SER G 347      47.553 -25.911  95.126  1.7    0.121  1.558 0         
ATOM   1247  CA  SER G 347      48.199 -27.212  95.169  1.9    10.85  11.10 0         
ATOM   1248  C   SER G 347      47.989 -28.031  93.901  1.7    1.519  4.834 0         
ATOM   1249  O   SER G 347      47.940 -29.261  93.966  1.4    2.363  9.990 0         
ATOM   1250  CB  SER G 347      47.699 -28.008  96.375  1.9    27.86  21.70 0         
ATOM   1251  OG  SER G 347      48.063 -27.385  97.598  1.4    20.57  12.56 0         
ATOM   1252  N   LYS G 348      47.839 -27.364  92.757  1.7    1.371  4.728 0         
ATOM   1253  CA  LYS G 348      47.642 -28.065  91.489  1.9    0.466  3.697 0         
ATOM   1254  C   LYS G 348      47.559 -27.230  90.221  1.7    0      0     0         
ATOM   1255  O   LYS G 348      47.321 -27.788  89.152  1.4    0      0     0         
ATOM   1256  CB  LYS G 348      46.413 -28.975  91.565  1.9    0.011  2.712 0         
ATOM   1257  CG  LYS G 348      45.129 -28.281  91.999  1.9    0      0     0         
ATOM   1258  CD  LYS G 348      44.028 -29.304  92.276  1.9    5.408  11.27 0         
ATOM   1259  CE  LYS G 348      43.720 -30.135  91.034  1.9    1.006  6.002 0         
ATOM   1260  NZ  LYS G 348      43.968 -31.571  91.245  1.7    21.99  19.83 0         
ATOM   1261  N   LEU G 349      47.844 -25.935  90.296  1.7    1.026  5.904 0         
ATOM   1262  CA  LEU G 349      47.740 -25.060  89.121  1.9    0      0     0         
ATOM   1263  C   LEU G 349      48.595 -25.380  87.879  1.7    0      0     0         
ATOM   1264  O   LEU G 349      49.636 -26.019  87.995  1.4    0.566  5.637 0         
ATOM   1265  CB  LEU G 349      47.868 -23.602  89.553  1.9    0      0     0         
ATOM   1266  CG  LEU G 349      46.582 -23.193  90.277  1.9    0      0     0         
ATOM   1267  CD1 LEU G 349      46.704 -21.816  90.896  1.9    0      0     0         
ATOM   1268  CD2 LEU G 349      45.419 -23.268  89.287  1.9    0      0     0         
ATOM   1269  N   ARG G 350      48.123 -24.926  86.708  1.7    0      0     0         
ATOM   1270  CA  ARG G 350      48.719 -25.151  85.371  1.9    0      0     0         
ATOM   1271  C   ARG G 350      49.867 -26.116  85.187  1.7    0      0     0         
ATOM   1272  O   ARG G 350      49.823 -26.941  84.275  1.4    0      0     0         
ATOM   1273  CB  ARG G 350      49.039 -23.866  84.619  1.9    0      0     0         
ATOM   1274  CG  ARG G 350      49.218 -24.105  83.101  1.9    0      0     0         
ATOM   1275  CD  ARG G 350      50.614 -24.613  82.682  1.9    0.293  5.212 0         
ATOM   1276  NE  ARG G 350      50.589 -25.386  81.431  1.7    0      0     0         
ATOM   1277  CZ  ARG G 350      51.606 -26.114  80.961  1.7    0.026  1.246 0         
ATOM   1278  NH1 ARG G 350      52.750 -26.185  81.632  1.7    11.45  23.28 0         
ATOM   1279  NH2 ARG G 350      51.476 -26.793  79.831  1.7    20.12  21.37 0         
ATOM   1280  N   GLU G 351      50.932 -25.965  85.967  1.7    0      0     0         
ATOM   1281  CA  GLU G 351      52.082 -26.872  85.906  1.9    0.991  9.847 0         
ATOM   1282  C   GLU G 351      51.500 -28.298  85.840  1.7    0      0     0         
ATOM   1283  O   GLU G 351      52.113 -29.209  85.285  1.4    16.91  13.20 0         
ATOM   1284  CB  GLU G 351      52.924 -26.670  87.174  1.9    0.195  5.138 0         
ATOM   1285  CG  GLU G 351      54.310 -27.289  87.200  1.9    18.03  15.97 0         
ATOM   1286  CD  GLU G 351      55.019 -27.057  88.534  1.7    0.009  0.719 0         
ATOM   1287  OE1 GLU G 351      54.342 -26.751  89.541  1.4    1.409  7.111 0         
ATOM   1288  OE2 GLU G 351      56.259 -27.169  88.583  1.4    16.01  10.87 0         
ATOM   1289  N   GLN G 352      50.280 -28.429  86.375  1.7    0      0     0         
ATOM   1290  CA  GLN G 352      49.473 -29.647  86.408  1.9    0.644  3.363 0         
ATOM   1291  C   GLN G 352      49.718 -30.460  87.656  1.7    0.922  1.981 0         
ATOM   1292  O   GLN G 352      50.300 -31.549  87.611  1.4    16.30  10.65 0         
ATOM   1293  CB  GLN G 352      49.649 -30.483  85.132  1.9    19.74  14.76 0         
ATOM   1294  CG  GLN G 352      48.880 -29.946  83.930  1.9    19.27  17.60 0         
ATOM   1295  CD  GLN G 352      47.404 -29.785  84.226  1.7    0.908  1.962 0         
ATOM   1296  OE1 GLN G 352      46.589 -30.619  83.838  1.4    20.27  21.29 0         
ATOM   1297  NE2 GLN G 352      47.051 -28.708  84.922  1.7    0.545  2.467 0         
ATOM   1298  N   PHE G 353      49.221 -29.927  88.770  1.7    0.592  3.738 0         
ATOM   1299  CA  PHE G 353      49.396 -30.535  90.086  1.9    0      0     0         
ATOM   1300  C   PHE G 353      50.909 -30.583  90.244  1.7    0.001  2.795 0         
ATOM   1301  O   PHE G 353      51.465 -31.458  90.910  1.4    4.818  9.588 0         
ATOM   1302  CB  PHE G 353      48.784 -31.939  90.124  1.9    19.72  17.08 0         
ATOM   1303  CG  PHE G 353      48.379 -32.391  91.499  1.7    1.627  1.499 0         
ATOM   1304  CD1 PHE G 353      49.304 -32.437  92.536  1.7    9.883  11.02 0         
ATOM   1305  CD2 PHE G 353      47.071 -32.794  91.750  1.7    10.40  7.52  0         
ATOM   1306  CE1 PHE G 353      48.936 -32.876  93.804  1.7    29.22  14.41 0         
ATOM   1307  CE2 PHE G 353      46.691 -33.234  93.013  1.7    16.78  15.73 0         
ATOM   1308  CZ  PHE G 353      47.625 -33.276  94.042  1.7    26.40  16.30 0         
ATOM   1309  N   GLY G 354      51.556 -29.613  89.602  1.7    1.382  5.787 0         
ATOM   1310  CA  GLY G 354      52.996 -29.519  89.600  1.9    5.807  11.51 0         
ATOM   1311  C   GLY G 354      53.623 -29.810  90.936  1.7    0      0     0         
ATOM   1312  O   GLY G 354      53.122 -29.375  91.980  1.4    14.68  18.72 0         
ATOM   1313  N   ASN G 355      54.716 -30.563  90.895  1.7    2.577  5.010 0         
ATOM   1314  CA  ASN G 355      55.437 -30.927  92.100  1.9    7.340  8.419 0         
ATOM   1315  C   ASN G 355      55.702 -29.673  92.922  1.7    0.003  0.468 0         
ATOM   1316  O   ASN G 355      55.635 -29.727  94.155  1.4    19.12  11.78 0         
ATOM   1317  CB  ASN G 355      56.729 -31.658  91.742  1.9    33.47  22.76 0         
ATOM   1318  CG  ASN G 355      56.474 -32.950  90.982  1.7    6.215  5.898 0         
ATOM   1319  OD1 ASN G 355      57.404 -33.565  90.467  1.4    42.50  12.83 0         
ATOM   1320  ND2 ASN G 355      55.212 -33.359  90.895  1.7    42.33  22.06 0         
ATOM   1321  N   ASN G 356      55.994 -28.560  92.238  1.7    1.041  4.519 0         
ATOM   1322  CA  ASN G 356      56.209 -27.270  92.891  1.9    2.743  8.780 0         
ATOM   1323  C   ASN G 356      56.815 -26.133  92.083  1.7    0.539  1.449 0         
ATOM   1324  O   ASN G 356      57.690 -26.330  91.233  1.4    18.54  13.32 0         
ATOM   1325  CB  ASN G 356      56.969 -27.398  94.205  1.9    23.56  16.63 0         
ATOM   1326  CG  ASN G 356      56.270 -26.671  95.331  1.7    4.756  6.12  0         
ATOM   1327  OD1 ASN G 356      55.666 -25.613  95.121  1.4    2.892  7.127 0         
ATOM   1328  ND2 ASN G 356      56.322 -27.241  96.528  1.7    52.93  25.41 0         
ATOM   1329  N   LYS G 357      56.344 -24.932  92.417  1.7    0.270  3.311 0         
ATOM   1330  CA  LYS G 357      56.759 -23.666  91.824  1.9    9.518  12.42 0         
ATOM   1331  C   LYS G 357      55.913 -22.592  92.496  1.7    0.143  2.104 0         
ATOM   1332  O   LYS G 357      55.035 -22.899  93.307  1.4    0      0     0         
ATOM   1333  CB  LYS G 357      56.537 -23.631  90.316  1.9    0.637  4.962 0         
ATOM   1334  CG  LYS G 357      55.084 -23.571  89.867  1.9    0      0     0         
ATOM   1335  CD  LYS G 357      55.017 -23.221  88.392  1.9    0      0     0         
ATOM   1336  CE  LYS G 357      56.110 -23.954  87.642  1.9    4.391  10.63 0         
ATOM   1337  NZ  LYS G 357      56.188 -23.600  86.218  1.7    2.785  10.20 0         
ATOM   1338  N   THR G 358      56.160 -21.337  92.150  1.7    0.453  3.447 0         
ATOM   1339  CA  THR G 358      55.430 -20.231  92.746  1.9    0      0     0         
ATOM   1340  C   THR G 358      54.093 -20.001  92.042  1.7    0      0     0         
ATOM   1341  O   THR G 358      54.055 -19.800  90.826  1.4    0      0     0         
ATOM   1342  CB  THR G 358      56.270 -18.922  92.688  1.9    0.063  0.783 0         
ATOM   1343  OG1 THR G 358      57.648 -19.203  92.988  1.4    15.37  12.42 0         
ATOM   1344  CG2 THR G 358      55.738 -17.902  93.691  1.9    9.038  11.02 0         
ATOM   1345  N   ILE G 359      53.002 -20.066  92.798  1.7    0      0     0         
ATOM   1346  CA  ILE G 359      51.667 -19.833  92.255  1.9    0      0     0         
ATOM   1347  C   ILE G 359      51.187 -18.455  92.712  1.7    0      0     0         
ATOM   1348  O   ILE G 359      51.098 -18.175  93.910  1.4    0      0     0         
ATOM   1349  CB  ILE G 359      50.664 -20.923  92.700  1.9    0      0     0         
ATOM   1350  CG1 ILE G 359      50.695 -22.099  91.723  1.9    0      0     0         
ATOM   1351  CG2 ILE G 359      49.245 -20.367  92.786  1.9    0      0     0         
ATOM   1352  CD1 ILE G 359      51.903 -22.969  91.841  1.9    6.576  17.96 0         
ATOM   1353  N   ILE G 360      50.859 -17.599  91.755  1.7    0      0     0         
ATOM   1354  CA  ILE G 360      50.423 -16.252  92.074  1.9    0      0     0         
ATOM   1355  C   ILE G 360      49.004 -15.969  91.600  1.7    0      0     0         
ATOM   1356  O   ILE G 360      48.611 -16.308  90.477  1.4    0      0     0         
ATOM   1357  CB  ILE G 360      51.386 -15.193  91.474  1.9    0      0     0         
ATOM   1358  CG1 ILE G 360      52.818 -15.474  91.921  1.9    0      0     0         
ATOM   1359  CG2 ILE G 360      51.009 -13.806  91.945  1.9    5.884  11.57 0         
ATOM   1360  CD1 ILE G 360      53.863 -14.699  91.178  1.9    23.92  22.03 0         
ATOM   1361  N   PHE G 361      48.232 -15.375  92.498  1.7    0      0     0         
ATOM   1362  CA  PHE G 361      46.867 -14.990  92.223  1.9    0      0     0         
ATOM   1363  C   PHE G 361      46.838 -13.468  92.138  1.7    0      0     0         
ATOM   1364  O   PHE G 361      47.157 -12.789  93.115  1.4    0.692  3.682 0         
ATOM   1365  CB  PHE G 361      45.939 -15.457  93.348  1.9    0      0     0         
ATOM   1366  CG  PHE G 361      45.647 -16.935  93.330  1.7    0      0     0         
ATOM   1367  CD1 PHE G 361      45.126 -17.546  92.191  1.7    0      0     0         
ATOM   1368  CD2 PHE G 361      45.875 -17.718  94.458  1.7    0      0     0         
ATOM   1369  CE1 PHE G 361      44.840 -18.915  92.181  1.7    0      0     0         
ATOM   1370  CE2 PHE G 361      45.593 -19.080  94.450  1.7    0      0     0         
ATOM   1371  CZ  PHE G 361      45.075 -19.678  93.311  1.7    0      0     0         
ATOM   1372  N   LYS G 362      46.581 -12.951  90.940  1.7    0      0     0         
ATOM   1373  CA  LYS G 362      46.456 -11.512  90.707  1.9    0.094  1.838 0         
ATOM   1374  C   LYS G 362      45.026 -11.365  90.215  1.7    0      0     0         
ATOM   1375  O   LYS G 362      44.293 -12.353  90.132  1.4    0      0     0         
ATOM   1376  CB  LYS G 362      47.395 -11.011  89.603  1.9    2.381  5.305 0         
ATOM   1377  CG  LYS G 362      48.850 -10.842  89.992  1.9    7.763  11.43 0         
ATOM   1378  CD  LYS G 362      49.596 -10.118  88.874  1.9    16.43  11.81 0         
ATOM   1379  CE  LYS G 362      51.021 -10.631  88.709  1.9    15.97  13.58 0         
ATOM   1380  NZ  LYS G 362      51.864 -10.418  89.909  1.7    38.90  20.31 0         
ATOM   1381  N   GLN G 363      44.625 -10.149  89.861  1.7    5.327  8.724 0         
ATOM   1382  CA  GLN G 363      43.272  -9.948  89.377  1.9    0.044  0.566 0         
ATOM   1383  C   GLN G 363      43.212  -9.591  87.908  1.7    0.290  1.460 0         
ATOM   1384  O   GLN G 363      44.245  -9.483  87.236  1.4    0.896  2.093 0         
ATOM   1385  CB  GLN G 363      42.529  -8.939  90.231  1.9    9.426  14.46 0         
ATOM   1386  CG  GLN G 363      41.196  -9.469  90.728  1.9    0      0     0         
ATOM   1387  CD  GLN G 363      40.033  -8.844  90.008  1.7    0      0     0         
ATOM   1388  OE1 GLN G 363      39.942  -7.621  89.904  1.4    7.899  14.33 0         
ATOM   1389  NE2 GLN G 363      39.123  -9.671  89.518  1.7    0      0     0         
ATOM   1390  N   SER G 364      41.996  -9.403  87.413  1.7    0      0     0         
ATOM   1391  CA  SER G 364      41.775  -9.117  86.016  1.9    1.024  5.104 0         
ATOM   1392  C   SER G 364      42.651  -8.048  85.392  1.7    0      0     0         
ATOM   1393  O   SER G 364      42.913  -7.004  85.994  1.4    19.62  16.58 0         
ATOM   1394  CB  SER G 364      40.317  -8.783  85.783  1.9    0.018  2.708 0         
ATOM   1395  OG  SER G 364      40.006  -8.944  84.414  1.4    5.219  11.42 0         
ATOM   1396  N   SER G 365      43.107  -8.333  84.174  1.7    2.447  4.727 0         
ATOM   1397  CA  SER G 365      43.941  -7.409  83.412  1.9    5.801  7.346 0         
ATOM   1398  C   SER G 365      43.067  -6.254  82.898  1.7    0.678  2.692 0         
ATOM   1399  O   SER G 365      43.514  -5.103  82.821  1.4    32.95  12.93 0         
ATOM   1400  CB  SER G 365      44.572  -8.129  82.220  1.9    43.26  26.61 0         
ATOM   1401  OG  SER G 365      45.334  -9.256  82.612  1.4    19.25  9.728 0         
ATOM   1402  N   GLY G 366      41.835  -6.581  82.515  1.7    0.660  4.156 0         
ATOM   1403  CA  GLY G 366      40.931  -5.571  82.002  1.9    24.02  20.87 0         
ATOM   1404  C   GLY G 366      39.815  -6.159  81.165  1.7    2.801  2.648 0         
ATOM   1405  O   GLY G 366      39.727  -7.377  81.003  1.4    14.75  10.19 0         
ATOM   1406  N   GLY G 367      38.993  -5.286  80.594  1.7    13.99  8.544 0         
ATOM   1407  CA  GLY G 367      37.877  -5.730  79.779  1.9    32.53  20.36 0         
ATOM   1408  C   GLY G 367      36.551  -5.336  80.396  1.7    3.136  2.709 0         
ATOM   1409  O   GLY G 367      36.512  -4.652  81.419  1.4    12.64  8.244 0         
ATOM   1410  N   ASP G 368      35.463  -5.785  79.782  1.7    3.771  7.762 0         
ATOM   1411  CA  ASP G 368      34.111  -5.480  80.254  1.9    4.183  5.828 0         
ATOM   1412  C   ASP G 368      33.917  -5.533  81.767  1.7    0      0     0         
ATOM   1413  O   ASP G 368      34.601  -6.284  82.470  1.4    0      0     0         
ATOM   1414  CB  ASP G 368      33.118  -6.431  79.603  1.9    3.152  9.163 0         
ATOM   1415  CG  ASP G 368      32.804  -6.052  78.182  1.7    6.559  8.543 0         
ATOM   1416  OD1 ASP G 368      33.720  -5.637  77.432  1.4    34.85  12.68 0         
ATOM   1417  OD2 ASP G 368      31.627  -6.185  77.800  1.4    16.06  9.286 0         
ATOM   1418  N   PRO G 369      32.957  -4.750  82.292  1.7    0.049  0.884 0         
ATOM   1419  CA  PRO G 369      32.703  -4.741  83.726  1.9    4.831  8.072 0         
ATOM   1420  C   PRO G 369      32.277  -6.132  84.202  1.7    0      0     0         
ATOM   1421  O   PRO G 369      32.726  -6.598  85.239  1.4    0      0     0         
ATOM   1422  CB  PRO G 369      31.562  -3.730  83.852  1.9    2.345  8.910 0         
ATOM   1423  CG  PRO G 369      31.783  -2.809  82.728  1.9    30.49  21.27 0         
ATOM   1424  CD  PRO G 369      32.084  -3.773  81.622  1.9    8.581  8.977 0         
ATOM   1425  N   GLU G 370      31.450  -6.807  83.410  1.7    0      0     0         
ATOM   1426  CA  GLU G 370      30.954  -8.149  83.747  1.9    0      0     0         
ATOM   1427  C   GLU G 370      32.078  -9.175  83.855  1.7    0      0     0         
ATOM   1428  O   GLU G 370      31.950 -10.168  84.563  1.4    0      0     0         
ATOM   1429  CB  GLU G 370      29.939  -8.628  82.709  1.9    13.20  15.03 0         
ATOM   1430  CG  GLU G 370      28.763  -7.683  82.449  1.9    11.26  14.47 0         
ATOM   1431  CD  GLU G 370      29.133  -6.422  81.665  1.7    0      0     0         
ATOM   1432  OE1 GLU G 370      30.216  -6.377  81.046  1.4    0.409  2.731 0         
ATOM   1433  OE2 GLU G 370      28.335  -5.463  81.652  1.4    1.787  6.261 0         
ATOM   1434  N   ILE G 371      33.171  -8.919  83.141  1.7    0      0     0         
ATOM   1435  CA  ILE G 371      34.359  -9.777  83.114  1.9    0      0     0         
ATOM   1436  C   ILE G 371      35.372  -9.461  84.213  1.7    0      0     0         
ATOM   1437  O   ILE G 371      35.946 -10.375  84.819  1.4    0.047  6.559 0         
ATOM   1438  CB  ILE G 371      35.057  -9.664  81.726  1.9    0      0     0         
ATOM   1439  CG1 ILE G 371      34.249 -10.438  80.699  1.9    21.77  16.38 0         
ATOM   1440  CG2 ILE G 371      36.518 -10.107  81.770  1.9    22.65  28.41 0         
ATOM   1441  CD1 ILE G 371      33.646 -11.702  81.270  1.9    4.979  11.04 0         
ATOM   1442  N   VAL G 372      35.609  -8.163  84.420  1.7    0      0     0         
ATOM   1443  CA  VAL G 372      36.553  -7.638  85.406  1.9    0      0     0         
ATOM   1444  C   VAL G 372      36.064  -7.739  86.862  1.7    0      0     0         
ATOM   1445  O   VAL G 372      36.860  -7.658  87.808  1.4    0.554  5.349 0         
ATOM   1446  CB  VAL G 372      36.884  -6.163  85.084  1.9    1.687  4.222 0         
ATOM   1447  CG1 VAL G 372      37.827  -5.577  86.108  1.9    32.59  24.47 0         
ATOM   1448  CG2 VAL G 372      37.525  -6.075  83.734  1.9    3.573  6.771 0         
ATOM   1449  N   THR G 373      34.766  -7.939  87.046  1.7    0      0     0         
ATOM   1450  CA  THR G 373      34.200  -8.032  88.383  1.9    0      0     0         
ATOM   1451  C   THR G 373      33.254  -9.236  88.503  1.7    0      0     0         
ATOM   1452  O   THR G 373      32.762  -9.720  87.489  1.4    0      0     0         
ATOM   1453  CB  THR G 373      33.449  -6.717  88.726  1.9    0      0     0         
ATOM   1454  OG1 THR G 373      32.297  -6.585  87.896  1.4    0      0     0         
ATOM   1455  CG2 THR G 373      34.341  -5.514  88.499  1.9    23.42  26.99 0         
ATOM   1456  N   HIS G 374      33.034  -9.737  89.721  1.7    0      0     0         
ATOM   1457  CA  HIS G 374      32.119 -10.868  89.931  1.9    0      0     0         
ATOM   1458  C   HIS G 374      30.696 -10.362  89.714  1.7    0      0     0         
ATOM   1459  O   HIS G 374      30.019  -9.989  90.667  1.4    0      0     0         
ATOM   1460  CB  HIS G 374      32.259 -11.466  91.362  1.9    0      0     0         
ATOM   1461  CG  HIS G 374      31.164 -12.434  91.746  1.7    0      0     0         
ATOM   1462  ND1 HIS G 374      30.810 -13.523  90.976  1.7    0      0     0         
ATOM   1463  CD2 HIS G 374      30.312 -12.444  92.803  1.7    0      0     0         
ATOM   1464  CE1 HIS G 374      29.786 -14.148  91.527  1.7    0      0     0         
ATOM   1465  NE2 HIS G 374      29.464 -13.516  92.641  1.7    0.717  6.628 0         
ATOM   1466  N   SER G 375      30.256 -10.317  88.462  1.7    0      0     0         
ATOM   1467  CA  SER G 375      28.906  -9.852  88.149  1.9    0      0     0         
ATOM   1468  C   SER G 375      27.942 -11.016  88.248  1.7    0.526  1.411 0         
ATOM   1469  O   SER G 375      28.258 -12.147  87.866  1.4    0.765  3.062 0         
ATOM   1470  CB  SER G 375      28.848  -9.240  86.749  1.9    7.935  24.64 0         
ATOM   1471  OG  SER G 375      29.837  -8.236  86.596  1.4    0      0     0         
ATOM   1472  N   PHE G 376      26.755 -10.739  88.752  1.7    0.689  10.52 0         
ATOM   1473  CA  PHE G 376      25.750 -11.767  88.920  1.9    4.224  7.917 0         
ATOM   1474  C   PHE G 376      24.419 -11.086  89.133  1.7    0.186  1.661 0         
ATOM   1475  O   PHE G 376      24.358  -9.868  89.298  1.4    0.011  3.090 0         
ATOM   1476  CB  PHE G 376      26.085 -12.633  90.144  1.9    2.194  8.135 0         
ATOM   1477  CG  PHE G 376      26.292 -11.848  91.412  1.7    0      0     0         
ATOM   1478  CD1 PHE G 376      27.530 -11.271  91.692  1.7    0      0     0         
ATOM   1479  CD2 PHE G 376      25.245 -11.662  92.314  1.7    5.043  8.431 0         
ATOM   1480  CE1 PHE G 376      27.727 -10.523  92.848  1.7    0      0     0         
ATOM   1481  CE2 PHE G 376      25.429 -10.918  93.470  1.7    3.794  8.527 0         
ATOM   1482  CZ  PHE G 376      26.674 -10.346  93.737  1.7    0.358  3.671 0         
ATOM   1483  N   ASN G 377      23.343 -11.857  89.097  1.7    2.349  11.35 0         
ATOM   1484  CA  ASN G 377      22.038 -11.266  89.317  1.9    0      0     0         
ATOM   1485  C   ASN G 377      21.530 -11.603  90.706  1.7    0      0     0         
ATOM   1486  O   ASN G 377      21.080 -12.717  90.963  1.4    22.83  16.24 0         
ATOM   1487  CB  ASN G 377      21.019 -11.710  88.272  1.9    3.965  17.42 0         
ATOM   1488  CG  ASN G 377      19.762 -10.887  88.331  1.7    0      0     0         
ATOM   1489  OD1 ASN G 377      18.847 -11.184  89.092  1.4    0.488  5.978 0         
ATOM   1490  ND2 ASN G 377      19.739  -9.803  87.578  1.7    0      0     0         
ATOM   1491  N   CYS G 378      21.621 -10.643  91.610  1.7    0      0     0         
ATOM   1492  CA  CYS G 378      21.156 -10.859  92.961  1.9    1.476  5.218 0         
ATOM   1493  C   CYS G 378      19.777 -10.235  93.173  1.7    0      0     0         
ATOM   1494  O   CYS G 378      19.574  -9.041  92.945  1.4    0      0     0         
ATOM   1495  CB  CYS G 378      22.165 -10.299  93.954  1.9    0.196  2.109 0         
ATOM   1496  SG  CYS G 378      21.505 -10.141  95.635  1.8    0      0     0         
ATOM   1497  N   GLY G 379      18.822 -11.062  93.580  1.7    5.92   8.215 0         
ATOM   1498  CA  GLY G 379      17.473 -10.589  93.825  1.9    28.81  27.27 0         
ATOM   1499  C   GLY G 379      16.886  -9.817  92.665  1.7    0.091  3.656 0         
ATOM   1500  O   GLY G 379      16.120  -8.879  92.880  1.4    13.15  13.64 0         
ATOM   1501  N   GLY G 380      17.228 -10.205  91.439  1.7    0.169  4.123 0         
ATOM   1502  CA  GLY G 380      16.716  -9.510  90.265  1.9    1.288  7.534 0         
ATOM   1503  C   GLY G 380      17.650  -8.421  89.749  1.7    0.515  2.724 0         
ATOM   1504  O   GLY G 380      17.717  -8.171  88.546  1.4    5.778  9.468 0         
ATOM   1505  N   GLU G 381      18.383  -7.790  90.663  1.7    0      0     0         
ATOM   1506  CA  GLU G 381      19.332  -6.720  90.353  1.9    1.756  6.525 0         
ATOM   1507  C   GLU G 381      20.696  -7.221  89.861  1.7    0      0     0         
ATOM   1508  O   GLU G 381      21.112  -8.338  90.167  1.4    0      0     0         
ATOM   1509  CB  GLU G 381      19.531  -5.847  91.594  1.9    0      0     0         
ATOM   1510  CG  GLU G 381      18.237  -5.322  92.190  1.9    0      0     0         
ATOM   1511  CD  GLU G 381      17.441  -4.452  91.236  1.7    0.023  0.866 0         
ATOM   1512  OE1 GLU G 381      18.034  -3.590  90.556  1.4    4.605  12.69 0         
ATOM   1513  OE2 GLU G 381      16.202  -4.613  91.183  1.4    5.958  14.37 0         
ATOM   1514  N   PHE G 382      21.415  -6.374  89.133  1.7    1.229  5.715 0         
ATOM   1515  CA  PHE G 382      22.722  -6.749  88.602  1.9    0      0     0         
ATOM   1516  C   PHE G 382      23.859  -6.180  89.437  1.7    0      0     0         
ATOM   1517  O   PHE G 382      24.055  -4.970  89.471  1.4    0      0     0         
ATOM   1518  CB  PHE G 382      22.860  -6.298  87.142  1.9    0.180  4.161 0         
ATOM   1519  CG  PHE G 382      22.107  -7.160  86.169  1.7    0      0     0         
ATOM   1520  CD1 PHE G 382      20.777  -6.906  85.883  1.7    3.177  15.04 0         
ATOM   1521  CD2 PHE G 382      22.723  -8.253  85.567  1.7    7.015  22.50 0         
ATOM   1522  CE1 PHE G 382      20.065  -7.734  85.011  1.7    0.306  5.048 0         
ATOM   1523  CE2 PHE G 382      22.017  -9.093  84.688  1.7    8.317  13.09 0         
ATOM   1524  CZ  PHE G 382      20.690  -8.836  84.411  1.7    0.009  2.630 0         
ATOM   1525  N   PHE G 383      24.592  -7.058  90.116  1.7    0      0     0         
ATOM   1526  CA  PHE G 383      25.717  -6.661  90.954  1.9    0      0     0         
ATOM   1527  C   PHE G 383      27.057  -6.759  90.221  1.7    0      0     0         
ATOM   1528  O   PHE G 383      27.267  -7.662  89.415  1.4    0.060  4.282 0         
ATOM   1529  CB  PHE G 383      25.791  -7.544  92.199  1.9    0      0     0         
ATOM   1530  CG  PHE G 383      24.766  -7.220  93.251  1.7    0      0     0         
ATOM   1531  CD1 PHE G 383      23.405  -7.274  92.966  1.7    0      0     0         
ATOM   1532  CD2 PHE G 383      25.162  -6.886  94.541  1.7    0      0     0         
ATOM   1533  CE1 PHE G 383      22.449  -7.003  93.950  1.7    0      0     0         
ATOM   1534  CE2 PHE G 383      24.211  -6.612  95.529  1.7    0      0     0         
ATOM   1535  CZ  PHE G 383      22.849  -6.673  95.224  1.7    0      0     0         
ATOM   1536  N   TYR G 384      27.951  -5.814  90.498  1.7    0      0     0         
ATOM   1537  CA  TYR G 384      29.288  -5.792  89.921  1.9    0      0     0         
ATOM   1538  C   TYR G 384      30.192  -5.624  91.123  1.7    0      0     0         
ATOM   1539  O   TYR G 384      30.443  -4.498  91.583  1.4    4.653  8.773 0         
ATOM   1540  CB  TYR G 384      29.467  -4.631  88.944  1.9    2.714  8.462 0         
ATOM   1541  CG  TYR G 384      28.790  -4.859  87.618  1.7    0      0     0         
ATOM   1542  CD1 TYR G 384      27.397  -4.865  87.519  1.7    0      0     0         
ATOM   1543  CD2 TYR G 384      29.532  -5.138  86.479  1.7    0.036  3.340 0         
ATOM   1544  CE1 TYR G 384      26.767  -5.151  86.324  1.7    0.144  4.448 0         
ATOM   1545  CE2 TYR G 384      28.910  -5.422  85.285  1.7    0.002  1.885 0         
ATOM   1546  CZ  TYR G 384      27.528  -5.435  85.213  1.7    0.226  5.794 0         
ATOM   1547  OH  TYR G 384      26.902  -5.754  84.035  1.4    1.291  6.709 0         
ATOM   1548  N   CYS G 385      30.596  -6.769  91.672  1.7    0      0     0         
ATOM   1549  CA  CYS G 385      31.444  -6.837  92.855  1.9    0      0     0         
ATOM   1550  C   CYS G 385      32.920  -6.827  92.532  1.7    0      0     0         
ATOM   1551  O   CYS G 385      33.412  -7.713  91.838  1.4    0      0     0         
ATOM   1552  CB  CYS G 385      31.109  -8.095  93.665  1.9    0      0     0         
ATOM   1553  SG  CYS G 385      30.158  -7.819  95.196  1.8    0      0     0         
ATOM   1554  N   ASN G 386      33.617  -5.824  93.054  1.7    0.056  3.531 0         
ATOM   1555  CA  ASN G 386      35.061  -5.649  92.875  1.9    0.286  3.079 0         
ATOM   1556  C   ASN G 386      35.779  -6.732  93.694  1.7    0      0     0         
ATOM   1557  O   ASN G 386      35.705  -6.730  94.926  1.4    0.422  7.093 0         
ATOM   1558  CB  ASN G 386      35.425  -4.231  93.337  1.9    14.14  14.30 0         
ATOM   1559  CG  ASN G 386      36.921  -3.995  93.467  1.7    4.180  6.753 0         
ATOM   1560  OD1 ASN G 386      37.757  -4.816  93.076  1.4    5.630  6.227 0         
ATOM   1561  ND2 ASN G 386      37.244  -2.849  94.062  1.7    41.68  22.92 0         
ATOM   1562  N   SER G 387      36.480  -7.637  93.013  1.7    0.205  5.472 0         
ATOM   1563  CA  SER G 387      37.143  -8.748  93.689  1.9    0      0     0         
ATOM   1564  C   SER G 387      38.659  -8.732  93.818  1.7    0      0     0         
ATOM   1565  O   SER G 387      39.256  -9.774  94.085  1.4    0      0     0         
ATOM   1566  CB  SER G 387      36.721 -10.068  93.042  1.9    0      0     0         
ATOM   1567  OG  SER G 387      37.183 -10.157  91.706  1.4    0      0     0         
ATOM   1568  N   THR G 388      39.299  -7.575  93.684  1.7    0.378  3.185 0         
ATOM   1569  CA  THR G 388      40.758  -7.530  93.794  1.9    0      0     0         
ATOM   1570  C   THR G 388      41.255  -8.269  95.036  1.7    0      0     0         
ATOM   1571  O   THR G 388      42.319  -8.878  95.013  1.4    0      0     0         
ATOM   1572  CB  THR G 388      41.271  -6.078  93.850  1.9    7.995  10.58 0         
ATOM   1573  OG1 THR G 388      40.886  -5.391  92.651  1.4    17.95  11.64 0         
ATOM   1574  CG2 THR G 388      42.798  -6.044  93.982  1.9    40.73  29.72 0         
ATOM   1575  N   GLN G 389      40.456  -8.242  96.101  1.7    0.079  3.532 0         
ATOM   1576  CA  GLN G 389      40.806  -8.876  97.377  1.9    5.560  9.048 0         
ATOM   1577  C   GLN G 389      40.728 -10.388  97.433  1.7    0      0     0         
ATOM   1578  O   GLN G 389      41.126 -10.991  98.429  1.4    16.68  18.45 0         
ATOM   1579  CB  GLN G 389      39.942  -8.331  98.498  1.9    3.233  5.443 0         
ATOM   1580  CG  GLN G 389      40.175  -6.895  98.826  1.9    26.22  22.78 0         
ATOM   1581  CD  GLN G 389      39.164  -6.419  99.816  1.7    3.868  3.066 0         
ATOM   1582  OE1 GLN G 389      38.019  -6.150  99.456  1.4    3.871  7.293 0         
ATOM   1583  NE2 GLN G 389      39.547  -6.378 101.087  1.7    44.74  23.45 0         
ATOM   1584  N   LEU G 390      40.135 -10.997  96.418  1.7    0      0     0         
ATOM   1585  CA  LEU G 390      40.032 -12.436  96.396  1.9    0.266  4.587 0         
ATOM   1586  C   LEU G 390      41.191 -12.988  95.581  1.7    0.020  1.384 0         
ATOM   1587  O   LEU G 390      41.787 -14.007  95.941  1.4    1.697  6.806 0         
ATOM   1588  CB  LEU G 390      38.686 -12.866  95.812  1.9    0      0     0         
ATOM   1589  CG  LEU G 390      37.446 -12.472  96.628  1.9    0      0     0         
ATOM   1590  CD1 LEU G 390      36.183 -12.891  95.913  1.9    0      0     0         
ATOM   1591  CD2 LEU G 390      37.502 -13.114  97.994  1.9    0      0     0         
ATOM   1592  N   PHE G 391      41.604 -12.235  94.572  1.7    0      0     0         
ATOM   1593  CA  PHE G 391      42.681 -12.675  93.700  1.9    0      0     0         
ATOM   1594  C   PHE G 391      43.886 -11.730  93.729  1.7    0      0     0         
ATOM   1595  O   PHE G 391      44.128 -10.966  92.795  1.4    0      0     0         
ATOM   1596  CB  PHE G 391      42.124 -12.846  92.288  1.9    0      0     0         
ATOM   1597  CG  PHE G 391      40.811 -13.590  92.251  1.7    0      0     0         
ATOM   1598  CD1 PHE G 391      40.781 -14.983  92.260  1.7    0      0     0         
ATOM   1599  CD2 PHE G 391      39.602 -12.895  92.225  1.7    0      0     0         
ATOM   1600  CE1 PHE G 391      39.560 -15.671  92.248  1.7    0      0     0         
ATOM   1601  CE2 PHE G 391      38.383 -13.565  92.215  1.7    0      0     0         
ATOM   1602  CZ  PHE G 391      38.359 -14.955  92.223  1.7    0      0     0         
ATOM   1603  N   ASN G 392      44.632 -11.783  94.826  1.7    0.614  6.364 0         
ATOM   1604  CA  ASN G 392      45.813 -10.949  95.012  1.9    0.399  4.117 0         
ATOM   1605  C   ASN G 392      46.600 -11.565  96.169  1.7    0.009  1.364 0         
ATOM   1606  O   ASN G 392      46.477 -11.153  97.325  1.4    16.67  15.54 0         
ATOM   1607  CB  ASN G 392      45.395  -9.506  95.323  1.9    2.198  13.77 0         
ATOM   1608  CG  ASN G 392      46.577  -8.546  95.383  1.7    1.266  3.795 0         
ATOM   1609  OD1 ASN G 392      47.067  -8.096  94.343  1.4    29.22  17.66 0         
ATOM   1610  ND2 ASN G 392      47.055  -8.234  96.588  1.7    51.90  24.64 0         
ATOM   1611  N   SER G 393      47.396 -12.577  95.851  1.7    2.881  4.514 0         
ATOM   1612  CA  SER G 393      48.180 -13.271  96.857  1.9    11.94  10.74 0         
ATOM   1613  C   SER G 393      49.251 -14.104  96.188  1.7    0.226  1.184 0         
ATOM   1614  O   SER G 393      49.289 -14.200  94.963  1.4    0.331  1.827 0         
ATOM   1615  CB  SER G 393      47.267 -14.178  97.668  1.9    18.34  22.54 0         
ATOM   1616  OG  SER G 393      46.466 -14.977  96.815  1.4    0      0     0         
ATOM   1617  N   THR G 394      50.128 -14.695  96.991  1.7    5.67   6.071 0         
ATOM   1618  CA  THR G 394      51.188 -15.531  96.457  1.9    0      0     0         
ATOM   1619  C   THR G 394      51.357 -16.790  97.299  1.7    0.125  2.201 0         
ATOM   1620  O   THR G 394      51.173 -16.770  98.522  1.4    21.32  14.05 0         
ATOM   1621  CB  THR G 394      52.512 -14.781  96.365  1.9    17.22  13.21 0         
ATOM   1622  OG1 THR G 394      52.287 -13.492  95.782  1.4    24.24  12.27 0         
ATOM   1623  CG2 THR G 394      53.471 -15.548  95.485  1.9    12.79  13.09 0         
ATOM   1624  N   TRP G 395      51.654 -17.890  96.613  1.7    0      0     0         
ATOM   1625  CA  TRP G 395      51.832 -19.191  97.235  1.9    5.105  8.244 0         
ATOM   1626  C   TRP G 395      52.914 -19.942  96.475  1.7    0      0     0         
ATOM   1627  O   TRP G 395      53.501 -19.434  95.510  1.4    0      0     0         
ATOM   1628  CB  TRP G 395      50.543 -20.022  97.138  1.9    3.333  8.096 0         
ATOM   1629  CG  TRP G 395      49.262 -19.274  97.377  1.7    0      0     0         
ATOM   1630  CD1 TRP G 395      48.617 -18.447  96.497  1.7    0      0     0         
ATOM   1631  CD2 TRP G 395      48.454 -19.308  98.562  1.7    0.038  0.773 0         
ATOM   1632  NE1 TRP G 395      47.463 -17.969  97.062  1.7    0      0     0         
ATOM   1633  CE2 TRP G 395      47.336 -18.479  98.328  1.7    0.325  2.952 0         
ATOM   1634  CE3 TRP G 395      48.566 -19.956  99.798  1.7    14.31  11.97 0         
ATOM   1635  CZ2 TRP G 395      46.334 -18.286  99.280  1.7    1.004  3.089 0         
ATOM   1636  CZ3 TRP G 395      47.560 -19.761 100.752  1.7    15.56  13.77 0         
ATOM   1637  CH2 TRP G 395      46.463 -18.931 100.482  1.7    1.887  3.035 0         
ATOM   1638  N   PHE G 396      53.155 -21.174  96.902  1.7    4.748  5.353 0         
ATOM   1639  CA  PHE G 396      54.145 -22.031  96.262  1.9    0      0     0         
ATOM   1640  C   PHE G 396      53.534 -23.428  96.176  1.7    8.542  11.85 0         
ATOM   1641  O   PHE G 396      52.313 -23.576  96.300  1.4    16.46  12.68 0         
ATOM   1642  CB  PHE G 396      55.458 -22.043  97.066  1.9    22.48  19.15 0         
ATOM   1643  CG  PHE G 396      56.096 -20.681  97.217  1.7    1.777  1.580 0         
ATOM   1644  CD1 PHE G 396      56.966 -20.200  96.256  1.7    10.62  8.605 0         
ATOM   1645  CD2 PHE G 396      55.815 -19.880  98.316  1.7    17.39  10.56 0         
ATOM   1646  CE1 PHE G 396      57.549 -18.939  96.379  1.7    16.96  10.40 0         
ATOM   1647  CE2 PHE G 396      56.396 -18.613  98.447  1.7    28.26  16.24 0         
ATOM   1648  CZ  PHE G 396      57.262 -18.146  97.475  1.7    27.47  14.23 0         
ATOM   1649  N   GLY G 410      39.849 -12.755 114.824  1.7    42.24  20.96 0         
ATOM   1650  CA  GLY G 410      38.587 -13.108 115.447  1.9    46.26  23.88 0         
ATOM   1651  C   GLY G 410      37.505 -13.439 114.438  1.7    2.383  4.49  0         
ATOM   1652  O   GLY G 410      37.211 -14.611 114.187  1.4    33.93  12.82 0         
ATOM   1653  N   SER G 411      36.904 -12.405 113.859  1.7    8.500  8.137 0         
ATOM   1654  CA  SER G 411      35.853 -12.596 112.868  1.9    7.641  8.791 0         
ATOM   1655  C   SER G 411      36.158 -11.719 111.649  1.7    2.212  4.975 0         
ATOM   1656  O   SER G 411      35.352 -10.878 111.241  1.4    14.44  9.720 0         
ATOM   1657  CB  SER G 411      34.488 -12.252 113.479  1.9    42.70  25.27 0         
ATOM   1658  OG  SER G 411      33.416 -12.697 112.661  1.4    38.49  15.24 0         
ATOM   1659  N   ASP G 412      37.344 -11.920 111.087  1.7    4.272  8.056 0         
ATOM   1660  CA  ASP G 412      37.805 -11.170 109.923  1.9    5.51   7.779 0         
ATOM   1661  C   ASP G 412      37.092 -11.612 108.649  1.7    0      0     0         
ATOM   1662  O   ASP G 412      37.242 -12.761 108.214  1.4    5.957  8.981 0         
ATOM   1663  CB  ASP G 412      39.312 -11.373 109.738  1.9    5.765  7.779 0         
ATOM   1664  CG  ASP G 412      40.144 -10.671 110.801  1.7    3.516  8.108 0         
ATOM   1665  OD1 ASP G 412      40.479  -9.476 110.608  1.4    24.55  10.91 0         
ATOM   1666  OD2 ASP G 412      40.486 -11.324 111.811  1.4    20.27  11.65 0         
ATOM   1667  N   THR G 413      36.300 -10.718 108.064  1.7    3.284  5.924 0         
ATOM   1668  CA  THR G 413      35.584 -11.026 106.828  1.9    0      0     0         
ATOM   1669  C   THR G 413      36.110 -10.208 105.646  1.7    0      0     0         
ATOM   1670  O   THR G 413      36.544  -9.060 105.808  1.4    9.279  10.85 0         
ATOM   1671  CB  THR G 413      34.054 -10.813 106.972  1.9    0      0     0         
ATOM   1672  OG1 THR G 413      33.792  -9.594 107.672  1.4    21.31  15.06 0         
ATOM   1673  CG2 THR G 413      33.429 -11.959 107.732  1.9    24.82  26.37 0         
ATOM   1674  N   ILE G 414      36.159 -10.843 104.479  1.7    0      0     0         
ATOM   1675  CA  ILE G 414      36.614 -10.187 103.268  1.9    2.223  7.359 0         
ATOM   1676  C   ILE G 414      35.458  -9.380 102.705  1.7    0      0     0         
ATOM   1677  O   ILE G 414      34.510  -9.945 102.153  1.4    0      0     0         
ATOM   1678  CB  ILE G 414      37.067 -11.193 102.190  1.9    0      0     0         
ATOM   1679  CG1 ILE G 414      38.277 -11.992 102.671  1.9    5.807  7.057 0         
ATOM   1680  CG2 ILE G 414      37.413 -10.455 100.908  1.9    0.473  4.910 0         
ATOM   1681  CD1 ILE G 414      38.858 -12.924 101.622  1.9    12.32  19.33 0         
ATOM   1682  N   THR G 415      35.510  -8.066 102.921  1.7    1.531  4.515 0         
ATOM   1683  CA  THR G 415      34.487  -7.161 102.417  1.9    0      0     0         
ATOM   1684  C   THR G 415      34.843  -6.756 100.989  1.7    0      0     0         
ATOM   1685  O   THR G 415      35.941  -6.267 100.726  1.4    2.540  5.659 0         
ATOM   1686  CB  THR G 415      34.359  -5.913 103.301  1.9    14.84  12.05 0         
ATOM   1687  OG1 THR G 415      33.746  -6.276 104.542  1.4    21.73  12.75 0         
ATOM   1688  CG2 THR G 415      33.519  -4.857 102.627  1.9    34.48  28.22 0         
ATOM   1689  N   LEU G 416      33.923  -7.010 100.070  1.7    0      0     0         
ATOM   1690  CA  LEU G 416      34.114  -6.680  98.665  1.9    0      0     0         
ATOM   1691  C   LEU G 416      33.161  -5.564  98.278  1.7    0      0     0         
ATOM   1692  O   LEU G 416      31.959  -5.635  98.573  1.4    0      0     0         
ATOM   1693  CB  LEU G 416      33.799  -7.902  97.797  1.9    0      0     0         
ATOM   1694  CG  LEU G 416      34.873  -8.761  97.133  1.9    0      0     0         
ATOM   1695  CD1 LEU G 416      36.074  -8.962  98.035  1.9    0      0     0         
ATOM   1696  CD2 LEU G 416      34.250 -10.088  96.759  1.9    0      0     0         
ATOM   1697  N   PRO G 417      33.694  -4.480  97.686  1.7    0      0     0         
ATOM   1698  CA  PRO G 417      32.875  -3.348  97.251  1.9    5.812  9.415 0         
ATOM   1699  C   PRO G 417      32.049  -3.903  96.094  1.7    0.455  1.772 0         
ATOM   1700  O   PRO G 417      32.588  -4.602  95.228  1.4    0.164  1.938 0         
ATOM   1701  CB  PRO G 417      33.914  -2.352  96.724  1.9    28.55  16.86 0         
ATOM   1702  CG  PRO G 417      35.173  -2.740  97.406  1.9    31.84  20.13 0         
ATOM   1703  CD  PRO G 417      35.117  -4.228  97.412  1.9    1.872  7.526 0         
ATOM   1704  N   CYS G 418      30.785  -3.525  96.025  1.7    0.943  4.291 0         
ATOM   1705  CA  CYS G 418      29.897  -4.023  94.992  1.9    0.705  2.526 0         
ATOM   1706  C   CYS G 418      29.086  -2.853  94.435  1.7    1.192  2.955 0         
ATOM   1707  O   CYS G 418      28.928  -1.832  95.101  1.4    12.42  8.485 0         
ATOM   1708  CB  CYS G 418      28.964  -5.049  95.618  1.9    0      0     0         
ATOM   1709  SG  CYS G 418      28.665  -6.556  94.655  1.8    0      0     0         
ATOM   1710  N   ARG G 419      28.585  -2.992  93.211  1.7    0      0     0         
ATOM   1711  CA  ARG G 419      27.794  -1.932  92.582  1.9    2.641  6.811 0         
ATOM   1712  C   ARG G 419      26.685  -2.521  91.720  1.7    0      0     0         
ATOM   1713  O   ARG G 419      26.903  -3.504  91.021  1.4    0      0     0         
ATOM   1714  CB  ARG G 419      28.678  -1.007  91.717  1.9    12.57  13.77 0         
ATOM   1715  CG  ARG G 419      27.936   0.239  91.257  1.9    12.41  10.58 0         
ATOM   1716  CD  ARG G 419      28.752   1.214  90.415  1.9    12.55  13.98 0         
ATOM   1717  NE  ARG G 419      27.968   2.426  90.131  1.7    11.10  13.74 0         
ATOM   1718  CZ  ARG G 419      28.476   3.651  89.974  1.7    4.729  4.283 0         
ATOM   1719  NH1 ARG G 419      29.785   3.855  90.060  1.7    53.51  21.99 0         
ATOM   1720  NH2 ARG G 419      27.664   4.697  89.829  1.7    62.54  24.11 0         
ATOM   1721  N   ILE G 420      25.502  -1.919  91.782  1.7    2.818  4.387 0         
ATOM   1722  CA  ILE G 420      24.355  -2.359  91.001  1.9    0      0     0         
ATOM   1723  C   ILE G 420      24.247  -1.458  89.773  1.7    0      0     0         
ATOM   1724  O   ILE G 420      23.988  -0.256  89.900  1.4    9.626  10.22 0         
ATOM   1725  CB  ILE G 420      23.070  -2.217  91.808  1.9    4.074  8.000 0         
ATOM   1726  CG1 ILE G 420      23.269  -2.795  93.211  1.9    1.941  6.249 0         
ATOM   1727  CG2 ILE G 420      21.924  -2.926  91.115  1.9    0.638  7.605 0         
ATOM   1728  CD1 ILE G 420      22.137  -2.455  94.195  1.9    13.14  15.33 0         
ATOM   1729  N   LYS G 421      24.487  -2.021  88.593  1.7    0      0     0         
ATOM   1730  CA  LYS G 421      24.405  -1.255  87.356  1.9    4.000  7.150 0         
ATOM   1731  C   LYS G 421      23.091  -1.534  86.641  1.7    0      0     0         
ATOM   1732  O   LYS G 421      22.480  -2.591  86.828  1.4    2.94   10.63 0         
ATOM   1733  CB  LYS G 421      25.583  -1.585  86.443  1.9    3.000  5.139 0         
ATOM   1734  CG  LYS G 421      26.930  -1.279  87.064  1.9    3.824  5.416 0         
ATOM   1735  CD  LYS G 421      28.061  -1.414  86.066  1.9    10.47  14.19 0         
ATOM   1736  CE  LYS G 421      29.387  -1.115  86.741  1.9    8.575  14.76 0         
ATOM   1737  NZ  LYS G 421      30.474  -0.802  85.774  1.7    36.01  17.28 0         
ATOM   1738  N   GLN G 422      22.639  -0.567  85.850  1.7    3.864  5.401 0         
ATOM   1739  CA  GLN G 422      21.397  -0.709  85.101  1.9    0.532  8.733 0         
ATOM   1740  C   GLN G 422      21.673  -0.955  83.610  1.7    0      0     0         
ATOM   1741  O   GLN G 422      20.943  -1.713  82.958  1.4    0.095  2.863 0         
ATOM   1742  CB  GLN G 422      20.494   0.506  85.322  1.9    7.087  11.98 0         
ATOM   1743  CG  GLN G 422      19.847   0.535  86.717  1.9    2.484  14.83 0         
ATOM   1744  CD  GLN G 422      20.518   1.500  87.700  1.7    0.225  1.668 0         
ATOM   1745  OE1 GLN G 422      20.787   2.652  87.368  1.4    31.90  14.80 0         
ATOM   1746  NE2 GLN G 422      20.765   1.035  88.921  1.7    13.54  19.10 0         
ATOM   1747  N   ILE G 423      22.732  -0.339  83.085  1.7    1.150  4.520 0         
ATOM   1748  CA  ILE G 423      23.129  -0.515  81.686  1.9    0      0     0         
ATOM   1749  C   ILE G 423      24.195  -1.611  81.697  1.7    0      0     0         
ATOM   1750  O   ILE G 423      25.281  -1.415  82.239  1.4    10.88  12.99 0         
ATOM   1751  CB  ILE G 423      23.814   0.744  81.086  1.9    8.351  6.948 0         
ATOM   1752  CG1 ILE G 423      23.001   2.025  81.344  1.9    29.70  16.18 0         
ATOM   1753  CG2 ILE G 423      24.057   0.529  79.614  1.9    21.20  19.56 0         
ATOM   1754  CD1 ILE G 423      21.708   2.151  80.554  1.9    24.94  18.71 0         
ATOM   1755  N   ILE G 424      23.912  -2.743  81.063  1.7    0      0     0         
ATOM   1756  CA  ILE G 424      24.867  -3.850  81.036  1.9    1.255  6.738 0         
ATOM   1757  C   ILE G 424      25.153  -4.381  79.639  1.7    0      0     0         
ATOM   1758  O   ILE G 424      24.355  -4.202  78.719  1.4    0      0     0         
ATOM   1759  CB  ILE G 424      24.346  -5.031  81.881  1.9    0.266  3.593 0         
ATOM   1760  CG1 ILE G 424      22.906  -5.363  81.463  1.9    0      0     0         
ATOM   1761  CG2 ILE G 424      24.379  -4.671  83.343  1.9    0.092  8.397 0         
ATOM   1762  CD1 ILE G 424      22.384  -6.680  81.976  1.9    10.76  18.66 0         
ATOM   1763  N   ASN G 425      26.325  -4.980  79.471  1.7    0.205  3.203 0         
ATOM   1764  CA  ASN G 425      26.692  -5.611  78.204  1.9    0      0     0         
ATOM   1765  C   ASN G 425      26.048  -6.998  78.349  1.7    0      0     0         
ATOM   1766  O   ASN G 425      26.174  -7.641  79.400  1.4    4.523  10.99 0         
ATOM   1767  CB  ASN G 425      28.212  -5.763  78.090  1.9    10.29  15.64 0         
ATOM   1768  CG  ASN G 425      28.939  -4.427  78.007  1.7    0.991  4.472 0         
ATOM   1769  OD1 ASN G 425      28.652  -3.607  77.130  1.4    13.81  7.969 0         
ATOM   1770  ND2 ASN G 425      29.903  -4.213  78.898  1.7    14.30  14.03 0         
ATOM   1771  N   MET G 426      25.319  -7.444  77.335  1.7    0.016  1.427 0         
ATOM   1772  CA  MET G 426      24.661  -8.752  77.411  1.9    1.530  7.45  0         
ATOM   1773  C   MET G 426      25.623  -9.929  77.323  1.7    0.189  1.255 0         
ATOM   1774  O   MET G 426      26.686  -9.839  76.694  1.4    16.10  14.38 0         
ATOM   1775  CB  MET G 426      23.612  -8.910  76.305  1.9    0      0     0         
ATOM   1776  CG  MET G 426      22.518  -7.882  76.300  1.9    1.715  6.659 0         
ATOM   1777  SD  MET G 426      21.617  -7.901  74.730  1.8    0      0     0         
ATOM   1778  CE  MET G 426      20.042  -8.430  75.332  1.9    9.140  23.65 0         
ATOM   1779  N   TRP G 427      25.226 -11.030  77.961  1.7    0.456  2.685 0         
ATOM   1780  CA  TRP G 427      25.995 -12.273  77.938  1.9    8.476  10.75 0         
ATOM   1781  C   TRP G 427      25.385 -13.206  76.878  1.7    0.193  2.266 0         
ATOM   1782  O   TRP G 427      26.056 -14.083  76.348  1.4    15.11  18.78 0         
ATOM   1783  CB  TRP G 427      25.977 -12.954  79.319  1.9    12.02  11.46 0         
ATOM   1784  CG  TRP G 427      24.631 -13.502  79.756  1.7    0      0     0         
ATOM   1785  CD1 TRP G 427      23.711 -12.877  80.542  1.7    10.45  16.11 0         
ATOM   1786  CD2 TRP G 427      24.046 -14.769  79.392  1.7    0      0     0         
ATOM   1787  NE1 TRP G 427      22.589 -13.658  80.684  1.7    0      0     0         
ATOM   1788  CE2 TRP G 427      22.765 -14.824  79.988  1.7    0      0     0         
ATOM   1789  CE3 TRP G 427      24.477 -15.860  78.617  1.7    0.000  1.606 0         
ATOM   1790  CZ2 TRP G 427      21.907 -15.927  79.834  1.7    0      0     0         
ATOM   1791  CZ3 TRP G 427      23.626 -16.953  78.466  1.7    0      0     0         
ATOM   1792  CH2 TRP G 427      22.354 -16.974  79.074  1.7    0      0     0         
ATOM   1793  N   GLN G 428      24.102 -13.002  76.578  1.7    0      0     0         
ATOM   1794  CA  GLN G 428      23.383 -13.819  75.602  1.9    0      0     0         
ATOM   1795  C   GLN G 428      23.995 -13.688  74.226  1.7    0.114  2.254 0         
ATOM   1796  O   GLN G 428      24.340 -14.686  73.592  1.4    15.38  12.60 0         
ATOM   1797  CB  GLN G 428      21.907 -13.410  75.532  1.9    0.116  2.966 0         
ATOM   1798  CG  GLN G 428      21.076 -13.744  76.776  1.9    0.043  5.014 0         
ATOM   1799  CD  GLN G 428      20.660 -12.520  77.570  1.7    0.000  2.108 0         
ATOM   1800  OE1 GLN G 428      21.457 -11.608  77.793  1.4    4.522  8.449 0         
ATOM   1801  NE2 GLN G 428      19.418 -12.501  78.012  1.7    8.739  21.30 0         
ATOM   1802  N   LYS G 429      24.126 -12.440  73.781  1.7    0      0     0         
ATOM   1803  CA  LYS G 429      24.676 -12.096  72.472  1.9    11.02  10.16 0         
ATOM   1804  C   LYS G 429      25.355 -10.737  72.649  1.7    2.336  5.061 0         
ATOM   1805  O   LYS G 429      25.245 -10.134  73.720  1.4    0      0     0         
ATOM   1806  CB  LYS G 429      23.541 -12.013  71.443  1.9    23.65  15.74 0         
ATOM   1807  CG  LYS G 429      22.583 -10.847  71.655  1.9    1.628  4.539 0         
ATOM   1808  CD  LYS G 429      21.234 -11.049  70.963  1.9    12.73  11.16 0         
ATOM   1809  CE  LYS G 429      20.206 -11.600  71.956  1.9    7.400  18.29 0         
ATOM   1810  NZ  LYS G 429      18.772 -11.467  71.526  1.7    38.03  29.14 0         
ATOM   1811  N   VAL G 430      26.075 -10.266  71.630  1.7    5.962  8.384 0         
ATOM   1812  CA  VAL G 430      26.763  -8.976  71.727  1.9    3.584  6.787 0         
ATOM   1813  C   VAL G 430      25.778  -7.819  71.695  1.7    0      0     0         
ATOM   1814  O   VAL G 430      25.471  -7.269  70.635  1.4    3.515  10.45 0         
ATOM   1815  CB  VAL G 430      27.835  -8.792  70.629  1.9    11.36  8.036 0         
ATOM   1816  CG1 VAL G 430      28.306  -7.345  70.578  1.9    45.22  27.60 0         
ATOM   1817  CG2 VAL G 430      29.025  -9.687  70.908  1.9    64.02  28.61 0         
ATOM   1818  N   GLY G 431      25.288  -7.450  72.869  1.7    0.979  5.135 0         
ATOM   1819  CA  GLY G 431      24.335  -6.364  72.956  1.9    4.929  8.845 0         
ATOM   1820  C   GLY G 431      24.505  -5.575  74.235  1.7    1.872  3.064 0         
ATOM   1821  O   GLY G 431      25.433  -5.820  75.027  1.4    4.5    7.208 0         
ATOM   1822  N   LYS G 432      23.594  -4.630  74.432  1.7    0.079  1.173 0         
ATOM   1823  CA  LYS G 432      23.583  -3.761  75.597  1.9    0      0     0         
ATOM   1824  C   LYS G 432      22.130  -3.740  76.066  1.7    0.028  1.829 0         
ATOM   1825  O   LYS G 432      21.218  -3.913  75.251  1.4    0      0     0         
ATOM   1826  CB  LYS G 432      24.021  -2.355  75.168  1.9    4.381  8.197 0         
ATOM   1827  CG  LYS G 432      24.193  -1.330  76.284  1.9    8.237  14.51 0         
ATOM   1828  CD  LYS G 432      25.407  -1.624  77.142  1.9    2.321  6.647 0         
ATOM   1829  CE  LYS G 432      26.671  -1.729  76.308  1.9    11.40  14.54 0         
ATOM   1830  NZ  LYS G 432      26.857  -0.585  75.395  1.7    48.18  22.65 0         
ATOM   1831  N   ALA G 433      21.904  -3.576  77.364  1.7    0      0     0         
ATOM   1832  CA  ALA G 433      20.544  -3.536  77.889  1.9    1.439  5.648 0         
ATOM   1833  C   ALA G 433      20.465  -2.606  79.095  1.7    0.525  3.548 0         
ATOM   1834  O   ALA G 433      21.481  -2.329  79.734  1.4    0      0     0         
ATOM   1835  CB  ALA G 433      20.076  -4.933  78.253  1.9    0.430  6.794 0         
ATOM   1836  N   MET G 434      19.273  -2.082  79.367  1.7    0.125  1.458 0         
ATOM   1837  CA  MET G 434      19.063  -1.176  80.492  1.9    0      0     0         
ATOM   1838  C   MET G 434      17.835  -1.608  81.263  1.7    0      0     0         
ATOM   1839  O   MET G 434      16.775  -1.822  80.674  1.4    0      0     0         
ATOM   1840  CB  MET G 434      18.860   0.260  79.993  1.9    7.380  11.07 0         
ATOM   1841  CG  MET G 434      18.402   1.263  81.072  1.9    2.583  7.193 0         
ATOM   1842  SD  MET G 434      18.040   2.931  80.444  1.8    30.93  16.75 0         
ATOM   1843  CE  MET G 434      16.368   2.691  79.882  1.9    54.60  32.97 0         
ATOM   1844  N   TYR G 435      17.980  -1.758  82.570  1.7    0      0     0         
ATOM   1845  CA  TYR G 435      16.868  -2.156  83.409  1.9    0.083  2.637 0         
ATOM   1846  C   TYR G 435      16.482  -1.020  84.369  1.7    0.757  5.345 0         
ATOM   1847  O   TYR G 435      17.229  -0.060  84.556  1.4    2.617  6.300 0         
ATOM   1848  CB  TYR G 435      17.221  -3.423  84.192  1.9    10.09  19.34 0         
ATOM   1849  CG  TYR G 435      17.475  -4.648  83.334  1.7    0      0     0         
ATOM   1850  CD1 TYR G 435      18.682  -4.811  82.646  1.7    0.106  5.997 0         
ATOM   1851  CD2 TYR G 435      16.513  -5.648  83.218  1.7    7.221  21.39 0         
ATOM   1852  CE1 TYR G 435      18.922  -5.939  81.862  1.7    0      0     0         
ATOM   1853  CE2 TYR G 435      16.745  -6.785  82.435  1.7    0      0     0         
ATOM   1854  CZ  TYR G 435      17.950  -6.919  81.761  1.7    0      0     0         
ATOM   1855  OH  TYR G 435      18.160  -8.019  80.975  1.4    7.519  25.02 0         
ATOM   1856  N   ALA G 436      15.299  -1.119  84.958  1.7    2.246  8.628 0         
ATOM   1857  CA  ALA G 436      14.840  -0.104  85.891  1.9    5.884  6.464 0         
ATOM   1858  C   ALA G 436      15.688  -0.137  87.162  1.7    0      0     0         
ATOM   1859  O   ALA G 436      16.372  -1.126  87.435  1.4    1.030  6.495 0         
ATOM   1860  CB  ALA G 436      13.388  -0.347  86.234  1.9    21.19  24.38 0         
ATOM   1861  N   PRO G 437      15.711   0.972  87.914  1.7    0      0     0         
ATOM   1862  CA  PRO G 437      16.489   1.027  89.160  1.9    0      0     0         
ATOM   1863  C   PRO G 437      15.778   0.190  90.231  1.7    0      0     0         
ATOM   1864  O   PRO G 437      14.629  -0.223  90.041  1.4    1.840  6.589 0         
ATOM   1865  CB  PRO G 437      16.466   2.519  89.509  1.9    22.85  17.84 0         
ATOM   1866  CG  PRO G 437      16.373   3.175  88.165  1.9    33.41  18.99 0         
ATOM   1867  CD  PRO G 437      15.327   2.328  87.482  1.9    26.62  17.46 0         
ATOM   1868  N   PRO G 438      16.447  -0.084  91.364  1.7    0      0     0         
ATOM   1869  CA  PRO G 438      15.808  -0.878  92.409  1.9    0      0     0         
ATOM   1870  C   PRO G 438      14.573  -0.220  93.012  1.7    0.553  2.592 0         
ATOM   1871  O   PRO G 438      14.380   0.990  92.898  1.4    19.64  12.44 0         
ATOM   1872  CB  PRO G 438      16.908  -0.988  93.466  1.9    10.26  12.75 0         
ATOM   1873  CG  PRO G 438      18.166  -0.894  92.676  1.9    6.734  7.672 0         
ATOM   1874  CD  PRO G 438      17.846   0.215  91.724  1.9    13.61  13.29 0         
ATOM   1875  N   ILE G 439      13.729  -1.042  93.628  1.7    0.216  5.556 0         
ATOM   1876  CA  ILE G 439      12.528  -0.583  94.320  1.9    7.667  8.445 0         
ATOM   1877  C   ILE G 439      12.611  -1.061  95.772  1.7    1.619  4.461 0         
ATOM   1878  O   ILE G 439      12.038  -0.457  96.675  1.4    31.12  12.77 0         
ATOM   1879  CB  ILE G 439      11.246  -1.135  93.697  1.9    8.934  7.561 0         
ATOM   1880  CG1 ILE G 439      11.346  -2.647  93.521  1.9    7.764  13.12 0         
ATOM   1881  CG2 ILE G 439      10.967  -0.438  92.389  1.9    36.45  22.15 0         
ATOM   1882  CD1 ILE G 439      10.104  -3.259  92.950  1.9    45.96  25.98 0         
ATOM   1883  N   SER G 440      13.349  -2.148  95.984  1.7    0.056  1.947 0         
ATOM   1884  CA  SER G 440      13.536  -2.723  97.306  1.9    8.508  8.258 0         
ATOM   1885  C   SER G 440      14.721  -2.063  97.992  1.7    0.720  2.161 0         
ATOM   1886  O   SER G 440      15.688  -1.671  97.334  1.4    9.135  9.539 0         
ATOM   1887  CB  SER G 440      13.787  -4.224  97.182  1.9    25.32  18.25 0         
ATOM   1888  OG  SER G 440      14.322  -4.774  98.376  1.4    13.68  9.669 0         
ATOM   1889  N   GLY G 441      14.645  -1.963  99.316  1.7    11.92  9.093 0         
ATOM   1890  CA  GLY G 441      15.717  -1.364 100.087  1.9    40.99  24.44 0         
ATOM   1891  C   GLY G 441      16.437  -2.406 100.918  1.7    3.997  6.445 0         
ATOM   1892  O   GLY G 441      17.183  -2.083 101.850  1.4    29.92  11.66 0         
ATOM   1893  N   GLN G 442      16.223  -3.669 100.565  1.7    0.000  0.744 0         
ATOM   1894  CA  GLN G 442      16.835  -4.791 101.271  1.9    3.304  7.106 0         
ATOM   1895  C   GLN G 442      17.094  -5.945 100.305  1.7    0      0     0         
ATOM   1896  O   GLN G 442      16.502  -7.011 100.433  1.4    8.432  8.096 0         
ATOM   1897  CB  GLN G 442      15.919  -5.256 102.413  1.9    21.29  16.05 0         
ATOM   1898  CG  GLN G 442      16.520  -5.156 103.818  1.9    35.19  22.20 0         
ATOM   1899  CD  GLN G 442      17.699  -6.102 104.055  1.7    2.645  6.490 0         
ATOM   1900  OE1 GLN G 442      18.557  -5.851 104.913  1.4    36.55  14.41 0         
ATOM   1901  NE2 GLN G 442      17.744  -7.191 103.302  1.7    1.833  6.364 0         
ATOM   1902  N   ILE G 443      17.917  -5.691  99.291  1.7    1.244  6.999 0         
ATOM   1903  CA  ILE G 443      18.284  -6.717  98.309  1.9    3.358  5.956 0         
ATOM   1904  C   ILE G 443      19.295  -7.570  99.094  1.7    0      0     0         
ATOM   1905  O   ILE G 443      20.334  -7.059  99.526  1.4    0      0     0         
ATOM   1906  CB  ILE G 443      18.978  -6.092  97.062  1.9    0      0     0         
ATOM   1907  CG1 ILE G 443      18.131  -4.955  96.465  1.9    3.084  10.86 0         
ATOM   1908  CG2 ILE G 443      19.268  -7.158  96.029  1.9    0.071  3.181 0         
ATOM   1909  CD1 ILE G 443      16.814  -5.382  95.843  1.9    8.467  17.87 0         
ATOM   1910  N   ARG G 444      18.988  -8.845  99.295  1.7    2.935  7.923 0         
ATOM   1911  CA  ARG G 444      19.844  -9.719 100.090  1.9    0      0     0         
ATOM   1912  C   ARG G 444      20.013 -11.113  99.508  1.7    0.498  2.150 0         
ATOM   1913  O   ARG G 444      19.042 -11.862  99.390  1.4    20.24  15.53 0         
ATOM   1914  CB  ARG G 444      19.250  -9.830 101.498  1.9    10.21  12.68 0         
ATOM   1915  CG  ARG G 444      17.726  -9.982 101.485  1.9    11.19  10.19 0         
ATOM   1916  CD  ARG G 444      17.125 -10.040 102.877  1.9    13.26  13.19 0         
ATOM   1917  NE  ARG G 444      17.435 -11.298 103.545  1.7    12.81  11.02 0         
ATOM   1918  CZ  ARG G 444      17.082 -11.597 104.789  1.7    4.623  4.223 0         
ATOM   1919  NH1 ARG G 444      16.403 -10.723 105.522  1.7    49.37  23.38 0         
ATOM   1920  NH2 ARG G 444      17.411 -12.776 105.291  1.7    62.47  24.06 0         
ATOM   1921  N   CYS G 445      21.251 -11.474  99.185  1.7    0.213  3.172 0         
ATOM   1922  CA  CYS G 445      21.550 -12.791  98.634  1.9    4.655  7.912 0         
ATOM   1923  C   CYS G 445      22.575 -13.530  99.472  1.7    0.013  0.671 0         
ATOM   1924  O   CYS G 445      23.410 -12.918 100.147  1.4    2.175  5.115 0         
ATOM   1925  CB  CYS G 445      22.060 -12.682  97.195  1.9    10.30  21.36 0         
ATOM   1926  SG  CYS G 445      20.832 -12.019  96.022  1.8    13.07  12.15 0         
ATOM   1927  N   SER G 446      22.485 -14.853  99.456  1.7    6.891  8.624 0         
ATOM   1928  CA  SER G 446      23.421 -15.696 100.185  1.9    0.336  4.204 0         
ATOM   1929  C   SER G 446      23.700 -16.850  99.253  1.7    1.033  5.288 0         
ATOM   1930  O   SER G 446      22.868 -17.742  99.097  1.4    20.94  15.57 0         
ATOM   1931  CB  SER G 446      22.794 -16.200 101.485  1.9    37.40  24.15 0         
ATOM   1932  OG  SER G 446      22.326 -15.120 102.285  1.4    30.43  15.08 0         
ATOM   1933  N   SER G 447      24.832 -16.787  98.566  1.7    0.072  4.027 0         
ATOM   1934  CA  SER G 447      25.202 -17.837  97.632  1.9    0.121  2.791 0         
ATOM   1935  C   SER G 447      26.382 -18.658  98.123  1.7    0.088  1.854 0         
ATOM   1936  O   SER G 447      27.125 -18.248  99.004  1.4    0.915  5.362 0         
ATOM   1937  CB  SER G 447      25.499 -17.260  96.241  1.9    4.197  8.296 0         
ATOM   1938  OG  SER G 447      24.318 -17.164  95.462  1.4    17.68  18.71 0         
ATOM   1939  N   ASN G 448      26.502 -19.857  97.583  1.7    0.018  1.454 0         
ATOM   1940  CA  ASN G 448      27.592 -20.732  97.944  1.9    0      0     0         
ATOM   1941  C   ASN G 448      28.564 -20.854  96.769  1.7    0      0     0         
ATOM   1942  O   ASN G 448      28.198 -21.316  95.682  1.4    0      0     0         
ATOM   1943  CB  ASN G 448      27.063 -22.108  98.375  1.9    7.605  12.42 0         
ATOM   1944  CG  ASN G 448      26.868 -22.214  99.891  1.7    1.259  2.895 0         
ATOM   1945  OD1 ASN G 448      27.851 -22.275 100.635  1.4    4.603  5.881 0         
ATOM   1946  ND2 ASN G 448      25.612 -22.222 100.347  1.7    48.90  28.27 0         
ATOM   1947  N   ILE G 449      29.767 -20.316  96.948  1.7    0      0     0         
ATOM   1948  CA  ILE G 449      30.771 -20.423  95.916  1.9    0      0     0         
ATOM   1949  C   ILE G 449      31.025 -21.918  95.872  1.7    0      0     0         
ATOM   1950  O   ILE G 449      31.228 -22.565  96.897  1.4    0      0     0         
ATOM   1951  CB  ILE G 449      32.070 -19.687  96.269  1.9    0      0     0         
ATOM   1952  CG1 ILE G 449      31.801 -18.194  96.450  1.9    0      0     0         
ATOM   1953  CG2 ILE G 449      33.103 -19.885  95.166  1.9    0      0     0         
ATOM   1954  CD1 ILE G 449      33.069 -17.378  96.702  1.9    0      0     0         
ATOM   1955  N   THR G 450      30.879 -22.460  94.680  1.7    0      0     0         
ATOM   1956  CA  THR G 450      31.054 -23.871  94.419  1.9    0      0     0         
ATOM   1957  C   THR G 450      32.246 -24.034  93.475  1.7    0      0     0         
ATOM   1958  O   THR G 450      32.760 -25.135  93.291  1.4    0.200  2.059 0         
ATOM   1959  CB  THR G 450      29.765 -24.414  93.770  1.9    0      0     0         
ATOM   1960  OG1 THR G 450      28.777 -24.683  94.788  1.4    1.583  7.623 0         
ATOM   1961  CG2 THR G 450      30.047 -25.633  92.922  1.9    6.026  14.08 0         
ATOM   1962  N   GLY G 451      32.712 -22.928  92.906  1.7    0      0     0         
ATOM   1963  CA  GLY G 451      33.839 -23.018  92.004  1.9    0.272  4.502 0         
ATOM   1964  C   GLY G 451      34.587 -21.735  91.708  1.7    0      0     0         
ATOM   1965  O   GLY G 451      34.510 -20.749  92.440  1.4    0      0     0         
ATOM   1966  N   LEU G 452      35.291 -21.757  90.587  1.7    0      0     0         
ATOM   1967  CA  LEU G 452      36.095 -20.640  90.148  1.9    0      0     0         
ATOM   1968  C   LEU G 452      36.388 -20.911  88.677  1.7    0      0     0         
ATOM   1969  O   LEU G 452      36.413 -22.062  88.253  1.4    0      0     0         
ATOM   1970  CB  LEU G 452      37.411 -20.612  90.952  1.9    0      0     0         
ATOM   1971  CG  LEU G 452      37.922 -19.306  91.574  1.9    0      0     0         
ATOM   1972  CD1 LEU G 452      39.244 -19.531  92.278  1.9    0      0     0         
ATOM   1973  CD2 LEU G 452      38.097 -18.258  90.504  1.9    0      0     0         
ATOM   1974  N   LEU G 453      36.505 -19.847  87.892  1.7    0      0     0         
ATOM   1975  CA  LEU G 453      36.823 -19.944  86.475  1.9    0      0     0         
ATOM   1976  C   LEU G 453      38.035 -19.035  86.334  1.7    0      0     0         
ATOM   1977  O   LEU G 453      37.913 -17.824  86.487  1.4    0      0     0         
ATOM   1978  CB  LEU G 453      35.688 -19.382  85.635  1.9    0      0     0         
ATOM   1979  CG  LEU G 453      34.367 -20.112  85.431  1.9    0      0     0         
ATOM   1980  CD1 LEU G 453      33.321 -19.110  84.932  1.9    0      0     0         
ATOM   1981  CD2 LEU G 453      34.556 -21.226  84.431  1.9    0      0     0         
ATOM   1982  N   LEU G 454      39.206 -19.606  86.084  1.7    0      0     0         
ATOM   1983  CA  LEU G 454      40.424 -18.815  85.975  1.9    0      0     0         
ATOM   1984  C   LEU G 454      41.013 -18.696  84.571  1.7    0      0     0         
ATOM   1985  O   LEU G 454      40.426 -19.144  83.577  1.4    0.214  5.359 0         
ATOM   1986  CB  LEU G 454      41.488 -19.417  86.876  1.9    0      0     0         
ATOM   1987  CG  LEU G 454      41.157 -19.607  88.345  1.9    0      0     0         
ATOM   1988  CD1 LEU G 454      42.155 -20.577  88.956  1.9    0      0     0         
ATOM   1989  CD2 LEU G 454      41.188 -18.260  89.039  1.9    0      0     0         
ATOM   1990  N   THR G 455      42.212 -18.122  84.535  1.7    0      0     0         
ATOM   1991  CA  THR G 455      42.994 -17.909  83.328  1.9    0      0     0         
ATOM   1992  C   THR G 455      44.440 -17.694  83.785  1.7    0      0     0         
ATOM   1993  O   THR G 455      44.679 -17.180  84.883  1.4    0      0     0         
ATOM   1994  CB  THR G 455      42.460 -16.695  82.546  1.9    2.591  5.230 0         
ATOM   1995  OG1 THR G 455      41.680 -17.158  81.434  1.4    13.19  14.81 0         
ATOM   1996  CG2 THR G 455      43.585 -15.798  82.051  1.9    30.23  26.9  0         
ATOM   1997  N   ARG G 456      45.408 -18.091  82.967  1.7    0      0     0         
ATOM   1998  CA  ARG G 456      46.812 -17.943  83.354  1.9    0      0     0         
ATOM   1999  C   ARG G 456      47.642 -16.983  82.497  1.7    0      0     0         
ATOM   2000  O   ARG G 456      47.496 -16.940  81.270  1.4    3.668  6.183 0         
ATOM   2001  CB  ARG G 456      47.492 -19.307  83.356  1.9    0      0     0         
ATOM   2002  CG  ARG G 456      47.524 -19.973  81.992  1.9    0      0     0         
ATOM   2003  CD  ARG G 456      48.361 -21.238  81.995  1.9    0      0     0         
ATOM   2004  NE  ARG G 456      49.779 -20.977  82.237  1.7    0      0     0         
ATOM   2005  CZ  ARG G 456      50.761 -21.347  81.421  1.7    0      0     0         
ATOM   2006  NH1 ARG G 456      50.484 -22.002  80.306  1.7    3.407  12.43 0         
ATOM   2007  NH2 ARG G 456      52.018 -21.074  81.722  1.7    0.607  5.426 0         
ATOM   2008  N   ASP G 457      48.516 -16.221  83.152  1.7    0      0     0         
ATOM   2009  CA  ASP G 457      49.399 -15.289  82.456  1.9    5.667  8.702 0         
ATOM   2010  C   ASP G 457      50.363 -16.131  81.632  1.7    0.000  2.173 0         
ATOM   2011  O   ASP G 457      50.728 -17.246  82.031  1.4    1.089  7.923 0         
ATOM   2012  CB  ASP G 457      50.182 -14.417  83.453  1.9    8.149  17.76 0         
ATOM   2013  CG  ASP G 457      49.398 -13.195  83.925  1.7    4.579  4.269 0         
ATOM   2014  OD1 ASP G 457      48.176 -13.116  83.694  1.4    7.176  8.218 0         
ATOM   2015  OD2 ASP G 457      50.008 -12.292  84.529  1.4    9.994  7.905 0         
ATOM   2016  N   GLY G 458      50.766 -15.613  80.479  1.7    10.94  9.538 0         
ATOM   2017  CA  GLY G 458      51.676 -16.358  79.626  1.9    3.964  11.49 0         
ATOM   2018  C   GLY G 458      53.059 -15.760  79.495  1.7    2.982  2.862 0         
ATOM   2019  O   GLY G 458      53.524 -15.041  80.382  1.4    14.52  10.34 0         
ATOM   2020  N   GLY G 459      53.729 -16.104  78.397  1.7    11.82  10.78 0         
ATOM   2021  CA  GLY G 459      55.066 -15.602  78.135  1.9    44.67  24.73 0         
ATOM   2022  C   GLY G 459      56.075 -16.005  79.191  1.7    3.029  5.416 0         
ATOM   2023  O   GLY G 459      57.194 -15.483  79.223  1.4    34.63  12.46 0         
ATOM   2024  N   ASN G 460      55.684 -16.966  80.026  1.7    0      0     0         
ATOM   2025  CA  ASN G 460      56.513 -17.465  81.120  1.9    6.347  9.053 0         
ATOM   2026  C   ASN G 460      56.283 -18.974  81.242  1.7    0.000  0.989 0         
ATOM   2027  O   ASN G 460      56.306 -19.544  82.334  1.4    0      0     0         
ATOM   2028  CB  ASN G 460      56.107 -16.757  82.419  1.9    12.90  24.12 0         
ATOM   2029  CG  ASN G 460      57.030 -17.076  83.573  1.7    2.863  4.137 0         
ATOM   2030  OD1 ASN G 460      58.097 -16.475  83.716  1.4    19.60  10.33 0         
ATOM   2031  ND2 ASN G 460      56.636 -18.036  84.397  1.7    0.466  10.27 0         
ATOM   2032  N   SER G 461      56.092 -19.619  80.096  1.7    3.812  9.401 0         
ATOM   2033  CA  SER G 461      55.829 -21.051  80.038  1.9    0.196  1.268 0         
ATOM   2034  C   SER G 461      56.853 -21.875  80.820  1.7    0      0     0         
ATOM   2035  O   SER G 461      58.055 -21.631  80.733  1.4    14.05  10.49 0         
ATOM   2036  CB  SER G 461      55.782 -21.502  78.570  1.9    38.30  25.47 0         
ATOM   2037  OG  SER G 461      55.295 -22.825  78.424  1.4    13.18  16.64 0         
ATOM   2038  N   ASN G 462      56.347 -22.778  81.658  1.7    0.000  3.013 0         
ATOM   2039  CA  ASN G 462      57.160 -23.698  82.467  1.9    2.652  8.308 0         
ATOM   2040  C   ASN G 462      58.189 -23.092  83.431  1.7    0.804  2.015 0         
ATOM   2041  O   ASN G 462      58.935 -23.836  84.074  1.4    19.33  13.24 0         
ATOM   2042  CB  ASN G 462      57.890 -24.706  81.567  1.9    27.66  18.48 0         
ATOM   2043  CG  ASN G 462      57.045 -25.198  80.406  1.7    3.316  2.800 0         
ATOM   2044  OD1 ASN G 462      56.188 -26.072  80.573  1.4    21.10  12.79 0         
ATOM   2045  ND2 ASN G 462      57.299 -24.652  79.219  1.7    34.19  18.22 0         
ATOM   2046  N   ASN G 463      58.238 -21.766  83.537  1.7    0.030  0.506 0         
ATOM   2047  CA  ASN G 463      59.200 -21.093  84.422  1.9    6.288  8.785 0         
ATOM   2048  C   ASN G 463      58.755 -21.152  85.896  1.7    0      0     0         
ATOM   2049  O   ASN G 463      57.704 -21.710  86.207  1.4    0      0     0         
ATOM   2050  CB  ASN G 463      59.409 -19.645  83.955  1.9    8.879  9.996 0         
ATOM   2051  CG  ASN G 463      60.579 -18.960  84.642  1.7    3.514  2.902 0         
ATOM   2052  OD1 ASN G 463      61.518 -19.608  85.098  1.4    21.96  11.17 0         
ATOM   2053  ND2 ASN G 463      60.518 -17.638  84.727  1.7    39.32  23.07 0         
ATOM   2054  N   GLU G 464      59.530 -20.553  86.794  1.7    0      0     0         
ATOM   2055  CA  GLU G 464      59.227 -20.577  88.224  1.9    0      0     0         
ATOM   2056  C   GLU G 464      57.888 -20.097  88.778  1.7    0      0     0         
ATOM   2057  O   GLU G 464      57.454 -20.582  89.825  1.4    0.012  3.030 0         
ATOM   2058  CB  GLU G 464      60.374 -19.953  89.021  1.9    20.12  19.19 0         
ATOM   2059  CG  GLU G 464      61.668 -20.741  88.900  1.9    33.40  19.75 0         
ATOM   2060  CD  GLU G 464      61.450 -22.230  89.078  1.7    6.200  5.976 0         
ATOM   2061  OE1 GLU G 464      61.274 -22.671  90.235  1.4    30.59  16.59 0         
ATOM   2062  OE2 GLU G 464      61.423 -22.952  88.058  1.4    28.25  16.82 0         
ATOM   2063  N   SER G 465      57.216 -19.175  88.102  1.7    0.620  4.388 0         
ATOM   2064  CA  SER G 465      55.935 -18.693  88.618  1.9    0      0     0         
ATOM   2065  C   SER G 465      54.817 -18.762  87.595  1.7    0      0     0         
ATOM   2066  O   SER G 465      55.070 -18.752  86.395  1.4    0.090  3.432 0         
ATOM   2067  CB  SER G 465      56.060 -17.259  89.136  1.9    16.02  16.36 0         
ATOM   2068  OG  SER G 465      56.650 -17.216  90.426  1.4    12.32  8.86  0         
ATOM   2069  N   GLU G 466      53.582 -18.846  88.076  1.7    0      0     0         
ATOM   2070  CA  GLU G 466      52.421 -18.895  87.202  1.9    0.849  5.230 0         
ATOM   2071  C   GLU G 466      51.353 -18.009  87.817  1.7    0      0     0         
ATOM   2072  O   GLU G 466      50.918 -18.254  88.935  1.4    0      0     0         
ATOM   2073  CB  GLU G 466      51.883 -20.320  87.071  1.9    0      0     0         
ATOM   2074  CG  GLU G 466      52.819 -21.325  86.405  1.9    0.029  4.147 0         
ATOM   2075  CD  GLU G 466      53.174 -20.957  84.981  1.7    0.010  0.920 0         
ATOM   2076  OE1 GLU G 466      52.354 -20.282  84.319  1.4    0.411  6.602 0         
ATOM   2077  OE2 GLU G 466      54.269 -21.363  84.522  1.4    0.537  6.917 0         
ATOM   2078  N   ILE G 467      50.970 -16.954  87.104  1.7    0.186  3.367 0         
ATOM   2079  CA  ILE G 467      49.956 -16.027  87.581  1.9    0      0     0         
ATOM   2080  C   ILE G 467      48.600 -16.506  87.084  1.7    0      0     0         
ATOM   2081  O   ILE G 467      48.475 -16.904  85.925  1.4    0      0     0         
ATOM   2082  CB  ILE G 467      50.195 -14.589  87.053  1.9    0      0     0         
ATOM   2083  CG1 ILE G 467      51.511 -14.014  87.596  1.9    0      0     0         
ATOM   2084  CG2 ILE G 467      49.039 -13.678  87.465  1.9    0      0     0         
ATOM   2085  CD1 ILE G 467      52.770 -14.461  86.849  1.9    25.30  30.18 0         
ATOM   2086  N   PHE G 468      47.593 -16.469  87.957  1.7    0      0     0         
ATOM   2087  CA  PHE G 468      46.239 -16.888  87.605  1.9    0      0     0         
ATOM   2088  C   PHE G 468      45.268 -15.798  87.991  1.7    0      0     0         
ATOM   2089  O   PHE G 468      45.252 -15.355  89.141  1.4    0      0     0         
ATOM   2090  CB  PHE G 468      45.855 -18.167  88.343  1.9    0      0     0         
ATOM   2091  CG  PHE G 468      46.752 -19.319  88.044  1.7    0      0     0         
ATOM   2092  CD1 PHE G 468      47.923 -19.499  88.766  1.7    0      0     0         
ATOM   2093  CD2 PHE G 468      46.453 -20.202  87.007  1.7    0      0     0         
ATOM   2094  CE1 PHE G 468      48.785 -20.535  88.460  1.7    0      0     0         
ATOM   2095  CE2 PHE G 468      47.318 -21.242  86.695  1.7    0      0     0         
ATOM   2096  CZ  PHE G 468      48.487 -21.406  87.424  1.7    0      0     0         
ATOM   2097  N   ARG G 469      44.448 -15.376  87.043  1.7    0      0     0         
ATOM   2098  CA  ARG G 469      43.470 -14.326  87.311  1.9    0      0     0         
ATOM   2099  C   ARG G 469      42.069 -14.862  87.094  1.7    0      0     0         
ATOM   2100  O   ARG G 469      41.874 -15.834  86.377  1.4    0      0     0         
ATOM   2101  CB  ARG G 469      43.691 -13.141  86.365  1.9    1.541  6.708 0         
ATOM   2102  CG  ARG G 469      45.117 -12.665  86.292  1.9    0      0     0         
ATOM   2103  CD  ARG G 469      45.258 -11.600  85.246  1.9    4.546  10.74 0         
ATOM   2104  NE  ARG G 469      46.654 -11.230  85.027  1.7    0.064  2.225 0         
ATOM   2105  CZ  ARG G 469      47.195 -10.061  85.360  1.7    0      0     0         
ATOM   2106  NH1 ARG G 469      46.466  -9.122  85.953  1.7    13.96  13.42 0         
ATOM   2107  NH2 ARG G 469      48.462  -9.829  85.061  1.7    27.16  18.92 0         
ATOM   2108  N   PRO G 470      41.076 -14.233  87.721  1.7    0      0     0         
ATOM   2109  CA  PRO G 470      39.682 -14.644  87.584  1.9    0      0     0         
ATOM   2110  C   PRO G 470      39.227 -14.487  86.129  1.7    0      0     0         
ATOM   2111  O   PRO G 470      39.766 -13.656  85.379  1.4    7.074  18.68 0         
ATOM   2112  CB  PRO G 470      38.956 -13.658  88.490  1.9    0      0     0         
ATOM   2113  CG  PRO G 470      39.816 -12.447  88.418  1.9    0      0     0         
ATOM   2114  CD  PRO G 470      41.178 -13.047  88.579  1.9    0      0     0         
ATOM   2115  N   GLY G 471      38.197 -15.233  85.749  1.7    0      0     0         
ATOM   2116  CA  GLY G 471      37.719 -15.171  84.382  1.9    9.885  18.08 0         
ATOM   2117  C   GLY G 471      36.224 -15.326  84.324  1.7    0      0     0         
ATOM   2118  O   GLY G 471      35.517 -15.032  85.280  1.4    0      0     0         
ATOM   2119  N   GLY G 472      35.742 -15.828  83.203  1.7    3.536  7.082 0         
ATOM   2120  CA  GLY G 472      34.317 -16.007  83.032  1.9    1.908  10.65 0         
ATOM   2121  C   GLY G 472      33.908 -15.225  81.807  1.7    1.142  2.240 0         
ATOM   2122  O   GLY G 472      34.739 -14.576  81.167  1.4    14.88  10.59 0         
ATOM   2123  N   GLY G 473      32.629 -15.267  81.481  1.7    0      0     0         
ATOM   2124  CA  GLY G 473      32.158 -14.548  80.312  1.9    13.15  15.21 0         
ATOM   2125  C   GLY G 473      31.368 -15.484  79.429  1.7    2.966  2.599 0         
ATOM   2126  O   GLY G 473      30.239 -15.171  79.032  1.4    10.81  11.92 0         
ATOM   2127  N   ASP G 474      31.958 -16.630  79.109  1.7    5.986  10.46 0         
ATOM   2128  CA  ASP G 474      31.248 -17.588  78.287  1.9    7.067  7.401 0         
ATOM   2129  C   ASP G 474      30.379 -18.349  79.262  1.7    0      0     0         
ATOM   2130  O   ASP G 474      30.880 -19.102  80.092  1.4    0      0     0         
ATOM   2131  CB  ASP G 474      32.211 -18.536  77.569  1.9    18.16  14.51 0         
ATOM   2132  CG  ASP G 474      31.530 -19.324  76.444  1.7    3.452  3.947 0         
ATOM   2133  OD1 ASP G 474      30.274 -19.380  76.408  1.4    0.929  3.964 0         
ATOM   2134  OD2 ASP G 474      32.248 -19.870  75.573  1.4    27.02  16.76 0         
ATOM   2135  N   MET G 475      29.082 -18.087  79.236  1.7    1.699  10.56 0         
ATOM   2136  CA  MET G 475      28.185 -18.779  80.148  1.9    0      0     0         
ATOM   2137  C   MET G 475      28.191 -20.282  79.883  1.7    0      0     0         
ATOM   2138  O   MET G 475      27.747 -21.067  80.726  1.4    0      0     0         
ATOM   2139  CB  MET G 475      26.774 -18.209  80.056  1.9    0.008  2.931 0         
ATOM   2140  CG  MET G 475      26.231 -17.736  81.395  1.9    0      0     0         
ATOM   2141  SD  MET G 475      27.411 -16.723  82.311  1.8    0      0     0         
ATOM   2142  CE  MET G 475      27.326 -15.188  81.444  1.9    4.707  13.04 0         
ATOM   2143  N   ARG G 476      28.716 -20.684  78.725  1.7    0      0     0         
ATOM   2144  CA  ARG G 476      28.808 -22.097  78.377  1.9    0      0     0         
ATOM   2145  C   ARG G 476      29.737 -22.729  79.392  1.7    0      0     0         
ATOM   2146  O   ARG G 476      29.467 -23.809  79.902  1.4    0      0     0         
ATOM   2147  CB  ARG G 476      29.375 -22.285  76.970  1.9    0      0     0         
ATOM   2148  CG  ARG G 476      28.434 -21.940  75.854  1.9    0      0     0         
ATOM   2149  CD  ARG G 476      29.093 -22.121  74.504  1.9    8.077  10.71 0         
ATOM   2150  NE  ARG G 476      28.198 -21.721  73.417  1.7    4.206  7.449 0         
ATOM   2151  CZ  ARG G 476      27.968 -20.457  73.051  1.7    2.607  2.281 0         
ATOM   2152  NH1 ARG G 476      28.580 -19.452  73.682  1.7    25.19  16.49 0         
ATOM   2153  NH2 ARG G 476      27.090 -20.195  72.085  1.7    41.80  26.63 0         
ATOM   2154  N   ASP G 477      30.809 -22.024  79.730  1.7    0      0     0         
ATOM   2155  CA  ASP G 477      31.766 -22.520  80.710  1.9    0      0     0         
ATOM   2156  C   ASP G 477      31.134 -22.709  82.105  1.7    0      0     0         
ATOM   2157  O   ASP G 477      31.748 -23.292  82.999  1.4    0      0     0         
ATOM   2158  CB  ASP G 477      32.970 -21.583  80.787  1.9    0.159  7.748 0         
ATOM   2159  CG  ASP G 477      33.951 -21.790  79.650  1.7    0.116  1.418 0         
ATOM   2160  OD1 ASP G 477      33.775 -22.741  78.852  1.4    2.479  5.596 0         
ATOM   2161  OD2 ASP G 477      34.928 -21.010  79.565  1.4    7.447  12.22 0         
ATOM   2162  N   ASN G 478      29.914 -22.207  82.276  1.7    0      0     0         
ATOM   2163  CA  ASN G 478      29.156 -22.313  83.522  1.9    0      0     0         
ATOM   2164  C   ASN G 478      28.300 -23.579  83.483  1.7    0      0     0         
ATOM   2165  O   ASN G 478      28.013 -24.195  84.510  1.4    5.219  9.596 0         
ATOM   2166  CB  ASN G 478      28.226 -21.106  83.679  1.9    1.075  6.206 0         
ATOM   2167  CG  ASN G 478      28.946 -19.851  84.155  1.7    0      0     0         
ATOM   2168  OD1 ASN G 478      28.388 -19.083  84.941  1.4    0.271  5.920 0         
ATOM   2169  ND2 ASN G 478      30.181 -19.638  83.692  1.7    0      0     0         
ATOM   2170  N   TRP G 479      27.822 -23.918  82.288  1.7    0      0     0         
ATOM   2171  CA  TRP G 479      27.021 -25.117  82.112  1.9    0.012  3.422 0         
ATOM   2172  C   TRP G 479      27.982 -26.318  82.084  1.7    0      0     0         
ATOM   2173  O   TRP G 479      27.695 -27.380  82.620  1.4    0      0     0         
ATOM   2174  CB  TRP G 479      26.241 -25.049  80.799  1.9    0      0     0         
ATOM   2175  CG  TRP G 479      25.553 -23.727  80.471  1.7    0      0     0         
ATOM   2176  CD1 TRP G 479      25.260 -23.253  79.217  1.7    0      0     0         
ATOM   2177  CD2 TRP G 479      25.058 -22.734  81.390  1.7    0      0     0         
ATOM   2178  NE1 TRP G 479      24.622 -22.041  79.300  1.7    0      0     0         
ATOM   2179  CE2 TRP G 479      24.481 -21.698  80.617  1.7    0      0     0         
ATOM   2180  CE3 TRP G 479      25.043 -22.618  82.789  1.7    1.33   4.394 0         
ATOM   2181  CZ2 TRP G 479      23.897 -20.566  81.197  1.7    0      0     0         
ATOM   2182  CZ3 TRP G 479      24.461 -21.488  83.362  1.7    1.179  4.878 0         
ATOM   2183  CH2 TRP G 479      23.896 -20.481  82.566  1.7    0      0     0         
ATOM   2184  N   ARG G 480      29.147 -26.117  81.484  1.7    0      0     0         
ATOM   2185  CA  ARG G 480      30.182 -27.140  81.354  1.9    0.060  3.582 0         
ATOM   2186  C   ARG G 480      30.630 -27.739  82.686  1.7    0      0     0         
ATOM   2187  O   ARG G 480      30.971 -28.916  82.753  1.4    0.650  3.689 0         
ATOM   2188  CB  ARG G 480      31.386 -26.537  80.631  1.9    0      0     0         
ATOM   2189  CG  ARG G 480      32.292 -27.541  79.958  1.9    8.282  24.49 0         
ATOM   2190  CD  ARG G 480      33.048 -26.879  78.815  1.9    0      0     0         
ATOM   2191  NE  ARG G 480      32.155 -26.451  77.746  1.7    0      0     0         
ATOM   2192  CZ  ARG G 480      32.484 -25.573  76.800  1.7    0      0     0         
ATOM   2193  NH1 ARG G 480      33.691 -25.022  76.792  1.7    17.00  17.92 0         
ATOM   2194  NH2 ARG G 480      31.604 -25.258  75.852  1.7    12.52  16.89 0         
ATOM   2195  N   SER G 481      30.640 -26.926  83.738  1.7    0      0     0         
ATOM   2196  CA  SER G 481      31.049 -27.368  85.069  1.9    3.053  15.76 0         
ATOM   2197  C   SER G 481      30.074 -28.352  85.710  1.7    0.016  0.951 0         
ATOM   2198  O   SER G 481      30.440 -29.100  86.620  1.4    3.071  13.44 0         
ATOM   2199  CB  SER G 481      31.212 -26.154  85.983  1.9    10.56  12.05 0         
ATOM   2200  OG  SER G 481      30.037 -25.365  86.021  1.4    3.335  5.258 0         
ATOM   2201  N   GLU G 482      28.825 -28.311  85.262  1.7    0      0     0         
ATOM   2202  CA  GLU G 482      27.767 -29.187  85.764  1.9    0      0     0         
ATOM   2203  C   GLU G 482      27.511 -30.380  84.841  1.7    0      0     0         
ATOM   2204  O   GLU G 482      27.159 -31.467  85.295  1.4    0      0     0         
ATOM   2205  CB  GLU G 482      26.465 -28.395  85.923  1.9    0      0     0         
ATOM   2206  CG  GLU G 482      26.389 -27.534  87.168  1.9    10.62  22.86 0         
ATOM   2207  CD  GLU G 482      26.027 -28.317  88.421  1.7    0.000  0.594 0         
ATOM   2208  OE1 GLU G 482      26.223 -29.552  88.450  1.4    0      0     0         
ATOM   2209  OE2 GLU G 482      25.543 -27.694  89.389  1.4    2.949  13.55 0         
ATOM   2210  N   LEU G 483      27.707 -30.169  83.547  1.7    0      0     0         
ATOM   2211  CA  LEU G 483      27.473 -31.197  82.540  1.9    0      0     0         
ATOM   2212  C   LEU G 483      28.697 -32.002  82.100  1.7    0.763  3.774 0         
ATOM   2213  O   LEU G 483      28.565 -32.925  81.310  1.4    0.519  4.763 0         
ATOM   2214  CB  LEU G 483      26.822 -30.562  81.308  1.9    0.077  3.611 0         
ATOM   2215  CG  LEU G 483      25.442 -29.946  81.546  1.9    0      0     0         
ATOM   2216  CD1 LEU G 483      25.059 -29.037  80.396  1.9    0      0     0         
ATOM   2217  CD2 LEU G 483      24.413 -31.042  81.734  1.9    0      0     0         
ATOM   2218  N   TYR G 484      29.871 -31.692  82.637  1.7    0.060  1.729 0         
ATOM   2219  CA  TYR G 484      31.097 -32.394  82.261  1.9    5.699  10.96 0         
ATOM   2220  C   TYR G 484      30.984 -33.923  82.234  1.7    0      0     0         
ATOM   2221  O   TYR G 484      31.395 -34.571  81.274  1.4    2.056  18.01 0         
ATOM   2222  CB  TYR G 484      32.254 -31.985  83.187  1.9    7.403  17.21 0         
ATOM   2223  CG  TYR G 484      32.069 -32.445  84.615  1.7    0      0     0         
ATOM   2224  CD1 TYR G 484      31.191 -31.785  85.470  1.7    0      0     0         
ATOM   2225  CD2 TYR G 484      32.720 -33.580  85.091  1.7    0      0     0         
ATOM   2226  CE1 TYR G 484      30.954 -32.245  86.757  1.7    0      0     0         
ATOM   2227  CE2 TYR G 484      32.494 -34.047  86.375  1.7    2.678  9.530 0         
ATOM   2228  CZ  TYR G 484      31.608 -33.378  87.204  1.7    0      0     0         
ATOM   2229  OH  TYR G 484      31.363 -33.858  88.469  1.4    15.35  17.48 0         
ATOM   2230  N   LYS G 485      30.375 -34.485  83.268  1.7    0      0     0         
ATOM   2231  CA  LYS G 485      30.242 -35.929  83.409  1.9    0      0     0         
ATOM   2232  C   LYS G 485      29.132 -36.579  82.592  1.7    0      0     0         
ATOM   2233  O   LYS G 485      28.823 -37.755  82.805  1.4    0      0     0         
ATOM   2234  CB  LYS G 485      30.030 -36.263  84.886  1.9    0.831  5.362 0         
ATOM   2235  CG  LYS G 485      28.720 -35.729  85.452  1.9    0      0     0         
ATOM   2236  CD  LYS G 485      28.630 -35.946  86.953  1.9    7.613  11.61 0         
ATOM   2237  CE  LYS G 485      27.333 -35.384  87.511  1.9    0      0     0         
ATOM   2238  NZ  LYS G 485      27.363 -35.232  88.997  1.7    29.37  24.39 0         
ATOM   2239  N   TYR G 486      28.543 -35.841  81.659  1.7    0      0     0         
ATOM   2240  CA  TYR G 486      27.447 -36.366  80.857  1.9    0      0     0         
ATOM   2241  C   TYR G 486      27.750 -36.388  79.377  1.7    0      0     0         
ATOM   2242  O   TYR G 486      28.700 -35.750  78.925  1.4    2.544  11.7  0         
ATOM   2243  CB  TYR G 486      26.196 -35.536  81.103  1.9    0      0     0         
ATOM   2244  CG  TYR G 486      25.733 -35.593  82.534  1.7    0      0     0         
ATOM   2245  CD1 TYR G 486      25.207 -36.770  83.058  1.7    0      0     0         
ATOM   2246  CD2 TYR G 486      25.823 -34.479  83.368  1.7    0      0     0         
ATOM   2247  CE1 TYR G 486      24.798 -36.844  84.371  1.7    0      0     0         
ATOM   2248  CE2 TYR G 486      25.412 -34.545  84.688  1.7    0      0     0         
ATOM   2249  CZ  TYR G 486      24.890 -35.733  85.182  1.7    0      0     0         
ATOM   2250  OH  TYR G 486      24.426 -35.824  86.474  1.4    0      0     0         
ATOM   2251  N   LYS G 487      26.956 -37.153  78.633  1.7    0      0     0         
ATOM   2252  CA  LYS G 487      27.107 -37.270  77.183  1.9    0.871  6.413 0         
ATOM   2253  C   LYS G 487      25.876 -37.937  76.587  1.7    0      0     0         
ATOM   2254  O   LYS G 487      25.287 -38.846  77.186  1.4    0      0     0         
ATOM   2255  CB  LYS G 487      28.355 -38.079  76.802  1.9    9.254  12.35 0         
ATOM   2256  CG  LYS G 487      28.218 -39.580  76.982  1.9    0      0     0         
ATOM   2257  CD  LYS G 487      29.353 -40.349  76.297  1.9    0      0     0         
ATOM   2258  CE  LYS G 487      29.241 -40.309  74.780  1.9    10.57  13.46 0         
ATOM   2259  NZ  LYS G 487      30.397 -40.984  74.131  1.7    22.31  16.34 0         
ATOM   2260  N   VAL G 488      25.507 -37.499  75.393  1.7    2.691  10.18 0         
ATOM   2261  CA  VAL G 488      24.352 -38.047  74.705  1.9    0      0     0         
ATOM   2262  C   VAL G 488      24.815 -39.007  73.602  1.7    0      0     0         
ATOM   2263  O   VAL G 488      25.655 -38.660  72.765  1.4    15.82  12.39 0         
ATOM   2264  CB  VAL G 488      23.444 -36.889  74.179  1.9    0      0     0         
ATOM   2265  CG1 VAL G 488      23.652 -36.617  72.700  1.9    28.71  31.22 0         
ATOM   2266  CG2 VAL G 488      22.007 -37.165  74.506  1.9    0.000  1.444 0         
ATOM   2267  N   VAL G 489      24.348 -40.245  73.673  1.7    0      0     0         
ATOM   2268  CA  VAL G 489      24.711 -41.265  72.687  1.9    2.599  5.922 0         
ATOM   2269  C   VAL G 489      23.457 -41.685  71.927  1.7    0      0     0         
ATOM   2270  O   VAL G 489      22.369 -41.759  72.504  1.4    0      0     0         
ATOM   2271  CB  VAL G 489      25.363 -42.514  73.366  1.9    0      0     0         
ATOM   2272  CG1 VAL G 489      24.332 -43.315  74.152  1.9    7.470  11.91 0         
ATOM   2273  CG2 VAL G 489      26.054 -43.389  72.331  1.9    40.46  29.54 0         
ATOM   2274  N   LYS G 490      23.588 -41.927  70.629  1.7    4.919  8.208 0         
ATOM   2275  CA  LYS G 490      22.431 -42.332  69.847  1.9    0      0     0         
ATOM   2276  C   LYS G 490      22.016 -43.753  70.218  1.7    0.589  3.341 0         
ATOM   2277  O   LYS G 490      22.850 -44.658  70.278  1.4    18.52  14.71 0         
ATOM   2278  CB  LYS G 490      22.704 -42.201  68.349  1.9    22.40  16.22 0         
ATOM   2279  CG  LYS G 490      21.465 -41.801  67.567  1.9    5.897  8.189 0         
ATOM   2280  CD  LYS G 490      21.785 -41.220  66.192  1.9    26.94  17.36 0         
ATOM   2281  CE  LYS G 490      20.529 -40.639  65.533  1.9    24.96  20.44 0         
ATOM   2282  NZ  LYS G 490      20.748 -40.207  64.118  1.7    61.46  21.68 0         
ATOM   2283  N   ILE G 491      20.734 -43.906  70.545  1.7    0      0     0         
ATOM   2284  CA  ILE G 491      20.129 -45.181  70.930  1.9    0.984  4.008 0         
ATOM   2285  C   ILE G 491      19.118 -45.588  69.858  1.7    0.457  3.409 0         
ATOM   2286  O   ILE G 491      18.473 -44.723  69.255  1.4    6.925  8.234 0         
ATOM   2287  CB  ILE G 491      19.406 -45.038  72.297  1.9    0      0     0         
ATOM   2288  CG1 ILE G 491      20.305 -45.522  73.430  1.9    1.924  4.485 0         
ATOM   2289  CG2 ILE G 491      18.075 -45.773  72.304  1.9    27.66  22.72 0         
ATOM   2290  CD1 ILE G 491      20.469 -47.033  73.500  1.9    58.26  32.87 0         
ATOM   2291  N   GLU G 492      19.004 -46.891  69.601  1.7    2.775  5.999 0         
ATOM   2292  CA  GLU G 492      18.060 -47.413  68.611  1.9    6.906  7.376 0         
ATOM   2293  C   GLU G 492      16.694 -47.697  69.252  1.7    4.358  5.673 0         
ATOM   2294  O   GLU G 492      15.761 -46.903  69.003  1.4    35.54  15.48 0         
ATOM   2295  CB  GLU G 492      18.615 -48.676  67.940  1.9    24.23  18.49 0         
ATOM   2296  CG  GLU G 492      19.829 -48.437  67.043  1.9    30.95  23.09 0         
ATOM   2297  CD  GLU G 492      20.457 -49.729  66.524  1.7    8.745  8.576 0         
ATOM   2298  OE1 GLU G 492      19.897 -50.348  65.588  1.4    42.28  13.45 0         
ATOM   2299  OE2 GLU G 492      21.529 -50.112  67.042  1.4    43.84  13.51 0         
ATOM   2300  OXT GLU G 492      16.573 -48.673  70.027  1.4    32.86  13.98 0         
CAVITY 1
ATOM    173  CG2 ILE G 109      19.413 -16.368  74.874  1.9    0.030  6.863 0         
ATOM    209  OD1 ASP G 113      16.541 -13.418  76.267  1.4    0.052  8.155 0         
ATOM    210  OD2 ASP G 113      15.527 -13.928  74.391  1.4    0.015  6.155 0         
ATOM   1798  CG  GLN G 428      21.076 -13.744  76.776  1.9    0.005  5.749 0         
ATOM   1809  CE  LYS G 429      20.206 -11.600  71.956  1.9    0.072  11.63 0         
CAVITY 2
ATOM    617  CD2 PHE G 233      34.174 -37.856  83.279  1.7    0.228  6.553 0         
ATOM    619  CE2 PHE G 233      34.322 -38.043  81.919  1.7    0.021  2.260 0         
ATOM    630  CA  GLY G 235      37.333 -33.596  81.643  1.9    0.295  9.537 0         
ATOM    632  O   GLY G 235      36.373 -35.448  80.450  1.4    0.136  4.398 0         
ATOM   2220  C   TYR G 484      30.984 -33.923  82.234  1.7    0.026  2.007 0         
ATOM   2221  O   TYR G 484      31.395 -34.571  81.274  1.4    0.272  6.649 0         
ATOM   2222  CB  TYR G 484      32.254 -31.985  83.187  1.9    0.148  4.066 0         
ATOM   2225  CD2 TYR G 484      32.720 -33.580  85.091  1.7    0.135  5.940 0         
CAVITY 3
ATOM    730  NE2 HIS G 249      24.853 -32.079  88.439  1.7    0.250  4.411 0         
ATOM    837  CB  SER G 264      27.731 -30.114  91.181  1.9    0.436  6.668 0         
ATOM    838  OG  SER G 264      28.390 -31.332  91.492  1.4    0.161  4.578 0         
ATOM   2202  CA  GLU G 482      27.767 -29.187  85.764  1.9    0.024  3.939 0         
ATOM   2204  O   GLU G 482      27.159 -31.467  85.295  1.4    0.092  4.055 0         
ATOM   2208  OE1 GLU G 482      26.223 -29.552  88.450  1.4    0.118  2.206 0         
ATOM   2226  CE1 TYR G 484      30.954 -32.245  86.757  1.7    0.607  9.877 0         
ATOM   2237  CE  LYS G 485      27.333 -35.384  87.511  1.9    0.118  3.458 0         
ATOM   2238  NZ  LYS G 485      27.363 -35.232  88.997  1.7    0.219  6.356 0         
CAVITY 4
ATOM    778  O   SER G 256      29.167 -16.172  85.692  1.4    0.732  5.878 0         
ATOM    780  OG  SER G 256      27.666 -16.894  88.563  1.4    0.016  4.131 0         
ATOM    782  CA  THR G 257      31.186 -14.409  86.388  1.9    0.019  3.185 0         
ATOM    783  C   THR G 257      32.209 -14.728  87.463  1.7    0.026  2.006 0         
ATOM    797  N   LEU G 259      33.025 -16.608  89.482  1.7    0.028  2.222 0         
ATOM    799  C   LEU G 259      31.411 -18.193  90.312  1.7    0.408  3.793 0         
ATOM    800  O   LEU G 259      30.372 -17.603  90.038  1.4    0.424  3.300 0         
ATOM    806  CA  LEU G 260      30.426 -20.411  89.967  1.9    0.386  6.505 0         
ATOM    812  CD2 LEU G 260      30.436 -21.995  87.083  1.9    0.186  3.589 0         
ATOM   1980  CD1 LEU G 453      33.321 -19.110  84.932  1.9    0.618  8.879 0         
ATOM   2168  OD1 ASN G 478      28.388 -19.083  84.941  1.4    0.282  6.757 0         
CAVITY 5
ATOM    778  O   SER G 256      29.167 -16.172  85.692  1.4    0.000  7.320 0         
ATOM   2120  CA  GLY G 472      34.317 -16.007  83.032  1.9    0.000  5.353 0         
ATOM   2123  N   GLY G 473      32.629 -15.267  81.481  1.7    0.000  5.337 0         
ATOM   2169  ND2 ASN G 478      30.181 -19.638  83.692  1.7    0.000  6.742 0         
CAVITY 6
ATOM    900  CD1 ILE G 272      44.307 -27.944  87.724  1.9    0.015  6.220 0         
ATOM    940  CD2 PHE G 277      45.059 -27.312  83.092  1.7    0.023  5.936 0         
ATOM    994  CG2 ILE G 284      42.148 -24.313  85.042  1.9    0.047  6.624 0         
ATOM    995  CD1 ILE G 284      44.301 -22.643  83.766  1.9    0.001  3.850 0         
ATOM   1269  N   ARG G 350      48.123 -24.926  86.708  1.7    0.053  8.387 0         
CAVITY 7
ATOM    928  O   ASN G 276      44.917 -25.081  77.997  1.4    0.536  7.132 0         
ATOM    934  CA  PHE G 277      46.296 -26.265  80.110  1.9    0.777  6.654 0         
ATOM    935  C   PHE G 277      47.529 -25.503  79.640  1.7    0.151  1.382 0         
ATOM    936  O   PHE G 277      48.088 -24.707  80.395  1.4    0.224  2.900 0         
ATOM    954  O   ASP G 279      45.656 -21.741  77.354  1.4    1.372  7.982 0         
ATOM    960  CA  ASN G 280      47.116 -19.549  78.275  1.9    0.025  3.472 0         
ATOM    975  O   LYS G 282      42.295 -21.293  79.875  1.4    1.000  11.06 0         
ATOM    993  CG1 ILE G 284      42.954 -22.932  83.146  1.9    0.551  6.506 0         
ATOM    995  CD1 ILE G 284      44.301 -22.643  83.766  1.9    0.882  6.704 0         
ATOM   2002  CG  ARG G 456      47.524 -19.973  81.992  1.9    0.546  6.308 0         
ATOM   2003  CD  ARG G 456      48.361 -21.238  81.995  1.9    0.673  6.348 0         
CAVITY 8
ATOM    950  CG2 THR G 278      51.200 -25.505  76.428  1.9    0.068  8.153 0         
ATOM   1277  CZ  ARG G 350      51.606 -26.114  80.961  1.7    0.074  7.922 0         
ATOM   2006  NH1 ARG G 456      50.484 -22.002  80.306  1.7    0.072  8.191 0         
ATOM   2037  OG  SER G 461      55.295 -22.825  78.424  1.4    0.120  9.888 0         
CAVITY 9
ATOM   1026  CD1 LEU G 288      35.785 -23.327  96.069  1.9    1.560  12.24 0         
ATOM   1178  NE1 TRP G 338      36.627 -18.071  97.368  1.7    1.220  6.126 0         
ATOM   1179  CE2 TRP G 338      37.753 -17.403  96.975  1.7    0.001  0.596 0         
ATOM   1181  CZ2 TRP G 338      38.231 -17.134  95.696  1.7    0.450  10.01 0         
ATOM   1205  OG1 THR G 341      39.154 -21.093  98.322  1.4    0.232  6.734 0         
ATOM   1240  CD1 ILE G 345      40.500 -22.272  94.070  1.9    0.524  7.518 0         
ATOM   1953  CG2 ILE G 449      33.103 -19.885  95.166  1.9    0.414  7.970 0         
ATOM   1965  O   GLY G 451      34.510 -20.749  92.440  1.4    0.120  3.370 0         
ATOM   1971  CG  LEU G 452      37.922 -19.306  91.574  1.9    0.775  9.023 0         
ATOM   1972  CD1 LEU G 452      39.244 -19.531  92.278  1.9    0.873  5.608 0         
CAVITY 10
ATOM   1056  N   GLU G 293      30.918 -19.185 101.424  1.7    0.192  8.433 0         
ATOM   1059  O   GLU G 293      31.195 -16.426 101.335  1.4    0.029  4.149 0         
ATOM   1060  CB  GLU G 293      29.007 -18.372 102.718  1.9    0.033  6.356 0         
ATOM   1139  N   SER G 334      33.953 -14.992 104.315  1.7    0.033  5.055 0         
ATOM   1143  CB  SER G 334      34.560 -16.662 105.997  1.9    0.061  6.985 0         
ATOM   1144  OG  SER G 334      33.172 -16.722 106.305  1.4    0.363  6.200 0         
ATOM   1167  CD  LYS G 337      33.606 -20.410 105.465  1.9    0.009  4.995 0         
CAVITY 11
ATOM   1104  CA  GLY G 329      27.013  -2.165  97.804  1.9    0.131  8.012 0         
ATOM   1532  CD2 PHE G 383      25.162  -6.886  94.541  1.7    0.066  5.348 0         
ATOM   1534  CE2 PHE G 383      24.211  -6.612  95.529  1.7    0.018  3.838 0         
ATOM   1708  CB  CYS G 418      28.964  -5.049  95.618  1.9    0.113  3.227 0         
ATOM   1710  N   ARG G 419      28.585  -2.992  93.211  1.7    0.027  4.285 0         
ATOM   1711  CA  ARG G 419      27.794  -1.932  92.582  1.9    0.001  2.523 0         
ATOM   1726  CG1 ILE G 420      23.269  -2.795  93.211  1.9    0.188  8.040 0         
CAVITY 12
ATOM   1181  CZ2 TRP G 338      38.231 -17.134  95.696  1.7    0.002  6.528 0         
ATOM   1205  OG1 THR G 341      39.154 -21.093  98.322  1.4    0.002  6.437 0         
ATOM   1214  CD2 LEU G 342      42.794 -17.866  96.079  1.9    0.001  6.201 0         
ATOM   1240  CD1 ILE G 345      40.500 -22.272  94.070  1.9    0.002  6.650 0         
CAVITY 13
ATOM   1214  CD2 LEU G 342      42.794 -17.866  96.079  1.9    0.003  5.812 0         
ATOM   1369  CE1 PHE G 361      44.840 -18.915  92.181  1.7    0.006  7.020 0         
ATOM   1598  CD1 PHE G 391      40.781 -14.983  92.260  1.7    0.005  6.887 0         
ATOM   1972  CD1 LEU G 452      39.244 -19.531  92.278  1.9    0.005  6.807 0         
CAVITY 14
ATOM   1263  C   LEU G 349      48.595 -25.380  87.879  1.7    0.173  4.610 0         
ATOM   1264  O   LEU G 349      49.636 -26.019  87.995  1.4    0.430  3.206 0         
ATOM   1265  CB  LEU G 349      47.868 -23.602  89.553  1.9    0.148  4.808 0         
ATOM   1280  N   GLU G 351      50.932 -25.965  85.967  1.7    0.027  2.474 0         
ATOM   1284  CB  GLU G 351      52.924 -26.670  87.174  1.9    0.173  5.508 0         
ATOM   1335  CD  LYS G 357      55.017 -23.221  88.392  1.9    0.066  3.428 0         
ATOM   1350  CG1 ILE G 359      50.695 -22.099  91.723  1.9    0.019  2.031 0         
ATOM   1352  CD1 ILE G 359      51.903 -22.969  91.841  1.9    0.448  7.160 0         
ATOM   2073  CB  GLU G 466      51.883 -20.320  87.071  1.9    0.030  2.735 0         
ATOM   2074  CG  GLU G 466      52.819 -21.325  86.405  1.9    0.539  7.223 0         
CAVITY 15
ATOM   1278  NH1 ARG G 350      52.750 -26.185  81.632  1.7    0.000  7.530 0         
ATOM   2006  NH1 ARG G 456      50.484 -22.002  80.306  1.7    0.000  5.130 0         
ATOM   2007  NH2 ARG G 456      52.018 -21.074  81.722  1.7    0.000  4.801 0         
ATOM   2037  OG  SER G 461      55.295 -22.825  78.424  1.4    0.000  7.672 0         
CAVITY 16
ATOM   1782  O   TRP G 427      26.056 -14.083  76.348  1.4    0.002  6.919 0         
ATOM   1783  CB  TRP G 427      25.977 -12.954  79.319  1.9    0.001  4.412 0         
ATOM   2126  O   GLY G 473      30.239 -15.171  79.032  1.4    0.000  5.141 0         
ATOM   2135  N   MET G 475      29.082 -18.087  79.236  1.7    0.002  6.534 0         
ATOM   2139  CB  MET G 475      26.774 -18.209  80.056  1.9    0.000  3.575 0         
