# Supplementary material for: Pep-3D-Search: a method for B-cell epitope prediction based on mimotope analysis
Source: BMC Bioinformatics. 2008 Dec 16;9:538. doi: 10.1186/1471-2105-9-538 (PMC2639436; doi:10.1186/1471-2105-9-538)
Supplement: Additional file 2 — Source code, test datasets, Pep-3D-Search toolkit and operation manual. The file is a ZIP archive containing the Visual Basic source code for Pep-3D-Search, licensed under the GNU General Public License. It also contains the test datasets, the Pep-3D-Search toolkit and the operation manual (in PDF format) of Pep-3D-Search. Updated versions will be available at . [file 1471-2105-9-538-S2.zip › Additional_file_2/Pep-3D-Search-20081205/Test_datasets/The searching capability of Pep-3D-Search/path_in_Legth_9/target_path.txt]

S347 K343 Q344 K348 I272 N234 G237 N94 K97 ---- SKQKINGNK
