# Supplementary material for: Pep-3D-Search: a method for B-cell epitope prediction based on mimotope analysis
Source: BMC Bioinformatics. 2008 Dec 16;9:538. doi: 10.1186/1471-2105-9-538 (PMC2639436; doi:10.1186/1471-2105-9-538)
Supplement: Additional file 3 — An example of predicting epitopes based on mimotope analysis. The file is a ZIP archive containing all materials to predict the epitopes in the test case 1n8z using Pep-3D-Search based on mimotope analysis. [file 1471-2105-9-538-S3.zip]

Archive with 135 entries (120 files):
- Additional_file_3/
- Additional_file_3/Epitope_Prediction_based_on_mimotope/
- Additional_file_3/Epitope_Prediction_based_on_mimotope/1N8Z_C/
- Additional_file_3/Epitope_Prediction_based_on_mimotope/1N8Z_C/AHA_3_7/
- Additional_file_3/Epitope_Prediction_based_on_mimotope/1N8Z_C/AHA_3_7/1N8Z.pdb
- Additional_file_3/Epitope_Prediction_based_on_mimotope/1N8Z_C/AHA_3_7/1N8Z_C.pdb
- Additional_file_3/Epitope_Prediction_based_on_mimotope/1N8Z_C/AHA_3_7/1N8Z_C.txt
- Additional_file_3/Epitope_Prediction_based_on_mimotope/1N8Z_C/AHA_3_7/Cluster_3_7_20000_AHA.txt
- Additional_file_3/Epitope_Prediction_based_on_mimotope/1N8Z_C/AHA_3_7/Herceptin_1N8Z_mimotopes.txt
- Additional_file_3/Epitope_Prediction_based_on_mimotope/1N8Z_C/AHA_3_7/myFile.mdb
- Additional_file_3/Epitope_Prediction_based_on_mimotope/1N8Z_C/AHA_3_7/Native Epitope(1N8Z_C).txt
- Additional_file_3/Epitope_Prediction_based_on_mimotope/1N8Z_C/AHA_3_7/Pep_3D_Search.exe
- Additional_file_3/Epitope_Prediction_based_on_mimotope/1N8Z_C/AHA_3_7/radii.txt
- Additional_file_3/Epitope_Prediction_based_on_mimotope/1N8Z_C/AHA_3_7/surfrace4_0.exe
- Additional_file_3/Epitope_Prediction_based_on_mimotope/1N8Z_C/AHA_4/
- Additional_file_3/Epitope_Prediction_based_on_mimotope/1N8Z_C/AHA_4/1N8Z.pdb
- Additional_file_3/Epitope_Prediction_based_on_mimotope/1N8Z_C/AHA_4/1N8Z_C.pdb
- Additional_file_3/Epitope_Prediction_based_on_mimotope/1N8Z_C/AHA_4/1N8Z_C.txt
- Additional_file_3/Epitope_Prediction_based_on_mimotope/1N8Z_C/AHA_4/Cluster_4_20000_AHA.txt
- Additional_file_3/Epitope_Prediction_based_on_mimotope/1N8Z_C/AHA_4/Herceptin_1N8Z_mimotopes.txt
- Additional_file_3/Epitope_Prediction_based_on_mimotope/1N8Z_C/AHA_4/myFile.mdb
- Additional_file_3/Epitope_Prediction_based_on_mimotope/1N8Z_C/AHA_4/Native Epitope(1N8Z_C).txt
- Additional_file_3/Epitope_Prediction_based_on_mimotope/1N8Z_C/AHA_4/Pep_3D_Search.exe
- Additional_file_3/Epitope_Prediction_based_on_mimotope/1N8Z_C/AHA_4/radii.txt
- Additional_file_3/Epitope_Prediction_based_on_mimotope/1N8Z_C/AHA_4/surfrace4_0.exe
- Additional_file_3/Epitope_Prediction_based_on_mimotope/1N8Z_C/AHA_4_3/
- Additional_file_3/Epitope_Prediction_based_on_mimotope/1N8Z_C/AHA_4_3/1N8Z.pdb
- Additional_file_3/Epitope_Prediction_based_on_mimotope/1N8Z_C/AHA_4_3/1N8Z_C.pdb
- Additional_file_3/Epitope_Prediction_based_on_mimotope/1N8Z_C/AHA_4_3/1N8Z_C.txt
- Additional_file_3/Epitope_Prediction_based_on_mimotope/1N8Z_C/AHA_4_3/Cluster_4_3_20000_AHA.txt
- Additional_file_3/Epitope_Prediction_based_on_mimotope/1N8Z_C/AHA_4_3/Herceptin_1N8Z_mimotopes.txt
- Additional_file_3/Epitope_Prediction_based_on_mimotope/1N8Z_C/AHA_4_3/myFile.mdb
- Additional_file_3/Epitope_Prediction_based_on_mimotope/1N8Z_C/AHA_4_3/Native Epitope(1N8Z_C).txt
- Additional_file_3/Epitope_Prediction_based_on_mimotope/1N8Z_C/AHA_4_3/Pep_3D_Search.exe
- Additional_file_3/Epitope_Prediction_based_on_mimotope/1N8Z_C/AHA_4_3/radii.txt
- Additional_file_3/Epitope_Prediction_based_on_mimotope/1N8Z_C/AHA_4_3/surfrace4_0.exe
- Additional_file_3/Epitope_Prediction_based_on_mimotope/1N8Z_C/AHA_4_6/
- Additional_file_3/Epitope_Prediction_based_on_mimotope/1N8Z_C/AHA_4_6/1N8Z.pdb
- Additional_file_3/Epitope_Prediction_based_on_mimotope/1N8Z_C/AHA_4_6/1N8Z_C.pdb
- Additional_file_3/Epitope_Prediction_based_on_mimotope/1N8Z_C/AHA_4_6/1N8Z_C.txt
- Additional_file_3/Epitope_Prediction_based_on_mimotope/1N8Z_C/AHA_4_6/Cluster_4_6_20000_AHA.txt
- Additional_file_3/Epitope_Prediction_based_on_mimotope/1N8Z_C/AHA_4_6/Herceptin_1N8Z_mimotopes.txt
- Additional_file_3/Epitope_Prediction_based_on_mimotope/1N8Z_C/AHA_4_6/myFile.mdb
- Additional_file_3/Epitope_Prediction_based_on_mimotope/1N8Z_C/AHA_4_6/Native Epitope(1N8Z_C).txt
- Additional_file_3/Epitope_Prediction_based_on_mimotope/1N8Z_C/AHA_4_6/Pep_3D_Search.exe
- Additional_file_3/Epitope_Prediction_based_on_mimotope/1N8Z_C/AHA_4_6/radii.txt
- Additional_file_3/Epitope_Prediction_based_on_mimotope/1N8Z_C/AHA_4_6/surfrace4_0.exe
- Additional_file_3/Epitope_Prediction_based_on_mimotope/1N8Z_C/CA_6_5/
- Additional_file_3/Epitope_Prediction_based_on_mimotope/1N8Z_C/CA_6_5/1N8Z.pdb
- Additional_file_3/Epitope_Prediction_based_on_mimotope/1N8Z_C/CA_6_5/1N8Z_C.pdb
- Additional_file_3/Epitope_Prediction_based_on_mimotope/1N8Z_C/CA_6_5/1N8Z_C.txt
- Additional_file_3/Epitope_Prediction_based_on_mimotope/1N8Z_C/CA_6_5/Cluster_6_5_20000_CA.txt
- Additional_file_3/Epitope_Prediction_based_on_mimotope/1N8Z_C/CA_6_5/Herceptin_1N8Z_mimotopes.txt
- Additional_file_3/Epitope_Prediction_based_on_mimotope/1N8Z_C/CA_6_5/myFile.mdb
- Additional_file_3/Epitope_Prediction_based_on_mimotope/1N8Z_C/CA_6_5/Native Epitope(1N8Z_C).txt
- Additional_file_3/Epitope_Prediction_based_on_mimotope/1N8Z_C/CA_6_5/Pep_3D_Search.exe
- Additional_file_3/Epitope_Prediction_based_on_mimotope/1N8Z_C/CA_6_5/radii.txt
- Additional_file_3/Epitope_Prediction_based_on_mimotope/1N8Z_C/CA_6_5/surfrace4_0.exe
- Additional_file_3/Epitope_Prediction_based_on_mimotope/1N8Z_C/CA_7/
- Additional_file_3/Epitope_Prediction_based_on_mimotope/1N8Z_C/CA_7/1N8Z.pdb
- Additional_file_3/Epitope_Prediction_based_on_mimotope/1N8Z_C/CA_7/1N8Z_C.pdb
- Additional_file_3/Epitope_Prediction_based_on_mimotope/1N8Z_C/CA_7/1N8Z_C.txt
- Additional_file_3/Epitope_Prediction_based_on_mimotope/1N8Z_C/CA_7/Cluster_7_20000_CA.txt
- Additional_file_3/Epitope_Prediction_based_on_mimotope/1N8Z_C/CA_7/Herceptin_1N8Z_mimotopes.txt
- Additional_file_3/Epitope_Prediction_based_on_mimotope/1N8Z_C/CA_7/myFile.mdb
- Additional_file_3/Epitope_Prediction_based_on_mimotope/1N8Z_C/CA_7/Native Epitope(1N8Z_C).txt
- Additional_file_3/Epitope_Prediction_based_on_mimotope/1N8Z_C/CA_7/Pep_3D_Search.exe
- Additional_file_3/Epitope_Prediction_based_on_mimotope/1N8Z_C/CA_7/radii.txt
- Additional_file_3/Epitope_Prediction_based_on_mimotope/1N8Z_C/CA_7/surfrace4_0.exe
- Additional_file_3/Epitope_Prediction_based_on_mimotope/1N8Z_C/CA_7.5/
- Additional_file_3/Epitope_Prediction_based_on_mimotope/1N8Z_C/CA_7.5/1N8Z.pdb
- Additional_file_3/Epitope_Prediction_based_on_mimotope/1N8Z_C/CA_7.5/1N8Z_C.pdb
- Additional_file_3/Epitope_Prediction_based_on_mimotope/1N8Z_C/CA_7.5/1N8Z_C.txt
- Additional_file_3/Epitope_Prediction_based_on_mimotope/1N8Z_C/CA_7.5/Cluster_7_5_20000_CA.txt
- Additional_file_3/Epitope_Prediction_based_on_mimotope/1N8Z_C/CA_7.5/Herceptin_1N8Z_mimotopes.txt
- Additional_file_3/Epitope_Prediction_based_on_mimotope/1N8Z_C/CA_7.5/myFile.mdb
- Additional_file_3/Epitope_Prediction_based_on_mimotope/1N8Z_C/CA_7.5/Native Epitope(1N8Z_C).txt
- Additional_file_3/Epitope_Prediction_based_on_mimotope/1N8Z_C/CA_7.5/Pep_3D_Search.exe
- Additional_file_3/Epitope_Prediction_based_on_mimotope/1N8Z_C/CA_7.5/radii.txt
- Additional_file_3/Epitope_Prediction_based_on_mimotope/1N8Z_C/CA_7.5/surfrace4_0.exe
- Additional_file_3/Epitope_Prediction_based_on_mimotope/1N8Z_C/CA_8/
- Additional_file_3/Epitope_Prediction_based_on_mimotope/1N8Z_C/CA_8/1N8Z.pdb
- Additional_file_3/Epitope_Prediction_based_on_mimotope/1N8Z_C/CA_8/1N8Z_C.pdb
- Additional_file_3/Epitope_Prediction_based_on_mimotope/1N8Z_C/CA_8/1N8Z_C.txt
- Additional_file_3/Epitope_Prediction_based_on_mimotope/1N8Z_C/CA_8/Cluster_8_20000_CA.txt
- Additional_file_3/Epitope_Prediction_based_on_mimotope/1N8Z_C/CA_8/Herceptin_1N8Z_mimotopes.txt
- Additional_file_3/Epitope_Prediction_based_on_mimotope/1N8Z_C/CA_8/myFile.mdb
- Additional_file_3/Epitope_Prediction_based_on_mimotope/1N8Z_C/CA_8/Native Epitope(1N8Z_C).txt
- Additional_file_3/Epitope_Prediction_based_on_mimotope/1N8Z_C/CA_8/Pep_3D_Search.exe
- Additional_file_3/Epitope_Prediction_based_on_mimotope/1N8Z_C/CA_8/radii.txt
- Additional_file_3/Epitope_Prediction_based_on_mimotope/1N8Z_C/CA_8/surfrace4_0.exe
- Additional_file_3/Epitope_Prediction_based_on_mimotope/1N8Z_C/CB_6_5/
- Additional_file_3/Epitope_Prediction_based_on_mimotope/1N8Z_C/CB_6_5/1N8Z.pdb
- Additional_file_3/Epitope_Prediction_based_on_mimotope/1N8Z_C/CB_6_5/1N8Z_C.pdb
- Additional_file_3/Epitope_Prediction_based_on_mimotope/1N8Z_C/CB_6_5/1N8Z_C.txt
- Additional_file_3/Epitope_Prediction_based_on_mimotope/1N8Z_C/CB_6_5/Cluster_6_5_20000_CB.txt
- Additional_file_3/Epitope_Prediction_based_on_mimotope/1N8Z_C/CB_6_5/Herceptin_1N8Z_mimotopes.txt
- Additional_file_3/Epitope_Prediction_based_on_mimotope/1N8Z_C/CB_6_5/myFile.mdb
- Additional_file_3/Epitope_Prediction_based_on_mimotope/1N8Z_C/CB_6_5/Native Epitope(1N8Z_C).txt
- Additional_file_3/Epitope_Prediction_based_on_mimotope/1N8Z_C/CB_6_5/Pep_3D_Search.exe
- Additional_file_3/Epitope_Prediction_based_on_mimotope/1N8Z_C/CB_6_5/radii.txt
- Additional_file_3/Epitope_Prediction_based_on_mimotope/1N8Z_C/CB_6_5/surfrace4_0.exe
- Additional_file_3/Epitope_Prediction_based_on_mimotope/1N8Z_C/CB_7/
- Additional_file_3/Epitope_Prediction_based_on_mimotope/1N8Z_C/CB_7/1N8Z.pdb
- Additional_file_3/Epitope_Prediction_based_on_mimotope/1N8Z_C/CB_7/1N8Z_C.pdb
- Additional_file_3/Epitope_Prediction_based_on_mimotope/1N8Z_C/CB_7/1N8Z_C.txt
- Additional_file_3/Epitope_Prediction_based_on_mimotope/1N8Z_C/CB_7/Cluster_7_20000_CB.txt
- Additional_file_3/Epitope_Prediction_based_on_mimotope/1N8Z_C/CB_7/Herceptin_1N8Z_mimotopes.txt
- Additional_file_3/Epitope_Prediction_based_on_mimotope/1N8Z_C/CB_7/myFile.mdb
- Additional_file_3/Epitope_Prediction_based_on_mimotope/1N8Z_C/CB_7/Native Epitope(1N8Z_C).txt
- Additional_file_3/Epitope_Prediction_based_on_mimotope/1N8Z_C/CB_7/Pep_3D_Search.exe
- Additional_file_3/Epitope_Prediction_based_on_mimotope/1N8Z_C/CB_7/radii.txt
- Additional_file_3/Epitope_Prediction_based_on_mimotope/1N8Z_C/CB_7/surfrace4_0.exe
- Additional_file_3/Epitope_Prediction_based_on_mimotope/1N8Z_C/CB_7.5/
- Additional_file_3/Epitope_Prediction_based_on_mimotope/1N8Z_C/CB_7.5/1N8Z.pdb
- Additional_file_3/Epitope_Prediction_based_on_mimotope/1N8Z_C/CB_7.5/1N8Z_C.pdb
- Additional_file_3/Epitope_Prediction_based_on_mimotope/1N8Z_C/CB_7.5/1N8Z_C.txt
- Additional_file_3/Epitope_Prediction_based_on_mimotope/1N8Z_C/CB_7.5/Cluster_7_5_20000_CB.txt
- Additional_file_3/Epitope_Prediction_based_on_mimotope/1N8Z_C/CB_7.5/Herceptin_1N8Z_mimotopes.txt
- Additional_file_3/Epitope_Prediction_based_on_mimotope/1N8Z_C/CB_7.5/myFile.mdb
- Additional_file_3/Epitope_Prediction_based_on_mimotope/1N8Z_C/CB_7.5/Native Epitope(1N8Z_C).txt
- Additional_file_3/Epitope_Prediction_based_on_mimotope/1N8Z_C/CB_7.5/Pep_3D_Search.exe
- Additional_file_3/Epitope_Prediction_based_on_mimotope/1N8Z_C/CB_7.5/radii.txt
- Additional_file_3/Epitope_Prediction_based_on_mimotope/1N8Z_C/CB_7.5/surfrace4_0.exe
- Additional_file_3/Epitope_Prediction_based_on_mimotope/1N8Z_C/CB_8/
- Additional_file_3/Epitope_Prediction_based_on_mimotope/1N8Z_C/CB_8/1N8Z.pdb
- Additional_file_3/Epitope_Prediction_based_on_mimotope/1N8Z_C/CB_8/1N8Z_C.pdb
- Additional_file_3/Epitope_Prediction_based_on_mimotope/1N8Z_C/CB_8/1N8Z_C.txt
- Additional_file_3/Epitope_Prediction_based_on_mimotope/1N8Z_C/CB_8/Cluster_8_20000_CB.txt
- Additional_file_3/Epitope_Prediction_based_on_mimotope/1N8Z_C/CB_8/Herceptin_1N8Z_mimotopes.txt
- Additional_file_3/Epitope_Prediction_based_on_mimotope/1N8Z_C/CB_8/myFile.mdb
- Additional_file_3/Epitope_Prediction_based_on_mimotope/1N8Z_C/CB_8/Native Epitope(1N8Z_C).txt
- Additional_file_3/Epitope_Prediction_based_on_mimotope/1N8Z_C/CB_8/Pep_3D_Search.exe
- Additional_file_3/Epitope_Prediction_based_on_mimotope/1N8Z_C/CB_8/radii.txt
- Additional_file_3/Epitope_Prediction_based_on_mimotope/1N8Z_C/CB_8/surfrace4_0.exe
