# Supplementary material for: Pep-3D-Search: a method for B-cell epitope prediction based on mimotope analysis
Source: BMC Bioinformatics. 2008 Dec 16;9:538. doi: 10.1186/1471-2105-9-538 (PMC2639436; doi:10.1186/1471-2105-9-538)
Supplement: Additional file 3 — An example of predicting epitopes based on mimotope analysis. The file is a ZIP archive containing all materials to predict the epitopes in the test case 1n8z using Pep-3D-Search based on mimotope analysis. [file 1471-2105-9-538-S3.zip › Additional_file_3/Epitope_Prediction_based_on_mimotope/1N8Z_C/AHA_3_7/Cluster_3_7_20000_AHA.txt]

Cluster1     total:41 amino acid Para:_AHA_3.7_20000
L193
T194
V197
C198
G207
P208
D212
C213
C214
H215
G224
P225
K226
H227
S228
D229
C230
L231
F236
N237
H238
S239
G240
I241
C246
L249
R266
Y267
T268
F269
G270
A271
S272
C273
C277
P278
Y279
N280
Y281
G287
C289

==========

Cluster2     total:36 amino acid Para:_AHA_3.7_20000
E544
A559
D560
C562
C565
A566
H567
Y568
K569
D570
P571
P572
F573
V575
A576
R577
C578
P579
S580
I591
W592
K593
F594
P595
D596
E597
E598
G599
A600
C601
Q602
P603
C604
P605
I606
N607

==========

Cluster3     total:12 amino acid Para:_AHA_3.7_20000
D143
T144
I145
L146
W147
K148
I162
D163
T164
C173
C190
Q191

==========
