# Supplementary material for: Pep-3D-Search: a method for B-cell epitope prediction based on mimotope analysis
Source: BMC Bioinformatics. 2008 Dec 16;9:538. doi: 10.1186/1471-2105-9-538 (PMC2639436; doi:10.1186/1471-2105-9-538)
Supplement: Additional file 3 — An example of predicting epitopes based on mimotope analysis. The file is a ZIP archive containing all materials to predict the epitopes in the test case 1n8z using Pep-3D-Search based on mimotope analysis. [file 1471-2105-9-538-S3.zip › Additional_file_3/Epitope_Prediction_based_on_mimotope/1N8Z_C/AHA_4/Cluster_4_20000_AHA.txt]

Cluster1     total:43 amino acid Para:_AHA_4_20000
L193
T194
V197
C198
G207
D212
H215
H227
S228
D229
C230
L231
H235
F236
N237
H238
S239
G240
I241
E243
L244
H245
C246
L249
R266
Y267
T268
F269
G270
A271
S272
C273
V274
T275
A276
C277
P278
Y279
N280
Y281
C289
T290
L291

==========

Cluster2     total:30 amino acid Para:_AHA_4_20000
D560
C562
H567
Y568
K569
D570
P571
P572
F573
V575
R577
C578
P579
S580
I591
W592
K593
F594
P595
D596
E598
G599
A600
C601
Q602
P603
C604
P605
I606
N607

==========

Cluster3     total:19 amino acid Para:_AHA_4_20000
G98
D99
P100
L101
Q134
D143
T144
I145
L146
W147
K148
I162
D163
T164
C173
S180
R181
C190
Q191

==========
