# Supplementary material for: Pep-3D-Search: a method for B-cell epitope prediction based on mimotope analysis
Source: BMC Bioinformatics. 2008 Dec 16;9:538. doi: 10.1186/1471-2105-9-538 (PMC2639436; doi:10.1186/1471-2105-9-538)
Supplement: Additional file 3 — An example of predicting epitopes based on mimotope analysis. The file is a ZIP archive containing all materials to predict the epitopes in the test case 1n8z using Pep-3D-Search based on mimotope analysis. [file 1471-2105-9-538-S3.zip › Additional_file_3/Epitope_Prediction_based_on_mimotope/1N8Z_C/CA_7/Cluster_7_20000_CA.txt]

Cluster1     total:47 amino acid Para:CA_7_20000
C198
L209
D212
C214
H215
E216
Q217
T223
G224
P225
K226
H227
S228
D229
C230
L231
A232
C233
L234
H235
F236
N237
S239
G240
I241
E243
L244
H245
T268
F269
G270
A271
S272
C273
V274
T275
C277
S283
D285
V286
G287
S288
C289
E310
C312
K314
C316

==========

Cluster2     total:35 amino acid Para:CA_7_20000
C541
P543
P557
E558
A559
D560
Q561
C562
C565
Y568
K569
D570
P571
P572
F573
V575
A576
R577
C578
P579
S580
I591
W592
K593
F594
P595
D596
E597
E598
G599
A600
C601
Q602
P603
C604

==========

Cluster3     total:12 amino acid Para:CA_7_20000
D143
I145
L146
W147
K148
A158
L159
T160
L161
D163
C177
R181

==========
