# Supplementary material for: Pep-3D-Search: a method for B-cell epitope prediction based on mimotope analysis
Source: BMC Bioinformatics. 2008 Dec 16;9:538. doi: 10.1186/1471-2105-9-538 (PMC2639436; doi:10.1186/1471-2105-9-538)
Supplement: Additional file 3 — An example of predicting epitopes based on mimotope analysis. The file is a ZIP archive containing all materials to predict the epitopes in the test case 1n8z using Pep-3D-Search based on mimotope analysis. [file 1471-2105-9-538-S3.zip › Additional_file_3/Epitope_Prediction_based_on_mimotope/1N8Z_C/CA_7.5/Cluster_7_5_20000_CA.txt]

Cluster1     total:40 amino acid Para:CA_7.5_20000
E544
Q546
Q548
G550
V552
A559
D560
Q561
C562
V563
A564
C565
A566
H567
Y568
K569
D570
P571
P572
F573
V575
A576
R577
C578
P579
S580
I591
W592
K593
F594
P595
D596
E597
E598
G599
A600
C601
Q602
P603
C604

==========

Cluster2     total:23 amino acid Para:CA_7.5_20000
T194
T196
V197
C198
A199
G200
C202
K206
G207
P208
L209
P210
D212
C213
H215
T223
G224
P225
K226
H227
D229
C230
L231

==========

Cluster3     total:23 amino acid Para:CA_7.5_20000
D8
Q35
G36
H235
F236
E243
L244
H245
C246
T268
G270
A271
C273
V274
T275
C277
Y387
R412
I413
L414
N416
G417
Y419

==========
