# Supplementary material for: Pep-3D-Search: a method for B-cell epitope prediction based on mimotope analysis
Source: BMC Bioinformatics. 2008 Dec 16;9:538. doi: 10.1186/1471-2105-9-538 (PMC2639436; doi:10.1186/1471-2105-9-538)
Supplement: Additional file 3 — An example of predicting epitopes based on mimotope analysis. The file is a ZIP archive containing all materials to predict the epitopes in the test case 1n8z using Pep-3D-Search based on mimotope analysis. [file 1471-2105-9-538-S3.zip › Additional_file_3/Epitope_Prediction_based_on_mimotope/1N8Z_C/CA_8/Cluster_8_20000_CA.txt]

Cluster1     total:36 amino acid Para:CA_8_20000
E544
Q546
D560
Q561
C562
V563
A564
C565
A566
H567
Y568
K569
D570
P571
P572
F573
V575
A576
R577
C578
P579
S580
I591
W592
K593
F594
P595
D596
E597
E598
G599
A600
C601
Q602
P603
C604

==========

Cluster2     total:21 amino acid Para:CA_8_20000
L193
T194
T196
V197
C198
A199
C202
G207
L209
D212
H215
Q217
T223
G224
P225
K226
H227
D229
C230
L231
C233

==========

Cluster3     total:24 amino acid Para:CA_8_20000
D8
Q35
G36
T268
F269
S272
C273
V274
T275
A276
C277
P278
Y279
N280
Y281
C289
T290
Y387
R412
I413
L414
H415
N416
Y419

==========
