# Supplementary material for: Pep-3D-Search: a method for B-cell epitope prediction based on mimotope analysis
Source: BMC Bioinformatics. 2008 Dec 16;9:538. doi: 10.1186/1471-2105-9-538 (PMC2639436; doi:10.1186/1471-2105-9-538)
Supplement: Additional file 3 — An example of predicting epitopes based on mimotope analysis. The file is a ZIP archive containing all materials to predict the epitopes in the test case 1n8z using Pep-3D-Search based on mimotope analysis. [file 1471-2105-9-538-S3.zip › Additional_file_3/Epitope_Prediction_based_on_mimotope/1N8Z_C/CB_6_5/Cluster_6_5_20000_CB.txt]

Cluster1     total:28 amino acid Para:_CB_6.5_20000
K226
H227
S228
D229
C230
C233
H235
F236
N237
H238
S239
G240
I241
E243
L244
H245
C246
R266
Y267
T268
F269
G270
A271
S272
C273
V274
S288
C289

==========

Cluster2     total:30 amino acid Para:_CB_6.5_20000
F555
Q561
C562
V563
A564
C565
A566
H567
Y568
K569
D570
P571
F573
V575
C578
P579
S580
I591
W592
K593
F594
P595
D596
E597
E598
G599
A600
C601
Q602
P603

==========
