# Supplementary material for: Pep-3D-Search: a method for B-cell epitope prediction based on mimotope analysis
Source: BMC Bioinformatics. 2008 Dec 16;9:538. doi: 10.1186/1471-2105-9-538 (PMC2639436; doi:10.1186/1471-2105-9-538)
Supplement: Additional file 3 — An example of predicting epitopes based on mimotope analysis. The file is a ZIP archive containing all materials to predict the epitopes in the test case 1n8z using Pep-3D-Search based on mimotope analysis. [file 1471-2105-9-538-S3.zip › Additional_file_3/Epitope_Prediction_based_on_mimotope/1N8Z_C/CB_7/Cluster_7_20000_CB.txt]

Cluster1     total:41 amino acid Para:_CB_7_20000
V197
A199
C202
G207
P208
L209
D212
Q217
G224
P225
K226
H227
S228
D229
C230
C233
L234
H235
F236
N237
H238
S239
G240
I241
E243
L244
H245
T268
F269
A271
S272
C273
V274
D285
G287
C289
Q298
V300
A302
E310
C312

==========

Cluster2     total:31 amino acid Para:_CB_7_20000
H542
P543
E544
A559
C565
A566
H567
Y568
K569
D570
P571
F573
V575
A576
R577
C578
P579
S580
I591
W592
K593
F594
P595
D596
E598
G599
A600
C601
Q602
P603
C604

==========

Cluster3     total:9 amino acid Para:_CB_7_20000
L146
W147
K148
C190
Q191
S192
L193
G207
C213

==========
