# Supplementary material for: Pep-3D-Search: a method for B-cell epitope prediction based on mimotope analysis
Source: BMC Bioinformatics. 2008 Dec 16;9:538. doi: 10.1186/1471-2105-9-538 (PMC2639436; doi:10.1186/1471-2105-9-538)
Supplement: Additional file 3 — An example of predicting epitopes based on mimotope analysis. The file is a ZIP archive containing all materials to predict the epitopes in the test case 1n8z using Pep-3D-Search based on mimotope analysis. [file 1471-2105-9-538-S3.zip › Additional_file_3/Epitope_Prediction_based_on_mimotope/1N8Z_C/CB_7.5/Cluster_7_5_20000_CB.txt]

Cluster1     total:35 amino acid Para:_CB_7.5_20000
N89
Y90
K128
G129
L132
Y141
D143
T144
I145
L146
W147
K148
N154
N155
Q156
L157
A158
L159
T160
I162
C170
P172
C173
C177
K178
G179
S180
R181
C190
Q191
S192
L193
T196
V197
C198

==========

Cluster2     total:37 amino acid Para:_CB_7.5_20000
V3
F236
N237
E243
Y267
T268
F269
S272
C273
V274
P278
C289
T290
L291
V292
C293
V319
C320
Y321
G324
M325
E326
H327
R329
E330
V331
E341
A343
C345
F349
Y387
I413
L414
H415
G417
Y419
G442

==========

Cluster3     total:33 amino acid Para:_CB_7.5_20000
E544
Q546
C562
V563
A564
C565
A566
H567
Y568
K569
D570
P571
F573
V575
A576
R577
C578
P579
S580
I591
W592
K593
F594
P595
D596
E597
E598
G599
A600
C601
Q602
P603
C604

==========
