# Supplementary material for: Pep-3D-Search: a method for B-cell epitope prediction based on mimotope analysis
Source: BMC Bioinformatics. 2008 Dec 16;9:538. doi: 10.1186/1471-2105-9-538 (PMC2639436; doi:10.1186/1471-2105-9-538)
Supplement: Additional file 3 — An example of predicting epitopes based on mimotope analysis. The file is a ZIP archive containing all materials to predict the epitopes in the test case 1n8z using Pep-3D-Search based on mimotope analysis. [file 1471-2105-9-538-S3.zip › Additional_file_3/Epitope_Prediction_based_on_mimotope/1N8Z_C/CB_8/Cluster_8_20000_CB.txt]

Cluster1     total:37 amino acid Para:_CB_8_20000
E544
Q546
E558
A559
D560
C562
V563
A564
C565
A566
H567
Y568
K569
D570
P571
P572
F573
V575
A576
R577
C578
P579
S580
I591
W592
K593
F594
P595
D596
E597
E598
G599
A600
C601
Q602
P603
C604

==========

Cluster2     total:28 amino acid Para:_CB_8_20000
L85
N89
G129
L132
I145
L146
W147
H152
N154
N155
Q156
L157
A158
C177
K178
R181
C190
Q191
L193
V197
C198
G200
A203
G207
P208
P210
D212
C213

==========

Cluster3     total:17 amino acid Para:_CB_8_20000
C289
T290
L291
V292
C293
V319
C320
Y321
G324
M325
E326
H327
R329
E330
V331
F349
I413

==========
