# Supplementary material for: Pep-3D-Search: a method for B-cell epitope prediction based on mimotope analysis
Source: BMC Bioinformatics. 2008 Dec 16;9:538. doi: 10.1186/1471-2105-9-538 (PMC2639436; doi:10.1186/1471-2105-9-538)
Supplement: Additional file 4 — An example of predicting epitopes based on motif analysis. The file is a ZIP archive containing all materials to predict the epitopes in the test case 1e6j using Pep-3D-Search based on motif analysis. [file 1471-2105-9-538-S4.zip]

Archive with 43 entries (36 files):
- Additional_file_4/
- Additional_file_4/Epitope_Prediction_based_on_motif/
- Additional_file_4/Epitope_Prediction_based_on_motif/1E6J_P/
- Additional_file_4/Epitope_Prediction_based_on_motif/1E6J_P/AHA_4/
- Additional_file_4/Epitope_Prediction_based_on_motif/1E6J_P/AHA_4/13B5_1E6J_Motif.txt
- Additional_file_4/Epitope_Prediction_based_on_motif/1E6J_P/AHA_4/1E6J_P.pdb
- Additional_file_4/Epitope_Prediction_based_on_motif/1E6J_P/AHA_4/1E6J_P.txt
- Additional_file_4/Epitope_Prediction_based_on_motif/1E6J_P/AHA_4/Motif_4_20000.txt
- Additional_file_4/Epitope_Prediction_based_on_motif/1E6J_P/AHA_4/myFile.mdb
- Additional_file_4/Epitope_Prediction_based_on_motif/1E6J_P/AHA_4/Native Epitope(1E6J_P).txt
- Additional_file_4/Epitope_Prediction_based_on_motif/1E6J_P/AHA_4/Pep_3D_Search.exe
- Additional_file_4/Epitope_Prediction_based_on_motif/1E6J_P/AHA_4/radii.txt
- Additional_file_4/Epitope_Prediction_based_on_motif/1E6J_P/AHA_4/surfrace4_0.exe
- Additional_file_4/Epitope_Prediction_based_on_motif/1E6J_P/CA_7/
- Additional_file_4/Epitope_Prediction_based_on_motif/1E6J_P/CA_7/13B5_1E6J_Motif.txt
- Additional_file_4/Epitope_Prediction_based_on_motif/1E6J_P/CA_7/1E6J_P.pdb
- Additional_file_4/Epitope_Prediction_based_on_motif/1E6J_P/CA_7/1E6J_P.txt
- Additional_file_4/Epitope_Prediction_based_on_motif/1E6J_P/CA_7/Motif_7_20000.txt
- Additional_file_4/Epitope_Prediction_based_on_motif/1E6J_P/CA_7/myFile.mdb
- Additional_file_4/Epitope_Prediction_based_on_motif/1E6J_P/CA_7/Native Epitope(1E6J_P).txt
- Additional_file_4/Epitope_Prediction_based_on_motif/1E6J_P/CA_7/Pep_3D_Search.exe
- Additional_file_4/Epitope_Prediction_based_on_motif/1E6J_P/CA_7/radii.txt
- Additional_file_4/Epitope_Prediction_based_on_motif/1E6J_P/CA_7/surfrace4_0.exe
- Additional_file_4/Epitope_Prediction_based_on_motif/1E6J_P/CB_7/
- Additional_file_4/Epitope_Prediction_based_on_motif/1E6J_P/CB_7/13B5_1E6J_Motif.txt
- Additional_file_4/Epitope_Prediction_based_on_motif/1E6J_P/CB_7/1E6J_P.pdb
- Additional_file_4/Epitope_Prediction_based_on_motif/1E6J_P/CB_7/1E6J_P.txt
- Additional_file_4/Epitope_Prediction_based_on_motif/1E6J_P/CB_7/Motif_7_20000.txt
- Additional_file_4/Epitope_Prediction_based_on_motif/1E6J_P/CB_7/myFile.mdb
- Additional_file_4/Epitope_Prediction_based_on_motif/1E6J_P/CB_7/Native Epitope(1E6J_P).txt
- Additional_file_4/Epitope_Prediction_based_on_motif/1E6J_P/CB_7/Pep_3D_Search.exe
- Additional_file_4/Epitope_Prediction_based_on_motif/1E6J_P/CB_7/radii.txt
- Additional_file_4/Epitope_Prediction_based_on_motif/1E6J_P/CB_7/surfrace4_0.exe
- Additional_file_4/Epitope_Prediction_based_on_motif/1E6J_P/CB_7.5/
- Additional_file_4/Epitope_Prediction_based_on_motif/1E6J_P/CB_7.5/13B5_1E6J_Motif.txt
- Additional_file_4/Epitope_Prediction_based_on_motif/1E6J_P/CB_7.5/1E6J_P.pdb
- Additional_file_4/Epitope_Prediction_based_on_motif/1E6J_P/CB_7.5/1E6J_P.txt
- Additional_file_4/Epitope_Prediction_based_on_motif/1E6J_P/CB_7.5/Motif_7_5_20000.txt
- Additional_file_4/Epitope_Prediction_based_on_motif/1E6J_P/CB_7.5/myFile.mdb
- Additional_file_4/Epitope_Prediction_based_on_motif/1E6J_P/CB_7.5/Native Epitope(1E6J_P).txt
- Additional_file_4/Epitope_Prediction_based_on_motif/1E6J_P/CB_7.5/Pep_3D_Search.exe
- Additional_file_4/Epitope_Prediction_based_on_motif/1E6J_P/CB_7.5/radii.txt
- Additional_file_4/Epitope_Prediction_based_on_motif/1E6J_P/CB_7.5/surfrace4_0.exe
