# Supplementary material for: Pep-3D-Search: a method for B-cell epitope prediction based on mimotope analysis
Source: BMC Bioinformatics. 2008 Dec 16;9:538. doi: 10.1186/1471-2105-9-538 (PMC2639436; doi:10.1186/1471-2105-9-538)
Supplement: Additional file 4 — An example of predicting epitopes based on motif analysis. The file is a ZIP archive containing all materials to predict the epitopes in the test case 1e6j using Pep-3D-Search based on motif analysis. [file 1471-2105-9-538-S4.zip › Additional_file_4/Epitope_Prediction_based_on_motif/1E6J_P/AHA_4/Motif_4_20000.txt]

========= Seq: 0 =========
D197  I201  L205  G206  P207  A209  E213  T216  M215  R162  D163  D166  
Scope: 2.13854166666667
 
========= Seq: 1 =========
D197  I201  L205  G206  P207  A209  E213  T210  L211  Y169  R167  D166  
Scope: 2.13854166666667
 
========= Seq: 2 =========
D197  I201  L205  G206  P207  A209  E213  T216  E212  M215  R162  D163  
Scope: 2.13854166666667
 
========= Seq: 3 =========
D197  I201  K203  G206  P207  A209  E213  T216  E212  L211  Y169  D166  
Scope: 2.13854166666667
 
========= Seq: 4 =========
D197  I201  K203  G206  P207  A209  E213  T210  M214  M215  R162  D166  
Scope: 2.13854166666667
 
========= Seq: 5 =========
D197  I201  L205  G206  P207  A208  A209  T210  L211  Y169  V165  D163  
Scope: 2.13854166666667
 
========= Seq: 6 =========
D197  I201  L205  G206  P207  A208  A209  T210  E213  L211  Y169  D166  
Scope: 2.13854166666667
 
========= Seq: 7 =========
D197  I201  L205  G206  P207  A209  E213  T210  M214  A217  T216  E212  
Scope: 2.13854166666667
 
========= Seq: 8 =========
D197  I201  L205  G206  P207  A209  E213  T216  A217  Q219  M215  E212  
Scope: 2.13854166666667
 
========= Seq: 9 =========
D197  I201  L205  G206  P207  A209  E213  T210  E212  M214  V191  E187  
Scope: 2.13854166666667
 
