# Supplementary material for: Pep-3D-Search: a method for B-cell epitope prediction based on mimotope analysis
Source: BMC Bioinformatics. 2008 Dec 16;9:538. doi: 10.1186/1471-2105-9-538 (PMC2639436; doi:10.1186/1471-2105-9-538)
Supplement: Additional file 4 — An example of predicting epitopes based on motif analysis. The file is a ZIP archive containing all materials to predict the epitopes in the test case 1e6j using Pep-3D-Search based on motif analysis. [file 1471-2105-9-538-S4.zip › Additional_file_4/Epitope_Prediction_based_on_motif/1E6J_P/CA_7/Motif_7_20000.txt]

========= Seq: 0 =========
D197  I201  A204  G206  A209  L205  E213  T216  M215  V165  Y169  D166  
Scope: 1.97520833333333
 
========= Seq: 1 =========
D197  I201  A204  G206  A209  L205  E213  T210  E212  M215  R162  D163  
Scope: 1.97520833333333
 
========= Seq: 2 =========
D197  I201  A204  G206  A209  L205  E213  T216  Q219  R162  P160  D163  
Scope: 1.97520833333333
 
========= Seq: 3 =========
D197  I201  A204  G206  P207  A208  A209  T210  L211  M215  V165  D166  
Scope: 1.97520833333333
 
========= Seq: 4 =========
E29   V26   K25   N21   P17   L20   T54   T58   L56   N53   Q50   D51   
Scope: 1.97520833333333
 
========= Seq: 5 =========
E28   V24   K25   N21   P17   L20   T58   T54   I15   A47   T48   D51   
Scope: 1.97520833333333
 
========= Seq: 6 =========
E28   V26   K25   N21   P17   L20   T58   T54   N53   G106  Q50   D51   
Scope: 1.97520833333333
 
========= Seq: 7 =========
E29   V26   K25   N21   P17   L20   T58   T54   Q50   L111  T48   D51   
Scope: 1.97520833333333
 
========= Seq: 8 =========
D197  I201  A204  G206  A209  L205  A217  T216  Q219  M215  V165  D166  
Scope: 1.97520833333333
 
========= Seq: 9 =========
D197  I201  A204  G206  A209  L205  A217  T216  M215  Q219  R162  D163  
Scope: 1.97520833333333
 
