# Supplementary material for: Pep-3D-Search: a method for B-cell epitope prediction based on mimotope analysis
Source: BMC Bioinformatics. 2008 Dec 16;9:538. doi: 10.1186/1471-2105-9-538 (PMC2639436; doi:10.1186/1471-2105-9-538)
Supplement: Additional file 4 — An example of predicting epitopes based on motif analysis. The file is a ZIP archive containing all materials to predict the epitopes in the test case 1e6j using Pep-3D-Search based on motif analysis. [file 1471-2105-9-538-S4.zip › Additional_file_4/Epitope_Prediction_based_on_motif/1E6J_P/CB_7.5/Motif_7_5_20000.txt]

========= Seq: 0 =========
D197  I201  K203  G206  P207  L205  A204  T200  K199  A194  R154  D152  
Scope: 2.20270833333333
 
========= Seq: 1 =========
D197  I201  K203  G206  P207  L205  A209  T210  L211  M215  R162  D166  
Scope: 2.20270833333333
 
========= Seq: 2 =========
D197  I201  K203  G206  P207  L205  A204  T200  P196  P157  E159  D163  
Scope: 2.20270833333333
 
========= Seq: 3 =========
D197  I201  A204  G206  P207  L205  A208  T210  E212  M215  R162  D163  
Scope: 2.20270833333333
 
========= Seq: 4 =========
D197  I201  L205  G206  P207  A209  E213  T216  Q219  P160  D163  D166  
Scope: 2.20270833333333
 
========= Seq: 5 =========
D197  I201  L205  G206  P207  A209  E213  T210  M214  M215  R162  D163  
Scope: 2.20270833333333
 
========= Seq: 6 =========
D197  I201  L205  G206  P207  A209  E213  T216  M215  Q219  P160  D163  
Scope: 2.20270833333333
 
========= Seq: 7 =========
D197  I201  L205  G206  P207  A208  E187  T188  V191  N193  R154  D152  
Scope: 2.20270833333333
 
========= Seq: 8 =========
D197  I201  L205  G206  A209  L211  E212  T210  M214  M215  R162  D166  
Scope: 2.20270833333333
 
========= Seq: 9 =========
D197  I201  L205  G206  A209  L211  E213  T216  Q219  R162  V165  D163  
Scope: 2.20270833333333
 
