# Supplementary material for: Pep-3D-Search: a method for B-cell epitope prediction based on mimotope analysis
Source: BMC Bioinformatics. 2008 Dec 16;9:538. doi: 10.1186/1471-2105-9-538 (PMC2639436; doi:10.1186/1471-2105-9-538)
Supplement: Additional file 5 — An example of evaluating the searching capability of Pep-3D-Search. The file is a ZIP archive containing all materials to evaluate the Pep-3D-Search's searching capability by localizing the target path of 21 residues in length on the surface of the protein 1g9m (chain G) with original and mutated sequences of the target path as inputs. [file 1471-2105-9-538-S5.zip]

Archive with 261 entries (216 files):
- Additional_file_5/
- Additional_file_5/The_searching_capability_of_Pep-3D-Search/
- Additional_file_5/The_searching_capability_of_Pep-3D-Search/path_in_Legth_21/
- Additional_file_5/The_searching_capability_of_Pep-3D-Search/path_in_Legth_21/CB_7_5_10000_Iter/
- Additional_file_5/The_searching_capability_of_Pep-3D-Search/path_in_Legth_21/CB_7_5_10000_Iter/10%_Mutation/
- Additional_file_5/The_searching_capability_of_Pep-3D-Search/path_in_Legth_21/CB_7_5_10000_Iter/10%_Mutation/1G9M_G.pdb
- Additional_file_5/The_searching_capability_of_Pep-3D-Search/path_in_Legth_21/CB_7_5_10000_Iter/10%_Mutation/1G9M_G.txt
- Additional_file_5/The_searching_capability_of_Pep-3D-Search/path_in_Legth_21/CB_7_5_10000_Iter/10%_Mutation/Input_motif.TXT
- Additional_file_5/The_searching_capability_of_Pep-3D-Search/path_in_Legth_21/CB_7_5_10000_Iter/10%_Mutation/Motif_7_5_10000.txt
- Additional_file_5/The_searching_capability_of_Pep-3D-Search/path_in_Legth_21/CB_7_5_10000_Iter/10%_Mutation/myFile.mdb
- Additional_file_5/The_searching_capability_of_Pep-3D-Search/path_in_Legth_21/CB_7_5_10000_Iter/10%_Mutation/Pep_3D_Search.exe
- Additional_file_5/The_searching_capability_of_Pep-3D-Search/path_in_Legth_21/CB_7_5_10000_Iter/15%_Mutation/
- Additional_file_5/The_searching_capability_of_Pep-3D-Search/path_in_Legth_21/CB_7_5_10000_Iter/15%_Mutation/1G9M_G.pdb
- Additional_file_5/The_searching_capability_of_Pep-3D-Search/path_in_Legth_21/CB_7_5_10000_Iter/15%_Mutation/1G9M_G.txt
- Additional_file_5/The_searching_capability_of_Pep-3D-Search/path_in_Legth_21/CB_7_5_10000_Iter/15%_Mutation/Input_motif.TXT
- Additional_file_5/The_searching_capability_of_Pep-3D-Search/path_in_Legth_21/CB_7_5_10000_Iter/15%_Mutation/Motif_7_5_10000.txt
- Additional_file_5/The_searching_capability_of_Pep-3D-Search/path_in_Legth_21/CB_7_5_10000_Iter/15%_Mutation/myFile.mdb
- Additional_file_5/The_searching_capability_of_Pep-3D-Search/path_in_Legth_21/CB_7_5_10000_Iter/15%_Mutation/Pep_3D_Search.exe
- Additional_file_5/The_searching_capability_of_Pep-3D-Search/path_in_Legth_21/CB_7_5_10000_Iter/20%_Mutation/
- Additional_file_5/The_searching_capability_of_Pep-3D-Search/path_in_Legth_21/CB_7_5_10000_Iter/20%_Mutation/1G9M_G.pdb
- Additional_file_5/The_searching_capability_of_Pep-3D-Search/path_in_Legth_21/CB_7_5_10000_Iter/20%_Mutation/1G9M_G.txt
- Additional_file_5/The_searching_capability_of_Pep-3D-Search/path_in_Legth_21/CB_7_5_10000_Iter/20%_Mutation/Input_motif.TXT
- Additional_file_5/The_searching_capability_of_Pep-3D-Search/path_in_Legth_21/CB_7_5_10000_Iter/20%_Mutation/Motif_7_5_10000.txt
- Additional_file_5/The_searching_capability_of_Pep-3D-Search/path_in_Legth_21/CB_7_5_10000_Iter/20%_Mutation/myFile.mdb
- Additional_file_5/The_searching_capability_of_Pep-3D-Search/path_in_Legth_21/CB_7_5_10000_Iter/20%_Mutation/Pep_3D_Search.exe
- Additional_file_5/The_searching_capability_of_Pep-3D-Search/path_in_Legth_21/CB_7_5_10000_Iter/25%_Mutation/
- Additional_file_5/The_searching_capability_of_Pep-3D-Search/path_in_Legth_21/CB_7_5_10000_Iter/25%_Mutation/1G9M_G.pdb
- Additional_file_5/The_searching_capability_of_Pep-3D-Search/path_in_Legth_21/CB_7_5_10000_Iter/25%_Mutation/1G9M_G.txt
- Additional_file_5/The_searching_capability_of_Pep-3D-Search/path_in_Legth_21/CB_7_5_10000_Iter/25%_Mutation/Input_motif.TXT
- Additional_file_5/The_searching_capability_of_Pep-3D-Search/path_in_Legth_21/CB_7_5_10000_Iter/25%_Mutation/Motif_7_5_10000.txt
- Additional_file_5/The_searching_capability_of_Pep-3D-Search/path_in_Legth_21/CB_7_5_10000_Iter/25%_Mutation/myFile.mdb
- Additional_file_5/The_searching_capability_of_Pep-3D-Search/path_in_Legth_21/CB_7_5_10000_Iter/25%_Mutation/Pep_3D_Search.exe
- Additional_file_5/The_searching_capability_of_Pep-3D-Search/path_in_Legth_21/CB_7_5_10000_Iter/30%_Mutation/
- Additional_file_5/The_searching_capability_of_Pep-3D-Search/path_in_Legth_21/CB_7_5_10000_Iter/30%_Mutation/1G9M_G.pdb
- Additional_file_5/The_searching_capability_of_Pep-3D-Search/path_in_Legth_21/CB_7_5_10000_Iter/30%_Mutation/1G9M_G.txt
- Additional_file_5/The_searching_capability_of_Pep-3D-Search/path_in_Legth_21/CB_7_5_10000_Iter/30%_Mutation/Input_motif.TXT
- Additional_file_5/The_searching_capability_of_Pep-3D-Search/path_in_Legth_21/CB_7_5_10000_Iter/30%_Mutation/Motif_7_5_10000.txt
- Additional_file_5/The_searching_capability_of_Pep-3D-Search/path_in_Legth_21/CB_7_5_10000_Iter/30%_Mutation/myFile.mdb
- Additional_file_5/The_searching_capability_of_Pep-3D-Search/path_in_Legth_21/CB_7_5_10000_Iter/30%_Mutation/Pep_3D_Search.exe
- Additional_file_5/The_searching_capability_of_Pep-3D-Search/path_in_Legth_21/CB_7_5_10000_Iter/No_Mutation/
- Additional_file_5/The_searching_capability_of_Pep-3D-Search/path_in_Legth_21/CB_7_5_10000_Iter/No_Mutation/1G9M_G.pdb
- Additional_file_5/The_searching_capability_of_Pep-3D-Search/path_in_Legth_21/CB_7_5_10000_Iter/No_Mutation/1G9M_G.txt
- Additional_file_5/The_searching_capability_of_Pep-3D-Search/path_in_Legth_21/CB_7_5_10000_Iter/No_Mutation/Input_motif.TXT
- Additional_file_5/The_searching_capability_of_Pep-3D-Search/path_in_Legth_21/CB_7_5_10000_Iter/No_Mutation/Motif_7_5_10000.txt
- Additional_file_5/The_searching_capability_of_Pep-3D-Search/path_in_Legth_21/CB_7_5_10000_Iter/No_Mutation/myFile.mdb
- Additional_file_5/The_searching_capability_of_Pep-3D-Search/path_in_Legth_21/CB_7_5_10000_Iter/No_Mutation/Pep_3D_Search.exe
- Additional_file_5/The_searching_capability_of_Pep-3D-Search/path_in_Legth_21/CB_7_5_15000_Iter/
- Additional_file_5/The_searching_capability_of_Pep-3D-Search/path_in_Legth_21/CB_7_5_15000_Iter/10%_Mutation/
- Additional_file_5/The_searching_capability_of_Pep-3D-Search/path_in_Legth_21/CB_7_5_15000_Iter/10%_Mutation/1G9M_G.pdb
- Additional_file_5/The_searching_capability_of_Pep-3D-Search/path_in_Legth_21/CB_7_5_15000_Iter/10%_Mutation/1G9M_G.txt
- Additional_file_5/The_searching_capability_of_Pep-3D-Search/path_in_Legth_21/CB_7_5_15000_Iter/10%_Mutation/Input_motif.TXT
- Additional_file_5/The_searching_capability_of_Pep-3D-Search/path_in_Legth_21/CB_7_5_15000_Iter/10%_Mutation/Motif_7_5_15000.txt
- Additional_file_5/The_searching_capability_of_Pep-3D-Search/path_in_Legth_21/CB_7_5_15000_Iter/10%_Mutation/myFile.mdb
- Additional_file_5/The_searching_capability_of_Pep-3D-Search/path_in_Legth_21/CB_7_5_15000_Iter/10%_Mutation/Pep_3D_Search.exe
- Additional_file_5/The_searching_capability_of_Pep-3D-Search/path_in_Legth_21/CB_7_5_15000_Iter/15%_Mutation/
- Additional_file_5/The_searching_capability_of_Pep-3D-Search/path_in_Legth_21/CB_7_5_15000_Iter/15%_Mutation/1G9M_G.pdb
- Additional_file_5/The_searching_capability_of_Pep-3D-Search/path_in_Legth_21/CB_7_5_15000_Iter/15%_Mutation/1G9M_G.txt
- Additional_file_5/The_searching_capability_of_Pep-3D-Search/path_in_Legth_21/CB_7_5_15000_Iter/15%_Mutation/Input_motif.TXT
- Additional_file_5/The_searching_capability_of_Pep-3D-Search/path_in_Legth_21/CB_7_5_15000_Iter/15%_Mutation/Motif_7_5_15000.txt
- Additional_file_5/The_searching_capability_of_Pep-3D-Search/path_in_Legth_21/CB_7_5_15000_Iter/15%_Mutation/myFile.mdb
- Additional_file_5/The_searching_capability_of_Pep-3D-Search/path_in_Legth_21/CB_7_5_15000_Iter/15%_Mutation/Pep_3D_Search.exe
- Additional_file_5/The_searching_capability_of_Pep-3D-Search/path_in_Legth_21/CB_7_5_15000_Iter/20%_Mutation/
- Additional_file_5/The_searching_capability_of_Pep-3D-Search/path_in_Legth_21/CB_7_5_15000_Iter/20%_Mutation/1G9M_G.pdb
- Additional_file_5/The_searching_capability_of_Pep-3D-Search/path_in_Legth_21/CB_7_5_15000_Iter/20%_Mutation/1G9M_G.txt
- Additional_file_5/The_searching_capability_of_Pep-3D-Search/path_in_Legth_21/CB_7_5_15000_Iter/20%_Mutation/Input_motif.TXT
- Additional_file_5/The_searching_capability_of_Pep-3D-Search/path_in_Legth_21/CB_7_5_15000_Iter/20%_Mutation/Motif_7_5_15000.txt
- Additional_file_5/The_searching_capability_of_Pep-3D-Search/path_in_Legth_21/CB_7_5_15000_Iter/20%_Mutation/myFile.mdb
- Additional_file_5/The_searching_capability_of_Pep-3D-Search/path_in_Legth_21/CB_7_5_15000_Iter/20%_Mutation/Pep_3D_Search.exe
- Additional_file_5/The_searching_capability_of_Pep-3D-Search/path_in_Legth_21/CB_7_5_15000_Iter/25%_Mutation/
- Additional_file_5/The_searching_capability_of_Pep-3D-Search/path_in_Legth_21/CB_7_5_15000_Iter/25%_Mutation/1G9M_G.pdb
- Additional_file_5/The_searching_capability_of_Pep-3D-Search/path_in_Legth_21/CB_7_5_15000_Iter/25%_Mutation/1G9M_G.txt
- Additional_file_5/The_searching_capability_of_Pep-3D-Search/path_in_Legth_21/CB_7_5_15000_Iter/25%_Mutation/Input_motif.TXT
- Additional_file_5/The_searching_capability_of_Pep-3D-Search/path_in_Legth_21/CB_7_5_15000_Iter/25%_Mutation/Motif_7_5_15000.txt
- Additional_file_5/The_searching_capability_of_Pep-3D-Search/path_in_Legth_21/CB_7_5_15000_Iter/25%_Mutation/myFile.mdb
- Additional_file_5/The_searching_capability_of_Pep-3D-Search/path_in_Legth_21/CB_7_5_15000_Iter/25%_Mutation/Pep_3D_Search.exe
- Additional_file_5/The_searching_capability_of_Pep-3D-Search/path_in_Legth_21/CB_7_5_15000_Iter/30%_Mutation/
- Additional_file_5/The_searching_capability_of_Pep-3D-Search/path_in_Legth_21/CB_7_5_15000_Iter/30%_Mutation/1G9M_G.pdb
- Additional_file_5/The_searching_capability_of_Pep-3D-Search/path_in_Legth_21/CB_7_5_15000_Iter/30%_Mutation/1G9M_G.txt
- Additional_file_5/The_searching_capability_of_Pep-3D-Search/path_in_Legth_21/CB_7_5_15000_Iter/30%_Mutation/Input_motif.TXT
- Additional_file_5/The_searching_capability_of_Pep-3D-Search/path_in_Legth_21/CB_7_5_15000_Iter/30%_Mutation/Motif_7_5_15000.txt
- Additional_file_5/The_searching_capability_of_Pep-3D-Search/path_in_Legth_21/CB_7_5_15000_Iter/30%_Mutation/myFile.mdb
- Additional_file_5/The_searching_capability_of_Pep-3D-Search/path_in_Legth_21/CB_7_5_15000_Iter/30%_Mutation/Pep_3D_Search.exe
- Additional_file_5/The_searching_capability_of_Pep-3D-Search/path_in_Legth_21/CB_7_5_15000_Iter/No_Mutation/
- Additional_file_5/The_searching_capability_of_Pep-3D-Search/path_in_Legth_21/CB_7_5_15000_Iter/No_Mutation/1G9M_G.pdb
- Additional_file_5/The_searching_capability_of_Pep-3D-Search/path_in_Legth_21/CB_7_5_15000_Iter/No_Mutation/1G9M_G.txt
- Additional_file_5/The_searching_capability_of_Pep-3D-Search/path_in_Legth_21/CB_7_5_15000_Iter/No_Mutation/Input_motif.TXT
- Additional_file_5/The_searching_capability_of_Pep-3D-Search/path_in_Legth_21/CB_7_5_15000_Iter/No_Mutation/Motif_7_5_15000.txt
- Additional_file_5/The_searching_capability_of_Pep-3D-Search/path_in_Legth_21/CB_7_5_15000_Iter/No_Mutation/myFile.mdb
- Additional_file_5/The_searching_capability_of_Pep-3D-Search/path_in_Legth_21/CB_7_5_15000_Iter/No_Mutation/Pep_3D_Search.exe
- Additional_file_5/The_searching_capability_of_Pep-3D-Search/path_in_Legth_21/CB_7_5_20000_Iter/
- Additional_file_5/The_searching_capability_of_Pep-3D-Search/path_in_Legth_21/CB_7_5_20000_Iter/10%_Mutation/
- Additional_file_5/The_searching_capability_of_Pep-3D-Search/path_in_Legth_21/CB_7_5_20000_Iter/10%_Mutation/1G9M_G.pdb
- Additional_file_5/The_searching_capability_of_Pep-3D-Search/path_in_Legth_21/CB_7_5_20000_Iter/10%_Mutation/1G9M_G.txt
- Additional_file_5/The_searching_capability_of_Pep-3D-Search/path_in_Legth_21/CB_7_5_20000_Iter/10%_Mutation/Input_motif.TXT
- Additional_file_5/The_searching_capability_of_Pep-3D-Search/path_in_Legth_21/CB_7_5_20000_Iter/10%_Mutation/Motif_7_5_20000.txt
- Additional_file_5/The_searching_capability_of_Pep-3D-Search/path_in_Legth_21/CB_7_5_20000_Iter/10%_Mutation/myFile.mdb
- Additional_file_5/The_searching_capability_of_Pep-3D-Search/path_in_Legth_21/CB_7_5_20000_Iter/10%_Mutation/Pep_3D_Search.exe
- Additional_file_5/The_searching_capability_of_Pep-3D-Search/path_in_Legth_21/CB_7_5_20000_Iter/15%_Mutation/
- Additional_file_5/The_searching_capability_of_Pep-3D-Search/path_in_Legth_21/CB_7_5_20000_Iter/15%_Mutation/1G9M_G.pdb
- Additional_file_5/The_searching_capability_of_Pep-3D-Search/path_in_Legth_21/CB_7_5_20000_Iter/15%_Mutation/1G9M_G.txt
- Additional_file_5/The_searching_capability_of_Pep-3D-Search/path_in_Legth_21/CB_7_5_20000_Iter/15%_Mutation/Input_motif.TXT
- Additional_file_5/The_searching_capability_of_Pep-3D-Search/path_in_Legth_21/CB_7_5_20000_Iter/15%_Mutation/Motif_7_5_20000.txt
- Additional_file_5/The_searching_capability_of_Pep-3D-Search/path_in_Legth_21/CB_7_5_20000_Iter/15%_Mutation/myFile.mdb
- Additional_file_5/The_searching_capability_of_Pep-3D-Search/path_in_Legth_21/CB_7_5_20000_Iter/15%_Mutation/Pep_3D_Search.exe
- Additional_file_5/The_searching_capability_of_Pep-3D-Search/path_in_Legth_21/CB_7_5_20000_Iter/20%_Mutation/
- Additional_file_5/The_searching_capability_of_Pep-3D-Search/path_in_Legth_21/CB_7_5_20000_Iter/20%_Mutation/1G9M_G.pdb
- Additional_file_5/The_searching_capability_of_Pep-3D-Search/path_in_Legth_21/CB_7_5_20000_Iter/20%_Mutation/1G9M_G.txt
- Additional_file_5/The_searching_capability_of_Pep-3D-Search/path_in_Legth_21/CB_7_5_20000_Iter/20%_Mutation/Input_motif.TXT
- Additional_file_5/The_searching_capability_of_Pep-3D-Search/path_in_Legth_21/CB_7_5_20000_Iter/20%_Mutation/Motif_7_5_20000.txt
- Additional_file_5/The_searching_capability_of_Pep-3D-Search/path_in_Legth_21/CB_7_5_20000_Iter/20%_Mutation/myFile.mdb
- Additional_file_5/The_searching_capability_of_Pep-3D-Search/path_in_Legth_21/CB_7_5_20000_Iter/20%_Mutation/Pep_3D_Search.exe
- Additional_file_5/The_searching_capability_of_Pep-3D-Search/path_in_Legth_21/CB_7_5_20000_Iter/25%_Mutation/
- Additional_file_5/The_searching_capability_of_Pep-3D-Search/path_in_Legth_21/CB_7_5_20000_Iter/25%_Mutation/1G9M_G.pdb
- Additional_file_5/The_searching_capability_of_Pep-3D-Search/path_in_Legth_21/CB_7_5_20000_Iter/25%_Mutation/1G9M_G.txt
- Additional_file_5/The_searching_capability_of_Pep-3D-Search/path_in_Legth_21/CB_7_5_20000_Iter/25%_Mutation/Input_motif.TXT
- Additional_file_5/The_searching_capability_of_Pep-3D-Search/path_in_Legth_21/CB_7_5_20000_Iter/25%_Mutation/Motif_7_5_20000.txt
- Additional_file_5/The_searching_capability_of_Pep-3D-Search/path_in_Legth_21/CB_7_5_20000_Iter/25%_Mutation/myFile.mdb
- Additional_file_5/The_searching_capability_of_Pep-3D-Search/path_in_Legth_21/CB_7_5_20000_Iter/25%_Mutation/Pep_3D_Search.exe
- Additional_file_5/The_searching_capability_of_Pep-3D-Search/path_in_Legth_21/CB_7_5_20000_Iter/30%_Mutation/
- Additional_file_5/The_searching_capability_of_Pep-3D-Search/path_in_Legth_21/CB_7_5_20000_Iter/30%_Mutation/1G9M_G.pdb
- Additional_file_5/The_searching_capability_of_Pep-3D-Search/path_in_Legth_21/CB_7_5_20000_Iter/30%_Mutation/1G9M_G.txt
- Additional_file_5/The_searching_capability_of_Pep-3D-Search/path_in_Legth_21/CB_7_5_20000_Iter/30%_Mutation/Input_motif.TXT
- Additional_file_5/The_searching_capability_of_Pep-3D-Search/path_in_Legth_21/CB_7_5_20000_Iter/30%_Mutation/Motif_7_5_20000.txt
- Additional_file_5/The_searching_capability_of_Pep-3D-Search/path_in_Legth_21/CB_7_5_20000_Iter/30%_Mutation/myFile.mdb
- Additional_file_5/The_searching_capability_of_Pep-3D-Search/path_in_Legth_21/CB_7_5_20000_Iter/30%_Mutation/Pep_3D_Search.exe
- Additional_file_5/The_searching_capability_of_Pep-3D-Search/path_in_Legth_21/CB_7_5_20000_Iter/No_Mutation/
- Additional_file_5/The_searching_capability_of_Pep-3D-Search/path_in_Legth_21/CB_7_5_20000_Iter/No_Mutation/1G9M_G.pdb
- Additional_file_5/The_searching_capability_of_Pep-3D-Search/path_in_Legth_21/CB_7_5_20000_Iter/No_Mutation/1G9M_G.txt
- Additional_file_5/The_searching_capability_of_Pep-3D-Search/path_in_Legth_21/CB_7_5_20000_Iter/No_Mutation/Input_motif.TXT
- Additional_file_5/The_searching_capability_of_Pep-3D-Search/path_in_Legth_21/CB_7_5_20000_Iter/No_Mutation/Motif_7_5_20000.txt
- Additional_file_5/The_searching_capability_of_Pep-3D-Search/path_in_Legth_21/CB_7_5_20000_Iter/No_Mutation/myFile.mdb
- Additional_file_5/The_searching_capability_of_Pep-3D-Search/path_in_Legth_21/CB_7_5_20000_Iter/No_Mutation/Pep_3D_Search.exe
- Additional_file_5/The_searching_capability_of_Pep-3D-Search/path_in_Legth_21/CB_7_5_25000_Iter/
- Additional_file_5/The_searching_capability_of_Pep-3D-Search/path_in_Legth_21/CB_7_5_25000_Iter/10%_Mutation/
- Additional_file_5/The_searching_capability_of_Pep-3D-Search/path_in_Legth_21/CB_7_5_25000_Iter/10%_Mutation/1G9M_G.pdb
- Additional_file_5/The_searching_capability_of_Pep-3D-Search/path_in_Legth_21/CB_7_5_25000_Iter/10%_Mutation/1G9M_G.txt
- Additional_file_5/The_searching_capability_of_Pep-3D-Search/path_in_Legth_21/CB_7_5_25000_Iter/10%_Mutation/Input_motif.TXT
- Additional_file_5/The_searching_capability_of_Pep-3D-Search/path_in_Legth_21/CB_7_5_25000_Iter/10%_Mutation/Motif_7_5_25000.txt
- Additional_file_5/The_searching_capability_of_Pep-3D-Search/path_in_Legth_21/CB_7_5_25000_Iter/10%_Mutation/myFile.mdb
- Additional_file_5/The_searching_capability_of_Pep-3D-Search/path_in_Legth_21/CB_7_5_25000_Iter/10%_Mutation/Pep_3D_Search.exe
- Additional_file_5/The_searching_capability_of_Pep-3D-Search/path_in_Legth_21/CB_7_5_25000_Iter/15%_Mutation/
- Additional_file_5/The_searching_capability_of_Pep-3D-Search/path_in_Legth_21/CB_7_5_25000_Iter/15%_Mutation/1G9M_G.pdb
- Additional_file_5/The_searching_capability_of_Pep-3D-Search/path_in_Legth_21/CB_7_5_25000_Iter/15%_Mutation/1G9M_G.txt
- Additional_file_5/The_searching_capability_of_Pep-3D-Search/path_in_Legth_21/CB_7_5_25000_Iter/15%_Mutation/Input_motif.TXT
- Additional_file_5/The_searching_capability_of_Pep-3D-Search/path_in_Legth_21/CB_7_5_25000_Iter/15%_Mutation/Motif_7_5_25000.txt
- Additional_file_5/The_searching_capability_of_Pep-3D-Search/path_in_Legth_21/CB_7_5_25000_Iter/15%_Mutation/myFile.mdb
- Additional_file_5/The_searching_capability_of_Pep-3D-Search/path_in_Legth_21/CB_7_5_25000_Iter/15%_Mutation/Pep_3D_Search.exe
- Additional_file_5/The_searching_capability_of_Pep-3D-Search/path_in_Legth_21/CB_7_5_25000_Iter/20%_Mutation/
- Additional_file_5/The_searching_capability_of_Pep-3D-Search/path_in_Legth_21/CB_7_5_25000_Iter/20%_Mutation/1G9M_G.pdb
- Additional_file_5/The_searching_capability_of_Pep-3D-Search/path_in_Legth_21/CB_7_5_25000_Iter/20%_Mutation/1G9M_G.txt
- Additional_file_5/The_searching_capability_of_Pep-3D-Search/path_in_Legth_21/CB_7_5_25000_Iter/20%_Mutation/Input_motif.TXT
- Additional_file_5/The_searching_capability_of_Pep-3D-Search/path_in_Legth_21/CB_7_5_25000_Iter/20%_Mutation/Motif_7_5_25000.txt
- Additional_file_5/The_searching_capability_of_Pep-3D-Search/path_in_Legth_21/CB_7_5_25000_Iter/20%_Mutation/myFile.mdb
- Additional_file_5/The_searching_capability_of_Pep-3D-Search/path_in_Legth_21/CB_7_5_25000_Iter/20%_Mutation/Pep_3D_Search.exe
- Additional_file_5/The_searching_capability_of_Pep-3D-Search/path_in_Legth_21/CB_7_5_25000_Iter/25%_Mutation/
- Additional_file_5/The_searching_capability_of_Pep-3D-Search/path_in_Legth_21/CB_7_5_25000_Iter/25%_Mutation/1G9M_G.pdb
- Additional_file_5/The_searching_capability_of_Pep-3D-Search/path_in_Legth_21/CB_7_5_25000_Iter/25%_Mutation/1G9M_G.txt
- Additional_file_5/The_searching_capability_of_Pep-3D-Search/path_in_Legth_21/CB_7_5_25000_Iter/25%_Mutation/Input_motif.TXT
- Additional_file_5/The_searching_capability_of_Pep-3D-Search/path_in_Legth_21/CB_7_5_25000_Iter/25%_Mutation/Motif_7_5_25000.txt
- Additional_file_5/The_searching_capability_of_Pep-3D-Search/path_in_Legth_21/CB_7_5_25000_Iter/25%_Mutation/myFile.mdb
- Additional_file_5/The_searching_capability_of_Pep-3D-Search/path_in_Legth_21/CB_7_5_25000_Iter/25%_Mutation/Pep_3D_Search.exe
- Additional_file_5/The_searching_capability_of_Pep-3D-Search/path_in_Legth_21/CB_7_5_25000_Iter/30%_Mutation/
- Additional_file_5/The_searching_capability_of_Pep-3D-Search/path_in_Legth_21/CB_7_5_25000_Iter/30%_Mutation/1G9M_G.pdb
- Additional_file_5/The_searching_capability_of_Pep-3D-Search/path_in_Legth_21/CB_7_5_25000_Iter/30%_Mutation/1G9M_G.txt
- Additional_file_5/The_searching_capability_of_Pep-3D-Search/path_in_Legth_21/CB_7_5_25000_Iter/30%_Mutation/Input_motif.TXT
- Additional_file_5/The_searching_capability_of_Pep-3D-Search/path_in_Legth_21/CB_7_5_25000_Iter/30%_Mutation/Motif_7_5_25000.txt
- Additional_file_5/The_searching_capability_of_Pep-3D-Search/path_in_Legth_21/CB_7_5_25000_Iter/30%_Mutation/myFile.mdb
- Additional_file_5/The_searching_capability_of_Pep-3D-Search/path_in_Legth_21/CB_7_5_25000_Iter/30%_Mutation/Pep_3D_Search.exe
- Additional_file_5/The_searching_capability_of_Pep-3D-Search/path_in_Legth_21/CB_7_5_25000_Iter/No_Mutation/
- Additional_file_5/The_searching_capability_of_Pep-3D-Search/path_in_Legth_21/CB_7_5_25000_Iter/No_Mutation/1G9M_G.pdb
- Additional_file_5/The_searching_capability_of_Pep-3D-Search/path_in_Legth_21/CB_7_5_25000_Iter/No_Mutation/1G9M_G.txt
- Additional_file_5/The_searching_capability_of_Pep-3D-Search/path_in_Legth_21/CB_7_5_25000_Iter/No_Mutation/Input_motif.TXT
- Additional_file_5/The_searching_capability_of_Pep-3D-Search/path_in_Legth_21/CB_7_5_25000_Iter/No_Mutation/Motif_7_5_25000.txt
- Additional_file_5/The_searching_capability_of_Pep-3D-Search/path_in_Legth_21/CB_7_5_25000_Iter/No_Mutation/myFile.mdb
- Additional_file_5/The_searching_capability_of_Pep-3D-Search/path_in_Legth_21/CB_7_5_25000_Iter/No_Mutation/Pep_3D_Search.exe
- Additional_file_5/The_searching_capability_of_Pep-3D-Search/path_in_Legth_21/CB_7_5_30000_Iter/
- Additional_file_5/The_searching_capability_of_Pep-3D-Search/path_in_Legth_21/CB_7_5_30000_Iter/10%_Mutation/
- Additional_file_5/The_searching_capability_of_Pep-3D-Search/path_in_Legth_21/CB_7_5_30000_Iter/10%_Mutation/1G9M_G.pdb
- Additional_file_5/The_searching_capability_of_Pep-3D-Search/path_in_Legth_21/CB_7_5_30000_Iter/10%_Mutation/1G9M_G.txt
- Additional_file_5/The_searching_capability_of_Pep-3D-Search/path_in_Legth_21/CB_7_5_30000_Iter/10%_Mutation/Input_motif.TXT
- Additional_file_5/The_searching_capability_of_Pep-3D-Search/path_in_Legth_21/CB_7_5_30000_Iter/10%_Mutation/Motif_7_5_30000.txt
- Additional_file_5/The_searching_capability_of_Pep-3D-Search/path_in_Legth_21/CB_7_5_30000_Iter/10%_Mutation/myFile.mdb
- Additional_file_5/The_searching_capability_of_Pep-3D-Search/path_in_Legth_21/CB_7_5_30000_Iter/10%_Mutation/Pep_3D_Search.exe
- Additional_file_5/The_searching_capability_of_Pep-3D-Search/path_in_Legth_21/CB_7_5_30000_Iter/15%_Mutation/
- Additional_file_5/The_searching_capability_of_Pep-3D-Search/path_in_Legth_21/CB_7_5_30000_Iter/15%_Mutation/1G9M_G.pdb
- Additional_file_5/The_searching_capability_of_Pep-3D-Search/path_in_Legth_21/CB_7_5_30000_Iter/15%_Mutation/1G9M_G.txt
- Additional_file_5/The_searching_capability_of_Pep-3D-Search/path_in_Legth_21/CB_7_5_30000_Iter/15%_Mutation/Input_motif.TXT
- Additional_file_5/The_searching_capability_of_Pep-3D-Search/path_in_Legth_21/CB_7_5_30000_Iter/15%_Mutation/Motif_7_5_30000.txt
- Additional_file_5/The_searching_capability_of_Pep-3D-Search/path_in_Legth_21/CB_7_5_30000_Iter/15%_Mutation/myFile.mdb
- Additional_file_5/The_searching_capability_of_Pep-3D-Search/path_in_Legth_21/CB_7_5_30000_Iter/15%_Mutation/Pep_3D_Search.exe
- Additional_file_5/The_searching_capability_of_Pep-3D-Search/path_in_Legth_21/CB_7_5_30000_Iter/20%_Mutation/
- Additional_file_5/The_searching_capability_of_Pep-3D-Search/path_in_Legth_21/CB_7_5_30000_Iter/20%_Mutation/1G9M_G.pdb
- Additional_file_5/The_searching_capability_of_Pep-3D-Search/path_in_Legth_21/CB_7_5_30000_Iter/20%_Mutation/1G9M_G.txt
- Additional_file_5/The_searching_capability_of_Pep-3D-Search/path_in_Legth_21/CB_7_5_30000_Iter/20%_Mutation/Input_motif.TXT
- Additional_file_5/The_searching_capability_of_Pep-3D-Search/path_in_Legth_21/CB_7_5_30000_Iter/20%_Mutation/Motif_7_5_30000.txt
- Additional_file_5/The_searching_capability_of_Pep-3D-Search/path_in_Legth_21/CB_7_5_30000_Iter/20%_Mutation/myFile.mdb
- Additional_file_5/The_searching_capability_of_Pep-3D-Search/path_in_Legth_21/CB_7_5_30000_Iter/20%_Mutation/Pep_3D_Search.exe
- Additional_file_5/The_searching_capability_of_Pep-3D-Search/path_in_Legth_21/CB_7_5_30000_Iter/25%_Mutation/
- Additional_file_5/The_searching_capability_of_Pep-3D-Search/path_in_Legth_21/CB_7_5_30000_Iter/25%_Mutation/1G9M_G.pdb
- Additional_file_5/The_searching_capability_of_Pep-3D-Search/path_in_Legth_21/CB_7_5_30000_Iter/25%_Mutation/1G9M_G.txt
- Additional_file_5/The_searching_capability_of_Pep-3D-Search/path_in_Legth_21/CB_7_5_30000_Iter/25%_Mutation/Input_motif.TXT
- Additional_file_5/The_searching_capability_of_Pep-3D-Search/path_in_Legth_21/CB_7_5_30000_Iter/25%_Mutation/Motif_7_5_30000.txt
- Additional_file_5/The_searching_capability_of_Pep-3D-Search/path_in_Legth_21/CB_7_5_30000_Iter/25%_Mutation/myFile.mdb
- Additional_file_5/The_searching_capability_of_Pep-3D-Search/path_in_Legth_21/CB_7_5_30000_Iter/25%_Mutation/Pep_3D_Search.exe
- Additional_file_5/The_searching_capability_of_Pep-3D-Search/path_in_Legth_21/CB_7_5_30000_Iter/30%_Mutation/
- Additional_file_5/The_searching_capability_of_Pep-3D-Search/path_in_Legth_21/CB_7_5_30000_Iter/30%_Mutation/1G9M_G.pdb
- Additional_file_5/The_searching_capability_of_Pep-3D-Search/path_in_Legth_21/CB_7_5_30000_Iter/30%_Mutation/1G9M_G.txt
- Additional_file_5/The_searching_capability_of_Pep-3D-Search/path_in_Legth_21/CB_7_5_30000_Iter/30%_Mutation/Input_motif.TXT
- Additional_file_5/The_searching_capability_of_Pep-3D-Search/path_in_Legth_21/CB_7_5_30000_Iter/30%_Mutation/Motif_7_5_30000.txt
- Additional_file_5/The_searching_capability_of_Pep-3D-Search/path_in_Legth_21/CB_7_5_30000_Iter/30%_Mutation/myFile.mdb
- Additional_file_5/The_searching_capability_of_Pep-3D-Search/path_in_Legth_21/CB_7_5_30000_Iter/30%_Mutation/Pep_3D_Search.exe
- Additional_file_5/The_searching_capability_of_Pep-3D-Search/path_in_Legth_21/CB_7_5_30000_Iter/No_Mutation/
- Additional_file_5/The_searching_capability_of_Pep-3D-Search/path_in_Legth_21/CB_7_5_30000_Iter/No_Mutation/1G9M_G.pdb
- Additional_file_5/The_searching_capability_of_Pep-3D-Search/path_in_Legth_21/CB_7_5_30000_Iter/No_Mutation/1G9M_G.txt
- Additional_file_5/The_searching_capability_of_Pep-3D-Search/path_in_Legth_21/CB_7_5_30000_Iter/No_Mutation/Input_motif.TXT
- Additional_file_5/The_searching_capability_of_Pep-3D-Search/path_in_Legth_21/CB_7_5_30000_Iter/No_Mutation/Motif_7_5_30000.txt
- Additional_file_5/The_searching_capability_of_Pep-3D-Search/path_in_Legth_21/CB_7_5_30000_Iter/No_Mutation/myFile.mdb
- Additional_file_5/The_searching_capability_of_Pep-3D-Search/path_in_Legth_21/CB_7_5_30000_Iter/No_Mutation/Pep_3D_Search.exe
- Additional_file_5/The_searching_capability_of_Pep-3D-Search/path_in_Legth_21/CB_7_5_5000_Iter/
- Additional_file_5/The_searching_capability_of_Pep-3D-Search/path_in_Legth_21/CB_7_5_5000_Iter/10%_Mutation/
- Additional_file_5/The_searching_capability_of_Pep-3D-Search/path_in_Legth_21/CB_7_5_5000_Iter/10%_Mutation/1G9M_G.pdb
- Additional_file_5/The_searching_capability_of_Pep-3D-Search/path_in_Legth_21/CB_7_5_5000_Iter/10%_Mutation/1G9M_G.txt
- Additional_file_5/The_searching_capability_of_Pep-3D-Search/path_in_Legth_21/CB_7_5_5000_Iter/10%_Mutation/Input_motif.TXT
- Additional_file_5/The_searching_capability_of_Pep-3D-Search/path_in_Legth_21/CB_7_5_5000_Iter/10%_Mutation/Motif_7_5_5000.txt
- Additional_file_5/The_searching_capability_of_Pep-3D-Search/path_in_Legth_21/CB_7_5_5000_Iter/10%_Mutation/myFile.mdb
- Additional_file_5/The_searching_capability_of_Pep-3D-Search/path_in_Legth_21/CB_7_5_5000_Iter/10%_Mutation/Pep_3D_Search.exe
- Additional_file_5/The_searching_capability_of_Pep-3D-Search/path_in_Legth_21/CB_7_5_5000_Iter/15%_Mutation/
- Additional_file_5/The_searching_capability_of_Pep-3D-Search/path_in_Legth_21/CB_7_5_5000_Iter/15%_Mutation/1G9M_G.pdb
- Additional_file_5/The_searching_capability_of_Pep-3D-Search/path_in_Legth_21/CB_7_5_5000_Iter/15%_Mutation/1G9M_G.txt
- Additional_file_5/The_searching_capability_of_Pep-3D-Search/path_in_Legth_21/CB_7_5_5000_Iter/15%_Mutation/Input_motif.TXT
- Additional_file_5/The_searching_capability_of_Pep-3D-Search/path_in_Legth_21/CB_7_5_5000_Iter/15%_Mutation/Motif_7_5_5000.txt
- Additional_file_5/The_searching_capability_of_Pep-3D-Search/path_in_Legth_21/CB_7_5_5000_Iter/15%_Mutation/myFile.mdb
- Additional_file_5/The_searching_capability_of_Pep-3D-Search/path_in_Legth_21/CB_7_5_5000_Iter/15%_Mutation/Pep_3D_Search.exe
- Additional_file_5/The_searching_capability_of_Pep-3D-Search/path_in_Legth_21/CB_7_5_5000_Iter/20%_Mutation/
- Additional_file_5/The_searching_capability_of_Pep-3D-Search/path_in_Legth_21/CB_7_5_5000_Iter/20%_Mutation/1G9M_G.pdb
- Additional_file_5/The_searching_capability_of_Pep-3D-Search/path_in_Legth_21/CB_7_5_5000_Iter/20%_Mutation/1G9M_G.txt
- Additional_file_5/The_searching_capability_of_Pep-3D-Search/path_in_Legth_21/CB_7_5_5000_Iter/20%_Mutation/Input_motif.TXT
- Additional_file_5/The_searching_capability_of_Pep-3D-Search/path_in_Legth_21/CB_7_5_5000_Iter/20%_Mutation/Motif_7_5_5000.txt
- Additional_file_5/The_searching_capability_of_Pep-3D-Search/path_in_Legth_21/CB_7_5_5000_Iter/20%_Mutation/myFile.mdb
- Additional_file_5/The_searching_capability_of_Pep-3D-Search/path_in_Legth_21/CB_7_5_5000_Iter/20%_Mutation/Pep_3D_Search.exe
- Additional_file_5/The_searching_capability_of_Pep-3D-Search/path_in_Legth_21/CB_7_5_5000_Iter/25%_Mutation/
- Additional_file_5/The_searching_capability_of_Pep-3D-Search/path_in_Legth_21/CB_7_5_5000_Iter/25%_Mutation/1G9M_G.pdb
- Additional_file_5/The_searching_capability_of_Pep-3D-Search/path_in_Legth_21/CB_7_5_5000_Iter/25%_Mutation/1G9M_G.txt
- Additional_file_5/The_searching_capability_of_Pep-3D-Search/path_in_Legth_21/CB_7_5_5000_Iter/25%_Mutation/Input_motif.TXT
- Additional_file_5/The_searching_capability_of_Pep-3D-Search/path_in_Legth_21/CB_7_5_5000_Iter/25%_Mutation/Motif_7_5_5000.txt
- Additional_file_5/The_searching_capability_of_Pep-3D-Search/path_in_Legth_21/CB_7_5_5000_Iter/25%_Mutation/myFile.mdb
- Additional_file_5/The_searching_capability_of_Pep-3D-Search/path_in_Legth_21/CB_7_5_5000_Iter/25%_Mutation/Pep_3D_Search.exe
- Additional_file_5/The_searching_capability_of_Pep-3D-Search/path_in_Legth_21/CB_7_5_5000_Iter/30%_Mutation/
- Additional_file_5/The_searching_capability_of_Pep-3D-Search/path_in_Legth_21/CB_7_5_5000_Iter/30%_Mutation/1G9M_G.pdb
- Additional_file_5/The_searching_capability_of_Pep-3D-Search/path_in_Legth_21/CB_7_5_5000_Iter/30%_Mutation/1G9M_G.txt
- Additional_file_5/The_searching_capability_of_Pep-3D-Search/path_in_Legth_21/CB_7_5_5000_Iter/30%_Mutation/Input_motif.TXT
- Additional_file_5/The_searching_capability_of_Pep-3D-Search/path_in_Legth_21/CB_7_5_5000_Iter/30%_Mutation/Motif_7_5_5000.txt
- Additional_file_5/The_searching_capability_of_Pep-3D-Search/path_in_Legth_21/CB_7_5_5000_Iter/30%_Mutation/myFile.mdb
- Additional_file_5/The_searching_capability_of_Pep-3D-Search/path_in_Legth_21/CB_7_5_5000_Iter/30%_Mutation/Pep_3D_Search.exe
- Additional_file_5/The_searching_capability_of_Pep-3D-Search/path_in_Legth_21/CB_7_5_5000_Iter/No_Mutation/
- Additional_file_5/The_searching_capability_of_Pep-3D-Search/path_in_Legth_21/CB_7_5_5000_Iter/No_Mutation/1G9M_G.pdb
- Additional_file_5/The_searching_capability_of_Pep-3D-Search/path_in_Legth_21/CB_7_5_5000_Iter/No_Mutation/1G9M_G.txt
- Additional_file_5/The_searching_capability_of_Pep-3D-Search/path_in_Legth_21/CB_7_5_5000_Iter/No_Mutation/Input_motif.TXT
- Additional_file_5/The_searching_capability_of_Pep-3D-Search/path_in_Legth_21/CB_7_5_5000_Iter/No_Mutation/Motif_7_5_5000.txt
- Additional_file_5/The_searching_capability_of_Pep-3D-Search/path_in_Legth_21/CB_7_5_5000_Iter/No_Mutation/myFile.mdb
- Additional_file_5/The_searching_capability_of_Pep-3D-Search/path_in_Legth_21/CB_7_5_5000_Iter/No_Mutation/Pep_3D_Search.exe
