# Supplementary material for: Pep-3D-Search: a method for B-cell epitope prediction based on mimotope analysis
Source: BMC Bioinformatics. 2008 Dec 16;9:538. doi: 10.1186/1471-2105-9-538 (PMC2639436; doi:10.1186/1471-2105-9-538)
Supplement: Additional file 5 — An example of evaluating the searching capability of Pep-3D-Search. The file is a ZIP archive containing all materials to evaluate the Pep-3D-Search's searching capability by localizing the target path of 21 residues in length on the surface of the protein 1g9m (chain G) with original and mutated sequences of the target path as inputs. [file 1471-2105-9-538-S5.zip › Additional_file_5/The_searching_capability_of_Pep-3D-Search/path_in_Legth_21/CB_7_5_15000_Iter/15%_Mutation/Motif_7_5_15000.txt]

========= Seq: 0 =========
K343  N339  N340  Q344  K348  I272  N234  G237  N94   K97   D99   _____ K487  V489  L226  V488  A224  A219  Y217  C218  Q246  
Scope: 2.66047619047619
 
========= Seq: 1 =========
E351  S347  K343  Q344  K348  I272  N234  G237  N94   K97   N98   M100  K487  K227  L226  V245  A224  A219  C247  C218  Q246  
Scope: 2.64
 
========= Seq: 2 =========
K343  N339  N340  Q344  K348  I272  N234  G237  N94   K97   N98   M100  K487  V488  A224  I491  G222  A221  A219  C218  Q246  
Scope: 2.63047619047619
 
