# Supplementary material for: Pep-3D-Search: a method for B-cell epitope prediction based on mimotope analysis
Source: BMC Bioinformatics. 2008 Dec 16;9:538. doi: 10.1186/1471-2105-9-538 (PMC2639436; doi:10.1186/1471-2105-9-538)
Supplement: Additional file 5 — An example of evaluating the searching capability of Pep-3D-Search. The file is a ZIP archive containing all materials to evaluate the Pep-3D-Search's searching capability by localizing the target path of 21 residues in length on the surface of the protein 1g9m (chain G) with original and mutated sequences of the target path as inputs. [file 1471-2105-9-538-S5.zip › Additional_file_5/The_searching_capability_of_Pep-3D-Search/path_in_Legth_21/CB_7_5_15000_Iter/30%_Mutation/Motif_7_5_15000.txt]

========= Seq: 0 =========
A336  N340  K343  Q344  K348  I272  N234  G237  N92   N94   N98   K487  K227  V245  L226  A224  A219  C218  Y217  C247  Q246  
Scope: 2.67
 
========= Seq: 1 =========
A336  N339  K343  Q344  K348  I272  N234  G237  N94   K97   N98   M100  V488  V489  I491  A224  A219  C247  Y217  C218  H216  
Scope: 2.54333333333333
 
========= Seq: 2 =========
N340  N339  K343  Q344  K348  I272  N234  G237  N94   K97   N98   M100  D99   V488  K490  _____ A219  C218  Y217  C247  Q246  
Scope: 2.52714285714286
 
