# Supplementary material for: Pep-3D-Search: a method for B-cell epitope prediction based on mimotope analysis
Source: BMC Bioinformatics. 2008 Dec 16;9:538. doi: 10.1186/1471-2105-9-538 (PMC2639436; doi:10.1186/1471-2105-9-538)
Supplement: Additional file 5 — An example of evaluating the searching capability of Pep-3D-Search. The file is a ZIP archive containing all materials to evaluate the Pep-3D-Search's searching capability by localizing the target path of 21 residues in length on the surface of the protein 1g9m (chain G) with original and mutated sequences of the target path as inputs. [file 1471-2105-9-538-S5.zip › Additional_file_5/The_searching_capability_of_Pep-3D-Search/path_in_Legth_21/CB_7_5_30000_Iter/25%_Mutation/Motif_7_5_30000.txt]

========= Seq: 0 =========
E268  T232  K231  N229  K485  Y484  N234  G237  N94   _____ D99   M100  K487  V489  K490  V488  A219  A221  F223  A224  G222  
Scope: 2.17761904761905
 
========= Seq: 1 =========
E267  N289  E269  V271  K348  I272  N234  G237  N94   _____ D99   M100  K487  L226  _____ V488  A219  A221  F223  A224  Q246  
Scope: 2.10095238095238
 
========= Seq: 2 =========
E268  N289  E269  V271  K348  I272  N234  G237  N94   _____ D99   M100  K487  V488  K490  I491  A224  A219  Y217  C247  H249  
Scope: 2.07333333333333
 
